# Supplementary material for: Flavodiiron-mediated O2 photoreduction at photosystem I acceptor-side provides photoprotection to conifer thylakoids in early spring
Source: Nat Commun. 2023 Jun 3;14:3210. doi: 10.1038/s41467-023-38938-z (PMC10239515; doi:10.1038/s41467-023-38938-z)
Supplement: Supplementary file 5 — Supplementary Dataset 1 [file 41467_2023_38938_MOESM5_ESM.xlsx]

## Sheet: Flv bot data for stats
		R1	r2	r3	r4	Avg	SD		Sample ID	Season	Day	Value		Sample ID	Season	Day	Value
Pine	s1	0.336226	0.470183	0.214659	0.0525646	0.268408	0.15394		s1.r1	1	1	1		s1.r1	1	1	1
	s1	0.489799	0.680826	0.593757	0.358575	0.530739	0.120222		s1.r2	1	1	1		s1.r2	1	1	1
	s1	1	1	1	1	1	0		s1.r3	1	1	1		s1.r3	1	1	1
	s2	1.20278	1.3342	1.50226	1.03524	1.26862	0.171528		s1.r4	1	1	1		s2.r1	1	2	1.16537
	e1	2.44109	3.1145	2.35505	3.64419	2.88871	0.526046		s2.r1	1	2	1.20278		s2.r2	1	2	0.931893
	e2	2.5069	3.51501	2.82609	3.46691	3.07873	0.42774		s2.r2	1	2	1.3342		s2.r3	1	2	1.01646
	e3	2.25499	3.3286	1.69537	3.4739	2.68821	0.741758		s2.r3	1	2	1.50226		e1.r1	2	3	1.79503
									s2.r4	1	2	1.03524		e1.r2	2	3	1.58624
									e1.r1	2	3	2.44109		e1.r3	2	3	2.04617
Spruce	s1		0.423584	0.542675	0.136406	0.367555	0.170525		e1.r2	2	3	3.1145		e2.r1	2	4	1.58218
	s1		0.441405	0.48979	0.504357	0.478517	0.0269078		e1.r3	2	3	2.35505		e2.r2	2	4	1.23707
	s1		1	1	1	1	0		e1.r4	2	3	3.64419		e2.r3	2	4	1.46115
	s2		1.16537	0.931893	1.01646	1.03791	0.0965158		e2.r1	2	4	2.5069		e3.r1	2	5	1.46052
	e1		1.79503	1.58624	2.04617	1.80915	0.188028		e2.r2	2	4	3.51501		e3.r2	2	5	1.32728
	e2		1.58218	1.23707	1.46115	1.4268	0.142969		e2.r3	2	4	2.82609		e3.r3	2	5	1.68424
	e3		1.46052	1.32728	1.68424	1.49068	0.14728		e2.r4	2	4	3.46691
									e3.r1	2	5	2.25499
									e3.r2	2	5	3.3286
									e3.r3	2	5	1.69537
									e3.r4	2	5	3.4739

## Sheet: Pine
ANOVA (Day)
Value
	Sum of Squares	df	Mean Square	F	Sig.
Between Groups	15.1646	4	3.79115	13.6791	6.81811e-05
Within Groups	4.15725	15	0.27715
Total	19.3219	19
ANOVA Effect Sizesa
		Point Estimate	95% Confidence Interval
			Lower	Upper
Value	Eta-squared	0.784842	0.411493	0.845824
	Epsilon-squared	0.727467	0.254558	0.80471
	Omega-squared Fixed-effect	0.71718	0.244947	0.796523
	Omega-squared Random-effect	0.387988	0.0750185	0.494602
a. Eta-squared and Epsilon-squared are estimated based on the fixed-effect model.
Multiple Comparisons
Dependent Variable:	Value
(I) Day			Mean Difference (I-J)	Std. Error	Sig.	95% Confidence Interval
						Lower Bound	Upper Bound
LSD	s1	s2	-0.26862	0.372257	0.481639	-1.06207	0.524827
		es1	-1.88871*	0.372257	0.000137346	-2.68216	-1.09526
		es2	-2.07873*	0.372257	5.21736e-05	-2.87217	-1.28528
		es3	-1.68821*	0.372257	0.000394739	-2.48166	-0.894766
	s2	s1	0.26862	0.372257	0.481639	-0.524827	1.06207
		es1	-1.62009*	0.372257	0.000569034	-2.41354	-0.826643
		es2	-1.81011*	0.372257	0.000206942	-2.60355	-1.01666
		es3	-1.41959*	0.372257	0.00169585	-2.21304	-0.626147
	es1	s1	1.88871*	0.372257	0.000137346	1.09526	2.68216
		s2	1.62009*	0.372257	0.000569034	0.826643	2.41354
		es2	-0.190018	0.372257	0.617167	-0.983464	0.603428
		es3	0.200497	0.372257	0.598067	-0.59295	0.993943
	es2	s1	2.07873*	0.372257	5.21736e-05	1.28528	2.87217
		s2	1.81011*	0.372257	0.000206942	1.01666	2.60355
		es1	0.190018	0.372257	0.617167	-0.603428	0.983464
		es3	0.390514	0.372257	0.310766	-0.402932	1.18396
	es3	s1	1.68821*	0.372257	0.000394739	0.894766	2.48166
		s2	1.41959*	0.372257	0.00169585	0.626147	2.21304
		es1	-0.200497	0.372257	0.598067	-0.993943	0.59295
		es2	-0.390514	0.372257	0.310766	-1.18396	0.402932
*. The mean difference is significant at the 0.05 level.
Group Statistics
Season		N	Mean	Std. Deviation	Std. Error Mean
Value	Summer	8	1.13431	0.193465	0.0684001
	Early spring	12	2.88522	0.628464	0.181422
Independent Samples Test (Season)
		Levene's Test for Equality of Variances		t-test for Equality of Means
		F	Sig.	t	df	Significance		Mean Difference	Std. Error Difference	95% Confidence Interval of the Difference
						One-Sided p	Two-Sided p			Lower	Upper
Value	Equal variances assumed	13.4908	0.00174026	-7.58277	18	2.60511e-07	5.21022e-07	-1.75091	0.230906	-2.23602	-1.26579
	Equal variances not assumed			-9.03051	13.9079	1.71315e-07	3.42629e-07	-1.75091	0.193888	-2.16701	-1.3348
Independent Samples Effect Sizes
		Standardizera	Point Estimate	95% Confidence Interval
				Lower	Upper
Value	Cohen's d	0.50589	-3.46104	-4.87673	-2.0074
	Hedges' correction	0.528263	-3.31446	-4.67019	-1.92238
	Glass's delta	0.628464	-2.78601	-4.21876	-1.30687
a. The denominator used in estimating the effect sizes. Cohen's d uses the pooled standard deviation. Hedges' correction uses the pooled standard deviation, plus a correction factor. Glass's delta uses the sample standard deviation of the control group.

## Sheet: Spruce
ANOVA (Day)
Value
	Sum of Squares	df	Mean Square	F	Sig.
Between Groups	1.3691	4	0.342275	13.144	0.000542062
Within Groups	0.260404	10	0.0260404
Total	1.6295	14
ANOVA Effect Sizesa
		Point Estimate	95% Confidence Interval
			Lower	Upper
Value	Eta-squared	0.840194	0.391844	0.885104
	Epsilon-squared	0.776272	0.148582	0.839146
	Omega-squared Fixed-effect	0.764061	0.140064	0.829614
	Omega-squared Random-effect	0.447391	0.0391261	0.548992
a. Eta-squared and Epsilon-squared are estimated based on the fixed-effect model.
Multiple Comparisons
Dependent Variable:	Value
(I) Day			Mean Difference (I-J)	Std. Error	Sig.	95% Confidence Interval
						Lower Bound	Upper Bound
LSD	s1	s2	-0.0379069	0.131758	0.77945	-0.331483	0.255669
		es1	-.80915*	0.131758	0.000109589	-1.10272	-0.515572
		es2	-.42680*	0.131758	0.00888051	-0.720376	-0.133224
		es3	-.49068*	0.131758	0.00394859	-0.784257	-0.197104
	s2	s1	0.0379069	0.131758	0.77945	-0.255669	0.331483
		es1	-.77124*	0.131758	0.000160856	-1.06482	-0.477665
		es2	-.38889*	0.131758	0.0144959	-0.682469	-0.0953171
		es3	-.45277*	0.131758	0.00636985	-0.74635	-0.159197
	es1	s1	.80915*	0.131758	0.000109589	0.515572	1.10272
		s2	.77124*	0.131758	0.000160856	0.477665	1.06482
		es2	.38235*	0.131758	0.0157825	0.0887721	0.675924
		es3	.31847*	0.131758	0.0362433	0.0248919	0.612044
	es2	s1	.42680*	0.131758	0.00888051	0.133224	0.720376
		s2	.38889*	0.131758	0.0144959	0.0953171	0.682469
		es1	-.38235*	0.131758	0.0157825	-0.675924	-0.0887721
		es3	-0.0638802	0.131758	0.638243	-0.357456	0.229696
	es3	s1	.49068*	0.131758	0.00394859	0.197104	0.784257
		s2	.45277*	0.131758	0.00636985	0.159197	0.74635
		es1	-.31847*	0.131758	0.0362433	-0.612044	-0.0248919
		es2	0.0638802	0.131758	0.638243	-0.229696	0.357456
*. The mean difference is significant at the 0.05 level.
Group Statistics
Season		N	Mean	Std. Deviation	Std. Error Mean
Value	Summer	6	1.01895	0.0775904	0.0316761
	Early spring	9	1.57554	0.246006	0.082002
Independent Samples Test (Season)
		Levene's Test for Equality of Variances		t-test for Equality of Means
		F	Sig.	t	df	Significance		Mean Difference	Std. Error Difference	95% Confidence Interval of the Difference
						One-Sided p	Two-Sided p			Lower	Upper
Value	Equal variances assumed	4.03295	0.0658631	-5.3097	13	7.074e-05	0.00014148	-0.55659	0.104825	-0.78305	-0.330129
	Equal variances not assumed			-6.33155	10.2021	3.91275e-05	7.82549e-05	-0.55659	0.0879073	-0.751935	-0.361245
Independent Samples Effect Sizes
		Standardizera	Point Estimate	95% Confidence Interval
				Lower	Upper
Value	Cohen's d	0.198892	-2.79846	-4.25561	-1.2896
	Hedges' correction	0.211366	-2.6333	-4.00445	-1.21349
	Glass's delta	0.246006	-2.2625	-3.73157	-0.730038
a. The denominator used in estimating the effect sizes. Cohen's d uses the pooled standard deviation. Hedges' correction uses the pooled standard deviation, plus a correction factor. Glass's delta uses the sample standard deviation of the control group.
