# Supplementary material for: Flavodiiron-mediated O2 photoreduction at photosystem I acceptor-side provides photoprotection to conifer thylakoids in early spring
Source: Nat Commun. 2023 Jun 3;14:3210. doi: 10.1038/s41467-023-38938-z (PMC10239515; doi:10.1038/s41467-023-38938-z)
Supplement: Supplementary file 6 — Supplementary Dataset 2 [file 41467_2023_38938_MOESM6_ESM.txt]

>P9211_00471_Prochlorococcus marinus_MIT9211
MSNTTSHPLSQTKTDKHVVSIPIEEDLICLKCMSPRKLRFEIEYALEKGTTANAFLFTQI
NETNSSAVLVHPPGINFEEVFIAELINIISHKDTNLLVVIGHINPNRVALLKKLAEIFNH
IEFVASNPAAKLLKDLWYQVKPSQLRNNEESNTIIPPLPNIKLIKQEQTIALFNEYEMQL
IPSPTARWPGGLISFERKLGLLMSDKLFGAHLCNDLWAEPNRSSTEEERRHYFDCLMSPM
ISQVSSIIEKLEDLDIQTIAPGHGPAIETSWRSLLNDYQRWGEGQQKASLKVVLLFASAY
GNTASIADSLAKGINSTGVKVDSLNCEFTPANELVQAIKEADAYLIGSPTLGGHAPTPIV
AALGTLLAEGDRQKPVGIFGSYGWSGEALDLLENKLRDGGFEFGFNPIKIKFSPNNNIIK
TLEETGTQFGRQLLKEQRRKKRRLGGGISTTKSDPALLALGKVIGSLCILTAFKNTEEES
LSGAMVASWVSQASFNPPGITIAVAKDRAVETLLHKEDLFALNILNEENYHKLLKQFLQP
FKPGADRFKGIQVDQSPGKQPILPEALAWLEGSVQQRMECGDHWLIYAQIHHGKVLSSDG
VTAVHHRNTGANY
>P9211_00481_Prochlorococcus_marinus_MIT9211
MTDPVAVIDQSQPELQLSLQCEIIAPNTTTIRSLDWKRSRFDIEFGLRNGTTYNSFIIEG
EKKALIDTSHEKFRDSWLKLFKEQVNPQELDFLVVSHTEPDHSGLISYLLDFNPEIQIIG
SKVAIQFLESQVHRPFKSQAIKTGCELDLGINPSNGIHHKLEFLSAPNLHWPDTIFSFDH
ATAILFTCDAFGLHYCSSDMFDIDPELILPDFRYYYDCLMGPNARSVLQALKRIKNLPKI
TTIAVGHGPLLRHNIDLWLSSYLSWSEKRNKGEGYAAVCYVSQYGFCDRLSQAIALGINK
ADAQVQLIDLRASDSQEISALIGEANAIIVPTWPHNTDAELQSAIGTLLAALKQKQWVAV
YDAYGGNDEPIDVVANQLRSLGQKEAFSPLRVRGTPDANTFQRFEEAGTDLGQLLNRKKN
IANIKSFSGDLMKAMGRISGGLYVVTASQGKGKEQRRGAMVASWVSQASFNPPGITVAVA
KDRAIETLMQVGDRFVINVLQENNYQKLFRQFLKRFPPGADRFEGISILEDVTKGGPVLV
DALAYLDCLVKQRLETTDHWVIYALVEHGNVANVESKTAVHHRKVGTSY
>syc2283_c_dfa3_Synechococcus_elongatus_PCC6301
MSEGRHRDIQPSWVAAGLMVLRARSWERLRFEVEYGLGHGTTSNAYLVQGDRTILINPPG
ASFTEIFLNRLEAQCPIGELDAVLLSHVSPNRVSTLKELMRLNPGLQVIVSNPAAQALEK
LWQVEAQEAPIPPLDLKIIRTEESLDLGRGKVLQLLPTPIPRWPDGLCVLDEQTGWLLSD
KFFAAHLCQDQIFDQGWTSFREDQRYYFDCVMAPQVRQVQTVLAKFSRLPIQGYAPSHGP
LIRYGLHDLTAAYVSWSDRQLQQPQMVALLYASAYGSTATIAEAIAQGITKAGVRVEALN
CEVESMDDIRRTLERCDGVVIGSPTLGGHAPTPIQTALGTILATVARDKPVGVFGSFGWS
GEAIDLLESKLKDAGFRLAFEPIRVRFKPTTATLKICEESGTDLAQALQRQRRQVSRQSS
SKLQDSETEATAQAVGRILGSLCVLTTQKEDVRSGMLASWVSQATFNPPGISVAVARDRA
VESLLHQGDRFVLNVLGEDKNLAIQKHFLKPFSPGADRLEGIESSPSDQGHPILAEAIAW
LECRVANRMECGDHWLVYAVVESGQVQDPEVRTAIHHRKSGSYY
>syc2284_c dfa1_Synechococcus_elongatus_PCC6301
MVATTPAPRLSLAVEAIGPQTTTIRSLDWDRSRFDIEFGLQNGTTYNSFLIEADRKALVD
TSHAKFQATYVDQLRELTDLSTLDYLIISHTEPDHSGLVGDILAIAPNVTVVGSKVALQF
LENQVHRPFQKLQVKNGDRLDLGQGHELEFVSAPNLHWPDTIFTYDPASQILFTCDAFGM
HFCDERTFDEDLQQIEGDFQYYYECLMAPNARSVLAALKRMKALGEITTIATGHGPLLRR
NLQEWVDRYQHWSEQKATAETSVLIGYLSDYGYSDRLSQAIGRGLVKTGVAVEMVDLRAV
DPQELIEAVSSARGIVLGTPPSQPSEAVATALSTIFAAAHNKQAIGLFDSYGGDDEPIDA
LLAQFRNLGLHTAFPPIRVKDQPTEAIYQQCEESGTDLGQWLTRADAIQTMKSLNSDLDK
ALGRLSGGLYIITARKGEVSGAMLASWVVQASFKPLGFTVAVAKDRAIESLMQVGDRFVL
NILGEDNYAPLMKHFLKRFPPGADRFAGVETQTASNGSPILTAALAYLECEVASRMDRSD
HWLVYCQVEQGRVSRADVRTAVHHRKVGNHY
>A9601_00441_Prochlorococcus marinus_str_AS9601
MIASAQTSNSKLAPNNSKLTVQSQNFADDSCAIRSLDWDRSRFDIEFGLRNGTTYNSFII
KGEKLAIIDTSHAKFEELWFEELLKKVNPQEVDYLITSHTEPDHSGLIGNLLELNQNITV
VGSKLALKFIEDQIHIPFKRLEVKSGEFLNLGTNPNSGLQHNIEFISAPNLHWPDTIFSY
DHSTNVLYTCDAFGLHYCSDEFFDTDQKEIYDDFRFYYDCLMGPNARSVMQAIKRIDKLP
KVKTIAVGHGPLLHNQVNFWKGKYLEWSSNKSKGNDFVSVCYISDYGYCDRLSQAISHGI
SKADAQVQLIDLRSSDPQELTSLISESKAVVIPTWPVDSDNELKESLGTLFAALKPKQFT
AVYDAFGGNDEPIDSLANKLRELGQKEAFSPLRVKNIPDPIVYQQFEEAGTDLGQLINKK
KNIASMKSLDSNLDKALGRLSGGLYVVTASQGEGSTFRQSAMVASWVSQASFSPPGITVA
VAKDRAIESYMQVGKGFVVNILREDNYQKMFRHFLKRFAPGADRFADVDVISNIAEGGPV
LSDSLAFLDCKVSSRLETPDHWIIYGIVENGNVSDLSCKTAVHHRKVANHY
>A9601_00431_Prochlorococcus marinus_str_AS9601
MSDISIGLLAENQNLSEFEITDNFSCVRFLDKKKERFELEFNLEKGTSFNTFFIRSNAEL
FIIHPPEKQYLNLFNKVISRFCDQFKLDNINFISGHINPQIIETIKNISTQFQNTTITCS
NPGYKLISELWNQRNPNLENFIEIQLPEINIIKKELNLELDKVSLELIPIPTARWPGGLI
IYERNQEILLSEKIFSAHIASKYWSETNRISTEIDRKHFYDCLMAPMSNQVVSITEKISE
YEIKTIAPLHGPAIEYSLKSFLNDYIRWGENLLTNNPKIALIYASAYGNTASIGDALAKG
INRTSVEVESINCEFTPNDVLVKSIQNADGYLIGSPTLGGHAPTPIVSALGTLLAEGNRD
KPVGIFGSFGWSGEAIDLLETKLKDGGFKFGFDPVRIKFSPNKPKIKELEEIGTHFGRKI
IKKAKIKPRKSDTGMITSKTDPKLQALGRVIGSLCVLTASKGKDENNIKGAMLASWVSQA
SFSPPGLSIAVAKDRSVESLLQIGDSFALNILSEKDYKEPLKRFTKPFAPGEDRFEGIKI
ELTPNEQIIIPESLAWLDASVKERMECGDHWVIYAEVLHGNILKSDSLAAVHHRKTGANY
>P9215_00501_Prochlorococcus_marinus_str_MIT 9215
MSEINISLLTENQNLSKFEITENFTCIRFIEQNKERFELEFNLEKGTSFNTFLIRNNEEL
FIIHPPEKQHTNSFIEVLSNFFEQFKLHKINIISGHINPQIIETIKNIGTQFQNLTITCS
NPGFKLISELWNQKNPNLENFIEIQLPKINIIKKELHLELDNISLELIPIPTARWPGGLI
IYERNQEILLSEKIFSAHIASEYWSETNRVSTETDRKHFYDCLMAPMSNQVVAITERISD
YEIKTIAPLHGPAIEYSLKSFLNDYIRWGENLSTNNPKIALIYASAYGNTASIGDALAKG
INRTSVEVESINCEFTPNDVLIKSIQNADGYLIGSPTLGGHAPTPIVSALGTLLSEGNRD
KPVGIFGSFGWSGEAIDLLESKLKDGGFKFSFEPIRIKFSPNKPKIKELEEIGTHFGRKI
IKKAKKKPRKSDTGMITSKTDPKLQALGRVIGSLCVLTASKGKDENNIKGAMLASWVSQA
SFSPPGLSIAVAKDRSVESLLQIGDSFALNILSEKDFKEPLKRFTKQFAPGEDRFEGLNI
ELTPNKQIIIPESLAWLDASVKERMECGDHWVIYAEVLHGNILKSDSLTAVHHRKTGANY
>P9215_00531_Prochlorococcus_marinus_str_MIT 9215
MIATAQKSNSKLAQINNKLTVQSQNFDVDSCAIRSLDWDRSRFDIEFGLRNGTTYNSFII
KGEKLAIIDTSHAKFKELWFEELLKEVNPQEVNYLITSHTEPDHSGLIGDLLELNQNITV
VGSKLALKFIEDQIHAPFKRLEVKSGEFLNLGTNPNSGLEHNIEFISAPNLHWPDTIFSY
DHSTNILYTCDAFGLHYCSEEFYDTDQKEIYDDFRFYYDCLMGPNARSVLQAIKRIEKLP
ELKTIAVGHGPLLHNQVNFWKEKYLEWSSNKSKGNEFAAVCYISDYGYCDRLSQAISHGI
SKADAQVQLIDLRSSDPQEISGLISESKAVVIPTWPVDADNELKESFGTLFAALKPKQFT
AVYDAFGGNDEPIDSLASKLRELGQKEAFSPLRVKNIPDPIIYQQFEEAGTDLGQLINKK
KNMASMKSLDSNLDKALGRISGGLYVVTASQGEGATFRQSAMVASWVSQASFSPPGITVA
VAKDRAIESYMQVGKGFVVNILREDNYQKMFRHFLKRFAPGADRFADVDVISNIAQGGPV
LSDSLAFLDCKVSSRLETPDHWIIYGIVENGNVSDLSCKTAVHHRKVANHY
>SynWH7803_0017_Synechococcus_sp_WH_7803
MAAITAAEQGLELVLVLEGTPEPLQKVRISGGGRCNVTHACWDPRELASHYPRGSRPLRG
PFSRFACGDAIAWFDERGLTLVEEPDGRLFPQENRSEAVIRCLQQAAAAAGVQWQMRAMV
QQITLHPEGGFLVEGRGLEQPLRARSVMLATGGHPSGRKLAAALGHQVVPPVPSLFSLSL
QACELSACSGIALNDVGLDLKLGDQRFRQTGRVLITHRGLSGPATLRLSAFAARALHQSH
YKGDLKVDWSAGLGRSGVEQRLQQWRREQARRTVSAAKPLDHLPRRLWQVFLALAGVEAE
RRWADLPLKAERQLLEILCAQRLAIQGRGPFGEEFVTAGGVDLGEVNLATMESRRCPGLY
LAGELLDVDGVTGGFNFQACWSGGWLAGMAIAAASRSE
>Tery_2474_ Trichodesmium_erythraeum_IMS101
MLEHDIIIVGGGLAGCRAAVEIARKNPSLNVAVVAKTHPIRSHSVAAQGGIAASLRNVDT
KDSWEAHAFDTVKGSDYLADQDAVEILAKEAPDVIIDLEHLGVLFSRLPDGRIAQRAFGG
HSHNRTCYAADKTGHAILHELVNNLRRYGVHIYEEWYVMRLILEDTQAKGVVMYHIWDGD
IVVLRAKVVMFATGGYGRVFNTTSNDYASTGDGLAMAAMAGLPLQDMEFVQFHPTGLYPA
GVLISEAVRGEGAYLINSEGDRFMANYAPSRMELAPRDITSRAITLEIRAGRGINMNGSA
GGPFIYLDLRHMGREKIMSRVPFCWEEGHRLLGIDAVNEPMPVRPTAHYSMGGIPTNTDG
RVFASADTLVDGLFAAGECACVSVHGANRLGSNSLLECVVYGRRTGAAIAEFVEGRKLPD
VEEQRYLREARAQVQGLLDRSGEYRINFLQQQFQDTMSQHCGVFRSQAIMEEGFKKLEQL
QEQYQQVYLDDKGKLWNTEIVEALELRSIIVVGETILSSALSRQESRGAHSREDFTKRND
EEFLRHTLAYYSLAGIDISYRPVAITMFEPKERKY
>XP_001756079.1_Physcomitrella_patens_FlvB
MAGVISAAVPAIGSVCEVQVSVVKGPGVDGNLRSSFVPAFRHNFARSGRAGTDGLKIRSNGVRAQAVSVA
EAPKVSQVVQWQESKRIQTQSVVIGPETKTIRSLDWDRDRFDIEFGLQNGTTYNSYVIEGNKLAVVDASH
EKFRELYLAALKNEIDPSTIDYIVCNHTEPDHSGLIPDLLELAPNAVVVGSKVCIQFLQNLVLKPFKSLV
VKGGDTLDLGEGHVLEFVIAPNLHWPDTMFTLDRKSGIMFTCDAFGMHYCSEAVFDEDLEKLEPHFRFYY
DCLMRPNARSVLSALKRVSDKEFGMIATGHGPLLRYNVADLMLKYENWSKDAQEKKLTSVAVLYVSDYGY
SDRLSQALARGLTKTNTLVEMLDMNSADSQELIECVSKCAAVVLMAPPSQGPANAALSTLVPAVKAKQPL
LIAESFGGDDEPVDTLLQRFTGAGVITNLPPIRIKDVPTEATYQLLEEAGTDLGQQLTQKKVIEAKKLNM
PADVAKAIARISGGLYVVTAQKGVSRSAMIASWVSQASFKPLGITIAVAKDRAIESLMQVGDTFVLNCLE
EGKYAPLMKHFLKRFPAGADRFEGVEWTAGANGSPILIQALAYMECVVKSRLEVADHWIVYAEVTDGNVS
NPDGKTAAHHRKIGNYY
>XP_001759251.1_Physcomitrella_patens_FlvA
METMLVQGCCTQKFLVTAPVALQRKGYSDVGGVSRLRKHHSPLTGLSLVVRPVQAHDAKRRYGQSSIVAS
AVSTSAAPESAPAPPKQEADVRVQKITDDTIILRCCSLERLKFEIEYGLKRGTTDNSYIIKGGSQTALID
VPDQSFTEGFISSLKSTIDLKDIRYLIIGHISPKRIVSATALAEALPEGARPIEIYCSNPAAQQLKGALS
PEILEKSYRINIVKGDECLDLGGGHKLQFHLTPTPRWPDSLCVYDPANQLLFTNKLFSAHTCRESGFDVE
GWEEYVEDWRFFFECMLSPVPKQARAALEKLPIVAQFSVPSYSGRQGLGVLKADLQYVISSVLSALKLPI
GTTALLSSGSAQGKDLVCAALCPLHGPVVRSSLTELVREYRVWTEKKLKEVEEATIAVIYASAYGNTAAL
AQAISRGITKVGVGIESVNAEICTGEELASIIKSCSGFVIGSPTLGGHMPTPVKDALGVILKDTDARSKP
CGVFGSFGWSGEAIDEIEQFLKDGGFQFAFPAIRCKFKPTEATLQTCEESGTDLAQSVKKTILKQKRATG
GPQYVVASNVEQAVGRVVGSLCVLTAKVGDAESAMLASWVSQASFVPPGITIAVAKDRAVEGLILTGSKF
AISVLGQGKSGPVSKQLLKPFKPGENRLDGLTTKQAESGLYYLSDAIAWLECTVKSRIETGDHWVLYATV
DSGKLEDAQTLTAVHQRKTGARY
>XP_001692916.1_Chlamydomonas_reinhardtii_FlvA
RLKYEVEYGMRRGTTDNSYLVTVGAMGRGDEWGKDEGERGVAALEKQTPLTALTHIILTHLDAKAIPSLE
LLLQRRLAAGAGAAGSSPLQVVLSNPALRLLQTTVVVSRLLTLALLFAVQVILTPTPRWPDLLVVHDPLN
RVLFSSKLFSAHAAPPAGDALDEGGWEAYGDDWRFYFECMLAPSARQVRHAASEQLPVSELLPMHGPVVS
SALTQLLVEYRRWVDEQLAAAATACASVFYASAYGNTAALAQAISRGITKGGVAVNTLNLELCTLDEVAE
ATRTSQGFVLGSPTLGGHMPTQVSVAMGTILREPNAKAMPCGVFGSFGWSGEAVDEMEGRLRDAGFGFAF
DAIRVKFKPTAKDLLMCEESGRALAQSIKKKLKSRETNVAASGPQLAMGRVVGSLSVLTAKDEDATSAML
ASWVSQASFDPPGLTVAVKKDRAIEKLLIVGGKFAISMVAEGRDKKVMKALTRPFGPGEDRLADLETEPS
PTLGAPVLKEANSILECSVVSRMEAGDHYIVYASVLEGKVLDENVPTAVHHRKVGNHY
>XP_001699345.1_Chlamydomonas_reinhardtii_FlvB
MQLLNRQAGRQTARNAAASKRAARAPARASRSAAVHVRAVAAPVAPTTTTTGDDMPYRMSDVVMWSESKR
IQTQVLPVAEDTITIRSLDWDRDRFDIEFGLENGTTYNAYLIYGADKTALVDASHEKFHNLFLEALQKEL
QAAGRSLDYVFVSHTEPDHSGLIPAVLDLYPEATVCGSKVCISFLQNLTHREQPFDADVKVLMPHYRFYY
DCLMKPNAKSVTTALRKVKDLPYTMIANGHGPILRYNVSELVGDYGRWSAALTKGATSVAVLYASDYGFS
DRLSQTLAKGITKARAPDIPGQEEIVAAVGRSSGIVLMSPPRDNADARTSLAAVSSAIKAKTKVVIAESY
GGRDEPVDVLAAQLQDALTAKESIARKKAAMSGEVAKALARLSSGLYVVTAQHNNARSAMIASWVSQASF
EPLGLTIAVAKDRAIESLMQVGDSFVLNCLGEDNYAPVMKHFLQRFAPGADRFEGVDWSPAPTTNCPVLS
DAIAYMECRVASRLETPDHWVTYCEVINGSVTNTGARTAVHRRKVANYY
>sll0219_Synechocystis_sp_PCC6803_Flv2
MISPIGGLSQALHSPSDSIFVASLPRDIQVAEIAPQTKVLRSRLWDRLKFEVEYGRRRGT
TSNSYLIQADHTALIDPPGESFCDLYLAELPKYLDLAQLDYIVASHVNPNRMVTLEQLLR
RATKAKLICSRPAAKVLKATFPHWEERFQTVRSQDMLDLGRGHKLQLMTLPTPRWPDGLC
AYDAGSQILFSDKLFGTHVCGDAIFDEDWRQLGGDRRFYFDCLHAPQTRQVETALDQFDP
LTLKMIAPGHGPLVRFSLSRLYSDYRQWCQQQPSQTLKVALIYASAYGNTATMARAIAQG
LVKAGVAVETINCEIAEPNEIVEAIQACDGFIVGSPTLGSHAPVQIQTALGIVLSSATKT
KLAGVFGSYGWSGEAIDLIENKLKDGGYRFGFEAIRIQFSPNLDALDVCTTSGANFARQL
RTHKRQRIARQATTETQADRTQQAVGRIIGSIGVVTTQTTGRHQGILTSWVSQASFTPPG
IMLAIPGEFDAYGLAGQNKAFVLNLLQEGRSVRRHFDHQPLPKDGDNPFSRLEHYSTQNG
CLILAEALAYLECLVQSWSNIGDHVLVYATVQAGQVLQPNGITAIRHRKSGGQY
>sll0217_Synechocystis_sp_PCC6803_Flv4
MVTLIDSPTSAAVQPRLTLQTADIAAHTTAIRCLDWDRDRFDIEFELRHGTTYNSFLIRG
EKTALIDTSHRKFEAVYLQLLQDLVDLRSLDYLIVNHTEPDHSGLIPDLLELAPQVTVVG
SKVAIQFLEKLVHRPFESQIVKSGHSLDLGQGHELQFISAPNLHWPDTILTYDSGTQVLY
TCDVFGMHYCDDSLFDETPERLEPDFQYYYNCLMGSNARSVLMALKRIAPLQVVLVATGH
GPLLQHHISHWLGQYDAWSQNQVKAETFVALFYVDGYGVSDRLVQTIADGISKTGVAIEL
VDLSVADTHEVRTLAQCAAGLVVGMPPQSSTSTTLDPLLGTILAAVHPKQVIGLFESGGG
QDEPIYPLRNRFQELGLQEAFEPILLKTEPTAATDQLCREAGTDLGQYLTQKQSQQANTD
LDPELNQAIGRLSTGLYILTAQKGDVRSAMLASWVIQGSFEPLGIVIAVAKDRAIESLLH
PGDTFVLNVLEEDNYQSLMRHFLLRFPPGADRFAGVNTYPAQNGSPILLETLAYLECEVT
SRLDGNDHWLVYSTIQTGRVAKLNALTATHHRKLGNHY
>sll1521_Synechocystis_sp_PCC6803_Flv1
MGIHAKLETVQLPLLVSCLFPPLTMPAKDVQICPIAVDTTVFRSRTWDRLKFEIEYGLQR
GTTANSYLISADKIALFDPPGESFTDNFVGTLIQRLDLNSLDYVILGHVNANRAHTLKLL
LSLAPQATIICSNPAAQNLEKLLADAEVNNPIQVMKGNDHLDLGRGHELTFIPTPSPRYP
GQLCTYDPRTEILFTDKLFGAHVCGDQVFDEGWTIYQEDRRYYFDCLLAPAAAQVSAALN
KLEAYPAQTYAPSHGPLVRYGLRELTRNYQQWLSEQQAQALNVALIYASAYGNTSTLAQA
IARGITKAGVAVTAINAETSNAEEIKEAIGKSAGFIFGSPTLGGHAPTPIQTALGITLAN
ASKTQLCGVFGSFGWSGEAIDMLENKFRDAGFSFGFDTIRVKFKPTDQTLKMCEEAGTDF
AQALKKAEKRRQPKSALPESESARTEQALGRLVGSLCVVTAQQGELSSAMLASWVSQATF
SPPGLTVAVAKERAIESLLHKNSCFVLNILQEGNHLGLMKHFLKPFAPGGDRFADVATET
AENGAPILTESLAYLECRVQQRLECGDHWVLYAVTDRGALLKDGVTAVHHRKSGDHY
>sll0550_Synechocystis_sp_PCC6803_Flv3
MFTTPLPPQKRLSTQTEAIAKNITAIRSLDWDRDRFDIEFGLQNGTTYNSYLIQADKVAL
VDSSHEKFRQLYLDLLQGLIDPQRIDYLIVSHTEPDHSGLVKDILQLNPRITVVATKVAL
QFLDNFVHQPFERIQVKSGDRLDLGQGHDLEFVSAPNLHWPDTMLTYDPATEILFTCDVF
GMHYCSDAVFDIDLGKIAPDYQFYYDCLMGPNARSVLAAMKRMDNLGTISTVANGHGPLL
RHNVGELLHRYRHWSESQSKAEKTVVVFYVADYGYGDRLSQAIAKGITKTGVGVDMVDLS
SADPQEIQELVGHASGVVLGMPPLQANADLSTNFGAVLAAMQPKQVFGLYESYGGDDEPI
DPLRTKFLDLGLREAFKVIKVKDTPSESTYQLCDESGTDLGQNLIQAAKIKQLKSLDSDL
EKAIGRISGGLYIITAQKGEVKGAMLASWVSQASFNPPGFTVAVAKDRAIESLMQVGDRF
VLNILEEGNYQILMKHFLKRFPPGADRFAGVKTQTASNGSPILTDALAYLECEVASRMEC
SDHWIVYSQVTNGRVAKAEGLTAVHHRKVGNYY
>all0177_Nostoc_sp_PCC_7120_Flv1
MSDSKPRDVQVLPIATNTKVLRARSWSRLRFEIEYALERGTTSNSYVIEGDKTAIIDPPV
ESFMKIYLEALQQTVNLKKLDYVILGHFSPNRIPTFKALLELAPQITFVCSLPAAGDLRA
AFPDDNLNILPMRGKETLDLGKGHVLKFLPIPSPRWPAGLCTYDVQTQILYTDKIFGAHI
CGDDVFDDNWESFKEDQRYYFNCLMAPHAIHVEAALEKISDLQVRLYAVGHGPLVRTSLI
ALTQAYADWSKAQKDREISVALLYASAYGNTATIARAIALGLTKGGVAVKSINCEFATPE
EIQTNLEQVDGFLIGSPTIGGHAPTPINTALGIVLKVGDNNKLAGVFGSYGWSGEALDMI
EGKLRDAGYRFGLDTLKVKFKPDDVTLKFCEEVGTDFAQTLKKAKKVRVPQQAATPVEQA
VGRIVGSVCVITAKQGDVSTGMLGSWVSQATFNPPGLTVAIAKERAIESLMYPGGKFALN
ILSEGNHLEYMKHFRKNFAPGEDRFANFTTTEADNGCTVLADALAYVECSVDQRLECGDH
WVVYATVDNGKLLKPDDVTAINHRKTGNHY
>all4446_Nostoc_sp_PCC_7120_Flv4
MVALTEDTQANANIGRLTVQTVEIADETTAIRCLDWDRERFDIEFGLRNGTTYNSFLIKG
EKIALVDTSHRKFEKLYLEIVAGLIDPNTIDYLIVSHTEPDHSGLVKDILQLAPNITIVG
AKVAIQFLENMVHQPFKSLQVKSGERLDLGNGHSLEFVSAPNLHWPDTILTYDHKTGILY
TCDVFGMHYCDDQTYDENFFAIEEDFKYYYDCLMGPNARSVLAALKRIENLAIKTVATGH
GPLLQVHISEWLGRYKNWSLEQAKTETLVALFYAEDYGYSEHLVHILGHGCTKTGVAVEL
IDLNTAEPQEVRELVTQASGLVIAMPSQYSLTAQAALNTILAAVHHKQAIGLLESGGGED
EPVFPLRNKFQELGLVEAFPPILIKEAPAQTTEQLCEEAGTDIGQWLTRDRTIKQIKSIN
TDLEKALGRISTGLYIITTKKGEIQGAMFASWVTQASLNPLGVAIAVSKERAIESLMQVG
DHFVLNVLEEDNYQGLMKHFLKRFAPGADRFAGIKTYPATDGSPILAESLAYTECEITSR
MDCGDHWIIYSTVHVGRVANVHAMTAVHHRKVGNHY
>all4444_Nostoc_sp_PCC_7120_Flv2
MTIATSSRPRDVQVADIGEHTLILRSRTWERLKFEVEYSRQRGTTANSYLIQADKKALID
PPGESFTAIYLEQLAQYLDFTTLDYIILGHVNPNRRVTLQELLSKAPQATLICSRPAANA
LKTAFPEWESRIQAVRFEDILDLGQGHQLTFVTAPTPRWPDGLFTYDSATKILYTDKFFG
AHICEDTLFDEDWKKLDAERHYYFDCLHAPQAKQVEAALDKVVMLGARSYAPGHGPVVRY
SLSRFTYDYRQWCQGQKSQDLNVALLYTSAYGNTGILANAIAQGLVQNDVNVQSVNCELA
DTAEITRIVEACDGIIIGSPTLGGHAPTQIQTALGIVLSTAAKTKLAGVFGSYGWSGEAI
DLIESKLKDANYRLGFDTIRVRFSPTPEILQQCQAAGATFAQTLKKNKKLRTPRQVIPEA
KIDRTEQAVGRIIGSLCVVTTRDQESHKGILTSWVSQATFNPPGIMMAIAQEQNADLMSH
TGDQFVLNILKEGRNVRRYFSRQSTLGDNPFANLKTKTADNGCLILTEALAYLECTVTNQ
LECGDRLLIYAVVDKGEVLANDGVTAVEHRKSGSH
>all0178_Nostoc_sp_PCC_7120_Flv3
MVSMSTTGNAHTENVQHRLTVETVEIAPNTTAIRCLDWDRDRFDIEFGLQNGTTYNSYLI
RGEQTVLVDTSHQKFRQLYLETLKGLINPKAIDYIIVSHTEPDHSGLVEDVLQLAPRATV
LASKIALQFLEGLVHDPFSKRIVKSGDRIDIGKGHEIEFVSAPNLHWPDTIFSYDRKTEV
IYTCDAFGMHFCDNRTFDEDLEAIEADFRFYYDCLMGPNARSLLNAMKRMGDLGKIKIIA
NGHGPLLYHHLDVLTECYQSWSQRQAKSETTVGLFYVADYGYSNLLVQAIGEGIQKTGVA
VEMIDLSTAEIQEIQELAGRAAGLIIGMPPTTSVAAQAGISSLLSVVKDKQAVGLFECFG
GDDEPVDTIRRKFIDLGVKEAFPAIRIKDVPGASAYQLCTEAGTDLGQLLTRERNIKQIK
SLDVNMEKALGRISNGLYIVTTKKGDVSSAMLASWVSQASLQPLGFTIAVAKDRAIDSLM
QVGDRFVLNVLEEGNYQELKKQFLKRLHPGADRFAGVRTQTAKNGSPILTDALAYMECEI
QSSLECSDHYILYCTVEDGRVSKPDGLTAVRHRKVGNYY
>Syncc9605_2532_Synechococcus_sp_CC9605
MTSTATTRRTIQLPIDDGVIGLRGLSPQRHRFELEYALERGSTANSVLFEAGDGAPAVLV
HPPGMAYSAAFLPVLADALPSCDALLVVVGHVNPNRVALLRELAETYAGLELIVSNPGAK
LIEELWSQRKPAPPGETSEQPPLPDLPPLRVIRHEQPLPLSHQRSLMLLPAPTPRWPGGL
LAFEESLGLLMSDKFFSAHLCTDSWAERNRSSTEEERRHFYDCLMAPMARQVDALVERLE
ELDIRTIAPGHGPAIEASWRSLLNDYRRWGEGQQTASLTVALLFASAYGNTAAIADALAR
GVSRTGIRVSSLNCEFTPADELVSTVQQADAVLIGSPTLGGHAPTPIVSALGTLLAEGDR
SKPVGVFGSFGWSGEAVDLLETKLRDGGFSFGFEPIRVKFSPDAARVKELEETGTRFARQ
LLQSQKRAQRRSAGGLSESRSDPAVLALGRVIGSLCVLTTRKADLSGAMVASWVSQASFN
PPGITVAVAKDRAVEALLHKGDRFALNVLAEGRETALMKQFLQPFEPGADRFAGLELDTS
PAEQPLLPDALAWLDGKVSQRMECGDHWLIYAEVDHGGVLDAEGSTAVHQRRSGANY
>Syncc9605_2530_Synechococcus_sp_CC9605
MVVAPAAPKLSLQCEAIGADTHTIRSLDWDRSRFDIEFGLRNGTTYNAFLVRGERTALID
TSHAKFRDTWIPLLKEQINPTAIDVLIVSHTEPDHSGLIGDLIDLNPEIEIVGSKVALQF
LKDQVHRPFKSRAVKSGEELDLGTNPESGIQHRFEFLSAPNLHWPDTIFSFDHGSGILYT
CDAFGLHYCSDDVFDADPGAIAPDFRFYYDCLMGPNARSVLQALKRMDGLPEINTIAVGH
GPLLRHHLSHWISDYREWSGQRSKGESYAAVCYLSQYGFSDRISQAIAHGIGKADAQVQL
LDLRATDPQELTALIGDAKAVVVPTWPAEPEPNLKASIGTLLAALHPKQLVGVYDAFGGN
DEPIDAVADQLRSQGQKQAFSPLRIKQLPQGSDYQRCEESGTDLGQLLTKEKTIAAMKSL
DGDLDKALGRISGGLYVVTASQGEGESKRRSAMVASWVNQASFTPPGLTIAVAKDRAIEA
LMQVGDRFVLNVLRQDNHQQLMRHFLKRFPPGADRFAGVNVLEGTADGGPVLADALAFLG
CRVEQRMEGPDHWIIYAVVEQGNVADAEASTAVHHRKVGNHY
>PMT9312_0043_Prochlorococcus_marinus_str_MIT9312
MSEVNKNLSKFEITKNFTCIRFLDQNKERFELEFNLEKGTSFNTFLIRSHEELFIIHPPE
KQYLNSFKKVISSVCDQFKLDKINVISGHINPQIIETIKNLSTQFKNTTITCSNPGYKLI
SELWNQRNPNLENFVETKLPEINIIKKELNLELDNIYLELIPIPTARWPGGLIIYERNQE
ILLSEKIFSAHIASEDWSETNRVSTEVDRKHFYDCLMAPMSNQVVSIAEKIADYDIKTIA
PLHGPAIEYSLKSFLNDYIRWGENLSTNNPKIALIYASAYGNTASIGDALAKGINRTSVE
VESINCEFTSNDVLIKSIQNADGYLIGSPTLGGHAPTPIISALGTLLSEGNRDKPVGIFG
SFGWSGEAIDLLESKLKDGGFRFSFDPIRIKFSPNKPKIKELEEIGTHFGRKIIKKAKKK
PRKSDTGMITSKTDPKLQALGRVIGSLCVLTASKGKDKNNIKGAMLASWVSQASFSPPGL
SIAVAKDRSVESLLQIGDSFALNILSEKDFKEPLKRFTKPFAPGEDRFQGLDIELTPNEQ
IIIPQSLAWLDASVKERMECGDHWVIYAEVLHGNILKSDSLTAVHHRKTGSNY
>PMT9312_0044_Prochlorococcus_marinus_str_MIT9312
MLASAQTSNSKLAQINNKLTVQSQNFADDSYAIRSLDWDRSRFDIEFGLRNGTTYNSFII
KGEKLAIIDTSHAKFEELWFEELLKEVNPQEVDYLITSHTEPDHSGLIGNLLELNKNITV
VGSKLALKFIEDQIHVPFKKIEVKSGEFLNLGTNPNSGLEHNIEFISAPNLHWPDTIFSY
DHSTHVLYTCDAFGLHYCSDEFYDTDQKEIYDDFRFYYDCLMGPNARSVLQAIKRIDKLP
ELKTIAVGHGPLLHNQVNFWKGKYQEWSSNKSKGNDFVSVCYISDYGYCDRLSQAISHGI
SKADAQVQLIDLRSSDPQELTSLISESKAVVIPTWPVDSDNELKESLGTLFAALKSKQFT
AVYDAFGGNDEPIDSLANKLRELGQKEAFSPLRVKTIPDPIVYQQFEEAGTDLGQLINKK
KNIASMKSLDSNLDKALGRLSGGLYVVTASQGEGSTFRQSAMVASWVSQASFSPPGITVA
VAKDRAIESYMQVGKGFVVNILREDNYQKMFRHFLKRFAPGADRFADVDVISNIAKGGPV
LSDSLAFLDCKVSSRLETPDHWIIYGIVENGNVSDLSCKTAVHHRKVANHY
>NIES39_O01290_Arthrospira_platensis_NIES-39
MYNSKARDVQVFLIGNDTKVLRSRTWDRLKFEVEYSLQRGTTANSYLIEADQVAIIDPPG
ESFTANYLKSLEDRLDFNNLKYVILGHFNANRGATIKALLEKAPQITWVCSNPATLALRE
FFPELTLNILTVKSEEKLDLGRGHELQLITAPTPRWPDGLLTYDPCSQILFTDKFFGAHV
CGDQVFDEGWSVYSEDRRFYYDCLHAAQPKKILSILDKIAELSPIDFYATGHGPLVRYGM
NELTNLYRQWSEKQKSQDLNVALLYASAYGNTASIAHAIARGLTRSGVAVELINCEHAKS
TEIQTSVEKSDGFIIGSPTLGGHAPTQIQTALGIILNTASTNKLAGVFGSFGWSGEAVDL
IADKLKDAGYQFGFEPIRVKFKPTDITLQTCEETAIDFAQMLRRDQKRRALKSTSQSASA
DRTAQAVGRLVGSLCVVSCRRGEVVSGMLASWVSQATFTPPGLTVAVARDRAMESMTHIG
DRFVLNILDEGKQLRKHFMKKFAPGEDRFASLSTTEASNGCLILNDALAYLECEVKNRME
CGDHWVIYAQVQNGKLLNNEGVTAVHYRKTGTFY
>NIES39_O01280_Arthrospira_platensis_NIES-39
MVALTDRVKAGRLTVEVAEVTTDTTTIRSLDWDRDRFDIEFGLQNGTTYNSFIIRGDKTA
LVDTSHAKFRQLYLDTLQGLIDPAAIDYLIISHTEPDHSGLVADILQLAPQITVVGAKVA
IQFLENLVHQPFKSQQVKNGDTLDLGNGHVLEFVSAPNLHWPDTIFTYDRQTETLFTCDA
FGMHYCSDLTYDSNLADIEADYRFYYECLMAPNARSVLSAIKRMKQLGTITTIATGHGPL
LRHNVKELTDRYQKWSQEQSKAETTAAVFYYSDFGYSDRLSQAIAHGITKTGVAVEMMDL
RSADNQEIRELASMATGLVIGMPPVSGEDAELAEQAISTILASTNKKQTFGLYESGSDNN
LSVYPLEVKFKAAGLKPAFPSIRITETPTENTYKLCDEAGTDMGQLLSRDKAIKQMKSLD
SDVDKALGRISGGLYIITAAKGEVSSAMLASWVSQASFEPLGVTIAVAKDRAIEALMQVG
DTFVLNVLEENNYQALMKHFLKRFPPGADRFEGVKTQAANNGSPILNDALAYLECRVASR
MELTDHWIVYATIDGGRVSNPDALPAVHHRKVGNHY
>Synpcc7942_1809_Synechococcus_elongatus_PCC_7942
MVATTPAPRLSLAVEAIGPQTTTIRSLDWDRSRFDIEFGLQNGTTYNSFLIEADRKALVD
TSHAKFQATYVDQLRELTDLSTLDYLIISHTEPDHSGLVGDILAIAPNVTVVGSKVALQF
LENQVHRPFQKLQVKNGDRLDLGQGHELEFVSAPNLHWPDTIFTYDPASQILFTCDAFGM
HFCDERTFDEDLQQIEGDFQYYYECLMAPNARSVLAALKRMKALGEITTIATGHGPLLRR
NLQEWVDRYQHWSEQKATAETSVLIGYLSDYGYSDRLSQAIGRGLVKTGVAVEMVDLRAV
DPQELIEAVSSARGIVLGTPPSQPSEAVATALSTIFAAAHNKQAIGLFDSYGGDDEPIDA
LLAQFRNLGLHTAFPPIRVKDQPTEAIYQQCEESGTDLGQWLTRADAIQTMKSLNSDLDK
ALGRLSGGLYIITARKGEVSGAMLASWVVQASFKPLGFTVAVAKDRAIESLMQVGDRFVL
NILGEDNYAPLMKHFLKRFPPGADRFAGVETQTASNGSPILTAALAYLECEVASRMDCSD
HWLVYCQVEQGRVSRADVRTAVHHRKVGNHY
>Synpcc7942_1810_Synechococcus_elongatus_PCC_7942
MSEGRHRDIQPSWVAAGLMVLRARSWERLRFEVEYGLGHGTTSNAYLVQGDRTILINPPG
ASFTEIFLNRLEAQCPIGELDAVLLSHVNPNRVSTLKELMRLNPGLQVIVSNPAAQALEK
LWQVEAQEAPIPPLDLKIIRTEESLDLGRGKVLQLLPTPIPRWPDGLCVLDEQTGWLLSD
KFFAAHLCQDQIFDQGWTSFREDQRYYFDCVMAPQVRQVQTVLAKFSRLPIQGYAPSHGP
LIRYGLHDLTAAYVSWSDRQLQQPQMVALLYASAYGSTATIAEAIAQGITKAGVRVEALN
CEVESMDDIRRTLERCDGVVIGSPTLGGHAPTPIQTALGTILATVARDKPVGVFGSFGWS
GEAIDLLESKLKDAGFRLAFEPIRVRFKPTTATLKICEESGTDLAQALQRQRRQVSRQSS
SKLQDSETEATAQAVGRILGSLCVLTTQKEDVRSGMLASWVSQATFNPPGISVAVARDRA
VESLLHQGDRFVLNVLGEDKNLAIQKHFLKPFSPGADRLEGIESSPSDQGHPILAEAIAW
LECRVANRMECGDHWLVYAVVESGQVQDPEVRTAIHHRKSGSYY
>cce_2580_Cyanothece_sp_ATCC_51142
MIKPRDVQVCPIASDTIVMRSRTWERLKFEIEYGLKRGTTANSYLIQGDKIALIDPPGES
FTEIFLKALQERIDPTTIDYLILGHVNPNRGETIKALLKIAPQITIICSNPGALLLPNLL
LPEFPPKLKVVKGEDILDLGKGHQLEFITTPNPRYPAQLCTYDPKTEILYTDKLFGSHVC
GDQIFDEGWSVYAEDRRYYFDCLIAPYAKQINTALEKLSRKPAQIYGTGHGPLVRYGLRE
LTDSYQQWLEAQKANTLSVALIYASAYGNTATLSQAIASGITKAGVRVESINAEVAEPDD
IKEAINNCSGFIFGSPTLGGHAPTQIQTALGITLANADKSKLAGVFGSYGWSGEAIDLLE
SKFRDGGYQFGFDPIRVKFSPTQATLKTCEEAGTDFAQAVKKAQKRRQPKNSVSQSQTDR
LQQALGRIVGSLSIVTCQEEELSGAMLASWISQATFNPPGFTVAVAKERAIESLLHKGNS
FVLNILREGDHIGLMKHFLKPFSPGEDRFEGVKTQVADNGSPILQDALAYLECKVGDRME
CGDHWVIYAIVTKGEVLQDGVTAIHHRKSGSHY
>cce_3635_Cyanothece_sp_ATCC_51142
MSQYKQKWKYYTERDMVATPIKTENRLTIQTADIAEDTTTIRSLDWDRDRFDIEFGLQNG
TTYNSYIICGDKVALIDTSHAKFRQLYLDTLTGLIDPKTIDYLVISHTEPDHSGLVKDIL
ELAPQATVVGSKVAINFLEDFIHQPFERILVKSGESLDLGKGHILEFVSAPNLHWPDTIL
TYDKGTETLFTCDVFGMHYCSDLLYDEHLDEIAPDYHFYYECLMGPNARSVLSAMKRMDK
LGTISTVANGHGPLLRYNLHELVERYRTWSEEQSKADKSVAVFYVSDYGYSDRLSQAIAK
GITKTGVAVEMVDLKSADTQDVNEIVSRSAGLVIGMPPLEGHHNKETTSNIGTIIAAAKN
KQYIGMFESYGGNDEPIDPLLTKFREAGLSKGFNSIRVKDTPSETIYQLCEEAGVDLGQT
LTQDRKVKQRKSLDSDLDKAIGRISGGLYILTANKGELNGAMLASWVTQASFEPPGFTVA
VAKDRAIESLMQVGDSFVLNILEEGKYQPLMKHFLKRFPPGADRFEGIDVQTANNGSPIL
VDALAYLECEVISRMECSDHWIVYSKVTNGRVSNPDGLTAIHHRKVGNYY
>cce_3835_Cyanothece_sp_ATCC_51142
MLSSTCLPTRPRDVQTATIAKNTTIFRSRTWERLKFEVEYALCKGTTANAYLIEGDKVAL
FDPPGESFTEIFLQELEDHLGLSEIDYVILGHVNANRMATLKILVEKAPQITLVCSKPAA
KTLKTTFPHWEDKIKAVRSEESLDLGQGHCLQFTFIPTPRWPDGLCTYDSQTRILYTDKL
FGLHLCHDAVFDDDWKALDEDRRYYFDCLHGAQSKQVAEILDKLEPFSARYYAPGHGVMV
RYSLSRLTYDYRQWCQQQQTQDLKVALLYASAYGNTAIMAQAIAQGIMDQGVGVELINCE
SATPEEITDAIQKCDGFLIGSPTLGGHAPVQIQTALGIVLGTASKTKLAGVFGSYGWSGE
AIDLISQKLRDGNYNLGFDPLRIRFSPDEAAVEHCQQTGVDFAQTLKKRQKQGAVASGLT
TVQSDRTEQAIGRIIGSLCVITTCQNQGHQGFLTSWISQATFNPPGLMIAIDKKQWNEGD
FEVDTSFIVNILKEGRNVRKHFSESNSSPFDHLETETASNGCLILKEGLAYLECTVQQRV
EAGDRWLVFALVNQGDVLEDKGLTAIAHRKSGKQY
>tlr1088_Thermosynechococcus_elongatus_BP-1
MAVTITKRPPRLTLQVLDIAPETTAIRCLDWDRDRFDIEFALENGTTYNSFLIKGERIAL
VDTSHAKFGDRYLEQLWQLVNPSDLDYLIVSHTEPDHSGLVKDVLVKAPHVTVVASKVAL
QFLGDLIHQPFTQQQVKNGDRLDLGKGHVLEFVMAPNLHWPDTILTFDHGTQTLFTCDVF
GAHFCNDDPFDSEPELLAPDFKFYYDCLMGPNARSVLSAFKRLESLPPVQLVATGHGPLL
RHHLDQWLESYRNWSQEQAKAATTVAIFYAANYGYSNALAEAIERGTAKTGVVVEKMDLL
TAEPQDIRELTEIAAGIIIGTPPTTAVAKTALSTIRAAAHAKQAIGVFESGVADAEPAYP
LLNQFRDAGLVPSFPVIRVTAAPTDALFQEAEEAGTDMGQWLLRDRTVKQMKALDTDLDK
ALGRLSGGLYIITAQKGAINSAMLASWVAQASTEPLGVSIAVAKDRAIESFLHVGDTFVL
NVLEAENYQPLMRHFLKRFPPGADRFAHVKTYPASNGSPILADALAYMECTVVSRLDAHD
HWIVYSTVDSGRVSKPDGMTAVHHRKVGNHY
>tll1373_Thermosynechococcus_elongatus_BP-1
MLTETRPRDVQVAEIAPGVLVLRSRTWDRLKFEVEYGRQQGTTSNSYLIQAPQPALLDPP
GESFTQIYLQELQRHIDLNQLRYLILSHVNSNRLATVKVLLEKAPQITLVCSKAGAVTLR
SAIGEQLHLWIARADTPLELGGDRQLMFIAAATPRWPDGLITVDPQNQIVFSDKLFGAHV
CGDSLYDEQWKKLDEDRAYYFECLHAAQTRQVESILDRLAELTPPPRLYAPAHGPIVKFS
RSRLFQDYRDWCQAQAEQETKVALFYASAYGNTAILANAIAQGLTAAGVQVEAVNCETTP
PAEMQALIHSSDGFIIGSPTLGGHMPTQVQTALGFILAEGSQTKLAGVFGSYGWSGEAID
DIEQKLLDAGYTLGFETLRVKFTPTATDLEKCQIAANEFAQALKKLRKSRTVRPSSLAEA
QVDRTEQAVNRVVGSLCVLTTLPEGCFHLTQAAAILVSSVSQASFNPPGITVSLPQEWAE
SLCLVGDRFVLNILKEGSPLVRQFQQAQRLGEQQLATLGLKSAESGAPILLDALAYLECT
VESRMNCGNHWLIYAVVESGELLQTSGLTAIQHRKTSS
>CT1015_Chlorobium_tepidum_TLS
MGNTISRRTFNRLLISGLAGSSLLMSGGPLMASAPKAHVVVIGGGFGGATVARYLRQLDP
SISVTLVEPKKVFHTCPMSNWVIGGLFSMQNTAHTYHALRSRYGVEVVQEMATGIDPVKK
TVKLKGGRMLSYDRLVVSPGVDFIWDAIEGYSRDVAESSMPYAWEAGPQTLLLRRQLLGM
KDGENVIICAPKNPFRCPAAPYERASLIAYYLKKSKPKSKVIILDDKEVFTKQDLFMLGW
DRLYRGKIEWRSASAGGKVERLDPAKMTVATEFGDEKGGVINVIPPQKAGRIAVETGLAD
TSGWCPVNPANFESLQHPGIHVIGDAALVGTMPKSGTAANTQAKALAAWLVASFGGGNAG
EHDLASLCYSLLAPGYAISVAGGYIQSPEGIKDNPDTVHLTSMEATTAQLAGEAEQALQW
YHNISQDTWG
>CT1025_Chlorobium_tepidum_TLS
MSKKIVVLGAGTAGTIVSNNLRRHLPADWEITVIDRDDDHIYQPGLLFVPFGVQKSSTLV
KSRKKYITAGINFVMDEITHIDPEKKEVKTKNHTFTYDFLVISTGCRIAPEENEGLMEAW
GKNAFTFYYKEAADQLRLRLKEFDGGKLVMNIAELPFKCPVAPIEFVFMADWFLKKKGVR
NKSEIELVTPLPMAFTKPKAAAVFTESAREKNIKITTSFELNRVDGKEKFIESVQGDKVK
YDTLVIVPTTIGDPVISNSGIDDGIGYVPTHHNTLKALKHDGVYVIGDATNVPTSKAGSV
AHYEADVVVFNIMAEIYGAKPEEIFDGHSTCFIVYSKGTASLIDFNYKIEPLPGKFPMPK
LGPFSLLKETKMNWYGKLAFEPLYWNVLLDGKHLGMPPTLVMAGKEVG
>AAG34792.1_Desulfovibrio_gigas
MQATKIIDGFHLVGAIDWNSRDFHGYTLSPMGTTYNAYLVEDEKTTLFDTVKAEYKGELLCGIASVIDPK
KIDYLVIQHLELDHAGALPALIEACQPEKIFTSSLGQKAMESHFHYKDWPVQVVKHGETLSLGKRTVTFY
ETRMLHWPDSMVSWFADEKVLISNDIFGQNIAASERFSDQIPVHTLERAMREYYANIVNPYAPQTLKAIE
TLVGAGVAPEFICPDHGVIFRGADQCTFAVQKYVEYAEQKPTNKVVIFYDSMWHSTEKMARVLAESFRDE
GCTVKLMWCKACHHSQIMSEISDAGAVIVGSPTHNNGILPYVAGTLQYIKGLRPQNKIGGAFGSFGWSGE
STKVLAEWLTGMGFDMPATPVKVKNVPTHADYEQLKTMAQTIARALKAKLAA
>NC_000913.3:4026527-4027228_Escherichia_coli_str_K-12
ATGACAACCTTAAGCTGTAAAGTGACCTCGGTAGAAGCTATCACGGATACCGTATATCGTGTCCGCATCG
TGCCAGACGCGGCCTTTTCTTTTCGTGCTGGTCAGTATTTGATGGTAGTGATGGATGAGCGCGACAAACG
TCCGTTCTCAATGGCTTCGACGCCGGATGAAAAAGGGTTTATCGAGCTGCATATTGGCGCTTCTGAAATC
AACCTTTACGCGAAAGCAGTCATGGACCGCATCCTCAAAGATCATCAAATCGTGGTCGACATTCCCCACG
GAGAAGCGTGGCTGCGCGATGATGAAGAGCGTCCGATGATTTTGATTGCGGGCGGCACCGGGTTCTCTTA
TGCCCGCTCGATTTTGCTGACAGCGTTGGCGCGTAACCCAAACCGTGATATCACCATTTACTGGGGCGGG
CGTGAAGAGCAGCATCTGTATGATCTCTGCGAGCTTGAGGCGCTTTCGTTGAAGCATCCTGGTCTGCAAG
TGGTGCCGGTGGTTGAACAACCGGAAGCGGGCTGGCGTGGGCGTACTGGCACCGTGTTAACGGCGGTATT
GCAGGATCACGGTACGCTGGCAGAGCATGATATCTATATTGCCGGACGTTTTGAGATGGCGAAAATTGCC
CGCGATCTGTTTTGCAGTGAGCGTAATGCGCGGGAAGATCGCCTGTTTGGCGATGCGTTTGCATTTATCT
GA
>AAG00802.1_Moorella_thermoacetica
MSQPVAITDGIYWVGAVDWNIRYFHGPAFSTHRGTTYNAYLIVDDKTALVDTVYEPFKEELIAKLKQIKD
PVKLDYLVVNHTESDHAGAFPAIMELCPDAHVLCTQRAFDSLKAHYSHIDFNYTIVKTGTSVSLGKRSLT
FIEAPMLHWPDSMFTYVPEEALLLPNDAFGQHIATSVRFDDQVDAGLIMDEAAKYYANILMPFSNLITKK
LDEIQKINLAIKTIAPSHGIIWRKDPGRIIEAYARWAEGQGKAKAVIAYDTMWLSTEKMAHALMDGLVAG
GCEVKLFKLSVSDRNDVIKEILDARAVLVGSPTINNDILPVVSPLLDDLVGLRPKNKVGLAFGAYGWGGG
AQKILEERLKAAKIELIAEPGPTVQWVPRGEDLQRCYELGRKIAARIAD
>MA_9941245g0010_Picea_abies_FlvA
MANATAYICGSSPLNRSASALSGGQVSPYSLFRPGYLANGVFGANSYNDREFKNVCFGKKRLEKQCLSSFKFTIQASDTTSGALISSPTDQSPPATEKRDSHVRIVNITNDTLGLRACSYERLKFEVEYGLKKGTTDNSYIIKGPTEMALIDVPDQAFTKEYIRILMSTEDVHLLKYLIIGHLSPKRIESVIALGESLAQKSLPLDVYCSNPAAQLLSVSIPENLKDVFSLKIVRAGDSLDLGGGHKLQFILIPTPRWPDGMCTYDPATQLIFTQKFFSAHVCSDNDFDIGGWELYGEDWHFFYDCMLSPAAQQADAALKKLPIVAQFAKPSYTGKMGIDIVKTDVKYILSTMLSSLNLPVHISSTVSGPLRTEGVFVTAAICPIHGPIVRYTLTELVREYNDWTNQRLRRTDEATIAVIYASAYGNTAALAQAISRGISKAGIGVETLNCELSTDEEVVSLVRRCNGFVIGSPTLAGHMPTPIQKALGVILNDNEARPKPCGVFGSFGWSGEAVDEIEQRLKDAGFSFSFPTVRCKFKPTEGMLQICEESGTDIAQAVRKSKLRQRRDASQFVMASNVDQAVGRVIGSLCVVSAMNGDAESAMVASWVSQASFVPPGITLAVAKDRAVESLILPGSKFILNVLGDGKSSAIMKQLLKPFKPGEPRFEGLKTKQASSGGRIVLDAISWMECTVKSRMESGDHWVLYATVEDGQLQDDKTLTALHYRKTGTRY
>MA_10436657g0010_Picea_abies_FlvB
MAVSTSALGTYSWMRTSSSPMAFELFTRKPKLQSFDRVHRGLFWPTLKKPTVTRSGRKPKPSISMSLSNVNVLEKRRLQTQTITSIAPDVTTIRSLDWDRDRFDIEFGLQNGTTYNSFIINADKLTIIDASHEKFKGLYLSAIKEHIDPSAIEYIIANHTEPDHSGLIPDLLDLAPNATVVGSKTCIIFLQNLVLRPFKSLVVKGGSTLDLGRGHLLEFVMAPNLHWPDTMFTLDHGAGILFTCDAFGMHYCSELLYDEDLGAIEPHYRFYYDCLMRPNCRSVITALKRIAEKDFSIIATGHGPLLRYNVAELLNKYETWSKQALEKQLATVAVLYVSDYGFSDRLSQTLARGLTKTNTGVEMMDLNVVDIQDMIECVSRCAGVVIMAPPSSGPANKAITTIYAAVKPKQPVVIAESYGGDDEPVDTIVQRFVALGISLALPPLRIKEIPNEATYQQFEEAGTDLGQLLSQKKSIEAKKAGMPINVAKAIARISGGLYVVTAAKGSSNGAMVASWVSQASFKPLGITIAVAKDRAIESLMQVGDTFVLNCLEDGNYAPLMKHFLKRFPPGADRFEGVQWVPAASNGSPILIDCIAYLECKVVKRMETNDHWIAYSHVSDGNVSKPQARTASHHRKIGNYY
