# Supplementary material for: Flavodiiron-mediated O2 photoreduction at photosystem I acceptor-side provides photoprotection to conifer thylakoids in early spring
Source: Nat Commun. 2023 Jun 3;14:3210. doi: 10.1038/s41467-023-38938-z (PMC10239515; doi:10.1038/s41467-023-38938-z)
Supplement: Supplementary file 7 — Source Data [file 41467_2023_38938_MOESM7_ESM.zip]

Archive with 81 entries (54 files):
- Raw data files/._Pipeline.pdf
- Raw data files/Fig 1/
- Raw data files/Fig 1/Fig 1a/
- Raw data files/Fig 1/Fig 1a/._Fig 1a.xlsx
- Raw data files/Fig 1/Fig 1a/Fig 1a.xlsx
- Raw data files/Fig 1/Fig 1b/
- Raw data files/Fig 1/Fig 1b/._Fig 1b.xlsx
- Raw data files/Fig 1/Fig 1b/Fig 1b.xlsx
- Raw data files/Fig 1/Fig 1c/
- Raw data files/Fig 1/Fig 1c/._Fig 1c.xlsx
- Raw data files/Fig 1/Fig 1c/Fig 1c.xlsx
- Raw data files/Fig 1/Fig 1d/
- Raw data files/Fig 1/Fig 1d/Fig 1d.xlsx
- Raw data files/Fig 1/Fig 1e and f/
- Raw data files/Fig 1/Fig 1e and f/Raw data Fig 1e, f.xlsx
- Raw data files/Fig 1/Fig 1e and f/Read me first!.txt
- Raw data files/Fig 2/
- Raw data files/Fig 2/Fig 2a and b/
- Raw data files/Fig 2/Fig 2a and b/Raw data Fig 2a, b.xlsx
- Raw data files/Fig 2/Fig 2a and b/Read me first!.txt
- Raw data files/Fig 2/Fig 2c/
- Raw data files/Fig 2/Fig 2c/._Fig 2c.xlsx
- Raw data files/Fig 2/Fig 2c/Fig 2c.xlsx
- Raw data files/Fig 2/Fig 2d/
- Raw data files/Fig 2/Fig 2d/Fig 2d.xlsx
- Raw data files/Fig 2/Fig 2e/
- Raw data files/Fig 2/Fig 2e/Fig 2e.xlsx
- Raw data files/Fig 2/Fig 2f/
- Raw data files/Fig 2/Fig 2f/._Fig 2f.xlsx
- Raw data files/Fig 2/Fig 2f/Fig 2f.xlsx
- Raw data files/Fig 3 suppl 8/
- Raw data files/Fig 3 suppl 8/Fig 3a/
- Raw data files/Fig 3 suppl 8/Fig 3a/Fig 3a.xlsx
- Raw data files/Fig 3 suppl 8/Fig 3b/
- Raw data files/Fig 3 suppl 8/Fig 3b/Fig 3b.xlsx
- Raw data files/Fig 3 suppl 8/Fig 3d/
- Raw data files/Fig 3 suppl 8/Fig 3d/Fig 3d.xlsx
- Raw data files/Fig 3 suppl 8/Fig 3e/
- Raw data files/Fig 3 suppl 8/Fig 3e/._Fig 3e.xlsx
- Raw data files/Fig 3 suppl 8/Fig 3e/Fig 3e.xlsx
- Raw data files/Fig 3 suppl 8/Fig 3f supple 8a/
- Raw data files/Fig 3 suppl 8/Fig 3f supple 8a/All blot replicates and gel images.pdf
- Raw data files/Fig 3 suppl 8/Fig 3f supple 8a/Ladder and band identification.pdf
- Raw data files/Fig 3 suppl 8/Fig 3f supple 8a/Read me first!.txt
- Raw data files/Pipeline.pdf
- Raw data files/Supplementary figure 1/
- Raw data files/Supplementary figure 1/._Supplementary fig 1c.xlsx
- Raw data files/Supplementary figure 1/Supplementary fig 1c.xlsx
- Raw data files/Supplementary figure 10/
- Raw data files/Supplementary figure 10/Raw data Supplementary fig 10.xlsx
- Raw data files/Supplementary figure 11/
- Raw data files/Supplementary figure 11/._Raw data Supplementary Fig 11.xlsx
- Raw data files/Supplementary figure 11/Raw data Supplementary Fig 11.xlsx
- Raw data files/Supplementary figure 3/
- Raw data files/Supplementary figure 3/._Supplementary fig 3.xlsx
- Raw data files/Supplementary figure 3/Supplementary fig 3.xlsx
- Raw data files/Supplementary figure 5/
- Raw data files/Supplementary figure 5/._Supplementary Fig 5e, f.xlsx
- Raw data files/Supplementary figure 5/Supplementary Fig 5a, b.xlsx
- Raw data files/Supplementary figure 5/Supplementary Fig 5c, d.xlsx
- Raw data files/Supplementary figure 5/Supplementary Fig 5e, f.xlsx
- Raw data files/Supplementary figure 6/
- Raw data files/Supplementary figure 6/Supplementary Fig 6a.xlsx
- Raw data files/Supplementary figure 6/Supplementary Fig 6b.xlsx
- Raw data files/Supplementary figure 7/
- Raw data files/Supplementary figure 7/._Flv blot replicates chamber.pdf
- Raw data files/Supplementary figure 7/._Supplementary Fig 7a.xlsx
- Raw data files/Supplementary figure 7/._Supplementary Fig 7b.xlsx
- Raw data files/Supplementary figure 7/._Supplementary Fig 7c.xlsx
- Raw data files/Supplementary figure 7/Flv blot replicates chamber.pdf
- Raw data files/Supplementary figure 7/Ladder and band identification.pdf
- Raw data files/Supplementary figure 7/Supplementary Fig 7a.xlsx
- Raw data files/Supplementary figure 7/Supplementary Fig 7b.xlsx
- Raw data files/Supplementary figure 7/Supplementary Fig 7c.xlsx
- Raw data files/Supplementary figure 7/Supplementary Fig 7d.xlsx
- Raw data files/Supplementary figure 9/
- Raw data files/Supplementary figure 9/Supplementary Fig 9a.xlsx
- Raw data files/Supplementary figure 9/Supplementary Fig 9b.xlsx
- Raw data files/Supplementary table 4/
- Raw data files/Supplementary table 4/._Supplementary table 4.xlsx
- Raw data files/Supplementary table 4/Supplementary table 4.xlsx
