# Supplementary material for: Flavodiiron-mediated O2 photoreduction at photosystem I acceptor-side provides photoprotection to conifer thylakoids in early spring
Source: Nat Commun. 2023 Jun 3;14:3210. doi: 10.1038/s41467-023-38938-z (PMC10239515; doi:10.1038/s41467-023-38938-z)
Supplement: Supplementary file 7 — Source Data [file 41467_2023_38938_MOESM7_ESM.zip › Raw data files/Fig 1/Fig 1a/Fig 1a.xlsx]

## Sheet: Spinach_Air
Raw recordings					Baseline corrected data					Norm to 50 ug Chl (DF 1.5)				Avg	SD	SE				Source data
Time	Oxygen 1	Oxygen 2	Oxygen 3		Time	Oxygen 1	Oxygen 2	Oxygen 3		Time	Oxygen 1	Oxygen 2	Oxygen 3							Time (ROI)	Spinach	SE	X offset
0	345.723	392.177	403.696		0	-8.61715	-20.8744	-55.3047		0	-12.9257	-31.3116	-82.957	-42.3981	29.6454	14.8227				150	0.087455	0.110587	0
1	351.026	393.837	404.366		1	-7.76706	-19.1138	-49.9481		1	-11.6506	-28.6707	-74.9221	-38.4145	26.7336	13.3668				151	0.079735	0.118209	1
2	355.476	395.188	404.97		2	-6.98196	-17.6615	-45.4446		2	-10.4729	-26.4923	-68.1669	-35.044	24.3173	12.1586				152	-0.001255	0.0758381	2
3	359.24	396.4	405.54		3	-6.23242	-16.3477	-41.6281		3	-9.34863	-24.5215	-62.4422	-32.1041	22.3287	11.1643				153	-0.00427	0.0415752	3
4	362.561	397.646	406.022		4	-5.56972	-15.0002	-38.2534		4	-8.35458	-22.5003	-57.3801	-29.4117	20.6026	10.3013				154	-0.022625	0.0372804	4
5	365.534	398.689	406.419		5	-4.99236	-13.8567	-35.227		5	-7.48854	-20.7851	-52.8405	-27.038	19.0355	9.51773				155	-0.00643	0.0541803	5
6	368.206	399.841	406.879		6	-4.3522	-12.6035	-32.5018		6	-6.5283	-18.9053	-48.7527	-24.7287	17.723	8.86152				156	0.051	0.117159	6
7	370.621	400.573	407.205		7	-3.84519	-11.7699	-30.034		7	-5.76778	-17.6548	-45.0509	-22.8245	16.4486	8.22431				157	-0.013395	0.0876503	7
8	372.839	401.334	407.412		8	-3.45784	-10.9083	-27.7621		8	-5.18676	-16.3624	-41.6432	-21.0641	15.2501	7.62504				158	0.03826	0.0449054	8
9	374.948	402.113	407.63		9	-3.05985	-10.0272	-25.6003		9	-4.58977	-15.0408	-38.4005	-19.3437	14.1345	7.06726				159	0.176805	0.0811728	9
10	376.797	402.803	407.88		10	-2.62949	-9.23602	-23.6983		10	-3.94423	-13.854	-35.5475	-17.7819	13.1975	6.59877				160	0.032615	0.0325011	10
11	378.525	403.443	408.092		11	-2.23688	-8.49462	-21.9168		11	-3.35532	-12.7419	-32.8751	-16.3241	12.3147	6.15737				161	-0.01697	0.0432968	11
12	380.072	403.931	408.211		12	-1.93693	-7.90628	-20.3169		12	-2.90539	-11.8594	-30.4753	-15.08	11.4835	5.74173				162	-0.021075	0.0515724	12
13	381.539	404.477	408.33		13	-1.63756	-7.25869	-18.7965		13	-2.45634	-10.888	-28.1948	-13.8464	10.7139	5.35693				163	0.2882	0.16033	13
14	382.88	404.963	408.442		14	-1.34516	-6.67115	-17.4024		14	-2.01774	-10.0067	-26.1037	-12.7094	10.017	5.00851				164	0.13183	0.0186346	14
15	384.026	405.405	408.456		15	-1.15114	-6.12846	-16.2031		15	-1.72671	-9.19269	-24.3046	-11.7413	9.39191	4.69595				165	0.099745	0.0247883	15
16	385.265	405.775	408.609		16	-0.81756	-5.65738	-14.9103		16	-1.22634	-8.48607	-22.3655	-10.6926	8.76994	4.38497				166	0.107875	0.0420091	16
17	386.569	406.292	408.659		17	-0.58751	-5.03907	-13.5539		17	-0.881265	-7.55861	-20.3309	-9.59024	8.06917	4.03458				167	0.123615	0.0735498	17
18	387.418	406.703	408.587		18	-0.47895	-4.52624	-12.651		18	-0.718425	-6.78936	-18.9766	-8.82811	7.59198	3.79599				168	0.03405	0.0442965	18
19	388.189	407.097	408.53		19	-0.3554	-4.0309	-11.8265		19	-0.5331	-6.04635	-17.7398	-8.10642	7.17406	3.58703				169	-0.08446	0.108669	19
20	388.94	407.162	408.694		20	-0.01129	-3.86469	-11.0228		20	-0.016935	-5.79704	-16.5341	-7.44937	6.84359	3.4218				170	-0.027715	0.0653814	20
21	389.668	407.554	408.611		21	0.08663	-3.37131	-10.2418		21	0.129945	-5.05696	-15.3628	-6.76326	6.43893	3.21946				171	0.060725	0.034269	21
22	390.385	407.855	408.485		22	0.14108	-2.9699	-9.4709		22	0.21162	-4.45485	-14.2064	-6.14986	6.0069	3.00345				172	0.069085	0.0374796	22
23	391.04	408.182	408.459		23	0.29517	-2.5408	-8.76343		23	0.442755	-3.8112	-13.1451	-5.50453	5.67499	2.8375				173	0.008405	0.058529	23
24	391.651	408.231	408.387		24	0.40362	-2.39141	-8.09841		24	0.60543	-3.58711	-12.1476	-5.0431	5.30723	2.65361				174	-0.024475	0.0903617	24
25	392.163	408.3	408.32		25	0.51699	-2.2213	-7.53383		25	0.775485	-3.33195	-11.3007	-4.61907	5.0134	2.5067				175	0.00779	0.0631209	25
26	392.588	408.419	408.3		26	0.6768	-2.00041	-7.05504		26	1.0152	-3.00061	-10.5826	-4.18933	4.8088	2.4044				176	0.107495	0.0545579	26
27	393.01	408.487	408.106		27	0.66353	-1.83146	-6.58061		27	0.995295	-2.74719	-9.87092	-3.87427	4.50713	2.25357				177	0.17528	0.11747	27
28	393.475	408.753	407.996		28	0.73376	-1.46459	-6.06167		28	1.10064	-2.19688	-9.09251	-3.39625	4.24687	2.12344				178	0.048935	0.155151	28
29	393.81	408.918	407.928		29	0.84644	-1.19817	-5.67337		29	1.26966	-1.79725	-8.51006	-3.01255	4.08399	2.04199				179	-0.074145	0.182392	29
30	394.113	408.798	407.904		30	1.00248	-1.21683	-5.31745		30	1.50372	-1.82525	-7.97617	-2.7659	3.92689	1.96345				180	-0.085975	0.202492	30
31	394.443	408.841	407.676		31	0.95546	-1.07281	-4.93396		31	1.43319	-1.60922	-7.40094	-2.52565	3.66427	1.83214				181	-0.075905	0.18749	31
32	394.747	408.942	407.581		32	1.04046	-0.87056	-4.57689		32	1.56069	-1.30584	-6.86533	-2.20349	3.49798	1.74899				182	0.01196	0.193951	32
33	394.922	408.934	407.407		33	1.04709	-0.77654	-4.34932		33	1.57064	-1.16481	-6.52398	-2.03938	3.36198	1.68099				183	0.371175	0.272513	33
34	395.19	409.007	407.262		34	1.08244	-0.60232	-4.02806		34	1.62366	-0.90348	-6.04209	-1.77397	3.18949	1.59474				184	1.45899	0.498495	34
35	395.46	409.159	407.119		35	1.12019	-0.34928	-3.70406		35	1.68029	-0.52392	-5.55609	-1.46657	3.0285	1.51425				185	2.91208	0.868731	35
36	395.638	410.91	406.949		36	1.12991	1.50235	-3.47363		36	1.69487	2.25353	-5.21044	-0.420685	3.39454	1.69727				186	4.65338	1.35737	36
37	395.785	411.637	406.826		37	1.1878	2.33115	-3.27283		37	1.7817	3.49673	-4.90925	0.12306	3.62661	1.8133				187	6.8096	1.95957	37
38	395.911	411.468	406.709		38	1.25083	2.26364	-3.09422		38	1.87625	3.39546	-4.64133	0.210125	3.48611	1.74306				188	9.36238	2.30707	38
39	396.168	409.668	406.514		39	1.23664	0.56449	-2.7836		39	1.85496	0.846735	-4.1754	-0.491235	2.63741	1.31871				189	11.3329	2.8332	39
40	396.195	408.786	406.371		40	1.27416	-0.21593	-2.70372		40	1.91124	-0.323895	-4.05558	-0.822745	2.46135	1.23068				190	13.3394	3.41824	40
41	396.466	408.912	406.143		41	1.22611	0.01136	-2.37926		41	1.83916	0.01704	-3.56889	-0.570895	2.24663	1.12331				191	15.5594	3.90434	41
42	396.684	408.99	406.04		42	1.30379	0.1905	-2.10788		42	1.95568	0.28575	-3.16182	-0.306795	2.13081	1.06541				192	17.7347	4.40001	42
43	396.769	409.171	405.871		43	1.31465	0.47191	-1.96965		43	1.97198	0.707865	-2.95447	-0.091545	2.08914	1.04457				193	19.6985	4.92938	43
44	396.782	408.906	405.65		44	1.2745	0.30854	-1.90327		44	1.91175	0.46281	-2.85491	-0.160115	1.99521	0.997604				194	21.9305	5.37504	44
45	396.874	408.757	405.499		45	1.3039	0.26106	-1.7583		45	1.95585	0.39159	-2.63745	-0.09667	1.90672	0.953362				195	23.8935	5.82674	45
46	396.874	408.704	405.348		46	1.33375	0.30933	-1.70461		46	2.00062	0.463995	-2.55692	-0.030765	1.89321	0.946607				196	25.8434	6.31524	46
47	397.001	408.625	405.137		47	1.30321	0.33174	-1.52509		47	1.95481	0.49761	-2.28763	0.05493	1.76003	0.880016				197	27.7873	6.80097	47
48	397.148	408.529	404.811		48	1.15689	0.33665	-1.32452		48	1.73534	0.504975	-1.98678	0.08451	1.54836	0.77418				198	29.7172	7.27371	48
49	397.341	408.479	404.443		49	0.96985	0.38778	-1.07808		49	1.45477	0.58167	-1.61712	0.139775	1.29244	0.646218				199	31.7131	7.703	49
50	397.699	408.567	404.779		50	1.4859	0.5771	-0.66725		50	2.22885	0.86565	-1.00087	0.697875	1.32386	0.661928				200	33.5961	8.15602	50
51	397.372	408.465	403.907		51	0.79391	0.57629	-0.94051		51	1.19087	0.864435	-1.41077	0.214845	1.15718	0.57859				201	35.3388	8.6165	51
52	397.181	408.377	403.453		52	0.52084	0.5892	-1.07833		52	0.78126	0.8838	-1.61749	0.015855	1.15571	0.577856				202	37.093	9.01852	52
53	397.208	406.077	403.111		53	0.35965	-1.60929	-0.9981		53	0.539475	-2.41394	-1.49715	-1.12387	1.23428	0.617139				203	38.8307	9.47896	53
54	397.175	404.02	402.838		54	0.26664	-3.56458	-0.97851		54	0.39996	-5.34687	-1.46776	-2.13822	2.39355	1.19678				204	40.4828	9.91766	54
55	397.107	407.262	402.485		55	0.09413	-0.22167	-0.99278		55	0.141195	-0.332505	-1.48917	-0.56016	0.684783	0.342392				205	42.1326	10.3569	55
56	397.061	407.834	402.097		56	-0.11396	0.45155	-0.98519		56	-0.17094	0.677325	-1.47778	-0.3238	0.886435	0.443217				206	43.769	10.8092	56
57	397.106	407.745	401.81		57	-0.22046	0.46321	-0.88712		57	-0.33069	0.694815	-1.33068	-0.322185	0.826927	0.413463				207	45.4809	11.1916	57
58	397.135	407.691	401.654		58	-0.19553	0.5109	-0.80564		58	-0.293295	0.76635	-1.20846	-0.245135	0.806932	0.403466				208	47.1111	11.6211	58
59	397.121	407.633	401.545		59	-0.12437	0.55437	-0.76603		59	-0.186555	0.831555	-1.14905	-0.168015	0.808683	0.404341				209	48.5014	12.0943	59
60	397.199	407.382	401.311		60	-0.17826	0.40473	-0.63467		60	-0.26739	0.607095	-0.952005	-0.2041	0.638071	0.319036				210	49.91	12.4947	60
61	397.1	407.307	401.508		61	0.19925	0.43103	-0.68017		61	0.298875	0.646545	-1.02026	-0.024945	0.71796	0.35898				211	51.4632	12.8475	61
62	397.246	407.163	401.078		62	-0.04979	0.38755	-0.4812		62	-0.074685	0.581325	-0.7218	-0.07172	0.532003	0.266001				212	53.0379	13.2487	62
63	397.284	406.983	400.748		63	-0.19977	0.30929	-0.39033		63	-0.299655	0.463935	-0.585495	-0.140405	0.442979	0.22149				213	54.4428	13.6106	63
64	397.309	406.883	400.536		64	-0.2318	0.30997	-0.3116		64	-0.3477	0.464955	-0.4674	-0.116715	0.414196	0.207098				214	55.8661	13.957	64
65	397.196	407.314	400.381		65	-0.20629	0.8426	-0.37151		65	-0.309435	1.2639	-0.557265	0.1324	0.806463	0.403232				215	57.1248	14.3523	65
66	397.192	407.31	400.139		66	-0.26807	0.93983	-0.32217		66	-0.402105	1.40975	-0.483255	0.174795	0.87387	0.436935				216	58.434	14.711	66
67	397.114	406.952	399.965		67	-0.26109	0.68322	-0.34731		67	-0.391635	1.02483	-0.520965	0.03741	0.700205	0.350102				217	59.7385	15.0848	67
68	397.096	406.775	399.686		68	-0.36027	0.6076	-0.31204		68	-0.540405	0.9114	-0.46806	-0.032355	0.667989	0.333994				218	61.1161	15.3754	68
69	396.873	406.669	399.442		69	-0.42365	0.60244	-0.48212		69	-0.635475	0.90366	-0.72318	-0.151665	0.747086	0.373543				219	62.3979	15.7289	69
70	396.873	406.426	399.344		70	-0.34048	0.46024	-0.42855		70	-0.51072	0.69036	-0.642825	-0.154395	0.599762	0.299881				220	63.5827	16.0847	70
71	396.835	406.3	399.22		71	-0.28409	0.43586	-0.41307		71	-0.426135	0.65379	-0.619605	-0.13065	0.560278	0.280139				221	64.6418	16.5092	71
72	396.978	406.176	399.017		72	-0.30708	0.41355	-0.21673		72	-0.46062	0.620325	-0.325095	-0.05513	0.480813	0.240406				222	65.8221	16.811	72
73	396.996	406.069	398.9		73	-0.24417	0.4069	-0.14532		73	-0.366255	0.61035	-0.21798	0.008705	0.429712	0.214856				223	66.9061	17.1532	73
74	396.981	405.827	398.738		74	-0.22506	0.26699	-0.10799		74	-0.33759	0.400485	-0.161985	-0.03303	0.314813	0.157406				224	67.9761	17.5005	74
75	396.891	405.67	398.634		75	-0.14945	0.21115	-0.14457		75	-0.224175	0.316725	-0.216855	-0.041435	0.253275	0.126637				225	69.0675	17.8333	75
76	396.763	405.498	398.459		76	-0.14396	0.13987	-0.21924		76	-0.21594	0.209805	-0.32886	-0.111665	0.231941	0.115971				226	70.0577	18.1372	76
77	396.886	405.409	398.305		77	-0.11685	0.15188	-0.04292		77	-0.175275	0.22782	-0.06438	-0.003945	0.170021	0.0850105				227	71.1165	18.4067	77
78	396.899	405.231	398.195		78	-0.04695	0.07545	0.02346		78	-0.070425	0.113175	0.03519	0.02598	0.0752368	0.0376184				228	72.1204	18.6966	78
79	396.816	405.144	398.013		79	-0.04821	0.08986	-0.00613		79	-0.072315	0.13479	-0.009195	0.01776	0.086672	0.043336				229	73.0747	18.9583	79
80	396.733	405.079	397.835		80	-0.04615	0.12634	-0.03653		80	-0.069225	0.18951	-0.054795	0.02183	0.118714	0.059357				230	74.1201	19.2377	80
81	396.737	404.953	397.611		81	-0.12663	0.10128	0.0215		81	-0.189945	0.15192	0.03225	-0.001925	0.141642	0.0708212				231	74.9636	19.4932	81
82	396.811	404.796	397.447		82	-0.16254	0.0459	0.14794		82	-0.24381	0.06885	0.22191	0.01565	0.193815	0.0969076				232	75.9084	19.8269	82
83	396.89	404.632	397.32		83	-0.1623	-0.01703	0.28033		83	-0.24345	-0.025545	0.420495	0.0505	0.276337	0.138168				233	76.7913	20.0768	83
84	396.752	404.477	397.112		84	-0.24191	-0.07114	0.19617		84	-0.362865	-0.10671	0.294255	-0.05844	0.270431	0.135215				234	77.9072	20.1946	84
85	396.69	404.346	396.967		85	-0.25883	-0.10101	0.18647		85	-0.388245	-0.151515	0.279705	-0.086685	0.276516	0.138258				235	78.5799	20.4316	85
86	396.466	404.274	396.939		86	-0.15895	-0.07128	0.01605		86	-0.238425	-0.10692	0.024075	-0.10709	0.107165	0.0535826				236	79.4042	20.6742	86
87	396.574	404.105	396.86		87	-0.11009	-0.13924	0.17693		87	-0.165135	-0.20886	0.265395	-0.0362	0.214006	0.107003				237	80.2197	20.9404	87
88	396.568	403.834	396.665		88	-0.17746	-0.30901	0.22489		88	-0.26619	-0.463515	0.337335	-0.13079	0.340676	0.170338				238	80.9962	21.1923	88
89	396.394	403.958	396.639		89	-0.07564	-0.08377	0.10389		89	-0.11346	-0.125655	0.155835	-0.02776	0.129917	0.0649583				239	81.6675	21.4524	89
90	396.345	403.788	396.606		90	0.01978	-0.1523	0.10793		90	0.02967	-0.22845	0.161895	-0.012295	0.162097	0.0810484				240	82.3332	21.644	90
91	396.276	403.579	396.452		91	-0.00698	-0.26088	0.09275		91	-0.01047	-0.39132	0.139125	-0.087555	0.223308	0.111654				241	83.0864	21.7702	91
92	396.376	403.659	396.182		92	-0.14905	-0.07911	0.24538		92	-0.223575	-0.118665	0.36807	0.00861	0.25776	0.12888				242	83.6957	21.9215	92
93	396.141	403.521	396.139		93	-0.06416	-0.11584	0.06421		93	-0.09624	-0.17376	0.096315	-0.057895	0.113543	0.0567713				243	84.1066	22.0692	93
94	395.862	403.457	395.983		94	-0.09149	-0.07912	-0.16215		94	-0.137235	-0.11868	-0.243225	-0.16638	0.0548631	0.0274315				244	84.273	22.0916	94
95	395.947	403.338	395.78		95	-0.16664	-0.09652	-0.0237		95	-0.24996	-0.14478	-0.03555	-0.14343	0.0875377	0.0437689				245	84.2803	22.0364	95
96	396.002	403.192	395.541		96	-0.27805	-0.1416	0.08455		96	-0.417075	-0.2124	0.126825	-0.16755	0.2243	0.11215				246	84.3067	21.9599	96
97	396.02	403.089	395.46		97	-0.2316	-0.14276	0.15517		97	-0.3474	-0.21414	0.232755	-0.109595	0.248116	0.124058				247	83.9801	21.9261	97
98	395.993	403.064	395.287		98	-0.27609	-0.06703	0.18231		98	-0.414135	-0.100545	0.273465	-0.080405	0.281073	0.140536				248	83.7146	21.8411	98
99	395.826	402.991	395.246		99	-0.18982	-0.0389	0.0676		99	-0.28473	-0.05835	0.1014	-0.08056	0.158417	0.0792086				249	83.4694	21.7146	99
100	395.78	402.911	395.18		100	-0.12735	-0.01706	0.07507		100	-0.191025	-0.02559	0.112605	-0.03467	0.124123	0.0620613				250	82.8491	21.56	100
101	395.86	402.802	394.996		101	-0.18328	-0.0253	0.20872		101	-0.27492	-0.03795	0.31308	7e-05	0.241551	0.120775				251	82.3713	21.4007	101
102	395.805	402.74	394.891		102	-0.16073	0.02059	0.20658		102	-0.241095	0.030885	0.30987	0.03322	0.224937	0.112468				252	81.8171	21.2746	102
103	395.815	402.665	394.925		103	0.00149	0.05773	0.26999		103	0.002235	0.086595	0.404985	0.164605	0.173428	0.0867141				253	81.2213	21.0715	103
104	395.806	402.468	394.801		104	0.00539	-0.02867	0.31452		104	0.008085	-0.043005	0.47178	0.14562	0.231571	0.115786				254	80.6346	20.8734	104
105	395.813	402.371	394.56		105	-0.11588	-0.01383	0.37449		105	-0.17382	-0.020745	0.561735	0.12239	0.316887	0.158443				255	80.0545	20.7548	105
106	395.745	402.295	394.624		106	0.03211	0.02205	0.36011		106	0.048165	0.033075	0.540165	0.207135	0.235568	0.117784				256	79.5485	20.6431	106
107	395.656	402.243	394.503		107	-0.00465	0.08116	0.32434		107	-0.006975	0.12174	0.48651	0.200425	0.209006	0.104503				257	78.8166	20.3552	107
108	395.63	402.095	394.342		108	-0.081	0.04509	0.35114		108	-0.1215	0.067635	0.52671	0.157615	0.272172	0.136086				258	78.1318	20.181	108
109	395.799	401.956	394.206		109	-0.13183	0.0176	0.55148		109	-0.197745	0.0264	0.82722	0.218625	0.439963	0.219981				259	77.5619	19.9677	109
110	395.764	401.819	394.074		110	-0.17969	-0.00806	0.5385		110	-0.269535	-0.01209	0.80775	0.175375	0.459342	0.229671				260	77.0072	19.7711	110
111	395.741	401.685	393.904		111	-0.26496	-0.0304	0.53662		111	-0.39744	-0.0456	0.80493	0.12063	0.504743	0.252371				261	76.4395	19.5586	111
112	395.676	401.486	393.726		112	-0.35869	-0.11783	0.49424		112	-0.538035	-0.176745	0.74136	0.00886	0.538547	0.269274				262	75.7457	19.3479	112
113	395.626	401.379	393.597		113	-0.403	-0.11375	0.46582		113	-0.6045	-0.170625	0.69873	-0.025465	0.541852	0.270926				263	75.1727	19.0729	113
114	395.571	401.261	393.637		114	-0.27881	-0.11996	0.43236		114	-0.418215	-0.17994	0.64854	0.016795	0.45718	0.22859				264	74.4479	18.9246	114
115	395.542	401.167	393.616		115	-0.2149	-0.10249	0.42567		115	-0.32235	-0.153735	0.638505	0.05414	0.418903	0.209452				265	73.753	18.7492	115
116	395.466	401.058	393.551		116	-0.19584	-0.10013	0.37082		116	-0.29376	-0.150195	0.55623	0.037425	0.371503	0.185751				266	73.1753	18.5747	116
117	395.456	401.033	393.468		117	-0.19405	-0.01413	0.38301		117	-0.291075	-0.021195	0.574515	0.087415	0.361625	0.180812				267	72.5234	18.3424	117
118	395.402	401.014	393.428		118	-0.15028	0.0793	0.35047		118	-0.22542	0.11895	0.525705	0.139745	0.306998	0.153499				268	71.8858	18.1422	118
119	395.282	400.816	393.35		119	-0.14334	-0.00757	0.25204		119	-0.21501	-0.011355	0.37806	0.050565	0.246047	0.123023				269	71.2468	17.9738	119
120	395.231	400.686	393.178		120	-0.23101	-0.03	0.22281		120	-0.346515	-0.045	0.334215	-0.0191	0.27851	0.139255				270	70.4977	17.8135	120
121	395.192	400.554	393.069		121	-0.25496	-0.08046	0.20606		121	-0.38244	-0.12069	0.30909	-0.06468	0.28508	0.14254
122	395.118	400.452	393.014		122	-0.22572	-0.10187	0.15384		122	-0.33858	-0.152805	0.23076	-0.086875	0.237061	0.118531
123	395.085	400.435	392.995		123	-0.16044	-0.03691	0.14292		123	-0.24066	-0.055365	0.21438	-0.027215	0.186833	0.0934163
124	395.112	400.272	393.012		124	-0.05832	-0.11917	0.19114		124	-0.08748	-0.178755	0.28671	0.006825	0.201386	0.100693
125	395.113	400.161	392.846		125	-0.14005	-0.1495	0.21454		125	-0.210075	-0.22425	0.32181	-0.037505	0.25414	0.12707
126	395.113	400.072	392.82		126	-0.08197	-0.15707	0.23588		126	-0.122955	-0.235605	0.35382	-0.00158	0.255479	0.12774
127	395.133	400.08	392.754		127	-0.06303	-0.06819	0.27736		127	-0.094545	-0.102285	0.41604	0.07307	0.242537	0.121268
128	395.056	399.896	392.654		128	-0.07908	-0.17117	0.22251		128	-0.11862	-0.256755	0.333765	-0.01387	0.252201	0.1261
129	394.971	399.627	392.568		129	-0.08038	-0.35925	0.15954		129	-0.12057	-0.538875	0.23931	-0.140045	0.317991	0.158996
130	394.906	399.583	392.337		130	-0.22651	-0.3222	0.1159		130	-0.339765	-0.4833	0.17385	-0.216405	0.282105	0.141052
131	394.928	399.456	392.345		131	-0.13412	-0.36717	0.15989		131	-0.20118	-0.550755	0.239835	-0.1707	0.323476	0.161738
132	394.864	399.331	392.259		132	-0.13542	-0.4118	0.11728		132	-0.20313	-0.6177	0.17592	-0.21497	0.324102	0.162051
133	394.836	399.234	392.262		133	-0.04852	-0.42795	0.11174		133	-0.07278	-0.641925	0.16761	-0.182365	0.339454	0.169727
134	394.841	399.101	392.227		134	0.0012	-0.47956	0.13846		134	0.0018	-0.71934	0.20769	-0.16995	0.397467	0.198733
135	394.794	399.034	392.045		135	-0.09585	-0.46573	0.11267		135	-0.143775	-0.698595	0.169005	-0.224455	0.358761	0.179381
136	394.718	398.965	392.051		136	-0.0062	-0.45327	0.05919		136	-0.0093	-0.679905	0.088785	-0.20014	0.3416	0.1708
137	394.727	399.018	391.969		137	-0.00338	-0.31864	0.0898		137	-0.00507	-0.47796	0.1347	-0.11611	0.262152	0.131076
138	394.724	399.022	391.953		138	0.0651	-0.23355	0.1085		138	0.09765	-0.350325	0.16275	-0.029975	0.228075	0.114038
139	394.701	398.933	391.896		139	0.09297	-0.24145	0.10685		139	0.139455	-0.362175	0.160275	-0.020815	0.241528	0.120764
140	394.763	398.913	391.639		140	-0.08854	-0.18061	0.19088		140	-0.13281	-0.270915	0.28632	-0.039135	0.236937	0.118469
141	394.766	398.81	391.56		141	-0.10179	-0.20247	0.21651		141	-0.152685	-0.303705	0.324765	-0.043875	0.26786	0.13393
142	394.88	398.795	391.603		142	0.0076	-0.13682	0.353		142	0.0114	-0.20523	0.5295	0.11189	0.308254	0.154127
143	394.795	398.675	391.415		143	-0.11443	-0.17551	0.29112		143	-0.171645	-0.263265	0.43668	0.00059	0.310622	0.155311
144	394.618	398.556	391.432		144	-0.03136	-0.21316	0.13669		144	-0.04704	-0.31974	0.205035	-0.053915	0.214294	0.107147
145	394.577	398.496	391.325		145	-0.07171	-0.19258	0.11874		145	-0.107565	-0.28887	0.17811	-0.072775	0.192224	0.0961122
146	394.608	398.428	391.337		146	0.00611	-0.19013	0.17263		146	0.009165	-0.285195	0.258945	-0.005695	0.222393	0.111196
147	394.63	398.373	391.375		147	0.11046	-0.18008	0.21725		147	0.16569	-0.27012	0.325875	0.073815	0.251838	0.125919
148	394.612	398.283	391.287		148	0.08887	-0.20653	0.22195		148	0.133305	-0.309795	0.332925	0.052145	0.268592	0.134296
149	394.629	398.828	391.182		149	0.05034	0.40365	0.26199		149	0.07551	0.605475	0.392985	0.35799	0.217768	0.108884
150	394.61	398.301	391.034		150	-0.03211	-0.05922	0.26624		150	-0.048165	-0.08883	0.39936	0.087455	0.221174	0.110587
151	394.596	398.223	390.957		151	-0.04307	-0.07285	0.27539		151	-0.064605	-0.109275	0.413085	0.079735	0.236418	0.118209
152	394.439	398.147	390.874		152	-0.05952	-0.08443	0.14144		152	-0.08928	-0.126645	0.21216	-0.001255	0.151676	0.0758381
153	394.312	398.086	390.903		153	0.03592	-0.08124	0.03678		153	0.05388	-0.12186	0.05517	-0.00427	0.0831504	0.0415752
154	394.307	398.048	390.756		154	-0.04516	-0.05507	0.05498		154	-0.06774	-0.082605	0.08247	-0.022625	0.0745608	0.0372804
155	394.232	397.942	390.816		155	0.08036	-0.09615	0.00293		155	0.12054	-0.144225	0.004395	-0.00643	0.108361	0.0541803
156	394.41	397.801	390.741		156	0.07146	-0.17328	0.20382		156	0.10719	-0.25992	0.30573	0.051	0.234319	0.117159
157	394.272	397.736	390.661		157	0.05821	-0.17329	0.08829		157	0.087315	-0.259935	0.132435	-0.013395	0.175301	0.0876503
158	394.211	397.788	390.62		158	0.08295	-0.05709	0.05066		158	0.124425	-0.085635	0.07599	0.03826	0.0898108	0.0449054
159	394.175	398.052	390.516		159	0.04511	0.27087	0.03763		159	0.067665	0.406305	0.056445	0.176805	0.162346	0.0811728
160	394.088	397.73	390.483		160	0.07843	0.01357	-0.02677		160	0.117645	0.020355	-0.040155	0.032615	0.0650023	0.0325011
161	394	397.691	390.358		161	0.01954	0.03872	-0.0922		161	0.02931	0.05808	-0.1383	-0.01697	0.0865935	0.0432968
162	393.958	397.623	390.306		162	0.03364	0.0355	-0.11129		162	0.05046	0.05325	-0.166935	-0.021075	0.103145	0.0515724
163	394.034	398.01	390.308		163	0.10196	0.48712	-0.01268		163	0.15294	0.73068	-0.01902	0.2882	0.32066	0.16033
164	394.095	397.582	390.209		164	0.06881	0.12298	0.07187		164	0.103215	0.18447	0.107805	0.13183	0.0372692	0.0186346
165	394.105	397.418	390.145		165	0.07089	0.024	0.1046		165	0.106335	0.036	0.1569	0.099745	0.0495767	0.0247883
166	394.05	397.333	390.148		166	0.14036	0.00316	0.07223		166	0.21054	0.00474	0.108345	0.107875	0.0840182	0.0420091
167	394.163	397.235	390.011		167	0.06969	-0.03083	0.20837		167	0.104535	-0.046245	0.312555	0.123615	0.1471	0.0735498
168	394.038	397.176	389.863		168	-0.01231	-0.02547	0.10588		168	-0.018465	-0.038205	0.15882	0.03405	0.088593	0.0442965
169	394.03	396.903	389.753		169	-0.05575	-0.23404	0.12087		169	-0.083625	-0.35106	0.181305	-0.08446	0.217338	0.108669
170	393.989	396.976	389.681		170	-0.06248	-0.09621	0.10326		170	-0.09372	-0.144315	0.15489	-0.027715	0.130763	0.0653814
171	393.927	397.089	389.653		171	-0.02344	0.08063	0.06426		171	-0.03516	0.120945	0.09639	0.060725	0.068538	0.034269
172	393.946	396.927	389.66		172	0.04888	-0.01651	0.1058		172	0.07332	-0.024765	0.1587	0.069085	0.0749591	0.0374796
173	393.925	396.797	389.536		173	-0.0084	-0.0822	0.10741		173	-0.0126	-0.1233	0.161115	0.008405	0.117058	0.058529
174	393.873	396.629	389.537		174	0.05878	-0.18632	0.07859		174	0.08817	-0.27948	0.117885	-0.024475	0.180723	0.0903617
175	393.861	396.641	389.448		175	0.03569	-0.10969	0.08958		175	0.053535	-0.164535	0.13437	0.00779	0.126242	0.0631209
176	393.893	396.658	389.445		176	0.09864	-0.0278	0.14415		176	0.14796	-0.0417	0.216225	0.107495	0.109116	0.0545579
177	394.031	396.544	389.403		177	0.12314	-0.07804	0.30546		177	0.18471	-0.11706	0.45819	0.17528	0.234939	0.11747
178	393.919	396.301	389.352		178	0.13861	-0.25652	0.21578		178	0.207915	-0.38478	0.32367	0.048935	0.310302	0.155151
179	393.863	396.108	389.201		179	0.05364	-0.38512	0.18319		179	0.08046	-0.57768	0.274785	-0.074145	0.364784	0.182392
180	393.81	395.99	389.195		180	0.11339	-0.43845	0.15311		180	0.170085	-0.657675	0.229665	-0.085975	0.404984	0.202492
181	393.737	395.961	389.164		181	0.14887	-0.40312	0.10244		181	0.223305	-0.60468	0.15366	-0.075905	0.37498	0.18749
182	393.752	395.946	389.186		182	0.23687	-0.35349	0.14054		182	0.355305	-0.530235	0.21081	0.01196	0.387901	0.193951
183	393.811	396.051	389.587		183	0.70433	-0.18466	0.22268		183	1.05649	-0.27699	0.33402	0.371175	0.545027	0.272513
184	394.191	396.561	390.72		184	1.90278	0.39006	0.62514		184	2.85417	0.58509	0.93771	1.45899	0.996989	0.498495
185	394.774	397.125	392.326		185	3.57484	1.01797	1.23134		185	5.36226	1.52696	1.84701	2.91208	1.73746	0.868731
186	395.628	397.599	394.327		186	5.64191	1.5571	2.10775		186	8.46287	2.33565	3.16162	4.65338	2.71474	1.35737
187	396.568	398.316	396.829		187	8.21038	2.33761	3.07121		187	12.3156	3.50642	4.60682	6.8096	3.91914	1.95957
188	397.492	400.029	399.144		188	10.5915	4.11544	4.01786		188	15.8872	6.17316	6.02679	9.36238	4.61413	2.30707
189	398.558	400.517	401.378		189	12.8916	4.66739	5.10681		189	19.3374	7.00108	7.66022	11.3329	5.66641	2.8332
190	399.511	401.06	403.742		190	15.3215	5.27482	6.0824		190	22.9823	7.91223	9.1236	13.3394	6.83647	3.41824
191	400.608	401.924	406.066		191	17.7124	6.20405	7.20236		191	26.5687	9.30607	10.8035	15.5594	7.80867	3.90434
192	401.609	402.802	408.384		192	20.0964	7.14644	8.22657		192	30.1446	10.7197	12.3399	17.7347	8.80001	4.40001
193	402.377	403.563	410.629		193	22.4076	7.97168	9.01763		193	33.6114	11.9575	13.5264	19.6985	9.85876	4.92938
194	403.628	404.376	412.877		194	24.7213	8.84852	10.2911		194	37.0819	13.2728	15.4367	21.9305	10.7501	5.37504
195	404.585	405.103	414.965		195	26.8756	9.64013	11.2713		195	40.3133	14.4602	16.9069	23.8935	11.6535	5.82674
196	405.574	405.72	417.106		196	29.0831	10.321	12.2828		196	43.6247	15.4815	18.4242	25.8434	12.6305	6.31524
197	406.56	406.336	419.238		197	31.2806	11.002	13.2921		197	46.9209	16.503	19.9382	27.7873	13.6019	6.80097
198	407.546	406.96	421.335		198	33.4439	11.6901	14.3005		198	50.1658	17.5351	21.4508	29.7172	14.5474	7.27371
199	408.566	407.714	423.399		199	35.5744	12.5082	15.3435		199	53.3616	18.7623	23.0153	31.7131	15.406	7.703
200	409.545	408.32	425.426		200	37.6675	13.179	16.3456		200	56.5012	19.7685	24.5185	33.5961	16.312	8.15602
201	410.449	408.804	427.37		201	39.6772	13.7279	17.2725		201	59.5158	20.5918	25.9087	35.3388	17.233	8.6165
202	411.357	409.404	429.218		202	41.5912	14.3919	18.2029		202	62.3868	21.5879	27.3043	37.093	18.037	9.01852
203	412.23	409.91	431.161		203	43.6005	14.9619	19.0991		203	65.4008	22.4428	28.6486	38.8307	18.9579	9.47896
204	413.008	410.429	433.014		204	45.5197	15.5456	19.9003		204	68.2795	23.3184	29.8505	40.4828	19.8353	9.91766
205	413.804	410.93	434.863		205	47.4355	16.1109	20.7187		205	71.1533	24.1664	31.0781	42.1326	20.7138	10.3569
206	414.649	411.349	436.718		206	49.3564	16.5942	21.5874		206	74.0346	24.8914	32.3811	43.769	21.6183	10.8092
207	415.672	411.835	438.48		207	51.1845	17.1451	22.6323		207	76.7767	25.7176	33.9484	45.4809	22.3832	11.1916
208	416.567	412.246	440.281		208	53.0513	17.6199	23.5511		208	79.5769	26.4299	35.3267	47.1111	23.2423	11.6211
209	417.115	412.577	442.029		209	54.8655	18.0159	24.1214		209	82.2983	27.0239	36.1821	48.5014	24.1887	12.0943
210	417.761	412.977	443.647		210	56.5502	18.4799	24.79		210	84.8252	27.7199	37.1849	49.91	24.9894	12.4947
211	418.457	413.594	445.286		211	58.2554	19.1616	25.5095		211	87.3831	28.7424	38.2643	51.4632	25.6949	12.8475
212	419.486	413.877	446.971		212	60.0066	19.5083	26.561		212	90.0099	29.2624	39.8414	53.0379	26.4975	13.2487
213	420.217	414.269	448.505		213	61.6064	19.9647	27.3146		213	92.4095	29.9471	40.9719	54.4428	27.2212	13.6106
214	420.858	414.784	450.042		214	63.2093	20.5444	27.9786		214	94.814	30.8165	41.9679	55.8661	27.914	13.957
215	421.638	414.899	451.51		215	64.7433	20.7239	28.7824		215	97.115	31.0859	43.1735	57.1248	28.7047	14.3523
216	422.396	415.16	452.957		216	66.2563	21.0493	29.5624		216	99.3845	31.5739	44.3436	58.434	29.4219	14.711
217	423.11	415.424	454.434		217	67.7995	21.3776	30.3		217	101.699	32.0663	45.4499	59.7385	30.1696	15.0848
218	423.711	416.013	455.846		218	69.2779	22.0306	30.9238		218	103.917	33.046	46.3857	61.1161	30.7507	15.3754
219	424.455	416.261	457.264		219	70.7623	22.3433	31.6902		219	106.143	33.5149	47.5354	62.3979	31.4579	15.7289
220	425.121	416.452	458.623		220	72.1877	22.5987	32.379		220	108.282	33.898	48.5686	63.5827	32.1693	16.0847
221	425.696	416.446	460.019		221	73.6491	22.657	32.9776		221	110.474	33.9855	49.4664	64.6418	33.0184	16.5092
222	426.304	416.772	461.292		222	74.9887	23.0479	33.6077		222	112.483	34.5718	50.4115	65.8221	33.6219	16.811
223	426.858	416.956	462.569		223	76.3315	23.2959	34.1847		223	114.497	34.9438	51.2771	66.9061	34.3063	17.1532
224	427.374	417.145	463.851		224	77.6798	23.5489	34.7234		224	116.52	35.3234	52.0851	67.9761	35.001	17.5005
225	427.961	417.327	465.11		225	79.0055	23.7959	35.3336		225	118.508	35.6938	53.0004	69.0675	35.6667	17.8333
226	428.473	417.499	466.254		226	80.2151	24.0316	35.8687		226	120.323	36.0475	53.803	70.0577	36.2743	18.1372
227	429.065	417.748	467.377		227	81.4041	24.3451	36.4838		227	122.106	36.5176	54.7257	71.1165	36.8134	18.4067
228	429.654	417.9	468.491		228	82.5842	24.5614	37.0953		228	123.876	36.8421	55.6429	72.1204	37.3932	18.6966
229	430.155	418.109	469.535		229	83.6944	24.8353	37.6198		229	125.542	37.253	56.4297	73.0747	37.9167	18.9583
230	430.701	418.362	470.673		230	84.899	25.1527	38.1886		230	127.349	37.729	57.2828	74.1201	38.4754	19.2377
231	431.192	418.459	471.619		231	85.9107	25.3145	38.702		231	128.866	37.9718	58.053	74.9636	38.9865	19.4932
232	431.672	418.551	472.783		232	87.1409	25.4709	39.205		232	130.711	38.2063	58.8075	75.9084	39.6537	19.8269
233	432.219	418.662	473.738		233	88.1619	25.6455	39.7752		233	132.243	38.4683	59.6627	76.7913	40.1535	20.0768
234	432.778	419.265	474.654		234	89.1442	26.3129	40.3572		234	133.716	39.4694	60.5358	77.9072	40.3893	20.1946
235	433.424	419.074	475.391		235	89.9481	26.1861	41.0255		235	134.922	39.2792	61.5383	78.5799	40.8632	20.4316
236	433.973	419.127	476.284		236	90.9066	26.3043	41.5974		236	136.36	39.4565	62.3961	79.4042	41.3483	20.6742
237	434.296	419.304	477.263		237	91.9516	26.545	41.9429		237	137.927	39.8175	62.9144	80.2197	41.8807	20.9404
238	434.738	419.367	478.157		238	92.9116	26.6726	42.4082		238	139.367	40.0089	63.6123	80.9962	42.3846	21.1923
239	435.102	419.352	478.996		239	93.8173	26.7225	42.7953		239	140.726	40.0837	64.1929	81.6675	42.9048	21.4524
240	435.459	419.454	479.716		240	94.603	26.8882	43.1751		240	141.905	40.3323	64.7627	82.3332	43.288	21.644
241	436.046	419.595	480.34		241	95.2939	27.0935	43.7853		241	142.941	40.6403	65.678	83.0864	43.5403	21.7702
242	436.445	419.667	480.934		242	95.9539	27.2303	44.2071		242	143.931	40.8455	66.3106	83.6957	43.8431	21.9215
243	436.733	419.598	481.384		243	96.4697	27.2253	44.5181		243	144.705	40.8379	66.7772	84.1066	44.1384	22.0692
244	436.931	419.524	481.439		244	96.5913	27.2162	44.7385		244	144.887	40.8244	67.1077	84.273	44.1832	22.0916
245	436.97	419.515	481.27		245	96.4879	27.2719	44.8008		245	144.732	40.9079	67.2013	84.2803	44.0728	22.0364
246	437.095	419.502	481.058		246	96.3426	27.3227	44.9481		246	144.514	40.9841	67.4221	84.3067	43.9198	21.9599
247	436.998	419.17	480.68		247	96.0307	27.0557	44.8738		247	144.046	40.5835	67.3108	83.9801	43.8522	21.9261
248	436.911	418.99	480.264		248	95.6803	26.9392	44.8097		248	143.52	40.4088	67.2145	83.7146	43.6821	21.8411
249	436.975	418.791	479.754		249	95.2369	26.8045	44.8974		249	142.855	40.2068	67.3461	83.4694	43.4293	21.7146
250	436.64	418.5	478.986		250	94.535	26.5784	44.5848		250	141.803	39.8675	66.8772	82.8491	43.1201	21.56
251	436.399	418.313	478.305		251	93.9201	26.4554	44.3671		251	140.88	39.683	66.5507	82.3713	42.8014	21.4007
252	436.169	417.973	477.613		252	93.2942	26.1804	44.1596		252	139.941	39.2707	66.2394	81.8171	42.5491	21.2746
253	435.759	417.847	476.803		253	92.5507	26.1188	43.773		253	138.826	39.1782	65.6596	81.2213	42.143	21.0715
254	435.413	417.677	475.993		254	91.8064	26.0129	43.4499		254	137.71	39.0194	65.1748	80.6346	41.7468	20.8734
255	435.016	417.417	475.336		255	91.2157	25.8176	43.0757		255	136.823	38.7264	64.6136	80.0545	41.5096	20.7548
256	434.647	417.212	474.746		256	90.6917	25.6763	42.7289		256	136.038	38.5145	64.0933	79.5485	41.2863	20.6431
257	434.356	416.985	473.647		257	89.6584	25.5136	42.4612		257	134.488	38.2705	63.6918	78.8166	40.7104	20.3552
258	433.945	416.708	472.811		258	88.8889	25.3015	42.0731		258	133.333	37.9523	63.1097	78.1318	40.362	20.181
259	433.572	416.603	471.996		259	88.14	25.2606	41.7233		259	132.21	37.8908	62.585	77.5619	39.9354	19.9677
260	433.287	416.423	471.199		260	87.4091	25.1449	41.4603		260	131.114	37.7173	62.1905	77.0072	39.5421	19.7711
261	432.948	416.293	470.378		261	86.6543	25.0799	41.1448		261	129.982	37.6198	61.7172	76.4395	39.1172	19.5586
262	432.515	416.084	469.479		262	85.8211	24.9353	40.7351		262	128.732	37.4029	61.1026	75.7457	38.6958	19.3479
263	432.162	416.066	468.551		263	84.9594	24.981	40.4049		263	127.439	37.4715	60.6074	75.1727	38.1458	19.0729
264	431.764	415.69	467.722		264	84.1971	24.6696	40.0291		264	126.296	37.0044	60.0437	74.4479	37.8492	18.9246
265	431.382	415.382	466.868		265	83.4095	24.4263	39.6703		265	125.114	36.6394	59.5054	73.753	37.4984	18.7492
266	431.069	415.158	466.097		266	82.7041	24.2669	39.3797		266	124.056	36.4003	59.0696	73.1753	37.1494	18.5747
267	430.695	414.991	465.181		267	81.854	24.1642	39.0285		267	122.781	36.2464	58.5428	72.5234	36.6847	18.3424
268	430.29	414.809	464.339		268	81.0783	24.0466	38.6467		268	121.618	36.0699	57.97	71.8858	36.2844	18.1422
269	429.942	414.529	463.535		269	80.3407	23.8307	38.322		269	120.511	35.7461	57.483	71.2468	35.9477	17.9738
270	429.568	414.127	462.66		270	79.5314	23.4934	37.9706		270	119.297	35.2401	56.9559	70.4977	35.6271	17.8135
271	429.285	414.176	461.757		271	78.695	23.6066	37.7111		271	118.042	35.4099	56.5666	70.0063	35.0476	17.5238
272	428.936	413.658	460.907		272	77.9112	23.1524	37.3848		272	116.867	34.7286	56.0772	69.2242	34.7976	17.3988
273	428.512	413.572	460.182		273	77.2519	23.1316	36.9835		273	115.878	34.6974	55.4753	68.6835	34.4326	17.2163
274	428.095	413.521	459.297		274	76.4337	23.1446	36.5889		274	114.651	34.7169	54.8834	68.0836	33.9415	16.9707
275	427.695	413.211	458.481		275	75.6839	22.8989	36.2126		275	113.526	34.3483	54.3189	67.3977	33.621	16.8105
276	427.318	412.985	457.659		276	74.9281	22.737	35.8581		276	112.392	34.1055	53.7871	66.7616	33.2511	16.6255
277	426.948	412.787	456.933		277	74.268	22.6033	35.511		277	111.402	33.905	53.2665	66.1912	32.9316	16.4658
278	426.501	412.63	455.924		278	73.3246	22.5112	35.0867		278	109.987	33.7668	52.6301	65.4613	32.4125	16.2063
279	426.111	412.397	455.085		279	72.5519	22.3422	34.7199		279	108.828	33.5134	52.0798	64.807	32.037	16.0185
280	425.917	412.195	454.287		280	71.8206	22.2045	34.5489		280	107.731	33.3067	51.8234	64.287	31.6359	15.8179
281	425.499	411.986	453.478		281	71.0778	22.0602	34.1531		281	106.617	33.0903	51.2297	63.6456	31.2746	15.6373
282	425.207	411.952	452.683		282	70.3483	22.0905	33.8839		282	105.523	33.1358	50.8258	63.1614	30.8122	15.4061
283	424.822	412.224	451.802		283	69.5335	22.4274	33.5219		283	104.3	33.6411	50.2829	62.7414	30.1617	15.0809
284	424.409	411.466	451.053		284	68.8506	21.7331	33.1318		284	103.276	32.5996	49.6977	61.8578	30.1074	15.0537
285	424.264	411.137	450.277		285	68.1415	21.4686	33.0097		285	102.212	32.2029	49.5145	61.3099	29.7733	14.8867
286	423.822	411.012	449.544		286	67.4738	21.4084	32.5905		286	101.211	32.1126	48.8858	60.7363	29.4274	14.7137
287	423.455	410.829	448.903		287	66.8992	21.2901	32.2468		287	100.349	31.9352	48.3701	60.218	29.1592	14.5796
288	423.087	410.541	448.067		288	66.1299	21.0657	31.9021		288	99.1948	31.5986	47.8531	59.5489	28.8086	14.4043
289	422.796	410.346	447.257		289	65.3858	20.9353	31.6336		289	98.0786	31.403	47.4504	58.9773	28.4144	14.2072
290	422.526	410.118	446.571		290	64.7656	20.7719	31.3865		290	97.1484	31.1579	47.0798	58.462	28.1171	14.0585
291	422.178	409.971	445.872		291	64.1325	20.689	31.0614		291	96.1987	31.0335	46.5921	57.9414	27.7877	13.8938
292	421.888	409.847	445.111		292	63.4382	20.6295	30.7944		292	95.1573	30.9442	46.1916	57.431	27.3931	13.6966
293	421.596	409.676	444.338		293	62.7315	20.5232	30.525		293	94.0972	30.7848	45.7875	56.8898	27.0131	13.5066
294	421.269	409.36	443.69		294	62.1492	20.2709	30.2212		294	93.2239	30.4064	45.3318	56.3207	26.7965	13.3982
295	420.958	409.189	442.968		295	61.4938	20.1649	29.933		295	92.2407	30.2473	44.8995	55.7958	26.4555	13.2278
296	420.567	409.111	442.258		296	60.8493	20.1511	29.5643		296	91.2739	30.2266	44.3465	55.2824	26.0945	13.0473
297	420.381	408.843	441.487		297	60.1443	19.948	29.4021		297	90.2164	29.922	44.1032	54.7472	25.74	12.87
298	420.053	408.637	440.867		298	59.5912	19.8055	29.0964		298	89.3868	29.7082	43.6445	54.2465	25.491	12.7455
299	419.682	408.26	440.19		299	58.98	19.4937	28.7482		299	88.47	29.2406	43.1224	53.611	25.2921	12.6461
300	419.422	408.294	439.446		300	58.302	19.5913	28.5116		300	87.453	29.3869	42.7673	53.2024	24.8272	12.4136
										Max	144.887	40.9841	67.4221

## Sheet: Spinach_N2
Raw recordings					Baseline corrected data				Avg	SD	SE			Source data
Time	Oxygen 1	Oxygen 2	Oxygen 3		Time	Oxygen 1	Oxygen 2	Oxygen 3						Time (ROI)	Spinach N2	SE	X offset
0	408.757	57.5734	24.5242		0	352.523	57.5734	24.5242	144.874	180.587	73.7245			150	10.3693	6.15803	0
1	408.78	56.6094	21.7317		1	352.546	56.6094	21.7317	143.629	181.766	74.2056			151	9.85861	5.89588	1
2	408.341	55.6856	19.0744		2	352.108	55.6856	19.0744	142.289	182.628	74.5575			152	9.5648	5.76388	2
3	408.174	54.7951	16.8095		3	351.94	54.7951	16.8095	141.182	183.508	74.9167			153	9.25673	5.63882	3
4	408.398	53.9246	14.8227		4	352.165	53.9246	14.8227	140.304	184.515	75.3281			154	8.93458	5.50225	4
5	408.256	53.0635	12.888		5	352.022	53.0635	12.888	139.325	185.294	75.6458			155	8.53881	5.31452	5
6	408.251	52.2303	11.2485		6	352.017	52.2303	11.2485	138.499	186.044	75.9522			156	8.20149	5.15943	6
7	408.314	51.348	9.74459		7	352.081	51.348	9.74459	137.724	186.8	76.2607			157	7.85086	4.99762	7
8	408.262	50.0815	8.36084		8	352.028	50.0816	8.36084	136.824	187.537	76.5615			158	7.43247	4.80123	8
9	408.021	49.0797	7.27807		9	351.788	49.0797	7.27807	136.048	188.001	76.7511			159	7.1117	4.67178	9
10	407.922	48.3358	6.39721		10	351.688	48.3359	6.39721	135.474	188.418	76.9212			160	6.76428	4.5077	10
11	407.802	47.4632	5.71106		11	351.568	47.4632	5.71106	134.914	188.785	77.0714			161	6.29753	4.26849	11
12	407.834	46.79	4.98681		12	351.6	46.79	4.98681	134.459	189.208	77.2438			162	5.99942	4.15244	12
13	407.576	46.0194	4.25649		13	351.343	46.0194	4.25649	133.873	189.488	77.3583			163	5.54983	3.92432	13
14	406.744	45.2352	3.57697		14	350.51	45.2352	3.57697	133.107	189.425	77.3324			164	5.26853	3.72541	14
15	406.237	44.4549	2.95431		15	350.003	44.4549	2.95431	132.471	189.528	77.3744			165	5.01087	3.54322	15
16	404.889	43.6658	2.40761		16	348.655	43.6658	2.40761	131.576	189.124	77.2097			166	4.7367	3.34935	16
17	403.259	42.8491	1.91993		17	347.025	42.8491	1.91993	130.598	188.545	76.9733			167	4.49154	3.176	17
18	401.228	42.0347	1.5685		18	344.994	42.0347	1.5685	129.532	187.689	76.6237			168	4.26153	3.01336	18
19	398.853	41.0971	1.25665		19	342.62	41.0971	1.25665	128.325	186.651	76.2			169	3.91853	2.77082	19
20	396.152	40.285	0.980727		20	339.918	40.285	0.98073	127.061	185.384	75.6827			170	3.60885	2.55184	20
21	393.203	39.5391	0.760741		21	336.969	39.5391	0.76074	125.756	183.94	75.0933			171	3.32454	2.3508	21
22	390.088	38.809	0.518219		22	333.855	38.809	0.51822	124.394	182.406	74.4668			172	3.05113	2.15747	22
23	386.738	38.0727	0.28725		23	330.505	38.0727	0.28725	122.955	180.734	73.7842			173	2.76826	1.95746	23
24	383.153	37.2804	0		24	326.919	37.2804	0	121.4	178.958	73.0594			174	2.49196	1.76208	24
25	379.232	36.5028	0		25	322.998	36.5028	0	119.834	176.89	72.2149			175	2.21187	1.56403	25
26	375.565	35.6931	0		26	319.331	35.6931	0	118.341	174.975	71.4331			176	1.93267	1.3666	26
27	372.012	34.9125	0		27	315.779	34.9125	0	116.897	173.119	70.6754			177	1.64847	1.16564	27
28	368.335	34.1295	0		28	312.101	34.1295	0	115.41	171.192	69.8888			178	1.36003	0.961689	28
29	364.616	33.4034	0		29	308.382	33.4034	0	113.928	169.228	69.0869			179	1.07152	0.757681	29
30	360.88	32.6774	0		30	304.647	32.6774	0	112.441	167.255	68.2814			180	0.811727	0.573977	30
31	357.086	32.0137	0		31	300.852	32.0138	0	110.955	165.233	67.456			181	0.510363	0.360881	31
32	353.255	31.288	0		32	297.021	31.288	0	109.436	163.205	66.628			182	0.240617	0.170142	32
33	349.399	30.5866	0		33	293.165	30.5866	0	107.917	161.157	65.7919			183	0.0581133	0.0410923	33
34	345.645	29.8916	0		34	289.411	29.8916	0	106.434	159.166	64.9792			184	0	0	34
35	341.925	29.2195	0		35	285.692	29.2195	0	104.97	157.19	64.1724			185	0.05373	0.0379928	35
36	338.142	28.5102	0		36	281.908	28.5102	0	103.473	155.186	63.3543			186	0.791057	0.15	36
37	334.388	27.7852	0		37	278.155	27.7852	0	101.98	153.203	62.5448			187	2.25672	0.517916	37
38	330.619	27.1056	0		38	274.385	27.1057	0	100.497	151.2	61.7273			188	3.84707	0.923031	38
39	326.852	26.4583	0		39	270.619	26.4583	0	99.0256	149.192	60.9072			189	5.50716	1.36724	39
40	323.105	25.8367	0		40	266.871	25.8367	0	97.5693	147.188	60.0891			190	7.46397	1.69544	40
41	319.431	25.1742	0		41	263.198	25.1742	0	96.1239	145.237	59.2926			191	9.4109	2.0738	41
42	315.78	24.5555	0		42	259.547	24.5555	0	94.7007	143.288	58.497			192	11.1269	2.59592	42
43	312.145	23.8937	0		43	255.911	23.8937	0	93.2684	141.359	57.7095			193	13.0233	3.02173	43
44	308.511	23.2908	0		44	252.277	23.2908	0	91.856	139.416	56.9164			194	14.8807	3.4717	44
45	304.905	22.6631	0		45	248.671	22.6631	0	90.4447	137.496	56.1324			195	16.7506	3.8942	45
46	301.376	22.0714	0		46	245.143	22.0714	0	89.0714	135.612	55.3632			196	18.6119	4.30404	46
47	297.939	21.4456	0		47	241.705	21.4456	0	87.717	133.788	54.6188			197	20.4566	4.69182	47
48	294.446	20.8454	0		48	238.212	20.8454	0	86.3524	131.927	53.8588			198	22.3046	5.05796	48
49	290.529	20.3159	0		49	234.295	20.3159	0	84.8703	129.804	52.9921			199	24.1002	5.42767	49
50	287.055	19.7895	0		50	230.821	19.7895	0	83.5368	127.935	52.2292			200	25.9	5.77603	50
51	283.595	19.2091	0		51	227.361	19.2091	0	82.1902	126.088	51.4754			201	27.675	6.11715	51
52	280.134	18.6656	0		52	223.9	18.6656	0	80.8553	124.232	50.7173			202	29.4241	6.44288	52
53	276.776	18.1582	0		53	220.543	18.1582	0	79.5669	122.426	49.9801			203	31.1516	6.75617	53
54	273.486	17.6283	0		54	217.252	17.6283	0	78.2934	120.664	49.2608			204	32.8863	7.04778	54
55	270.169	17.1136	0		55	213.935	17.1136	0	77.0161	118.883	48.5339			205	34.6569	7.40136	55
56	266.907	16.6334	0		56	210.673	16.6334	0	75.7689	117.126	47.8166			206	36.3078	7.68994	56
57	263.713	16.1705	0		57	207.48	16.1705	0	74.55	115.404	47.1135			207	37.9428	7.96164	57
58	260.498	15.6994	0		58	204.264	15.6994	0	73.3213	113.671	46.4062			208	39.5248	8.21988	58
59	257.385	15.2368	0		59	201.152	15.2368	0	72.1295	111.996	45.7221			209	41.0856	8.46733	59
60	254.368	14.7528	0		60	198.134	14.7528	0	70.9623	110.381	45.0628			210	42.6042	8.68634	60
61	251.385	14.2807	0		61	195.151	14.2807	0	69.8105	108.783	44.4103			211	44.1566	8.93443	61
62	248.207	13.8274	0		62	191.974	13.8274	0	68.6003	107.068	43.7103			212	45.6134	9.15326	62
63	245.149	13.3881	0		63	188.915	13.3881	0	67.4344	105.418	43.0368			213	47.0499	9.37047	63
64	242.161	12.9586	0		64	185.928	12.9586	0	66.2954	103.807	42.379			214	48.4414	9.57062	64
65	239.24	12.5044	0		65	183.006	12.5044	0	65.1701	102.24	41.7394			215	49.8256	9.75722	65
66	236.328	12.0926	0		66	180.094	12.0926	0	64.0624	100.668	41.0977			216	51.202	9.93931	66
67	233.428	11.6599	0		67	177.194	11.66	0	62.9513	99.1087	40.461			217	52.6034	10.1657	67
68	230.571	11.291	0		68	174.337	11.291	0	61.876	97.5575	39.8277			218	53.8564	10.309	68
69	227.79	10.9018	0		69	171.556	10.9018	0	60.8193	96.0556	39.2145			219	55.1026	10.4608	69
70	224.982	10.5326	0		70	168.749	10.5326	0	59.7604	94.5335	38.5931			220	56.3658	10.6017	70
71	222.227	10.1952	0		71	165.993	10.1952	0	58.7293	93.0327	37.9804			221	57.5767	10.7509	71
72	219.389	9.81094	0.357833		72	163.155	9.81094	0.35783	57.7747	91.3846	37.3076			222	58.7597	10.8996	72
73	216.392	9.42417	2.44902		73	160.159	9.42417	2.44902	57.3439	89.1084	36.3783			223	59.9239	11.0233	73
74	213.793	9.0208	3.44256		74	157.559	9.0208	3.44256	56.6741	87.4133	35.6863			224	61.0764	11.1465	74
75	211.176	8.63574	3.90552		75	154.942	8.63574	3.90552	55.8279	85.8683	35.0556			225	62.2018	11.2729	75
76	208.574	8.25903	4.27834		76	152.34	8.25903	4.27834	54.9592	84.3579	34.439			226	63.3034	11.3908	76
77	206.068	7.88804	4.69441		77	149.834	7.88804	4.69441	54.1388	82.8898	33.8396			227	64.371	11.4999	77
78	203.557	7.57539	4.657		78	147.323	7.57539	4.657	53.1851	81.5388	33.2881			228	65.3994	11.5826	78
79	201.065	7.24592	5.2013		79	144.831	7.24593	5.2013	52.426	80.0315	32.6727			229	66.4598	11.7101	79
80	198.655	6.92527	5.25152		80	142.421	6.92527	5.25152	51.5326	78.7162	32.1358			230	67.4683	11.8051	80
81	196.308	6.62921	4.95901		81	140.075	6.62921	4.95901	50.5542	77.5313	31.652			231	68.4503	11.8927	81
82	193.826	6.30844	5.33206		82	137.592	6.30844	5.33206	49.7441	76.0799	31.0595			232	69.4126	11.9585	82
83	191.426	5.98172	5.6105		83	135.192	5.98172	5.6105	48.928	74.7069	30.499			233	70.3287	12.0218	83
84	189.161	5.6693	5.63761		84	132.928	5.6693	5.63761	48.0781	73.4817	29.9988			234	71.2004	12.0756	84
85	186.828	5.37656	5.4754		85	130.594	5.37656	5.4754	47.1486	72.2658	29.5024			235	72.0977	12.1245	85
86	184.551	5.04195	5.38502		86	128.317	5.04195	5.38502	46.2481	71.0742	29.0159			236	72.9585	12.1645	86
87	182.289	4.76465	5.19375		87	126.055	4.76465	5.19375	45.3379	69.9037	28.5381			237	73.8086	12.2223	87
88	180.016	4.49753	4.89506		88	123.783	4.49753	4.89506	44.3918	68.7549	28.0691			238	74.6058	12.2566	88
89	177.796	4.21863	4.88076		89	121.562	4.21863	4.88076	43.5538	67.5579	27.5804			239	75.3558	12.2631	89
90	175.653	3.94087	4.62623		90	119.419	3.94087	4.62623	42.662	66.4744	27.1381			240	76.1117	12.2337	90
91	173.511	3.62697	4.42546		91	117.277	3.62697	4.42546	41.7765	65.3866	26.694			241	76.8797	12.2116	91
92	171.356	3.36465	4.34023		92	115.123	3.36465	4.34023	40.9425	64.2438	26.2274			242	77.5609	12.1885	92
93	169.226	3.09227	4.2295		93	112.992	3.09227	4.2295	40.1047	63.1251	25.7707			243	78.1061	12.1648	93
94	167.157	2.8327	4.12139		94	110.924	2.83271	4.12139	39.2926	62.0377	25.3268			244	78.4497	12.1515	94
95	165.087	2.57737	3.99544		95	108.853	2.57737	3.99544	38.4753	60.953	24.884			245	78.5515	12.1337	95
96	163.074	2.32318	3.97668		96	106.84	2.32318	3.97668	37.7134	59.8713	24.4424			246	78.4625	12.1012	96
97	160.876	2.08214	3.9125		97	104.642	2.08214	3.9125	36.8788	58.6916	23.9608			247	78.2442	12.0712	97
98	158.9	1.83527	3.78804		98	102.666	1.83528	3.78804	36.0965	57.6593	23.5393			248	77.9124	12.0239	98
99	156.954	1.58028	3.5851		99	100.72	1.58028	3.5851	35.2952	56.6685	23.1348			249	77.5082	11.9738	99
100	154.993	1.32083	3.32656		100	98.7591	1.32083	3.32656	34.4688	55.686	22.7337			250	77.0438	11.9301	100
101	153.08	1.0735	3.11412		101	96.8466	1.0735	3.11412	33.6781	54.7151	22.3373			251	76.493	11.8644	101
102	151.176	0.829379	2.89334		102	94.9426	0.82938	2.89334	32.8884	53.7504	21.9435			252	75.9003	11.7945	102
103	149.298	0.598525	2.63468		103	93.0643	0.59853	2.63468	32.0992	52.8072	21.5584			253	75.1963	11.6817	103
104	147.444	0.351885	2.35041		104	91.2098	0.35189	2.35041	31.304	51.8895	21.1838			254	74.5142	11.5986	104
105	145.735	0.120802	2.08157		105	89.5008	0.1208	2.08157	30.5677	51.047	20.8398			255	73.831	11.5385	105
106	144.169	0	1.79855		106	87.9357	0	1.79855	29.9114	50.2586	20.518			256	73.0911	11.4595	106
107	142.176	0	1.54997		107	85.9424	0	1.54997	29.1641	49.1775	20.0766			257	72.3572	11.3847	107
108	140.355	0	1.27175		108	84.1213	0	1.27175	28.4643	48.2045	19.6794			258	71.6026	11.3039	108
109	138.6	0	0.987019		109	82.3667	0	0.98702	27.7846	47.2721	19.2987			259	70.7867	11.2278	109
110	136.854	0	0.731913		110	80.6201	0	0.73191	27.1174	46.3362	18.9167			260	69.982	11.1396	110
111	135.138	0	0.468913		111	78.9042	0	0.46891	26.4577	45.4206	18.5429			261	69.1603	11.0452	111
112	133.491	0	0.198249		112	77.2577	0	0.19825	25.8186	44.5476	18.1865			262	68.4017	10.9673	112
113	131.791	0	0		113	75.5577	0	0	25.1859	43.6233	17.8091			263	67.6115	10.8848	113
114	130.147	0	0		114	73.9137	0	0	24.6379	42.6741	17.4216			264	66.7874	10.8324	114
115	128.534	0	0		115	72.3004	0	0	24.1001	41.7426	17.0414			265	65.9954	10.7598	115
116	126.918	1.97427	0		116	70.6844	1.97427	0	24.2196	40.2518	16.4327			266	65.1804	10.6845	116
117	125.348	2.47384	0		117	69.114	2.47384	0	23.8626	39.2083	16.0067			267	64.4487	10.637	117
118	123.769	2.08924	0		118	67.5356	2.08924	0	23.2083	38.4028	15.6779			268	63.6577	10.5408	118
119	122.225	1.73495	0		119	65.9908	1.73495	0	22.5752	37.609	15.3538			269	62.9098	10.4571	119
120	120.691	1.52366	0		120	64.457	1.52366	0	21.9935	36.7823	15.0163			270	62.1947	10.3939	120
121	118.999	1.23766	0		121	62.7656	1.23766	0	21.3344	35.8858	14.6503
122	117.513	1.04044	0		122	61.2794	1.04044	0	20.7733	35.0832	14.3227
123	116.02	0.921469	0		123	59.7865	0.92147	0	20.236	34.2548	13.9845
124	114.56	0.970431	0		124	58.3261	0.97043	0	19.7655	33.3979	13.6347
125	112.964	0.952013	0		125	56.7306	0.95201	0	19.2275	32.4821	13.2607
126	111.562	1.56255	0		126	55.3285	1.56255	0	18.9637	31.5025	12.8609
127	111.095	7.25485	0		127	54.8611	7.25485	0	20.7053	29.8013	12.1663
128	110.102	9.60812	0		128	53.8679	9.60812	0	21.1587	28.7315	11.7296
129	108.429	9.22134	0		129	52.1948	9.22134	0	20.472	27.8569	11.3725
130	106.85	8.4662	0		130	50.6166	8.4662	0	19.6943	27.112	11.0684
131	105.4	8.33625	0		131	49.1658	8.33625	0	19.1673	26.3117	10.7417
132	103.981	7.75854	0		132	47.7469	7.75854	0	18.5018	25.6224	10.4603
133	103.212	7.5	0		133	46.9779	7.5	0	18.1593	25.2378	10.3033
134	101.898	7.38057	0		134	45.6639	7.38057	0	17.6815	24.5128	10.0073
135	100.712	7.33962	0		135	44.4787	7.33962	0	17.2728	23.8451	9.73473
136	99.5584	7.26126	0		136	43.3247	7.26126	0	16.862	23.2032	9.47265
137	98.3833	6.88111	0		137	42.1496	6.88111	0	16.3436	22.612	9.23129
138	97.2374	7.00112	0		138	41.0037	7.00112	0	16.0016	21.9336	8.95434
139	96.0875	7.31262	0		139	39.8537	7.31262	0	15.7221	21.216	8.66141
140	94.9526	10.1889	0		140	38.7189	10.1889	0	16.3026	20.0704	8.19371
141	93.816	7.39899	0		141	37.5823	7.39899	0	14.9938	19.909	8.1278
142	92.6425	6.06866	0		142	36.4088	6.06866	0	14.1591	19.5062	7.96337
143	91.4576	5.88826	0		143	35.2238	5.88826	0	13.704	18.8678	7.70276
144	90.3017	5.90553	0		144	34.068	5.90553	0	13.3245	18.2054	7.43234
145	88.9925	5.13735	0		145	32.7588	5.13735	0	12.6321	17.6185	7.19274
146	87.8344	4.61753	0		146	31.6007	4.61753	0	12.0727	17.0686	6.96821
147	86.4013	4.27011	0		147	30.1676	4.27011	0	11.4792	16.3248	6.66458
148	85.8131	3.98503	0		148	29.5794	3.98503	0	11.1881	16.0514	6.55297
149	85.2376	3.71688	0		149	29.0038	3.71688	0	10.9069	15.7822	6.44306
150	83.9074	3.43432	0		150	27.6736	3.43432	0	10.3693	15.084	6.15803
151	82.6696	3.13998	0		151	26.4358	3.13998	0	9.85861	14.4419	5.89588
152	82.0142	2.91393	0		152	25.7805	2.91393	0	9.5648	14.1186	5.76388
153	81.3666	2.63732	0		153	25.1329	2.63732	0	9.25673	13.8122	5.63882
154	80.6709	2.36654	0		154	24.4372	2.36654	0	8.93458	13.4777	5.50225
155	79.7555	2.09461	0		155	23.5218	2.09461	0	8.53881	13.0179	5.31452
156	78.9892	1.849	0		156	22.7555	1.849	0	8.20149	12.638	5.15943
157	78.1899	1.59641	0		157	21.9562	1.59641	0	7.85086	12.2416	4.99762
158	77.2252	1.30596	0		158	20.9915	1.30596	0	7.43247	11.7606	4.80123
159	76.546	1.02283	0		159	20.3123	1.02283	0	7.1117	11.4435	4.67178
160	75.7396	0.786938	0		160	19.5059	0.78694	0	6.76428	11.0416	4.5077
161	74.6006	0.525769	0		161	18.3668	0.52577	0	6.29753	10.4556	4.26849
162	73.9771	0.254876	0		162	17.7434	0.25488	0	5.99942	10.1714	4.15244
163	72.8832	0	0		163	16.6495	0	0	5.54983	9.61259	3.92432
164	72.0393	0	0		164	15.8056	0	0	5.26853	9.12536	3.72541
165	71.2663	0	0		165	15.0326	0	0	5.01087	8.67908	3.54322
166	70.4438	0	0		166	14.2101	0	0	4.7367	8.2042	3.34935
167	69.7084	0	0		167	13.4746	0	0	4.49154	7.77958	3.176
168	69.0183	0	0		168	12.7846	0	0	4.26153	7.38119	3.01336
169	67.9893	0	0		169	11.7556	0	0	3.91853	6.78709	2.77082
170	67.0603	0	0		170	10.8266	0	0	3.60885	6.25072	2.55184
171	66.2073	0	0		171	9.97362	0	0	3.32454	5.75827	2.3508
172	65.3871	0	0		172	9.15339	0	0	3.05113	5.28471	2.15747
173	64.5385	0	0		173	8.30479	0	0	2.76826	4.79477	1.95746
174	63.7096	0	0		174	7.47587	0	0	2.49196	4.3162	1.76208
175	62.8693	0	0		175	6.63562	0	0	2.21187	3.83108	1.56403
176	62.0317	0	0		176	5.798	0	0	1.93267	3.34748	1.3666
177	61.1791	0	0		177	4.9454	0	0	1.64847	2.85523	1.16564
178	60.3138	0	0		178	4.0801	0	0	1.36003	2.35565	0.961689
179	59.4483	0	0		179	3.21457	0	0	1.07152	1.85593	0.757681
180	58.6689	0	0		180	2.43518	0	0	0.811727	1.40595	0.573977
181	57.7648	0	0		181	1.53109	0	0	0.510363	0.883975	0.360881
182	56.9556	0	0		182	0.72185	0	0	0.240617	0.41676	0.170142
183	56.4081	0	0		183	0.17434	0	0	0.0581133	0.100655	0.0410923
184	56.2337	0	0		184	0	0	0	0	0	0
185	56.3949	0	0		185	0.16119	0	0	0.05373	0.0930631	0.0379928
186	56.7341	0.668765	1.20403		186	0.50037	0.66877	1.20403	0.791057	0.367423	0.15
187	57.2598	2.18396	3.56016		187	1.02603	2.18396	3.56016	2.25672	1.26863	0.517916
188	57.8725	3.74525	6.15721		188	1.63874	3.74525	6.15721	3.84707	2.26096	0.923031
189	58.4498	5.39406	8.91132		189	2.2161	5.39406	8.91132	5.50716	3.34904	1.36724
190	59.7295	7.11631	11.7798		190	3.49575	7.11631	11.7798	7.46397	4.15297	1.69544
191	60.8355	8.9072	14.7237		191	4.60175	8.9072	14.7237	9.4109	5.07976	2.0738
192	61.2109	10.7277	17.6758		192	4.9772	10.7277	17.6758	11.1269	6.35868	2.59592
193	62.0865	12.5808	20.6364		193	5.8528	12.5808	20.6364	13.0233	7.40171	3.02173
194	62.834	14.4501	23.5917		194	6.60027	14.4501	23.5917	14.8807	8.50389	3.4717
195	63.6698	16.3168	26.4989		195	7.43606	16.3168	26.4989	16.7506	9.53881	3.8942
196	64.5178	18.1947	29.3571		196	8.28408	18.1947	29.3571	18.6119	10.5427	4.30404
197	65.3999	20.0624	32.1412		197	9.1662	20.0624	32.1412	20.4566	11.4926	4.69182
198	66.3533	21.9055	34.8888		198	10.1196	21.9055	34.8888	22.3046	12.3894	5.05796
199	67.2367	23.713	37.5846		199	11.003	23.713	37.5846	24.1002	13.295	5.42767
200	68.187	25.5051	40.2417		200	11.9533	25.5051	40.2417	25.9	14.1483	5.77603
201	69.1295	27.2737	42.8555		201	12.8958	27.2737	42.8555	27.675	14.9839	6.11715
202	70.074	29.0355	45.3966		202	13.8402	29.0355	45.3966	29.4241	15.7818	6.44288
203	71.032	30.7666	47.8899		203	14.7983	30.7666	47.8899	31.1516	16.5492	6.75617
204	72.07	32.467	50.3555		204	15.8362	32.467	50.3555	32.8863	17.2635	7.04778
205	73.0305	34.1298	53.0443		205	16.7967	34.1298	53.0443	34.6569	18.1295	7.40136
206	73.9687	35.7913	55.3972		206	17.735	35.7913	55.3972	36.3078	18.8364	7.68994
207	74.931	37.4395	57.6915		207	18.6973	37.4395	57.6915	37.9428	19.502	7.96164
208	75.8784	39.0255	59.9044		208	19.6446	39.0255	59.9044	39.5248	20.1345	8.21988
209	76.8286	40.5946	62.0674		209	20.5948	40.5946	62.0674	41.0856	20.7406	8.46733
210	77.7746	42.1829	64.0888		210	21.5409	42.1829	64.0888	42.6042	21.2771	8.68634
211	78.672	43.8274	66.2041		211	22.4382	43.8274	66.2041	44.1566	21.8848	8.93443
212	79.5917	45.2861	68.196		212	23.358	45.2861	68.196	45.6134	22.4208	9.15326
213	80.5003	46.7146	70.1686		213	24.2665	46.7146	70.1686	47.0499	22.9529	9.37047
214	81.3853	48.1376	72.035		214	25.1516	48.1376	72.035	48.4414	23.4431	9.57062
215	82.2948	49.5566	73.8593		215	26.0611	49.5566	73.8593	49.8256	23.9002	9.75722
216	83.2282	50.9269	75.6846		216	26.9945	50.9269	75.6846	51.202	24.3462	9.93931
217	84.1053	52.2689	77.6696		217	27.8715	52.2689	77.6696	52.6034	24.9007	10.1657
218	84.9982	53.5398	79.2649		218	28.7645	53.5398	79.2649	53.8564	25.2517	10.309
219	85.8649	54.8011	80.8756		219	29.6312	54.8011	80.8756	55.1026	25.6235	10.4608
220	86.7748	56.0802	82.4761		220	30.5411	56.0802	82.4761	56.3658	25.9687	10.6017
221	87.6214	57.2888	84.0536		221	31.3877	57.2888	84.0536	57.5767	26.3341	10.7509
222	88.4282	58.4954	85.5893		222	32.1945	58.4954	85.5893	58.7597	26.6984	10.8996
223	89.2863	59.6655	87.0535		223	33.0526	59.6655	87.0535	59.9239	27.0014	11.0233
224	90.1404	60.8116	88.511		224	33.9067	60.8116	88.511	61.0764	27.3031	11.1465
225	90.941	61.9669	89.9313		225	34.7072	61.9669	89.9313	62.2018	27.6128	11.2729
226	91.7519	63.0718	91.3202		226	35.5182	63.0718	91.3202	63.3034	27.9017	11.3908
227	92.5656	64.1133	92.6678		227	36.3319	64.1133	92.6678	64.371	28.1688	11.4999
228	93.3913	65.1416	93.8989		228	37.1576	65.1416	93.8989	65.3994	28.3715	11.5826
229	94.1765	66.1291	95.3075		229	37.9427	66.1291	95.3075	66.4598	28.6838	11.7101
230	94.9545	67.1333	96.5508		230	38.7208	67.1333	96.5508	67.4683	28.9165	11.8051
231	95.7325	68.0943	97.7577		231	39.4988	68.0943	97.7577	68.4503	29.1311	11.8927
232	96.5543	69.0161	98.901		232	40.3206	69.0161	98.9009	69.4126	29.2922	11.9585
233	97.3092	69.944	99.9664		233	41.0755	69.944	99.9664	70.3287	29.4474	12.0218
234	98.0443	70.8253	100.965		234	41.8106	70.8253	100.965	71.2004	29.5792	12.0756
235	98.7839	71.7976	101.945		235	42.5502	71.7976	101.945	72.0977	29.6987	12.1245
236	99.5431	72.6651	102.901		236	43.3093	72.6651	102.901	72.9585	29.7969	12.1645
237	100.259	73.4999	103.9		237	44.0257	73.4999	103.9	73.8086	29.9384	12.2223
238	100.952	74.3374	104.762		238	44.7184	74.3374	104.762	74.6058	30.0225	12.2566
239	101.667	75.1262	105.508		239	45.4329	75.1262	105.508	75.3558	30.0384	12.2631
240	102.492	75.8863	106.19		240	46.2587	75.8863	106.19	76.1117	29.9663	12.2337
241	103.312	76.6594	106.901		241	47.0783	76.6594	106.901	76.8797	29.9122	12.2116
242	103.989	77.4609	107.466		242	47.7554	77.4609	107.466	77.5609	29.8556	12.1885
243	104.552	78.0865	107.914		243	48.3183	78.0865	107.914	78.1061	29.7976	12.1648
244	104.878	78.5308	108.174		244	48.6442	78.5308	108.174	78.4497	29.7651	12.1515
245	104.943	78.7944	108.151		245	48.7094	78.7944	108.151	78.5515	29.7215	12.1337
246	104.924	78.726	107.972		246	48.6898	78.7259	107.972	78.4625	29.6418	12.1012
247	104.738	78.5894	107.638		247	48.5047	78.5894	107.638	78.2442	29.5684	12.0712
248	104.489	78.3269	107.155		248	48.2548	78.3269	107.155	77.9124	29.4524	12.0239
249	104.194	77.9492	106.615		249	47.9606	77.9492	106.615	77.5082	29.3296	11.9738
250	103.826	77.5064	106.032		250	47.5925	77.5064	106.032	77.0438	29.2227	11.9301
251	103.427	76.9748	105.311		251	47.1934	76.9748	105.311	76.493	29.0618	11.8644
252	103.005	76.3841	104.546		252	46.7709	76.3841	104.546	75.9003	28.8905	11.7945
253	102.557	75.7213	103.544		253	46.3233	75.7213	103.544	75.1963	28.6141	11.6817
254	102.092	75.0104	102.673		254	45.8587	75.0104	102.673	74.5142	28.4106	11.5986
255	101.597	74.2448	101.885		255	45.3629	74.2448	101.885	73.831	28.2634	11.5385
256	101.08	73.4432	100.983		256	44.8467	73.4432	100.983	73.0911	28.07	11.4595
257	100.572	72.6231	100.11		257	44.3386	72.6231	100.11	72.3572	27.8866	11.3847
258	100.05	71.7986	99.1928		258	43.8163	71.7986	99.1928	71.6026	27.6887	11.3039
259	99.49	70.8429	98.2609		259	43.2563	70.843	98.2609	70.7867	27.5024	11.2278
260	98.9372	69.9664	97.2762		260	42.7035	69.9664	97.2762	69.982	27.2863	11.1396
261	98.3902	69.0578	96.2666		261	42.1564	69.0578	96.2666	69.1603	27.0552	11.0452
262	97.8884	68.1688	95.3816		262	41.6547	68.1688	95.3816	68.4017	26.8642	10.9673
263	97.353	67.2748	94.4405		263	41.1193	67.2748	94.4405	67.6115	26.6622	10.8848
264	96.7133	66.3408	93.5418		264	40.4796	66.3408	93.5418	66.7874	26.5339	10.8324
265	96.1746	65.4024	92.643		265	39.9409	65.4024	92.643	65.9954	26.356	10.7598
266	95.6013	64.4771	91.6967		266	39.3676	64.4771	91.6967	65.1804	26.1716	10.6845
267	95.0448	63.6326	90.9023		267	38.8111	63.6326	90.9023	64.4487	26.0552	10.637
268	94.5099	62.8029	89.894		268	38.2762	62.8029	89.894	63.6577	25.8195	10.5408
269	93.9939	62.0039	88.9652		269	37.7602	62.0039	88.9652	62.9098	25.6145	10.4571
270	93.4963	61.1705	88.1511		270	37.2625	61.1705	88.1512	62.1947	25.4598	10.3939
271	93.0094	60.3242	87.2373		271	36.7756	60.3242	87.2373	61.4457	25.2495	10.3081
272	92.399	59.4661	86.465		272	36.1652	59.4661	86.4651	60.6988	25.1726	10.2767
273	91.7475	58.6253	85.658		273	35.5137	58.6253	85.658	59.9323	25.0977	10.2461
274	91.2132	57.7836	84.8428		274	34.9795	57.7836	84.8428	59.202	24.9619	10.1906
275	91.1076	56.9224	84.045		275	34.8739	56.9224	84.045	58.6138	24.6291	10.0548
276	90.9905	56.0919	83.2212		276	34.7568	56.0919	83.2212	58.0233	24.2899	9.9163
277	90.6062	55.2819	82.3908		277	34.3725	55.2819	82.3908	57.3484	24.0757	9.82888
278	90.157	54.4781	81.6655		278	33.9233	54.4781	81.6655	56.6889	23.9478	9.77664
279	89.7073	53.6497	80.9288		279	33.4736	53.6497	80.9288	56.0174	23.816	9.72286
280	89.2121	52.849	80.2185		280	32.9783	52.849	80.2185	55.3486	23.7191	9.68327
281	88.7165	52.0347	79.4551		281	32.4828	52.0346	79.4551	54.6575	23.5958	9.63293
282	88.2146	51.2577	78.7707		282	31.9809	51.2577	78.7707	54.0031	23.5154	9.60012
283	87.7005	50.412	78.1061		283	31.4668	50.412	78.1061	53.3283	23.456	9.57588
284	87.23	49.6532	77.4663		284	30.9963	49.6532	77.4663	52.7053	23.3849	9.54683
285	86.7395	48.906	76.8331		285	30.5058	48.906	76.8331	52.0816	23.3264	9.52295
286	86.2729	48.1483	76.1962		286	30.0391	48.1484	76.1962	51.4612	23.2562	9.49429
287	85.7856	47.4198	75.5742		287	29.5519	47.4198	75.5742	50.8486	23.2019	9.47215
288	85.3063	46.6971	74.9564		288	29.0726	46.6971	74.9565	50.242	23.1464	9.44949
289	84.8138	45.9997	74.3227		289	28.5801	45.9997	74.3227	49.6342	23.0869	9.42517
290	84.3585	45.2978	73.7576		290	28.1248	45.2978	73.7576	49.0601	23.0478	9.40924
291	83.8992	44.6272	73.1716		291	27.6655	44.6272	73.1716	48.4881	22.9974	9.38866
292	83.4337	43.934	72.6009		292	27.2	43.934	72.6009	47.9116	22.9603	9.37351
293	82.9844	43.2739	72.0371		293	26.7507	43.2739	72.0371	47.3539	22.9173	9.35593
294	82.5424	42.6121	71.5318		294	26.3086	42.6121	71.5319	46.8175	22.903	9.35012
295	82.103	41.9368	70.9639		295	25.8692	41.9368	70.9639	46.2566	22.8556	9.33075
296	81.689	41.2741	70.4594		296	25.4552	41.2741	70.4594	45.7296	22.8305	9.32051
297	81.2887	40.6234	70.0414		297	25.055	40.6234	70.0414	45.2399	22.8458	9.32674
298	80.8416	39.9932	69.5559		298	24.6079	39.9932	69.5559	44.719	22.8436	9.32586
299	80.4265	39.3615	69.1063		299	24.1928	39.3615	69.1063	44.2202	22.8476	9.32748
300	80.0431	38.7401	68.6369		300	23.8094	38.7401	68.6369	43.7288	22.8263	9.31882
					Max	48.7094	78.7944	108.174
