# Supplementary material for: Flavodiiron-mediated O2 photoreduction at photosystem I acceptor-side provides photoprotection to conifer thylakoids in early spring
Source: Nat Commun. 2023 Jun 3;14:3210. doi: 10.1038/s41467-023-38938-z (PMC10239515; doi:10.1038/s41467-023-38938-z)
Supplement: Supplementary file 7 — Source Data [file 41467_2023_38938_MOESM7_ESM.zip › Raw data files/Fig 1/Fig 1b/Fig 1b.xlsx]

## Sheet: S
	Raw recordings					Baseline corrected data					Norm to 50 ug Chl (DF 3)			Avg	SD	SE		Source data Fig 1b
Time	Oxygen 1	Oxygen 2	Oxygen 3		Time	Oxygen 1	Oxygen 2	Oxygen 3		Time	Oxygen 1	Oxygen 2	Oxygen 3					Time	S	SE	X 0 of set
0	439.194	437.777	419.74		0	22.3444	11.3645	11.6761		0	67.0331	34.0935	35.0281	45.3849	18.7537	10.8275		150	-0.08772	0.0699693	0
1	439.004	437.834	419.522		1	22.2033	11.5838	11.5735		1	66.6098	34.7514	34.7205	45.3606	18.4024	10.6246		151	-0.12233	0.0905428	1
2	438.848	437.743	419.244		2	22.0957	11.6554	11.4102		2	66.2871	34.9663	34.2306	45.1613	18.2992	10.565		152	-0.0178	0.0395926	2
3	438.53	437.652	418.962		3	21.8269	11.7269	11.2435		3	65.4808	35.1808	33.7304	44.7973	17.9271	10.3502		153	0.04175	0.0471119	3
4	438.237	437.558	418.694		4	21.5822	11.7955	11.0906		4	64.7465	35.3864	33.2718	44.4682	17.5933	10.1575		154	-0.1411	0.0306015	4
5	437.889	437.36	418.342		5	21.2825	11.7593	10.8534		5	63.8476	35.278	32.5602	43.8953	17.3326	10.007		155	-0.164825	0.086777	5
6	437.601	437.268	418.12		6	21.0437	11.8298	10.7473		6	63.1312	35.4894	32.2419	43.6208	16.9743	9.80012		156	-0.01934	0.0221287	6
7	437.233	437.029	417.78		7	20.7234	11.7533	10.5223		7	62.1701	35.2598	31.567	42.999	16.705	9.64466		157	-0.07222	0.0730685	7
8	436.765	436.713	417.554		8	20.3043	11.5992	10.4117		8	60.9129	34.7976	31.235	42.3152	16.2043	9.35556		158	-0.08036	0.153594	8
9	436.365	436.408	417.237		9	19.9529	11.4567	10.2091		9	59.8588	34.37	30.6274	41.6187	15.9068	9.18381		159	-0.06838	0.1254	9
10	436.088	436.197	416.99		10	19.7247	11.4083	10.0777		10	59.174	34.2248	30.2332	41.2107	15.6842	9.05526		160	-0.06428	0.0257782	10
11	435.689	436.095	416.718		11	19.3736	11.4683	9.92028		11	58.1209	34.405	29.7608	40.7623	15.2113	8.78226		161	-0.09657	0.0995337	11
12	435.199	435.706	416.453		12	18.9322	11.2421	9.77071		12	56.7967	33.7262	29.3121	39.945	14.7599	8.52165		162	-0.03218	0.0604035	12
13	434.716	435.329	416.203		13	18.4983	11.0274	9.63636		13	55.4949	33.0821	28.9091	39.162	14.2977	8.2548		163	0.04742	0.04036	13
14	434.319	435.138	415.931		14	18.1501	10.9982	9.47867		14	54.4504	32.9946	28.436	38.627	13.8917	8.02039		164	-0.01358	0.191833	14
15	433.965	434.899	415.663		15	17.8441	10.9221	9.32658		15	53.5322	32.7664	27.9797	38.0928	13.5834	7.84241		165	0.09088	0.162901	15
16	433.533	434.578	415.423		16	17.4607	10.7631	9.20115		16	52.382	32.2894	27.6035	37.4249	13.1634	7.59989		166	-0.05439	0.0832699	16
17	433.209	434.206	415.24		17	17.185	10.5532	9.13372		17	51.5551	31.6596	27.4012	36.872	12.893	7.44379		167	0.06104	0.158727	17
18	432.83	433.882	414.958		18	16.8553	10.3918	8.96676		18	50.5659	31.1754	26.9003	36.2139	12.6117	7.28136		168	0.08346	0.235776	18
19	432.345	433.542	414.647		19	16.4185	10.2137	8.77063		19	49.2554	30.6411	26.3119	35.4028	12.1904	7.03816		169	0.08816	0.222807	19
20	431.952	433.255	414.387		20	16.074	10.0898	8.62621		20	48.222	30.2694	25.8786	34.79	11.8378	6.83454		170	-0.09625	0.235513	20
21	431.509	432.883	414.201		21	15.6798	9.87967	8.555		21	47.0395	29.639	25.665	34.1145	11.3684	6.56354		171	-0.17255	0.168067	21
22	431.159	432.54	413.895		22	15.3785	9.6995	8.36402		22	46.1354	29.0985	25.0921	33.442	11.1739	6.45123		172	-0.15092	0.177875	22
23	430.749	432.152	413.545		23	15.0172	9.47346	8.12934		23	45.0515	28.4204	24.388	32.6199	10.9532	6.32381		173	0.03818	0.0426952	23
24	430.314	431.923	413.319		24	14.6302	9.40632	8.01878		24	43.8906	28.219	24.0563	32.0553	10.4589	6.03843		174	0.19056	0.161125	24
25	429.907	431.616	413.098		25	14.2721	9.26184	7.91234		25	42.8163	27.7855	23.737	31.4463	10.0526	5.8039		175	0.24319	0.149584	25
26	429.463	431.315	412.895		26	13.8769	9.12366	7.82478		26	41.6308	27.371	23.4743	30.8254	9.55842	5.51856		176	0.42669	0.384497	26
27	429.233	430.887	412.614		27	13.6951	8.85826	7.65931		27	41.0853	26.5748	22.9779	30.2127	9.58618	5.53459		177	0.34673	0.351041	27
28	428.831	430.504	412.397		28	13.342	8.6376	7.55755		28	40.0261	25.9128	22.6727	29.5372	9.22699	5.3272		178	0.27821	0.284321	28
29	428.476	430.274	412.17		29	13.0357	8.5692	7.44494		29	39.1072	25.7076	22.3348	29.0499	8.87165	5.12205		179	0.26781	0.3428	29
30	428.197	430.031	411.92		30	12.8049	8.48878	7.31047		30	38.4148	25.4663	21.9314	28.6042	8.67815	5.01033		180	0.2407	0.206957	30
31	427.874	430.307	411.7		31	12.5305	8.92716	7.20551		31	37.5914	26.7815	21.6165	28.6631	8.15196	4.70653		181	0.18098	0.210969	31
32	427.521	429.996	411.5		32	12.226	8.77811	7.12058		32	36.678	26.3343	21.3617	28.1247	7.81351	4.51113		182	0.18237	0.238787	32
33	427.168	429.303	411.265		33	11.9219	8.24766	7.00075		33	35.7656	24.743	21.0023	27.1703	7.67517	4.43126		183	0.54363	0.237098	33
34	426.787	428.911	411.066		34	11.5892	8.01784	6.91696		34	34.7675	24.0535	20.7509	26.524	7.32761	4.2306		184	1.6223	0.128525	34
35	426.493	428.496	410.881		35	11.3441	7.76503	6.84747		35	34.0322	23.2951	20.5424	25.9566	7.12787	4.11528		185	3.25624	0.331837	35
36	426.125	428.148	410.65		36	11.0243	7.57948	6.73142		36	33.0729	22.7384	20.1943	25.3352	6.8207	3.93793		186	5.48356	0.703128	36
37	425.847	427.853	410.411		37	10.7948	7.44748	6.60759		37	32.3843	22.3424	19.8228	24.8498	6.64554	3.8368		187	8.10933	1.00456	37
38	425.641	427.64	410.213		38	10.6375	7.39612	6.52426		38	31.9126	22.1884	19.5728	24.5579	6.50222	3.75406		188	10.9832	1.41323	38
39	425.43	427.349	410.017		39	10.4755	7.26823	6.44424		39	31.4265	21.8047	19.3327	24.188	6.38944	3.68894		189	14.063	1.83068	39
40	425.167	427.173	409.817		40	10.2606	7.25405	6.35885		40	30.7818	21.7622	19.0766	23.8735	6.13162	3.54009		190	16.9417	2.23165	40
41	424.844	426.804	409.644		41	9.98669	7.04723	6.30137		41	29.9601	21.1417	18.9041	23.3353	5.84529	3.37478		191	19.7012	2.6059	41
42	424.535	426.299	409.342		42	9.72582	6.70519	6.11416		42	29.1775	20.1156	18.3425	22.5452	5.81175	3.35541		192	22.4465	2.96421	42
43	424.396	426.038	409.105		43	9.63505	6.60567	5.99274		43	28.9051	19.817	17.9782	22.2335	5.85054	3.37781		193	25.1237	3.32788	43
44	424.082	425.764	408.947		44	9.36972	6.49448	5.9499		44	28.1092	19.4834	17.8497	21.8141	5.51254	3.18267		194	27.6586	3.82985	44
45	423.894	425.52	408.725		45	9.23091	6.41235	5.84277		45	27.6927	19.237	17.5283	21.486	5.44264	3.14231		195	29.8787	4.30088	45
46	423.616	425.218	408.527		46	9.00149	6.27291	5.75955		46	27.0045	18.8187	17.2786	21.034	5.22765	3.01818		196	32.0724	4.71145	46
47	423.491	425.023	408.276		47	8.92491	6.24054	5.62428		47	26.7747	18.7216	16.8728	20.7897	5.26495	3.03972		197	34.1804	5.16849	47
48	423.143	424.787	407.996		48	8.62537	6.16642	5.45961		48	25.8761	18.4993	16.3788	20.2514	4.98519	2.8782		198	36.0668	5.48489	48
49	422.971	424.398	407.799		49	8.50155	5.9405	5.37765		49	25.5046	17.8215	16.133	19.8197	4.99518	2.88397		199	37.8268	5.90396	49
50	422.646	424.123	407.698		50	8.22523	5.82782	5.39122		50	24.6757	17.4835	16.1737	19.4443	4.57763	2.6429		200	39.5096	6.1712	50
51	422.474	423.901	407.597		51	8.10186	5.76788	5.40592		51	24.3056	17.3036	16.2178	19.2757	4.38974	2.53442		201	41.2342	6.33382	51
52	422.322	424.187	407.354		52	7.99874	6.21633	5.27763		52	23.9962	18.649	15.8329	19.4927	4.14655	2.39401		202	42.5965	6.90683	52
53	422.049	423.794	407.136		53	7.7739	5.98537	5.17451		53	23.3217	17.9561	15.5235	18.9338	3.98996	2.3036		203	43.9348	7.15521	53
54	421.897	423.325	406.957		54	7.67021	5.67845	5.11142		54	23.0106	17.0354	15.3343	18.4601	4.03163	2.32766		204	45.1585	7.42068	54
55	421.648	422.955	406.834		55	7.47031	5.47117	5.10348		55	22.4109	16.4135	15.3104	18.045	3.82106	2.20609		205	46.2863	7.76441	55
56	421.401	422.647	406.639		56	7.27212	5.32509	5.02346		56	21.8164	15.9753	15.0704	17.6207	3.66163	2.11405		206	47.261	7.9752	56
57	421.155	422.414	406.415		57	7.07474	5.25474	4.91427		57	21.2242	15.7642	14.7428	17.2438	3.48481	2.01196		207	48.2981	8.22735	57
58	420.996	422.173	406.166		58	6.9643	5.1765	4.78049		58	20.8929	15.5295	14.3415	16.9213	3.49043	2.0152		208	49.2006	8.37528	58
59	420.757	421.912	406.104		59	6.77355	5.07744	4.83409		59	20.3207	15.2323	14.5023	16.6851	3.16959	1.82996		209	49.8052	8.60512	59
60	420.632	421.627	405.942		60	6.6972	4.95482	4.78725		60	20.0916	14.8645	14.3618	16.4393	3.17298	1.83192		210	50.3972	8.70376	60
61	420.499	421.46	405.905		61	6.61261	4.9499	4.86545		61	19.8378	14.8497	14.5964	16.428	2.95575	1.7065		211	50.727	8.89341	61
62	420.252	421.398	405.885		62	6.41397	5.05104	4.96012		62	19.2419	15.1531	14.8804	16.4251	2.44321	1.41059		212	51.1124	9.02578	62
63	420.147	421.054	405.769		63	6.35764	4.86927	4.95961		63	19.0729	14.6078	14.8788	16.1865	2.50337	1.44532		213	51.2735	9.23054	63
64	419.942	420.686	405.476		64	6.20178	4.66302	4.78132		64	18.6053	13.9891	14.344	15.6461	2.5689	1.48315		214	51.5723	9.36201	64
65	419.78	420.49	405.29		65	6.08837	4.62974	4.71069		65	18.2651	13.8892	14.1321	15.4288	2.45932	1.41989		215	51.7383	9.56489	65
66	419.611	420.219	405.125		66	5.96786	4.52072	4.66064		66	17.9036	13.5622	13.9819	15.1492	2.39456	1.3825		216	51.8051	9.71057	66
67	419.464	418.89	404.903		67	5.86943	3.35376	4.55397		67	17.6083	10.0613	13.6619	13.7772	3.77482	2.1794		217	51.8824	9.83609	67
68	419.306	419.532	404.559		68	5.76002	4.15867	4.32467		68	17.2801	12.476	12.974	14.2434	2.64162	1.52514		218	51.8114	9.97254	68
69	419.095	419.205	404.424		69	5.59718	3.99429	4.30494		69	16.7915	11.9829	12.9148	13.8964	2.55019	1.47235		219	51.6207	10.0622	69
70	418.998	418.857	404.243		70	5.5484	3.80794	4.23957		70	16.6452	11.4238	12.7187	13.5959	2.71897	1.5698		220	51.7175	10.0369	70
71	418.879	418.964	404.062		71	5.47811	4.07747	4.17305		71	16.4343	12.2324	12.5191	13.7286	2.34759	1.35538		221	51.6273	10.1523	71
72	418.746	418.848	403.949		72	5.39364	4.12427	4.17586		72	16.1809	12.3728	12.5276	13.6938	2.15532	1.24438		222	51.5017	10.2933	72
73	418.708	418.707	403.757		73	5.40469	4.14555	4.09928		73	16.2141	12.4367	12.2978	13.6495	2.22205	1.2829		223	51.2043	10.4029	73
74	418.579	418.365	403.591		74	5.32445	3.96584	4.04809		74	15.9733	11.8975	12.1443	13.3384	2.28528	1.31941		224	50.8656	10.4187	74
75	418.404	417.701	402.979		75	5.19764	3.46376	3.55132		75	15.5929	10.3913	10.654	12.2127	2.93028	1.6918		225	50.501	10.5447	75
76	418.17	417.028	403.337		76	5.01239	2.95367	4.02442		76	15.0372	8.86101	12.0733	11.9905	3.08891	1.78338		226	49.8282	10.717	76
77	418.151	416.594	399.54		77	5.0422	2.68141	0.34238		77	15.1266	8.04423	1.02714	8.06599	7.04976	4.07018		227	49.3177	10.7479	77
78	418.071	416.037	397.993		78	5.01023	2.28709	-1.08959		78	15.0307	6.86127	-3.26877	6.20773	9.16722	5.2927		228	48.9291	10.8367	78
79	417.813	415.388	397.939		79	4.80107	1.8008	-1.02878		79	14.4032	5.4024	-3.08634	5.57309	8.74602	5.04952		229	48.3031	10.925	79
80	417.735	414.953	398.159		80	4.77196	1.52774	-0.69285		80	14.3159	4.58322	-2.07855	5.60685	8.24501	4.76026		230	47.7997	10.9796	80
81	417.675	414.614	398.743		81	4.76013	1.35111	0.00584		81	14.2804	4.05333	0.01752	6.11708	7.35198	4.24467		231	47.3833	11.0551	81
82	417.443	414.29	398.736		82	4.5767	1.18959	0.11446		82	13.7301	3.56877	0.34338	5.88075	6.98642	4.03361		232	46.7207	11.1143	82
83	417.287	413.842	398.766		83	4.46969	0.90395	0.25947		83	13.4091	2.71185	0.77841	5.63311	6.80321	3.92784		233	45.9745	11.3327	83
84	417.208	413.448	398.734		84	4.43887	0.6715	0.34201		84	13.3166	2.0145	1.02603	5.45238	6.82853	3.94245		234	45.3182	11.3839	84
85	417.078	413.094	398.573		85	4.3576	0.47989	0.29654		85	13.0728	1.43967	0.88962	5.13403	6.88068	3.97256		235	44.5125	11.5198	85
86	416.83	412.913	398.352		86	4.15804	0.46137	0.19033		86	12.4741	1.38411	0.57099	4.80974	6.64999	3.83937		236	43.8384	11.6065	86
87	417.018	412.766	398.075		87	4.39446	0.47671	0.02898		87	13.1834	1.43013	0.08694	4.90015	7.20486	4.15973		237	42.9828	11.5471	87
88	417.016	412.513	397.963		88	4.44142	0.38645	0.03247		88	13.3243	1.15935	0.09741	4.86034	7.34918	4.24305		238	41.8431	11.7232	88
89	416.836	412.281	397.846		89	4.30925	0.31622	0.03002		89	12.9277	0.94866	0.09006	4.65549	7.17684	4.14355		239	41.0151	11.7777	89
90	416.763	412.032	397.729		90	4.28472	0.23043	0.02791		90	12.8542	0.69129	0.08373	4.54306	7.20403	4.15925		240	40.1101	11.804	90
91	416.497	411.805	397.587		91	4.06755	0.16523	0.00109		91	12.2026	0.49569	0.00327	4.23387	6.90556	3.98692		241	39.4048	11.6629	91
92	416.42	411.577	397.489		92	4.03901	0.09969	0.01865		92	12.117	0.29907	0.05595	4.15735	6.89436	3.98046		242	38.4457	11.5893	92
93	416.839	411.361	397.381		93	4.50685	0.04627	0.02524		93	13.5206	0.13881	0.07572	4.57836	7.74423	4.47113		243	37.3651	11.5649	93
94	414.779	411.217	397.189		94	2.49581	0.06458	-0.05112		94	7.48743	0.19374	-0.15336	2.50927	4.3147	2.4911		244	36.3013	11.6572	94
95	412.501	411.018	397.022		95	0.2657	0.0281	-0.10345		95	0.7971	0.0843	-0.31035	0.19035	0.56129	0.324061		245	35.3801	11.5602	95
96	412.223	410.868	396.848		96	0.03617	0.04035	-0.16162		96	0.10851	0.12105	-0.48486	-0.0851	0.346259	0.199913		246	34.3296	11.4118	96
97	412.372	410.721	396.724		97	0.23449	0.05546	-0.17105		97	0.70347	0.16638	-0.51315	0.1189	0.609698	0.352009		247	33.4828	11.2799	97
98	412.423	410.485	396.676		98	0.33362	-0.01878	-0.10338		98	1.00086	-0.05634	-0.31014	0.21146	0.695319	0.401442		248	32.7355	11.1955	98
99	412.547	410.415	396.539		99	0.50677	0.07366	-0.12562		99	1.52031	0.22098	-0.37686	0.45481	0.969959	0.560006		249	32.0951	11.0695	99
100	412.481	410.269	396.405		100	0.48922	0.09014	-0.14409		100	1.46766	0.27042	-0.43227	0.43527	0.960633	0.554622		250	31.4332	10.9392	100
101	412.132	410.203	396.335		101	0.18888	0.18647	-0.09941		101	0.56664	0.55941	-0.29823	0.27594	0.497259	0.287093		251	30.7977	10.8044	101
102	412.021	409.949	396.212		102	0.12557	0.09462	-0.10702		102	0.37671	0.28386	-0.32106	0.11317	0.378909	0.218763		252	30.1985	10.6456	102
103	411.883	409.736	396.168		103	0.03641	0.04395	-0.03591		103	0.10923	0.13185	-0.10773	0.04445	0.132276	0.0763697		253	29.7279	10.4316	103
104	411.821	409.547	396.087		104	0.02366	0.0027	-0.00176		104	0.07098	0.0081	-0.00528	0.0246	0.0407196	0.0235095		254	29.2339	10.2347	104
105	411.829	409.412	395.945		105	0.07978	-0.00403	-0.02892		105	0.23934	-0.01209	-0.08676	0.04683	0.170848	0.098639		255	28.8405	10.1334	105
106	411.794	409.267	395.785		106	0.09335	-0.02025	-0.07313		106	0.28005	-0.06075	-0.21939	-3e-05	0.255197	0.147338		256	28.4698	10.1138	106
107	411.712	409.169	395.712		107	0.06035	0.01089	-0.0312		107	0.18105	0.03267	-0.0936	0.04004	0.137473	0.0793702		257	27.9963	9.91095	107
108	411.695	409.012	395.682		108	0.09131	-0.01803	0.05432		108	0.27393	-0.05409	0.16296	0.1276	0.166844	0.0963276		258	27.619	9.75204	108
109	411.708	408.831	395.535		109	0.15326	-0.07006	0.02189		109	0.45978	-0.21018	0.06567	0.10509	0.336715	0.194403		259	27.3312	9.67407	109
110	411.636	408.706	395.346		110	0.12942	-0.06638	-0.05149		110	0.38826	-0.19914	-0.15447	0.01155	0.327004	0.188796		260	26.8486	9.56596	110
111	411.544	408.743	395.402		111	0.08613	0.09941	0.08792		111	0.25839	0.29823	0.26376	0.27346	0.0216188	0.0124816		261	26.5953	9.37658	111
112	411.534	408.682	395.242		112	0.12509	0.16704	0.00461		112	0.37527	0.50112	0.01383	0.29674	0.252959	0.146046		262	26.2717	9.30838	112
113	411.463	408.407	395.161		113	0.10239	0.02006	0.000685948		113	0.30717	0.06018	0.00205784	0.123136	0.162006	0.0935342		263	25.958	9.16016	113
114	411.36	408.189	395.132		114	0.04823	-0.0688	0.04847		114	0.14469	-0.2064	0.14541	0.0279	0.20291	0.11715		264	25.6433	9.03228	114
115	411.289	408.04	394.989		115	0.02553	-0.08926	-0.01802		115	0.07659	-0.26778	-0.05406	-0.08175	0.173847	0.100371		265	25.4138	8.90232	115
116	411.19	407.917	394.875		116	-0.02451	-0.08443	-0.05523		116	-0.07353	-0.25329	-0.16569	-0.16417	0.0898896	0.0518978		266	25.0947	8.65546	116
117	411.168	407.863	394.684		117	0.00164	-0.00936	-0.16898		117	0.00492	-0.02808	-0.50694	-0.1767	0.286472	0.165395		267	24.8925	8.4487	117
118	411.118	407.798	394.563		118	-6.82348e-06	0.04007	-0.21294		118	-2.04704e-05	0.12021	-0.63882	-0.172877	0.407972	0.235543		268	24.8192	8.28719	118
119	411.103	407.595	394.567		119	0.03404	-0.05674	-0.13278		119	0.10212	-0.17022	-0.39834	-0.15548	0.250555	0.144658		269	24.6677	8.16574	119
120	410.979	407.571	394.55		120	-0.0419	0.02606	-0.07275		120	-0.1257	0.07818	-0.21825	-0.08859	0.151659	0.0875606		270	24.3414	8.12031	120
121	411.013	407.346	394.471		121	0.03914	-0.09305	-0.07473		121	0.11742	-0.27915	-0.22419	-0.12864	0.214859	0.124049
122	410.982	407.228	394.462		122	0.05464	-0.10486	-0.00635		122	0.16392	-0.31458	-0.01905	-0.05657	0.241446	0.139399
123	410.971	407.086	394.327		123	0.09153	-0.13966	-0.06529		123	0.27459	-0.41898	-0.19587	-0.11342	0.35406	0.204417
124	410.882	407.034	394.271		124	0.04914	-0.08591	-0.04439		124	0.14742	-0.25773	-0.13317	-0.08116	0.207522	0.119813
125	410.8	406.854	394.257		125	0.01396	-0.15927	0.01895		125	0.04188	-0.47781	0.05685	-0.12636	0.304457	0.175778
126	410.756	406.804	394.178		126	0.01744	-0.10244	0.01675		126	0.05232	-0.30732	0.05025	-0.06825	0.207043	0.119536
127	410.804	406.772	394.05		127	0.11233	-0.02765	-0.03442		127	0.33699	-0.08295	-0.10326	0.05026	0.248523	0.143485
128	410.768	406.664	393.979		128	0.12371	-0.02927	-0.02862		128	0.37113	-0.08781	-0.08586	0.06582	0.264408	0.152656
129	410.727	406.549	393.939		129	0.12971	-0.03776	0.00807		129	0.38913	-0.11328	0.02421	0.10002	0.259643	0.149905
130	410.599	406.468	393.905		130	0.04808	-0.01296	0.05106		130	0.14424	-0.03888	0.15318	0.08618	0.108397	0.0625832
131	410.504	406.286	393.812		131	0.000431019	-0.08803	0.03512		131	0.00129306	-0.26409	0.10536	-0.052479	0.190504	0.109988
132	410.405	406.29	393.723		132	-0.05099	0.02222	0.02239		132	-0.15297	0.06666	0.06717	-0.00638	0.126951	0.0732951
133	410.338	406.177	393.581		133	-0.07153	0.01568	-0.04262		133	-0.21459	0.04704	-0.12786	-0.09847	0.133268	0.0769424
134	410.279	405.97	393.511		134	-0.08281	-0.08441	-0.03729		134	-0.24843	-0.25323	-0.11187	-0.20451	0.0802645	0.0463407
135	410.287	405.95	393.51		135	-0.02796	-0.00906	0.02865		135	-0.08388	-0.02718	0.08595	-0.00837	0.0864634	0.0499197
136	410.27	405.804	393.427		136	-0.00423	-0.05966	0.01245		136	-0.01269	-0.17898	0.03735	-0.05144	0.113251	0.0653856
137	410.23	405.745	393.37		137	-0.01311	-0.02297	0.02233		137	-0.03933	-0.06891	0.06699	-0.01375	0.07147	0.0412632
138	410.173	405.729	393.309		138	-0.03926	0.05604	0.0281		138	-0.11778	0.16812	0.0843	0.04488	0.14697	0.0848531
139	410.14	405.594	393.161		139	-0.04184	0.01688	-0.05354		139	-0.12552	0.05064	-0.16062	-0.0785	0.113207	0.0653602
140	410.112	405.383	393.083		140	-0.03814	-0.09926	-0.0647		140	-0.11442	-0.29778	-0.1941	-0.2021	0.0919414	0.0530824
141	410.136	405.371	393.048		141	0.01625	-0.0159	-0.03309		141	0.04875	-0.0477	-0.09927	-0.03274	0.0751354	0.0433795
142	410.119	405.238	392.994		142	0.03116	-0.05335	-0.01966		142	0.09348	-0.16005	-0.05898	-0.04185	0.12763	0.0736873
143	410.092	405.181	392.819		143	0.03441	-0.01403	-0.12772		143	0.10323	-0.04209	-0.38316	-0.10734	0.249674	0.144149
144	410.028	405.194	392.65		144	0.00162	0.09381	-0.23028		144	0.00486	0.28143	-0.69084	-0.13485	0.500965	0.289233
145	409.961	404.982	392.617		145	-0.03402	-0.02256	-0.19581		145	-0.10206	-0.06768	-0.58743	-0.25239	0.290662	0.167814
146	409.919	404.835	392.707		146	-0.04553	-0.0743	-0.03904		146	-0.13659	-0.2229	-0.11712	-0.15887	0.0562997	0.0325046
147	409.961	404.758	392.602		147	0.02795	-0.05512	-0.078		147	0.08385	-0.16536	-0.234	-0.10517	0.167255	0.0965648
148	409.934	404.668	392.519		148	0.03223	-0.05001	-0.0934		148	0.09669	-0.15003	-0.2802	-0.11118	0.191425	0.110519
149	409.927	404.551	392.508		149	0.05573	-0.07121	-0.03776		149	0.16719	-0.21363	-0.11328	-0.05324	0.197382	0.113958
150	409.845	404.508	392.405		150	0.0051	-0.01907	-0.07375		150	0.0153	-0.05721	-0.22125	-0.08772	0.12119	0.0699693
151	409.805	404.414	392.312		151	-0.00378	-0.01797	-0.10058		151	-0.01134	-0.05391	-0.30174	-0.12233	0.156825	0.0905428
152	409.75	404.344	392.351		152	-0.0323	0.00831	0.00619		152	-0.0969	0.02493	0.01857	-0.0178	0.0685764	0.0395926
153	409.771	404.228	392.32		153	0.01271	-0.01266	0.0417		153	0.03813	-0.03798	0.1251	0.04175	0.0816002	0.0471119
154	409.706	404.097	392.147		154	-0.02899	-0.04781	-0.0643		154	-0.08697	-0.14343	-0.1929	-0.1411	0.0530034	0.0306015
155	409.612	403.983	392.145		155	-0.09826	-0.06649	-7.52025e-05		155	-0.29478	-0.19947	-0.000225607	-0.164825	0.150302	0.086777
156	409.67	403.962	392.067		156	-0.0164	0.00796	-0.0109		156	-0.0492	0.02388	-0.0327	-0.01934	0.038328	0.0221287
157	409.613	403.833	392.035		157	-0.04987	-0.04696	0.02461		157	-0.14961	-0.14088	0.07383	-0.07222	0.126558	0.0730685
158	409.613	403.689	392.005		158	-0.02601	-0.11585	0.0615		158	-0.07803	-0.34755	0.1845	-0.08036	0.266033	0.153594
159	409.562	403.655	391.937		159	-0.05307	-0.07514	0.05983		159	-0.15921	-0.22542	0.17949	-0.06838	0.217199	0.1254
160	409.562	403.625	391.806		160	-0.02876	-0.03122	-0.0043		160	-0.08628	-0.09366	-0.0129	-0.06428	0.0446491	0.0257782
161	409.489	403.614	391.692		161	-0.07778	0.03236	-0.05115		161	-0.23334	0.09708	-0.15345	-0.09657	0.172397	0.0995337
162	409.499	403.493	391.702		162	-0.04386	-0.01398	0.02566		162	-0.13158	-0.04194	0.07698	-0.03218	0.104622	0.0604035
163	409.516	403.44	391.651		163	-0.00239	0.00774	0.04207		163	-0.00717	0.02322	0.12621	0.04742	0.0699056	0.04036
164	409.49	403.464	391.427		164	-0.00451	0.10622	-0.11529		164	-0.01353	0.31866	-0.34587	-0.01358	0.332265	0.191833
165	409.489	403.413	391.418		165	0.01744	0.13011	-0.05667		165	0.05232	0.39033	-0.17001	0.09088	0.282153	0.162901
166	409.39	403.239	391.388		166	-0.06518	0.03091	-0.02012		166	-0.19554	0.09273	-0.06036	-0.05439	0.144228	0.0832699
167	409.363	403.242	391.369		167	-0.07482	0.108	0.02786		167	-0.22446	0.324	0.08358	0.06104	0.274924	0.158727
168	409.294	403.148	391.397		168	-0.12805	0.08819	0.12332		168	-0.38415	0.26457	0.36996	0.08346	0.408376	0.235776
169	409.286	403.089	391.31		169	-0.11915	0.10419	0.10312		169	-0.35745	0.31257	0.30936	0.08816	0.385913	0.222807
170	409.2	402.946	391.197		170	-0.18862	0.03565	0.05672		170	-0.56586	0.10695	0.17016	-0.09625	0.40792	0.235513
171	409.203	402.84	391.065		171	-0.16932	0.00475	-0.00798		171	-0.50796	0.01425	-0.02394	-0.17255	0.291101	0.168067
172	409.187	402.77	391.015		172	-0.16889	0.00885	0.00912		172	-0.50667	0.02655	0.02736	-0.15092	0.308089	0.177875
173	409.359	402.672	390.972		173	0.02041	-0.01485	0.03262		173	0.06123	-0.04455	0.09786	0.03818	0.0739502	0.0426952
174	409.362	402.597	391.038		174	0.0396	-0.01521	0.16617		174	0.1188	-0.04563	0.49851	0.19056	0.279077	0.161125
175	409.345	402.561	390.986		175	0.03888	0.0239	0.18041		175	0.11664	0.0717	0.54123	0.24319	0.259086	0.149584
176	409.311	402.469	391.137		176	0.02226	0.00604	0.39839		176	0.06678	0.01812	1.19517	0.42669	0.665968	0.384497
177	409.254	402.405	391.02		177	-0.01906	0.01712	0.34867		177	-0.05718	0.05136	1.04601	0.34673	0.608021	0.351041
178	409.199	402.38	390.873		178	-0.05673	0.06652	0.26842		178	-0.17019	0.19956	0.80526	0.27821	0.492458	0.284321
179	409.208	402.221	390.855		179	-0.03193	-0.01792	0.31766		179	-0.09579	-0.05376	0.95298	0.26781	0.593747	0.3428
180	409.261	402.152	390.686		180	0.03805	-0.01244	0.21509		180	0.11415	-0.03732	0.64527	0.2407	0.35846	0.206957
181	409.159	402.125	390.596		181	-0.04698	0.03524	0.19272		181	-0.14094	0.10572	0.57816	0.18098	0.36541	0.210969
182	409.152	402.017	390.555		182	-0.0374	0.00137	0.2184		182	-0.1122	0.00411	0.6552	0.18237	0.413592	0.238787
183	409.278	402.041	390.609		183	0.10465	0.09973	0.33925		183	0.31395	0.29919	1.01775	0.54363	0.410666	0.237098
184	409.677	402.345	390.826		184	0.52046	0.47883	0.62301		184	1.56138	1.43649	1.86903	1.6223	0.222612	0.128525
185	410.431	402.703	391.19		185	1.29055	0.91112	1.05457		185	3.87165	2.73336	3.16371	3.25624	0.574759	0.331837
186	411.419	403.286	391.687		186	2.29573	1.56912	1.61871		186	6.88719	4.70736	4.85613	5.48356	1.21785	0.703128
187	412.478	403.974	392.409		187	3.37138	2.33099	2.40696		187	10.1141	6.99297	7.22088	8.10933	1.73995	1.00456
188	413.693	404.731	393.152		188	4.60272	3.16344	3.21706		188	13.8082	9.49032	9.65118	10.9832	2.44779	1.41323
189	414.981	405.532	393.985		189	5.90728	4.03845	4.1173		189	17.7218	12.1153	12.3519	14.063	3.17083	1.83068
190	416.188	406.228	394.802		190	7.13085	4.80913	5.00175		190	21.3925	14.4274	15.0053	16.9417	3.86534	2.23165
191	417.343	406.962	395.515		191	8.30179	5.61813	5.78131		191	24.9054	16.8544	17.3439	19.7012	4.51356	2.6059
192	418.481	407.687	396.24		192	9.45626	6.41706	6.57322		192	28.3688	19.2512	19.7197	22.4465	5.13416	2.96421
193	419.601	408.471	396.855		193	10.5931	7.2756	7.25496		193	31.7793	21.8268	21.7649	25.1237	5.76405	3.32788
194	420.763	409.008	397.532		194	11.7719	7.88715	7.99951		194	35.3158	23.6615	23.9985	27.6586	6.63349	3.82985
195	421.801	409.516	398.049		195	12.8261	8.46976	8.58287		195	38.4782	25.4093	25.7486	29.8787	7.44934	4.30088
196	422.79	410.064	398.547		196	13.8316	9.09287	9.14793		196	41.4948	27.2786	27.4438	32.0724	8.16047	4.71145
197	423.78	410.529	399.041		197	14.8389	9.63258	9.70898		197	44.5166	28.8977	29.1269	34.1804	8.95209	5.16849
198	424.604	411.045	399.431		198	15.6787	10.2225	10.1656		198	47.0362	30.6675	30.4968	36.0668	9.50011	5.48489
199	425.453	411.382	399.846		199	16.5449	10.6341	10.6478		199	49.6347	31.9023	31.9435	37.8268	10.226	5.90396
200	426.176	411.791	400.239		200	17.284	11.1175	11.1081		200	51.852	33.3526	33.3243	39.5096	10.6888	6.1712
201	426.843	412.236	400.693		201	17.9673	11.6378	11.6291		201	53.9018	34.9133	34.8874	41.2342	10.9705	6.33382
202	427.662	412.452	400.862		202	18.8032	11.9284	11.8648		202	56.4097	35.7854	35.5945	42.5965	11.963	6.90683
203	428.257	412.742	401.157		203	19.4149	12.2926	12.2273		203	58.2447	36.8777	36.6819	43.9348	12.3932	7.15521
204	428.825	412.988	401.409		204	19.9998	12.6128	12.5459		204	59.9994	37.8383	37.6378	45.1585	12.853	7.42068
205	429.414	413.149	401.629		205	20.605	12.8486	12.8327		205	61.8151	38.5459	38.498	46.2863	13.4484	7.76441
206	429.862	413.416	401.73		206	21.0694	13.1903	13.0013		206	63.2081	39.5709	39.004	47.261	13.8135	7.9752
207	430.359	413.598	401.931		207	21.5833	13.4464	13.2684		207	64.7499	40.3393	39.8052	48.2981	14.2502	8.22735
208	430.743	413.751	402.139		208	21.9832	13.6741	13.5433		208	65.9496	41.0222	40.63	49.2006	14.5064	8.37528
209	431.081	413.797	402.2		209	22.338	13.795	13.6722		209	67.0141	41.3849	41.0166	49.8052	14.9045	8.60512
210	431.327	413.92	402.265		210	22.6005	13.9927	13.8039		210	67.8016	41.9782	41.4118	50.3972	15.0753	8.70376
211	431.544	413.975	402.165		211	22.8345	14.1222	13.7703		211	68.5034	42.3667	41.311	50.727	15.4038	8.89341
212	431.742	414.03	402.138		212	23.0493	14.2522	13.811		212	69.1478	42.7565	41.433	51.1124	15.6331	9.02578
213	431.919	413.868	402.127		213	23.2425	14.1644	13.8666		213	69.7274	42.4932	41.5999	51.2735	15.9878	9.23054
214	432.089	413.871	402.095		214	23.429	14.2421	13.9012		214	70.287	42.7262	41.7037	51.5723	16.2155	9.36201
215	432.264	413.763	402.036		215	23.6204	14.2083	13.9096		215	70.8611	42.6249	41.7289	51.7383	16.5669	9.56489
216	432.365	413.714	401.892		216	23.7379	14.2342	13.8329		216	71.2138	42.7027	41.4988	51.8051	16.8192	9.71057
217	432.455	413.68	401.756		217	23.8449	14.2742	13.7633		217	71.5346	42.8225	41.29	51.8824	17.0366	9.83609
218	432.505	413.559	401.598		218	23.9111	14.2281	13.6722		218	71.7332	42.6844	41.0166	51.8114	17.2729	9.97254
219	432.484	413.407	401.422		219	23.9065	14.1503	13.5639		219	71.7194	42.451	40.6917	51.6207	17.4282	10.0622
220	432.485	413.334	401.433		220	23.924	14.1525	13.6411		220	71.7719	42.4575	40.9232	51.7175	17.3845	10.0369
221	432.511	413.265	401.227		221	23.9667	14.158	13.5026		221	71.9001	42.4739	40.5077	51.6273	17.5843	10.1523
222	432.545	413.129	401.046		222	24.0172	14.0962	13.3882		222	72.0517	42.2886	40.1647	51.5017	17.8285	10.2933
223	432.505	412.882	400.878		223	23.9936	13.9236	13.2872		223	71.9809	41.7707	39.8615	51.2043	18.0183	10.4029
224	432.381	412.759	400.627		224	23.8866	13.8758	13.1031		224	71.6599	41.6275	39.3094	50.8656	18.0457	10.4187
225	432.325	412.549	400.37		225	23.8473	13.74	12.9138		225	71.5418	41.2201	38.7413	50.501	18.2639	10.5447
226	432.2	412.182	400.031		226	23.7389	13.4476	12.6417		226	71.2167	40.3428	37.925	49.8282	18.5625	10.717
227	432.031	411.966	399.748		227	23.5864	13.3064	12.4249		227	70.7592	39.9193	37.2748	49.3177	18.6158	10.7479
228	431.945	411.723	399.53		228	23.5169	13.1381	12.2741		228	70.5508	39.4144	36.8222	48.9291	18.7697	10.8367
229	431.775	411.454	399.184		229	23.3638	12.9436	11.9957		229	70.0915	38.8309	35.987	48.3031	18.9227	10.925
230	431.629	411.173	398.951		230	23.2342	12.7367	11.8288		230	69.7025	38.21	35.4865	47.7997	19.0173	10.9796
231	431.516	411.027	398.635		231	23.1378	12.6651	11.5804		231	69.4135	37.9952	34.7412	47.3833	19.148	11.0551
232	431.323	410.664	398.37		232	22.9608	12.3774	11.3824		232	68.8825	37.1323	34.1473	46.7207	19.2506	11.1143
233	431.2	410.311	397.942		233	22.8543	12.0986	11.0216		233	68.5629	36.2959	33.0647	45.9745	19.6287	11.3327
234	430.994	410.05	397.595		234	22.6652	11.912	10.741		234	67.9955	35.7361	32.223	45.3182	19.7175	11.3839
235	430.791	409.745	397.139		235	22.4789	11.6817	10.3519		235	67.4367	35.0452	31.0556	44.5125	19.9529	11.5198
236	430.601	409.48	396.762		236	22.3051	11.4909	10.0424		236	66.9153	34.4727	30.1271	43.8384	20.103	11.6065
237	430.25	409.216	396.363		237	21.9706	11.3023	9.70997		237	65.9117	33.9068	29.1299	42.9828	20.0002	11.5471
238	429.954	408.83	395.747		238	21.6915	10.9902	9.16137		238	65.0746	32.9705	27.4841	41.8431	20.3052	11.7232
239	429.687	408.535	395.323		239	21.441	10.7704	8.8037		239	64.3229	32.3111	26.4111	41.0151	20.3996	11.7777
240	429.389	408.135	394.958		240	21.1594	10.4444	8.5062		240	63.4782	31.3333	25.5186	40.1101	20.4452	11.804
241	429.026	407.971	394.622		241	20.8134	10.3547	8.23662		241	62.4403	31.0642	24.7099	39.4048	20.2008	11.6629
242	428.618	407.726	394.157		242	20.4218	10.1849	7.83903		242	61.2655	30.5546	23.5171	38.4457	20.0733	11.5893
243	428.217	407.344	393.703		243	20.0367	9.87699	7.45138		243	60.1102	29.631	22.3541	37.3651	20.0311	11.5649
244	427.906	406.895	393.24		244	19.7424	9.50324	7.05573		244	59.2271	28.5097	21.1672	36.3013	20.1909	11.6572
245	427.525	406.501	392.936		245	19.3782	9.18348	6.81841		245	58.1346	27.5504	20.4552	35.3801	20.0228	11.5602
246	427.073	406.043	392.637		246	18.943	8.79977	6.5868		246	56.829	26.3993	19.7604	34.3296	19.7658	11.4118
247	426.693	405.683	392.371		247	18.5799	8.51502	6.38792		247	55.7397	25.5451	19.1638	33.4828	19.5373	11.2799
248	426.365	405.422	392.056		248	18.2678	8.32808	6.13961		248	54.8033	24.9842	18.4188	32.7355	19.3912	11.1955
249	426.058	405.129	391.857		249	17.9775	8.10991	6.00765		249	53.9326	24.3297	18.023	32.0951	19.1729	11.0695
250	425.725	404.92	391.579		250	17.6612	7.97559	5.79641		250	52.9836	23.9268	17.3892	31.4332	18.9473	10.9392
251	425.399	404.712	391.319		251	17.3519	7.8423	5.60347		251	52.0558	23.5269	16.8104	30.7977	18.7139	10.8044
252	425.09	404.416	391.168		252	17.0588	7.62013	5.51955		252	51.1765	22.8604	16.5587	30.1985	18.4387	10.6456
253	424.765	404.29	390.989		253	16.7508	7.56909	5.40795		253	50.2525	22.7073	16.2238	29.7279	18.068	10.4316
254	424.448	404.129	390.815		254	16.4505	7.48259	5.30081		254	49.3516	22.4478	15.9024	29.2339	17.7271	10.2347
255	424.233	403.951	390.657		255	16.2519	7.37927	5.20934		255	48.7557	22.1378	15.628	28.8405	17.5515	10.1334
256	424.086	403.727	390.499		256	16.1213	7.22985	5.11856		256	48.364	21.6896	15.3557	28.4698	17.5176	10.1138
257	423.767	403.6	390.314		257	15.8187	7.17733	5.00021		257	47.4562	21.532	15.0006	27.9963	17.1663	9.91095
258	423.518	403.445	390.182		258	15.5868	7.09678	4.9354		258	46.7604	21.2903	14.8062	27.619	16.891	9.75204
259	423.359	403.269	390.071		259	15.4443	6.99586	4.89106		259	46.3328	20.9876	14.6732	27.3312	16.756	9.67407
260	423.119	403.018	389.922		260	15.2204	6.81876	4.80943		260	45.6613	20.4563	14.4283	26.8486	16.5687	9.56596
261	422.87	403.017	389.76		261	14.9883	6.89264	4.7143		261	44.9649	20.6779	14.1429	26.5953	16.2407	9.37658
262	422.687	402.914	389.564		262	14.8217	6.8646	4.58543		262	44.4652	20.5938	13.7563	26.2717	16.1226	9.30838
263	422.492	402.657	389.544		263	14.6437	6.68189	4.63238		263	43.9311	20.0457	13.8971	25.958	15.8659	9.16016
264	422.289	402.497	389.435		264	14.4568	6.59619	4.59022		264	43.3705	19.7886	13.7707	25.6433	15.6444	9.03228
265	422.093	402.459	389.281		265	14.2773	6.63324	4.50321		265	42.832	19.8997	13.5096	25.4138	15.4193	8.90232
266	421.805	402.345	389.205		266	14.0065	6.59364	4.49457		266	42.0196	19.7809	13.4837	25.0947	14.9917	8.65546
267	421.587	402.245	389.163		267	13.8043	6.56846	4.51967		267	41.413	19.7054	13.559	24.8925	14.6336	8.4487
268	421.429	402.229	389.106		268	13.6635	6.62656	4.5291		268	40.9905	19.8797	13.5873	24.8192	14.3538	8.28719
269	421.268	402.192	388.994		269	13.5189	6.66452	4.48431		269	40.5566	19.9936	13.4529	24.6677	14.1435	8.16574
270	421.123	401.978	388.87		270	13.3902	6.52448	4.42682		270	40.1705	19.5734	13.2805	24.3414	14.0648	8.12031
271	420.925	401.984	388.849		271	13.2085	6.60557	4.47343		271	39.6254	19.8167	13.4203	24.2875	13.6626	7.88812
272	420.671	401.791	388.83		272	12.9718	6.48738	4.52095		272	38.9155	19.4621	13.5629	23.9802	13.2665	7.6594
273	420.424	401.678	388.701		273	12.7409	6.44882	4.45889		273	38.2225	19.3465	13.3767	23.6486	12.9696	7.488
274	420.299	401.461	388.646		274	12.632	6.3058	4.47106		274	37.8961	18.9174	13.4132	23.4089	12.8446	7.41582
275	420.121	401.276	388.504		275	12.4707	6.19597	4.39561		275	37.4121	18.5879	13.1868	23.0623	12.7173	7.34236
276	420.017	401.214	388.504		276	12.3836	6.20842	4.46327		276	37.1509	18.6253	13.3898	23.0553	12.4846	7.208
277	419.855	401.196	388.408		277	12.238	6.26446	4.43346		277	36.7139	18.7934	13.3004	22.9359	12.2441	7.06914
278	419.732	401.061	388.23		278	12.1318	6.20438	4.32323		278	36.3953	18.6131	12.9697	22.6594	12.2257	7.05854
279	419.576	400.896	388.147		279	11.9919	6.11411	4.30658		279	35.9758	18.3423	12.9197	22.4126	12.0549	6.95992
280	419.444	400.881	388.245		280	11.8772	6.17369	4.47148		280	35.6315	18.5211	13.4144	22.5223	11.6365	6.71832
281	419.18	400.778	388.14		281	11.6293	6.14508	4.43344		281	34.8878	18.4352	13.3003	22.2078	11.2773	6.51097
282	419	400.622	388.076		282	11.4659	6.06407	4.43646		282	34.3976	18.1922	13.3094	21.9664	11.0391	6.37342
283	418.859	400.532	387.941		283	11.3416	6.04792	4.36913		283	34.0248	18.1438	13.1074	21.7586	10.9172	6.30304
284	418.685	400.523	387.917		284	11.1842	6.11414	4.41197		284	33.5525	18.3424	13.2359	21.7103	10.5687	6.10184
285	418.556	400.372	387.89		285	11.0718	6.03771	4.45217		285	33.2154	18.1131	13.3565	21.5617	10.3688	5.98645
286	418.369	400.29	387.865		286	10.9012	6.02957	4.49398		286	32.7036	18.0887	13.4819	21.4247	10.0357	5.79409
287	418.272	400.228	387.767		287	10.8206	6.04282	4.46314		287	32.4619	18.1285	13.3894	21.3266	9.9303	5.73326
288	418.14	400.047	387.721		288	10.7054	5.93619	4.48332		288	32.1162	17.8086	13.45	21.1249	9.76502	5.63784
289	417.913	399.883	387.609		289	10.4949	5.84683	4.4383		289	31.4846	17.5405	13.3149	20.78	9.50819	5.48956
290	417.772	399.934	387.573		290	10.3704	5.97231	4.46981		290	31.1112	17.9169	13.4094	20.8125	9.19925	5.31119
291	417.616	399.919	387.545		291	10.2308	6.03155	4.50898		291	30.6924	18.0947	13.5269	20.7713	8.89024	5.13278
292	417.471	399.828	387.422		292	10.1022	6.01517	4.45206		292	30.3065	18.0455	13.3562	20.5694	8.7525	5.05326
293	417.306	399.788	387.299		293	9.954	6.04959	4.39675		293	29.862	18.1488	13.1902	20.4003	8.5609	4.94264
294	417.205	399.726	387.21		294	9.86978	6.06284	4.37438		294	29.6093	18.1885	13.1231	20.307	8.4448	4.87561
295	417.115	399.543	387.188		295	9.79619	5.95369	4.41938		295	29.3886	17.8611	13.2581	20.1693	8.30924	4.79734
296	416.965	399.452	387.135		296	9.66323	5.938	4.43316		296	28.9897	17.814	13.2995	20.0344	8.07733	4.66345
297	416.822	399.385	387.163		297	9.53657	5.94519	4.52816		297	28.6097	17.8356	13.5845	20.0099	7.74501	4.47159
298	416.689	399.343	387.133		298	9.42008	5.97767	4.56493		298	28.2602	17.933	13.6948	19.9627	7.49185	4.32542
299	416.665	399.272	387.077		299	9.41273	5.98177	4.57608		299	28.2382	17.9453	13.7282	19.9706	7.46398	4.30933
300	416.515	399.233	386.98		300	9.27863	6.0171	4.5465		300	27.8359	18.0513	13.6395	19.8422	7.26567	4.19484

## Sheet: ES
	Raw data					Baseline corrected data					Nomalised to 50 ug chl (DF 4)			Avg	SD	SE		Source data Fig 1b
Time	Oxygen 1	Oxygen 2	Oxygen 3		Time	Oxygen 1	Oxygen 2	Oxygen 3		Time	Oxygen 1	Oxygen 2	Oxygen 3					Time	ES	SE	X 0 of set
0	367.515	373.87	357.08		0	-1.29486	0.31201	-2.41097		0	-5.17944	1.24804	-9.64388	-4.52509	4.47062	2.23531		150	-0.0267867	0.168492	0
1	367.473	373.922	357.098		1	-1.34353	0.38622	-2.39615		1	-5.37412	1.54488	-9.5846	-4.47128	4.58822	2.29411		151	-0.0805733	0.227558	1
2	367.524	373.957	357.146		2	-1.29976	0.44397	-2.3525		2	-5.19904	1.77588	-9.41	-4.27772	4.61285	2.30643		152	-0.294093	0.0983416	2
3	367.682	373.933	357.155		3	-1.14823	0.44257	-2.34694		3	-4.59292	1.77028	-9.38776	-4.07013	4.57023	2.28511		153	-0.0280267	0.275953	3
4	367.691	373.836	357.291		4	-1.14634	0.36819	-2.21485		4	-4.58536	1.47276	-8.8594	-3.99067	4.239	2.1195		154	0.100133	0.273247	4
5	367.812	373.726	357.353		5	-1.03233	0.28076	-2.15656		5	-4.12932	1.12304	-8.62624	-3.87751	3.98411	1.99205		155	0.08248	0.0833963	5
6	367.733	373.759	357.395		6	-1.11772	0.33656	-2.11851		6	-4.47088	1.34624	-8.47404	-3.86623	4.03185	2.01592		156	0.00809333	0.172886	6
7	367.692	373.528	357.511		7	-1.16592	0.12742	-2.00565		7	-4.66368	0.50968	-8.0226	-4.05887	3.50944	1.75472		157	-0.169573	0.163247	7
8	367.611	373.384	357.635		8	-1.2536	0.00613	-1.88512		8	-5.0144	0.02452	-7.54048	-4.17679	3.14468	1.57234		158	-0.23008	0.16809	8
9	367.733	373.381	357.54		9	-1.13799	0.02578	-1.98423		9	-4.55196	0.10312	-7.93692	-4.12859	3.29596	1.64798		159	0.41836	0.190964	9
10	367.692	373.49	357.63		10	-1.18586	0.15754	-1.89757		10	-4.74344	0.63016	-7.59028	-3.90119	3.40842	1.70421		160	0.818333	0.450576	10
11	367.675	373.407	357.675		11	-1.20947	0.09769	-1.85689		11	-4.83788	0.39076	-7.42756	-3.95823	3.25186	1.62593		161	0.78208	0.477097	11
12	367.737	373.511	357.729		12	-1.15426	0.22384	-1.80614		12	-4.61704	0.89536	-7.22456	-3.64875	3.38491	1.69246		162	0.817813	0.421932	12
13	367.741	373.372	357.702		13	-1.15694	0.1077	-1.83696		13	-4.62776	0.4308	-7.34784	-3.84827	3.2231	1.61155		163	0.654827	0.539754	13
14	367.701	373.296	357.802		14	-1.20378	0.05403	-1.74057		14	-4.81512	0.21612	-6.96228	-3.85376	3.00838	1.50419		164	0.582787	0.479722	14
15	367.61	373.254	357.879		15	-1.30163	0.03444	-1.66752		15	-5.20652	0.13776	-6.67008	-3.91295	2.92594	1.46297		165	0.528747	0.466459	15
16	367.747	373.289	357.953		16	-1.17161	0.09241	-1.59687		16	-4.68644	0.36964	-6.38748	-3.56809	2.86969	1.43485		166	0.30648	0.304557	16
17	367.981	373.293	357.982		17	-0.94481	0.11961	-1.57175		17	-3.77924	0.47844	-6.287	-3.19593	2.79261	1.3963		167	0.237667	0.211261	17
18	368.067	373.266	358.089		18	-0.86512	0.11444	-1.46895		18	-3.46048	0.45776	-5.8758	-2.95951	2.60982	1.30491		168	0.28596	0.273272	18
19	368.104	373.251	358.162		19	-0.83554	0.12254	-1.39887		19	-3.34216	0.49016	-5.59548	-2.81583	2.51217	1.25609		169	-0.00052	0.247895	19
20	368.114	373.295	358.112		20	-0.83227	0.18863	-1.45246		20	-3.32908	0.75452	-5.80984	-2.7948	2.70639	1.35319		170	-0.0745467	0.210453	20
21	368.143	373.163	358.105		21	-0.80989	0.07959	-1.46394		21	-3.23956	0.31836	-5.85576	-2.92565	2.53033	1.26516		171	-0.0288133	0.102512	21
22	368.145	373.145	358.187		22	-0.81429	0.08425	-1.3854		22	-3.25716	0.337	-5.5416	-2.82059	2.4197	1.20985		172	0.212307	0.0907948	22
23	367.973	373.112	358.25		23	-0.99382	0.07427	-1.32584		23	-3.97528	0.29708	-5.30336	-2.99385	2.38937	1.19468		173	0.35884	0.124634	23
24	367.934	373.042	358.347		24	-1.03952	0.02689	-1.23266		24	-4.15808	0.10756	-4.93064	-2.99372	2.2155	1.10775		174	0.424093	0.124967	24
25	368.1	372.938	358.492		25	-0.88032	-0.05436	-1.09165		25	-3.52128	-0.21744	-4.3666	-2.70177	1.79027	0.895133		175	0.342293	0.0681468	25
26	368.327	372.98	358.506		26	-0.65981	0.00945	-1.08083		26	-2.63924	0.0378	-4.32332	-2.30825	1.79574	0.897868		176	0.259893	0.155776	26
27	368.155	373.03	358.46		27	-0.83832	0.08287	-1.13098		27	-3.35328	0.33148	-4.52392	-2.51524	2.06889	1.03445		177	0.0693333	0.107935	27
28	367.989	372.981	358.504		28	-1.01088	0.05607	-1.09099		28	-4.04352	0.22428	-4.36396	-2.72773	2.09148	1.04574		178	-0.265493	0.0326622	28
29	368.056	372.796	358.64		29	-0.95144	-0.10651	-0.95788		29	-3.80576	-0.42604	-3.83152	-2.68777	1.59932	0.799661		179	-0.14764	0.0869803	29
30	368.283	372.978	358.596		30	-0.73058	0.09778	-1.00574		30	-2.92232	0.39112	-4.02296	-2.18472	1.876	0.938		180	-0.228973	0.0676927	30
31	368.279	372.913	358.579		31	-0.74173	0.05542	-1.02673		31	-2.96692	0.22168	-4.10692	-2.28405	1.83193	0.915963		181	-0.00632	0.00568598	31
32	368.331	372.902	358.573		32	-0.69636	0.06787	-1.03627		32	-2.78544	0.27148	-4.14508	-2.21968	1.8469	0.92345		182	-0.03076	0.143754	32
33	368.31	372.991	358.447		33	-0.72455	0.17892	-1.16581		33	-2.8982	0.71568	-4.66324	-2.28192	2.23876	1.11938		183	-0.02896	0.082054	33
34	368.352	373.335	358.505		34	-0.6889	0.54611	-1.11198		34	-2.7556	2.18444	-4.44792	-1.67303	2.81378	1.40689		184	-0.484613	0.119681	34
35	368.553	373.401	358.654		35	-0.49527	0.63417	-0.96674		35	-1.98108	2.53668	-3.86696	-1.10379	2.68687	1.34343		185	-1.08623	0.261399	35
36	368.603	373.474	358.732		36	-0.45173	0.73013	-0.89186		36	-1.80692	2.92052	-3.56744	-0.817947	2.73946	1.36973		186	-2.04064	0.270905	36
37	368.649	373.5	358.771		37	-0.41243	0.77906	-0.85724		37	-1.64972	3.11624	-3.42896	-0.654147	2.76325	1.38162		187	-3.05623	0.28298	37
38	368.67	373.42	358.746		38	-0.39841	0.7215	-0.88554		38	-1.59364	2.886	-3.54216	-0.749933	2.69124	1.34562		188	-4.21869	0.40068	38
39	368.56	373.443	358.805		39	-0.51479	0.76666	-0.83079		39	-2.05916	3.06664	-3.32316	-0.771893	2.76287	1.38144		189	-5.67568	0.377198	39
40	368.583	373.355	358.849		40	-0.49905	0.70188	-0.78966		40	-1.9962	2.80752	-3.15864	-0.78244	2.58246	1.29123		190	-7.24205	0.508341	40
41	368.62	373.323	358.87		41	-0.46879	0.69213	-0.77277		41	-1.87516	2.76852	-3.09108	-0.732573	2.52492	1.26246		191	-8.72484	0.653833	41
42	368.636	373.344	358.904		42	-0.45968	0.73627	-0.74205		42	-1.83872	2.94508	-2.9682	-0.620613	2.56314	1.28157		192	-10.1736	0.648743	42
43	368.656	373.372	358.921		43	-0.44646	0.78669	-0.72917		43	-1.78584	3.14676	-2.91668	-0.518587	2.63259	1.31629		193	-11.7409	0.621751	43
44	368.598	373.343	358.969		44	-0.51125	0.7798	-0.68517		44	-2.045	3.1192	-2.74068	-0.555493	2.61388	1.30694		194	-13.4239	0.644758	44
45	368.577	373.214	358.885		45	-0.53876	0.67407	-0.77284		45	-2.15504	2.69628	-3.09136	-0.85004	2.53659	1.2683		195	-15.0191	0.640469	45
46	368.679	373.06	359.023		46	-0.44363	0.5426	-0.63882		46	-1.77452	2.1704	-2.55528	-0.7198	2.06839	1.03419		196	-16.2919	0.782083	46
47	368.748	373.062	358.893		47	-0.38098	0.56729	-0.77225		47	-1.52392	2.26916	-3.089	-0.781253	2.24961	1.12481		197	-18.1421	0.827763	47
48	368.765	373.079	358.906		48	-0.37165	0.60639	-0.76315		48	-1.4866	2.42556	-3.0526	-0.704547	2.3038	1.1519		198	-19.5736	0.71802	48
49	368.812	373.17	358.958		49	-0.33074	0.71984	-0.71434		49	-1.32296	2.87936	-2.85736	-0.433653	2.42496	1.21248		199	-21.0614	0.872084	49
50	368.862	373.002	358.901		50	-0.28778	0.57511	-0.77525		50	-1.15112	2.30044	-3.101	-0.65056	2.23335	1.11668		200	-22.9324	0.975825	50
51	368.802	373.045	359.005		51	-0.35509	0.64029	-0.67451		51	-1.42036	2.56116	-2.69804	-0.51908	2.23965	1.11982		201	-24.5769	0.916526	51
52	368.872	373.043	359.022		52	-0.29119	0.66074	-0.66175		52	-1.16476	2.64296	-2.647	-0.3896	2.22809	1.11404		202	-26.1101	0.895026	52
53	368.955	373.031	358.873		53	-0.2155	0.67135	-0.81429		53	-0.862	2.6854	-3.25716	-0.47792	2.44119	1.2206		203	-27.7256	1.00125	53
54	369.032	372.973	358.841		54	-0.14474	0.63621	-0.84957		54	-0.57896	2.54484	-3.39828	-0.477467	2.42733	1.21366		204	-29.2003	1.03421	54
55	368.956	372.933	358.955		55	-0.22784	0.61891	-0.73934		55	-0.91136	2.47564	-2.95736	-0.46436	2.24042	1.12021		205	-30.7729	1.09698	55
56	368.999	372.903	358.976		56	-0.19196	0.61122	-0.72268		56	-0.76784	2.44488	-2.89072	-0.40456	2.19334	1.09667		206	-32.4387	1.25259	56
57	368.839	372.897	358.977		57	-0.35823	0.62812	-0.72513		57	-1.43292	2.51248	-2.90052	-0.606987	2.28572	1.14286		207	-33.9183	1.36055	57
58	368.996	372.819	359.119		58	-0.20773	0.57273	-0.58664		58	-0.83092	2.29092	-2.34656	-0.29552	1.93072	0.965362		208	-35.3857	1.32928	58
59	368.974	372.796	359.092		59	-0.23695	0.57225	-0.61757		59	-0.9478	2.289	-2.47028	-0.37636	1.98454	0.99227		209	-36.8099	1.49585	59
60	368.984	372.84	359.147		60	-0.23334	0.63891	-0.5658		60	-0.93336	2.55564	-2.2632	-0.21364	2.03204	1.01602		210	-38.2762	1.47445	60
61	369.033	372.821	359.242		61	-0.19163	0.64278	-0.47536		61	-0.76652	2.57112	-1.90144	-0.03228	1.89829	0.949147		211	-39.4129	1.56647	61
62	369.107	372.931	359.203		62	-0.12418	0.775	-0.51784		62	-0.49672	3.1	-2.07136	0.177307	2.16433	1.08216		212	-41.0679	1.55766	62
63	369.073	372.864	359.233		63	-0.16553	0.73058	-0.49124		63	-0.66212	2.92232	-1.96496	0.0984133	2.06643	1.03321		213	-42.4967	1.65144	63
64	369.04	372.887	359.314		64	-0.20538	0.77666	-0.41384		64	-0.82152	3.10664	-1.65536	0.20992	2.07639	1.03819		214	-43.9831	1.59012	64
65	369.059	372.692	359.375		65	-0.19239	0.6039	-0.35703		65	-0.76956	2.4156	-1.42812	0.07264	1.6784	0.839198		215	-45.4163	1.57853	65
66	369.229	372.713	359.484		66	-0.02942	0.64768	-0.25149		66	-0.11768	2.59072	-1.00596	0.489027	1.52973	0.764863		216	-46.5896	1.55377	66
67	369.249	372.731	359.437		67	-0.01677	0.68873	-0.30221		67	-0.06708	2.75492	-1.20884	0.493	1.66596	0.832978		217	-47.7444	1.64316	67
68	369.179	372.584	359.479		68	-0.09335	0.56355	-0.26348		68	-0.3734	2.2542	-1.05392	0.275627	1.42638	0.71319		218	-49.2371	1.79616	68
69	369.164	372.563	359.441		69	-0.1149	0.56604	-0.30528		69	-0.4596	2.26416	-1.22112	0.19448	1.49614	0.748071		219	-50.5634	1.82926	69
70	369.098	372.495	359.524		70	-0.18793	0.52026	-0.22593		70	-0.75172	2.08104	-0.90372	0.141867	1.37261	0.686303		220	-51.5017	1.85993	70
71	369.142	372.526	359.507		71	-0.15034	0.57411	-0.24737		71	-0.60136	2.29644	-0.98948	0.2352	1.4661	0.733052		221	-52.7615	1.88288	71
72	369.294	372.508	359.519		72	-0.00579	0.57832	-0.23872		72	-0.02316	2.31328	-0.95488	0.44508	1.37469	0.687344		222	-53.9921	2.04826	72
73	369.288	372.493	359.536		73	-0.01831	0.58619	-0.22562		73	-0.07324	2.34476	-0.90248	0.456347	1.37756	0.688778		223	-54.6948	2.07259	73
74	369.294	372.543	359.614		74	-0.01881	0.65858	-0.15142		74	-0.07524	2.63432	-0.60568	0.651133	1.41895	0.709473		224	-55.5067	2.12738	74
75	369.292	372.449	359.637		75	-0.0279	0.58728	-0.13213		75	-0.1116	2.34912	-0.52852	0.569667	1.26972	0.634862		225	-56.1488	2.18633	75
76	369.309	372.212	359.921		76	-0.01799	0.37322	0.14844		76	-0.07196	1.49288	0.59376	0.67156	0.641208	0.320604		226	-57.1183	2.25035	76
77	369.385	372.311	359.867		77	0.05117	0.49468	0.09108		77	0.20468	1.97872	0.36432	0.84924	0.801318	0.400659		227	-58.1539	2.1557	77
78	369.337	372.314	359.818		78	-0.00356	0.5204	0.03829		78	-0.01424	2.0816	0.15316	0.740173	0.950991	0.475495		228	-59.4065	2.10376	78
79	369.267	372.334	359.771		79	-0.07991	0.56258	-0.01243		79	-0.31964	2.25032	-0.04972	0.626987	1.15315	0.576574		229	-60.3155	2.31808	79
80	369.368	372.295	359.751		80	0.01477	0.54689	-0.0365		80	0.05908	2.18756	-0.146	0.700213	1.05504	0.52752		230	-61.7164	2.19723	80
81	369.284	372.157	359.794		81	-0.07611	0.43075	0.00269		81	-0.30444	1.723	0.01076	0.47644	0.890794	0.445397		231	-62.9867	2.2988	81
82	369.352	372.131	359.908		82	-0.01553	0.42729	0.11292		82	-0.06212	1.70916	0.45168	0.699573	0.744064	0.372032		232	-63.9415	2.30824	82
83	369.343	372.154	359.835		83	-0.03136	0.47383	0.03692		83	-0.12544	1.89532	0.14768	0.639187	0.895192	0.447596		233	-64.8682	2.49082	83
84	369.286	371.902	359.805		84	-0.09536	0.24398	0.0029		84	-0.38144	0.97592	0.0116	0.202027	0.570265	0.285133		234	-65.5407	2.55222	84
85	369.31	371.509	359.795		85	-0.07813	-0.12613	-0.01111		85	-0.31252	-0.50452	-0.04444	-0.28716	0.188681	0.0943405		235	-66.421	2.65223	85
86	369.413	371.388	359.819		86	0.01803	-0.2251	0.00955		86	0.07212	-0.9004	0.0382	-0.26336	0.450668	0.225334		236	-67.1146	2.71182	86
87	369.46	371.417	359.777		87	0.05905	-0.17308	-0.03614		87	0.2362	-0.69232	-0.14456	-0.200227	0.381105	0.190552		237	-67.6361	2.73013	87
88	369.432	371.388	359.775		88	0.02388	-0.17963	-0.04236		88	0.09552	-0.71852	-0.16944	-0.264147	0.339011	0.169505		238	-68.591	2.77305	88
89	369.395	371.216	359.773		89	-0.01998	-0.32905	-0.04756		89	-0.07992	-1.3162	-0.19024	-0.528787	0.558604	0.279302		239	-69.3645	2.78009	89
90	369.481	371.294	359.895		90	0.05891	-0.22841	0.07022		90	0.23564	-0.91364	0.28088	-0.132373	0.552748	0.276374		240	-70.1591	2.76906	90
91	369.513	371.27	359.766		91	0.0846	-0.22969	-0.06218		91	0.3384	-0.91876	-0.24872	-0.27636	0.513605	0.256803		241	-70.8875	2.79868	91
92	369.45	371.25	359.747		92	0.01477	-0.22674	-0.08465		92	0.05908	-0.90696	-0.3386	-0.395493	0.396431	0.198215		242	-71.6024	2.86826	92
93	369.484	371.202	359.768		93	0.04207	-0.25239	-0.06731		93	0.16828	-1.00956	-0.26924	-0.370173	0.486119	0.243059		243	-72.2748	2.88478	93
94	369.425	371.365	359.842		94	-0.02422	-0.06721	0.003		94	-0.09688	-0.26884	0.012	-0.117907	0.115612	0.0578062		244	-72.8302	2.87901	94
95	369.367	371.428	359.958		95	-0.08855	0.01868	0.11541		95	-0.3542	0.07472	0.46164	0.06072	0.333212	0.166606		245	-73.202	2.82774	95
96	369.388	371.38	359.944		96	-0.07419	-0.0064	0.09717		96	-0.29676	-0.0256	0.38868	0.0221067	0.281856	0.140928		246	-73.1915	2.9739	96
97	369.415	371.359	359.715		97	-0.05433	-0.00483	-0.13533		97	-0.21732	-0.01932	-0.54132	-0.25932	0.215165	0.107583		247	-73.0808	3.05281	97
98	369.44	371.374	359.892		98	-0.03607	0.03278	0.03782		98	-0.14428	0.13112	0.15128	0.04604	0.134828	0.067414		248	-72.9757	3.09777	98
99	369.465	371.364	359.925		99	-0.01759	0.04511	0.06706		99	-0.07036	0.18044	0.26824	0.126107	0.143473	0.0717363		249	-72.5731	3.13237	99
100	369.482	371.386	359.868		100	-0.00848	0.09028	0.00615		100	-0.03392	0.36112	0.0246	0.117267	0.174078	0.0870388		250	-72.2497	3.16372	100
101	369.39	371.375	359.895		101	-0.10765	0.10192	0.02933		101	-0.4306	0.40768	0.11732	0.0314667	0.347569	0.173785		251	-71.9969	3.16675	101
102	369.427	371.335	359.783		102	-0.078	0.08473	-0.08603		102	-0.312	0.33892	-0.34412	-0.105733	0.314691	0.157345		252	-71.3746	3.14409	102
103	369.439	371.315	359.752		103	-0.07399	0.08654	-0.12051		103	-0.29596	0.34616	-0.48204	-0.143947	0.354786	0.177393		253	-71.0113	3.08829	103
104	369.587	371.192	359.901		104	0.06662	-0.0137	0.02496		104	0.26648	-0.0548	0.09984	0.10384	0.131193	0.0655963		254	-70.4377	3.056	104
105	369.513	371.156	359.84		105	-0.0147	-0.02734	-0.0403		105	-0.0588	-0.10936	-0.1612	-0.109787	0.0418057	0.0209029		255	-70.0251	3.07272	105
106	369.558	371.205	359.844		106	0.02249	0.04459	-0.04012		106	0.08996	0.17836	-0.16048	0.0359467	0.143507	0.0717533		256	-69.608	3.00342	106
107	369.678	371.166	359.865		107	0.13473	0.02832	-0.02393		107	0.53892	0.11328	-0.09572	0.185493	0.264075	0.132037		257	-68.8155	2.88854	107
108	369.658	371.061	359.964		108	0.10729	-0.05441	0.0705		108	0.42916	-0.21764	0.282	0.164507	0.276817	0.138408		258	-68.26	2.88764	108
109	369.709	371.048	359.897		109	0.151	-0.04483	-0.00151		109	0.604	-0.17932	-0.00604	0.139547	0.335951	0.167975		259	-67.7427	2.99712	109
110	369.668	371.048	359.859		110	0.10262	-0.02197	-0.04366		110	0.41048	-0.08788	-0.17464	0.04932	0.257823	0.128912		260	-67.2777	2.9767	110
111	369.669	370.996	359.871		111	0.09532	-0.0506	-0.03685		111	0.38128	-0.2024	-0.1474	0.0104933	0.263145	0.131573		261	-66.7001	2.95897	111
112	369.76	371.003	359.911		112	0.17941	-0.021	-0.00179		112	0.71764	-0.084	-0.00716	0.208827	0.36115	0.180575		262	-66.1841	2.7902	112
113	369.615	370.95	359.998		113	0.02647	-0.05191	0.08098		113	0.10588	-0.20764	0.32392	0.0740533	0.218172	0.109086		263	-65.5037	2.6523	113
114	369.536	370.919	359.963		114	-0.05965	-0.0604	0.04123		114	-0.2386	-0.2416	0.16492	-0.105093	0.190932	0.0954661		264	-64.463	2.78147	114
115	369.541	370.918	359.897		115	-0.06273	-0.03823	-0.02986		115	-0.25092	-0.15292	-0.11944	-0.174427	0.0557892	0.0278946		265	-63.7144	2.85607	115
116	369.66	370.895	359.817		116	0.04939	-0.0386	-0.11389		116	0.19756	-0.1544	-0.45556	-0.137467	0.266904	0.133452		266	-63.1301	2.88884	116
117	369.702	370.887	359.868		117	0.08316	-0.02361	-0.06761		117	0.33264	-0.09444	-0.27044	-0.0107467	0.253219	0.12661		267	-62.5518	2.72891	117
118	369.787	370.946	359.889		118	0.16119	0.06075	-0.05199		118	0.64476	0.243	-0.20796	0.2266	0.348315	0.174157		268	-62.018	2.81242	118
119	369.719	370.909	359.874		119	0.08547	0.04776	-0.07195		119	0.34188	0.19104	-0.2878	0.0817067	0.268439	0.13422		269	-61.4507	2.79785	119
120	369.733	370.749	359.917		120	0.09235	-0.08752	-0.0338		120	0.3694	-0.35008	-0.1352	-0.0386267	0.30156	0.15078		270	-61.0991	2.70328	120
121	369.667	370.738	359.981		121	0.0188	-0.07386	0.02552		121	0.0752	-0.29544	0.10208	-0.0393867	0.181389	0.0906946
122	369.495	370.759	359.933		122	-0.16079	-0.02862	-0.02661		122	-0.64316	-0.11448	-0.10644	-0.288027	0.251139	0.125569
123	369.576	370.79	359.919		123	-0.0879	0.02714	-0.03507		123	-0.3516	0.10856	-0.14028	-0.127773	0.188068	0.0940338
124	369.74	370.718	359.907		124	0.06883	-0.02085	-0.04205		124	0.27532	-0.0834	-0.1682	0.00790667	0.192233	0.0961164
125	369.691	370.691	359.809		125	0.01655	-0.02263	-0.1347		125	0.0662	-0.09052	-0.5388	-0.187707	0.256372	0.128186
126	369.636	370.667	359.44		126	-0.04051	-0.02235	-0.49768		126	-0.16204	-0.0894	-1.99072	-0.747387	0.879669	0.439835
127	369.657	370.704	359.648		127	-0.02229	0.03936	-0.28421		127	-0.08916	0.15744	-1.13684	-0.356187	0.561111	0.280555
128	369.501	370.63	359.816		128	-0.18036	-0.01024	-0.1109		128	-0.72144	-0.04096	-0.4436	-0.402	0.279358	0.139679
129	369.574	370.56	359.82		129	-0.10964	-0.05572	-0.1014		129	-0.43856	-0.22288	-0.4056	-0.35568	0.094863	0.0474315
130	369.61	370.645	359.843		130	-0.07621	0.05335	-0.07279		130	-0.30484	0.2134	-0.29116	-0.127533	0.241141	0.12057
131	369.639	370.614	359.888		131	-0.04999	0.04745	-0.02245		131	-0.19996	0.1898	-0.0898	-0.03332	0.164054	0.0820271
132	369.639	370.544	360.01		132	-0.05213	0.0014	0.10533		132	-0.20852	0.0056	0.42132	0.0728	0.261485	0.130742
133	369.672	370.507	360.042		133	-0.02145	-0.01076	0.14252		133	-0.0858	-0.04304	0.57008	0.14708	0.299615	0.149808
134	369.633	370.45	360.044		134	-0.06318	-0.04187	0.14996		134	-0.25272	-0.16748	0.59984	0.05988	0.383392	0.191696
135	369.664	370.443	359.986		135	-0.0341	-0.02231	0.09814		135	-0.1364	-0.08924	0.39256	0.05564	0.239015	0.119508
136	369.599	370.418	359.99		136	-0.10179	-0.02094	0.10707		136	-0.40716	-0.08376	0.42828	-0.02088	0.343953	0.171976
137	369.529	370.4	359.924		137	-0.17407	-0.01259	0.04644		137	-0.69628	-0.05036	0.18576	-0.18696	0.372821	0.186411
138	369.363	370.357	359.902		138	-0.34175	-0.02918	0.02974		138	-1.367	-0.11672	0.11896	-0.45492	0.652076	0.326038
139	369.461	370.362	359.824		139	-0.2462	0.00148	-0.04266		139	-0.9848	0.00592	-0.17064	-0.383173	0.431478	0.215739
140	369.585	370.284	359.749		140	-0.12526	-0.05023	-0.11199		140	-0.50104	-0.20092	-0.44796	-0.383307	0.130775	0.0653874
141	369.685	370.199	359.797		141	-0.02742	-0.10915	-0.05787		141	-0.10968	-0.4366	-0.23148	-0.259253	0.134902	0.0674508
142	369.609	370.207	359.809		142	-0.10576	-0.07494	-0.04105		142	-0.42304	-0.29976	-0.1642	-0.295667	0.105711	0.0528553
143	369.73	370.329	359.84		143	0.0129	0.07332	-0.00409		143	0.0516	0.29328	-0.01636	0.109507	0.132876	0.0664381
144	369.722	370.336	359.844		144	0.00206	0.10626	0.00483		144	0.00824	0.42504	0.01932	0.150867	0.193923	0.0969613
145	369.721	370.314	359.762		145	-0.000891613	0.11095	-0.07089		145	-0.00356645	0.4438	-0.28356	0.0522245	0.299553	0.149776
146	369.779	370.244	359.81		146	0.05462	0.06702	-0.01827		146	0.21848	0.26808	-0.07308	0.137827	0.150502	0.075251
147	369.747	370.192	359.838		147	0.02032	0.04116	0.0188		147	0.08128	0.16464	0.0752	0.10704	0.0408049	0.0204025
148	369.533	370.026	359.779		148	-0.19586	-0.10093	-0.02937		148	-0.78344	-0.40372	-0.11748	-0.43488	0.272768	0.136384
149	369.534	369.972	359.943		149	-0.19744	-0.13054	0.14484		149	-0.78976	-0.52216	0.57936	-0.244187	0.592494	0.296247
150	369.768	369.955	359.858		150	0.0339	-0.124	0.07001		150	0.1356	-0.496	0.28004	-0.0267867	0.336983	0.168492
151	369.72	369.894	359.895		151	-0.01652	-0.16127	0.11736		151	-0.06608	-0.64508	0.46944	-0.0805733	0.455116	0.227558
152	369.642	369.912	359.763		152	-0.09658	-0.11881	-0.00518		152	-0.38632	-0.47524	-0.02072	-0.294093	0.196683	0.0983416
153	369.602	369.942	359.941		153	-0.13899	-0.06548	0.18345		153	-0.55596	-0.26192	0.7338	-0.0280267	0.551906	0.275953
154	369.595	370.02	359.933		154	-0.14777	0.03658	0.18629		154	-0.59108	0.14632	0.74516	0.100133	0.546494	0.273247
155	369.708	370.004	359.793		155	-0.03793	0.04381	0.05598		155	-0.15172	0.17524	0.22392	0.08248	0.166793	0.0833963
156	369.637	370.035	359.745		156	-0.11123	0.09851	0.01879		156	-0.44492	0.39404	0.07516	0.00809333	0.345772	0.172886
157	369.637	369.984	359.631		157	-0.11372	0.07187	-0.08533		157	-0.45488	0.28748	-0.34132	-0.169573	0.326494	0.163247
158	369.667	369.945	359.563		158	-0.08567	0.05656	-0.14345		158	-0.34268	0.22624	-0.5738	-0.23008	0.33618	0.16809
159	369.991	369.93	359.708		159	0.23604	0.06562	0.01211		159	0.94416	0.26248	0.04844	0.41836	0.381927	0.190964
160	370.279	369.911	359.707		160	0.52195	0.07021	0.02159		160	2.0878	0.28084	0.08636	0.818333	0.901153	0.450576
161	370.291	369.874	359.673		161	0.53113	0.05742	-0.00199		161	2.12452	0.22968	-0.00796	0.78208	0.954193	0.477097
162	370.259	369.799	359.776		162	0.4966	0.00596	0.1108		162	1.9864	0.02384	0.4432	0.817813	0.843865	0.421932
163	370.31	369.745	359.625		163	0.54536	-0.02466	-0.02958		163	2.18144	-0.09864	-0.11832	0.654827	1.07951	0.539754
164	370.245	369.662	359.681		164	0.47835	-0.07813	0.03687		164	1.9134	-0.31252	0.14748	0.582787	0.959444	0.479722
165	370.23	369.704	359.577		165	0.46076	-0.00713	-0.05707		165	1.84304	-0.02852	-0.22828	0.528747	0.932917	0.466459
166	370.059	369.692	359.557		166	0.28736	0.00965	-0.06715		166	1.14944	0.0386	-0.2686	0.30648	0.609114	0.304557
167	369.983	369.638	359.598		167	0.2088	-0.01487	-0.01568		167	0.8352	-0.05948	-0.06272	0.237667	0.422522	0.211261
168	370.037	369.565	359.617		168	0.26007	-0.0593	0.0137		168	1.04028	-0.2372	0.0548	0.28596	0.546544	0.273272
169	369.947	369.468	359.552		169	0.16789	-0.1274	-0.04088		169	0.67156	-0.5096	-0.16352	-0.00052	0.49579	0.247895
170	369.888	369.415	359.571		170	0.10683	-0.15067	-0.01207		170	0.42732	-0.60268	-0.04828	-0.0745467	0.420906	0.210453
171	369.839	369.467	359.565		171	0.05572	-0.06983	-0.0075		171	0.22288	-0.27932	-0.03	-0.0288133	0.205024	0.102512
172	369.887	369.5	359.628		172	0.10105	-0.00786	0.06604		172	0.4042	-0.03144	0.26416	0.212307	0.18159	0.0907948
173	369.914	369.481	359.693		173	0.12567	0.00205	0.14141		173	0.50268	0.0082	0.56564	0.35884	0.249269	0.124634
174	369.918	369.471	359.711		174	0.1273	0.02111	0.16966		174	0.5092	0.08444	0.67864	0.424093	0.249934	0.124967
175	369.895	369.459	359.648		175	0.10147	0.03823	0.11702		175	0.40588	0.15292	0.46808	0.342293	0.136294	0.0681468
176	369.958	369.364	359.581		176	0.16258	-0.02804	0.06038		176	0.65032	-0.11216	0.24152	0.259893	0.311552	0.155776
177	369.869	369.307	359.548		177	0.07143	-0.05634	0.03691		177	0.28572	-0.22536	0.14764	0.0693333	0.21587	0.107935
178	369.72	369.259	359.457		178	-0.08069	-0.07491	-0.04352		178	-0.32276	-0.29964	-0.17408	-0.265493	0.0653245	0.0326622
179	369.76	369.218	359.509		179	-0.04303	-0.08685	0.01915		179	-0.17212	-0.3474	0.0766	-0.14764	0.173961	0.0869803
180	369.729	369.19	359.47		180	-0.07629	-0.08575	-0.00969		180	-0.30516	-0.343	-0.03876	-0.228973	0.135385	0.0676927
181	369.81	369.243	359.466		181	0.00244	-0.00365	-0.00353		181	0.00976	-0.0146	-0.01412	-0.00632	0.011372	0.00568598
182	369.832	369.111	359.521		182	0.02214	-0.10676	0.06155		182	0.08856	-0.42704	0.2462	-0.03076	0.287508	0.143754
183	369.841	369.124	359.464		183	0.02846	-0.0647	0.01452		183	0.11384	-0.2588	0.05808	-0.02896	0.164108	0.082054
184	369.684	368.97	359.395		184	-0.1303	-0.18944	-0.04372		184	-0.5212	-0.75776	-0.17488	-0.484613	0.239362	0.119681
185	369.542	368.701	359.319		185	-0.27533	-0.42971	-0.10963		185	-1.10132	-1.71884	-0.43852	-1.08623	0.522797	0.261399
186	369.421	368.401	358.987		186	-0.39828	-0.70076	-0.43144		186	-1.59312	-2.80304	-1.72576	-2.04064	0.541811	0.270905
187	369.156	368.109	358.746		187	-0.66606	-0.96414	-0.66197		187	-2.66424	-3.85656	-2.64788	-3.05623	0.565961	0.28298
188	368.946	367.709	358.446		188	-0.87801	-1.33483	-0.95118		188	-3.51204	-5.33932	-3.80472	-4.21869	0.801361	0.40068
189	368.551	367.329	358.091		189	-1.27551	-1.68538	-1.29587		189	-5.10204	-6.74152	-5.18348	-5.67568	0.754396	0.377198
190	368.25	366.821	357.688		190	-1.57853	-2.16429	-1.68872		190	-6.31412	-8.65716	-6.75488	-7.24205	1.01668	0.508341
191	367.881	366.313	357.417		191	-1.95018	-2.64354	-1.94991		191	-7.80072	-10.5742	-7.79964	-8.72484	1.30767	0.653833
192	367.501	365.926	357.06		192	-2.33258	-3.00164	-2.29597		192	-9.33032	-12.0066	-9.18388	-10.1736	1.29749	0.648743
193	367.023	365.537	356.716		193	-2.81314	-3.36203	-2.63049		193	-11.2526	-13.4481	-10.522	-11.7409	1.2435	0.621751
194	366.707	365.058	356.211		194	-3.13137	-3.81188	-3.1247		194	-12.5255	-15.2475	-12.4988	-13.4239	1.28952	0.644758
195	366.345	364.635	355.763		195	-3.49581	-4.20602	-3.56251		195	-13.9832	-16.8241	-14.25	-15.0191	1.28094	0.640469
196	366.011	364.187	355.553		196	-3.83188	-4.62453	-3.76249		196	-15.3275	-18.4981	-15.05	-16.2919	1.56417	0.782083
197	365.468	363.68	355.178		197	-4.37696	-5.10275	-4.12686		197	-17.5078	-20.411	-16.5074	-18.1421	1.65553	0.827763
198	365.049	363.381	354.786		198	-4.79929	-5.37254	-4.50839		198	-19.1972	-21.4902	-18.0336	-19.5736	1.43604	0.71802
199	364.648	362.897	354.519		199	-5.20263	-5.82799	-4.76545		199	-20.8105	-23.312	-19.0618	-21.0614	1.74417	0.872084
200	364.156	362.347	354.119		200	-5.69634	-6.3482	-5.15476		200	-22.7854	-25.3928	-20.619	-22.9324	1.95165	0.975825
201	363.726	361.953	353.673		201	-6.12874	-6.71305	-5.59086		201	-24.515	-26.8522	-22.3634	-24.5769	1.83305	0.916526
202	363.263	361.598	353.304		202	-6.5942	-7.03924	-5.94916		202	-26.3768	-28.157	-23.7966	-26.1101	1.79005	0.895026
203	362.793	361.143	352.981		203	-7.06629	-7.46587	-6.26205		203	-28.2652	-29.8635	-25.0482	-27.7256	2.00251	1.00125
204	362.49	360.685	352.599		204	-7.37227	-7.89421	-6.63375		204	-29.4891	-31.5768	-26.535	-29.2003	2.06843	1.03421
205	361.99	360.295	352.273		205	-7.87468	-8.25563	-6.94938		205	-31.4987	-33.0225	-27.7975	-30.7729	2.19397	1.09698
206	361.454	359.843	351.975		206	-8.41312	-8.6786	-7.23733		206	-33.6525	-34.7144	-28.9493	-32.4387	2.50518	1.25259
207	361.182	359.303	351.64		207	-8.68685	-9.18954	-7.56235		207	-34.7474	-36.7582	-30.2494	-33.9183	2.72109	1.36055
208	360.86	358.898	351.23		208	-9.01183	-9.56503	-7.96241		208	-36.0473	-38.2601	-31.8496	-35.3857	2.65856	1.32928
209	360.478	358.428	350.977		209	-9.39629	-10.0061	-8.20506		209	-37.5852	-40.0243	-32.8202	-36.8099	2.99169	1.49585
210	360.149	358.023	350.574		210	-9.72767	-10.3821	-8.59734		210	-38.9107	-41.5286	-34.3894	-38.2762	2.94889	1.47445
211	359.89	357.639	350.328		211	-9.98859	-10.7376	-8.83347		211	-39.9544	-42.9504	-35.3339	-39.4129	3.13293	1.56647
212	359.501	357.188	349.889		212	-10.3801	-11.1592	-9.26156		212	-41.5206	-44.6368	-37.0462	-41.0679	3.11532	1.55766
213	359.15	356.742	349.578		213	-10.7332	-11.5766	-9.56279		213	-42.9326	-46.3062	-38.2512	-42.4967	3.30289	1.65144
214	358.769	356.386	349.163		214	-11.117	-11.9032	-9.96708		214	-44.4682	-47.6128	-39.8683	-43.9831	3.18024	1.59012
215	358.401	356.013	348.792		215	-11.4869	-12.2475	-10.3279		215	-45.9474	-48.9899	-41.3116	-45.4163	3.15706	1.57853
216	358.015	355.767	348.507		216	-11.8759	-12.4638	-10.6025		216	-47.5036	-49.8553	-42.4099	-46.5896	3.10754	1.55377
217	357.65	355.449	348.287		217	-12.2434	-12.7528	-10.8121		217	-48.9737	-51.0114	-43.2482	-47.7444	3.28632	1.64316
218	357.318	354.923	347.989		218	-12.5777	-13.2502	-11.1		218	-50.3107	-53.0007	-44.4	-49.2371	3.59232	1.79616
219	357.02	354.521	347.658		219	-12.8778	-13.6236	-11.4211		219	-51.5113	-54.4944	-45.6846	-50.5634	3.65852	1.82926
220	356.86	354.192	347.405		220	-13.04	-13.9231	-11.6631		220	-52.1601	-55.6925	-46.6524	-51.5017	3.71986	1.85993
221	356.581	353.814	347.081		221	-13.3215	-14.2722	-11.9774		221	-53.2861	-57.0888	-47.9095	-52.7615	3.76576	1.88288
222	356.047	353.524	346.945		222	-13.8576	-14.5333	-12.1032		222	-55.4302	-58.1332	-48.4129	-53.9921	4.09652	2.04826
223	356.106	353.154	346.692		223	-13.8016	-14.8741	-12.3454		223	-55.2064	-59.4965	-49.3816	-54.6948	4.14518	2.07259
224	356.099	352.788	346.419		224	-13.8106	-15.2112	-12.6082		224	-55.2424	-60.8447	-50.4328	-55.5067	4.25475	2.12738
225	356.002	352.535	346.251		225	-13.9103	-15.435	-12.7663		225	-55.6414	-61.7399	-51.0652	-56.1488	4.37267	2.18633
226	355.697	352.254	346.073		226	-14.2178	-15.6875	-12.9335		226	-56.8712	-62.75	-51.7338	-57.1183	4.50071	2.25035
227	355.43	352.028	345.751		227	-14.4864	-15.8838	-13.2452		227	-57.9456	-63.5354	-52.9808	-58.1539	4.3114	2.1557
228	354.997	351.78	345.457		228	-14.922	-16.1033	-13.5296		228	-59.688	-64.4132	-54.1184	-59.4065	4.20751	2.10376
229	354.659	351.456	345.399		229	-15.2621	-16.3979	-13.5766		229	-61.0483	-65.5916	-54.3066	-60.3155	4.63616	2.31808
230	354.336	351.137	344.955		230	-15.5881	-16.6881	-14.0111		230	-62.3523	-66.7522	-56.0446	-61.7164	4.39446	2.19723
231	353.91	350.796	344.732		231	-16.0158	-17.0004	-14.2238		231	-64.0631	-68.0016	-56.8952	-62.9867	4.5976	2.2988
232	353.589	350.579	344.517		232	-16.3392	-17.1884	-14.4286		232	-65.3566	-68.7536	-57.7144	-63.9415	4.61648	2.30824
233	353.345	350.214	344.394		233	-16.5858	-17.5242	-14.5412		233	-66.3431	-70.0968	-58.1647	-64.8682	4.98164	2.49082
234	353.175	349.982	344.255		234	-16.7588	-17.7274	-14.6693		234	-67.0353	-70.9096	-58.6773	-65.5407	5.10444	2.55222
235	352.949	349.675	344.09		235	-16.987	-18.0045	-14.8242		235	-67.9481	-72.0181	-59.2969	-66.421	5.30446	2.65223
236	352.93	349.339	343.889		236	-17.0085	-18.3124	-15.0151		236	-68.034	-73.2496	-60.0602	-67.1146	5.42364	2.71182
237	352.862	349.132	343.735		237	-17.078	-18.49	-15.1591		237	-68.3121	-73.9599	-60.6364	-67.6361	5.46027	2.73013
238	352.522	348.9	343.554		238	-17.4204	-18.6931	-15.3298		238	-69.6816	-74.7723	-61.3192	-68.591	5.5461	2.77305
239	352.295	348.696	343.368		239	-17.65	-18.868	-15.5054		239	-70.5999	-75.4721	-62.0216	-69.3645	5.56018	2.78009
240	352.069	348.494	343.163		240	-17.8786	-19.0405	-15.7002		240	-71.5145	-76.1619	-62.801	-70.1591	5.53813	2.76906
241	351.896	348.261	342.987		241	-18.0544	-19.245	-15.8661		241	-72.2177	-76.9802	-63.4645	-70.8875	5.59735	2.79868
242	351.784	347.969	342.817		242	-18.1679	-19.5081	-16.0258		242	-72.6715	-78.0324	-64.1034	-71.6024	5.73652	2.86826
243	351.617	347.763	342.649		243	-18.3381	-19.6851	-16.1829		243	-73.3523	-78.7404	-64.7317	-72.2748	5.76957	2.88478
244	351.44	347.624	342.512		244	-18.5171	-19.7953	-16.3103		244	-74.0684	-79.1812	-65.241	-72.8302	5.75801	2.87901
245	351.219	347.62	342.42		245	-18.7402	-19.7698	-16.3914		245	-74.961	-79.0794	-65.5655	-73.202	5.65548	2.82774
246	351.097	347.593	342.541		246	-18.865	-19.7679	-16.2606		246	-75.4601	-79.0717	-65.0426	-73.1915	5.9478	2.9739
247	351.064	347.588	342.624		247	-18.8999	-19.7435	-16.1672		247	-75.5996	-78.974	-64.6688	-73.0808	6.10563	3.05281
248	351.069	347.575	342.674		248	-18.8975	-19.7278	-16.1066		248	-75.5899	-78.911	-64.4263	-72.9757	6.19554	3.09777
249	351.126	347.66	342.797		249	-18.8426	-19.6136	-15.9735		249	-75.3706	-78.4545	-63.8942	-72.5731	6.26473	3.13237
250	351.137	347.75	342.902		250	-18.8342	-19.495	-15.8581		250	-75.3366	-77.9801	-63.4325	-72.2497	6.32744	3.16372
251	351.234	347.757	342.951		251	-18.7401	-19.4588	-15.7988		251	-74.9604	-77.8352	-63.1951	-71.9969	6.33351	3.16675
252	351.385	347.903	343.083		252	-18.5908	-19.2835	-15.6567		252	-74.3631	-77.1339	-62.6268	-71.3746	6.28819	3.14409
253	351.428	348.043	343.136		253	-18.5507	-19.1143	-15.5935		253	-74.2028	-76.4573	-62.3738	-71.0113	6.17658	3.08829
254	351.619	348.141	343.24		254	-18.3616	-18.9877	-15.479		254	-73.4464	-75.9509	-61.9158	-70.4377	6.11199	3.056
255	351.588	348.321	343.364		255	-18.3949	-18.7791	-15.3449		255	-73.5794	-75.1164	-61.3796	-70.0251	6.14543	3.07272
256	351.693	348.444	343.411		256	-18.2926	-18.6264	-15.287		256	-73.1702	-74.5057	-61.1481	-69.608	6.00684	3.00342
257	351.926	348.661	343.518		257	-18.0617	-18.3803	-15.1697		257	-72.2467	-73.5211	-60.6787	-68.8155	5.77708	2.88854
258	352.073	348.767	343.646		258	-17.9174	-18.2457	-15.032		258	-71.6696	-72.9827	-60.1278	-68.26	5.77529	2.88764
259	352.129	348.862	343.846		259	-17.8642	-18.1212	-14.8216		259	-71.4567	-72.485	-59.2864	-67.7427	5.99425	2.99712
260	352.164	349.042	343.942		260	-17.8307	-17.9124	-14.7151		260	-71.323	-71.6496	-58.8604	-67.2777	5.9534	2.9767
261	352.388	349.097	344.06		261	-17.6098	-17.8287	-14.5865		261	-70.4393	-71.3148	-58.3461	-66.7001	5.91794	2.95897
262	352.568	349.267	344.06		262	-17.432	-17.6297	-14.5764		262	-69.7281	-70.5188	-58.3054	-66.1841	5.58039	2.7902
263	352.703	349.54	344.126		263	-17.2996	-17.3276	-14.5005		263	-69.1986	-69.3104	-58.0021	-65.5037	5.30461	2.6523
264	352.934	349.711	344.467		264	-17.0705	-17.1276	-14.1492		264	-68.2819	-68.5102	-56.5969	-64.463	5.56295	2.78147
265	353.117	349.824	344.696		265	-16.8904	-16.9856	-13.9098		265	-67.5615	-67.9426	-55.6392	-63.7144	5.71215	2.85607
266	353.271	349.912	344.854		266	-16.7381	-16.8683	-13.7412		266	-66.9524	-67.4732	-54.9648	-63.1301	5.77769	2.88884
267	353.432	350.125	344.877		267	-16.5794	-16.6259	-13.7085		267	-66.3176	-66.5038	-54.834	-62.5518	5.45783	2.72891
268	353.451	350.29	345.058		268	-16.5635	-16.4328	-13.5172		268	-66.2539	-65.731	-54.069	-62.018	5.62484	2.81242
269	353.619	350.388	345.18		269	-16.3972	-16.3058	-13.385		269	-65.5889	-65.2233	-53.54	-61.4507	5.59571	2.79785
270	353.778	350.444	345.191		270	-16.2406	-16.2204	-13.3633		270	-64.9624	-64.8816	-53.4532	-61.0991	5.40656	2.70328
271	353.983	350.639	345.199		271	-16.0384	-15.9966	-13.3449		271	-64.1537	-63.9863	-53.3796	-60.5065	5.03999	2.51999
272	354.193	350.943	345.482		272	-15.8303	-15.663	-13.0515		272	-63.3212	-62.6521	-52.2059	-59.3931	5.08945	2.54473
273	354.302	351.078	345.655		273	-15.7243	-15.4997	-12.8689		273	-62.8974	-61.9988	-51.4756	-58.7906	5.18547	2.59273
274	354.495	351.212	345.766		274	-15.5332	-15.3366	-12.7478		274	-62.1327	-61.3465	-50.9911	-58.1568	5.07703	2.53851
275	354.605	351.396	345.794		275	-15.4257	-15.1228	-12.7091		275	-61.7029	-60.4914	-50.8365	-57.6769	4.86215	2.43108
276	354.84	351.509	345.959		276	-15.1932	-14.9808	-12.5336		276	-60.773	-59.9232	-50.1346	-56.9436	4.82717	2.41359
277	354.976	351.672	346.061		277	-15.06	-14.7894	-12.4211		277	-60.2398	-59.1574	-49.6844	-56.3605	4.74138	2.37069
278	355.145	351.819	346.174		278	-14.893	-14.613	-12.2984		278	-59.572	-58.452	-49.1934	-55.7391	4.65105	2.32552
279	355.289	352.011	346.297		279	-14.7509	-14.3919	-12.1648		279	-59.0036	-57.5676	-48.659	-55.0768	4.57573	2.28786
280	355.391	352.093	346.452		280	-14.6519	-14.2815	-11.9992		280	-58.6077	-57.1262	-47.997	-54.5769	4.6919	2.34595
281	355.513	352.242	346.576		281	-14.5324	-14.1031	-11.8655		281	-58.1294	-56.4125	-47.4621	-54.0013	4.67676	2.33838
282	355.671	352.391	346.629		282	-14.3765	-13.9251	-11.8025		282	-57.5061	-55.7002	-47.21	-53.4721	4.48891	2.24445
283	355.816	352.486	346.721		283	-14.2338	-13.8011	-11.6997		283	-56.9354	-55.2043	-46.7987	-52.9795	4.42721	2.21361
284	356.041	352.621	346.717		284	-14.0107	-13.6372	-11.6939		284	-56.043	-54.5488	-46.7754	-52.4557	4.06262	2.03131
285	356.235	352.848	346.813		285	-13.8198	-13.3811	-11.5869		285	-55.2792	-53.5244	-46.3476	-51.7171	3.86374	1.93187
286	356.338	352.954	346.985		286	-13.7188	-13.2464	-11.4048		286	-54.875	-52.9855	-45.6192	-51.1599	3.99306	1.99653
287	356.514	352.878	347.103		287	-13.5453	-13.2929	-11.2767		287	-54.1812	-53.1714	-45.1068	-50.8198	4.06071	2.03035
288	356.59	353.139	347.221		288	-13.4714	-13.0035	-11.1487		288	-53.8855	-52.0139	-44.5948	-50.1647	4.01196	2.00598
289	356.744	353.271	347.44		289	-13.3198	-12.8424	-10.9187		289	-53.2791	-51.3698	-43.6746	-49.4412	4.15138	2.07569
290	356.843	353.444	347.478		290	-13.2235	-12.6397	-10.8707		290	-52.8941	-50.5586	-43.483	-48.9786	4.00124	2.00062
291	356.88	353.581	347.508		291	-13.1885	-12.4738	-10.8301		291	-52.754	-49.8953	-43.3206	-48.6566	3.94953	1.97476
292	357.096	353.653	347.581		292	-12.9752	-12.373	-10.7476		292	-51.901	-49.4918	-42.9902	-48.1277	3.7635	1.88175
293	357.309	353.814	347.702		293	-12.765	-12.1829	-10.6157		293	-51.0598	-48.7315	-42.4627	-47.418	3.63055	1.81528
294	357.411	353.839	347.663		294	-12.6647	-12.1286	-10.6448		294	-50.6588	-48.5143	-42.579	-47.2507	3.41745	1.70872
295	357.443	353.906	347.642		295	-12.6351	-12.0325	-10.6551		295	-50.5402	-48.1301	-42.6202	-47.0969	3.31484	1.65742
296	357.572	354.03	347.686		296	-12.5085	-11.8802	-10.6014		296	-50.034	-47.5207	-42.4057	-46.6535	3.17407	1.58703
297	357.594	354.217	347.87		297	-12.4895	-11.6634	-10.4072		297	-49.958	-46.6538	-41.6288	-46.0802	3.42449	1.71224
298	357.658	354.361	347.898		298	-12.4275	-11.4911	-10.3684		298	-49.7098	-45.9643	-41.4737	-45.7159	3.36698	1.68349
299	357.871	354.507	347.924		299	-12.2166	-11.3157	-10.3321		299	-48.8664	-45.263	-41.3282	-45.1525	3.07845	1.53922
300	358.012	354.623	347.974		300	-12.0779	-11.1704	-10.2717		300	-48.3117	-44.6816	-41.0867	-44.6933	2.94962	1.47481
