# Supplementary material for: Flavodiiron-mediated O2 photoreduction at photosystem I acceptor-side provides photoprotection to conifer thylakoids in early spring
Source: Nat Commun. 2023 Jun 3;14:3210. doi: 10.1038/s41467-023-38938-z (PMC10239515; doi:10.1038/s41467-023-38938-z)
Supplement: Supplementary file 7 — Source Data [file 41467_2023_38938_MOESM7_ESM.zip › Raw data files/Fig 1/Fig 1c/Fig 1c.xlsx]

## Sheet: S
	Raw recordings					Baseline corrected data					Norm to 50 ug Chl (DF 3)			Avg	SD	SE		Source data Fig 1c
Time	Oxygen 1	Oxygen 2	Oxygen 3		Time	Oxygen 1	Oxygen 2	Oxygen 3		Time	Oxygen 1	Oxygen 2	Oxygen 3					Time	S	SE	X 0 of set
0	41.9129	42.3661	53.4999		0	41.9129	42.3661	53.4999		0	125.739	127.098	160.5	137.779	16.0755	11.3671		150	2.07208	2.07208	0
1	41.0151	41.549	51.7498		1	41.0151	41.549	51.7498		1	123.045	124.647	155.249	134.314	14.8181	10.478		151	1.97393	1.97393	1
2	40.2008	40.8402	50.1508		2	40.2008	40.8402	50.1508		2	120.602	122.521	150.452	131.192	13.6417	9.64616		152	1.86982	1.86982	2
3	39.3393	40.1771	48.5484		3	39.3393	40.1771	48.5484		3	118.018	120.531	145.645	128.065	12.4735	8.82008		153	1.84752	1.84752	3
4	38.4327	39.5508	47.048		4	38.4327	39.5508	47.048		4	115.298	118.652	141.144	125.031	11.4752	8.11419		154	1.82098	1.82098	4
5	37.586	38.9921	45.6485		5	37.586	38.9921	45.6485		5	112.758	116.976	136.946	122.227	10.5494	7.45953		155	1.64915	1.64915	5
6	36.7625	38.4127	44.3047		6	36.7625	38.4127	44.3047		6	110.288	115.238	132.914	119.48	9.71206	6.86746		156	1.51851	1.51851	6
7	35.9921	37.8847	42.9744		7	35.9921	37.8847	42.9744		7	107.976	113.654	128.923	116.851	8.84524	6.25453		157	1.39805	1.39805	7
8	35.1918	37.365	41.7739		8	35.1918	37.365	41.7739		8	105.575	112.095	125.322	114.331	8.21491	5.80882		158	1.29235	1.29235	8
9	34.4281	36.8271	40.5898		9	34.4281	36.8271	40.5898		9	103.284	110.481	121.769	111.845	7.60782	5.37954		159	1.17829	1.17829	9
10	33.6595	36.3271	39.5735		10	33.6595	36.3271	39.5735		10	100.978	108.981	118.72	109.56	7.25469	5.12984		160	1.06138	1.06138	10
11	32.8921	35.8268	38.4648		11	32.8921	35.8268	38.4648		11	98.6763	107.481	115.395	107.184	6.82842	4.82842		161	0.96403	0.96403	11
12	32.1166	35.3553	37.4513		12	32.1166	35.3553	37.4513		12	96.3498	106.066	112.354	104.923	6.58341	4.65517		162	0.83281	0.83281	12
13	31.3743	34.9062	36.4537		13	31.3743	34.9062	36.4537		13	94.1228	104.719	109.361	102.734	6.37733	4.50945		163	0.71475	0.71475	13
14	30.6426	34.4669	35.5147		14	30.6426	34.4669	35.5147		14	91.9277	103.401	106.544	100.624	6.28174	4.44186		164	0.59384	0.59384	14
15	29.9557	34.0321	34.5522		15	29.9557	34.0321	34.5522		15	89.8672	102.096	103.657	98.54	6.1656	4.35974		165	0.46331	0.46331	15
16	29.2799	33.6167	33.6535		16	29.2799	33.6167	33.6535		16	87.8396	100.85	100.961	96.5501	6.15938	4.35534		166	0.32752	0.32752	16
17	28.5895	33.203	32.7669		17	28.5895	33.203	32.7669		17	85.7685	99.6091	98.3008	94.5595	6.23906	4.41168		167	0.17937	0.17937	17
18	27.9187	32.8138	31.8098		18	27.9187	32.8138	31.8098		18	83.756	98.4415	95.4293	92.5423	6.33337	4.47837		168	0.03844	0.03844	18
19	27.2637	32.4219	30.9877		19	27.2637	32.4219	30.9877		19	81.7912	97.2658	92.9632	90.6734	6.52164	4.6115		169	0	0	19
20	26.6128	32.0236	30.1841		20	26.6128	32.0236	30.1841		20	79.8385	96.0708	90.5522	88.8205	6.739	4.76519		170	0	0	20
21	25.9852	31.6376	29.4029		21	25.9852	31.6376	29.4029		21	77.9557	94.9128	88.2086	87.0257	6.97306	4.9307		171	0.09438	0.09438	21
22	25.3619	31.2556	28.6411		22	25.3619	31.2556	28.6411		22	76.0857	93.7669	85.9233	85.2586	7.23362	5.11494		172	0	0	22
23	24.7384	30.8739	27.9184		23	24.7384	30.8739	27.9184		23	74.2153	92.6217	83.7553	83.5307	7.51606	5.31466		173	0	0	23
24	24.1019	30.5181	27.2085		24	24.1019	30.5181	27.2085		24	72.3057	91.5544	81.6255	81.8285	7.85953	5.55753		174	0	0	24
25	23.4889	30.1419	26.5008		25	23.4889	30.1419	26.5008		25	70.4666	90.4256	79.5025	80.1316	8.16037	5.77025		175	0	0	25
26	22.8758	29.7886	25.7932		26	22.8758	29.7886	25.7932		26	68.6274	89.3658	77.3795	78.4576	8.50068	6.01089		176	0	0	26
27	22.2792	29.4234	25.1293		27	22.2792	29.4234	25.1293		27	66.8377	88.2703	75.388	76.832	8.80924	6.22907		177	0	0	27
28	21.7	29.0705	24.4666		28	21.7	29.0705	24.4666		28	65.1001	87.2116	73.3998	75.2372	9.12	6.44881		178	0	0	28
29	21.1497	28.7207	23.7851		29	21.1497	28.7207	23.7852		29	63.449	86.1621	71.3555	73.6555	9.41416	6.65681		179	0	0	29
30	20.604	28.4467	23.1759		30	20.604	28.4467	23.1759		30	61.812	85.3402	69.5276	72.2266	9.79312	6.92478		180	0	0	30
31	20.0665	28.2278	22.4269		31	20.0665	28.2278	22.4269		31	60.1996	84.6833	67.2807	70.7212	10.2872	7.27416		181	0	0	31
32	19.5379	27.8936	21.7883		32	19.5379	27.8936	21.7883		32	58.6138	83.6808	65.365	69.2199	10.5904	7.48853		182	0	0	32
33	19.1255	27.5536	21.1232		33	19.1255	27.5536	21.1232		33	57.3766	82.6609	63.3697	67.8024	10.7877	7.62804		183	0	0	33
34	18.5455	27.2755	20.5522		34	18.5455	27.2755	20.5522		34	55.6366	81.8266	61.6565	66.3732	11.2001	7.9197		184	0	0	34
35	17.9536	26.9541	20.1108		35	17.9536	26.9541	20.1108		35	53.8609	80.8622	60.3325	65.0185	11.5105	8.13915		185	0	0	35
36	17.4533	26.7557	19.4861		36	17.4533	26.7557	19.4861		36	52.3598	80.2671	58.4583	63.6951	11.9798	8.47098		186	0	0	36
37	16.9827	26.4353	19.0747		37	16.9827	26.4353	19.0747		37	50.9482	79.3058	57.2242	62.4927	12.1616	8.59956		187	0	0	37
38	16.5154	25.9808	19.0411		38	16.5154	25.9808	19.0411		38	49.5463	77.9423	57.1233	61.5373	12.0055	8.48914		188	1.63657	0.677096	38
39	16.0615	25.7026	18.5568		39	16.0615	25.7026	18.5569		39	48.1845	77.1077	55.6706	60.3209	12.2572	8.66712		189	5.19341	1.14341	39
40	15.6221	25.2379	17.7705		40	15.6221	25.2379	17.7705		40	46.8663	75.7136	53.3114	58.6305	12.3629	8.74188		190	8.82175	1.53653	40
41	15.1872	24.9059	17.0367		41	15.1872	24.9059	17.0367		41	45.5615	74.7177	51.1102	57.1298	12.6411	8.93864		191	12.5217	1.94865	41
42	14.7264	24.6329	16.1607		42	14.7264	24.633	16.1607		42	44.1791	73.8989	48.482	55.52	13.114	9.273		192	16.2484	2.35358	42
43	14.2756	24.328	15.6752		43	14.2756	24.328	15.6752		43	42.8269	72.9839	47.0255	54.2788	13.3371	9.43076		193	19.8373	2.68672	43
44	13.8369	24.0138	14.9397		44	13.8369	24.0138	14.9397		44	41.5108	72.0415	44.8192	52.7905	13.6794	9.67277		194	23.4029	2.94096	44
45	13.4307	23.7037	13.7233		45	13.4307	23.7037	13.7233		45	40.2921	71.1111	41.17	50.8577	14.3258	10.1299		195	26.9585	3.12955	45
46	13.0389	23.3822	13.2972		46	13.0389	23.3822	13.2972		46	39.1167	70.1467	39.8916	49.7183	14.4485	10.2166		196	30.4142	3.3206	46
47	12.6403	23.0471	16.051		47	12.6403	23.0471	16.051		47	37.921	69.1412	48.1529	51.7384	12.9953	9.18906		197	33.697	3.52148	47
48	12.2267	22.7139	13.0056		48	12.2267	22.7139	13.0056		48	36.68	68.1418	39.0168	47.9462	14.3123	10.1203		198	36.8463	3.644	48
49	11.8151	22.3466	11.5485		49	11.8151	22.3466	11.5485		49	35.4452	67.0398	34.6456	45.7102	15.0858	10.6673		199	39.8941	3.76714	49
50	11.4412	21.9452	9.22008		50	11.4412	21.9452	9.22008		50	34.3237	65.8355	27.6602	42.6065	16.6492	11.7727		200	43.0151	3.72913	50
51	11.1433	21.5446	8.23832		51	11.1433	21.5446	8.23832		51	33.43	64.6337	24.715	40.9262	17.1371	12.1178		201	46.026	3.91993	51
52	10.678	21.1549	6.48107		52	10.678	21.1549	6.48107		52	32.0339	63.4648	19.4432	38.314	18.5122	13.0901		202	48.5486	3.96575	52
53	10.2832	20.8051	4.27628		53	10.2832	20.8051	4.27629		53	30.8495	62.4153	12.8289	35.3646	20.4938	14.4913		203	51.3183	3.95272	53
54	9.89468	20.4052	2.83728		54	9.89468	20.4052	2.83728		54	29.684	61.2155	8.51184	33.1371	21.6543	15.3119		204	53.6336	4.0291	54
55	9.47576	20.0423	1.61895		55	9.47576	20.0423	1.61895		55	28.4273	60.1269	4.85685	31.137	22.6451	16.0125		205	55.865	4.05586	55
56	9.1352	19.6125	2.5752		56	9.1352	19.6125	2.5752		56	27.4056	58.8375	7.7256	31.3229	21.0494	14.8842		206	58.0519	4.1103	56
57	8.78457	19.2405	4.06145		57	8.78457	19.2405	4.06145		57	26.3537	57.7215	12.1843	32.0865	19.0273	13.4543		207	60.119	4.13232	57
58	8.42605	18.8589	2.8009		58	8.42605	18.8589	2.8009		58	25.2782	56.5766	8.4027	30.0858	19.9586	14.1128		208	61.9494	4.09896	58
59	8.06753	18.4593	0.99823		59	8.06753	18.4593	0.99823		59	24.2026	55.3778	2.99469	27.525	21.514	15.2127		209	63.7924	4.13526	59
60	7.75373	18.0861	0		60	7.75374	18.0861	0		60	23.2612	54.2583	0	25.8398	22.2258	15.716		210	65.5429	4.21055	60
61	7.46134	17.6999	0		61	7.46134	17.6999	0		61	22.384	53.0997	0	25.1612	21.7666	15.3913		211	67.2008	4.30165	61
62	7.13793	17.3403	0		62	7.13793	17.3404	0		62	21.4138	52.0211	0	24.4783	21.3478	15.0952		212	68.9437	4.60796	62
63	6.81133	16.9261	0		63	6.81133	16.9261	0		63	20.434	50.7783	0	23.7374	20.8614	14.7512		213	70.3116	4.6987	63
64	6.51012	16.523	0		64	6.51012	16.523	0		64	19.5304	49.5689	0	23.0331	20.3874	14.4161		214	71.4979	4.78811	64
65	6.22882	16.1269	0		65	6.22882	16.1269	0		65	18.6865	48.3808	0	22.3558	19.9211	14.0863		215	72.734	4.99243	65
66	5.98092	15.7615	0		66	5.98092	15.7615	0		66	17.9428	47.2846	0	21.7425	19.49	13.7815		216	73.9639	5.30978	66
67	5.70328	15.3814	0		67	5.70328	15.3814	0		67	17.1098	46.1442	0	21.0847	19.0468	13.4681		217	75.1115	5.66845	67
68	5.39852	15.0008	0		68	5.39852	15.0008	0		68	16.1956	45.0024	0	20.3993	18.6111	13.16		218	76.1068	5.96471	68
69	5.10246	14.6191	0		69	5.10246	14.6191	0		69	15.3074	43.8572	0	19.7215	18.1746	12.8514		219	76.9944	6.30811	69
70	4.83443	14.3405	0		70	4.83443	14.3405	0		70	14.5033	43.0215	0	19.1749	17.8714	12.637		220	77.8851	6.70314	70
71	4.49467	13.9217	0		71	4.49467	13.9217	0		71	13.484	41.7651	0	18.4164	17.4036	12.3062		221	78.6691	7.19567	71
72	4.23259	13.5208	0		72	4.23259	13.5208	0		72	12.6978	40.5626	0	17.7534	16.9411	11.9791		222	79.4812	7.78418	72
73	3.95254	13.1532	0		73	3.95254	13.1532	0		73	11.8576	39.4595	0	17.1057	16.5312	11.6893		223	80.0075	8.338	73
74	3.69572	12.7935	0		74	3.69572	12.7935	0		74	11.0872	38.3805	0	16.4892	16.1277	11.404		224	80.5945	8.79618	74
75	3.43901	12.4584	0		75	3.43901	12.4584	0		75	10.317	37.3753	0	15.8975	15.7604	11.1443		225	81.195	9.31682	75
76	3.17475	12.1127	0		76	3.17475	12.1127	0		76	9.52425	36.3382	0	15.2875	15.3846	10.8785		226	81.6822	9.86288	76
77	2.93887	11.7746	0		77	2.93887	11.7746	0		77	8.81661	35.3237	0	14.7134	15.0116	10.6148		227	82.2202	10.4756	77
78	2.69966	11.4583	0		78	2.69966	11.4583	0		78	8.09898	34.3748	0	14.1579	14.6729	10.3753		228	82.6365	11.0736	78
79	2.47064	11.139	0		79	2.47064	11.139	0		79	7.41192	33.4169	0	13.6096	14.329	10.1322		229	82.9614	11.6394	79
80	2.2145	10.8229	0		80	2.2145	10.8229	0		80	6.6435	32.4687	0	13.0374	14.0051	9.90312		230	83.2601	12.2366	80
81	2.00527	10.5075	0		81	2.00527	10.5075	0		81	6.01581	31.5225	0	12.5128	13.6644	9.66222		231	83.5605	12.8398	81
82	1.74513	10.1624	0		82	1.74513	10.1624	0		82	5.23539	30.4871	0	11.9075	13.3105	9.41194		232	83.7101	13.4712	82
83	1.48453	9.81838	0		83	1.48453	9.81838	0		83	4.45359	29.4551	0	11.3029	12.9637	9.16672		233	83.8871	14.1206	83
84	1.26443	9.49086	0		84	1.26443	9.49086	0		84	3.79329	28.4726	0	10.7553	12.6234	8.92607		234	83.9518	14.8245	84
85	1.05165	9.19823	0		85	1.05165	9.19823	0		85	3.15495	27.5947	0	10.2499	12.3321	8.7201		235	84.113	15.5393	85
86	0.870219	8.91349	0		86	0.87022	8.9135	0		86	2.61066	26.7405	0	9.78372	12.0375	8.51182		236	84.2412	16.2633	86
87	0.643255	8.61	0		87	0.64326	8.61	0		87	1.92978	25.83	0	9.25326	11.748	8.30707		237	84.2321	17.0796	87
88	0.422239	8.4153	0		88	0.42224	8.4153	0		88	1.26672	25.2459	0	8.83754	11.614	8.21233		238	84.0794	17.9253	88
89	0.210947	7.81711	0		89	0.21095	7.81711	0		89	0.63285	23.4513	0	8.02806	10.909	7.7138		239	84.0192	18.7178	89
90	0.012582	7.72125	0		90	0.01258	7.72125	0		90	0.03774	23.1638	0	7.73383	10.9106	7.71497		240	84.0717	19.5322	90
91	0	7.53318	0		91	0	7.53318	0		91	0	22.5995	0	7.53318	10.6535	7.53318		241	83.9565	20.2334	91
92	0	7.18735	0		92	0	7.18735	0		92	0	21.562	0	7.18735	10.1644	7.18735		242	83.8816	20.9751	92
93	0	6.67497	0		93	0	6.67497	0		93	0	20.0249	0	6.67497	9.43983	6.67497		243	83.8584	21.7302	93
94	0	6.21177	0.934167		94	0	6.21177	0.93417		94	0	18.6353	2.80251	7.14594	8.20438	5.80137		244	83.5273	22.3178	94
95	0	5.87007	1.24716		95	0	5.87007	1.24716		95	0	17.6102	3.74148	7.11723	7.57525	5.35651		245	83.1377	22.9064	95
96	0	5.60398	1.43386		96	0	5.60398	1.43386		96	0	16.8119	4.30158	7.03784	7.13095	5.04234		246	82.8062	23.4486	96
97	0	5.36501	2.17366		97	0	5.36501	2.17366		97	0	16.095	6.52098	7.53867	6.61006	4.67402		247	82.4281	23.8836	97
98	0	5.08782	3.39794		98	0	5.08782	3.39794		98	0	15.2635	10.1938	8.48576	6.34725	4.48818		248	82.0721	24.2994	98
99	0.434823	4.80411	4.43393		99	0.43482	4.80411	4.43393		99	1.30446	14.4123	13.3018	9.67286	5.9347	4.19646		249	81.6034	24.6694	99
100	0.894471	4.53551	4.97548		100	0.89447	4.53551	4.97548		100	2.68341	13.6065	14.9264	10.4055	5.48684	3.87978		250	81.1146	24.9758	100
101	1.19213	4.30317	5.61062		101	1.19213	4.30317	5.61062		101	3.57639	12.9095	16.8319	11.1059	5.55977	3.93135		251	80.6892	25.2977	101
102	1.44895	4.23396	5.81825		102	1.44896	4.23396	5.81825		102	4.34688	12.7019	17.4548	11.5012	5.4182	3.83125		252	80.5258	25.7138	102
103	1.57102	3.88791	5.91079		103	1.57102	3.88791	5.91079		103	4.71306	11.6637	17.7324	11.3697	5.31918	3.76122		253	79.9271	25.9126	103
104	1.69525	3.67467	6.28968		104	1.69525	3.67467	6.28968		104	5.08575	11.024	18.869	11.6596	5.64492	3.99156		254	79.463	26.1655	104
105	1.49414	3.46921	6.94014		105	1.49414	3.46921	6.94014		105	4.48242	10.4076	20.8204	11.9035	6.75331	4.77531		255	78.987	26.3719	105
106	3.06219	3.29361	6.18523		106	3.06219	3.29361	6.18523		106	9.18657	9.88083	18.5557	12.541	4.26244	3.014		256	78.5365	26.6371	106
107	4.40647	3.106	6.09452		107	4.40647	3.106	6.09452		107	13.2194	9.318	18.2836	13.607	3.67042	2.59538		257	78.1147	26.8971	107
108	4.77723	2.901	6.00723		108	4.77723	2.901	6.00723		108	14.3317	8.703	18.0217	13.6855	3.83168	2.70941		258	77.6739	27.1116	108
109	4.94928	2.70309	5.89672		109	4.94929	2.70309	5.89672		109	14.8479	8.10927	17.6902	13.5491	4.01775	2.84098		259	77.3027	27.3323	109
110	5.05224	2.51216	5.3205		110	5.05224	2.51216	5.3205		110	15.1567	7.53648	15.9615	12.8849	3.79615	2.68428		260	76.9213	27.5479	110
111	5.03863	2.31346	4.3209		111	5.03863	2.31346	4.3209		111	15.1159	6.94038	12.9627	11.673	3.45999	2.44658		261	76.5773	27.77	111
112	5.10841	2.15147	3.83151		112	5.10841	2.15147	3.83151		112	15.3252	6.45441	11.4945	11.0914	3.6327	2.56871		262	76.2657	28.0207	112
113	5.02868	1.99474	3.07111		113	5.02868	1.99475	3.07111		113	15.086	5.98425	9.21333	10.0945	3.76767	2.66415		263	75.9606	28.2425	113
114	4.9963	1.75989	2.92674		114	4.9963	1.75989	2.92674		114	14.9889	5.27967	8.78022	9.68293	4.01484	2.83892		264	75.7014	28.4969	114
115	5.19695	1.59333	2.4211		115	5.19696	1.59333	2.4211		115	15.5909	4.77999	7.2633	9.21139	4.6235	3.26931		265	75.4559	28.7389	115
116	5.03566	1.40388	2.16932		116	5.03566	1.40388	2.16932		116	15.107	4.21164	6.50796	8.60886	4.68952	3.31599		266	75.1898	28.9796	116
117	4.86337	1.21273	1.76401		117	4.86337	1.21273	1.76401		117	14.5901	3.63819	5.29203	7.84011	4.82049	3.4086		267	74.8991	29.1795	117
118	4.77346	1.0409	1.41784		118	4.77346	1.0409	1.41784		118	14.3204	3.1227	4.25352	7.2322	5.03332	3.55909		268	74.7274	29.4375	118
119	4.68926	0.91552	1.12281		119	4.68926	0.91552	1.12281		119	14.0678	2.74656	3.36843	6.72759	5.1965	3.67448		269	74.5221	29.6496	119
120	4.59751	0.684552	0.831095		120	4.59751	0.68455	0.8311		120	13.7925	2.05365	2.4933	6.11316	5.4331	3.84178		270	74.3092	29.8777	120
121	4.483	0.481154	0.535035		121	4.483	0.48115	0.53504		121	13.449	1.44345	1.60512	5.49919	5.62175	3.97518
122	4.33486	0.323743	0.244351		122	4.33486	0.32374	0.24435		122	13.0046	0.97122	0.73305	4.90295	5.72954	4.0514
123	4.251	0.170794	0		123	4.251	0.17079	0		123	12.753	0.51237	0	4.42179	5.89477	4.16823
124	4.15674	0	0		124	4.15674	0	0		124	12.4702	0	0	4.15674	5.87852	4.15674
125	4.01306	0	0		125	4.01306	0	0		125	12.0392	0	0	4.01306	5.67532	4.01306
126	3.87795	0	0		126	3.87795	0	0		126	11.6338	0	0	3.87795	5.48425	3.87795
127	3.73484	0	0		127	3.73484	0	0		127	11.2045	0	0	3.73484	5.28186	3.73484
128	3.57068	0	0		128	3.57068	0	0		128	10.712	0	0	3.57068	5.0497	3.57068
129	3.2864	0	0		129	3.28641	0	0		129	9.85923	0	0	3.28641	4.64769	3.28641
130	2.99446	0	0		130	2.99446	0	0		130	8.98338	0	0	2.99446	4.23481	2.99446
131	3.00659	0	0		131	3.00659	0	0		131	9.01977	0	0	3.00659	4.25196	3.00659
132	2.83957	0	0		132	2.83957	0	0		132	8.51871	0	0	2.83957	4.01576	2.83957
133	2.70355	0	0		133	2.70355	0	0		133	8.11065	0	0	2.70355	3.8234	2.70355
134	2.4759	0.966999	0		134	2.4759	0.967	0		134	7.4277	2.901	0	3.4429	3.05646	2.16124
135	2.22949	1.54391	0		135	2.22949	1.54391	0		135	6.68847	4.63173	0	3.7734	2.7972	1.97792
136	2.07917	1.69102	0		136	2.07917	1.69102	0		136	6.23751	5.07306	0	3.77019	2.70798	1.91483
137	1.87245	1.77178	0		137	1.87245	1.77178	0		137	5.61735	5.31534	0	3.64423	2.57981	1.8242
138	1.77064	1.87692	0		138	1.77064	1.87692	0		138	5.31192	5.63076	0	3.64756	2.5825	1.8261
139	1.58841	1.08803	0		139	1.58841	1.08803	0		139	4.76523	3.26409	0	2.67644	1.98928	1.40663
140	1.26203	1.72774	0		140	1.26203	1.72774	0		140	3.78609	5.18322	0	2.98977	2.18968	1.54834
141	1.07236	2.20707	0		141	1.07236	2.20707	0		141	3.21708	6.62121	0	3.27943	2.70346	1.91163
142	0.918266	2.23464	0		142	0.91827	2.23464	0		142	2.75481	6.70392	0	3.15291	2.7513	1.94546
143	0.752504	2.23898	0		143	0.7525	2.23898	0		143	2.2575	6.71694	0	2.99148	2.79086	1.97344
144	0.544873	2.26907	0		144	0.54487	2.26907	0		144	1.63461	6.80721	0	2.81394	2.90145	2.05164
145	0.375336	2.36585	0		145	0.37534	2.36585	0		145	1.12602	7.09755	0	2.74119	3.11452	2.2023
146	0.158896	2.14426	0		146	0.1589	2.14426	0		146	0.4767	6.43278	0	2.30316	2.92656	2.06939
147	0	2.13305	0		147	0	2.13305	0		147	0	6.39915	0	2.13305	3.01659	2.13305
148	0	2.13625	0		148	0	2.13625	0		148	0	6.40875	0	2.13625	3.02111	2.13625
149	0	2.11395	0		149	0	2.11395	0		149	0	6.34185	0	2.11395	2.98958	2.11395
150	0	2.07208	0		150	0	2.07208	0		150	0	6.21624	0	2.07208	3.58895	2.07208
151	0	1.97392	0		151	0	1.97393	0		151	0	5.92179	0	1.97393	2.79156	1.97393
152	0	1.86982	0		152	0	1.86982	0		152	0	5.60946	0	1.86982	2.64432	1.86982
153	0	1.84752	0		153	0	1.84752	0		153	0	5.54256	0	1.84752	2.61279	1.84752
154	0	1.82098	0		154	0	1.82098	0		154	0	5.46294	0	1.82098	2.57525	1.82098
155	0	1.64915	0		155	0	1.64915	0		155	0	4.94745	0	1.64915	2.33225	1.64915
156	0	1.51851	0		156	0	1.51851	0		156	0	4.55553	0	1.51851	2.1475	1.51851
157	0	1.39805	0		157	0	1.39805	0		157	0	4.19415	0	1.39805	1.97714	1.39805
158	0	1.29235	0		158	0	1.29235	0		158	0	3.87705	0	1.29235	1.82766	1.29235
159	0	1.17829	0		159	0	1.17829	0		159	0	3.53487	0	1.17829	1.66635	1.17829
160	0	1.06138	0		160	0	1.06138	0		160	0	3.18414	0	1.06138	1.50102	1.06138
161	0	0.964025	0		161	0	0.96403	0		161	0	2.89209	0	0.96403	1.36334	0.96403
162	0	0.832811	0		162	0	0.83281	0		162	0	2.49843	0	0.83281	1.17777	0.83281
163	0	0.714753	0		163	0	0.71475	0		163	0	2.14425	0	0.71475	1.01081	0.71475
164	0	0.593835	0		164	0	0.59384	0		164	0	1.78152	0	0.59384	0.839817	0.59384
165	0	0.463308	0		165	0	0.46331	0		165	0	1.38993	0	0.46331	0.655219	0.46331
166	0	0.327518	0		166	0	0.32752	0		166	0	0.98256	0	0.32752	0.463183	0.32752
167	0	0.179374	0		167	0	0.17937	0		167	0	0.53811	0	0.17937	0.253667	0.17937
168	0	0.038436	0		168	0	0.03844	0		168	0	0.11532	0	0.03844	0.0543624	0.03844
169	0	0	0		169	0	0	0		169	0	0	0	0	0	0
170	0	0	0		170	0	0	0		170	0	0	0	0	0	0
171	0	0.094376	0		171	0	0.09438	0		171	0	0.28314	0	0.09438	0.133473	0.09438
172	0	0	0		172	0	0	0		172	0	0	0	0	0	0
173	0	0	0		173	0	0	0		173	0	0	0	0	0	0
174	0	0	0		174	0	0	0		174	0	0	0	0	0	0
175	0	0	0		175	0	0	0		175	0	0	0	0	0	0
176	0	0	0		176	0	0	0		176	0	0	0	0	0	0
177	0	0	0		177	0	0	0		177	0	0	0	0	0	0
178	0	0	0		178	0	0	0		178	0	0	0	0	0	0
179	0	0	0		179	0	0	0		179	0	0	0	0	0	0
180	0	0	0		180	0	0	0		180	0	0	0	0	0	0
181	0	0	0		181	0	0	0		181	0	0	0	0	0	0
182	0	0	0		182	0	0	0		182	0	0	0	0	0	0
183	0	0	0		183	0	0	0		183	0	0	0	0	0	0
184	0	0	0		184	0	0	0		184	0	0	0	0	0	0
185	0	0	0		185	0	0	0		185	0	0	0	0	0	0
186	0	0	0		186	0	0	0		186	0	0	0	0	0	0
187	0	0	0		187	0	0	0		187	0	0	0	0	0	0
188	0.42304	0.230509	0.983015		188	0.42304	0.23051	0.98302		188	1.26912	0.69153	2.94906	1.63657	0.957558	0.677096
189	1.69068	1.09215	2.41058		189	1.69068	1.09215	2.41058		189	5.07204	3.27645	7.23174	5.19341	1.61702	1.14341
190	3.03599	2.00962	3.77614		190	3.03599	2.00962	3.77614		190	9.10797	6.02886	11.3284	8.82175	2.17298	1.53653
191	4.36197	2.96666	5.19306		191	4.36197	2.96667	5.19307		191	13.0859	8.90001	15.5792	12.5217	2.7558	1.94865
192	5.69104	3.94087	6.61651		192	5.69104	3.94087	6.61651		192	17.0731	11.8226	19.8495	16.2484	3.32846	2.35358
193	6.98716	4.90822	7.94192		193	6.98716	4.90822	7.94192		193	20.9615	14.7247	23.8258	19.8373	3.79959	2.68672
194	8.25708	5.92155	9.22431		194	8.25708	5.92155	9.22431		194	24.7712	17.7646	27.6729	23.4029	4.15914	2.94096
195	9.56453	6.96096	10.433		195	9.56453	6.96096	10.433		195	28.6936	20.8829	31.2991	26.9585	4.42586	3.12955
196	10.8334	7.97029	11.6105		196	10.8334	7.97029	11.6105		196	32.5003	23.9109	34.8316	30.4142	4.69604	3.3206
197	12.0123	8.92471	12.76		197	12.0123	8.92471	12.76		197	36.0369	26.7741	38.28	33.697	4.98012	3.52148
198	13.1388	9.88507	13.8225		198	13.1388	9.88507	13.8225		198	39.4163	29.6552	41.4675	36.8463	5.15339	3.644
199	14.2588	10.8081	14.8272		199	14.2588	10.8081	14.8271		199	42.7765	32.4244	44.4814	39.8941	5.32754	3.76714
200	15.4038	11.8604	15.7509		200	15.4038	11.8604	15.7509		200	46.2115	35.5811	47.2527	43.0151	5.27379	3.72913
201	16.512	12.7333	16.7807		201	16.512	12.7333	16.7807		201	49.536	38.2	50.3421	46.026	5.54362	3.91993
202	17.507	13.539	17.5026		202	17.507	13.539	17.5026		202	52.5211	40.6171	52.5077	48.5486	5.60842	3.96575
203	18.5764	14.4771	18.2648		203	18.5764	14.4771	18.2648		203	55.7292	43.4313	54.7944	51.3183	5.59	3.95272
204	19.4816	15.2099	18.942		204	19.4816	15.2099	18.942		204	58.4449	45.6298	56.8261	53.6336	5.69801	4.0291
205	20.3785	15.9632	19.5233		205	20.3785	15.9632	19.5233		205	61.1355	47.8897	58.5698	55.865	5.73586	4.05586
206	21.2496	16.6903	20.112		206	21.2496	16.6903	20.112		206	63.7489	50.071	60.3359	58.0519	5.81284	4.1103
207	22.0612	17.4081	20.6497		207	22.0612	17.4081	20.6498		207	66.1835	52.2242	61.9493	60.119	5.84398	4.13232
208	22.7709	18.0972	21.0813		208	22.7709	18.0972	21.0813		208	68.3127	54.2916	63.2438	61.9494	5.7968	4.09896
209	23.5353	18.7752	21.4819		209	23.5353	18.7752	21.4819		209	70.6059	56.3257	64.4456	63.7924	5.84814	4.13526
210	24.2729	19.4111	21.8589		210	24.2729	19.411	21.8589		210	72.8188	58.2331	65.5768	65.5429	5.95462	4.21055
211	24.9846	20.0315	22.1846		211	24.9846	20.0315	22.1846		211	74.9538	60.0946	66.5539	67.2008	6.08346	4.30165
212	25.8804	20.652	22.4112		212	25.8804	20.652	22.4112		212	77.6414	61.9561	67.2337	68.9437	6.51664	4.60796
213	26.4652	21.2286	22.6177		213	26.4653	21.2286	22.6177		213	79.3958	63.6858	67.8532	70.3116	6.64497	4.6987
214	26.9721	21.7633	22.7624		214	26.9721	21.7633	22.7624		214	80.9164	65.2899	68.2873	71.4979	6.77141	4.78811
215	27.5559	22.2976	22.8805		215	27.5559	22.2976	22.8805		215	82.6677	66.8929	68.6415	72.734	7.06036	4.99243
216	28.1939	22.8291	22.9409		216	28.1939	22.8291	22.9409		216	84.5817	68.4874	68.8227	73.9639	7.50916	5.30978
217	28.8121	23.3004	22.9989		217	28.8121	23.3005	22.9989		217	86.4363	69.9014	68.9967	75.1115	8.0164	5.66845
218	29.3164	23.8107	22.9798		218	29.3164	23.8107	22.9798		218	87.9491	71.432	68.9394	76.1068	8.43537	5.96471
219	29.7967	24.2767	22.921		219	29.7967	24.2767	22.921		219	89.3902	72.8301	68.763	76.9944	8.92101	6.30811
220	30.2954	24.7392	22.8505		220	30.2954	24.7392	22.8505		220	90.8862	74.2177	68.5516	77.8851	9.47968	6.70314
221	30.8119	25.1394	22.7178		221	30.8119	25.1394	22.7178		221	92.4357	75.4181	68.1535	78.6691	10.1762	7.19567
222	31.3736	25.5829	22.5247		222	31.3736	25.5829	22.5247		222	94.1207	76.7487	67.5742	79.4812	11.0085	7.78418
223	31.7829	25.9995	22.2251		223	31.7829	25.9995	22.2251		223	95.3487	77.9986	66.6753	80.0075	11.7917	8.338
224	32.1595	26.4006	22.0344		224	32.1595	26.4006	22.0344		224	96.4785	79.2018	66.1032	80.5945	12.4397	8.79618
225	32.5574	26.8307	21.8069		225	32.5574	26.8307	21.8069		225	97.6721	80.4922	65.4206	81.195	13.176	9.31682
226	32.9456	27.1793	21.5573		226	32.9456	27.1793	21.5573		226	98.8369	81.538	64.6718	81.6822	13.9482	9.86288
227	33.3755	27.5623	21.2824		227	33.3755	27.5623	21.2824		227	100.127	82.687	63.8471	82.2202	14.8147	10.4756
228	33.7425	27.9215	20.9725		228	33.7425	27.9215	20.9725		228	101.228	83.7646	62.9174	82.6365	15.6604	11.0736
229	34.0446	28.2698	20.647		229	34.0446	28.2697	20.647		229	102.134	84.8092	61.941	82.9614	16.4606	11.6394
230	34.3436	28.6222	20.2943		230	34.3436	28.6222	20.2943		230	103.031	85.8666	60.8829	83.2601	17.3052	12.2366
231	34.6158	29.0173	19.9273		231	34.6158	29.0173	19.9273		231	103.847	87.052	59.782	83.5605	18.1583	12.8398
232	34.8937	29.2911	19.5253		232	34.8937	29.2911	19.5253		232	104.681	87.8733	58.576	83.7101	19.0511	13.4712
233	35.1689	29.6043	19.1138		233	35.1689	29.6043	19.1138		233	105.507	88.8129	57.3415	83.8871	19.9695	14.1206
234	35.4306	29.8879	18.6334		234	35.4306	29.8879	18.6334		234	106.292	89.6637	55.9001	83.9518	20.965	14.8245
235	35.7275	30.2043	18.1812		235	35.7275	30.2043	18.1812		235	107.183	90.613	54.5435	84.113	21.9758	15.5393
236	36.0151	30.5118	17.7142		236	36.0151	30.5118	17.7142		236	108.045	91.5355	53.1426	84.2412	22.9998	16.2633
237	36.2807	30.8144	17.1371		237	36.2807	30.8144	17.1371		237	108.842	92.4432	51.4112	84.2321	24.1542	17.0796
238	36.481	31.1133	16.4851		238	36.481	31.1133	16.4851		238	109.443	93.34	49.4553	84.0794	25.3502	17.9253
239	36.7189	31.3867	15.9136		239	36.7189	31.3867	15.9136		239	110.157	94.1602	47.7407	84.0192	26.471	18.7178
240	37.0321	31.6628	15.3768		240	37.0321	31.6628	15.3768		240	111.096	94.9883	46.1305	84.0717	27.6227	19.5322
241	37.1849	31.9294	14.8423		241	37.1848	31.9294	14.8422		241	111.555	95.7883	44.5267	83.9565	28.6144	20.2334
242	37.3377	32.2555	14.2885		242	37.3377	32.2555	14.2884		242	112.013	96.7664	42.8653	83.8816	29.6633	20.9751
243	37.5219	32.5877	13.7488		243	37.5219	32.5877	13.7488		243	112.566	97.763	41.2465	83.8584	30.7312	21.7302
244	37.6018	32.6887	13.2368		244	37.6018	32.6887	13.2368		244	112.805	98.0661	39.7104	83.5273	31.5622	22.3178
245	37.6328	32.8069	12.698		245	37.6328	32.8069	12.698		245	112.898	98.4206	38.094	83.1377	32.3945	22.9064
246	37.6742	32.9193	12.2126		246	37.6742	32.9193	12.2126		246	113.023	98.758	36.6378	82.8062	33.1613	23.4486
247	37.6387	33.0099	11.7795		247	37.6387	33.0099	11.7795		247	112.916	99.0298	35.3385	82.4281	33.7765	23.8836
248	37.6476	33.0476	11.3769		248	37.6476	33.0476	11.3769		248	112.943	99.1427	34.1308	82.0721	34.3646	24.2994
249	37.6026	33.0329	10.9678		249	37.6026	33.0329	10.9678		249	112.808	99.0987	32.9035	81.6034	34.8878	24.6694
250	37.5085	33.0151	10.591		250	37.5085	33.0151	10.591		250	112.525	99.0452	31.7731	81.1146	35.3211	24.9758
251	37.4691	32.9893	10.2308		251	37.4691	32.9893	10.2308		251	112.407	98.968	30.6923	80.6892	35.7764	25.2977
252	37.5831	33.0416	9.90109		252	37.5831	33.0416	9.90109		252	112.749	99.1248	29.7033	80.5258	36.3648	25.7138
253	37.4609	32.8968	9.56945		253	37.4609	32.8968	9.56945		253	112.383	98.6903	28.7083	79.9271	36.646	25.9126
254	37.394	32.8244	9.24468		254	37.394	32.8244	9.24468		254	112.182	98.4731	27.734	79.463	37.0036	26.1655
255	37.2693	32.7777	8.94004		255	37.2693	32.7777	8.94004		255	111.808	98.3331	26.8201	78.987	37.2955	26.3719
256	37.1962	32.7315	8.60886		256	37.1962	32.7315	8.60886		256	111.589	98.1944	25.8266	78.5365	37.6705	26.6371
257	37.1546	32.6649	8.29518		257	37.1546	32.6649	8.29518		257	111.464	97.9947	24.8855	78.1147	38.0383	26.8971
258	37.0493	32.6265	7.9982		258	37.0493	32.6265	7.9982		258	111.148	97.8794	23.9946	77.6739	38.3416	27.1116
259	36.9861	32.5932	7.72342		259	36.9861	32.5932	7.72342		259	110.958	97.7795	23.1703	77.3027	38.6537	27.3323
260	36.9172	32.5555	7.44864		260	36.9172	32.5555	7.44864		260	110.751	97.6666	22.3459	76.9213	38.9586	27.5479
261	36.8889	32.5019	7.18655		261	36.8889	32.5019	7.18655		261	110.667	97.5056	21.5597	76.5773	39.2727	27.77
262	36.8645	32.488	6.91314		262	36.8645	32.488	6.91314		262	110.594	97.4641	20.7394	76.2657	39.6272	28.0207
263	36.8259	32.4745	6.66021		263	36.8259	32.4745	6.66021		263	110.478	97.4236	19.9806	75.9606	39.941	28.2425
264	36.8358	32.461	6.40453		264	36.8358	32.461	6.40453		264	110.507	97.3831	19.2136	75.7014	40.3007	28.4969
265	36.8388	32.4566	6.16052		265	36.8388	32.4566	6.16052		265	110.516	97.3697	18.4816	75.4559	40.6429	28.7389
266	36.8555	32.4203	5.914		266	36.8555	32.4203	5.914		266	110.566	97.261	17.742	75.1898	40.9833	28.9796
267	36.8124	32.4064	5.6804		267	36.8124	32.4064	5.6804		267	110.437	97.2191	17.0412	74.8991	41.2661	29.1795
268	36.8382	32.4401	5.44909		268	36.8382	32.4401	5.44909		268	110.515	97.3203	16.3473	74.7274	41.631	29.4375
269	36.821	32.4663	5.23482		269	36.821	32.4663	5.23482		269	110.463	97.3989	15.7045	74.5221	41.9309	29.6496
270	36.8155	32.485	5.00877		270	36.8155	32.4849	5.00877		270	110.446	97.4548	15.0263	74.3092	42.2535	29.8777
271	36.8568	32.496	4.78753		271	36.8568	32.496	4.78753		271	110.57	97.4881	14.3626	74.1403	42.6053	30.1265
272	36.851	32.5074	4.57006		272	36.851	32.5074	4.57006		272	110.553	97.5221	13.7102	73.9285	42.9118	30.3432
273	36.8611	32.5718	4.35362		273	36.8611	32.5718	4.35362		273	110.583	97.7153	13.0609	73.7865	43.2597	30.5892
274	36.8445	32.6366	4.1485		274	36.8445	32.6366	4.1485		274	110.534	97.9099	12.4455	73.6297	43.5696	30.8084
275	36.8636	32.6865	3.9538		275	36.8636	32.6865	3.9538		275	110.591	98.0596	11.8614	73.5039	43.8871	31.0328
276	36.9312	32.7656	3.74869		276	36.9312	32.7656	3.74869		276	110.794	98.2967	11.2461	73.4455	44.2766	31.3082
277	36.9664	32.8787	3.55776		277	36.9663	32.8787	3.55776		277	110.899	98.6361	10.6733	73.4028	44.6381	31.5639
278	36.9994	32.9308	3.37255		278	36.9994	32.9308	3.37255		278	110.998	98.7923	10.1176	73.3027	44.9556	31.7884
279	37.1012	33.0114	3.18757		279	37.1012	33.0114	3.18757		279	111.304	99.0342	9.56271	73.3002	45.3467	32.065
280	37.1758	33.0883	3.013		280	37.1758	33.0883	3.013		280	111.527	99.2648	9.039	73.2771	45.6982	32.3135
281	37.2276	33.1958	2.8541		281	37.2276	33.1958	2.8541		281	111.683	99.5875	8.5623	73.2776	46.0263	32.5455
282	37.299	33.2915	2.6269		282	37.299	33.2914	2.6269		282	111.897	99.8743	7.8807	73.2174	46.46	32.8522
283	37.3945	33.4081	2.45519		283	37.3945	33.4081	2.45519		283	112.184	100.224	7.36557	73.2579	46.848	33.1265
284	37.4613	33.5198	2.30053		284	37.4614	33.5198	2.30053		284	112.384	100.559	6.90159	73.2817	47.1854	33.3651
285	37.574	33.6067	2.11692		285	37.574	33.6067	2.11692		285	112.722	100.82	6.35076	73.2977	47.5873	33.6493
286	37.6019	33.8887	1.95265		286	37.6019	33.8887	1.95265		286	112.806	101.666	5.85795	73.4433	48.006	33.9453
287	37.6971	33.9682	1.74925		287	37.6971	33.9682	1.74925		287	113.091	101.905	5.24775	73.4146	48.4171	34.2361
288	37.8513	34.0889	1.58703		288	37.8513	34.0889	1.58703		288	113.554	102.267	4.76109	73.5273	48.8429	34.5371
289	38.0266	34.2053	1.4358		289	38.0266	34.2053	1.4358		289	114.08	102.616	4.3074	73.6676	49.2679	34.8377
290	38.1077	34.3343	1.29257		290	38.1077	34.3343	1.29257		290	114.323	103.003	3.87771	73.7346	49.612	35.081
291	38.1871	34.509	1.14088		291	38.1871	34.509	1.14088		291	114.561	103.527	3.42264	73.837	49.9938	35.351
292	38.2596	34.7172	0.984616		292	38.2596	34.7172	0.98462		292	114.779	104.152	2.95386	73.9614	50.397	35.6361
293	38.533	34.8757	0.826176		293	38.533	34.8757	0.82618		293	115.599	104.627	2.47854	74.2349	50.9368	36.0177
294	38.5971	35.0589	0.689357		294	38.5971	35.0589	0.68936		294	115.791	105.177	2.06808	74.3453	51.2911	36.2683
295	38.7283	35.2401	0.534234		295	38.7283	35.2401	0.53423		295	116.185	105.72	1.60269	74.5026	51.7248	36.5749
296	38.887	35.4541	0.40119		296	38.887	35.4541	0.40119		296	116.661	106.362	1.20357	74.7423	52.1694	36.8893
297	38.9582	35.6508	0.267116		297	38.9582	35.6508	0.26712		297	116.875	106.952	0.80136	74.8761	52.5352	37.148
298	39.1794	35.8012	0.142995		298	39.1794	35.8012	0.143		298	117.538	107.404	0.429	75.1236	52.9789	37.4617
299	39.2939	35.9854	0.013841		299	39.2939	35.9854	0.01384		299	117.882	107.956	0.04152	75.2931	53.365	37.7347
300	39.4167	36.1978	0		300	39.4167	36.1978	0		300	118.25	108.593	0	75.6146	53.6127	37.9099

## Sheet: ES
	Raw recordings					Baseline corrected data					Norm to 50 ug Chl (DF 4)			Avg	SD	SE		Source data Fig 1c
Time	Oxygen 1	Oxygen 2	Oxygen 3		Time	Oxygen 1	Oxygen 2	Oxygen 3		Time	Oxygen 1	Oxygen 2	Oxygen 3					Time	ES	SE	X 0 of set
0	28.1774	19.4467	5.5541		0	28.1774	19.4467	5.5541		0	112.71	77.787	22.2164	70.9044	45.6376	26.3489		150	0	0	0
1	27.0202	18.9333	4.73159		1	27.0202	18.9333	4.73159		1	108.081	75.7333	18.9264	67.5801	45.1329	26.0575		151	0	0	1
2	25.8057	18.4126	3.64584		2	25.8057	18.4126	3.64584		2	103.223	73.6504	14.5834	63.8189	45.1303	26.056		152	0	0	2
3	24.7026	17.8766	3.43524		3	24.7026	17.8766	3.43524		3	98.8105	71.5066	13.741	61.3527	43.4342	25.0768		153	0	0	3
4	23.6152	17.3776	2.20592		4	23.6151	17.3776	2.20592		4	94.4606	69.5106	8.82368	57.5983	44.0437	25.4286		154	0	0	4
5	22.5556	16.8853	2.84415		5	22.5556	16.8853	2.84415		5	90.2224	67.5411	11.3766	56.38	40.5906	23.435		155	0	0	5
6	21.5022	16.4169	0.788196		6	21.5022	16.4169	0.7882		6	86.009	65.6677	3.1528	51.6098	43.1799	24.9299		156	0	0	6
7	20.5406	15.9572	0		7	20.5406	15.9572	0		7	82.1624	63.8287	0	48.6637	43.1294	24.9008		157	0	0	7
8	19.7339	15.4968	0		8	19.7339	15.4968	0		8	78.9355	61.9873	0	46.9743	41.5542	23.9913		158	0	0	8
9	18.8343	15.0338	0		9	18.8343	15.0337	0		9	75.337	60.135	0	45.1573	39.8392	23.0012		159	0	0	9
10	17.9969	14.6029	0		10	17.9969	14.6029	0		10	71.9875	58.4117	0	43.4664	38.2501	22.0837		160	0	0	10
11	17.2942	14.1688	0		11	17.2942	14.1688	0		11	69.177	56.6752	0	41.9507	36.8642	21.2836		161	0	0	11
12	16.5147	13.7335	0		12	16.5147	13.7335	0		12	66.059	54.934	0	40.331	35.3678	20.4196		162	0	0	12
13	15.8622	13.3186	0		13	15.8622	13.3186	0		13	63.4489	53.2744	0	38.9077	34.077	19.6743		163	0	0	13
14	15.1724	12.8745	0		14	15.1724	12.8745	0		14	60.6896	51.498	0	37.3959	32.7102	18.8853		164	0	0	14
15	14.5024	12.4637	0		15	14.5024	12.4637	0		15	58.0095	49.8548	0	35.9548	31.4036	18.1309		165	0	0	15
16	13.8391	12.0603	0		16	13.8391	12.0603	0		16	55.3564	48.2414	0	34.5326	30.1169	17.388		166	0	0	16
17	13.2995	11.6318	0		17	13.2995	11.6318	0		17	53.198	46.5272	0	33.2417	28.9808	16.732		167	0	0	17
18	12.731	11.2828	0		18	12.731	11.2828	0		18	50.9242	45.1311	0	32.0184	27.8797	16.0963		168	0	0	18
19	12.2129	10.8615	0		19	12.2129	10.8614	0		19	48.8518	43.4458	0	30.7659	26.7808	15.4619		169	0	0	19
20	11.7657	10.4762	0		20	11.7657	10.4762	0		20	47.0626	41.9046	0	29.6557	25.8118	14.9024		170	0	0	20
21	11.2026	10.0926	0		21	11.2026	10.0926	0		21	44.8104	40.3704	0	28.3936	24.6896	14.2545		171	0	0	21
22	10.6459	9.72308	0		22	10.6459	9.72309	0		22	42.5837	38.8924	0	27.1587	23.5924	13.6211		172	0	0	22
23	10.1788	9.36068	0		23	10.1788	9.36068	0		23	40.7154	37.4427	0	26.0527	22.6216	13.0606		173	0	0	23
24	9.44361	9.00124	0		24	9.44361	9.00124	0		24	37.7744	36.005	0	24.5931	21.3166	12.3072		174	0	0	24
25	8.38303	8.65553	0		25	8.38304	8.65553	0		25	33.5322	34.6221	0	22.7181	19.682	11.3634		175	0	0	25
26	7.44761	8.31794	0		26	7.44761	8.31794	0		26	29.7904	33.2718	0	21.0207	18.2875	10.5583		176	0	0	26
27	6.87024	7.96457	0		27	6.87025	7.96457	0		27	27.481	31.8583	0	19.7798	17.269	9.97028		177	0	0	27
28	6.38852	7.60182	0		28	6.38852	7.60182	0		28	25.5541	30.4073	0	18.6538	16.3359	9.43153		178	0	0	28
29	6.03594	7.2489	0		29	6.03595	7.2489	0		29	24.1438	28.9956	0	17.7131	15.5307	8.96663		179	0	0	29
30	5.66781	6.94426	0		30	5.66781	6.94426	0		30	22.6712	27.777	0	16.8161	14.7852	8.53626		180	0	0	30
31	5.34453	6.63024	0		31	5.34453	6.63024	0		31	21.3781	26.521	0	15.9664	14.0643	8.12005		181	0	0	31
32	5.08862	6.27584	0		32	5.08862	6.27584	0		32	20.3545	25.1034	0	15.1526	13.3356	7.69933		182	0	0	32
33	4.85983	5.98698	0		33	4.85983	5.98698	0		33	19.4393	23.9479	0	14.4624	12.7261	7.3474		183	0	0	33
34	4.63458	5.67445	0		34	4.63458	5.67445	0		34	18.5383	22.6978	0	13.7454	12.0842	6.97679		184	0	0	34
35	4.4226	5.36672	0		35	4.4226	5.36672	0		35	17.6904	21.4669	0	13.0524	11.4604	6.61664		185	0	0	35
36	4.19117	5.04801	0		36	4.19117	5.04801	0		36	16.7647	20.192	0	12.3189	10.8052	6.23841		186	0	0	36
37	3.97325	4.69029	0		37	3.97325	4.69029	0		37	15.893	18.7612	0	11.5514	10.1061	5.83474		187	0	0	37
38	3.77042	4.39583	0		38	3.77042	4.39583	0		38	15.0817	17.5833	0	10.8883	9.51217	5.49185		188	0	0	38
39	3.56176	4.07906	0		39	3.56176	4.07906	0		39	14.247	16.3162	0	10.1878	8.88331	5.12878		189	0	0	39
40	3.39577	3.78701	0		40	3.39577	3.78701	0		40	13.5831	15.148	0	9.57704	8.33079	4.80978		190	0	0	40
41	3.35573	3.50628	0		41	3.35573	3.50628	0		41	13.4229	14.0251	0	9.14935	7.92929	4.57798		191	0	0	41
42	3.03851	3.23927	0		42	3.03851	3.23927	0		42	12.154	12.9571	0	8.37037	7.26007	4.1916		192	0.09716	0.09716	42
43	2.8263	2.99446	0		43	2.8263	2.99446	0		43	11.3052	11.9778	0	7.76101	6.72964	3.88536		193	0.599893	0.599893	43
44	2.64532	2.81211	0		44	2.64532	2.81211	0		44	10.5813	11.2484	0	7.27657	6.31052	3.64338		194	1.11041	1.11041	44
45	2.50736	2.5506	0		45	2.50736	2.5506	0		45	10.0294	10.2024	0	6.74395	5.84107	3.37234		195	1.60049	1.60049	45
46	2.37603	2.1851	0		46	2.37603	2.1851	0		46	9.50412	8.7404	0	6.08151	5.28056	3.04874		196	2.09012	2.09012	46
47	2.13259	1.92004	0		47	2.13259	1.92004	0		47	8.53036	7.68016	0	5.40351	4.69884	2.71288		197	2.56952	2.56952	47
48	1.96157	1.63027	0		48	1.96157	1.63028	0		48	7.84628	6.52112	0	4.78913	4.2001	2.42493		198	3.06005	3.06005	48
49	1.80885	1.37688	0		49	1.80885	1.37689	0		49	7.2354	5.50756	0	4.24765	3.77866	2.18161		199	3.53884	3.53884	49
50	1.66585	1.11675	0		50	1.66585	1.11675	0		50	6.6634	4.467	0	3.71013	3.39556	1.96043		200	3.99765	3.99765	50
51	1.52469	0.87285	0		51	1.52469	0.87285	0		51	6.09876	3.4914	0	3.19672	3.06004	1.76671		201	4.44609	4.44609	51
52	1.37334	0.639823	0		52	1.37334	0.63982	0		52	5.49336	2.55928	0	2.68421	2.74881	1.58703		202	4.91664	4.91664	52
53	1.20506	0.353029	0		53	1.20506	0.35303	0		53	4.82024	1.41212	0	2.07745	2.47804	1.4307		203	5.50327	5.26712	53
54	1.0894	0.088657	0		54	1.0894	0.08866	0		54	4.3576	0.35464	0	1.57075	2.41999	1.39718		204	6.19271	5.63461	54
55	0.978439	0	0		55	0.97844	0	0		55	3.91376	0	0	1.30459	2.25961	1.30459		205	6.94239	5.91992	55
56	0.869762	0	0		56	0.86976	0	0		56	3.47904	0	0	1.15968	2.00862	1.15968		206	7.47685	6.28646	56
57	0.746784	0	0		57	0.74678	0	0		57	2.98712	0	0	0.995707	1.72461	0.995707		207	8.16416	6.55585	57
58	0.623121	0	0		58	0.62312	0	0		58	2.49248	0	0	0.830827	1.43903	0.830827		208	8.94923	6.81408	58
59	0.50838	0	0.151003		59	0.50838	0	0.151		59	2.03352	0	0.604	0.879173	1.04431	0.602935		209	13.0601	6.91015	59
60	0.382086	0	4.93876		60	0.38209	0	4.93876		60	1.52836	0	19.755	7.09447	10.991	6.34564		210	10.1864	7.48502	60
61	0.333352	0	7.51728		61	0.33335	0	7.51728		61	1.3334	0	30.0691	10.4675	16.9886	9.80836		211	10.4176	7.89689	61
62	0.268375	0	9.07285		62	0.26838	0	9.07285		62	1.07352	0	36.2914	12.455	20.6499	11.9222		212	11.2254	7.96913	62
63	0.173082	0	10.3039		63	0.17308	0	10.3039		63	0.69232	0	41.2155	13.9693	23.5985	13.6246		213	12.1164	8.03164	63
64	0.180975	0	11.3198		64	0.18098	0	11.3198		64	0.72392	0	45.2794	15.3344	25.9356	14.9739		214	15.5161	7.47252	64
65	0.171366	0	12.1442		65	0.17137	0	12.1442		65	0.68548	0	48.5768	16.4207	27.85	16.0792		215	14.1348	8.01065	65
66	0.037063	0	12.664		66	0.03706	0	12.664		66	0.14824	0	50.656	16.9348	29.2036	16.8607		216	14.7772	8.16207	66
67	0	0	12.9193		67	0	0	12.9193		67	0	0	51.6774	17.2258	29.836	17.2258		217	15.6267	8.21476	67
68	0	0	12.8212		68	0	0	12.8212		68	0	0	51.2848	17.0949	29.6093	17.0949		218	16.3434	8.32929	68
69	0	0	7.88472		69	0	0	7.88472		69	0	0	31.5389	10.513	18.209	10.513		219	17.1961	8.40699	69
70	0	0	5.03909		70	0	0	5.03909		70	0	0	20.1564	6.71879	11.6373	6.71879		220	18.0824	8.41708	70
71	0	0	4.01351		71	0	0	4.01352		71	0	0	16.0541	5.35136	9.26883	5.35136		221	18.9213	8.46202	71
72	0	0	3.26078		72	0	0	3.26078		72	0	0	13.0431	4.34771	7.53045	4.34771		222	19.6948	8.55718	72
73	0	0	2.60883		73	0	0	2.60883		73	0	0	10.4353	3.47844	6.02483	3.47844		223	20.4928	8.64874	73
74	0	0	2.18053		74	0	0	2.18053		74	0	0	8.72212	2.90737	5.03572	2.90737		224	21.365	8.71326	74
75	0	0	1.90151		75	0	0	1.90151		75	0	0	7.60604	2.53535	4.39135	2.53535		225	22.1026	8.83295	75
76	0	0	1.73415		76	0	0	1.73415		76	0	0	6.9366	2.3122	4.00485	2.3122		226	22.8984	8.94131	76
77	0	0	1.67306		77	0	0	1.67306		77	0	0	6.69224	2.23075	3.86377	2.23075		227	23.6697	9.02156	77
78	0	0	1.80141		78	0	0	1.80141		78	0	0	7.20564	2.40188	4.16018	2.40188		228	24.4606	9.17904	78
79	0	0	1.58337		79	0	0	1.58337		79	0	0	6.33348	2.11116	3.65664	2.11116		229	25.1697	9.35255	79
80	0	0	1.52194		80	0	0	1.52194		80	0	0	6.08776	2.02925	3.51477	2.02925		230	25.9084	9.52127	80
81	0	0	1.51691		81	0	0	1.51691		81	0	0	6.06764	2.02255	3.50315	2.02255		231	26.7148	9.69774	81
82	0	0	1.51279		82	0	0	1.51279		82	0	0	6.05116	2.01705	3.49364	2.01705		232	27.4927	9.8068	82
83	0	0	1.49483		83	0	0	1.49483		83	0	0	5.97932	1.99311	3.45216	1.99311		233	28.2508	9.94024	83
84	0	0	1.48636		84	0	0	1.48636		84	0	0	5.94544	1.98181	3.4326	1.98181		234	29.0128	10.1294	84
85	0	0	1.45548		85	0	0	1.45548		85	0	0	5.82192	1.94064	3.36129	1.94064		235	29.9658	10.3728	85
86	0	0	1.39885		86	0	0	1.39885		86	0	0	5.5954	1.86513	3.23051	1.86513		236	30.7186	10.5173	86
87	0	0	1.31694		87	0	0	1.31694		87	0	0	5.26776	1.75592	3.04134	1.75592		237	31.4797	10.7185	87
88	0	0	1.20048		88	0	0	1.20048		88	0	0	4.80192	1.60064	2.77239	1.60064		238	32.2007	10.9643	88
89	0	0	1.09661		89	0	0	1.09661		89	0	0	4.38644	1.46215	2.53251	1.46215		239	32.8781	11.2365	89
90	0	0	1.07064		90	0	0	1.07064		90	0	0	4.28256	1.42752	2.47254	1.42752		240	33.5352	11.4891	90
91	0	0	1.07019		91	0	0	1.07019		91	0	0	4.28076	1.42692	2.4715	1.42692		241	34.2602	11.7663	91
92	0	0	1.04067		92	0	0	1.04067		92	0	0	4.16268	1.38756	2.40332	1.38756		242	34.9954	12.0328	92
93	0	0	1.02751		93	0	0	1.02752		93	0	0	4.11008	1.37003	2.37296	1.37003		243	35.7986	12.3582	93
94	0	0	1.03312		94	0	0	1.03312		94	0	0	4.13248	1.37749	2.38589	1.37749		244	36.4882	12.6826	94
95	0	0	0.998687		95	0	0	0.99869		95	0	0	3.99476	1.33159	2.30638	1.33159		245	37.0209	12.9768	95
96	0	0	0.949039		96	0	0	0.94904		96	0	0	3.79616	1.26539	2.19171	1.26539		246	37.342	13.2361	96
97	0	0	0.927532		97	0	0	0.92753		97	0	0	3.71012	1.23671	2.14204	1.23671		247	36.7331	12.8525	97
98	1.55283	0	1.08494		98	1.55283	0	1.08494		98	6.21132	0	4.33976	3.51703	3.18634	1.83964		248	36.3996	12.7674	98
99	5.64562	0	0.861982		99	5.64562	0	0.86198		99	22.5825	0	3.44792	8.6768	12.1654	7.02372		249	37.0461	13.2967	99
100	6.8	0	0.762342		100	6.80001	0	0.76234		100	27.2	0	3.04936	10.0831	14.9019	8.6036		250	36.9705	13.4436	100
101	6.9406	0	0.667164		101	6.9406	0	0.66716		101	27.7624	0	2.66864	10.1437	15.3165	8.84298		251	36.3027	13.3233	101
102	6.95421	0	0.588802		102	6.95421	0	0.5888		102	27.8168	0	2.3552	10.0573	15.4252	8.90574		252	35.9223	13.3813	102
103	7.121	0	0.53412		103	7.121	0	0.53412		103	28.484	0	2.13648	10.2068	15.8645	9.15937		253	35.6172	13.5865	103
104	5.29751	0	0.496941		104	5.29751	0	0.49694		104	21.19	0	1.98776	7.72593	11.7025	6.75646		254	35.2007	13.7857	104
105	2.88121	0	0.463079		105	2.88121	0	0.46308		105	11.5248	0	1.85232	4.45905	6.18884	3.57313		255	34.7176	14.0184	105
106	2.2089	0	0.391466		106	2.2089	0	0.39147		106	8.8356	0	1.56588	3.46716	4.71467	2.72202		256	34.2687	14.2987	106
107	2.36207	0	0.318252		107	2.36208	0	0.31825		107	9.44832	0	1.273	3.57377	5.12717	2.96017		257	33.9681	14.6596	107
108	4.68903	0.084996	0.261968		108	4.68903	0.085	0.26197		108	18.7561	0.34	1.04788	6.71467	10.4342	6.02419		258	33.5942	14.9808	108
109	4.99092	0.136818	0.220213		109	4.99093	0.13682	0.22021		109	19.9637	0.54728	0.88084	7.13061	11.115	6.41728		259	33.3322	15.4643	109
110	4.57326	0.173425	0.184064		110	4.57326	0.17343	0.18406		110	18.293	0.69372	0.73624	6.57433	10.1487	5.85937		260	35.1136	15.9883	110
111	4.14999	0.182577	0.120573		111	4.14999	0.18258	0.12057		111	16.6	0.73032	0.48228	5.93752	9.23478	5.3317		261	34.7283	16.0473	111
112	3.69263	0.185894	0.073213		112	3.69263	0.18589	0.07321		112	14.7705	0.74356	0.29284	5.26897	8.23167	4.75255		262	33.6514	15.9281	112
113	3.29659	0.114282	0.035347		113	3.29659	0.11428	0.03535		113	13.1864	0.45712	0.1414	4.59496	7.44205	4.29667		263	32.6046	15.8361	113
114	2.9201	0.022192	0		114	2.92011	0.02219	0		114	11.6804	0.08876	0	3.92307	6.71823	3.87877		264	31.5361	15.7188	114
115	2.5728	0.87102	0		115	2.5728	0.87102	0		115	10.2912	3.48408	0	4.59176	5.23425	3.022		265	30.4093	15.5845	115
116	2.28612	3.0035	0		116	2.28612	3.0035	0		116	9.14448	12.014	0	7.05283	6.27418	3.6224		266	29.1853	15.3734	116
117	2.0476	3.87807	0		117	2.0476	3.87807	0		117	8.1904	15.5123	0	7.90089	7.76019	4.48035		267	27.8707	15.0406	117
118	1.90254	4.1453	0		118	1.90254	4.1453	0		118	7.61016	16.5812	0	8.06379	8.2999	4.79195		268	26.6151	14.7886	118
119	1.79123	4.1993	0		119	1.79123	4.1993	0		119	7.16492	16.7972	0	7.98737	8.42875	4.86634		269	25.4072	14.4788	119
120	1.50741	4.19449	0		120	1.50741	4.19449	0		120	6.02964	16.778	0	7.60253	8.49885	4.90681		270	24.2743	14.1365	120
121	1.23183	4.17344	0.051821		121	1.23183	4.17344	0.05182		121	4.92732	16.6938	0.20728	7.27612	8.4905	4.90199
122	1.12922	4.3201	0		122	1.12922	4.3201	0		122	4.51688	17.2804	0	7.26576	8.96216	5.17431
123	1.03346	4.18431	0		123	1.03346	4.18431	0		123	4.13384	16.7372	0	6.95703	8.71846	5.03361
124	0.924215	4.096	2.67118		124	0.92422	4.096	2.67118		124	3.69688	16.384	10.6847	10.2552	6.35446	3.66875
125	0.815537	4.011	6.3566		125	0.81554	4.011	6.3566		125	3.26216	16.044	25.4264	14.9109	11.1255	6.4233
126	0.692102	3.88608	6.7618		126	0.6921	3.88608	6.7618		126	2.7684	15.5443	27.0472	15.12	12.145	7.0119
127	0.598297	3.73198	5.8147		127	0.5983	3.73198	5.8147		127	2.3932	14.9279	23.2588	13.5266	10.5031	6.06399
128	0.535378	3.56851	4.70116		128	0.53538	3.56851	4.70116		128	2.14152	14.274	18.8046	11.7401	8.61572	4.97429
129	0.458732	3.36957	3.73816		129	0.45873	3.36957	3.73816		129	1.83492	13.4783	14.9526	10.0886	7.18582	4.14874
130	0.402677	3.15656	3.01071		130	0.40268	3.15656	3.01071		130	1.61072	12.6262	12.0428	8.75993	6.19827	3.57857
131	0.360808	2.90237	2.38873		131	0.36081	2.90237	2.38873		131	1.44324	11.6095	9.55492	7.53588	5.37545	3.10352
132	0.374421	2.66958	1.75554		132	0.37442	2.66958	1.75554		132	1.49768	10.6783	7.02216	6.39939	4.6219	2.66845
133	0.365384	2.42122	1.13368		133	0.36538	2.42122	1.13368		133	1.46152	9.68488	4.53472	5.22704	4.15516	2.39899
134	0.333124	2.12893	0.723447		134	0.33312	2.12893	0.72345		134	1.33248	8.51572	2.8938	4.24733	3.77806	2.18127
135	0.356804	1.8506	0.260138		135	0.3568	1.8506	0.26014		135	1.4272	7.4024	1.04056	3.29005	3.56664	2.0592
136	0.431048	1.57491	0		136	0.43105	1.57491	0		136	1.7242	6.29964	0	2.67461	3.25558	1.87961
137	0.346508	1.30298	0		137	0.34651	1.30298	0		137	1.38604	5.21192	0	2.19932	2.69946	1.55854
138	0.006977	1.01905	0		138	0.00698	1.01905	0		138	0.02792	4.0762	0	1.36804	2.34538	1.3541
139	1.67478	0.739234	0		139	1.67478	0.73923	0		139	6.69912	2.95692	0	3.21868	3.35722	1.93829
140	3.37998	0.475891	0		140	3.37998	0.47589	0		140	13.5199	1.90356	0	5.14116	7.31837	4.22527
141	0.746784	0.221586	0		141	0.74678	0.22159	0		141	2.98712	0.88636	0	1.29116	1.53415	0.885742
142	0	0.036491	0		142	0	0.03649	0		142	0	0.14596	0	0.0486533	0.08427	0.0486533
143	0	0	0		143	0	0	0		143	0	0	0	0	0	0
144	0	0	0		144	0	0	0		144	0	0	0	0	0	0
145	0	0	0		145	0	0	0		145	0	0	0	0	0	0
146	0	0	0		146	0	0	0		146	0	0	0	0	0	0
147	0	0	0		147	0	0	0		147	0	0	0	0	0	0
148	0	0	0		148	0	0	0		148	0	0	0	0	0	0
149	0	0	0		149	0	0	0		149	0	0	0	0	0	0
150	0	0	0		150	0	0	0		150	0	0	0	0	0	0
151	0	0	0		151	0	0	0		151	0	0	0	0	0	0
152	0	0	0		152	0	0	0		152	0	0	0	0	0	0
153	0	0	0		153	0	0	0		153	0	0	0	0	0	0
154	0	0	0		154	0	0	0		154	0	0	0	0	0	0
155	0	0	0		155	0	0	0		155	0	0	0	0	0	0
156	0	0	0		156	0	0	0		156	0	0	0	0	0	0
157	0	0	0		157	0	0	0		157	0	0	0	0	0	0
158	0	0	0		158	0	0	0		158	0	0	0	0	0	0
159	0	0	0		159	0	0	0		159	0	0	0	0	0	0
160	0	0	0		160	0	0	0		160	0	0	0	0	0	0
161	0	0	0		161	0	0	0		161	0	0	0	0	0	0
162	0	0	0		162	0	0	0		162	0	0	0	0	0	0
163	0	0	0		163	0	0	0		163	0	0	0	0	0	0
164	0	0	0		164	0	0	0		164	0	0	0	0	0	0
165	0	0	0		165	0	0	0		165	0	0	0	0	0	0
166	0	0	0		166	0	0	0		166	0	0	0	0	0	0
167	0	0	0		167	0	0	0		167	0	0	0	0	0	0
168	0	0	0		168	0	0	0		168	0	0	0	0	0	0
169	0	0	0		169	0	0	0		169	0	0	0	0	0	0
170	0	0	0		170	0	0	0		170	0	0	0	0	0	0
171	0	0	0		171	0	0	0		171	0	0	0	0	0	0
172	0	0	0		172	0	0	0		172	0	0	0	0	0	0
173	0	0	0		173	0	0	0		173	0	0	0	0	0	0
174	0	0	0		174	0	0	0		174	0	0	0	0	0	0
175	0	0	0		175	0	0	0		175	0	0	0	0	0	0
176	0	0	0		176	0	0	0		176	0	0	0	0	0	0
177	0	0	0		177	0	0	0		177	0	0	0	0	0	0
178	0	0	0		178	0	0	0		178	0	0	0	0	0	0
179	0	0	0		179	0	0	0		179	0	0	0	0	0	0
180	0	0	0		180	0	0	0		180	0	0	0	0	0	0
181	0	0	0		181	0	0	0		181	0	0	0	0	0	0
182	0	0	0		182	0	0	0		182	0	0	0	0	0	0
183	0	0	0		183	0	0	0		183	0	0	0	0	0	0
184	0	0	0		184	0	0	0		184	0	0	0	0	0	0
185	0	0	0		185	0	0	0		185	0	0	0	0	0	0
186	0	0	0		186	0	0	0		186	0	0	0	0	0	0
187	0	0	0		187	0	0	0		187	0	0	0	0	0	0
188	0	0	0		188	0	0	0		188	0	0	0	0	0	0
189	0	0	0		189	0	0	0		189	0	0	0	0	0	0
190	0	0	0		190	0	0	0		190	0	0	0	0	0	0
191	0	0	0		191	0	0	0		191	0	0	0	0	0	0
192	0	0	0.07287		192	0	0	0.07287		192	0	0	0.29148	0.09716	0.168286	0.09716
193	0	0	0.449923		193	0	0	0.44992		193	0	0	1.79968	0.599893	1.03905	0.599893
194	0	0	0.832811		194	0	0	0.83281		194	0	0	3.33124	1.11041	1.92329	1.11041
195	0	0	1.20037		195	0	0	1.20037		195	0	0	4.80148	1.60049	2.77214	1.60049
196	0	0	1.56759		196	0	0	1.56759		196	0	0	6.27036	2.09012	3.62019	2.09012
197	0	0	1.92714		197	0	0	1.92714		197	0	0	7.70856	2.56952	4.45054	2.56952
198	0	0	2.29504		198	0	0	2.29504		198	0	0	9.18016	3.06005	5.30017	3.06005
199	0	0	2.65413		199	0	0	2.65413		199	0	0	10.6165	3.53884	6.12945	3.53884
200	0	0	2.99824		200	0	0	2.99824		200	0	0	11.993	3.99765	6.92414	3.99765
201	0	0	3.33457		201	0	0	3.33457		201	0	0	13.3383	4.44609	7.70086	4.44609
202	0	0	3.68748		202	0	0	3.68748		202	0	0	14.7499	4.91664	8.51587	4.91664
203	0.118972	0	4.00848		203	0.11897	0	4.00848		203	0.47588	0	16.0339	5.50327	9.12292	5.26712
204	0.283818	0	4.36071		204	0.28382	0	4.36071		204	1.13528	0	17.4428	6.19271	9.75942	5.63461
205	0.526913	0	4.67988		205	0.52691	0	4.67988		205	2.10764	0	18.7195	6.94239	10.2536	5.91992
206	0.615342	0	4.9923		206	0.61534	0	4.9923		206	2.46136	0	19.9692	7.47685	10.8885	6.28646
207	0.840247	0	5.28287		207	0.84025	0	5.28287		207	3.361	0	21.1315	8.16416	11.3551	6.55585
208	1.1307	0	5.58122		208	1.1307	0	5.58122		208	4.5228	0	22.3249	8.94923	11.8023	6.81408
209	3.91879	0	5.87625		209	3.91879	0	5.87625		209	15.6752	0	23.505	13.0601	11.9687	6.91015
210	1.44484	0	6.19496		210	1.44484	0	6.19496		210	5.77936	0	24.7798	10.1864	12.9644	7.48502
211	1.3365	0	6.47672		211	1.3365	0	6.47672		211	5.346	0	25.9069	10.4176	13.6778	7.89689
212	1.43386	0.253046	6.73217		212	1.43386	0.25305	6.73217		212	5.73544	1.0122	26.9287	11.2254	13.8029	7.96913
213	1.54654	0.538238	7.00249		213	1.54654	0.53824	7.00249		213	6.18616	2.15296	28.01	12.1164	13.9112	8.03164
214	3.54357	0.824117	7.26938		214	3.54357	0.82412	7.26938		214	14.1743	3.29648	29.0775	15.5161	12.9428	7.47252
215	1.97392	1.11869	7.50847		215	1.97393	1.11869	7.50847		215	7.89572	4.47476	30.0339	14.1348	13.8749	8.01065
216	1.9038	1.41361	7.76552		216	1.9038	1.41361	7.76552		216	7.6152	5.65444	31.0621	14.7772	14.1371	8.16207
217	1.99623	1.71298	8.01079		217	1.99623	1.71298	8.01079		217	7.98492	6.85192	32.0432	15.6267	14.2284	8.21476
218	2.07677	1.93114	8.24965		218	2.07677	1.93114	8.24965		218	8.30708	7.72456	32.9986	16.3434	14.4268	8.32929
219	2.15627	2.23853	8.50224		219	2.15627	2.23853	8.50224		219	8.62508	8.95412	34.009	17.1961	14.5613	8.40699
220	2.28486	2.5506	8.72634		220	2.28486	2.5506	8.72634		220	9.13944	10.2024	34.9054	18.0824	14.5788	8.41708
221	2.37969	2.85902	8.95228		221	2.37969	2.85902	8.95228		221	9.51876	11.4361	35.8091	18.9213	14.6566	8.46202
222	2.42923	3.16045	9.18141		222	2.42923	3.16045	9.18141		222	9.71692	12.6418	36.7256	19.6948	14.8215	8.55718
223	2.49123	3.46773	9.41067		223	2.49123	3.46773	9.41067		223	9.96492	13.8709	37.6427	20.4928	14.9801	8.64874
224	2.56936	3.81641	9.63797		224	2.56936	3.81641	9.63797		224	10.2774	15.2656	38.5519	21.365	15.0918	8.71326
225	2.60711	4.1143	9.85556		225	2.60711	4.1143	9.85556		225	10.4284	16.4572	39.4222	22.1026	15.2991	8.83295
226	2.67015	4.42466	10.079		226	2.67015	4.42466	10.079		226	10.6806	17.6986	40.3159	22.8984	15.4868	8.94131
227	2.74805	4.72243	10.2818		227	2.74805	4.72244	10.2818		227	10.9922	18.8898	41.1272	23.6697	15.6258	9.02156
228	2.7929	5.03405	10.5185		228	2.7929	5.03405	10.5185		228	11.1716	20.1362	42.074	24.4606	15.8986	9.17904
229	2.81189	5.32805	10.7373		229	2.81189	5.32805	10.7373		229	11.2476	21.3122	42.9493	25.1697	16.1991	9.35255
230	2.83465	5.64368	10.953		230	2.83465	5.64368	10.953		230	11.3386	22.5747	43.8119	25.9084	16.4913	9.52127
231	2.88967	5.95289	11.1935		231	2.88968	5.95289	11.1936		231	11.5587	23.8116	44.7742	26.7148	16.797	9.69774
232	2.95465	6.27973	11.3852		232	2.95465	6.27973	11.3852		232	11.8186	25.1189	45.5406	27.4927	16.9859	9.8068
233	3.00018	6.61434	11.5736		233	3.00018	6.61434	11.5736		233	12.0007	26.4574	46.2943	28.2508	17.217	9.94024
234	3.05063	6.90662	11.8024		234	3.05063	6.90662	11.8024		234	12.2025	27.6265	47.2095	29.0128	17.5446	10.1294
235	3.12808	7.24524	12.1011		235	3.12808	7.24524	12.1011		235	12.5123	28.981	48.4042	29.9658	17.9662	10.3728
236	3.15691	7.61749	12.2645		236	3.15691	7.61749	12.2645		236	12.6276	30.47	49.0582	30.7186	18.2165	10.5173
237	3.15016	8.03115	12.4285		237	3.15016	8.03115	12.4285		237	12.6006	32.1246	49.7139	31.4797	18.565	10.7185
238	3.13563	8.40363	12.6113		238	3.13563	8.40363	12.6113		238	12.5425	33.6145	50.4451	32.2007	18.9908	10.9643
239	3.11481	8.73961	12.8041		239	3.11481	8.73961	12.8041		239	12.4592	34.9584	51.2166	32.8781	19.4622	11.2365
240	3.11527	9.03521	13.0009		240	3.11527	9.03521	13.0009		240	12.4611	36.1408	52.0036	33.5352	19.8996	11.4891
241	3.102	9.40586	13.1873		241	3.102	9.40586	13.1873		241	12.408	37.6234	52.7491	34.2602	20.3798	11.7663
242	3.09811	9.78543	13.363		242	3.09811	9.78543	13.363		242	12.3924	39.1417	53.4519	34.9954	20.8414	12.0328
243	3.08895	10.1843	13.5756		243	3.08896	10.1843	13.5756		243	12.3558	40.7374	54.3026	35.7986	21.405	12.3582
244	3.07546	10.4906	13.8001		244	3.07546	10.4906	13.8001		244	12.3018	41.9623	55.2004	36.4882	21.9669	12.6826
245	3.00796	10.8612	13.8965		245	3.00796	10.8612	13.8965		245	12.0318	43.4449	55.5861	37.0209	22.4765	12.9768
246	2.93074	11.0946	13.9812		246	2.93074	11.0946	13.9812		246	11.723	44.3784	55.9247	37.342	22.9256	13.2361
247	2.86611	11.3208	13.363		247	2.86611	11.3208	13.363		247	11.4644	45.283	53.4519	36.7331	22.2612	12.8525
248	2.76521	11.5834	12.951		248	2.76521	11.5834	12.951		248	11.0608	46.3337	51.8042	36.3996	22.1138	12.7674
249	2.6618	11.8663	13.2565		249	2.6618	11.8663	13.2565		249	10.6472	47.4653	53.0259	37.0461	23.0306	13.2967
250	2.53859	12.1719	13.0174		250	2.53859	12.1719	13.0174		250	10.1544	48.6875	52.0696	36.9705	23.2849	13.4436
251	2.41412	12.4406	12.3723		251	2.41413	12.4406	12.3723		251	9.65652	49.7624	49.4892	36.3027	23.0767	13.3233
252	2.30671	12.728	11.907		252	2.30671	12.728	11.907		252	9.22684	50.9118	47.6282	35.9223	23.1772	13.3813
253	2.17103	13.0511	11.4908		253	2.17103	13.0511	11.4908		253	8.68412	52.2045	45.963	35.6172	23.5326	13.5865
254	2.04336	13.3586	10.9985		254	2.04336	13.3586	10.9985		254	8.17344	53.4345	43.994	35.2007	23.8775	13.7857
255	1.90895	13.6355	10.4938		255	1.90895	13.6355	10.4938		255	7.6358	54.5419	41.9751	34.7176	24.2806	14.0184
256	1.77156	13.8884	10.0416		256	1.77156	13.8884	10.0416		256	7.08624	55.5536	40.1663	34.2687	24.7661	14.2987
257	1.6241	14.1436	9.70833		257	1.6241	14.1436	9.70833		257	6.4964	56.5745	38.8333	33.9681	25.3911	14.6596
258	1.49414	14.366	9.33551		258	1.49414	14.366	9.33551		258	5.97656	57.4641	37.342	33.5942	25.9476	14.9808
259	1.34119	14.6882	8.96978		259	1.34119	14.6882	8.96978		259	5.36476	58.7526	35.8791	33.3322	26.7849	15.4643
260	1.18298	14.7353	10.4169		260	1.18298	14.7353	10.4169		260	4.73192	58.9412	41.6676	35.1136	27.6925	15.9883
261	1.05772	14.659	10.3295		261	1.05772	14.659	10.3295		261	4.23088	58.636	41.318	34.7283	27.7947	16.0473
262	0.928104	14.5118	9.7987		262	0.9281	14.5118	9.7987		262	3.7124	58.047	39.1948	33.6514	27.5882	15.9281
263	0.807644	14.3873	9.25852		263	0.80764	14.3873	9.25852		263	3.23056	57.5492	37.0341	32.6046	27.4289	15.8361
264	0.681349	14.2091	8.76169		264	0.68135	14.2091	8.76169		264	2.7254	56.8362	35.0468	31.5361	27.2257	15.7188
265	0.555169	14.0055	8.24622		265	0.55517	14.0055	8.24622		265	2.22068	56.0222	32.9849	30.4093	26.9931	15.5845
266	0.422468	13.7126	7.75396		266	0.42247	13.7126	7.75396		266	1.68988	54.8503	31.0158	29.1853	26.6275	15.3734
267	0.307499	13.3223	7.27327		267	0.3075	13.3223	7.27327		267	1.23	53.289	29.0931	27.8707	26.051	15.0406
268	0.172052	12.9764	6.81282		268	0.17205	12.9764	6.81282		268	0.6882	51.9057	27.2513	26.6151	25.6147	14.7886
269	0.064747	12.6036	6.38703		269	0.06475	12.6036	6.38703		269	0.259	50.4144	25.5481	25.4072	25.078	14.4788
270	0	12.2412	5.96456		270	0	12.2412	5.96456		270	0	48.9648	23.8582	24.2743	24.4851	14.1365
271	0	11.8773	5.57412		271	0	11.8773	5.57412		271	0	47.5092	22.2965	23.2686	23.7695	13.7233
272	0	11.4972	5.23654		272	0	11.4972	5.23654		272	0	45.9886	20.9462	22.3116	23.0247	13.2933
273	0	11.1322	4.87733		273	0	11.1322	4.87733		273	0	44.5289	19.5093	21.3461	22.3212	12.8872
274	0	10.7577	4.49753		274	0	10.7577	4.49753		274	0	43.0308	17.9901	20.3403	21.6115	12.4774
275	0	10.3902	4.12562		275	0	10.3902	4.12562		275	0	41.561	16.5025	19.3545	20.9268	12.0821
276	0	9.92648	3.71219		276	0	9.92648	3.71219		276	0	39.7059	14.8488	18.1849	20.0621	11.5829
277	0	9.55286	3.34864		277	0	9.55286	3.34864		277	0	38.2114	13.3946	17.202	19.3882	11.1938
278	0	9.17798	2.98348		278	0	9.17798	2.98348		278	0	36.7119	11.9339	16.2153	18.7267	10.8119
279	0	8.80539	2.63102		279	0	8.80539	2.63102		279	0	35.2216	10.5241	15.2485	18.0798	10.4384
280	0	8.43337	2.30282		280	0	8.43337	2.30282		280	0	33.7335	9.21128	14.3149	17.4362	10.0668
281	0	8.11534	1.98296		281	0	8.11535	1.98296		281	0	32.4614	7.93184	13.4644	16.9231	9.77058
282	0	7.76952	1.65293		282	0	7.76952	1.65293		282	0	31.0781	6.61172	12.5633	16.3715	9.45212
283	0	7.40231	1.33193		283	0	7.40231	1.33193		283	0	29.6092	5.32772	11.6457	15.7833	9.11252
284	0	7.13473	1.03529		284	0	7.13473	1.03529		284	0	28.5389	4.14116	10.8934	15.4211	8.9034
285	0	6.86212	0.74484		285	0	6.86212	0.74484		285	0	27.4485	2.97936	10.1426	15.0612	8.69557
286	0	6.55966	0.508838		286	0	6.55966	0.50884		286	0	26.2386	2.03536	9.42467	14.5968	8.42749
287	0	6.26531	0.264371		287	0	6.26531	0.26437		287	0	25.0612	1.05748	8.70624	14.1737	8.1832
288	0	5.95244	0.000227		288	0	5.95244	0.000227		288	0	23.8098	0.000908	7.93689	13.7463	7.93644
289	0	5.62228	0		289	0	5.62228	0		289	0	22.4891	0	7.49637	12.9841	7.49637
290	0	5.27852	0		290	0	5.27852	0		290	0	21.1141	0	7.03803	12.1902	7.03803
291	0	4.94322	0		291	0	4.94322	0		291	0	19.7729	0	6.59096	11.4159	6.59096
292	0	4.61616	0		292	0	4.61616	0		292	0	18.4646	0	6.15488	10.6606	6.15488
293	0	4.1882	0		293	0	4.1882	0		293	0	16.7528	0	5.58427	9.67223	5.58427
294	0	3.93183	0		294	0	3.93184	0		294	0	15.7274	0	5.24245	9.0802	5.24245
295	0	3.62628	0		295	0	3.62628	0		295	0	14.5051	0	4.83504	8.37453	4.83504
296	0	3.32942	0		296	0	3.32942	0		296	0	13.3177	0	4.43923	7.68897	4.43923
297	0	3.00602	0		297	0	3.00602	0		297	0	12.0241	0	4.00803	6.94211	4.00803
298	0	2.71465	0		298	0	2.71465	0		298	0	10.8586	0	3.61953	6.26922	3.61953
299	0	2.44467	0		299	0	2.44467	0		299	0	9.77868	0	3.25956	5.64572	3.25956
300	0	2.20615	0		300	0	2.20615	0		300	0	8.8246	0	2.94153	5.09489	2.94153
