# Supplementary material for: Flavodiiron-mediated O2 photoreduction at photosystem I acceptor-side provides photoprotection to conifer thylakoids in early spring
Source: Nat Commun. 2023 Jun 3;14:3210. doi: 10.1038/s41467-023-38938-z (PMC10239515; doi:10.1038/s41467-023-38938-z)
Supplement: Supplementary file 7 — Source Data [file 41467_2023_38938_MOESM7_ESM.zip › Raw data files/Fig 1/Fig 1d/Fig 1d.xlsx]

## Sheet: Spinach
	Raw data				Baseline				Baseline corrected				normalised
Time (s)	m/z 32	m/z 34		Time (s)	m/z 32	m/z 34		Time (s)	m/z 32	m/z 34		Time (s)	m/z 32	m/z 34
0	1957.27	2934.22		0	1955.67	2922.79		0	1.60308	11.4284		0	1.60308	0.0343195
0.314	1948.36	2920.78		0.314	1947.65	2911.39		0.314	0.7122	9.39443		0.314	0.7122	0.0282115		m/z 34 detector was 333 times more sensetive than m/z 32 detector, hence, m/z 34 normalised by deviding the baseline corrected singal with 333
0.629	1939.45	2907.41		0.629	1939.61	2899.94		0.629	-0.15306	7.46241		0.629	-0.15306	0.0224096
0.942	1930.63	2894.13		0.942	1931.72	2888.57		0.942	-1.08576	5.55499		0.942	-1.08576	0.0166817
1.257	1921.89	2881.7		1.257	1924	2877.26		1.257	-2.10635	4.43422		1.257	-2.10635	0.013316
1.57	1913.22	2869.41		1.57	1916.28	2866.16		1.57	-3.06015	3.24716		1.57	-3.06015	0.00975123
1.885	1904.65	2856.41		1.885	1908.45	2854.95		1.885	-3.79537	1.46526		1.885	-3.79537	0.00440018
2.198	1896.22	2843.88		2.198	1900.62	2843.78		2.198	-4.39797	0.1052		2.198	-4.39797	0.000315916
2.512	1887.93	2831.73		2.512	1892.72	2832.54		2.512	-4.79216	-0.80555		2.512	-4.79216	-0.00241907
2.826	1879.74	2819.52		2.826	1884.77	2821.27		2.826	-5.0366	-1.74776		2.826	-5.0366	-0.00524853
3.141	1871.65	2807.58		3.141	1876.77	2809.94		3.141	-5.11373	-2.36371		3.141	-5.11373	-0.00709823
3.455	1863.7	2796.06		3.455	1868.75	2798.62		3.455	-5.04664	-2.55394		3.455	-5.04664	-0.00766949
3.768	1855.77	2784.46		3.768	1860.72	2787.31		3.768	-4.95292	-2.84156		3.768	-4.95292	-0.00853321
4.082	1847.89	2772.57		4.082	1852.65	2775.94		4.082	-4.75372	-3.3678		4.082	-4.75372	-0.0101135
4.397	1839.99	2761.02		4.397	1844.52	2764.51		4.397	-4.52212	-3.4875		4.397	-4.52212	-0.010473
4.711	1832.12	2749.48		4.711	1836.39	2753.1		4.711	-4.27098	-3.62051		4.711	-4.27098	-0.0108724
5.025	1824.26	2738.08		5.025	1828.25	2741.67		5.025	-3.98601	-3.58695		5.025	-3.98601	-0.0107716
5.338	1816.47	2726.73		5.338	1820.12	2730.26		5.338	-3.64731	-3.53618		5.338	-3.64731	-0.0106192
5.652	1808.64	2715.17		5.652	1811.95	2718.81		5.652	-3.30977	-3.63356		5.652	-3.30977	-0.0109116
5.967	1800.88	2703.21		5.967	1803.75	2707.3		5.967	-2.86975	-4.09241		5.967	-2.86975	-0.0122895
6.281	1793.11	2691.85		6.281	1795.57	2695.82		6.281	-2.46168	-3.9654		6.281	-2.46168	-0.0119081
6.594	1785.32	2680.26		6.594	1787.42	2684.36		6.594	-2.10059	-4.09936		6.594	-2.10059	-0.0123104
6.908	1777.55	2668.91		6.908	1779.25	2672.86		6.908	-1.7003	-3.9534		6.908	-1.7003	-0.0118721
7.222	1769.76	2657.79		7.222	1771.09	2661.36		7.222	-1.32149	-3.56518		7.222	-1.32149	-0.0107062
7.537	1761.96	2646.43		7.537	1762.9	2649.81		7.537	-0.94974	-3.38208		7.537	-0.94974	-0.0101564
7.851	1754.14	2634.93		7.851	1754.77	2638.3		7.851	-0.62591	-3.37119		7.851	-0.62591	-0.0101237
8.164	1746.33	2623.07		8.164	1746.67	2626.83		8.164	-0.34205	-3.75465		8.164	-0.34205	-0.0112752
8.478	1738.46	2611.33		8.478	1738.57	2615.32		8.478	-0.11051	-3.9878		8.478	-0.11051	-0.0119754
8.793	1730.65	2599.97		8.793	1730.47	2603.77		8.793	0.17371	-3.79948		8.793	0.17371	-0.0114098
9.107	1722.81	2588.47		9.107	1722.43	2592.27		9.107	0.3787	-3.7946		9.107	0.3787	-0.0113952
9.421	1715.03	2577.65		9.421	1714.42	2580.77		9.421	0.6125	-3.11558		9.421	0.6125	-0.0093561
9.734	1707.22	2566.02		9.734	1706.47	2569.32		9.734	0.75399	-3.29405		9.734	0.75399	-0.00989204
10.048	1699.43	2554.13		10.048	1698.53	2557.84		10.048	0.89353	-3.70536		10.048	0.89353	-0.0111272
10.363	1691.61	2542.69		10.363	1690.62	2546.33		10.363	0.99698	-3.64187		10.363	0.99698	-0.0109365
10.677	1683.82	2531.34		10.677	1682.77	2534.87		10.677	1.04456	-3.52657		10.677	1.04456	-0.0105903
10.99	1676.02	2519.55		10.99	1675	2523.47		10.99	1.01964	-3.91895		10.99	1.01964	-0.0117686
11.304	1668.28	2507.74		11.304	1667.27	2512.04		11.304	1.00906	-4.29932		11.304	1.00906	-0.0129109
11.619	1660.54	2496.74		11.619	1659.56	2500.59		11.619	0.97596	-3.85092		11.619	0.97596	-0.0115643
11.933	1652.81	2485.73		11.933	1651.94	2489.2		11.933	0.86591	-3.47361		11.933	0.86591	-0.0104313
12.247	1645.1	2473.7		12.247	1644.39	2477.84		12.247	0.71034	-4.13969		12.247	0.71034	-0.0124315
12.56	1637.38	2462.44		12.56	1636.93	2466.53		12.56	0.44848	-4.08739		12.56	0.44848	-0.0122744
12.874	1629.72	2451.16		12.874	1629.52	2455.21		12.874	0.20578	-4.05027		12.874	0.20578	-0.012163
13.189	1622.09	2439.94		13.189	1622.16	2443.88		13.189	-0.06934	-3.9363		13.189	-0.06934	-0.0118207
13.503	1614.47	2428.48		13.503	1614.9	2432.61		13.503	-0.42542	-4.13097		13.503	-0.42542	-0.0124053
13.816	1606.95	2417.73		13.816	1607.75	2421.41		13.816	-0.79942	-3.68566		13.816	-0.79942	-0.011068
14.13	1599.45	2406.86		14.13	1600.65	2410.21		14.13	-1.19429	-3.34992		14.13	-1.19429	-0.0100598
14.444	1591.98	2395.95		14.444	1593.62	2399.03		14.444	-1.64123	-3.07993		14.444	-1.64123	-0.00924904
14.759	1584.67	2385.38		14.759	1586.64	2387.86		14.759	-1.9668	-2.477		14.759	-1.9668	-0.00743844
15.073	1577.39	2374.3		15.073	1579.73	2376.76		15.073	-2.3392	-2.45793		15.073	-2.3392	-0.00738117
15.386	1570.18	2363.47		15.386	1572.9	2365.73		15.386	-2.71849	-2.26836		15.386	-2.71849	-0.00681189
15.7	1563.09	2352.36		15.7	1566.09	2354.71		15.7	-2.99759	-2.35479		15.7	-2.99759	-0.00707144
16.015	1556.03	2342.08		16.015	1559.3	2343.7		16.015	-3.27464	-1.61358		16.015	-3.27464	-0.00484559
16.329	1549.05	2331.92		16.329	1552.57	2332.76		16.329	-3.52437	-0.83928		16.329	-3.52437	-0.00252036
16.643	1542.09	2321.73		16.643	1545.86	2321.86		16.643	-3.77241	-0.1347		16.643	-3.77241	-0.000404505
16.956	1535.23	2311.77		16.956	1539.2	2311.05		16.956	-3.9666	0.715		16.956	-3.9666	0.00214715
17.27	1528.36	2301.49		17.27	1532.53	2300.26		17.27	-4.1657	1.23387		17.27	-4.1657	0.00370532
17.585	1521.52	2291.66		17.585	1525.85	2289.47		17.585	-4.32836	2.18321		17.585	-4.32836	0.00655619
17.899	1514.71	2281.62		17.899	1519.19	2278.78		17.899	-4.47862	2.84249		17.899	-4.47862	0.00853601
18.212	1507.86	2270.99		18.212	1512.55	2268.17		18.212	-4.68805	2.81831		18.212	-4.68805	0.00846339
18.526	1501.04	2261.52		18.526	1505.88	2257.58		18.526	-4.8418	3.94084		18.526	-4.8418	0.0118344
18.84	1494.24	2250.82		18.84	1499.19	2247.05		18.84	-4.95606	3.766		18.84	-4.95606	0.0113093
19.155	1487.45	2241.28		19.155	1492.46	2236.55		19.155	-5.01818	4.7348		19.155	-5.01818	0.0142186
19.469	1480.64	2231.53		19.469	1485.73	2226.13		19.469	-5.08761	5.39646		19.469	-5.08761	0.0162056
19.782	1473.84	2220.85		19.782	1478.98	2215.82		19.782	-5.136	5.03061		19.782	-5.136	0.0151069
20.096	1467.09	2210.5		20.096	1472.17	2205.53		20.096	-5.08476	4.96677		20.096	-5.08476	0.0149152
20.411	1460.31	2200.41		20.411	1465.31	2195.28		20.411	-5.00884	5.12882		20.411	-5.00884	0.0154019
20.725	1453.55	2190.86		20.725	1458.45	2185.12		20.725	-4.90679	5.74174		20.725	-4.90679	0.0172425
21.039	1446.87	2181.04		21.039	1451.57	2175.04		21.039	-4.70703	6.0065		21.039	-4.70703	0.0180375
21.352	1440.19	2171.11		21.352	1444.7	2165.05		21.352	-4.51369	6.05683		21.352	-4.51369	0.0181887
21.666	1433.59	2161.86		21.666	1437.8	2155.11		21.666	-4.21289	6.75415		21.666	-4.21289	0.0202827
21.981	1426.98	2152.11		21.981	1430.87	2145.21		21.981	-3.89358	6.90242		21.981	-3.89358	0.020728
22.295	1420.48	2142.04		22.295	1423.97	2135.42		22.295	-3.49614	6.62507		22.295	-3.49614	0.0198951
22.608	1414.03	2132.48		22.608	1417.1	2125.73		22.608	-3.06655	6.7468		22.608	-3.06655	0.0202607
22.922	1407.62	2122.99		22.922	1410.22	2116.09		22.922	-2.60386	6.90097		22.922	-2.60386	0.0207236
23.237	1401.25	2113.81		23.237	1403.34	2106.5		23.237	-2.09519	7.31075		23.237	-2.09519	0.0219542
23.551	1394.95	2104.25		23.551	1396.51	2097.02		23.551	-1.56135	7.22624		23.551	-1.56135	0.0217004
23.865	1388.67	2094.94		23.865	1389.71	2087.62		23.865	-1.03261	7.31859		23.865	-1.03261	0.0219777
24.178	1382.43	2086.25		24.178	1382.96	2078.32		24.178	-0.52992	7.92767		24.178	-0.52992	0.0238068
24.492	1376.26	2076.71		24.492	1376.24	2069.07		24.492	0.01783	7.64075		24.492	0.01783	0.0229452
24.807	1370.11	2067.46		24.807	1369.54	2059.86		24.807	0.56704	7.60187		24.807	0.56704	0.0228284
25.121	1364.02	2058.83		25.121	1362.92	2050.75		25.121	1.10117	8.07881		25.121	1.10117	0.0242607
25.434	1357.93	2049.56		25.434	1356.37	2041.73		25.434	1.55965	7.82744		25.434	1.55965	0.0235058
25.748	1351.87	2040.46		25.748	1349.87	2032.76		25.748	2.00168	7.69617		25.748	2.00168	0.0231116
26.062	1345.81	2031.41		26.062	1343.44	2023.85		26.062	2.36701	7.56172		26.062	2.36701	0.0227079
26.377	1339.86	2022.42		26.377	1337.06	2014.98		26.377	2.79139	7.44594		26.377	2.79139	0.0223602
26.691	1333.87	2013.91		26.691	1330.79	2006.19		26.691	3.08107	7.71617		26.691	3.08107	0.0231717
27.004	1327.91	2004.91		27.004	1324.6	1997.5		27.004	3.30948	7.40773		27.004	3.30948	0.0222454
27.318	1322.01	1996.51		27.318	1318.47	1988.83		27.318	3.54472	7.67929		27.318	3.54472	0.0230609
27.633	1316.11	1987.14		27.633	1312.39	1980.2		27.633	3.72718	6.94217		27.633	3.72718	0.0208474
27.947	1310.26	1978.3		27.947	1306.39	1971.65		27.947	3.87392	6.65089		27.947	3.87392	0.0199726
28.261	1304.4	1970.1		28.261	1300.45	1963.15		28.261	3.94868	6.95011		28.261	3.94868	0.0208712
28.574	1298.51	1961.83		28.574	1294.6	1954.74		28.574	3.91345	7.0873		28.574	3.91345	0.0212832
28.888	1292.69	1952.98		28.888	1288.78	1946.35		28.888	3.91622	6.63483		28.888	3.91622	0.0199244
29.203	1286.84	1944.33		29.203	1283	1937.98		29.203	3.84516	6.35362		29.203	3.84516	0.0190799
29.517	1281.06	1935.81		29.517	1277.28	1929.68		29.517	3.77815	6.12606		29.517	3.77815	0.0183966
29.83	1275.27	1927.53		29.83	1271.64	1921.46		29.83	3.63326	6.06725		29.83	3.63326	0.01822
30.144	1269.57	1918.91		30.144	1266.02	1913.25		30.144	3.55245	5.65632		30.144	3.55245	0.0169859
30.458	1263.86	1910.44		30.458	1260.44	1905.09		30.458	3.4204	5.35056		30.458	3.4204	0.0160677
30.773	1258.23	1902.23		30.773	1254.89	1896.95		30.773	3.34313	5.28252		30.773	3.34313	0.0158634
31.087	1252.64	1893.98		31.087	1249.39	1888.87		31.087	3.25117	5.11655		31.087	3.25117	0.015365
31.4	1247.05	1885.46		31.4	1243.94	1880.85		31.4	3.10763	4.60534		31.4	3.10763	0.0138298
31.714	1241.46	1877.69		31.714	1238.51	1872.84		31.714	2.95287	4.84851		31.714	2.95287	0.0145601
32.029	1235.93	1869.66		32.029	1233.08	1864.85		32.029	2.84255	4.81092		32.029	2.84255	0.0144472
32.343	1230.4	1861		32.343	1227.7	1856.91		32.343	2.69041	4.08687		32.343	2.69041	0.0122729
32.657	1224.84	1852.76		32.657	1222.35	1849		32.657	2.48981	3.75728		32.657	2.48981	0.0112831
32.97	1219.31	1844.73		32.97	1217.03	1841.15		32.97	2.28425	3.57191		32.97	2.28425	0.0107265
33.284	1213.8	1835.96		33.284	1211.7	1833.31		33.284	2.10011	2.65519		33.284	2.10011	0.00797354
33.599	1208.34	1827.98		33.599	1206.38	1825.46		33.599	1.95861	2.52063		33.599	1.95861	0.00756946
33.913	1202.86	1820.3		33.913	1201.08	1817.66		33.913	1.7721	2.63198		33.913	1.7721	0.00790384
34.226	1197.41	1812.49		34.226	1195.82	1809.92		34.226	1.59557	2.56985		34.226	1.59557	0.00771727
34.541	1191.95	1804.06		34.541	1190.53	1802.14		34.541	1.41738	1.91453		34.541	1.41738	0.00574934
34.854	1186.5	1795.63		34.854	1185.29	1794.44		34.854	1.21196	1.19128		34.854	1.21196	0.00357742
35.169	1181.08	1787.74		35.169	1180.03	1786.7		35.169	1.05046	1.03882		35.169	1.05046	0.00311958
35.482	1175.72	1779.64		35.482	1174.82	1779.04		35.482	0.8974	0.60091		35.482	0.8974	0.00180453
35.796	1170.35	1772.24		35.796	1169.61	1771.37		35.796	0.73814	0.8746		35.796	0.73814	0.00262643
36.111	1165.01	1764.57		36.111	1164.39	1763.69		36.111	0.62297	0.87286		36.111	0.62297	0.0026212
36.424	1159.73	1756.4		36.424	1159.23	1756.09		36.424	0.50304	0.30719		36.424	0.50304	0.000922492
36.739	1154.5	1748.61		36.739	1154.04	1748.46		36.739	0.45857	0.1456		36.739	0.45857	0.000437237
37.053	1149.31	1741.09		37.053	1148.89	1740.88		37.053	0.41828	0.20498		37.053	0.41828	0.000615556
37.366	1144.17	1733.52		37.366	1143.77	1733.35		37.366	0.39601	0.17367		37.366	0.39601	0.000521532
37.681	1139.07	1725.84		37.681	1138.64	1725.79		37.681	0.42879	0.04733		37.681	0.42879	0.000142132
37.994	1134.02	1718.25		37.994	1133.56	1718.31		37.994	0.45973	-0.0537		37.994	0.45973	-0.000161261
38.309	1128.94	1710.98		38.309	1128.46	1710.8		38.309	0.47528	0.1857		38.309	0.47528	0.000557658
38.623	1123.91	1703.5		38.623	1123.4	1703.34		38.623	0.51693	0.16341		38.623	0.51693	0.000490721
38.936	1118.9	1695.74		38.936	1118.37	1695.93		38.936	0.52523	-0.19355		38.936	0.52523	-0.000581231
39.251	1113.9	1688.72		39.251	1113.33	1688.5		39.251	0.5735	0.22662		39.251	0.5735	0.000680541
39.564	1108.97	1681.2		39.564	1108.34	1681.14		39.564	0.63112	0.06164		39.564	0.63112	0.000185105
39.879	1104.01	1673.49		39.879	1103.34	1673.77		39.879	0.67095	-0.27907		39.879	0.67095	-0.000838048
40.193	1099.09	1666.35		40.193	1098.38	1666.44		40.193	0.71079	-0.09082		40.193	0.71079	-0.000272733
40.506	1094.22	1659.12		40.506	1093.45	1659.17		40.506	0.76774	-0.05311		40.506	0.76774	-0.000159489
40.821	1089.36	1652.38		40.821	1088.52	1651.88		40.821	0.84203	0.50178		40.821	0.84203	0.00150685
41.134	1084.48	1644.48		41.134	1083.63	1644.67		41.134	0.84855	-0.18183		41.134	0.84855	-0.000546036
41.448	1079.64	1637.47		41.448	1078.76	1637.46		41.448	0.88503	0.01157		41.448	0.88503	3.47447e-05
41.763	1074.84	1630.54		41.763	1073.89	1630.26		41.763	0.94975	0.27649		41.763	0.94975	0.0008303
42.076	1070.02	1623.34		42.076	1069.07	1623.14		42.076	0.9444	0.20525		42.076	0.9444	0.000616366
42.391	1065.21	1616.18		42.391	1064.25	1616		42.391	0.96043	0.18217		42.391	0.96043	0.000547057
42.704	1060.46	1608.99		42.704	1059.48	1608.94		42.704	0.97807	0.0465		42.704	0.97807	0.00013964
43.018	1055.69	1602.5		43.018	1054.72	1601.89		43.018	0.9699	0.6052		43.018	0.9699	0.00181742
43.333	1050.93	1595.66		43.333	1049.97	1594.86		43.333	0.96831	0.79968		43.333	0.96831	0.00240144
43.646	1046.19	1587.98		43.646	1045.27	1587.9		43.646	0.92353	0.08004		43.646	0.92353	0.00024036
43.961	1041.45	1581.2		43.961	1040.56	1580.93		43.961	0.8925	0.26898		43.961	0.8925	0.000807748
44.274	1036.75	1573.89		44.274	1035.91	1574.04		44.274	0.84606	-0.1473		44.274	0.84606	-0.000442342
44.588	1032.08	1567.24		44.588	1031.26	1567.16		44.588	0.81496	0.08255		44.588	0.81496	0.000247898
44.903	1027.42	1560.19		44.903	1026.63	1560.3		44.903	0.79186	-0.10414		44.903	0.79186	-0.000312733
45.216	1022.78	1553.78		45.216	1022.04	1553.51		45.216	0.73532	0.26942		45.216	0.73532	0.000809069
45.531	1018.17	1546.69		45.531	1017.46	1546.72		45.531	0.70911	-0.03277		45.531	0.70911	-9.84084e-05
45.845	1013.53	1539.87		45.845	1012.91	1539.99		45.845	0.62191	-0.11732		45.845	0.62191	-0.000352312
46.158	1008.96	1533.17		46.158	1008.4	1533.32		46.158	0.56323	-0.14562		46.158	0.56323	-0.000437297
46.473	1004.43	1526.42		46.473	1003.88	1526.64		46.473	0.5488	-0.22674		46.473	0.5488	-0.000680901
46.786	999.925	1519.56		46.786	999.417	1520.04		46.786	0.50798	-0.48915		46.786	0.50798	-0.00146892
47.101	995.394	1513.14		47.101	994.949	1513.44		47.101	0.44484	-0.29964		47.101	0.44484	-0.00089982
47.415	990.882	1506.27		47.415	990.52	1506.9		47.415	0.36271	-0.62537		47.415	0.36271	-0.00187799
47.728	986.459	1499.6		47.728	986.129	1500.41		47.728	0.33059	-0.81307		47.728	0.33059	-0.00244165
48.043	982.024	1493.29		48.043	981.734	1493.92		48.043	0.29073	-0.62636		48.043	0.29073	-0.00188096
48.356	977.637	1486.59		48.356	977.391	1487.5		48.356	0.246	-0.90671		48.356	0.246	-0.00272285
48.671	973.289	1480.11		48.671	973.045	1481.08		48.671	0.24351	-0.96367		48.671	0.24351	-0.0028939
48.985	968.983	1473.61		48.985	968.737	1474.71		48.985	0.24553	-1.10558		48.985	0.24553	-0.00332006
49.298	964.69	1467.07		49.298	964.468	1468.4		49.298	0.22201	-1.33447		49.298	0.22201	-0.00400742
49.613	960.522	1460.98		49.613	960.196	1462.09		49.613	0.32591	-1.10228		49.613	0.32591	-0.00331015
49.926	956.305	1454.85		49.926	955.975	1455.84		49.926	0.32978	-0.98885		49.926	0.32978	-0.00296952
50.24	952.2	1448.77		50.24	951.766	1449.62		50.24	0.4335	-0.84465		50.24	0.4335	-0.00253649
50.555	948.1	1442.32		50.555	947.569	1443.4		50.555	0.53113	-1.08276		50.555	0.53113	-0.00325153
50.868	944.023	1436.35		50.868	943.423	1437.26		50.868	0.60053	-0.90727		50.868	0.60053	-0.00272453
51.183	939.928	1430.54		51.183	939.275	1431.11		51.183	0.65321	-0.57027		51.183	0.65321	-0.00171252
51.496	935.888	1424.42		51.496	935.179	1425.04		51.496	0.70917	-0.62236		51.496	0.70917	-0.00186895
51.81	931.859	1418.22		51.81	931.094	1418.98		51.81	0.76475	-0.75626		51.81	0.76475	-0.00227105
52.125	927.85	1412.55		52.125	927.022	1412.93		52.125	0.82761	-0.37604		52.125	0.82761	-0.00112925
52.438	923.819	1406.79		52.438	923.001	1406.95		52.438	0.81841	-0.15728		52.438	0.81841	-0.000472312
52.753	919.799	1400.93		52.753	918.98	1400.96		52.753	0.81958	-0.02787		52.753	0.81958	-8.36937e-05
53.067	915.819	1394.62		53.067	914.996	1395.03		53.067	0.82238	-0.40864		53.067	0.82238	-0.00122715
53.38	911.835	1388.8		53.38	911.05	1389.14		53.38	0.78457	-0.34597		53.38	0.78457	-0.00103895
53.695	907.84	1382.95		53.695	907.103	1383.25		53.695	0.73682	-0.30137		53.695	0.73682	-0.000905015
54.008	903.85	1377.37		54.008	903.205	1377.43		54.008	0.645	-0.05852		54.008	0.645	-0.000175736
54.323	899.889	1371.1		54.323	899.304	1371.59		54.323	0.58501	-0.49912		54.323	0.58501	-0.00149886
54.637	895.922	1365.11		54.637	895.439	1365.81		54.637	0.48283	-0.69933		54.637	0.48283	-0.00210009
54.95	891.964	1359.33		54.95	891.609	1360.08		54.95	0.35582	-0.75216		54.95	0.35582	-0.00225874
55.265	888.002	1353.49		55.265	887.775	1354.34		55.265	0.22697	-0.84505		55.265	0.22697	-0.00253769
55.578	884.05	1347.89		55.578	883.987	1348.66		55.578	0.06302	-0.77197		55.578	0.06302	-0.00231823
55.893	880.155	1342.22		55.893	880.195	1342.98		55.893	-0.03966	-0.7589		55.893	-0.03966	-0.00227898
56.207	876.274	1336.3		56.207	876.435	1337.34		56.207	-0.16083	-1.03589		56.207	-0.16083	-0.00311078
56.52	872.393	1330.13		56.52	872.706	1331.75		56.52	-0.31291	-1.61488		56.52	-0.31291	-0.00484949
56.835	868.554	1324.88		56.835	868.973	1326.15		56.835	-0.41899	-1.26354		56.835	-0.41899	-0.00379441
57.148	864.743	1319.27		57.148	865.281	1320.61		57.148	-0.53838	-1.34126		57.148	-0.53838	-0.00402781
57.462	860.958	1313.44		57.462	861.596	1315.09		57.462	-0.63791	-1.64866		57.462	-0.63791	-0.00495093
57.777	857.214	1307.94		57.777	857.917	1309.57		57.777	-0.70232	-1.62724		57.777	-0.70232	-0.00488661
58.09	853.497	1302.28		58.09	854.277	1304.11		58.09	-0.78018	-1.83188		58.09	-0.78018	-0.00550114
58.405	849.823	1297		58.405	850.631	1298.65		58.405	-0.80793	-1.6534		58.405	-0.80793	-0.00496517
58.718	846.179	1291.43		58.718	847.024	1293.25		58.718	-0.84495	-1.81674		58.718	-0.84495	-0.00545568
59.032	842.546	1286.09		59.032	843.42	1287.85		59.032	-0.87337	-1.76746		59.032	-0.87337	-0.00530769
59.347	838.939	1280.92		59.347	839.82	1282.47		59.347	-0.88018	-1.55103		59.347	-0.88018	-0.00465775
59.66	835.335	1275.36		59.66	836.256	1277.14		59.66	-0.9217	-1.77784		59.66	-0.9217	-0.00533886
59.975	831.743	1270.01		59.975	832.684	1271.81		59.975	-0.94091	-1.80097		59.975	-0.94091	-0.00540832
60.288	828.162	1265.16		60.288	829.147	1266.53		60.288	-0.98536	-1.37007		60.288	-0.98536	-0.00411432
60.602	824.609	1259.55		60.602	825.612	1261.26		60.602	-1.0037	-1.70883		60.602	-1.0037	-0.00513162
60.917	821.031	1254.23		60.917	822.078	1256		60.917	-1.04658	-1.77152		60.917	-1.04658	-0.00531988
61.23	817.471	1249.05		61.23	818.578	1250.8		61.23	-1.10671	-1.74419		61.23	-1.10671	-0.00523781
61.545	813.939	1243.47		61.545	815.066	1245.58		61.545	-1.12768	-2.11617		61.545	-1.12768	-0.00635486
61.859	810.395	1238.47		61.859	811.576	1240.41		61.859	-1.18196	-1.94101		61.859	-1.18196	-0.00582886
62.172	806.858	1233.18		62.172	808.108	1235.28		62.172	-1.24991	-2.0974		62.172	-1.24991	-0.0062985
62.487	803.338	1228.03		62.487	804.626	1230.14		62.487	-1.28886	-2.10143		62.487	-1.28886	-0.0063106
62.8	799.829	1222.55		62.8	801.176	1225.05		62.8	-1.34757	-2.49958		62.8	-1.34757	-0.00750625
63.115	796.338	1217.47		63.115	797.712	1219.95		63.115	-1.37413	-2.47612		63.115	-1.37413	-0.0074358
63.429	792.908	1212.3		63.429	794.267	1214.89		63.429	-1.35924	-2.59229		63.429	-1.35924	-0.00778465
63.742	789.496	1207.62		63.742	790.841	1209.87		63.742	-1.34531	-2.24747		63.742	-1.34531	-0.00674916
64.057	786.092	1202.29		64.057	787.401	1204.84		64.057	-1.30907	-2.55123		64.057	-1.30907	-0.00766135
64.37	782.726	1197.44		64.37	783.99	1199.86		64.37	-1.26427	-2.41526		64.37	-1.26427	-0.00725303
64.684	779.403	1192.39		64.684	780.578	1194.89		64.684	-1.17448	-2.49226		64.684	-1.17448	-0.00748426
64.999	776.065	1187.58		64.999	777.163	1189.92		64.999	-1.0984	-2.33873		64.999	-1.0984	-0.00702321
65.312	772.784	1182.55		65.312	773.78	1185		65.312	-0.99609	-2.44904		65.312	-0.99609	-0.00735447
65.627	769.489	1177.82		65.627	770.386	1180.08		65.627	-0.89614	-2.2516		65.627	-0.89614	-0.00676156
65.94	766.201	1173.05		65.94	767.023	1175.2		65.94	-0.82184	-2.15188		65.94	-0.82184	-0.0064621
66.254	762.95	1167.88		66.254	763.66	1170.33		66.254	-0.7101	-2.45204		66.254	-0.7101	-0.00736348
66.569	759.691	1163.07		66.569	760.298	1165.46		66.569	-0.60693	-2.38882		66.569	-0.60693	-0.00717363
66.882	756.406	1157.87		66.882	756.968	1160.64		66.882	-0.56264	-2.7695		66.882	-0.56264	-0.00831682
67.197	753.123	1153.32		67.197	753.63	1155.81		67.197	-0.50631	-2.49952		67.197	-0.50631	-0.00750607
67.51	749.846	1148.34		67.51	750.325	1151.04		67.51	-0.47903	-2.69251		67.51	-0.47903	-0.00808562
67.824	746.554	1143.71		67.824	747.022	1146.26		67.824	-0.4678	-2.54644		67.824	-0.4678	-0.00764697
68.139	743.273	1138.69		68.139	743.722	1141.49		68.139	-0.44957	-2.79609		68.139	-0.44957	-0.00839667
68.452	739.983	1133.35		68.452	740.457	1136.76		68.452	-0.47431	-3.4075		68.452	-0.47431	-0.0102327
68.767	736.698	1128.96		68.767	737.185	1132.02		68.767	-0.4871	-3.06252		68.767	-0.4871	-0.00919676
69.081	733.432	1124.33		69.081	733.939	1127.32		69.081	-0.50705	-2.98557		69.081	-0.50705	-0.00896568
69.394	730.202	1119.45		69.394	730.717	1122.64		69.394	-0.51471	-3.19577		69.394	-0.51471	-0.00959691
69.709	726.992	1114.59		69.709	727.49	1117.96		69.709	-0.49827	-3.37171		69.709	-0.49827	-0.0101253
70.022	723.78	1109.95		70.022	724.3	1113.32		70.022	-0.52028	-3.36297		70.022	-0.52028	-0.010099
70.337	720.607	1105.27		70.337	721.105	1108.66		70.337	-0.49846	-3.39472		70.337	-0.49846	-0.0101944
70.651	717.478	1100.61		70.651	717.938	1104.04		70.651	-0.45942	-3.43035		70.651	-0.45942	-0.0103014
70.964	714.355	1095.76		70.964	714.797	1099.45		70.964	-0.44193	-3.6932		70.964	-0.44193	-0.0110907
71.279	711.297	1091.16		71.279	711.654	1094.84		71.279	-0.35725	-3.68105		71.279	-0.35725	-0.0110542
71.592	708.238	1086.67		71.592	708.549	1090.28		71.592	-0.31053	-3.61443		71.592	-0.31053	-0.0108541
71.907	705.207	1082.06		71.907	705.442	1085.71		71.907	-0.2358	-3.65168		71.907	-0.2358	-0.010966
72.221	702.197	1077.66		72.221	702.364	1081.17		72.221	-0.16751	-3.50491		72.221	-0.16751	-0.0105253
72.534	699.202	1073.33		72.534	699.315	1076.65		72.534	-0.11291	-3.32128		72.534	-0.11291	-0.00997381
72.849	696.252	1068.78		72.849	696.266	1072.12		72.849	-0.01421	-3.34082		72.849	-0.01421	-0.0100325
73.162	693.332	1064.53		73.162	693.257	1067.64		73.162	0.07523	-3.11065		73.162	0.07523	-0.00934129
73.476	690.442	1060.42		73.476	690.258	1063.16		73.476	0.18364	-2.74654		73.476	0.18364	-0.00824787
73.791	687.584	1055.93		73.791	687.271	1058.69		73.791	0.3136	-2.7515		73.791	0.3136	-0.00826276
74.104	684.735	1051.66		74.104	684.324	1054.25		74.104	0.41127	-2.59575		74.104	0.41127	-0.00779505
74.419	681.901	1047.65		74.419	681.38	1049.81		74.419	0.52168	-2.16222		74.419	0.52168	-0.00649315
74.732	679.094	1043.55		74.732	678.476	1045.41		74.732	0.61818	-1.85962		74.732	0.61818	-0.00558444
75.046	676.336	1039.41		75.046	675.586	1041.01		75.046	0.74993	-1.60259		75.046	0.74993	-0.00481258
75.361	673.529	1035.03		75.361	672.71	1036.62		75.361	0.8197	-1.59341		75.361	0.8197	-0.00478502
75.674	670.756	1030.84		75.674	669.874	1032.27		75.674	0.8822	-1.42846		75.674	0.8822	-0.00428967
75.989	667.986	1027.1		75.989	667.041	1027.91		75.989	0.94488	-0.81279		75.989	0.94488	-0.00244081
76.303	665.231	1022.69		76.303	664.24	1023.59		76.303	0.9913	-0.89357		76.303	0.9913	-0.00268339
76.616	662.473	1018.66		76.616	661.468	1019.29		76.616	1.00574	-0.63013		76.616	1.00574	-0.00189228
76.931	659.729	1014.55		76.931	658.699	1014.99		76.931	1.0306	-0.43405		76.931	1.0306	-0.00130345
77.244	656.946	1010.23		77.244	655.967	1010.73		77.244	0.97886	-0.50049		77.244	0.97886	-0.00150297
77.559	654.194	1006.61		77.559	653.238	1006.46		77.559	0.95524	0.15648		77.559	0.95524	0.00046991
77.873	651.463	1002.6		77.873	650.537	1002.22		77.873	0.92512	0.38143		77.873	0.92512	0.00114544
78.186	648.717	998.305		78.186	647.864	998.012		78.186	0.85312	0.29333		78.186	0.85312	0.000880871
78.501	645.976	994.174		78.501	645.191	993.797		78.501	0.78515	0.37695		78.501	0.78515	0.00113198
78.814	643.236	990.24		78.814	642.554	989.628		78.814	0.68247	0.61255		78.814	0.68247	0.00183949
79.129	640.544	986.098		79.129	639.917	985.451		79.129	0.62747	0.6479		79.129	0.62747	0.00194565
79.443	637.825	982.187		79.443	637.306	981.305		79.443	0.51916	0.88157		79.443	0.51916	0.00264736
79.756	635.145	978.231		79.756	634.719	977.192		79.756	0.42606	1.03911		79.756	0.42606	0.00312045
80.071	632.485	973.934		80.071	632.132	973.071		80.071	0.3523	0.86304		80.071	0.3523	0.00259171
80.384	629.797	969.667		80.384	629.578	968.996		80.384	0.21991	0.67064		80.384	0.21991	0.00201393
80.698	627.124	965.939		80.698	627.03	964.927		80.698	0.09445	1.01264		80.698	0.09445	0.00304096
81.013	624.463	962.226		81.013	624.489	960.864		81.013	-0.02651	1.36156		81.013	-0.02651	0.00408877
81.326	621.815	958.263		81.326	621.979	956.847		81.326	-0.16376	1.41629		81.326	-0.16376	0.00425312
81.641	619.178	954.302		81.641	619.467	952.824		81.641	-0.28835	1.47801		81.641	-0.28835	0.00443847
81.954	616.522	950.414		81.954	616.984	948.846		81.954	-0.46218	1.56848		81.954	-0.46218	0.00471015
82.268	613.899	946.347		82.268	614.506	944.875		82.268	-0.60703	1.47211		82.268	-0.60703	0.00442075
82.583	611.301	942.529		82.583	612.034	940.912		82.583	-0.73235	1.61702		82.583	-0.73235	0.00485592
82.896	608.698	938.759		82.896	609.589	936.994		82.896	-0.89059	1.76464		82.896	-0.89059	0.00529922
83.211	606.116	934.865		83.211	607.14	933.071		83.211	-1.02367	1.79365		83.211	-1.02367	0.00538634
83.524	603.54	931.025		83.524	604.718	929.194		83.524	-1.17818	1.83098		83.524	-1.17818	0.00549844
83.838	600.997	926.976		83.838	602.3	925.325		83.838	-1.30212	1.65119		83.838	-1.30212	0.00495853
84.153	598.475	923.654		84.153	599.884	921.464		84.153	-1.409	2.1896		84.153	-1.409	0.00657538
84.466	595.965	919.792		84.466	597.493	917.649		84.466	-1.52879	2.14397		84.466	-1.52879	0.00643835
84.781	593.49	916.01		84.781	595.097	913.829		84.781	-1.60763	2.18097		84.781	-1.60763	0.00654946
85.095	591.018	912.456		85.095	592.718	910.043		85.095	-1.69941	2.41271		85.095	-1.69941	0.00724538
85.408	588.549	908.849		85.408	590.355	906.289		85.408	-1.80536	2.55979		85.408	-1.80536	0.00768706
85.723	586.09	905.099		85.723	587.985	902.532		85.723	-1.89517	2.56687		85.723	-1.89517	0.00770832
86.036	583.643	901.652		86.036	585.638	898.819		86.036	-1.99478	2.83239		86.036	-1.99478	0.00850568
86.351	581.21	898.198		86.351	583.283	895.104		86.351	-2.07345	3.09403		86.351	-2.07345	0.00929138
86.665	578.789	894.287		86.665	580.943	891.42		86.665	-2.15444	2.86699		86.665	-2.15444	0.00860958
86.978	576.396	890.749		86.978	578.617	887.769		86.978	-2.22119	2.9791		86.978	-2.22119	0.00894625
87.293	574.01	887.181		87.293	576.282	884.116		87.293	-2.27219	3.06503		87.293	-2.27219	0.00920429
87.606	571.652	883.926		87.606	573.968	880.506		87.606	-2.31553	3.42017		87.606	-2.31553	0.0102708
87.921	569.285	880.19		87.921	571.644	876.893		87.921	-2.35846	3.29631		87.921	-2.35846	0.00989883
88.235	566.956	876.518		88.235	569.332	873.313		88.235	-2.3763	3.20553		88.235	-2.3763	0.00962622
88.548	564.659	873.032		88.548	567.032	869.764		88.548	-2.3731	3.26795		88.548	-2.3731	0.00981366
88.863	562.361	869.594		88.863	564.721	866.214		88.863	-2.36031	3.38067		88.863	-2.36031	0.0101522
89.176	560.061	866.245		89.176	562.428	862.706		89.176	-2.36733	3.53891		89.176	-2.36733	0.0106274
89.49	557.79	862.811		89.49	560.131	859.208		89.49	-2.3415	3.60325		89.49	-2.3415	0.0108206
89.805	555.523	859.408		89.805	557.829	855.719		89.805	-2.30673	3.68892		89.805	-2.30673	0.0110778
90.118	553.265	856.065		90.118	555.544	852.272		90.118	-2.2795	3.79236		90.118	-2.2795	0.0113885
90.433	551	852.671		90.433	553.247	848.824		90.433	-2.24688	3.84697		90.433	-2.24688	0.0115525
90.746	548.73	849.468		90.746	550.966	845.419		90.746	-2.2365	4.04941		90.746	-2.2365	0.0121604
91.06	546.446	845.968		91.06	548.681	842.023		91.06	-2.23543	3.94507		91.06	-2.23543	0.0118471
91.375	544.187	842.715		91.375	546.392	838.636		91.375	-2.2052	4.07857		91.375	-2.2052	0.012248
91.688	541.912	839.465		91.688	544.121	835.292		91.688	-2.20886	4.17311		91.688	-2.20886	0.0125319
92.003	539.653	836.006		92.003	541.84	831.947		92.003	-2.18699	4.05925		92.003	-2.18699	0.0121899
92.317	537.38	832.662		92.317	539.57	828.632		92.317	-2.19049	4.02966		92.317	-2.19049	0.0121011
92.63	535.109	829.368		92.63	537.312	825.349		92.63	-2.20301	4.01914		92.63	-2.20301	0.0120695
92.945	532.847	825.757		92.945	535.046	822.065		92.945	-2.19886	3.69191		92.945	-2.19886	0.0110868
93.258	530.595	822.71		93.258	532.799	818.822		93.258	-2.20374	3.88759		93.258	-2.20374	0.0116744
93.573	528.354	819.207		93.573	530.544	815.579		93.573	-2.18945	3.6281		93.573	-2.18945	0.0108952
93.887	526.151	815.966		93.887	528.302	812.366		93.887	-2.15154	3.59942		93.887	-2.15154	0.0108091
94.2	523.941	812.506		94.2	526.075	809.184		94.2	-2.13354	3.32152		94.2	-2.13354	0.00997453
94.515	521.772	809.503		94.515	523.84	806.002		94.515	-2.06838	3.50094		94.515	-2.06838	0.0105133
94.828	519.601	806.407		94.828	521.628	802.861		94.828	-2.02688	3.54629		94.828	-2.02688	0.0106495
95.143	517.439	803.003		95.143	519.409	799.719		95.143	-1.96988	3.28326		95.143	-1.96988	0.00985964
95.457	515.294	799.941		95.457	517.206	796.608		95.457	-1.9122	3.33211		95.457	-1.9122	0.0100063
95.77	513.18	796.365		95.77	515.019	793.528		95.77	-1.83885	2.83727		95.77	-1.83885	0.00852033
96.085	511.059	793.488		96.085	512.827	790.447		96.085	-1.76723	3.04076		96.085	-1.76723	0.00913141
96.398	508.946	790.732		96.398	510.658	787.407		96.398	-1.71204	3.32507		96.398	-1.71204	0.0099852
96.712	506.853	787.347		96.712	508.493	784.377		96.712	-1.64012	2.97023		96.712	-1.64012	0.00891961
97.027	504.748	784.11		97.027	506.331	781.357		97.027	-1.58338	2.75256		97.027	-1.58338	0.00826595
97.34	502.669	780.981		97.34	504.194	778.377		97.34	-1.52496	2.60321		97.34	-1.52496	0.00781745
97.655	500.586	777.816		97.655	502.055	775.399		97.655	-1.46837	2.41712		97.655	-1.46837	0.00725862
97.968	498.513	774.753		97.968	499.941	772.459		97.968	-1.42768	2.2939		97.968	-1.42768	0.00688859
98.282	496.444	771.678		98.282	497.832	769.53		98.282	-1.38763	2.14838		98.282	-1.38763	0.00645159
98.596	494.371	768.643		98.596	495.735	766.621		98.596	-1.36435	2.02231		98.596	-1.36435	0.006073
98.911	492.325	765.574		98.911	493.645	763.723		98.911	-1.3205	1.85151		98.911	-1.3205	0.00556009
99.225	490.276	762.826		99.225	491.575	760.855		99.225	-1.29969	1.97123		99.225	-1.29969	0.00591961
99.538	488.235	759.724		99.538	489.525	758.015		99.538	-1.28994	1.70913		99.538	-1.28994	0.00513252
99.853	486.203	756.619		99.853	487.476	755.178		99.853	-1.2731	1.44113		99.853	-1.2731	0.00432772
100.167	484.187	753.619		100.167	485.449	752.37		100.167	-1.26175	1.24903		100.167	-1.26175	0.00375084
100.48	482.169	750.669		100.48	483.442	749.589		100.48	-1.27278	1.07978		100.48	-1.27278	0.00324258
100.794	480.165	747.408		100.794	481.444	746.819		100.794	-1.27867	0.58909		100.794	-1.27867	0.00176904
101.109	478.172	744.523		101.109	479.454	744.059		101.109	-1.28189	0.46394		101.109	-1.28189	0.00139321
101.422	476.202	741.712		101.422	477.49	741.334		101.422	-1.28798	0.37805		101.422	-1.28798	0.00113529
101.736	474.189	738.845		101.736	475.534	738.617		101.736	-1.34514	0.22751		101.736	-1.34514	0.000683213
102.051	472.222	735.597		102.051	473.586	735.91		102.051	-1.36375	-0.31272		102.051	-1.36375	-0.000939099
102.365	470.289	732.74		102.365	471.657	733.227		102.365	-1.36754	-0.48735		102.365	-1.36754	-0.00146351
102.678	468.328	730.128		102.678	469.747	730.569		102.678	-1.4192	-0.44131		102.678	-1.4192	-0.00132526
102.993	466.397	727.217		102.993	467.837	727.91		102.993	-1.44014	-0.69272		102.993	-1.44014	-0.00208024
103.307	464.484	723.999		103.307	465.947	725.274		103.307	-1.46309	-1.27579		103.307	-1.46309	-0.0038312
103.62	462.586	721.612		103.62	464.074	722.662		103.62	-1.48751	-1.05017		103.62	-1.48751	-0.00315366
103.935	460.69	718.835		103.935	462.201	720.047		103.935	-1.51108	-1.21232		103.935	-1.51108	-0.0036406
104.249	458.798	715.948		104.249	460.346	717.454		104.249	-1.54776	-1.50595		104.249	-1.54776	-0.00452237
104.562	456.936	712.708		104.562	458.508	714.883		104.562	-1.57194	-2.17448		104.562	-1.57194	-0.00652997
104.876	455.079	710.197		104.876	456.675	712.316		104.876	-1.59683	-2.11964		104.876	-1.59683	-0.00636529
105.191	453.251	707.825		105.191	454.848	709.754		105.191	-1.59686	-1.92959		105.191	-1.59686	-0.00579456
105.504	451.424	704.649		105.504	453.042	707.22		105.504	-1.61748	-2.57143		105.504	-1.61748	-0.00772201
105.818	449.608	702.303		105.818	451.241	704.689		105.818	-1.63261	-2.38622		105.818	-1.63261	-0.00716583
106.133	447.794	699.494		106.133	449.443	702.162		106.133	-1.64915	-2.66783		106.133	-1.64915	-0.0080115
106.447	446.024	696.644		106.447	447.662	699.652		106.447	-1.63734	-3.00833		106.447	-1.63734	-0.00903402
106.76	444.248	694.174		106.76	445.895	697.161		106.76	-1.64708	-2.98693		106.76	-1.64708	-0.00896976
107.075	442.476	691.277		107.075	444.126	694.664		107.075	-1.65024	-3.38741		107.075	-1.65024	-0.0101724
107.389	440.733	688.61		107.389	442.372	692.184		107.389	-1.63835	-3.574		107.389	-1.63835	-0.0107327
107.702	438.982	686.161		107.702	440.631	689.72		107.702	-1.64894	-3.55938		107.702	-1.64894	-0.0106888
108.016	437.24	683.644		108.016	438.893	687.257		108.016	-1.65322	-3.61337		108.016	-1.65322	-0.010851
108.331	435.505	680.945		108.331	437.158	684.794		108.331	-1.6535	-3.84836		108.331	-1.6535	-0.0115566
108.644	433.777	678.366		108.644	435.441	682.353		108.644	-1.66403	-3.9866		108.644	-1.66403	-0.0119718
108.958	432.027	676.007		108.958	433.727	679.912		108.958	-1.69985	-3.9046		108.958	-1.69985	-0.0117255
109.273	430.291	673.397		109.273	432.014	677.469		109.273	-1.7225	-4.07175		109.273	-1.7225	-0.0122275
109.587	428.556	670.456		109.587	430.314	675.04		109.587	-1.75754	-4.5839		109.587	-1.75754	-0.0137655
109.9	426.808	667.883		109.9	428.626	672.624		109.9	-1.81834	-4.74085		109.9	-1.81834	-0.0142368
110.215	425.067	665.216		110.215	426.935	670.198		110.215	-1.8675	-4.98149		110.215	-1.8675	-0.0149594
110.529	423.363	662.883		110.529	425.257	667.784		110.529	-1.89381	-4.90067		110.529	-1.89381	-0.0147167
110.842	421.637	660.417		110.842	423.591	665.381		110.842	-1.95323	-4.96381		110.842	-1.95323	-0.0149063
111.156	419.953	657.933		111.156	421.927	662.975		111.156	-1.97342	-5.04186		111.156	-1.97342	-0.0151407
111.471	418.28	655.314		111.471	420.265	660.564		111.471	-1.98486	-5.25032		111.471	-1.98486	-0.0157667
111.784	416.625	652.674		111.784	418.621	658.171		111.784	-1.9954	-5.49695		111.784	-1.9954	-0.0165074
112.098	414.992	650.173		112.098	416.979	655.773		112.098	-1.98687	-5.59983		112.098	-1.98687	-0.0168163
112.413	413.366	647.965		112.413	415.339	653.368		112.413	-1.97239	-5.40311		112.413	-1.97239	-0.0162256
112.726	411.753	645.384		112.726	413.716	650.981		112.726	-1.96311	-5.59658		112.726	-1.96311	-0.0168065
113.04	410.165	643.243		113.04	412.096	648.586		113.04	-1.93132	-5.34312		113.04	-1.93132	-0.0160454
113.355	408.57	640.823		113.355	410.478	646.184		113.355	-1.90776	-5.36089		113.355	-1.90776	-0.0160988
113.669	407.004	638.353		113.669	408.872	643.79		113.669	-1.86818	-5.43664		113.669	-1.86818	-0.0163262
113.982	405.422	635.931		113.982	407.279	641.402		113.982	-1.85706	-5.47092		113.982	-1.85706	-0.0164292
114.297	403.862	633.751		114.297	405.683	638.999		114.297	-1.82045	-5.24785		114.297	-1.82045	-0.0157593
114.611	402.296	631.618		114.611	404.099	636.601		114.611	-1.80238	-4.98352		114.611	-1.80238	-0.0149655
114.924	400.742	629.089		114.924	402.527	634.209		114.924	-1.78541	-5.12035		114.924	-1.78541	-0.0153764
115.238	399.199	626.782		115.238	400.958	631.808		115.238	-1.7589	-5.02606		115.238	-1.7589	-0.0150933
115.553	397.634	624.27		115.553	399.391	629.395		115.553	-1.75707	-5.12511		115.553	-1.75707	-0.0153907
115.866	396.097	622.223		115.866	397.841	626.995		115.866	-1.74344	-4.77194		115.866	-1.74344	-0.0143302
116.18	394.545	619.86		116.18	396.293	624.583		116.18	-1.74862	-4.72279		116.18	-1.74862	-0.0141826
116.495	393.032	617.733		116.495	394.748	622.159		116.495	-1.71585	-4.42569		116.495	-1.71585	-0.0132904
116.809	391.521	615.65		116.809	393.215	619.738		116.809	-1.69461	-4.08833		116.809	-1.69461	-0.0122773
117.122	389.999	613.234		117.122	391.695	617.319		117.122	-1.6959	-4.08514		117.122	-1.6959	-0.0122677
117.437	388.505	610.913		117.437	390.172	614.88		117.437	-1.66616	-3.96664		117.437	-1.66616	-0.0119118
117.751	387.01	608.849		117.751	388.661	612.442		117.751	-1.65072	-3.59292		117.751	-1.65072	-0.0107895
118.064	385.53	606.573		118.064	387.162	610.005		118.064	-1.6318	-3.43164		118.064	-1.6318	-0.0103052
118.378	384.08	604.334		118.378	385.665	607.553		118.378	-1.58548	-3.21866		118.378	-1.58548	-0.00966565
118.693	382.653	602.042		118.693	384.171	605.086		118.693	-1.51789	-3.04368		118.693	-1.51789	-0.00914018
119.006	381.205	600		119.006	382.694	602.627		119.006	-1.4887	-2.62676		119.006	-1.4887	-0.00788817
119.32	379.786	597.824		119.32	381.219	600.151		119.32	-1.43326	-2.32714		119.32	-1.43326	-0.00698841
119.635	378.375	595.728		119.635	379.747	597.658		119.635	-1.37205	-1.93079		119.635	-1.37205	-0.00579817
119.948	376.943	593.717		119.948	378.292	595.172		119.948	-1.34884	-1.45502		119.948	-1.34884	-0.00436943
120.262	375.55	591.496		120.262	376.839	592.668		120.262	-1.28923	-1.17262		120.262	-1.28923	-0.00352138
120.577	374.139	589.409		120.577	375.389	590.146		120.577	-1.25068	-0.73703		120.577	-1.25068	-0.0022133
120.891	372.741	587.152		120.891	373.951	587.621		120.891	-1.21047	-0.46916		120.891	-1.21047	-0.00140889
121.204	371.343	585.02		121.204	372.525	585.093		121.204	-1.18221	-0.07281		121.204	-1.18221	-0.000218649
121.519	369.951	583.312		121.519	371.097	582.607		121.519	-1.14591	0.70503		121.519	-1.14591	0.00211721
121.833	368.554	581.117		121.833	369.681	580.153		121.833	-1.12692	0.96418		121.833	-1.12692	0.00289544
122.146	367.159	578.939		122.146	368.277	577.706		122.146	-1.1172	1.23302		122.146	-1.1172	0.00370276
122.46	365.795	576.885		122.46	366.875	575.252		122.46	-1.0795	1.63232		122.46	-1.0795	0.00490186
122.775	364.4	574.884		122.775	365.476	572.79		122.775	-1.07629	2.09379		122.775	-1.07629	0.00628766
123.088	363.03	572.832		123.088	364.094	570.344		123.088	-1.06399	2.48789		123.088	-1.06399	0.00747114
123.402	361.633	570.996		123.402	362.714	567.89		123.402	-1.08143	3.1064		123.402	-1.08143	0.00932853
123.717	360.258	568.729		123.717	361.337	565.428		123.717	-1.07893	3.30176		123.717	-1.07893	0.0099152
124.031	358.869	566.807		124.031	359.972	562.973		124.031	-1.1034	3.83358		124.031	-1.1034	0.0115123
124.344	357.486	565.103		124.344	358.564	560.527		124.344	-1.07756	4.57616		124.344	-1.07756	0.0137422
124.659	356.096	563.435		124.659	357.133	558.065		124.659	-1.03686	5.37039		124.659	-1.03686	0.0161273
124.973	354.716	561.861		124.973	355.706	555.611		124.973	-0.98988	6.25029		124.973	-0.98988	0.0187696
125.286	353.373	561.034		125.286	354.283	553.164		125.286	-0.91042	7.87001		125.286	-0.91042	0.0236337
125.6	352.012	560.499		125.6	352.857	550.71		125.6	-0.84414	9.78848		125.6	-0.84414	0.0293948
125.915	350.68	560.207		125.915	351.425	548.248		125.915	-0.74464	11.9589		125.915	-0.74464	0.0359126
126.228	349.392	560.679		126.228	350.003	545.802		126.228	-0.61074	14.8775		126.228	-0.61074	0.0446771
126.542	348.105	561.99		126.542	348.576	543.347		126.542	-0.47073	18.6423		126.542	-0.47073	0.0559829
126.857	346.86	563.663		126.857	347.144	540.885		126.857	-0.28488	22.7776		126.857	-0.28488	0.0684014
127.171	345.653	566.23		127.171	345.718	538.431		127.171	-0.06475	27.799		127.171	-0.06475	0.0834804
127.484	344.452	569.392		127.484	344.295	535.985		127.484	0.15649	33.4077		127.484	0.15649	0.100323
127.799	343.295	573.171		127.799	342.864	533.523		127.799	0.43087	39.6483		127.799	0.43087	0.119064
128.113	342.169	578.002		128.113	341.437	531.068		128.113	0.73241	46.9338		128.113	0.73241	0.140942
128.426	341.071	583.514		128.426	340.015	528.622		128.426	1.05678	54.8923		128.426	1.05678	0.164842
128.741	339.997	589.636		128.741	338.583	526.16		128.741	1.41379	63.4756		128.741	1.41379	0.190617
129.055	338.945	596.714		129.055	337.156	523.706		129.055	1.78848	73.0086		129.055	1.78848	0.219245
129.368	337.962	604.646		129.368	335.734	521.259		129.368	2.22765	83.3867		129.368	2.22765	0.25041
129.682	336.976	613.004		129.682	334.307	518.805		129.682	2.66896	94.1992		129.682	2.66896	0.28288
129.997	336.035	622.31		129.997	332.876	516.343		129.997	3.15956	105.967		129.997	3.15956	0.318218
130.31	335.156	632.563		130.31	331.453	513.897		130.31	3.70238	118.666		130.31	3.70238	0.356354
130.624	334.293	643.345		130.624	330.027	511.443		130.624	4.26678	131.902		130.624	4.26678	0.396103
130.939	333.469	654.963		130.939	328.595	508.98		130.939	4.8743	145.982		130.939	4.8743	0.438385
131.253	332.698	667.066		131.253	327.168	506.526		131.253	5.5297	160.54		131.253	5.5297	0.482102
131.566	331.929	680.199		131.566	325.746	504.08		131.566	6.18255	176.119		131.566	6.18255	0.528887
131.881	331.225	694.023		131.881	324.315	501.618		131.881	6.91093	192.405		131.881	6.91093	0.577792
132.195	330.547	708.067		132.195	322.888	499.164		132.195	7.65932	208.904		132.195	7.65932	0.627338
132.508	329.886	722.967		132.508	321.465	496.717		132.508	8.42072	226.25		132.508	8.42072	0.679428
132.822	329.272	738.646		132.822	320.038	494.263		132.822	9.23325	244.383		132.822	9.23325	0.733881
133.137	328.668	754.607		133.137	318.607	491.801		133.137	10.0606	262.806		133.137	10.0606	0.789206
133.45	328.131	771.354		133.45	317.185	489.354		133.45	10.946	282		133.45	10.946	0.846846
133.764	327.607	788.71		133.764	315.758	486.9		133.764	11.849	301.81		133.764	11.849	0.906336
134.079	327.115	806.405		134.079	314.326	484.438		134.079	12.7883	321.966		134.079	12.7883	0.966866
134.393	326.656	824.594		134.393	312.9	481.984		134.393	13.7563	342.61		134.393	13.7563	1.02886
134.706	326.226	843.361		134.706	311.477	479.538		134.706	14.7485	363.823		134.706	14.7485	1.09256
135.021	325.792	862.653		135.021	310.046	477.076		135.021	15.7464	385.577		135.021	15.7464	1.15789
135.335	325.418	882.508		135.335	308.619	474.621		135.335	16.7987	407.886		135.335	16.7987	1.22488
135.648	325.058	902.58		135.648	307.197	472.175		135.648	17.8616	430.405		135.648	17.8616	1.29251
135.963	324.709	922.928		135.963	305.765	469.713		135.963	18.9438	453.215		135.963	18.9438	1.36101
136.277	324.389	943.947		136.277	304.338	467.259		136.277	20.0505	476.689		136.277	20.0505	1.4315
136.59	324.116	965.25		136.59	302.916	464.812		136.59	21.1998	500.437		136.59	21.1998	1.50282
136.904	323.829	986.84		136.904	301.489	462.358		136.904	22.3395	524.482		136.904	22.3395	1.57502
137.219	323.591	1009.01		137.219	300.058	459.896		137.219	23.5331	549.115		137.219	23.5331	1.64899
137.532	323.346	1031.5		137.532	298.635	457.45		137.532	24.7106	574.054		137.532	24.7106	1.72389
137.846	323.151	1054.13		137.846	297.209	454.995		137.846	25.9429	599.134		137.846	25.9429	1.7992
138.161	322.997	1076.71		138.161	295.777	452.533		138.161	27.2197	624.173		138.161	27.2197	1.87439
138.475	322.852	1100.01		138.475	294.35	450.079		138.475	28.5022	649.932		138.475	28.5022	1.95175
138.788	322.72	1124.25		138.788	292.928	447.633		138.788	29.7925	676.62		138.788	29.7925	2.03189
139.103	322.64	1148.04		139.103	291.496	445.171		139.103	31.1432	702.87		139.103	31.1432	2.11072
139.417	322.564	1172.45		139.417	290.07	442.717		139.417	32.494	729.734		139.417	32.494	2.19139
139.73	322.52	1196.44		139.73	288.647	440.27		139.73	33.8725	756.171		139.73	33.8725	2.27078
140.044	322.521	1221.62		140.044	287.22	437.816		140.044	35.3001	783.803		140.044	35.3001	2.35376
140.359	322.502	1246.52		140.359	285.789	435.354		140.359	36.7127	811.166		140.359	36.7127	2.43593
140.672	322.487	1271.63		140.672	284.367	432.907		140.672	38.1202	838.719		140.672	38.1202	2.51868
140.986	322.503	1297.24		140.986	282.94	430.453		140.986	39.5635	866.789		140.986	39.5635	2.60297
141.301	322.537	1322.57		141.301	281.508	427.991		141.301	41.0286	894.578		141.301	41.0286	2.68642
141.615	322.543	1348.07		141.615	280.082	425.537		141.615	42.4617	922.537		141.615	42.4617	2.77038
141.928	322.581	1373.87		141.928	278.659	423.091		141.928	43.9217	950.777		141.928	43.9217	2.85519
142.243	322.608	1399.51		142.243	277.228	420.629		142.243	45.3806	978.884		142.243	45.3806	2.93959
142.557	322.637	1425.46		142.557	275.801	418.174		142.557	46.8356	1007.28		142.557	46.8356	3.02487
142.87	322.68	1451.11		142.87	274.379	415.728		142.87	48.3019	1035.38		142.87	48.3019	3.10925
143.185	322.717	1476.97		143.185	272.947	413.266		143.185	49.7694	1063.7		143.185	49.7694	3.1943
143.499	322.749	1502.64		143.499	271.52	410.812		143.499	51.2292	1091.83		143.499	51.2292	3.27877
143.812	322.791	1528.26		143.812	270.098	408.365		143.812	52.6934	1119.89		143.812	52.6934	3.36303
144.126	322.846	1554.51		144.126	268.671	405.911		144.126	54.1751	1148.59		144.126	54.1751	3.44923
144.441	322.915	1580.6		144.441	267.24	403.449		144.441	55.6755	1177.16		144.441	55.6755	3.535
144.754	322.984	1606.59		144.754	265.817	401.003		144.754	57.1668	1205.58		144.754	57.1668	3.62038
145.068	323.057	1632.59		145.068	264.39	398.548		145.068	58.6667	1234.04		145.068	58.6667	3.70584
145.383	323.17	1659.19		145.383	262.959	396.086		145.383	60.2112	1263.1		145.383	60.2112	3.7931
145.697	323.273	1685.26		145.697	261.532	393.632		145.697	61.7408	1291.62		145.697	61.7408	3.87875
146.01	323.375	1711.62		146.01	260.11	391.186		146.01	63.2652	1320.43		146.01	63.2652	3.96526
146.325	323.507	1738.03		146.325	258.678	388.724		146.325	64.8285	1349.31		146.325	64.8285	4.05197
146.639	323.643	1764.48		146.639	257.252	386.27		146.639	66.3919	1378.21		146.639	66.3919	4.13876
146.952	323.772	1790.48		146.952	255.829	383.823		146.952	67.9429	1406.66		146.952	67.9429	4.2242
147.266	323.9	1816.86		147.266	254.402	381.369		147.266	69.4977	1435.49		147.266	69.4977	4.31078
147.581	324.055	1842.91		147.581	252.971	378.907		147.581	71.0836	1464.01		147.581	71.0836	4.39642
147.894	324.174	1869.1		147.894	251.549	376.46		147.894	72.6253	1492.64		147.894	72.6253	4.4824
148.208	324.337	1895.39		148.208	250.122	374.006		148.208	74.2156	1521.38		148.208	74.2156	4.56872
148.523	324.492	1921.47		148.523	248.69	371.544		148.523	75.8014	1549.93		148.523	75.8014	4.65444
148.837	324.636	1947.78		148.837	247.263	369.09		148.837	77.3729	1578.69		148.837	77.3729	4.7408
149.15	324.791	1973.78		149.15	245.841	366.644		149.15	78.9496	1607.14		149.15	78.9496	4.82624
149.465	324.986	1999.75		149.465	244.41	364.181		149.465	80.576	1635.57		149.465	80.576	4.91163
149.779	325.151	2025.64		149.779	242.983	361.727		149.779	82.1681	1663.91		149.779	82.1681	4.99672
150.092	325.313	2051.75		150.092	241.56	359.281		150.092	83.7526	1692.47		150.092	83.7526	5.08248
150.406	325.468	2077.42		150.406	240.134	356.827		150.406	85.3344	1720.59		150.406	85.3344	5.16694
150.721	325.627	2103.05		150.721	238.702	354.365		150.721	86.9247	1748.69		150.721	86.9247	5.25132
151.034	325.786	2128.52		151.034	237.28	351.918		151.034	88.506	1776.6		151.034	88.506	5.33515
151.348	325.929	2153.75		151.348	235.853	349.464		151.348	90.0761	1804.29		151.348	90.0761	5.41829
151.663	326.062	2179.1		151.663	234.422	347.002		151.663	91.6403	1832.1		151.663	91.6403	5.5018
151.976	326.188	2203.95		151.976	232.999	344.556		151.976	93.1886	1859.39		151.976	93.1886	5.58375
152.29	326.323	2228.46		152.29	231.572	342.101		152.29	94.7507	1886.36		152.29	94.7507	5.66474
152.605	326.422	2252.81		152.605	230.141	339.639		152.605	96.2806	1913.17		152.605	96.2806	5.74525
152.919	326.54	2277.49		152.919	228.714	337.185		152.919	97.8255	1940.31		152.919	97.8255	5.82675
153.232	326.631	2301.99		153.232	227.292	334.739		153.232	99.3389	1967.25		153.232	99.3389	5.90767
153.547	326.756	2326.32		153.547	225.86	332.277		153.547	100.896	1994.04		153.547	100.896	5.98811
153.861	326.864	2349.84		153.861	224.434	329.822		153.861	102.43	2020.02		153.861	102.43	6.06612
154.174	326.978	2374.25		154.174	223.011	327.376		154.174	103.966	2046.87		154.174	103.966	6.14676
154.488	327.089	2398.28		154.488	221.584	324.922		154.488	105.505	2073.36		154.488	105.505	6.2263
154.803	327.206	2421.03		154.803	220.153	322.46		154.803	107.053	2098.57		154.803	107.053	6.302
155.116	327.31	2445.27		155.116	218.731	320.013		155.116	108.579	2125.26		155.116	108.579	6.38217
155.43	327.419	2468.72		155.43	217.304	317.559		155.43	110.115	2151.17		155.43	110.115	6.45996
155.745	327.544	2491.48		155.745	215.872	315.097		155.745	111.672	2176.38		155.745	111.672	6.53567
156.059	327.664	2515.12		156.059	214.445	312.643		156.059	113.218	2202.47		156.059	113.218	6.61403
156.372	327.775	2538.58		156.372	213.023	310.197		156.372	114.752	2228.38		156.372	114.752	6.69184
156.687	327.883	2561.28		156.687	211.592	307.734		156.687	116.291	2253.55		156.687	116.291	6.76741
157.001	328.004	2583.59		157.001	210.165	305.28		157.001	117.84	2278.31		157.001	117.84	6.84176
157.314	328.122	2606.58		157.314	208.742	302.834		157.314	119.38	2303.74		157.314	119.38	6.91815
157.628	328.227	2628.66		157.628	207.316	300.38		157.628	120.912	2328.28		157.628	120.912	6.99184
157.943	328.345	2651.06		157.943	205.884	297.918		157.943	122.461	2353.14		157.943	122.461	7.06648
158.256	328.47	2673.51		158.256	204.462	295.471		158.256	124.008	2378.03		158.256	124.008	7.14125
158.57	328.577	2696.02		158.57	203.035	293.017		158.57	125.542	2403		158.57	125.542	7.21622
158.885	328.707	2718.08		158.885	201.604	290.555		158.885	127.104	2427.53		158.885	127.104	7.28987
159.198	328.815	2739.58		159.198	200.181	288.109		159.198	128.634	2451.47		159.198	128.634	7.36176
159.512	328.926	2761.8		159.512	198.754	285.654		159.512	130.172	2476.15		159.512	130.172	7.43588
159.827	329.053	2783.26		159.827	197.323	283.192		159.827	131.73	2500.07		159.827	131.73	7.50771
160.141	329.154	2804.22		160.141	195.896	280.738		160.141	133.258	2523.48		160.141	133.258	7.57802
160.454	329.246	2825.41		160.454	194.474	278.292		160.454	134.773	2547.12		160.454	134.773	7.64901
160.769	329.333	2846.27		160.769	193.042	275.83		160.769	136.291	2570.44		160.769	136.291	7.71904
161.083	329.436	2867.15		161.083	191.615	273.375		161.083	137.821	2593.77		161.083	137.821	7.7891
161.396	329.503	2887.69		161.396	190.193	270.929		161.396	139.31	2616.77		161.396	139.31	7.85816
161.71	329.549	2908.02		161.71	188.766	268.475		161.71	140.783	2639.54		161.71	140.783	7.92655
162.025	329.606	2927.85		162.025	187.335	266.013		162.025	142.271	2661.84		162.025	142.271	7.99351
162.338	329.676	2947.84		162.338	185.912	263.566		162.338	143.763	2684.28		162.338	143.763	8.06089
162.652	329.72	2967.78		162.652	184.486	261.112		162.652	145.234	2706.67		162.652	145.234	8.12814
162.967	329.783	2986.4		162.967	183.054	258.65		162.967	146.729	2727.75		162.967	146.729	8.19144
163.281	329.835	3006.77		163.281	181.627	256.196		163.281	148.208	2750.57		163.281	148.208	8.25997
163.594	329.877	3026.33		163.594	180.205	253.749		163.594	149.672	2772.58		163.594	149.672	8.32608
163.909	329.949	3045.44		163.909	178.774	251.287		163.909	151.176	2794.16		163.909	151.176	8.39086
164.223	329.99	3064.3		164.223	177.347	248.833		164.223	152.643	2815.47		164.223	152.643	8.45487
164.536	330.02	3083.11		164.536	175.924	246.387		164.536	154.095	2836.73		164.536	154.095	8.5187
164.85	330.062	3101.41		164.85	174.498	243.933		164.85	155.564	2857.48		164.85	155.564	8.58103
165.165	330.077	3119.54		165.165	173.066	241.471		165.165	157.011	2878.07		165.165	157.011	8.64286
165.478	330.12	3137.88		165.478	171.644	239.024		165.478	158.476	2898.85		165.478	158.476	8.70527
165.792	330.168	3155.74		165.792	170.217	236.57		165.792	159.951	2919.18		165.792	159.951	8.76629
166.107	330.217	3174.34		166.107	168.785	234.108		166.107	161.431	2940.23		166.107	161.431	8.82951
166.421	330.248	3192.62		166.421	167.359	231.654		166.421	162.89	2960.97		166.421	162.89	8.89179
166.734	330.281	3210.58		166.734	165.936	229.207		166.734	164.344	2981.37		166.734	164.344	8.95307
167.049	330.327	3228.71		167.049	164.505	226.745		167.049	165.822	3001.96		167.049	165.822	9.0149
167.363	330.339	3246.04		167.363	163.078	224.291		167.363	167.261	3021.75		167.363	167.261	9.07433
167.676	330.338	3263.21		167.676	161.656	221.845		167.676	168.682	3041.37		167.676	168.682	9.13323
167.991	330.327	3279.48		167.991	160.224	219.383		167.991	170.102	3060.09		167.991	170.102	9.18947
168.305	330.301	3296.28		168.305	158.797	216.928		168.305	171.504	3079.35		168.305	171.504	9.2473
168.618	330.272	3312.23		168.618	157.375	214.482		168.618	172.897	3097.75		168.618	172.897	9.30254
168.932	330.213	3328.29		168.932	155.948	212.028		168.932	174.264	3116.26		168.932	174.264	9.35814
169.247	330.194	3344.76		169.247	154.517	209.566		169.247	175.677	3135.19		169.247	175.677	9.41498
169.56	330.149	3360.51		169.56	153.094	207.119		169.56	177.055	3153.39		169.56	177.055	9.46963
169.874	330.107	3375.55		169.874	151.668	204.665		169.874	178.44	3170.89		169.874	178.44	9.52218
170.189	330.074	3391.59		170.189	150.236	202.203		170.189	179.838	3189.39		170.189	179.838	9.57775
170.503	330.047	3407.41		170.503	148.809	199.749		170.503	181.237	3207.66		170.503	181.237	9.63261
170.816	329.992	3422.89		170.816	147.387	197.302		170.816	182.605	3225.59		170.816	182.605	9.68646
171.131	329.952	3437.91		171.131	145.956	194.84		171.131	183.996	3243.07		171.131	183.996	9.73896
171.445	329.924	3452.54		171.445	144.529	192.386		171.445	185.395	3260.15		171.445	185.395	9.79024
171.758	329.855	3467.31		171.758	143.106	189.94		171.758	186.749	3277.37		171.758	186.749	9.84195
172.072	329.804	3481.87		172.072	141.679	187.486		172.072	188.124	3294.39		172.072	188.124	9.89305
172.387	329.726	3496.19		172.387	140.248	185.024		172.387	189.478	3311.17		172.387	189.478	9.94346
172.7	329.646	3510.42		172.7	138.826	182.577		172.7	190.821	3327.84		172.7	190.821	9.99352
173.014	329.56	3524.45		173.014	137.399	180.123		173.014	192.161	3344.33		173.014	192.161	10.043
173.329	329.491	3538.81		173.329	135.967	177.661		173.329	193.523	3361.15		173.329	193.523	10.0936
173.643	329.396	3552.28		173.643	134.541	175.207		173.643	194.855	3377.08		173.643	194.855	10.1414
173.956	329.339	3565.6		173.956	133.118	172.76		173.956	196.221	3392.84		173.956	196.221	10.1887
174.271	329.246	3579.68		174.271	131.687	170.298		174.271	197.56	3409.39		174.271	197.56	10.2384
174.585	329.171	3593.13		174.585	130.26	167.844		174.585	198.911	3425.28		174.585	198.911	10.2861
174.898	329.116	3606.37		174.898	128.838	165.397		174.898	200.278	3440.97		174.898	200.278	10.3332
175.213	329.074	3619.96		175.213	127.406	162.935		175.213	201.668	3457.02		175.213	201.668	10.3814
175.527	329.021	3633.61		175.527	125.979	160.481		175.527	203.042	3473.12		175.527	203.042	10.4298
175.84	328.979	3647.13		175.84	124.557	158.035		175.84	204.422	3489.09		175.84	204.422	10.4778
176.154	328.914	3660.32		176.154	123.13	155.581		176.154	205.784	3504.73		176.154	205.784	10.5247
176.469	328.857	3673.18		176.469	121.699	153.119		176.469	207.158	3520.06		176.469	207.158	10.5708
176.782	328.792	3686.56		176.782	120.276	150.672		176.782	208.515	3535.89		176.782	208.515	10.6183
177.096	328.718	3699.86		177.096	118.85	148.218		177.096	209.869	3551.64		177.096	209.869	10.6656
177.411	328.642	3712.06		177.411	117.418	145.756		177.411	211.224	3566.3		177.411	211.224	10.7096
177.725	328.55	3723.86		177.725	115.991	143.302		177.725	212.559	3580.56		177.725	212.559	10.7524
178.038	328.476	3736.17		178.038	114.569	140.855		178.038	213.907	3595.32		178.038	213.907	10.7968
178.353	328.369	3748.47		178.353	113.137	138.393		178.353	215.231	3610.08		178.353	215.231	10.8411
178.667	328.264	3760.19		178.667	111.711	135.939		178.667	216.553	3624.25		178.667	216.553	10.8836
178.98	328.135	3771.54		178.98	110.288	133.493		178.98	217.847	3638.04		178.98	217.847	10.9251
179.294	328	3783.76		179.294	108.861	131.038		179.294	219.139	3652.72		179.294	219.139	10.9691
179.609	327.87	3794.33		179.609	107.43	128.576		179.609	220.44	3665.76		179.609	220.44	11.0083
179.922	327.731	3805.08		179.922	106.008	126.13		179.922	221.724	3678.95		179.922	221.724	11.0479
180.236	327.578	3815.54		180.236	104.581	123.676		180.236	222.997	3691.87		180.236	222.997	11.0867
180.551	327.437	3826.5		180.551	103.149	121.214		180.551	224.287	3705.29		180.551	224.287	11.127
180.865	327.295	3836.56		180.865	101.723	118.76		180.865	225.573	3717.8		180.865	225.573	11.1646
181.178	327.134	3847.09		181.178	100.3	116.313		181.178	226.833	3730.78		181.178	226.833	11.2035
181.493	326.961	3857.83		181.493	98.8687	113.851		181.493	228.092	3743.98		181.493	228.092	11.2432
181.807	326.792	3867.29		181.807	97.4419	111.397		181.807	229.35	3755.9		181.807	229.35	11.279
182.12	326.608	3877.74		182.12	96.0195	108.95		182.12	230.588	3768.79		182.12	230.588	11.3177
182.435	326.405	3887.04		182.435	94.5881	106.488		182.435	231.817	3780.55		182.435	231.817	11.353
182.749	326.215	3896.58		182.749	93.1613	104.034		182.749	233.053	3792.55		182.749	233.053	11.389
183.062	326.034	3905.94		183.062	91.7389	101.588		183.062	234.295	3804.35		183.062	234.295	11.4245
183.376	325.851	3914.67		183.376	90.3121	99.1336		183.376	235.539	3815.54		183.376	235.539	11.4581
183.691	325.667	3924.04		183.691	88.8807	96.6716		183.691	236.786	3827.37		183.691	236.786	11.4936
184.004	325.483	3933.56		184.004	87.4584	94.2253		184.004	238.025	3839.34		184.004	238.025	11.5295
184.318	325.309	3942.1		184.318	86.0315	91.771		184.318	239.278	3850.33		184.318	239.278	11.5625
184.633	325.156	3950.89		184.633	84.6	89.3089		184.633	240.556	3861.58		184.633	240.556	11.5963
184.947	324.993	3959.94		184.947	83.1732	86.8547		184.947	241.82	3873.08		184.947	241.82	11.6309
185.26	324.841	3968.01		185.26	81.7508	84.4082		185.26	243.09	3883.6		185.26	243.09	11.6625
185.575	324.682	3976.27		185.575	80.3194	81.9462		185.575	244.363	3894.33		185.575	244.363	11.6947
185.889	324.533	3984.84		185.889	78.8926	79.4921		185.889	245.641	3905.35		185.889	245.641	11.7278
186.202	324.358	3992.72		186.202	77.4702	77.0456		186.202	246.888	3915.68		186.202	246.888	11.7588
186.516	324.186	3999.84		186.516	76.0434	74.5914		186.516	248.143	3925.25		186.516	248.143	11.7875
186.831	323.99	4006.51		186.831	74.6119	72.1294		186.831	249.378	3934.38		186.831	249.378	11.8149
187.144	323.778	4012.7		187.144	73.1896	69.6829		187.144	250.589	3943.02		187.144	250.589	11.8409
187.458	323.548	4017.95		187.458	71.7627	67.2288		187.458	251.786	3950.72		187.458	251.786	11.864
187.773	323.313	4023.62		187.773	70.3313	64.7667		187.773	252.982	3958.85		187.773	252.982	11.8884
188.087	323.06	4028.76		188.087	68.9045	62.3125		188.087	254.155	3966.45		188.087	254.155	11.9113
188.4	322.769	4032.21		188.4	67.4821	59.8661		188.4	255.287	3972.35		188.4	255.287	11.929
188.715	322.462	4035.44		188.715	66.0507	57.404		188.715	256.411	3978.03		188.715	256.411	11.946
189.029	322.114	4038.39		189.029	64.6239	54.9499		189.029	257.491	3983.44		189.029	257.491	11.9623
189.342	321.759	4039.85		189.342	63.2015	52.5034		189.342	258.558	3987.35		189.342	258.558	11.974
189.656	321.37	4041.44		189.656	61.7747	50.0492		189.656	259.595	3991.39		189.656	259.595	11.9862
189.971	320.939	4042.53		189.971	60.3432	47.5872		189.971	260.596	3994.94		189.971	260.596	11.9968
190.284	320.484	4042.78		190.284	58.9209	45.1407		190.284	261.563	3997.64		190.284	261.563	12.0049
190.598	319.998	4041.41		190.598	57.494	42.6866		190.598	262.504	3998.72		190.598	262.504	12.0082
190.913	319.499	4040.09		190.913	56.0626	40.2245		190.913	263.436	3999.87		190.913	263.436	12.0116
191.226	318.933	4038.68		191.226	54.6403	37.7782		191.226	264.293	4000.9		191.226	264.293	12.0147
191.54	318.409	4036.4		191.54	53.2134	35.3239		191.54	265.196	4001.08		191.54	265.196	12.0152
191.855	317.83	4033.73		191.855	51.782	32.8618		191.855	266.048	4000.87		191.855	266.048	12.0146
192.169	317.213	4030.48		192.169	50.3551	30.4077		192.169	266.858	4000.07		192.169	266.858	12.0122
192.482	316.59	4026.61		192.482	48.9328	27.9612		192.482	267.657	3998.65		192.482	267.657	12.008
192.797	315.942	4022.38		192.797	47.5013	25.4991		192.797	268.44	3996.88		192.797	268.44	12.0026
193.111	315.279	4016.95		193.111	46.0745	23.045		193.111	269.204	3993.91		193.111	269.204	11.9937
193.424	314.587	4011.71		193.424	44.6521	20.5985		193.424	269.935	3991.11		193.424	269.935	11.9853
193.738	313.869	4006.1		193.738	43.2253	18.1444		193.738	270.644	3987.95		193.738	270.644	11.9758
194.053	313.151	3999.78		194.053	41.7939	15.6823		194.053	271.357	3984.1		194.053	271.357	11.9643
194.366	312.418	3992.67		194.366	40.3715	13.2359		194.366	272.047	3979.43		194.366	272.047	11.9502
194.68	311.675	3986.15		194.68	38.9447	10.7817		194.68	272.73	3975.37		194.68	272.73	11.938
194.995	310.889	3978.07		194.995	37.5132	8.3196		194.995	273.375	3969.75		194.995	273.375	11.9212
195.309	310.117	3970.18		195.309	36.0864	5.86546		195.309	274.031	3964.31		195.309	274.031	11.9048
195.622	309.313	3962.66		195.622	34.6641	3.41906		195.622	274.649	3959.24		195.622	274.649	11.8896
195.937	308.496	3954.1		195.937	33.2326	0.95694		195.937	275.263	3953.15		195.937	275.263	11.8713
196.251	307.669	3944.77		196.251	31.8058	-1.4972		196.251	275.864	3946.27		196.251	275.864	11.8507
196.564	306.844	3935.65		196.564	30.3834	-3.94368		196.564	276.46	3939.6		196.564	276.46	11.8306
196.878	305.995	3925.82		196.878	28.9566	-6.39782		196.878	277.038	3932.22		196.878	277.038	11.8085
197.193	305.15	3916.01		197.193	27.5252	-8.85986		197.193	277.625	3924.87		197.193	277.625	11.7864
197.506	304.275	3906.46		197.506	26.1028	-11.3063		197.506	278.172	3917.76		197.506	278.172	11.7651
197.82	303.411	3896.15		197.82	24.676	-13.7605		197.82	278.735	3909.91		197.82	278.735	11.7415
198.135	302.531	3885.98		198.135	23.2445	-16.2226		198.135	279.287	3902.2		198.135	279.287	11.7183
198.448	301.649	3875.28		198.448	21.8223	-18.6688		198.448	279.827	3893.95		198.448	279.827	11.6935
198.762	300.749	3864.27		198.762	20.3954	-21.1231		198.762	280.354	3885.39		198.762	280.354	11.6678
199.077	299.881	3853.87		199.077	18.9639	-23.5853		199.077	280.917	3877.45		199.077	280.917	11.644
199.391	298.978	3843.18		199.391	17.5371	-26.0394		199.391	281.441	3869.22		199.391	281.441	11.6193
199.704	298.078	3830.47		199.704	16.1147	-28.4859		199.704	281.964	3858.96		199.704	281.964	11.5885
200.019	297.18	3819.18		200.019	14.6833	-30.9479		200.019	282.496	3850.13		200.019	282.496	11.5619
200.333	296.274	3807.99		200.333	13.2565	-33.4021		200.333	283.017	3841.39		200.333	283.017	11.5357
200.646	295.355	3795.62		200.646	11.8341	-35.8485		200.646	283.521	3831.47		200.646	283.521	11.5059
200.96	294.442	3783.45		200.96	10.4073	-38.3027		200.96	284.034	3821.75		200.96	284.034	11.4767
201.275	293.508	3772.01		201.275	8.97584	-40.7647		201.275	284.533	3812.77		201.275	284.533	11.4498
201.588	292.564	3759.74		201.588	7.55347	-43.2112		201.588	285.011	3802.95		201.588	285.011	11.4203
201.902	291.632	3746.86		201.902	6.12664	-45.6653		201.902	285.505	3792.53		201.902	285.505	11.389
202.217	290.68	3734.66		202.217	4.69518	-48.1275		202.217	285.985	3782.78		202.217	285.985	11.3597
202.531	289.738	3721.95		202.531	3.26835	-50.5816		202.531	286.47	3772.54		202.531	286.47	11.3289
202.844	288.797	3708.76		202.844	1.84603	-53.028		202.844	286.951	3761.79		202.844	286.951	11.2967
203.159	287.852	3695.83		203.159	0.41456	-55.4901		203.159	287.437	3751.33		203.159	287.437	11.2652
203.473	286.914	3682.67		203.473	-1.01226	-57.9443		203.473	287.927	3740.62		203.473	287.927	11.2331
203.786	285.967	3669.25		203.786	-2.43464	-60.3907		203.786	288.402	3729.64		203.786	288.402	11.2001
204.1	285.054	3656.61		204.1	-3.86146	-62.8449		204.1	288.916	3719.45		204.1	288.916	11.1695
204.415	284.103	3643.75		204.415	-5.29288	-65.3069		204.415	289.396	3709.06		204.415	289.396	11.1383
204.728	283.169	3630.23		204.728	-6.71525	-67.7534		204.728	289.884	3697.98		204.728	289.884	11.105
205.042	282.233	3617.38		205.042	-8.14208	-70.2075		205.042	290.375	3687.59		205.042	290.375	11.0738
205.357	281.304	3604.13		205.357	-9.57354	-72.6697		205.357	290.877	3676.8		205.357	290.877	11.0414
205.671	280.378	3591.06		205.671	-11.0004	-75.1238		205.671	291.378	3666.18		205.671	291.378	11.0096
205.984	279.443	3577.99		205.984	-12.4227	-77.5702		205.984	291.865	3655.56		205.984	291.865	10.9777
206.299	278.504	3564.48		206.299	-13.8542	-80.0323		206.299	292.358	3644.51		206.299	292.358	10.9445
206.613	277.587	3550.74		206.613	-15.281	-82.4865		206.613	292.868	3633.22		206.613	292.868	10.9106
206.926	276.66	3537.19		206.926	-16.7034	-84.9329		206.926	293.364	3622.13		206.926	293.364	10.8773
207.241	275.727	3524.54		207.241	-18.1348	-87.395		207.241	293.861	3611.93		207.241	293.861	10.8466
207.555	274.787	3510.27		207.555	-19.5616	-89.8491		207.555	294.349	3600.12		207.555	294.349	10.8112
207.868	273.864	3496.81		207.868	-20.984	-92.2956		207.868	294.848	3589.11		207.868	294.848	10.7781
208.182	272.928	3483.33		208.182	-22.4108	-94.7497		208.182	295.339	3578.08		208.182	295.339	10.745
208.497	271.988	3469.14		208.497	-23.8422	-97.2118		208.497	295.831	3566.36		208.497	295.831	10.7098
208.81	271.037	3455.74		208.81	-25.2646	-99.6582		208.81	296.301	3555.4		208.81	296.301	10.6769
209.124	270.099	3441.91		209.124	-26.6914	-102.112		209.124	296.79	3544.02		209.124	296.79	10.6427
209.439	269.141	3427.59		209.439	-28.1229	-104.575		209.439	297.264	3532.17		209.439	297.264	10.6071
209.753	268.2	3413.5		209.753	-29.5497	-107.029		209.753	297.75	3520.53		209.753	297.75	10.5722
210.066	267.243	3399.65		210.066	-30.972	-109.475		210.066	298.215	3509.12		210.066	298.215	10.5379
210.381	266.252	3385.51		210.381	-32.4035	-111.937		210.381	298.656	3497.44		210.381	298.656	10.5028
210.695	265.308	3371.44		210.695	-33.8303	-114.391		210.695	299.139	3485.83		210.695	299.139	10.468
211.008	264.371	3356.86		211.008	-35.2527	-116.838		211.008	299.624	3473.69		211.008	299.624	10.4315
211.322	263.386	3343.29		211.322	-36.6795	-119.292		211.322	300.066	3462.58		211.322	300.066	10.3981
211.637	262.435	3328.85		211.637	-38.1109	-121.754		211.637	300.546	3450.6		211.637	300.546	10.3622
211.95	261.487	3314.56		211.95	-39.5333	-124.2		211.95	301.021	3438.76		211.95	301.021	10.3266
212.264	260.527	3300.43		212.264	-40.9601	-126.655		212.264	301.487	3427.09		212.264	301.487	10.2915
212.579	259.573	3286.59		212.579	-42.3916	-129.117		212.579	301.965	3415.71		212.579	301.965	10.2574
212.893	258.645	3272.3		212.893	-43.8184	-131.571		212.893	302.463	3403.87		212.893	302.463	10.2218
213.206	257.689	3258.11		213.206	-45.2407	-134.017		213.206	302.93	3392.12		213.206	302.93	10.1866
213.521	256.73	3243.39		213.521	-46.6722	-136.479		213.521	303.402	3379.87		213.521	303.402	10.1498
213.835	255.787	3229.13		213.835	-48.099	-138.934		213.835	303.886	3368.06		213.835	303.886	10.1143
214.148	254.854	3215.27		214.148	-49.5214	-141.38		214.148	304.375	3356.65		214.148	304.375	10.08
214.463	253.916	3201.34		214.463	-50.9528	-143.842		214.463	304.869	3345.18		214.463	304.869	10.0456
214.777	252.993	3187.54		214.777	-52.3796	-146.296		214.777	305.373	3333.83		214.777	305.373	10.0115
215.09	252.044	3173.4		215.09	-53.802	-148.743		215.09	305.846	3322.14		215.09	305.846	9.9764
215.404	251.126	3159.34		215.404	-55.2289	-151.197		215.404	306.355	3310.53		215.404	306.355	9.94154
215.719	250.193	3145.44		215.719	-56.6603	-153.659		215.719	306.854	3299.1		215.719	306.854	9.90722
216.032	249.271	3131.42		216.032	-58.0825	-156.105		216.032	307.353	3287.53		216.032	307.353	9.87245
216.346	248.346	3117.67		216.346	-59.5095	-158.559		216.346	307.855	3276.23		216.346	307.855	9.83853
216.661	247.431	3104.05		216.661	-60.9409	-161.022		216.661	308.371	3265.07		216.661	308.371	9.80502
216.975	246.515	3089.56		216.975	-62.3678	-163.476		216.975	308.883	3253.04		216.975	308.883	9.76888
217.288	245.616	3075.85		217.288	-63.7901	-165.922		217.288	309.406	3241.77		217.288	309.406	9.73505
217.603	244.737	3062.47		217.603	-65.2215	-168.384		217.603	309.958	3230.85		217.603	309.958	9.70227
217.917	243.848	3048.63		217.917	-66.6484	-170.838		217.917	310.496	3219.47		217.917	310.496	9.66807
									0	0
									0	0
									0	0
									0	0
									0	0
									0	0
									0	0
									0	0
									0	0
									0	0
									0	0
									0	0
									0	0
									0	0
									0	0
									0	0
									0	0
									0	0
									0	0
									0	0
									0	0
									0	0
									0	0
									0	0
									0	0
									0	0
									0	0
									0	0
									0	0
									0	0
									0	0
									0	0
									0	0
									0	0
									0	0
									0	0
									0	0
									0	0
									0	0
									0	0
									0	0
									0	0
									0	0
									0	0
									0	0
									0	0
									0	0
									0	0
									0	0
									0	0
									0	0
									0	0
									0	0
									0	0
									0	0
									0	0
									0	0
									0	0
									0	0
									0	0
									0	0
									0	0
									0	0
									0	0
									0	0
									0	0
									0	0
									0	0
									0	0
									0	0
									0	0
									0	0
									0	0
									0	0
									0	0
									0	0
									0	0
									0	0
									0	0
									0	0
									0	0
									0	0
									0	0
									0	0
									0	0
									0	0
									0	0
									0	0
									0	0
									0	0
									0	0
									0	0
									0	0
									0	0
