# Supplementary material for: Flavodiiron-mediated O2 photoreduction at photosystem I acceptor-side provides photoprotection to conifer thylakoids in early spring
Source: Nat Commun. 2023 Jun 3;14:3210. doi: 10.1038/s41467-023-38938-z (PMC10239515; doi:10.1038/s41467-023-38938-z)
Supplement: Supplementary file 7 — Source Data [file 41467_2023_38938_MOESM7_ESM.zip › Raw data files/Fig 1/Fig 1e and f/Raw data Fig 1e, f.xlsx]

## Sheet: S
	Raw data				Baseline				Baseline corrected				normalised
Time (s)	m/z 32	m/z 34		Time (s)	m/z 32	m/z 34		Time (s)	m/z 32	m/z 34		Time (s)	m/z 32	m/z 34
0.314	2160.68	3285.31		0.314	2169.81	3278.53		0.314	-9.12645	6.77146		0.314	-9.12645	0.02033
0.628	2150.58	3270.55		0.628	2159.6	3265.08		0.628	-9.02741	5.47192		0.628	-9.02741	0.01643		m/z 34 detector was 333 times more sensetive than m/z detector, hence, m/z 34 normalised by deviding the baseline corrected singal with 333
0.941	2140.47	3256.25		0.941	2149.43	3251.66		0.941	-8.95568	4.58127		0.941	-8.95568	0.01376
1.256	2130.37	3240.85		1.256	2139.19	3238.16		1.256	-8.82395	2.69072		1.256	-8.82395	0.00808
1.57	2120.36	3225.81		1.57	2128.99	3224.71		1.57	-8.62777	1.10646		1.57	-8.62777	0.00332
1.883	2110.27	3210.69		1.883	2118.81	3211.29		1.883	-8.5432	-0.60073		1.883	-8.5432	-0.0018
2.197	2100.2	3195.56		2.197	2107.93	3197.84		2.197	-7.73285	-2.27144		2.197	-7.73285	-0.00682
2.512	2090.09	3180.76		2.512	2096.44	3184.34		2.512	-6.35488	-3.58038		2.512	-6.35488	-0.01075
2.825	2079.95	3166.55		2.825	2085.13	3170.92		2.825	-5.18786	-4.36909		2.825	-5.18786	-0.01312
3.14	2069.78	3151.47		3.14	2073.86	3157.42		3.14	-4.083	-5.94884		3.14	-4.083	-0.01786
3.453	2059.66	3136.12		3.453	2062.76	3142.4		3.453	-3.10604	-6.27753		3.453	-3.10604	-0.01885
3.767	2049.52	3120.82		3.767	2051.73	3127.33		3.767	-2.21	-6.50992		3.767	-2.21	-0.01955
4.081	2039.39	3106.18		4.081	2040.81	3112.32		4.081	-1.41614	-6.14591		4.081	-1.41614	-0.01846
4.395	2029.34	3091.21		4.395	2029.98	3097.39		4.395	-0.6387	-6.18037		4.395	-0.6387	-0.01856
4.71	2019.35	3076.37		4.71	2019.22	3082.48		4.71	0.13296	-6.11146		4.71	0.13296	-0.01835
5.024	2009.49	3061.64		5.024	2008.59	3067.69		5.024	0.90274	-6.05002		5.024	0.90274	-0.01817
5.337	1999.66	3047.01		5.337	1998.09	3053.01		5.337	1.5703	-5.99601		5.337	1.5703	-0.01801
5.651	1989.88	3032.53		5.651	1987.66	3038.36		5.651	2.22155	-5.82981		5.651	2.22155	-0.01751
5.966	1980.17	3018.56		5.966	1977.28	3023.72		5.966	2.88213	-5.16329		5.966	2.88213	-0.01551
6.28	1970.52	3004.38		6.28	1967.03	3009.21		6.28	3.48906	-4.82819		6.28	3.48906	-0.0145
6.593	1961.01	2990.28		6.593	1956.91	2994.81		6.593	4.10271	-4.52711		6.593	4.10271	-0.01359
6.907	1951.55	2976.01		6.907	1946.84	2980.43		6.907	4.70595	-4.41963		6.907	4.70595	-0.01327
7.222	1942.16	2962.4		7.222	1936.83	2966.07		7.222	5.33727	-3.66984		7.222	5.33727	-0.01102
7.535	1932.88	2948.45		7.535	1926.96	2951.88		7.535	5.9197	-3.427		7.535	5.9197	-0.01029
7.849	1923.65	2934.5		7.849	1917.15	2937.7		7.849	6.49634	-3.20027		7.849	6.49634	-0.00961
8.163	1914.42	2920.99		8.163	1907.43	2923.6		8.163	6.9872	-2.61113		8.163	6.9872	-0.00784
8.477	1905.27	2907.5		8.477	1897.78	2909.56		8.477	7.48905	-2.06161		8.477	7.48905	-0.00619
8.791	1896.11	2893.97		8.791	1888.22	2895.59		8.791	7.88424	-1.61218		8.791	7.88424	-0.00484
9.105	1886.95	2880.4		9.105	1878.74	2881.68		9.105	8.21563	-1.27868		9.105	8.21563	-0.00384
9.42	1877.84	2866.85		9.42	1869.3	2867.8		9.42	8.54154	-0.94618		9.42	8.54154	-0.00284
9.734	1868.73	2853.13		9.734	1859.97	2854.03		9.734	8.75277	-0.90101		9.734	8.75277	-0.00271
10.048	1859.66	2840.02		10.048	1850.72	2840.32		10.048	8.94403	-0.30492		10.048	8.94403	-0.000915676
10.362	1850.66	2826.56		10.362	1841.54	2826.68		10.362	9.11622	-0.12055		10.362	9.11622	-0.000362012
10.675	1841.78	2813.55		10.675	1832.46	2813.15		10.675	9.31997	0.40318		10.675	9.31997	0.00121
10.989	1832.84	2800.1		10.989	1823.42	2799.64		10.989	9.42199	0.45445		10.989	9.42199	0.00136
11.303	1823.98	2787.48		11.303	1814.45	2786.2		11.303	9.526	1.28418		11.303	9.526	0.00386
11.618	1815.1	2774.09		11.618	1805.52	2772.78		11.618	9.57261	1.3112		11.618	9.57261	0.00394
11.932	1806.26	2760.84		11.932	1796.69	2759.46		11.932	9.56611	1.3741		11.932	9.56611	0.00413
12.246	1797.43	2748.35		12.246	1787.92	2746.22		12.246	9.51187	2.13643		12.246	9.51187	0.00642
12.56	1788.59	2734.91		12.56	1779.21	2733.03		12.56	9.37113	1.88137		12.56	9.37113	0.00565
12.873	1779.83	2721.81		12.873	1770.6	2719.95		12.873	9.23386	1.86273		12.873	9.23386	0.00559
13.187	1771.12	2708.59		13.187	1762.01	2706.89		13.187	9.10765	1.69141		13.187	9.10765	0.00508
13.501	1762.47	2695.76		13.501	1753.49	2693.9		13.501	8.98086	1.85675		13.501	8.98086	0.00558
13.815	1753.76	2683.25		13.815	1745.02	2680.97		13.815	8.73856	2.28362		13.815	8.73856	0.00686
14.13	1745.1	2670.54		14.13	1736.58	2668.06		14.13	8.5149	2.48006		14.13	8.5149	0.00745
14.444	1736.48	2657.72		14.444	1728.23	2655.26		14.444	8.25084	2.45937		14.444	8.25084	0.00739
14.758	1727.89	2644.56		14.758	1719.92	2642.52		14.758	7.96358	2.04463		14.758	7.96358	0.00614
15.071	1719.29	2632.01		15.071	1711.7	2629.88		15.071	7.5963	2.1282		15.071	7.5963	0.00639
15.385	1710.79	2619.09		15.385	1703.5	2617.26		15.385	7.2958	1.82623		15.385	7.2958	0.00548
15.699	1702.28	2606.72		15.699	1695.34	2604.7		15.699	6.93739	2.01428		15.699	6.93739	0.00605
16.013	1693.82	2594.59		16.013	1687.24	2592.21		16.013	6.57704	2.37574		16.013	6.57704	0.00713
16.327	1685.44	2581.65		16.327	1679.18	2579.78		16.327	6.26474	1.87536		16.327	6.26474	0.00563
16.642	1677.18	2569.47		16.642	1671.14	2567.37		16.642	6.0359	2.0982		16.642	6.0359	0.0063
16.955	1668.89	2557.51		16.955	1663.19	2555.1		16.955	5.69451	2.4155		16.955	5.69451	0.00725
17.27	1660.67	2545.22		17.27	1655.24	2542.81		17.27	5.43031	2.41552		17.27	5.43031	0.00725
17.583	1652.5	2532.66		17.583	1647.37	2530.66		17.583	5.12652	2.00456		17.583	5.12652	0.00602
17.898	1644.3	2520.96		17.898	1639.5	2518.49		17.898	4.79965	2.46537		17.898	4.79965	0.0074
18.211	1636.17	2508.93		18.211	1631.71	2506.46		18.211	4.46072	2.46788		18.211	4.46072	0.00741
18.525	1628.04	2496.89		18.525	1623.93	2494.45		18.525	4.1072	2.43738		18.525	4.1072	0.00732
18.84	1619.93	2484.94		18.84	1616.16	2482.46		18.84	3.76298	2.48099		18.84	3.76298	0.00745
19.153	1611.8	2472.89		19.153	1608.48	2470.61		19.153	3.32541	2.28268		19.153	3.32541	0.00685
19.468	1603.7	2460.83		19.468	1600.77	2458.74		19.468	2.93134	2.08938		19.468	2.93134	0.00627
19.781	1595.62	2448.41		19.781	1593.15	2447.01		19.781	2.4756	1.40477		19.781	2.4756	0.00422
20.096	1587.57	2436.5		20.096	1585.5	2435.26		20.096	2.06943	1.24362		20.096	2.06943	0.00373
20.409	1579.59	2424.89		20.409	1577.93	2423.64		20.409	1.65407	1.25752		20.409	1.65407	0.00378
20.724	1571.7	2413.1		20.724	1570.34	2412		20.724	1.35648	1.1002		20.724	1.35648	0.0033
21.038	1563.85	2401.71		21.038	1562.8	2400.46		21.038	1.04655	1.24903		21.038	1.04655	0.00375
21.351	1556.05	2390.28		21.351	1555.3	2389.02		21.351	0.74822	1.25934		21.351	0.74822	0.00378
21.666	1548.33	2378.5		21.666	1547.78	2377.56		21.666	0.54875	0.94261		21.666	0.54875	0.00283
21.979	1540.6	2367.04		21.979	1540.33	2366.22		21.979	0.27984	0.81964		21.979	0.27984	0.00246
22.294	1532.88	2355.24		22.294	1532.85	2354.88		22.294	0.03663	0.36706		22.294	0.03663	0.0011
22.607	1525.18	2343.86		22.607	1525.44	2343.66		22.607	-0.2605	0.20165		22.607	-0.2605	0.000605556
22.922	1517.5	2332.99		22.922	1518	2332.43		22.922	-0.50777	0.5625		22.922	-0.50777	0.00169
23.236	1509.84	2321.33		23.236	1510.62	2321.28		23.236	-0.77501	0.04769		23.236	-0.77501	0.000143213
23.549	1502.23	2309.79		23.549	1503.28	2310.23		23.549	-1.0493	-0.44477		23.549	-1.0493	-0.00134
23.864	1494.7	2298.85		23.864	1495.92	2299.17		23.864	-1.21572	-0.32328		23.864	-1.21572	-0.000970811
24.177	1487.28	2288.3		24.177	1488.63	2288.23		24.177	-1.34876	0.07234		24.177	-1.34876	0.000217237
24.492	1479.91	2277.54		24.492	1481.32	2277.27		24.492	-1.40688	0.2687		24.492	-1.40688	0.000806907
24.805	1472.65	2266.21		24.805	1474.08	2266.44		24.805	-1.42952	-0.23078		24.805	-1.42952	-0.000693033
25.12	1465.47	2255.21		25.12	1466.82	2255.6		25.12	-1.35193	-0.39387		25.12	-1.35193	-0.00118
25.434	1458.31	2244.59		25.434	1459.61	2244.85		25.434	-1.30034	-0.25712		25.434	-1.30034	-0.000772132
25.747	1451.21	2233.99		25.747	1452.45	2234.18		25.747	-1.23769	-0.18671		25.747	-1.23769	-0.000560691
26.062	1444.14	2223.68		26.062	1445.27	2223.5		26.062	-1.1372	0.18136		26.062	-1.1372	0.000544625
26.375	1437.12	2213.38		26.375	1438.17	2212.94		26.375	-1.04681	0.44458		26.375	-1.04681	0.00134
26.69	1430.12	2203.23		26.69	1431.05	2202.37		26.69	-0.92468	0.86165		26.69	-0.92468	0.00259
27.003	1423.16	2192.43		27.003	1424	2191.91		27.003	-0.84176	0.51484		27.003	-0.84176	0.00155
27.318	1416.2	2182.17		27.318	1416.94	2181.45		27.318	-0.73795	0.72698		27.318	-0.73795	0.00218
27.631	1409.27	2171.73		27.631	1409.95	2171.1		27.631	-0.6853	0.63182		27.631	-0.6853	0.0019
27.945	1402.35	2161.28		27.945	1402.97	2160.77		27.945	-0.61876	0.51087		27.945	-0.61876	0.00153
28.26	1395.45	2151.36		28.26	1396	2150.46		28.26	-0.54807	0.89194		28.26	-0.54807	0.00268
28.573	1388.6	2141.27		28.573	1389.11	2140.27		28.573	-0.50116	0.99941		28.573	-0.50116	0.003
28.888	1381.78	2131.45		28.888	1382.2	2130.07		28.888	-0.41574	1.37948		28.888	-0.41574	0.00414
29.201	1374.97	2120.79		29.201	1375.36	2119.98		29.201	-0.3958	0.80685		29.201	-0.3958	0.00242
29.516	1368.2	2110.46		29.516	1368.52	2109.88		29.516	-0.31898	0.57569		29.516	-0.31898	0.00173
29.829	1361.47	2100.67		29.829	1361.75	2099.9		29.829	-0.28059	0.77401		29.829	-0.28059	0.00232
30.143	1354.83	2090.95		30.143	1355	2089.93		30.143	-0.16513	1.01889		30.143	-0.16513	0.00306
30.458	1348.17	2081.44		30.458	1348.26	2079.98		30.458	-0.08534	1.45754		30.458	-0.08534	0.00438
30.771	1341.6	2071.38		30.771	1341.59	2070.15		30.771	0.00863	1.23016		30.771	0.00863	0.00369
31.086	1334.99	2061.33		31.086	1334.92	2060.3		31.086	0.07579	1.02415		31.086	0.07579	0.00308
31.399	1328.49	2052.05		31.399	1328.32	2050.57		31.399	0.16427	1.47856		31.399	0.16427	0.00444
31.714	1321.96	2041.99		31.714	1321.72	2040.82		31.714	0.23881	1.17191		31.714	0.23881	0.00352
32.027	1315.48	2032.33		32.027	1315.19	2031.19		32.027	0.28221	1.14409		32.027	0.28221	0.00344
32.341	1309.07	2022.8		32.341	1308.69	2021.57		32.341	0.38154	1.23159		32.341	0.38154	0.0037
32.655	1302.63	2013.25		32.655	1302.21	2012		32.655	0.42012	1.24365		32.655	0.42012	0.00373
32.97	1296.27	2004.09		32.97	1295.76	2002.45		32.97	0.51075	1.63164		32.97	0.51075	0.0049
33.284	1289.91	1994.59		33.284	1289.36	1992.98		33.284	0.54119	1.6104		33.284	0.54119	0.00484
33.597	1283.59	1984.78		33.597	1283.03	1983.59		33.597	0.56756	1.19327		33.597	0.56756	0.00358
33.911	1277.3	1975.4		33.911	1276.71	1974.22		33.911	0.59708	1.17779		33.911	0.59708	0.00354
34.226	1271.09	1966.33		34.226	1270.41	1964.86		34.226	0.68158	1.46861		34.226	0.68158	0.00441
34.54	1264.91	1956.84		34.54	1264.17	1955.58		34.54	0.74461	1.26055		34.54	0.74461	0.00379
34.854	1258.77	1948.01		34.854	1257.97	1946.35		34.854	0.80069	1.65681		34.854	0.80069	0.00498
35.167	1252.7	1939.07		35.167	1251.83	1937.2		35.167	0.87084	1.87407		35.167	0.87084	0.00563
35.481	1246.68	1929.88		35.481	1245.71	1928.06		35.481	0.96644	1.81637		35.481	0.96644	0.00545
35.796	1240.74	1921.34		35.796	1239.61	1918.94		35.796	1.12496	2.40195		35.796	1.12496	0.00721
36.11	1234.81	1912.35		36.11	1233.58	1909.9		36.11	1.23309	2.45358		36.11	1.23309	0.00737
36.423	1228.91	1902.94		36.423	1227.6	1900.93		36.423	1.30855	2.01527		36.423	1.30855	0.00605
36.737	1223.01	1894.47		36.737	1221.64	1891.98		36.737	1.37094	2.48965		36.737	1.37094	0.00748
37.051	1217.15	1885.98		37.051	1215.72	1883.07		37.051	1.423	2.90572		37.051	1.423	0.00873
37.366	1211.3	1877.12		37.366	1209.83	1874.18		37.366	1.46924	2.94235		37.366	1.46924	0.00884
37.68	1205.41	1868.32		37.68	1203.98	1865.37		37.68	1.42448	2.95922		37.68	1.42448	0.00889
37.993	1199.57	1859.93		37.993	1198.2	1856.62		37.993	1.37476	3.31115		37.993	1.37476	0.00994
38.307	1193.68	1850.84		38.307	1192.43	1847.9		38.307	1.24446	2.94683		38.307	1.24446	0.00885
38.622	1187.85	1842.17		38.622	1186.68	1839.19		38.622	1.16482	2.98397		38.622	1.16482	0.00896
38.936	1182.01	1833.38		38.936	1180.99	1830.55		38.936	1.01494	2.83198		38.936	1.01494	0.0085
39.25	1176.18	1824.78		39.25	1175.33	1821.96		39.25	0.8486	2.82009		39.25	0.8486	0.00847
39.563	1170.44	1816.16		39.563	1169.73	1813.44		39.563	0.71111	2.72862		39.563	0.71111	0.00819
39.877	1164.72	1807.57		39.877	1164.14	1804.93		39.877	0.58074	2.64091		39.877	0.58074	0.00793
40.192	1159.05	1799.42		40.192	1158.57	1796.44		40.192	0.48119	2.97754		40.192	0.48119	0.00894
40.506	1153.46	1791.32		40.506	1153.05	1788.02		40.506	0.40794	3.30344		40.506	0.40794	0.00992
40.819	1147.94	1783.05		40.819	1147.58	1779.67		40.819	0.36165	3.38232		40.819	0.36165	0.01016
41.133	1142.45	1774.66		41.133	1142.13	1771.34		41.133	0.32369	3.32617		41.133	0.32369	0.00999
41.448	1137.01	1766.52		41.448	1136.69	1763.02		41.448	0.32582	3.50559		41.448	0.32582	0.01053
41.762	1131.64	1758.39		41.762	1131.3	1754.77		41.762	0.34418	3.62402		41.762	0.34418	0.01088
42.076	1126.26	1750.32		42.076	1125.94	1746.56		42.076	0.31538	3.76217		42.076	0.31538	0.0113
42.389	1120.98	1743.04		42.389	1120.63	1738.42		42.389	0.34523	4.61449		42.389	0.34523	0.01386
42.703	1115.67	1734.78		42.703	1115.33	1730.3		42.703	0.33205	4.4867		42.703	0.33205	0.01347
43.018	1110.39	1726.73		43.018	1110.05	1722.19		43.018	0.34389	4.5399		43.018	0.34389	0.01363
43.332	1105.17	1718.87		43.332	1104.81	1714.15		43.332	0.36003	4.7189		43.332	0.36003	0.01417
43.645	1099.91	1711.27		43.645	1099.62	1706.17		43.645	0.29118	5.09364		43.645	0.29118	0.0153
43.959	1094.69	1703.47		43.959	1094.44	1698.21		43.959	0.24605	5.253		43.959	0.24605	0.01577
44.273	1089.51	1695.9		44.273	1089.29	1690.3		44.273	0.21646	5.59843		44.273	0.21646	0.01681
44.588	1084.32	1687.73		44.588	1084.15	1682.4		44.588	0.16874	5.33562		44.588	0.16874	0.01602
44.902	1079.17	1680.05		44.902	1079.06	1674.56		44.902	0.11424	5.49217		44.902	0.11424	0.01649
45.215	1074.03	1672.64		45.215	1074	1666.79		45.215	0.02186	5.84763		45.215	0.02186	0.01756
45.529	1068.87	1664.95		45.529	1068.96	1659.04		45.529	-0.09213	5.91754		45.529	-0.09213	0.01777
45.844	1063.76	1657.57		45.844	1063.93	1651.3		45.844	-0.16652	6.26828		45.844	-0.16652	0.01882
46.158	1058.64	1649.62		46.158	1058.93	1643.63		46.158	-0.29621	5.99453		46.158	-0.29621	0.018
46.472	1053.58	1641.92		46.472	1053.97	1635.99		46.472	-0.38529	5.92289		46.472	-0.38529	0.01779
46.785	1048.55	1634.92		46.785	1049.04	1628.42		46.785	-0.48607	6.4986		46.785	-0.48607	0.01952
47.099	1043.58	1627.34		47.099	1044.12	1620.87		47.099	-0.53732	6.46538		47.099	-0.53732	0.01942
47.414	1038.69	1620.04		47.414	1039.21	1613.33		47.414	-0.51833	6.71158		47.414	-0.51833	0.02015
47.728	1033.85	1612.46		47.728	1034.34	1605.86		47.728	-0.4894	6.60015		47.728	-0.4894	0.01982
48.041	1029.05	1605.53		48.041	1029.5	1598.45		48.041	-0.45309	7.08186		48.041	-0.45309	0.02127
48.355	1024.3	1598.6		48.355	1024.67	1591.06		48.355	-0.37072	7.54362		48.355	-0.37072	0.02265
48.669	1019.54	1591.63		48.669	1019.86	1583.7		48.669	-0.32736	7.92574		48.669	-0.32736	0.0238
48.984	1014.86	1584.37		48.984	1015.06	1576.36		48.984	-0.20729	8.00373		48.984	-0.20729	0.02404
49.298	1010.12	1577.35		49.298	1010.3	1569.08		49.298	-0.18178	8.26149		49.298	-0.18178	0.02481
49.611	1005.4	1570.24		49.611	1005.57	1561.87		49.611	-0.17002	8.37265		49.611	-0.17002	0.02514
49.925	1000.66	1563.34		49.925	1000.84	1554.67		49.925	-0.17593	8.67129		49.925	-0.17593	0.02604
50.24	995.886	1555.76		50.24	996.119	1547.49		50.24	-0.23358	8.27261		50.24	-0.23358	0.02484
50.554	991.095	1549.01		50.554	991.432	1540.37		50.554	-0.33709	8.64067		50.554	-0.33709	0.02595
50.868	986.32	1541.68		50.868	986.765	1533.28		50.868	-0.4444	8.39345		50.868	-0.4444	0.02521
51.181	981.517	1534.59		51.181	982.131	1526.26		51.181	-0.61419	8.32799		51.181	-0.61419	0.02501
51.495	976.706	1527.64		51.495	977.503	1519.26		51.495	-0.79696	8.3844		51.495	-0.79696	0.02518
51.81	971.934	1520.67		51.81	972.879	1512.27		51.81	-0.94505	8.40737		51.81	-0.94505	0.02525
52.124	967.144	1513.27		52.124	968.29	1505.34		52.124	-1.14561	7.93947		52.124	-1.14561	0.02384
52.437	962.395	1506.48		52.437	963.735	1498.46		52.437	-1.33979	8.0139		52.437	-1.33979	0.02407
52.751	957.692	1499.35		52.751	959.185	1491.61		52.751	-1.49328	7.74224		52.751	-1.49328	0.02325
53.066	953.056	1492.11		53.066	954.64	1484.77		53.066	-1.58454	7.34093		53.066	-1.58454	0.02204
53.38	948.415	1485.18		53.38	950.13	1477.99		53.38	-1.71471	7.18818		53.38	-1.71471	0.02159
53.694	943.804	1478.45		53.694	945.639	1471.25		53.694	-1.83437	7.20051		53.694	-1.83437	0.02162
54.007	939.253	1471.79		54.007	941.182	1464.57		54.007	-1.92906	7.22047		54.007	-1.92906	0.02168
54.321	934.759	1464.84		54.321	936.73	1457.9		54.321	-1.97116	6.94421		54.321	-1.97116	0.02085
54.636	930.247	1458.22		54.636	932.284	1451.25		54.636	-2.03789	6.97151		54.636	-2.03789	0.02094
54.95	925.796	1451.68		54.95	927.873	1444.65		54.95	-2.07653	7.02388		54.95	-2.07653	0.02109
55.263	921.342	1444.73		55.263	923.495	1438.12		55.263	-2.15301	6.61777		55.263	-2.15301	0.01987
55.577	916.924	1438.36		55.577	919.122	1431.6		55.577	-2.19838	6.76672		55.577	-2.19838	0.02032
55.891	912.554	1432.08		55.891	914.77	1425.11		55.891	-2.21614	6.97131		55.891	-2.21614	0.02093
56.206	908.218	1425.42		56.206	910.424	1418.64		56.206	-2.20556	6.77381		56.206	-2.20556	0.02034
56.52	903.936	1418.8		56.52	906.111	1412.23		56.52	-2.17527	6.57055		56.52	-2.17527	0.01973
56.833	899.685	1412.37		56.833	901.832	1405.88		56.833	-2.14723	6.49904		56.833	-2.14723	0.01952
57.147	895.442	1406.27		57.147	897.56	1399.54		57.147	-2.11743	6.73746		57.147	-2.11743	0.02023
57.462	891.22	1399.87		57.462	893.293	1393.21		57.462	-2.07347	6.65534		57.462	-2.07347	0.01999
57.776	887.006	1393.75		57.776	889.061	1386.94		57.776	-2.05517	6.8027		57.776	-2.05517	0.02043
58.09	882.828	1387.66		58.09	884.848	1380.71		58.09	-2.01993	6.94659		58.09	-2.01993	0.02086
58.403	878.643	1381.68		58.403	880.669	1374.54		58.403	-2.02566	7.14501		58.403	-2.02566	0.02146
58.717	874.49	1375.14		58.717	876.496	1368.37		58.717	-2.00632	6.77012		58.717	-2.00632	0.02033
59.032	870.364	1368.79		59.032	872.331	1362.23		59.032	-1.96626	6.55701		59.032	-1.96626	0.01969
59.346	866.266	1362.46		59.346	868.198	1356.14		59.346	-1.93228	6.32469		59.346	-1.93228	0.01899
59.659	862.173	1356.29		59.659	864.099	1350.1		59.659	-1.92651	6.18825		59.659	-1.92651	0.01858
59.973	858.129	1350.57		59.973	860.007	1344.08		59.973	-1.87814	6.4928		59.973	-1.87814	0.0195
60.287	854.098	1344.9		60.287	855.935	1338.09		60.287	-1.83726	6.80267		60.287	-1.83726	0.02043
60.602	850.092	1338.71		60.602	851.87	1332.12		60.602	-1.77854	6.58485		60.602	-1.77854	0.01977
60.916	846.114	1332.6		60.916	847.839	1326.2		60.916	-1.72462	6.39272		60.916	-1.72462	0.0192
61.229	842.181	1326.91		61.229	843.841	1320.34		61.229	-1.65975	6.56859		61.229	-1.65975	0.01973
61.543	838.264	1321.25		61.543	839.85	1314.49		61.543	-1.58545	6.76002		61.543	-1.58545	0.0203
61.858	834.363	1315.52		61.858	835.866	1308.66		61.858	-1.50291	6.85762		61.858	-1.50291	0.02059
62.172	830.489	1309.53		62.172	831.916	1302.88		62.172	-1.42627	6.6486		62.172	-1.42627	0.01997
62.486	826.649	1303.68		62.486	827.986	1297.13		62.486	-1.33672	6.54969		62.486	-1.33672	0.01967
62.799	822.786	1298.34		62.799	824.088	1291.44		62.799	-1.30255	6.90432		62.799	-1.30255	0.02073
63.113	818.974	1292.65		63.113	820.199	1285.76		63.113	-1.22528	6.89626		63.113	-1.22528	0.02071
63.428	815.186	1286.46		63.428	816.318	1280.09		63.428	-1.13162	6.37073		63.428	-1.13162	0.01913
63.742	811.39	1281.02		63.742	812.469	1274.48		63.742	-1.07938	6.53736		63.742	-1.07938	0.01963
64.055	807.652	1275.56		64.055	808.653	1268.92		64.055	-1.00127	6.63806		64.055	-1.00127	0.01993
64.37	803.88	1269.67		64.37	804.833	1263.35		64.37	-0.95325	6.31997		64.37	-0.95325	0.01898
64.683	800.12	1264.08		64.683	801.058	1257.86		64.683	-0.93782	6.22014		64.683	-0.93782	0.01868
64.998	796.374	1258.82		64.998	797.28	1252.36		64.998	-0.90549	6.4609		64.998	-0.90549	0.0194
65.311	792.648	1253.49		65.311	793.545	1246.93		65.311	-0.89718	6.5628		65.311	-0.89718	0.01971
65.625	788.929	1247.87		65.625	789.82	1241.52		65.625	-0.89076	6.35457		65.625	-0.89076	0.01908
65.94	785.23	1242.01		65.94	786.103	1236.12		65.94	-0.87287	5.89456		65.94	-0.87287	0.0177
66.253	781.566	1236.77		66.253	782.43	1230.78		66.253	-0.86417	5.98797		66.253	-0.86417	0.01798
66.568	777.918	1231.09		66.568	778.754	1225.45		66.568	-0.83694	5.64644		66.568	-0.83694	0.01696
66.882	774.306	1225.34		66.882	775.111	1220.16		66.882	-0.80573	5.17496		66.882	-0.80573	0.01554
67.195	770.727	1220.52		67.195	771.5	1214.92		67.195	-0.77339	5.59876		67.195	-0.77339	0.01681
67.51	767.175	1215.17		67.51	767.887	1209.69		67.51	-0.71179	5.48648		67.51	-0.71179	0.01648
67.823	763.663	1209.97		67.823	764.317	1204.51		67.823	-0.65448	5.45568		67.823	-0.65448	0.01638
68.138	760.182	1204.75		68.138	760.745	1199.34		68.138	-0.56306	5.41176		68.138	-0.56306	0.01625
68.452	756.746	1199.6		68.452	757.205	1194.21		68.452	-0.45933	5.39224		68.452	-0.45933	0.01619
68.765	753.349	1194.54		68.765	753.698	1189.13		68.765	-0.34851	5.40987		68.765	-0.34851	0.01625
69.08	749.948	1189.53		69.08	750.188	1184.05		69.08	-0.24017	5.48237		69.08	-0.24017	0.01646
69.393	746.589	1184.41		69.393	746.722	1179.03		69.393	-0.13328	5.38271		69.393	-0.13328	0.01616
69.708	743.25	1178.92		69.708	743.254	1174		69.708	-0.00418	4.9115		69.708	-0.00418	0.01475
70.022	739.924	1174.15		70.022	739.819	1169.03		70.022	0.1051	5.12013		70.022	0.1051	0.01538
70.335	736.639	1169.38		70.335	736.415	1164.1		70.335	0.22389	5.28354		70.335	0.22389	0.01587
70.65	733.328	1164.18		70.65	733.01	1159.16		70.65	0.31821	5.01661		70.65	0.31821	0.01506
70.963	730.059	1159.36		70.963	729.647	1154.29		70.963	0.41201	5.07106		70.963	0.41201	0.01523
71.277	726.801	1154.5		71.277	726.294	1149.43		71.277	0.50722	5.07203		71.277	0.50722	0.01523
71.592	723.549	1149.78		71.592	722.951	1144.58		71.592	0.59842	5.19738		71.592	0.59842	0.01561
71.905	720.324	1144.93		71.905	719.649	1139.8		71.905	0.67524	5.13051		71.905	0.67524	0.01541
72.22	717.055	1140.32		72.22	716.345	1135		72.22	0.70945	5.32027		72.22	0.70945	0.01598
72.533	713.84	1135.29		72.533	713.083	1130.27		72.533	0.75673	5.02279		72.533	0.75673	0.01508
72.847	710.556	1130.35		72.847	709.829	1125.55		72.847	0.7267	4.80271		72.847	0.7267	0.01442
73.162	707.307	1125.79		73.162	706.584	1120.84		73.162	0.72241	4.95126		73.162	0.72241	0.01487
73.475	704.055	1121		73.475	703.379	1116.18		73.475	0.67536	4.81673		73.475	0.67536	0.01446
73.79	700.812	1115.83		73.79	700.173	1111.53		73.79	0.63949	4.30645		73.79	0.63949	0.01293
74.103	697.585	1111.04		74.103	697.005	1106.92		74.103	0.57975	4.11586		74.103	0.57975	0.01236
74.417	694.374	1106.37		74.417	693.846	1102.33		74.417	0.52889	4.03559		74.417	0.52889	0.01212
74.732	691.177	1101.59		74.732	690.695	1097.75		74.732	0.48284	3.83559		74.732	0.48284	0.01152
75.045	687.984	1096.82		75.045	687.582	1093.23		75.045	0.40219	3.59832		75.045	0.40219	0.01081
75.36	684.82	1092.16		75.36	684.467	1088.7		75.36	0.353	3.46773		75.36	0.353	0.01041
75.674	681.674	1087.37		75.674	681.379	1084.2		75.674	0.29433	3.16772		75.674	0.29433	0.00951
75.987	678.561	1082.6		75.987	678.319	1079.75		75.987	0.24139	2.85058		75.987	0.24139	0.00856
76.302	675.475	1078.02		76.302	675.257	1075.29		76.302	0.21837	2.729		76.302	0.21837	0.0082
76.615	672.426	1073.62		76.615	672.231	1070.89		76.615	0.19407	2.73747		76.615	0.19407	0.00822
76.93	669.413	1069.16		76.93	669.203	1066.48		76.93	0.20958	2.68627		76.93	0.20958	0.00807
77.244	666.442	1064.28		77.244	666.202	1062.1		77.244	0.24066	2.18046		77.244	0.24066	0.00655
77.557	663.512	1060.17		77.557	663.226	1057.76		77.557	0.28659	2.40671		77.557	0.28659	0.00723
77.872	660.581	1055.95		77.872	660.247	1053.42		77.872	0.33322	2.53006		77.872	0.33322	0.0076
78.185	657.69	1051.5		78.185	657.304	1049.13		78.185	0.38597	2.37359		78.185	0.38597	0.00713
78.5	654.813	1047.45		78.5	654.358	1044.83		78.5	0.45497	2.62026		78.5	0.45497	0.00787
78.814	651.911	1043.12		78.814	651.437	1040.56		78.814	0.47367	2.55027		78.814	0.47367	0.00766
79.127	649.087	1038.91		79.127	648.541	1036.34		79.127	0.54661	2.57362		79.127	0.54661	0.00773
79.442	646.242	1034.34		79.442	645.641	1032.1		79.442	0.60067	2.24039		79.442	0.60067	0.00673
79.755	643.444	1030.31		79.755	642.775	1027.91		79.755	0.66906	2.3983		79.755	0.66906	0.0072
80.069	640.661	1026.03		80.069	639.915	1023.73		80.069	0.74591	2.30318		80.069	0.74591	0.00692
80.384	637.896	1021.74		80.384	637.061	1019.56		80.384	0.83551	2.18724		80.384	0.83551	0.00657
80.697	635.123	1017.72		80.697	634.239	1015.43		80.697	0.88438	2.29435		80.697	0.88438	0.00689
81.012	632.38	1013.79		81.012	631.414	1011.29		81.012	0.96671	2.49498		81.012	0.96671	0.00749
81.325	629.598	1009.36		81.325	628.62	1007.2		81.325	0.97778	2.15035		81.325	0.97778	0.00646
81.639	626.844	1005.26		81.639	625.832	1003.12		81.639	1.012	2.14081		81.639	1.012	0.00643
81.954	624.075	1001.17		81.954	623.049	999.042		81.954	1.02572	2.1283		81.954	1.02572	0.00639
82.267	621.28	996.836		82.267	620.297	995.008		82.267	0.98354	1.82756		82.267	0.98354	0.00549
82.582	618.503	993.178		82.582	617.541	990.966		82.582	0.9627	2.21209		82.582	0.9627	0.00664
82.896	615.742	988.969		82.896	614.806	986.954		82.896	0.93542	2.01477		82.896	0.93542	0.00605
83.209	612.954	984.519		83.209	612.094	982.973		83.209	0.86048	1.54629		83.209	0.86048	0.00464
83.524	610.206	980.524		83.524	609.377	978.983		83.524	0.82926	1.54089		83.524	0.82926	0.00463
83.837	607.433	976.39		83.837	606.689	975.035		83.837	0.74374	1.3548		83.837	0.74374	0.00407
84.152	604.684	972.595		84.152	603.997	971.078		84.152	0.68678	1.51642		84.152	0.68678	0.00455
84.466	601.926	968.223		84.466	601.326	967.15		84.466	0.59968	1.07253		84.466	0.59968	0.00322
84.779	599.169	964.334		84.779	598.675	963.251		84.779	0.49378	1.08286		84.779	0.49378	0.00325
85.094	596.417	959.723		85.094	596.019	959.342		85.094	0.39774	0.38132		85.094	0.39774	0.00115
85.407	593.674	955.924		85.407	593.392	955.473		85.407	0.2819	0.45104		85.407	0.2819	0.00135
85.722	590.947	952.106		85.722	590.759	951.595		85.722	0.18736	0.5111		85.722	0.18736	0.00153
86.036	588.263	948.174		86.036	588.146	947.743		86.036	0.11655	0.43102		86.036	0.11655	0.00129
86.349	585.581	943.952		86.349	585.552	943.918		86.349	0.02896	0.03314		86.349	0.02896	9.95195e-05
86.664	582.948	940.115		86.664	582.953	940.083		86.664	-0.00532	0.03179		86.664	-0.00532	9.54655e-05
86.977	580.334	936		86.977	580.381	936.286		86.977	-0.04676	-0.28584		86.977	-0.04676	-0.000858378
87.291	577.752	932.074		87.291	577.81	932.491		87.291	-0.05819	-0.41657		87.291	-0.05819	-0.00125
87.606	575.18	928.103		87.606	575.242	928.696		87.606	-0.06231	-0.59277		87.606	-0.06231	-0.00178
87.919	572.646	924.329		87.919	572.701	924.938		87.919	-0.05487	-0.6098		87.919	-0.05487	-0.00183
88.234	570.114	920.526		88.234	570.153	921.17		88.234	-0.03903	-0.64406		88.234	-0.03903	-0.00193
88.547	567.577	917.04		88.547	567.63	917.437		88.547	-0.05316	-0.39682		88.547	-0.05316	-0.00119
88.861	565.067	913.269		88.861	565.11	913.704		88.861	-0.04227	-0.43518		88.861	-0.04227	-0.00131
89.176	562.549	909.44		89.176	562.59	909.972		89.176	-0.04094	-0.53156		89.176	-0.04094	-0.0016
89.489	560.041	905.589		89.489	560.095	906.275		89.489	-0.05472	-0.68635		89.489	-0.05472	-0.00206
89.804	557.533	901.914		89.804	557.594	902.567		89.804	-0.06057	-0.65307		89.804	-0.06057	-0.00196
90.117	555.063	898.224		90.117	555.117	898.894		90.117	-0.05397	-0.67009		90.117	-0.05397	-0.00201
90.431	552.611	894.362		90.431	552.641	895.222		90.431	-0.02937	-0.85998		90.431	-0.02937	-0.00258
90.746	550.146	890.759		90.746	550.165	891.55		90.746	-0.01873	-0.79128		90.746	-0.01873	-0.00238
91.059	547.715	887.227		91.059	547.713	887.915		91.059	0.00247	-0.68784		91.059	0.00247	-0.00207
91.374	545.307	883.477		91.374	545.253	884.269		91.374	0.0534	-0.79125		91.374	0.0534	-0.00238
91.688	542.9	879.687		91.688	542.81	880.647		91.688	0.08918	-0.96007		91.688	0.08918	-0.00288
92.001	540.494	876.449		92.001	540.384	877.049		92.001	0.11002	-0.60025		92.001	0.11002	-0.0018
92.316	538.116	872.767		92.316	537.95	873.442		92.316	0.16611	-0.67483		92.316	0.16611	-0.00203
92.629	535.733	869.32		92.629	535.54	869.87		92.629	0.19292	-0.54948		92.629	0.19292	-0.00165
92.944	533.38	865.698		92.944	533.124	866.288		92.944	0.25595	-0.5908		92.944	0.25595	-0.00177
93.258	530.992	862.187		93.258	530.724	862.732		93.258	0.26775	-0.54491		93.258	0.26775	-0.00164
93.571	528.631	858.707		93.571	528.341	859.2		93.571	0.29011	-0.49258		93.571	0.29011	-0.00148
93.886	526.299	855.141		93.886	525.951	855.659		93.886	0.34824	-0.51768		93.886	0.34824	-0.00155
94.199	523.935	851.652		94.199	523.586	852.153		94.199	0.34985	-0.50126		94.199	0.34985	-0.00151
94.513	521.63	848.33		94.513	521.221	848.651		94.513	0.40904	-0.32095		94.513	0.40904	-0.000963814
94.828	519.301	845.084		94.828	518.859	845.151		94.828	0.44269	-0.06713		94.828	0.44269	-0.000201592
95.141	517.025	841.389		95.141	516.52	841.687		95.141	0.50498	-0.298		95.141	0.50498	-0.000894895
95.456	514.754	837.842		95.456	514.176	838.215		95.456	0.57746	-0.37309		95.456	0.57746	-0.00112
95.769	512.482	834.555		95.769	511.856	834.779		95.769	0.62586	-0.2235		95.769	0.62586	-0.000671171
96.083	510.195	831.218		96.083	509.538	831.346		96.083	0.65716	-0.12796		96.083	0.65716	-0.000384264
96.398	507.957	827.789		96.398	507.222	827.917		96.398	0.73469	-0.12778		96.398	0.73469	-0.000383724
96.711	505.722	824.681		96.711	504.931	824.524		96.711	0.79095	0.15748		96.711	0.79095	0.000472913
97.026	503.492	821.315		97.026	502.634	821.123		97.026	0.85809	0.19154		97.026	0.85809	0.000575195
97.339	501.265	817.659		97.339	500.361	817.759		97.339	0.90391	-0.10014		97.339	0.90391	-0.000300721
97.653	499.054	814.567		97.653	498.091	814.399		97.653	0.96354	0.16781		97.653	0.96354	0.000503934
97.968	496.858	811.244		97.968	495.823	811.043		97.968	1.03479	0.20129		97.968	1.03479	0.000604474
98.281	494.663	807.894		98.281	493.58	807.723		98.281	1.08359	0.1704		98.281	1.08359	0.000511712
98.596	492.499	804.795		98.596	491.332	804.398		98.596	1.16698	0.39791		98.596	1.16698	0.00119
98.91	490.383	801.268		98.91	489.101	801.097		98.91	1.28183	0.17096		98.91	1.28183	0.000513393
99.223	488.216	798.127		99.223	486.887	797.823		99.223	1.32823	0.30423		99.223	1.32823	0.000913604
99.538	486.069	794.874		99.538	484.67	794.543		99.538	1.39913	0.33099		99.538	1.39913	0.000993964
99.851	483.953	791.826		99.851	482.476	791.3		99.851	1.47724	0.52655		99.851	1.47724	0.00158
100.166	481.849	788.762		100.166	480.279	788.051		100.166	1.56976	0.71105		100.166	1.56976	0.00214
100.48	479.721	785.487		100.48	478.099	784.828		100.48	1.62208	0.65835		100.48	1.62208	0.00198
100.793	477.581	782.681		100.793	475.936	781.632		100.793	1.64467	1.0494		100.793	1.64467	0.00315
101.108	475.438	779.295		101.108	473.77	778.43		101.108	1.66811	0.86505		101.108	1.66811	0.0026
101.421	473.294	775.903		101.421	471.628	775.265		101.421	1.66601	0.63714		101.421	1.66601	0.00191
101.736	471.178	772.785		101.736	469.483	772.097		101.736	1.6954	0.68839		101.736	1.6954	0.00207
102.05	469.035	769.42		102.05	467.355	768.954		102.05	1.67927	0.46653		102.05	1.67927	0.0014
102.363	466.903	766.318		102.363	465.245	765.838		102.363	1.65791	0.48069		102.363	1.65791	0.00144
102.678	464.777	763.41		102.678	463.132	762.718		102.678	1.64439	0.69185		102.678	1.64439	0.00208
102.991	462.657	760.421		102.991	461.044	759.634		102.991	1.61299	0.78706		102.991	1.61299	0.00236
103.305	460.555	757.201		103.305	458.959	756.557		103.305	1.59563	0.64336		103.305	1.59563	0.00193
103.62	458.456	753.898		103.62	456.879	753.488		103.62	1.57702	0.41042		103.62	1.57702	0.00123
103.933	456.371	750.482		103.933	454.823	750.454		103.933	1.54793	0.02763		103.933	1.54793	8.2973e-05
104.248	454.292	747.395		104.248	452.765	747.419		104.248	1.52672	-0.02344		104.248	1.52672	-7.03904e-05
104.561	452.236	744.475		104.561	450.731	744.419		104.561	1.50536	0.05601		104.561	1.50536	0.000168198
104.875	450.184	741.322		104.875	448.702	741.427		104.875	1.48184	-0.10564		104.875	1.48184	-0.000317237
105.19	448.173	738.363		105.19	446.678	738.443		105.19	1.49491	-0.08009		105.19	1.49491	-0.000240511
105.503	446.167	735.319		105.503	444.678	735.495		105.503	1.48963	-0.17645		105.503	1.48963	-0.00052988
105.818	444.178	732.306		105.818	442.676	732.546		105.818	1.50128	-0.24068		105.818	1.50128	-0.000722763
106.132	442.223	729.514		106.132	440.693	729.624		106.132	1.52995	-0.10986		106.132	1.52995	-0.00032991
106.445	440.271	726.489		106.445	438.727	726.729		106.445	1.54366	-0.24009		106.445	1.54366	-0.000720991
106.76	438.341	723.453		106.76	436.76	723.833		106.76	1.58086	-0.38001		106.76	1.58086	-0.00114
107.073	436.427	720.473		107.073	434.818	720.974		107.073	1.60916	-0.50123		107.073	1.60916	-0.00151
107.388	434.508	717.668		107.388	432.875	718.114		107.388	1.63372	-0.44671		107.388	1.63372	-0.00134
107.702	432.613	714.835		107.702	430.949	715.282		107.702	1.66344	-0.44678		107.702	1.66344	-0.00134
108.015	430.677	712.024		108.015	429.042	712.477		108.015	1.6352	-0.4523		108.015	1.6352	-0.00136
108.33	428.761	709.155		108.33	427.135	709.672		108.33	1.62681	-0.51719		108.33	1.62681	-0.00155
108.643	426.862	706.278		108.643	425.251	706.903		108.643	1.61023	-0.6252		108.643	1.61023	-0.00188
108.958	424.959	703.483		108.958	423.368	704.135		108.958	1.59095	-0.65264		108.958	1.59095	-0.00196
109.272	423.078	700.54		109.272	421.503	701.395		109.272	1.57549	-0.85536		109.272	1.57549	-0.00257
109.585	421.187	697.84		109.585	419.656	698.683		109.585	1.53128	-0.84218		109.585	1.53128	-0.00253
109.9	419.336	695.042		109.9	417.809	695.971		109.9	1.52684	-0.92917		109.9	1.52684	-0.00279
110.213	417.476	692.409		110.213	415.987	693.296		110.213	1.48936	-0.88698		110.213	1.48936	-0.00266
110.527	415.656	689.654		110.527	414.171	690.632		110.527	1.48549	-0.97779		110.527	1.48549	-0.00294
110.842	413.856	686.808		110.842	412.361	687.978		110.842	1.49416	-1.17034		110.842	1.49416	-0.00351
111.155	412.06	684.088		111.155	410.576	685.361		111.155	1.4836	-1.27296		111.155	1.4836	-0.00382
111.47	410.295	681.532		111.47	408.792	682.746		111.47	1.50293	-1.21319		111.47	1.50293	-0.00364
111.783	408.566	678.939		111.783	407.032	680.167		111.783	1.53355	-1.22766		111.783	1.53355	-0.00369
112.097	406.849	676.312		112.097	405.279	677.599		112.097	1.57005	-1.2876		112.097	1.57005	-0.00387
112.412	405.143	673.721		112.412	403.534	675.044		112.412	1.60924	-1.32295		112.412	1.60924	-0.00397
112.725	403.443	671.068		112.725	401.812	672.524		112.725	1.63084	-1.45551		112.725	1.63084	-0.00437
113.04	401.75	668.71		113.04	400.092	670.008		113.04	1.65819	-1.29807		113.04	1.65819	-0.0039
113.353	400.106	666.167		113.353	398.396	667.528		113.353	1.7103	-1.36063		113.353	1.7103	-0.00409
113.667	398.453	663.693		113.667	396.707	665.06		113.667	1.74622	-1.36775		113.667	1.74622	-0.00411
113.982	396.813	661.397		113.982	395.024	662.605		113.982	1.78851	-1.20807		113.982	1.78851	-0.00363
114.295	395.17	658.683		114.295	393.364	660.186		114.295	1.80519	-1.50227		114.295	1.80519	-0.00451
114.61	393.527	656.285		114.61	391.705	657.771		114.61	1.82196	-1.4865		114.61	1.82196	-0.00446
114.924	391.911	653.966		114.924	390.063	655.385		114.924	1.84788	-1.41914		114.924	1.84788	-0.00426
115.237	390.284	651.394		115.237	388.437	653.028		115.237	1.84671	-1.63387		115.237	1.84671	-0.00491
115.552	388.658	649.088		115.552	386.811	650.676		115.552	1.8471	-1.5878		115.552	1.8471	-0.00477
115.865	387.038	646.617		115.865	385.206	648.359		115.865	1.832	-1.74217		115.865	1.832	-0.00523
116.18	385.446	644.363		116.18	383.6	646.049		116.18	1.8459	-1.68657		116.18	1.8459	-0.00506
116.494	383.814	641.952		116.494	382.01	643.768		116.494	1.80449	-1.8162		116.494	1.80449	-0.00545
116.807	382.239	639.489		116.807	380.434	641.515		116.807	1.80505	-2.02596		116.807	1.80505	-0.00608
117.122	380.625	637.122		117.122	378.857	639.269		117.122	1.76869	-2.14691		117.122	1.76869	-0.00645
117.435	379.03	634.762		117.435	377.299	637.058		117.435	1.73111	-2.29657		117.435	1.73111	-0.0069
117.75	377.452	632.3		117.75	375.739	634.855		117.75	1.71249	-2.55527		117.75	1.71249	-0.00767
118.064	375.876	629.843		118.064	374.193	632.681		118.064	1.68309	-2.8376		118.064	1.68309	-0.00852
118.377	374.292	627.438		118.377	372.66	630.535		118.377	1.63241	-3.09736		118.377	1.63241	-0.0093
118.692	372.757	625.315		118.692	371.125	628.397		118.692	1.63205	-3.08272		118.692	1.63205	-0.00926
119.005	371.203	623.068		119.005	369.606	626.295		119.005	1.59693	-3.22699		119.005	1.59693	-0.00969
119.319	369.636	620.608		119.319	368.09	624.209		119.319	1.54538	-3.60076		119.319	1.54538	-0.01081
119.634	368.08	618.496		119.634	366.576	622.137		119.634	1.50333	-3.64132		119.634	1.50333	-0.01093
119.947	366.524	615.797		119.947	365.079	620.102		119.947	1.44504	-4.30434		119.947	1.44504	-0.01293
120.262	364.965	613.685		120.262	363.577	618.547		120.262	1.38754	-4.86245		120.262	1.38754	-0.0146
120.575	363.418	611.069		120.575	362.092	616.339		120.575	1.32598	-5.27047		120.575	1.32598	-0.01583
120.889	361.868	608.799		120.889	360.607	614.124		120.889	1.26094	-5.32467		120.889	1.26094	-0.01599
121.204	360.338	606.774		121.204	359.122	611.902		121.204	1.21545	-5.12759		121.204	1.21545	-0.0154
121.517	358.817	604.379		121.517	357.652	609.693		121.517	1.16429	-5.31481		121.517	1.16429	-0.01596
121.832	357.31	601.945		121.832	356.178	607.471		121.832	1.1323	-5.52641		121.832	1.1323	-0.0166
122.146	355.808	599.773		122.146	354.712	605.256		122.146	1.09579	-5.48346		122.146	1.09579	-0.01647
122.459	354.326	597.676		122.459	353.256	603.048		122.459	1.07082	-5.3715		122.459	1.07082	-0.01613
122.774	352.828	595.466		122.774	351.793	600.826		122.774	1.03412	-5.35961		122.774	1.03412	-0.01609
123.087	351.321	593.456		123.087	350.344	598.618		123.087	0.97668	-5.16176		123.087	0.97668	-0.0155
123.402	349.794	591.972		123.402	348.89	596.395		123.402	0.9045	-4.42362		123.402	0.9045	-0.01328
123.716	348.266	590.902		123.716	347.444	594.18		123.716	0.82226	-3.27834		123.716	0.82226	-0.00984
124.029	346.679	590.897		124.029	346.006	591.972		124.029	0.67246	-1.07543		124.029	0.67246	-0.00323
124.344	345.116	592.112		124.344	344.563	589.75		124.344	0.5522	2.36198		124.344	0.5522	0.00709
124.657	343.531	595.351		124.657	343.133	587.542		124.657	0.39796	7.80969		124.657	0.39796	0.02345
124.972	341.983	601.111		124.972	341.698	585.319		124.972	0.28512	15.7916		124.972	0.28512	0.04742
125.286	340.489	610.255		125.286	340.271	583.104		125.286	0.21824	27.1511		125.286	0.21824	0.08153
125.599	339.081	621.916		125.599	338.853	580.896		125.599	0.22859	41.0196		125.599	0.22859	0.12318
125.914	337.743	637.434		125.914	337.429	578.674		125.914	0.31409	58.7604		125.914	0.31409	0.17646
126.227	336.514	656.656		126.227	336.018	576.466		126.227	0.49614	80.1906		126.227	0.49614	0.24081
126.541	335.438	680.073		126.541	334.606	574.25		126.541	0.83166	105.822		126.541	0.83166	0.31778
126.856	334.465	707.354		126.856	333.194	572.028		126.856	1.27129	135.326		126.856	1.27129	0.40639
127.169	333.62	738.759		127.169	331.794	569.82		127.169	1.82531	168.939		127.169	1.82531	0.50732
127.484	332.904	774.347		127.484	330.39	567.598		127.484	2.51394	206.75		127.484	2.51394	0.62087
127.797	332.334	813.539		127.797	328.998	565.39		127.797	3.33649	248.15		127.797	3.33649	0.74519
128.111	331.893	856.137		128.111	327.605	563.175		128.111	4.2877	292.962		128.111	4.2877	0.87977
128.425	331.556	902.862		128.425	326.216	560.959		128.425	5.33964	341.903		128.425	5.33964	1.02673
128.74	331.37	952.934		128.74	324.827	558.737		128.74	6.5428	394.197		128.74	6.5428	1.18377
129.054	331.293	1005.99		129.054	323.446	556.522		129.054	7.84694	449.471		129.054	7.84694	1.34976
129.367	331.337	1062.18		129.367	322.073	554.314		129.367	9.26426	507.867		129.367	9.26426	1.52513
129.682	331.505	1121.44		129.682	320.695	552.091		129.682	10.8102	569.351		129.682	10.8102	1.70976
129.996	331.816	1183.7		129.996	319.325	549.876		129.996	12.4906	633.829		129.996	12.4906	1.90339
130.309	332.235	1248.65		130.309	317.964	547.668		130.309	14.2715	700.984		130.309	14.2715	2.10506
130.623	332.749	1315.47		130.623	316.602	545.453		130.623	16.1471	770.013		130.623	16.1471	2.31235
130.938	333.37	1384.65		130.938	315.239	543.231		130.938	18.131	841.42		130.938	18.131	2.52679
131.251	334.06	1456		131.251	313.889	541.023		131.251	20.1709	914.974		131.251	20.1709	2.74767
131.565	334.836	1529.05		131.565	312.538	538.807		131.565	22.298	990.244		131.565	22.298	2.9737
131.88	335.692	1603.42		131.88	311.187	536.585		131.88	24.5048	1066.83		131.88	24.5048	3.20369
132.194	336.588	1679.47		132.194	309.844	534.37		132.194	26.744	1145.1		132.194	26.744	3.43873
132.507	337.542	1756.33		132.507	308.509	532.162		132.507	29.0324	1224.17		132.507	29.0324	3.67619
132.822	338.555	1834.07		132.822	307.17	529.94		132.822	31.3855	1304.13		132.822	31.3855	3.91631
133.136	339.609	1912.22		133.136	305.838	527.724		133.136	33.7708	1384.5		133.136	33.7708	4.15766
133.449	340.692	1992.08		133.449	304.514	525.516		133.449	36.1775	1466.56		133.449	36.1775	4.40409
133.764	341.791	2072.07		133.764	303.186	523.294		133.764	38.6052	1548.78		133.764	38.6052	4.65099
134.078	342.932	2152.21		134.078	301.866	521.079		134.078	41.0658	1631.13		134.078	41.0658	4.8983
134.391	344.078	2232.68		134.391	300.554	518.871		134.391	43.5246	1713.81		134.391	43.5246	5.14657
134.705	345.225	2312.71		134.705	299.241	516.655		134.705	45.9838	1796.05		134.705	45.9838	5.39355
135.02	346.394	2393.24		135.02	297.928	514.433		135.02	48.4657	1878.81		135.02	48.4657	5.64207
135.333	347.549	2473.69		135.333	296.628	512.225		135.333	50.9218	1961.47		135.333	50.9218	5.89029
135.647	348.704	2553.35		135.647	295.326	510.01		135.647	53.378	2043.34		135.647	53.378	6.13615
135.962	349.851	2632.99		135.962	294.025	507.788		135.962	55.8262	2125.2		135.962	55.8262	6.382
136.276	350.975	2711.83		136.276	292.731	505.572		136.276	58.2434	2206.26		136.276	58.2433	6.6254
136.589	352.089	2790.63		136.589	291.446	503.364		136.589	60.6429	2287.26		136.589	60.6429	6.86866
136.904	353.161	2868.17		136.904	290.156	501.142		136.904	63.005	2367.03		136.904	63.005	7.10819
137.218	354.241	2944.52		137.218	288.874	498.927		137.218	65.3671	2445.6		137.218	65.3671	7.34414
137.531	355.275	3020.94		137.531	287.599	496.719		137.531	67.6754	2524.22		137.531	67.6754	7.58024
137.845	356.261	3096.04		137.845	286.325	494.504		137.845	69.936	2601.53		137.845	69.936	7.81242
138.16	357.209	3169.47		138.16	285.05	492.281		138.16	72.1593	2677.19		138.16	72.1593	8.03961
138.473	358.13	3242.38		138.473	283.787	490.073		138.473	74.3429	2752.3		138.473	74.3429	8.26517
138.787	359	3314.23		138.787	282.524	487.858		138.787	76.4757	2826.37		138.787	76.4757	8.48759
139.102	359.842	3385.07		139.102	281.261	485.636		139.102	78.5812	2899.44		139.102	78.5812	8.70702
139.416	360.61	3454.29		139.416	280.005	483.421		139.416	80.6041	2970.87		139.416	80.6041	8.92154
139.729	361.346	3522		139.729	278.758	481.212		139.729	82.5883	3040.79		139.729	82.5883	9.13151
140.044	362.019	3588.12		140.044	277.506	478.99		140.044	84.5128	3109.13		140.044	84.5128	9.33671
140.358	362.635	3653.37		140.358	276.262	476.775		140.358	86.3728	3176.59		140.358	86.3728	9.53931
140.671	363.191	3717.23		140.671	275.025	474.567		140.671	88.1658	3242.66		140.671	88.1658	9.73773
140.985	363.698	3779.37		140.985	273.789	472.352		140.985	89.9086	3307.02		140.985	89.9086	9.93099
141.3	364.151	3839.62		141.3	272.552	470.129		141.3	91.5989	3369.49		141.3	91.5989	10.1186
141.613	364.544	3898.43		141.613	271.327	467.921		141.613	93.2167	3430.51		141.613	93.2167	10.3018
141.927	364.906	3956.14		141.927	270.102	465.706		141.927	94.8041	3490.43		141.927	94.8041	10.4818
142.242	365.235	4012.28		142.242	268.877	463.484		142.242	96.3579	3548.79		142.242	96.3579	10.657
142.555	365.476	4067.18		142.555	267.663	461.276		142.555	97.8126	3605.9		142.555	97.8126	10.8285
142.869	365.701	4120.31		142.869	266.45	459.06		142.869	99.2509	3661.25		142.869	99.2509	10.9947
143.184	365.859	4173.18		143.184	265.236	456.838		143.184	100.623	3716.34		143.184	100.623	11.1602
143.498	365.952	4223.36		143.498	264.03	454.623		143.498	101.922	3768.74		143.498	101.922	11.3175
143.811	366.001	4272.3		143.811	262.831	452.415		143.811	103.17	3819.88		143.811	103.17	11.4711
144.126	365.999	4319.33		144.126	261.629	450.193		144.126	104.37	3869.14		144.126	104.37	11.619
144.44	365.919	4365.65		144.44	260.434	447.978		144.44	105.485	3917.67		144.44	105.485	11.7648
144.753	365.818	4409.31		144.753	259.247	445.769		144.753	106.571	3963.54		144.753	106.571	11.9025
145.067	365.64	4451.56		145.067	258.06	443.554		145.067	107.58	4008.01		145.067	107.58	12.036
145.382	365.431	4492.72		145.382	256.873	441.332		145.382	108.559	4051.39		145.382	108.559	12.1663
145.695	365.166	4532.19		145.695	255.697	439.124		145.695	109.469	4093.07		145.695	109.469	12.2915
146.009	364.837	4570.72		146.009	254.521	436.909		146.009	110.316	4133.81		146.009	110.316	12.4139
146.324	364.482	4607.58		146.324	253.346	434.686		146.324	111.137	4172.89		146.324	111.137	12.5312
146.638	364.109	4643.33		146.638	252.178	432.471		146.638	111.932	4210.86		146.638	111.932	12.6452
146.951	363.683	4677.04		146.951	251.017	430.263		146.951	112.666	4246.78		146.951	112.666	12.7531
147.266	363.207	4709.98		147.266	249.853	428.041		147.266	113.354	4281.94		147.266	113.354	12.8587
147.58	362.69	4741.69		147.58	248.696	425.826		147.58	113.994	4315.86		147.58	113.994	12.9605
147.893	362.122	4771.99		147.893	247.546	423.617		147.893	114.576	4348.37		147.893	114.576	13.0582
148.207	361.502	4800.7		148.207	246.397	421.402		148.207	115.105	4379.3		148.207	115.105	13.151
148.522	360.868	4828.48		148.522	245.248	419.18		148.522	115.62	4409.3		148.522	115.62	13.2412
148.835	360.149	4854.21		148.835	244.11	416.972		148.835	116.039	4437.24		148.835	116.039	13.325
149.149	359.415	4878.75		149.149	242.972	414.757		149.149	116.443	4463.99		149.149	116.443	13.4054
149.464	358.617	4901.38		149.464	241.835	412.534		149.464	116.782	4488.84		149.464	116.782	13.48
149.777	357.772	4923.12		149.777	240.708	410.326		149.777	117.063	4512.79		149.777	117.063	13.5519
150.091	356.897	4943.68		150.091	239.582	408.111		150.091	117.315	4535.57		150.091	117.315	13.6203
150.406	355.982	4963.24		150.406	238.455	405.889		150.406	117.527	4557.35		150.406	117.527	13.6857
150.72	355.016	4980.83		150.72	237.337	403.674		150.72	117.679	4577.16		150.72	117.679	13.7452
151.033	354.022	4997.35		151.033	236.225	401.466		151.033	117.797	4595.88		151.033	117.797	13.8015
151.348	353.002	5013.14		151.348	235.11	399.243		151.348	117.892	4613.9		151.348	117.892	13.8556
151.662	351.965	5026.86		151.662	234.003	397.028		151.662	117.962	4629.83		151.662	117.962	13.9034
151.975	350.854	5040.51		151.975	232.902	394.82		151.975	117.952	4645.69		151.975	117.952	13.951
152.289	349.736	5052.78		152.289	231.802	392.605		152.289	117.933	4660.18		152.289	117.933	13.9945
152.604	348.579	5063.98		152.604	230.703	390.383		152.604	117.876	4673.6		152.604	117.876	14.0348
152.917	347.399	5074.11		152.917	229.614	388.174		152.917	117.785	4685.93		152.917	117.785	14.0719
153.231	346.142	5082.14		153.231	228.525	385.959		153.231	117.617	4696.18		153.231	117.617	14.1026
153.546	344.858	5089.22		153.546	227.437	383.737		153.546	117.421	4705.49		153.546	117.421	14.1306
153.86	343.533	5095.02		153.86	226.356	381.522		153.86	117.177	4713.49		153.86	117.177	14.1546
154.173	342.165	5099.61		154.173	225.282	379.314		154.173	116.883	4720.3		154.173	116.883	14.1751
154.488	340.716	5103.3		154.488	224.205	377.091		154.488	116.511	4726.21		154.488	116.511	14.1928
154.802	339.257	5104.58		154.802	223.136	374.876		154.802	116.121	4729.71		154.802	116.121	14.2033
155.115	337.77	5105.43		155.115	222.073	372.668		155.115	115.697	4732.76		155.115	115.697	14.2125
155.429	336.217	5104.96		155.429	221.011	370.453		155.429	115.206	4734.51		155.429	115.206	14.2177
155.744	334.645	5103.52		155.744	219.949	368.231		155.744	114.696	4735.29		155.744	114.696	14.2201
156.057	333.06	5101.2		156.057	218.898	366.022		156.057	114.162	4735.17		156.057	114.162	14.2197
156.371	331.461	5098.54		156.371	217.847	363.807		156.371	113.613	4734.73		156.371	113.613	14.2184
156.686	329.835	5094.35		156.686	216.797	361.585		156.686	113.038	4732.76		156.686	113.038	14.2125
157	328.162	5088.56		157	215.754	359.37		157	112.408	4729.19		157	112.408	14.2018
157.313	326.468	5083.1		157.313	214.718	357.162		157.313	111.75	4725.94		157.313	111.75	14.192
157.628	324.755	5076.74		157.628	213.679	354.939		157.628	111.076	4721.8		157.628	111.076	14.1796
157.942	323.005	5068.2		157.942	212.647	352.724		157.942	110.358	4715.47		157.942	110.358	14.1606
158.255	321.251	5059.35		158.255	211.622	350.516		158.255	109.629	4708.84		158.255	109.629	14.1407
158.57	319.467	5050		158.57	210.595	348.294		158.57	108.872	4701.7		158.57	108.872	14.1192
158.884	317.659	5039.72		158.884	209.574	346.079		158.884	108.085	4693.64		158.884	108.085	14.095
159.197	315.842	5028.95		159.197	208.561	343.871		159.197	107.281	4685.08		159.197	107.281	14.0693
159.511	313.987	5017.27		159.511	207.548	341.655		159.511	106.44	4675.61		159.511	106.44	14.0409
159.826	312.121	5004.31		159.826	206.535	339.433		159.826	105.586	4664.87		159.826	105.586	14.0086
160.139	310.231	4990.12		160.139	205.533	337.225		160.139	104.697	4652.9		160.139	104.697	13.9727
160.453	308.321	4976.05		160.453	204.532	335.01		160.453	103.79	4641.04		160.453	103.79	13.9371
160.768	306.386	4961.28		160.768	203.531	332.788		160.768	102.855	4628.49		160.768	102.855	13.8994
161.082	304.424	4945.38		161.082	202.536	330.572		161.082	101.888	4614.81		161.082	101.888	13.8583
161.395	302.464	4928.89		161.395	201.549	328.364		161.395	100.915	4600.53		161.395	100.915	13.8154
161.71	300.453	4911.48		161.71	200.56	326.142		161.71	99.8935	4585.34		161.71	99.8935	13.7698
162.024	298.446	4893.21		162.024	199.577	323.927		162.024	98.8693	4569.28		162.024	98.8693	13.7216
162.337	296.4	4874.23		162.337	198.601	321.719		162.337	97.7993	4552.51		162.337	97.7993	13.6712
162.651	294.353	4854.19		162.651	197.626	319.504		162.651	96.7272	4534.69		162.651	96.7272	13.6177
162.966	292.267	4834.35		162.966	196.651	317.281		162.966	95.6157	4517.07		162.966	95.6157	13.5648
163.279	290.185	4813.33		163.279	195.687	315.073		163.279	94.4981	4498.26		163.279	94.4981	13.5083
163.593	288.092	4792		163.593	194.723	312.858		163.593	93.3694	4479.14		163.593	93.3694	13.4509
163.908	285.984	4769.32		163.908	193.76	310.636		163.908	92.2237	4458.68		163.908	92.2237	13.3894
164.222	283.842	4746.47		164.222	192.804	308.421		164.222	91.0383	4438.05		164.222	91.0383	13.3275
164.535	281.723	4723.24		164.535	191.854	306.212		164.535	89.8688	4417.02		164.535	89.8688	13.2643
164.85	279.572	4699.58		164.85	190.902	303.99		164.85	88.6696	4395.59		164.85	88.6696	13.2
165.164	277.418	4675.74		165.164	189.957	301.775		165.164	87.4612	4373.97		165.164	87.4612	13.135
165.477	275.227	4650.91		165.477	189.019	299.567		165.477	86.208	4351.34		165.477	86.208	13.0671
165.792	273.046	4625.66		165.792	188.079	297.345		165.792	84.9672	4328.32		165.792	84.9672	12.9979
166.106	270.842	4599.32		166.106	187.145	295.129		166.106	83.6973	4304.19		166.106	83.6973	12.9255
166.419	268.624	4572.81		166.419	186.218	292.921		166.419	82.4059	4279.88		166.419	82.4059	12.8525
166.733	266.4	4545.35		166.733	185.292	290.706		166.733	81.1086	4254.65		166.733	81.1086	12.7767
167.048	264.158	4517.95		167.048	184.366	288.484		167.048	79.7915	4229.47		167.048	79.7915	12.7011
167.361	261.923	4490.42		167.361	183.451	286.276		167.361	78.472	4204.15		167.361	78.472	12.6251
167.675	259.692	4461.62		167.675	182.536	284.06		167.675	77.1562	4177.56		167.675	77.1562	12.5452
167.99	257.433	4433.07		167.99	181.622	281.838		167.99	75.8114	4151.23		167.99	75.8114	12.4662
168.304	255.187	4404.01		168.304	180.715	279.623		168.304	74.4724	4124.39		168.304	74.4724	12.3856
168.617	252.894	4374.08		168.617	179.814	277.415		168.617	73.0802	4096.67		168.617	73.0802	12.3023
168.932	250.615	4344.33		168.932	178.911	275.193		168.932	71.704	4069.13		168.932	71.704	12.2196
169.246	248.34	4313.34		169.246	178.015	272.977		169.246	70.3245	4040.37		169.246	70.3245	12.1332
169.559	246.036	4282.34		169.559	177.126	270.769		169.559	68.9106	4011.57		169.559	68.9106	12.0468
169.873	243.757	4251.59		169.873	176.237	268.554		169.873	67.5195	3983.03		169.873	67.5195	11.9611
170.188	241.448	4220.25		170.188	175.35	266.332		170.188	66.0983	3953.92		170.188	66.0982	11.8736
170.501	239.147	4187.63		170.501	174.472	264.124		170.501	64.6757	3923.51		170.501	64.6757	11.7823
170.815	236.853	4156.2		170.815	173.595	261.909		170.815	63.2588	3894.29		170.815	63.2588	11.6946
171.13	234.535	4123.42		171.13	172.718	259.686		171.13	61.8162	3863.73		171.13	61.8162	11.6028
171.444	232.236	4090.81		171.444	171.849	257.471		171.444	60.3871	3833.34		171.444	60.3871	11.5115
171.757	229.916	4057.38		171.757	170.986	255.263		171.757	58.9306	3802.12		171.757	58.9306	11.4178
172.072	227.608	4024.41		172.072	170.121	253.041		172.072	57.487	3771.37		172.072	57.487	11.3254
172.386	225.298	3990.66		172.386	169.262	250.826		172.386	56.0354	3739.83		172.386	56.0354	11.2307
172.699	222.969	3957.28		172.699	168.411	248.617		172.699	54.5579	3708.66		172.699	54.5579	11.1371
173.014	220.644	3923.15		173.014	167.557	246.395		173.014	53.087	3676.76		173.014	53.087	11.0413
173.328	218.317	3888.81		173.328	166.71	244.18		173.328	51.6071	3644.63		173.328	51.6071	10.9448
173.641	215.992	3854.09		173.641	165.869	241.972		173.641	50.1227	3612.11		173.641	50.1227	10.8472
173.955	213.678	3819.28		173.955	165.03	239.757		173.955	48.6486	3579.52		173.955	48.6486	10.7493
174.27	211.381	3784.26		174.27	164.191	237.534		174.27	47.19	3546.72		174.27	47.19	10.6508
174.583	209.095	3749.45		174.583	163.362	235.326		174.583	45.733	3514.12		174.583	45.733	10.5529
174.897	206.829	3715.71		174.897	162.534	233.111		174.897	44.2955	3482.6		174.897	44.2955	10.4582
175.212	204.567	3681.24		175.212	161.707	230.889		175.212	42.8598	3450.36		175.212	42.8598	10.3614
175.526	202.339	3646.69		175.526	160.886	228.674		175.526	41.4528	3418.02		175.526	41.4528	10.2643
175.839	200.084	3611.82		175.839	160.072	226.465		175.839	40.0127	3385.35		175.839	40.0127	10.1662
176.154	197.889	3577.45		176.154	159.256	224.243		176.154	38.6328	3353.2		176.154	38.6328	10.0697
176.468	195.697	3543.42		176.468	158.446	222.028		176.468	37.251	3321.39		176.468	37.251	9.97414
176.781	193.501	3508.83		176.781	157.643	219.82		176.781	35.858	3289.01		176.781	35.858	9.8769
177.095	191.321	3474.17		177.095	156.841	217.605		177.095	34.4795	3256.57		177.095	34.4795	9.77949
177.41	189.151	3440.47		177.41	156.041	215.383		177.41	33.11	3225.09		177.41	33.11	9.68494
177.723	186.985	3406.33		177.723	155.249	213.174		177.723	31.7359	3193.16		177.723	31.7359	9.58907
178.037	184.839	3371.75		178.037	154.458	210.959		178.037	30.3811	3160.79		178.037	30.3811	9.49186
178.352	182.696	3337.89		178.352	153.669	208.737		178.352	29.0275	3129.16		178.352	29.0275	9.39687
178.666	180.567	3304.21		178.666	152.885	206.522		178.666	27.6813	3097.68		178.666	27.6813	9.30235
178.979	178.436	3269.59		178.979	152.108	204.314		178.979	26.3277	3065.27		178.979	26.3277	9.20502
179.294	176.355	3235.54		179.294	151.33	202.091		179.294	25.0251	3033.45		179.294	25.0251	9.10947
179.608	174.259	3202.41		179.608	150.559	199.876		179.608	23.7008	3002.53		179.608	23.7008	9.01661
179.921	172.181	3168.45		179.921	149.793	197.668		179.921	22.3882	2970.79		179.921	22.3882	8.92128
180.235	170.119	3134.81		180.235	149.028	195.453		180.235	21.0903	2939.36		180.235	21.0903	8.82691
180.55	168.065	3100.9		180.55	148.265	193.231		180.55	19.7997	2907.67		180.55	19.7997	8.73175
180.863	166.032	3067.12		180.863	147.511	191.022		180.863	18.5213	2876.1		180.863	18.5213	8.63693
181.177	164.012	3034.15		181.177	146.758	188.807		181.177	17.2538	2845.35		181.177	17.2538	8.54458
181.492	162.01	3000.85		181.492	146.006	186.585		181.492	16.0039	2814.27		181.492	16.0039	8.45125
181.805	160.011	2967.83		181.805	145.263	184.377		181.805	14.7486	2783.45		181.805	14.7486	8.35871
182.119	158.043	2934.71		182.119	144.521	182.162		182.119	13.522	2752.55		182.119	13.522	8.2659
182.434	156.086	2902.19		182.434	143.78	179.939		182.434	12.3053	2722.25		182.434	12.3053	8.17493
182.748	154.146	2870.21		182.748	143.046	177.724		182.748	11.0995	2692.48		182.748	11.0995	8.08553
183.061	152.245	2838.03		183.061	142.318	175.516		183.061	9.92706	2662.51		183.061	9.92706	7.99554
183.376	150.386	2806.96		183.376	141.589	173.294		183.376	8.79761	2633.66		183.376	8.79761	7.90889
183.69	148.578	2776.49		183.69	140.866	171.079		183.69	7.712	2605.41		183.69	7.712	7.82406
184.003	146.841	2746.21		184.003	140.149	168.871		184.003	6.69206	2577.34		184.003	6.69206	7.73976
184.317	145.168	2718.1		184.317	139.433	166.655		184.317	5.7349	2551.44		184.317	5.7349	7.66199
184.632	143.564	2690.59		184.632	138.719	164.433		184.632	4.84537	2526.16		184.632	4.84537	7.58605
184.945	142.014	2664.22		184.945	138.013	162.225		184.945	4.00147	2501.99		184.945	4.00147	7.51348
185.259	140.524	2638.65		185.259	137.309	160.01		185.259	3.2157	2478.64		185.259	3.2157	7.44337
185.574	139.11	2614.64		185.574	136.606	157.788		185.574	2.50402	2456.85		185.574	2.50402	7.37794
185.888	137.755	2591.26		185.888	135.909	155.572		185.888	1.84589	2435.68		185.888	1.84589	7.31436
186.201	136.443	2568.97		186.201	135.218	153.364		186.201	1.2246	2415.61		186.201	1.2246	7.25407
186.516	135.178	2546.67		186.516	134.526	151.142		186.516	0.65133	2395.53		186.516	0.65133	7.19379
186.83	133.961	2525.69		186.83	133.841	148.927		186.83	0.12047	2376.77		186.83	0.12047	7.13743
187.143	132.783	2505.12		187.143	133.161	146.719		187.143	-0.37797	2358.4		187.143	-0.37797	7.08228
187.457	131.659	2485.53		187.457	132.483	144.503		187.457	-0.82417	2341.02		187.457	-0.82417	7.0301
187.772	130.565	2466.39		187.772	131.807	142.281		187.772	-1.24125	2324.11		187.772	-1.24125	6.97932
188.085	129.509	2447.66		188.085	131.138	140.073		188.085	-1.6287	2307.59		188.085	-1.6287	6.9297
188.399	128.489	2429.41		188.399	130.471	137.858		188.399	-1.98193	2291.55		188.399	-1.98193	6.88153
188.714	127.499	2411.35		188.714	129.806	135.636		188.714	-2.30676	2275.72		188.714	-2.30676	6.83399
189.027	126.528	2393.99		189.027	129.149	133.428		189.027	-2.62036	2260.57		189.027	-2.62036	6.78849
189.341	125.595	2376.92		189.341	128.493	131.212		189.341	-2.89794	2245.7		189.341	-2.89794	6.74386
189.656	124.672	2360.27		189.656	127.839	128.99		189.656	-3.16715	2231.28		189.656	-3.16715	6.70054
189.97	123.779	2344.03		189.97	127.191	126.775		189.97	-3.41155	2217.26		189.97	-3.41155	6.65843
190.283	122.914	2328.16		190.283	126.548	124.567		190.283	-3.63397	2203.59		190.283	-3.63397	6.61738
190.598	122.055	2311.64		190.598	125.906	122.344		190.598	-3.85095	2189.29		190.598	-3.85095	6.57445
190.912	121.22	2295.47		190.912	125.269	120.129		190.912	-4.04913	2175.34		190.912	-4.04913	6.53256
191.225	120.387	2280.04		191.225	124.638	117.921		191.225	-4.25062	2162.12		191.225	-4.25062	6.49286
191.539	119.584	2264.59		191.539	124.008	115.706		191.539	-4.42401	2148.88		191.539	-4.42401	6.4531
191.854	118.806	2249.59		191.854	123.38	113.484		191.854	-4.57475	2136.11		191.854	-4.57475	6.41474
192.167	118.034	2234.78		192.167	122.76	111.276		192.167	-4.72618	2123.5		192.167	-4.72618	6.37688
192.481	117.273	2220.04		192.481	122.142	109.06		192.481	-4.86963	2110.98		192.481	-4.86963	6.33927
192.796	116.528	2205.18		192.796	121.526	106.838		192.796	-4.9981	2098.35		192.796	-4.9981	6.30134
193.11	115.797	2190.55		193.11	120.915	104.623		193.11	-5.11831	2085.92		193.11	-5.11831	6.26403
193.423	115.079	2176.3		193.423	120.31	102.415		193.423	-5.23046	2073.89		193.423	-5.23046	6.22789
193.738	114.374	2162.81		193.738	119.705	100.193		193.738	-5.3312	2062.62		193.738	-5.3312	6.19405
194.052	113.689	2147.95		194.052	119.105	97.9774		194.052	-5.41583	2049.97		194.052	-5.41583	6.15606
194.365	113.016	2134.63		194.365	118.511	95.7693		194.365	-5.49485	2038.87		194.365	-5.49485	6.12272
194.679	112.359	2121.42		194.679	117.919	93.5541		194.679	-5.5599	2027.87		194.679	-5.5599	6.0897
194.994	111.708	2107.73		194.994	117.329	91.3319		194.994	-5.62093	2016.4		194.994	-5.62093	6.05526
195.307	111.067	2094.59		195.307	116.746	89.1237		195.307	-5.6795	2005.47		195.307	-5.6795	6.02242
195.621	110.462	2081.17		195.621	116.165	86.9085		195.621	-5.70331	1994.26		195.621	-5.70331	5.98876
195.936	109.839	2068		195.936	115.587	84.6863		195.936	-5.74709	1983.31		195.936	-5.74709	5.95589
196.25	109.248	2055.23		196.25	115.013	82.4711		196.25	-5.76513	1972.76		196.25	-5.76513	5.92421
196.563	108.648	2043.15		196.563	114.445	80.263		196.563	-5.79691	1962.89		196.563	-5.79691	5.89457
196.878	108.075	2030.28		196.878	113.878	78.0407		196.878	-5.80281	1952.24		196.878	-5.80281	5.86257
197.192	107.499	2017.72		197.192	113.315	75.8255		197.192	-5.8167	1941.89		197.192	-5.8167	5.8315
197.505	106.924	2005.16		197.505	112.759	73.6174		197.505	-5.83529	1931.54		197.505	-5.83529	5.80043
197.82	106.368	1992.96		197.82	112.202	71.3951		197.82	-5.83399	1921.56		197.82	-5.83399	5.77046
198.134	105.819	1981.33		198.134	111.651	69.18		198.134	-5.83201	1912.15		198.134	-5.83201	5.7422
198.447	105.271	1968.7		198.447	111.106	66.9718		198.447	-5.83448	1901.73		198.447	-5.83448	5.7109
198.761	104.733	1956.57		198.761	110.562	64.7566		198.761	-5.829	1891.81		198.761	-5.829	5.68112
199.076	104.202	1944.84		199.076	110.021	62.5344		199.076	-5.81883	1882.31		199.076	-5.81883	5.65258
199.389	103.667	1932.91		199.389	109.487	60.3262		199.389	-5.82002	1872.59		199.389	-5.82002	5.62338
199.703	103.16	1921.11		199.703	108.954	58.1111		199.703	-5.79411	1863		199.703	-5.79411	5.5946
200.018	102.65	1909.44		200.018	108.424	55.8888		200.018	-5.77421	1853.55		200.018	-5.77421	5.56621
200.332	102.14	1898.15		200.332	107.899	53.6736		200.332	-5.75938	1844.47		200.332	-5.75938	5.53896
200.645	101.66	1886.61		200.645	107.38	51.4655		200.645	-5.71952	1835.15		200.645	-5.71952	5.51095
200.96	101.166	1874.95		200.96	106.861	49.2432		200.96	-5.69462	1825.71		200.96	-5.69462	5.48261
201.274	100.693	1863.92		201.274	106.347	47.0281		201.274	-5.65458	1816.9		201.274	-5.65458	5.45614
201.587	100.23	1853.17		201.587	105.839	44.8199		201.587	-5.60916	1808.35		201.587	-5.60916	5.43048
201.901	99.774	1842.45		201.901	105.333	42.6047		201.901	-5.55863	1799.84		201.901	-5.55863	5.40493
202.216	99.3334	1831.79		202.216	104.829	40.3825		202.216	-5.49516	1791.41		202.216	-5.49516	5.3796
202.529	98.905	1821.36		202.529	104.331	38.1743		202.529	-5.42641	1783.19		202.529	-5.42641	5.35492
202.843	98.4805	1811.19		202.843	103.836	35.9592		202.843	-5.35592	1775.23		202.843	-5.35592	5.33102
203.158	98.0715	1801.1		203.158	103.344	33.7369		203.158	-5.27207	1767.36		203.158	-5.27207	5.30739
203.472	97.6712	1791.35		203.472	102.856	31.5217		203.472	-5.18489	1759.82		203.472	-5.18489	5.28476
203.785	97.2776	1781.38		203.785	102.374	29.3136		203.785	-5.0962	1752.06		203.785	-5.0962	5.26145
204.1	96.8824	1771.33		204.1	101.892	27.0913		204.1	-5.00977	1744.23		204.1	-5.00977	5.23794
204.414	96.5055	1761.66		204.414	101.416	24.8762		204.414	-4.91032	1736.78		204.414	-4.91032	5.21556
204.727	96.1241	1752.08		204.727	100.945	22.668		204.727	-4.82056	1729.41		204.727	-4.82056	5.19344
205.042	95.7673	1742.91		205.042	100.474	20.4457		205.042	-4.70697	1722.47		205.042	-4.70697	5.17257
205.356	95.3796	1733.35		205.356	100.009	18.2306		205.356	-4.62948	1715.12		205.356	-4.62948	5.1505
205.669	95.013	1723.74		205.669	99.5491	16.0224		205.669	-4.53609	1707.72		205.669	-4.53609	5.12829
205.983	94.647	1714.43		205.983	99.0914	13.8073		205.983	-4.44433	1700.63		205.983	-4.44433	5.10698
206.298	94.293	1705.17		206.298	98.6359	11.585		206.298	-4.34291	1693.59		206.298	-4.34291	5.08586
206.611	93.9379	1695.88		206.611	98.1871	9.37695		206.611	-4.2492	1686.5		206.611	-4.2492	5.06457
206.925	93.5879	1686.84		206.925	97.7405	7.16168		206.925	-4.1526	1679.68		206.925	-4.1526	5.04407
207.24	93.251	1677.72		207.24	97.2963	4.93942		207.24	-4.0453	1672.78		207.24	-4.0453	5.02337
207.554	92.894	1668.75		207.554	96.8572	2.72426		207.554	-3.96322	1666.02		207.554	-3.96322	5.00307
207.867	92.5501	1660.18		207.867	96.4232	0.5161		207.867	-3.87306	1659.66		207.867	-3.87306	4.98397
208.182	92.2159	1650.99		208.182	95.9901	-1.70616		208.182	-3.77424	1652.7		208.182	-3.77424	4.96305
208.496	91.8738	1642.32		208.496	95.5622	-3.92132		208.496	-3.68841	1646.25		208.496	-3.68841	4.94368
208.809	91.5548	1633.63		208.809	95.1393	-6.12948		208.809	-3.5845	1639.76		208.809	-3.5845	4.92422
209.123	91.2116	1624.65		209.123	94.7188	-8.34464		209.123	-3.50719	1632.99		209.123	-3.50719	4.90388
209.438	90.8966	1615.95		209.438	94.3007	-10.5669		209.438	-3.40408	1626.52		209.438	-3.40408	4.88444
209.751	90.5805	1607.53		209.751	93.8889	-12.7751		209.751	-3.30848	1620.31		209.751	-3.30848	4.86578
210.065	90.2593	1599.18		210.065	93.4796	-14.9902		210.065	-3.22034	1614.17		210.065	-3.22034	4.84737
210.38	89.9566	1590.98		210.38	93.0727	-17.2125		210.38	-3.11606	1608.19		210.38	-3.11606	4.8294
210.694	89.6523	1582.46		210.694	92.6708	-19.4276		210.694	-3.01852	1601.89		210.694	-3.01852	4.81047
211.007	89.3552	1574.03		211.007	92.2739	-21.6358		211.007	-2.91867	1595.66		211.007	-2.91867	4.79178
211.322	89.0464	1566.11		211.322	91.8782	-23.8581		211.322	-2.83181	1589.96		211.322	-2.83181	4.77466
211.636	88.7481	1557.86		211.636	91.4874	-26.0732		211.636	-2.7393	1583.93		211.636	-2.7393	4.75656
211.949	88.442	1549.85		211.949	91.1016	-28.2814		211.949	-2.6596	1578.13		211.949	-2.6596	4.73912
212.264	88.15	1541.78		212.264	90.7171	-30.5036		212.264	-2.56715	1572.28		212.264	-2.56715	4.72158
212.578	87.8625	1534.09		212.578	90.3375	-32.7188		212.578	-2.47498	1566.81		212.578	-2.47498	4.70514
212.891	87.5806	1526.28		212.891	89.9628	-34.9269		212.891	-2.38221	1561.2		212.891	-2.38221	4.6883
213.205	87.3048	1518.39		213.205	89.5907	-37.1421		213.205	-2.28585	1555.53		213.205	-2.28585	4.67127
213.52	87.029	1510.46		213.52	89.2211	-39.3644		213.52	-2.19206	1549.82		213.52	-2.19206	4.65412
213.833	86.7531	1502.69		213.833	88.8575	-41.5724		213.833	-2.10438	1544.26		213.833	-2.10438	4.63742
214.147	86.4856	1495.22		214.147	88.4965	-43.7877		214.147	-2.01087	1539.01		214.147	-2.01087	4.62165
214.462	86.2186	1487.57		214.462	88.1381	-46.01		214.462	-1.91945	1533.58		214.462	-1.91945	4.60534
214.776	85.9578	1480.62		214.776	87.7845	-48.2251		214.776	-1.82666	1528.85		214.776	-1.82666	4.59114
215.089	85.6981	1473.06		215.089	87.4357	-50.4333		215.089	-1.73762	1523.49		215.089	-1.73762	4.57505
215.404	85.4311	1465.46		215.404	87.0885	-52.6555		215.404	-1.65737	1518.11		215.404	-1.65737	4.5589
215.718	85.1635	1457.83		215.718	86.7461	-54.8707		215.718	-1.58257	1512.7		215.718	-1.58257	4.54265
216.031	84.8964	1450.62		216.031	86.4084	-57.0789		216.031	-1.51202	1507.7		216.031	-1.51202	4.52762
216.345	84.6292	1443.57		216.345	86.0734	-59.294		216.345	-1.44416	1502.86		216.345	-1.44416	4.5131
216.66	84.3708	1436.32		216.66	85.741	-61.5163		216.66	-1.3702	1497.84		216.66	-1.3702	4.49802
216.973	84.0993	1428.94		216.973	85.4145	-63.7244		216.973	-1.31522	1492.66		216.973	-1.31522	4.48247
217.287	83.8349	1421.53		217.287	85.0906	-65.9396		217.287	-1.2557	1487.47		217.287	-1.2557	4.46687
217.602	83.5588	1414.25		217.602	84.7694	-68.1619		217.602	-1.21061	1482.41		217.602	-1.21061	4.4517
217.916	83.3033	1406.78		217.916	84.453	-70.377		217.916	-1.14973	1477.15		217.916	-1.14973	4.43589
218.229	83.041	1399.88		218.229	84.1412	-72.5852		218.229	-1.10027	1472.47		218.229	-1.10027	4.42182
218.544	82.7966	1392.99		218.544	83.8312	-74.8074		218.544	-1.03464	1467.8		218.544	-1.03464	4.40781
218.858	82.5504	1385.81		218.858	83.5259	-77.0226		218.858	-0.97548	1462.84		218.858	-0.97548	4.3929
219.171	82.2965	1378.53		219.171	83.2253	-79.2308		219.171	-0.92881	1457.76		219.171	-0.92881	4.37766
219.485	82.0313	1371.93		219.485	82.9274	-81.4459		219.485	-0.89604	1453.38		219.485	-0.89604	4.3645
219.8	81.8024	1364.97		219.8	82.6322	-83.6682		219.8	-0.82988	1448.64		219.8	-0.82988	4.35027
220.113	81.5567	1358.11		220.113	82.3427	-85.8763		220.113	-0.78603	1443.99		220.113	-0.78603	4.33631
220.427	81.3203	1351.6		220.427	82.0559	-88.0915		220.427	-0.73559	1439.69		220.427	-0.73559	4.32341
220.742	81.0795	1344.75		220.742	81.7719	-90.3137		220.742	-0.69247	1435.06		220.742	-0.69247	4.30949
221.055	80.8553	1338.05		221.055	81.4935	-92.5218		221.055	-0.63819	1430.57		221.055	-0.63819	4.29602
221.369	80.6388	1331.73		221.369	81.2178	-94.7371		221.369	-0.57903	1426.47		221.369	-0.57903	4.28369
221.684	80.4067	1325.1		221.684	80.945	-96.9593		221.684	-0.53829	1422.06		221.684	-0.53829	4.27045
221.998	80.1823	1318.54		221.998	80.6768	-99.1745		221.998	-0.49445	1417.72		221.998	-0.49445	4.25741
222.311	79.9773	1312.12		222.311	80.4131	-101.383		222.311	-0.43582	1413.5		222.311	-0.43582	4.24476
222.626	79.7611	1306.14		222.626	80.1514	-103.605		222.626	-0.3903	1409.75		222.626	-0.3903	4.23347
222.94	79.5388	1300.07		222.94	79.8943	-105.82		222.94	-0.35547	1405.89		222.94	-0.35547	4.2219
223.253	79.3434	1294.25		223.253	79.6417	-108.028		223.253	-0.29831	1402.27		223.253	-0.29831	4.21103
223.567	79.131	1287.85		223.567	79.392	-110.243		223.567	-0.26099	1398.09		223.567	-0.26099	4.19848
223.882	78.9312	1281.77		223.882	79.1452	-112.466		223.882	-0.21397	1394.24		223.882	-0.21397	4.18691
224.195	78.7073	1275.73		224.195	78.9037	-114.674		224.195	-0.19636	1390.4		224.195	-0.19636	4.17539
224.509	78.497	1269.43		224.509	78.6651	-116.889		224.509	-0.16806	1386.32		224.509	-0.16806	4.16313
224.824	78.2938	1263.37		224.824	78.4294	-119.111		224.824	-0.13563	1382.48		224.824	-0.13563	4.1516
225.138	78.0911	1257.4		225.138	78.1983	-121.326		225.138	-0.10719	1378.72		225.138	-0.10719	4.14031
225.451	77.8906	1251.52		225.451	77.9715	-123.535		225.451	-0.08093	1375.06		225.451	-0.08093	4.1293
225.766	77.6869	1245.62		225.766	77.747	-125.757		225.766	-0.0601	1371.38		225.766	-0.0601	4.11826
226.08	77.4951	1239.68		226.08	77.5269	-127.972		226.08	-0.03178	1367.65		226.08	-0.03178	4.10705
226.393	77.2917	1233.78		226.393	77.3112	-130.18		226.393	-0.01948	1363.96		226.393	-0.01948	4.09597
226.707	77.0894	1228.07		226.707	77.0985	-132.395		226.707	-0.00917	1360.47		226.707	-0.00917	4.08549
227.022	76.8975	1222.27		227.022	76.8889	-134.618		227.022	0.00859	1356.89		227.022	0.00859	4.07475
227.335	76.7055	1216.51		227.335	76.6843	-136.826		227.335	0.02123	1353.33		227.335	0.02123	4.06407
227.649	76.4934	1210.65		227.649	76.4827	-139.041		227.649	0.01074	1349.69		227.649	0.01074	4.05313
227.964	76.2854	1205.3		227.964	76.2842	-141.263		227.964	0.00128	1346.56		227.964	0.00128	4.04372
228.277	76.0867	1199.18		228.277	76.0906	-143.471		228.277	-0.00387	1342.65		228.277	-0.00387	4.03198
228.591	75.8782	1193.46		228.591	75.9001	-145.686		228.591	-0.02194	1339.15		228.591	-0.02194	4.02147
228.906	75.6805	1188		228.906	75.7127	-147.909		228.906	-0.03223	1335.91		228.906	-0.03223	4.01175
229.22	75.4639	1182.22		229.22	75.5297	-150.124		229.22	-0.06575	1332.34		229.22	-0.06575	4.00103
229.533	75.2678	1176.3		229.533	75.3508	-152.332		229.533	-0.08301	1328.64		229.533	-0.08301	3.9899
229.848	75.064	1170.75		229.848	75.1746	-154.554		229.848	-0.11059	1325.3		229.848	-0.11059	3.97988
230.162	74.858	1165.21		230.162	75.0026	-156.769		230.162	-0.14459	1321.98		230.162	-0.14459	3.96992
230.475	74.6454	1159.51		230.475	74.8348	-158.978		230.475	-0.18946	1318.48		230.475	-0.18946	3.95941
230.789	74.4441	1153.43		230.789	74.6702	-161.193		230.789	-0.22608	1314.63		230.789	-0.22608	3.94783
231.104	74.2411	1148.34		231.104	74.5088	-163.415		231.104	-0.26769	1311.75		231.104	-0.26769	3.9392
231.417	74.0431	1142.78		231.417	74.3521	-165.623		231.417	-0.30898	1308.4		231.417	-0.30898	3.92914
231.731	73.8505	1137.47		231.731	74.1986	-167.838		231.731	-0.34807	1305.31		231.731	-0.34807	3.91985
232.046	73.6674	1132.29		232.046	74.0483	-170.061		232.046	-0.38092	1302.35		232.046	-0.38092	3.91095
232.36	73.4938	1126.91		232.36	73.9022	-172.276		232.36	-0.40835	1299.18		232.36	-0.40835	3.90145
232.673	73.3157	1121.75		232.673	73.7602	-174.484		232.673	-0.44448	1296.23		232.673	-0.44448	3.89258
232.988	73.1465	1116.78		232.988	73.621	-176.706		232.988	-0.47455	1293.48		232.988	-0.47455	3.88433
233.302	72.9821	1111.52		233.302	73.486	-178.921		233.302	-0.50387	1290.44		233.302	-0.50387	3.87519
233.615	72.8122	1106.63		233.615	73.3551	-181.13		233.615	-0.54282	1287.76		233.615	-0.54282	3.86715
233.929	72.6627	1101.7		233.929	73.2274	-183.345		233.929	-0.56468	1285.04		233.929	-0.56468	3.85899
234.244	72.496	1097.05		234.244	73.103	-185.567		234.244	-0.60701	1282.62		234.244	-0.60701	3.8517
234.557	72.3248	1092.22		234.557	72.9831	-187.775		234.557	-0.65836	1280		234.557	-0.65836	3.84383
234.871	72.1711	1086.95		234.871	72.8666	-189.99		234.871	-0.69547	1276.94		234.871	-0.69547	3.83464
235.186	72.0185	1082.6		235.186	72.7533	-192.213		235.186	-0.73484	1274.81		235.186	-0.73484	3.82826
235.5	71.8418	1077.73		235.5	72.6441	-194.428		235.5	-0.80231	1272.16		235.5	-0.80231	3.8203
235.813	71.6735	1072.74		235.813	72.539	-196.636		235.813	-0.86546	1269.38		235.813	-0.86546	3.81195
236.128	71.5196	1068.41		236.128	72.4368	-198.858		236.128	-0.91719	1267.27		236.128	-0.91719	3.80562
236.442	71.3454	1063.52		236.442	72.3387	-201.073		236.442	-0.99328	1264.6		236.442	-0.99328	3.79759
236.755	71.1773	1058.47		236.755	72.2446	-203.281		236.755	-1.06726	1261.76		236.755	-1.06726	3.78906
237.07	71.0076	1053.8		237.07	72.1535	-205.504		237.07	-1.14597	1259.3		237.07	-1.14597	3.78168
237.384	70.853	1049.06		237.384	71.9984	-207.719		237.384	-1.14546	1256.78		237.384	-1.14546	3.77411
237.697	70.6909	1044.6		237.697	71.8035	-209.927		237.697	-1.11262	1254.53		237.697	-1.11262	3.76736
238.011	70.5167	1039.87		238.011	71.608	-212.142		238.011	-1.09136	1252.02		238.011	-1.09136	3.75981
238.326	70.3467	1035.02		238.326	71.4119	-214.364		238.326	-1.06523	1249.38		238.326	-1.06523	3.75191
238.639	70.1885	1030.37		238.639	71.217	-216.573		238.639	-1.02848	1246.94		238.639	-1.02848	3.74456
238.953	70.0174	1025.9		238.953	71.0215	-218.788		238.953	-1.00414	1244.69		238.953	-1.00414	3.7378
239.268	69.8447	1021.2		239.268	70.8254	-221.01		239.268	-0.98071	1242.21		239.268	-0.98071	3.73035
239.582	69.6658	1016.53		239.582	70.6299	-223.225		239.582	-0.96405	1239.76		239.582	-0.96405	3.723
239.895	69.4878	1011.93		239.895	70.435	-225.433		239.895	-0.94716	1237.36		239.895	-0.94716	3.71579
240.21	69.3219	1006.9		240.21	70.2389	-227.656		240.21	-0.91693	1234.55		240.21	-0.91693	3.70736
240.524	69.1587	1002.1		240.524	70.0434	-229.871		240.524	-0.88468	1231.97		240.524	-0.88468	3.69961
240.837	68.9867	997.935		240.837	69.8485	-232.079		240.837	-0.86174	1230.01		240.837	-0.86174	3.69373
241.151	68.829	993.371		241.151	69.653	-234.294		241.151	-0.82397	1227.66		241.151	-0.82397	3.68668
241.466	68.6678	988.61		241.466	69.4569	-236.516		241.466	-0.78903	1225.13		241.466	-0.78903	3.67906
241.779	68.5118	984.187		241.779	69.262	-238.724		241.779	-0.75016	1222.91		241.779	-0.75016	3.67241
242.093	68.3527	979.949		242.093	69.0665	-240.94		242.093	-0.71378	1220.89		242.093	-0.71378	3.66633
242.408	68.1908	975.564		242.408	68.8703	-243.162		242.408	-0.67953	1218.73		242.408	-0.67953	3.65984
242.722	68.0435	970.916		242.722	68.6748	-245.377		242.722	-0.63131	1216.29		242.722	-0.63131	3.65253
243.035	67.8947	966.698		243.035	68.48	-247.585		243.035	-0.58525	1214.28		243.035	-0.58525	3.6465
243.35	67.73	962.599		243.35	68.2838	-249.807		243.35	-0.55382	1212.41		243.35	-0.55382	3.64086
243.664	67.5926	958.434		243.664	68.0883	-252.023		243.664	-0.4957	1210.46		243.664	-0.4957	3.635
243.977	67.4424	954.205		243.977	67.8934	-254.231		243.977	-0.45099	1208.44		243.977	-0.45099	3.62894
244.292	67.3111	950.091		244.292	67.6973	-256.453		244.292	-0.38623	1206.54		244.292	-0.38623	3.62326
244.606	67.1532	945.812		244.606	67.5018	-258.668		244.606	-0.34858	1204.48		244.606	-0.34858	3.61706
244.919	67.0322	941.897		244.919	67.3069	-260.876		244.919	-0.27474	1202.77		244.919	-0.27474	3.61193
245.233	66.8858	938.063		245.233	67.1114	-263.092		245.233	-0.22562	1201.15		245.233	-0.22562	3.60707
245.548	66.7435	934.115		245.548	66.9153	-265.314		245.548	-0.17176	1199.43		245.548	-0.17176	3.60189
245.861	66.6167	929.913		245.861	66.7204	-267.522		245.861	-0.10376	1197.43		245.861	-0.10376	3.5959
246.175	66.477	926.196		246.175	66.5249	-269.737		246.175	-0.04792	1195.93		246.175	-0.04792	3.59139
246.49	66.3248	922.31		246.49	66.3288	-271.959		246.49	-0.00398	1194.27		246.49	-0.00398	3.58639
246.804	66.1899	918.092		246.804	66.1333	-274.175		246.804	0.05661	1192.27		246.804	0.05661	3.58038
247.117	66.0572	914.337		247.117	65.9384	-276.383		247.117	0.11879	1190.72		247.117	0.11879	3.57574
247.432	65.931	910.574		247.432	65.7422	-278.605		247.432	0.18875	1189.18		247.432	0.18875	3.57111
247.746	65.79	906.805		247.746	65.5468	-280.82		247.746	0.2433	1187.63		247.746	0.2433	3.56644
	65.6602	902.62
	65.5283	898.902
	65.3919	894.938
	65.2621	891.06
	65.1269	887.14
	64.9881	883.699
	64.8549	879.839
	64.7198	876.466

## Sheet: ES
	Raw data				Baseline				Baseline corrected				normalised
Time (s)	m/z 32	m/z 34		Time (s)	m/z 32	m/z 34		Time (s)	m/z 32	m/z 34		Time (s)	m/z 32	m/z 34
0.314	2196.33	3310.99		0.314	2142.62	3297.45		0.314	53.708	13.5326		0.314	53.708	0.04064
0.628	2186.6	3296.49		0.628	2134.91	3283.98		0.628	51.6831	12.5101		0.628	51.6831	0.03757		m/z 34 detector was 333 times more sensetive than m/z 32 detector, hence, m/z 34 normalised by deviding the baseline corrected singal with 333
0.941	2176.91	3282.53		0.941	2127.23	3270.55		0.941	49.6797	11.984		0.941	49.6797	0.03599
1.256	2167.26	3268.33		1.256	2119.49	3257.03		1.256	47.77	11.301		1.256	47.77	0.03394
1.57	2157.62	3254.12		1.57	2111.78	3243.56		1.57	45.8455	10.5594		1.57	45.8455	0.03171
1.883	2147.99	3240.25		1.883	2104.09	3230.13		1.883	43.8946	10.1296		1.883	43.8946	0.03042
2.197	2138.38	3225.59		2.197	2096.38	3216.65		2.197	42.0017	8.93552		2.197	42.0017	0.02683
2.512	2128.81	3212.37		2.512	2088.64	3202.14		2.512	40.1615	10.2241		2.512	40.1615	0.0307
2.825	2119.3	3198.66		2.825	2080.96	3187.79		2.825	38.3398	10.8712		2.825	38.3398	0.03265
3.14	2109.75	3184.36		3.14	2073.22	3173.43		3.14	36.5273	10.93		3.14	36.5273	0.03282
3.453	2100.21	3170.04		3.453	2065.54	3159.23		3.453	34.6707	10.8089		3.453	34.6707	0.03246
3.767	2090.75	3156.46		3.767	2057.82	3145.07		3.767	32.9251	11.3853		3.767	32.9251	0.03419
4.081	2081.24	3142.58		4.081	2050.11	3130.99		4.081	31.1249	11.5957		4.081	31.1248	0.03482
4.395	2071.78	3128.52		4.395	2042.4	3116.98		4.395	29.3808	11.5383		4.395	29.3808	0.03465
4.71	2062.41	3115.25		4.71	2034.67	3103		4.71	27.7465	12.2504		4.71	27.7465	0.03679
5.024	2053.12	3101.45		5.024	2026.95	3089.15		5.024	26.1642	12.3065		5.024	26.1642	0.03696
5.337	2043.95	3087.74		5.337	2019.27	3075.41		5.337	24.684	12.3318		5.337	24.684	0.03703
5.651	2034.89	3074.66		5.651	2011.56	3061.7		5.651	23.3368	12.9637		5.651	23.3367	0.03893
5.966	2025.88	3061.64		5.966	2003.82	3048.02		5.966	22.0635	13.6172		5.966	22.0635	0.04089
6.28	2016.95	3048.47		6.28	1996.11	3034.45		6.28	20.8408	14.0129		6.28	20.8408	0.04208
6.593	2008.1	3035.41		6.593	1988.42	3021		6.593	19.6799	14.4031		6.593	19.6799	0.04325
6.907	1999.23	3022.26		6.907	1980.71	3007.58		6.907	18.5242	14.6796		6.907	18.5242	0.04408
7.222	1990.38	3009.07		7.222	1972.97	2994.19		7.222	17.4022	14.8836		7.222	17.4022	0.0447
7.535	1981.49	2996.08		7.535	1965.29	2980.95		7.535	16.2001	15.1311		7.535	16.2001	0.04544
7.849	1972.61	2983.54		7.849	1957.58	2967.73		7.849	15.0366	15.8096		7.849	15.0366	0.04748
8.163	1963.72	2970.22		8.163	1949.86	2954.59		8.163	13.8517	15.6308		8.163	13.8517	0.04694
8.477	1954.88	2957.22		8.477	1942.15	2941.51		8.477	12.7249	15.7139		8.477	12.7249	0.04719
8.791	1945.94	2944.19		8.791	1934.44	2928.5		8.791	11.5013	15.6937		8.791	11.5013	0.04713
9.105	1937.1	2931.51		9.105	1926.73	2915.55		9.105	10.3663	15.9584		9.105	10.3663	0.04792
9.42	1928.26	2918.6		9.42	1918.99	2902.63		9.42	9.26463	15.9688		9.42	9.26463	0.04795
9.734	1919.41	2905.34		9.734	1911.28	2889.81		9.734	8.13106	15.5321		9.734	8.13106	0.04664
10.048	1910.56	2891.36		10.048	1903.57	2877.06		10.048	6.9902	14.2982		10.048	6.9902	0.04294
10.362	1901.71	2878.73		10.362	1895.86	2864.37		10.362	5.85128	14.359		10.362	5.85128	0.04312
10.675	1892.85	2865.6		10.675	1888.17	2851.78		10.675	4.67903	13.8178		10.675	4.67903	0.04149
10.989	1884.03	2853.23		10.989	1880.46	2839.21		10.989	3.57012	14.0157		10.989	3.57012	0.04209
11.303	1875.18	2839.92		11.303	1871.94	2826.71		11.303	3.2442	13.2142		11.303	3.2442	0.03968
11.618	1866.43	2827.29		11.618	1863.21	2814.22		11.618	3.22375	13.0706		11.618	3.22375	0.03925
11.932	1857.7	2814.29		11.932	1854.55	2801.84		11.932	3.1509	12.4556		11.932	3.1509	0.0374
12.246	1849	2801.57		12.246	1845.93	2789.51		12.246	3.06825	12.0618		12.246	3.06825	0.03622
12.56	1840.32	2788.62		12.56	1837.35	2777.24		12.56	2.97019	11.3799		12.56	2.97019	0.03417
12.873	1831.71	2775.59		12.873	1828.83	2765.07		12.873	2.87696	10.5295		12.873	2.87696	0.03162
13.187	1823.06	2763.22		13.187	1820.33	2752.91		13.187	2.7273	10.3128		13.187	2.7273	0.03097
13.501	1814.47	2750.78		13.501	1811.87	2740.81		13.501	2.59831	9.9656		13.501	2.59831	0.02993
13.815	1805.91	2738.24		13.815	1803.44	2728.76		13.815	2.46969	9.47416		13.815	2.46969	0.02845
14.13	1797.37	2725.43		14.13	1795.03	2716.74		14.13	2.3393	8.69146		14.13	2.3393	0.0261
14.444	1788.88	2712.56		14.444	1786.69	2704.8		14.444	2.19231	7.75622		14.444	2.19231	0.02329
14.758	1780.47	2700.97		14.758	1778.38	2692.92		14.758	2.08383	8.0584		14.758	2.08383	0.0242
15.071	1772.09	2688.63		15.071	1770.14	2681.12		15.071	1.94325	7.5107		15.071	1.94325	0.02255
15.385	1763.75	2676.02		15.385	1761.91	2669.34		15.385	1.83826	6.68179		15.385	1.83826	0.02007
15.699	1755.42	2663.72		15.699	1753.72	2657.61		15.699	1.70127	6.11		15.699	1.70127	0.01835
16.013	1747.16	2651.64		16.013	1745.57	2645.94		16.013	1.58862	5.70002		16.013	1.58862	0.01712
16.327	1738.94	2639.83		16.327	1737.46	2634.31		16.327	1.4827	5.51961		16.327	1.4827	0.01658
16.642	1730.75	2627.54		16.642	1729.35	2622.69		16.642	1.3949	4.85285		16.642	1.3949	0.01457
16.955	1722.54	2615.31		16.955	1721.34	2611.19		16.955	1.19856	4.11715		16.955	1.19856	0.01236
17.27	1714.34	2603.33		17.27	1713.32	2599.67		17.27	1.02367	3.66297		17.27	1.02367	0.011
17.583	1706.19	2591.1		17.583	1705.38	2588.27		17.583	0.81254	2.83497		17.583	0.81254	0.00851
17.898	1698.12	2579.8		17.898	1697.43	2576.84		17.898	0.6886	2.96131		17.898	0.6886	0.00889
18.211	1690.08	2568.14		18.211	1689.56	2565.53		18.211	0.51762	2.60917		18.211	0.51762	0.00784
18.525	1682.05	2556.19		18.525	1681.71	2554.23		18.525	0.3421	1.95847		18.525	0.3421	0.00588
18.84	1674.07	2544.71		18.84	1673.87	2542.93		18.84	0.19701	1.77786		18.84	0.19701	0.00534
19.153	1666.2	2532.73		19.153	1666.12	2531.75		19.153	0.08328	0.98007		19.153	0.08328	0.00294
19.468	1658.29	2520.72		19.468	1658.35	2520.54		19.468	-0.0601	0.17296		19.468	-0.0601	0.000519399
19.781	1650.44	2509.46		19.781	1650.67	2509.45		19.781	-0.23817	0.011		19.781	-0.23817	3.3033e-05
20.096	1642.64	2497.51		20.096	1642.98	2498.32		20.096	-0.33888	-0.81447		20.096	-0.33888	-0.00245
20.409	1634.91	2486.12		20.409	1635.37	2487.31		20.409	-0.46426	-1.19218		20.409	-0.46426	-0.00358
20.724	1627.15	2474.67		20.724	1627.75	2476.27		20.724	-0.60276	-1.59307		20.724	-0.60276	-0.00478
21.038	1619.46	2463.28		21.038	1620.19	2465.3		21.038	-0.72978	-2.01942		21.038	-0.72978	-0.00606
21.351	1611.84	2452.19		21.351	1612.69	2454.41		21.351	-0.85159	-2.22078		21.351	-0.85159	-0.00667
21.666	1604.25	2441.08		21.666	1605.18	2443.49		21.666	-0.92512	-2.41328		21.666	-0.92512	-0.00725
21.979	1596.73	2430.03		21.979	1597.75	2432.68		21.979	-1.01803	-2.65696		21.979	-1.01803	-0.00798
22.294	1589.26	2418.63		22.294	1590.31	2421.84		22.294	-1.05267	-3.20989		22.294	-1.05267	-0.00964
22.607	1581.81	2407.78		22.607	1582.95	2411.12		22.607	-1.13501	-3.33888		22.607	-1.13501	-0.01003
22.922	1574.42	2396.97		22.922	1575.58	2400.36		22.922	-1.15391	-3.38368		22.922	-1.15391	-0.01016
23.236	1567.03	2386.2		23.236	1568.26	2389.67		23.236	-1.23062	-3.4695		23.236	-1.23062	-0.01042
23.549	1559.66	2375.45		23.549	1561.01	2379.06		23.549	-1.34666	-3.6125		23.549	-1.34666	-0.01085
23.864	1552.31	2365		23.864	1553.74	2368.43		23.864	-1.43439	-3.42219		23.864	-1.43439	-0.01028
24.177	1544.98	2354.12		24.177	1546.56	2357.89		24.177	-1.57886	-3.77581		24.177	-1.57886	-0.01134
24.492	1537.68	2342.93		24.492	1539.36	2347.33		24.492	-1.6825	-4.40379		24.492	-1.6825	-0.01322
24.805	1530.41	2332.12		24.805	1532.24	2336.88		24.805	-1.83308	-4.75703		24.805	-1.83308	-0.01429
25.12	1523.2	2321.37		25.12	1525.11	2326.39		25.12	-1.91507	-5.02824		25.12	-1.91507	-0.0151
25.434	1516.07	2310.8		25.434	1518.04	2315.98		25.434	-1.9663	-5.18498		25.434	-1.9663	-0.01557
25.747	1508.96	2300.39		25.747	1511.02	2305.64		25.747	-2.06541	-5.25471		25.747	-2.06541	-0.01578
26.062	1501.89	2290.39		26.062	1503.99	2295.28		26.062	-2.09902	-4.88462		26.062	-2.09902	-0.01467
26.375	1494.88	2280.07		26.375	1497.04	2285.01		26.375	-2.16063	-4.93998		26.375	-2.16063	-0.01483
26.69	1487.93	2269.36		26.69	1490.08	2274.72		26.69	-2.15228	-5.35402		26.69	-2.15228	-0.01608
27.003	1481.01	2259.14		27.003	1483.2	2264.53		27.003	-2.18558	-5.3855		27.003	-2.18558	-0.01617
27.318	1474.11	2248.82		27.318	1476.3	2254.31		27.318	-2.19337	-5.48907		27.318	-2.19337	-0.01648
27.631	1467.25	2239.16		27.631	1469.48	2244.19		27.631	-2.23053	-5.03433		27.631	-2.23053	-0.01512
27.945	1460.45	2229.18		27.945	1462.68	2234.08		27.945	-2.22507	-4.89884		27.945	-2.22507	-0.01471
28.26	1453.69	2218.58		28.26	1455.88	2223.97		28.26	-2.18972	-5.39292		28.26	-2.18972	-0.01619
28.573	1446.95	2208.7		28.573	1449.16	2213.97		28.573	-2.21249	-5.26816		28.573	-2.21249	-0.01582
28.888	1440.21	2199.22		28.888	1442.43	2203.93		28.888	-2.21863	-4.70758		28.888	-2.21863	-0.01414
29.201	1433.48	2188.9		29.201	1435.77	2194		29.201	-2.29168	-5.10073		29.201	-2.29168	-0.01532
29.516	1426.78	2178.81		29.516	1429.1	2184.03		29.516	-2.32266	-5.22829		29.516	-2.32266	-0.0157
29.829	1420.1	2169.49		29.829	1422.51	2174.17		29.829	-2.41026	-4.68601		29.829	-2.41026	-0.01407
30.143	1413.44	2159.76		30.143	1415.93	2164.31		30.143	-2.48828	-4.55355		30.143	-2.48828	-0.01367
30.458	1406.73	2149.6		30.458	1409.35	2154.46		30.458	-2.6207	-4.86744		30.458	-2.6207	-0.01462
30.771	1400.08	2139.63		30.771	1402.85	2144.71		30.771	-2.77698	-5.08705		30.771	-2.77698	-0.01528
31.086	1393.5	2130.28		31.086	1396.34	2134.94		31.086	-2.8418	-4.65563		31.086	-2.8418	-0.01398
31.399	1386.93	2120.72		31.399	1389.91	2125.27		31.399	-2.97864	-4.54342		31.399	-2.97864	-0.01364
31.714	1380.39	2110.9		31.714	1383.46	2115.57		31.714	-3.07196	-4.66886		31.714	-3.07196	-0.01402
32.027	1373.84	2101.49		32.027	1377.08	2105.97		32.027	-3.23979	-4.4827		32.027	-3.23979	-0.01346
32.341	1367.38	2091.88		32.341	1370.72	2096.39		32.341	-3.33639	-4.50497		32.341	-3.33639	-0.01353
32.655	1360.99	2082.45		32.655	1364.38	2086.84		32.655	-3.39205	-4.38865		32.655	-3.39205	-0.01318
32.97	1354.62	2073.29		32.97	1358.06	2077.3		32.97	-3.43909	-4.01106		32.97	-3.43909	-0.01205
33.284	1348.3	2063.81		33.284	1351.78	2067.84		33.284	-3.48637	-4.02778		33.284	-3.48637	-0.0121
33.597	1342	2053.95		33.597	1345.56	2058.44		33.597	-3.56226	-4.48973		33.597	-3.56226	-0.01348
33.911	1335.78	2044.88		33.911	1339.34	2049.06		33.911	-3.56448	-4.1816		33.911	-3.56448	-0.01256
34.226	1329.58	2035.76		34.226	1333.14	2039.69		34.226	-3.55808	-3.92894		34.226	-3.55808	-0.0118
34.54	1323.46	2026.85		34.54	1326.98	2030.39		34.54	-3.52325	-3.53955		34.54	-3.52325	-0.01063
34.854	1317.36	2017.77		34.854	1320.86	2021.13		34.854	-3.49785	-3.36405		34.854	-3.49785	-0.0101
35.167	1311.32	2009.28		35.167	1314.78	2011.95		35.167	-3.46372	-2.66908		35.167	-3.46372	-0.00802
35.481	1305.26	2000.07		35.481	1308.71	2002.78		35.481	-3.44959	-2.70875		35.481	-3.44959	-0.00813
35.796	1299.27	1991.01		35.796	1302.66	1993.62		35.796	-3.38164	-2.60624		35.796	-3.38164	-0.00783
36.11	1293.3	1982.02		36.11	1296.65	1984.54		36.11	-3.34867	-2.518		36.11	-3.34867	-0.00756
36.423	1287.31	1973.31		36.423	1290.68	1975.53		36.423	-3.37627	-2.2192		36.423	-3.37627	-0.00666
36.737	1281.38	1964.71		36.737	1284.73	1966.53		36.737	-3.34912	-1.82629		36.737	-3.34912	-0.00548
37.051	1275.45	1955.75		37.051	1278.81	1957.58		37.051	-3.35962	-1.83356		37.051	-3.35962	-0.00551
37.366	1269.5	1946.74		37.366	1272.89	1948.65		37.366	-3.39309	-1.90635		37.366	-3.39309	-0.00572
37.68	1263.6	1937.97		37.68	1267.03	1939.79		37.68	-3.43009	-1.81789		37.68	-3.43009	-0.00546
37.993	1257.69	1929.3		37.993	1261.2	1931.01		37.993	-3.51839	-1.70179		37.993	-3.51839	-0.00511
38.307	1251.81	1920.71		38.307	1255.39	1922.24		38.307	-3.5851	-1.52492		38.307	-3.5851	-0.00458
38.622	1245.97	1911.8		38.622	1249.59	1913.49		38.622	-3.6189	-1.68941		38.622	-3.6189	-0.00507
38.936	1240.18	1903.51		38.936	1243.83	1904.82		38.936	-3.65421	-1.31145		38.936	-3.65421	-0.00394
39.25	1234.44	1895.16		39.25	1238.1	1896.19		39.25	-3.66028	-1.0378		39.25	-3.66028	-0.00312
39.563	1228.74	1886.7		39.563	1232.42	1887.64		39.563	-3.68523	-0.94262		39.563	-3.68523	-0.00283
39.877	1223.09	1878.14		39.877	1226.75	1879.12		39.877	-3.65593	-0.97113		39.877	-3.65593	-0.00292
40.192	1217.5	1869.7		40.192	1221.08	1870.61		40.192	-3.58344	-0.91111		40.192	-3.58344	-0.00274
40.506	1211.93	1861.82		40.506	1215.46	1862.18		40.506	-3.52768	-0.35291		40.506	-3.52768	-0.00106
40.819	1206.37	1853.63		40.819	1209.88	1853.82		40.819	-3.51269	-0.19195		40.819	-3.51269	-0.000576426
41.133	1200.86	1845.32		41.133	1204.31	1845.48		41.133	-3.4522	-0.15934		41.133	-3.4522	-0.000478498
41.448	1195.37	1837.12		41.448	1198.75	1837.16		41.448	-3.37978	-0.04454		41.448	-3.37978	-0.000133754
41.762	1189.95	1828.7		41.762	1193.24	1828.92		41.762	-3.28632	-0.21644		41.762	-3.28632	-0.00064997
42.076	1184.51	1820.63		42.076	1187.75	1820.72		42.076	-3.24449	-0.09514		42.076	-3.24449	-0.000285706
42.389	1179.09	1812.96		42.389	1182.3	1812.6		42.389	-3.21042	0.36628		42.389	-3.21042	0.0011
42.703	1173.68	1805.11		42.703	1176.87	1804.49		42.703	-3.18146	0.62462		42.703	-3.18146	0.00188
43.018	1168.31	1796.72		43.018	1171.44	1796.4		43.018	-3.12902	0.31952		43.018	-3.12902	0.00095952
43.332	1162.94	1789.09		43.332	1166.05	1788.39		43.332	-3.11483	0.70484		43.332	-3.11483	0.00212
43.645	1157.59	1781.23		43.645	1160.71	1780.44		43.645	-3.11767	0.7918		43.645	-3.11767	0.00238
43.959	1152.26	1773.15		43.959	1155.37	1772.51		43.959	-3.10925	0.63438		43.959	-3.10925	0.00191
44.273	1146.97	1765.65		44.273	1150.06	1764.63		44.273	-3.09181	1.01776		44.273	-3.09181	0.00306
44.588	1141.71	1758.03		44.588	1144.76	1756.76		44.588	-3.05013	1.27232		44.588	-3.05013	0.00382
44.902	1136.42	1750.27		44.902	1139.49	1748.96		44.902	-3.07979	1.30443		44.902	-3.07979	0.00392
45.215	1131.21	1742.19		45.215	1134.27	1741.23		45.215	-3.06212	0.95954		45.215	-3.06212	0.00288
45.529	1125.99	1734.79		45.529	1129.06	1733.52		45.529	-3.07169	1.27709		45.529	-3.07169	0.00384
45.844	1120.85	1727.26		45.844	1123.86	1725.82		45.844	-3.00719	1.44055		45.844	-3.00719	0.00433
46.158	1115.74	1719.61		46.158	1118.69	1718.19		46.158	-2.94923	1.42536		46.158	-2.94923	0.00428
46.472	1110.66	1712.23		46.472	1113.55	1710.6		46.472	-2.89519	1.63033		46.472	-2.89519	0.0049
46.785	1105.61	1704.59		46.785	1108.45	1703.07		46.785	-2.83993	1.51649		46.785	-2.83993	0.00455
47.099	1100.59	1696.78		47.099	1103.36	1695.56		47.099	-2.77249	1.21917		47.099	-2.77249	0.00366
47.414	1095.59	1689.61		47.414	1098.28	1688.07		47.414	-2.6901	1.54001		47.414	-2.6901	0.00462
47.728	1090.64	1681.89		47.728	1093.23	1680.64		47.728	-2.59675	1.25419		47.728	-2.59675	0.00377
48.041	1085.64	1674.8		48.041	1088.23	1673.27		48.041	-2.58582	1.52691		48.041	-2.58582	0.00459
48.355	1080.75	1667.52		48.355	1083.23	1665.92		48.355	-2.47867	1.59911		48.355	-2.47867	0.0048
48.669	1075.86	1660.32		48.669	1078.25	1658.6		48.669	-2.39375	1.71237		48.669	-2.39375	0.00514
48.984	1070.98	1653.34		48.984	1073.28	1651.3		48.984	-2.29898	2.03575		48.984	-2.29898	0.00611
49.298	1066.13	1645.9		49.298	1068.35	1644.06		49.298	-2.22184	1.83518		49.298	-2.22184	0.00551
49.611	1061.28	1638.76		49.611	1063.46	1636.89		49.611	-2.18081	1.87715		49.611	-2.18081	0.00564
49.925	1056.45	1631.66		49.925	1058.57	1629.72		49.925	-2.12563	1.93566		49.925	-2.12563	0.00581
50.24	1051.64	1624.52		50.24	1053.7	1622.57		50.24	-2.05247	1.955		50.24	-2.05247	0.00587
50.554	1046.88	1617.8		50.554	1048.86	1615.48		50.554	-1.97571	2.32812		50.554	-1.97571	0.00699
50.868	1042.13	1610.91		50.868	1044.04	1608.42		50.868	-1.91098	2.49089		50.868	-1.91098	0.00748
51.181	1037.39	1603.85		51.181	1039.26	1601.42		51.181	-1.86492	2.43311		51.181	-1.86492	0.00731
51.495	1032.72	1596.35		51.495	1034.48	1594.43		51.495	-1.76487	1.91761		51.495	-1.76487	0.00576
51.81	1028.02	1589.02		51.81	1029.72	1587.46		51.81	-1.69275	1.56039		51.81	-1.69275	0.00469
52.124	1023.38	1582.4		52.124	1024.99	1580.54		52.124	-1.60896	1.86407		52.124	-1.60896	0.0056
52.437	1018.79	1575.56		52.437	1020.29	1573.67		52.437	-1.50707	1.88687		52.437	-1.50707	0.00567
52.751	1014.19	1568.91		52.751	1015.61	1566.82		52.751	-1.41269	2.08883		52.751	-1.41269	0.00627
53.066	1009.62	1562.03		53.066	1010.93	1559.98		53.066	-1.30987	2.04509		53.066	-1.30987	0.00614
53.38	1005.06	1555.57		53.38	1006.29	1553.2		53.38	-1.22986	2.37449		53.38	-1.22986	0.00713
53.694	1000.54	1548.86		53.694	1001.67	1546.44		53.694	-1.12658	2.41343		53.694	-1.12658	0.00725
54.007	996.025	1542.16		54.007	997.082	1539.75		54.007	-1.05616	2.4078		54.007	-1.05616	0.00723
54.321	991.559	1535.39		54.321	992.505	1533.06		54.321	-0.94512	2.33053		54.321	-0.94512	0.007
54.636	987.084	1528.37		54.636	987.935	1526.39		54.636	-0.85097	1.98022		54.636	-0.85097	0.00595
54.95	982.656	1521.97		54.95	983.401	1519.77		54.95	-0.74473	2.19611		54.95	-0.74473	0.00659
55.263	978.237	1515.33		55.263	978.903	1513.2		55.263	-0.66596	2.12705		55.263	-0.66596	0.00639
55.577	973.815	1509.03		55.577	974.411	1506.65		55.577	-0.59686	2.37532		55.577	-0.59686	0.00713
55.891	969.441	1502.57		55.891	969.942	1500.13		55.891	-0.50105	2.44356		55.891	-0.50105	0.00734
56.206	965.125	1496.03		56.206	965.479	1493.62		56.206	-0.35412	2.40891		56.206	-0.35412	0.00723
56.52	960.809	1489.69		56.52	961.052	1487.16		56.52	-0.24313	2.52228		56.52	-0.24313	0.00757
56.833	956.619	1483.19		56.833	956.66	1480.76		56.833	-0.0411	2.43147		56.833	-0.0411	0.0073
57.147	952.344	1476.93		57.147	952.275	1474.37		57.147	0.06867	2.55564		57.147	0.06867	0.00767
57.462	948.122	1470.78		57.462	947.897	1467.99		57.462	0.2246	2.78786		57.462	0.2246	0.00837
57.776	943.961	1464.7		57.776	943.554	1461.67		57.776	0.40663	3.03548		57.776	0.40663	0.00912
58.09	939.775	1458.49		58.09	939.233	1455.37		58.09	0.5424	3.1218		58.09	0.5424	0.00937
58.403	935.636	1452.17		58.403	934.945	1449.13		58.403	0.69036	3.0417		58.403	0.69036	0.00913
58.717	931.499	1446.25		58.717	930.665	1442.9		58.717	0.83398	3.35064		58.717	0.83398	0.01006
59.032	927.381	1439.86		59.032	926.392	1436.68		59.032	0.98949	3.1753		59.032	0.98949	0.00954
59.346	923.256	1433.57		59.346	922.153	1430.52		59.346	1.10244	3.0563		59.346	1.10244	0.00918
59.659	919.181	1427.65		59.659	917.949	1424.4		59.659	1.23263	3.24386		59.659	1.23263	0.00974
59.973	915.086	1421.59		59.973	913.751	1418.3		59.973	1.33479	3.28678		59.973	1.33479	0.00987
60.287	911.033	1415.81		60.287	909.574	1412.23		60.287	1.45925	3.58498		60.287	1.45925	0.01077
60.602	906.957	1410.1		60.602	905.404	1406.17		60.602	1.55322	3.9294		60.602	1.55322	0.0118
60.916	902.915	1403.95		60.916	901.268	1400.16		60.916	1.64659	3.79042		60.916	1.64659	0.01138
61.229	898.885	1398.04		61.229	897.165	1394.21		61.229	1.71982	3.83758		61.229	1.71982	0.01152
61.543	894.892	1391.98		61.543	893.07	1388.26		61.543	1.82166	3.71805		61.543	1.82166	0.01117
61.858	890.901	1386.11		61.858	888.982	1382.33		61.858	1.91907	3.78398		61.858	1.91907	0.01136
62.172	886.9	1380.28		62.172	884.927	1376.45		62.172	1.97315	3.82988		62.172	1.97315	0.0115
62.486	882.948	1374.35		62.486	880.892	1370.6		62.486	2.05658	3.75972		62.486	2.05658	0.01129
62.799	879.044	1368.44		62.799	876.89	1364.79		62.799	2.15428	3.64563		62.799	2.15428	0.01095
63.113	875.126	1362.23		63.113	872.895	1359		63.113	2.23102	3.22894		63.113	2.23102	0.0097
63.428	871.241	1356.96		63.428	868.907	1353.23		63.428	2.33373	3.72878		63.428	2.33373	0.0112
63.742	867.402	1351.32		63.742	864.952	1347.5		63.742	2.44988	3.81826		63.742	2.44988	0.01147
64.055	863.567	1345.52		64.055	861.029	1341.82		64.055	2.53773	3.70014		64.055	2.53773	0.01111
64.37	859.761	1339.54		64.37	857.101	1336.14		64.37	2.6595	3.40349		64.37	2.6595	0.01022
64.683	855.953	1333.85		64.683	853.218	1330.52		64.683	2.73527	3.33668		64.683	2.73527	0.01002
64.998	852.17	1328.79		64.998	849.329	1324.89		64.998	2.84067	3.89163		64.998	2.84067	0.01169
65.311	848.366	1323.21		65.311	845.485	1319.34		65.311	2.88104	3.87668		65.311	2.88104	0.01164
65.625	844.573	1317.31		65.625	841.648	1313.79		65.625	2.92447	3.51587		65.625	2.92447	0.01056
65.94	840.769	1311.64		65.94	837.818	1308.26		65.94	2.95022	3.37481		65.94	2.95022	0.01013
66.253	836.951	1305.62		66.253	834.032	1302.79		66.253	2.91813	2.82961		66.253	2.91813	0.0085
66.568	833.16	1300.17		66.568	830.242	1297.32		66.568	2.9189	2.84766		66.568	2.9189	0.00855
66.882	829.373	1294.56		66.882	826.482	1291.9		66.882	2.89071	2.66488		66.882	2.89071	0.008
67.195	825.616	1289.14		67.195	822.754	1286.52		67.195	2.86274	2.61911		67.195	2.86274	0.00787
67.51	821.852	1283.47		67.51	819.021	1281.14		67.51	2.83156	2.33316		67.51	2.83156	0.00701
67.823	818.133	1278.31		67.823	815.331	1275.82		67.823	2.80244	2.48313		67.823	2.80244	0.00746
68.138	814.383	1272.71		68.138	811.636	1270.5		68.138	2.74693	2.20852		68.138	2.74693	0.00663
68.452	810.686	1267.05		68.452	807.972	1265.23		68.452	2.71405	1.82834		68.452	2.71405	0.00549
68.765	806.986	1261.7		68.765	804.339	1260		68.765	2.64755	1.69913		68.765	2.64755	0.0051
69.08	803.335	1256.23		69.08	800.701	1254.76		69.08	2.63396	1.46149		69.08	2.63396	0.00439
69.393	799.686	1250.38		69.393	797.105	1249.59		69.393	2.58069	0.78447		69.393	2.58069	0.00236
69.708	796.073	1244.99		69.708	793.506	1244.42		69.708	2.56798	0.56798		69.708	2.56798	0.00171
70.022	792.481	1239.84		70.022	789.936	1239.29		70.022	2.54492	0.55272		70.022	2.54492	0.00166
70.335	788.917	1234.57		70.335	786.396	1234.21		70.335	2.52064	0.36243		70.335	2.52064	0.00109
70.65	785.368	1229.17		70.65	782.852	1229.12		70.65	2.51548	0.04757		70.65	2.51548	0.000142853
70.963	781.813	1224.07		70.963	779.349	1224.09		70.963	2.46346	-0.0146		70.963	2.46346	-4.38438e-05
71.277	778.31	1218.78		71.277	775.854	1219.07		71.277	2.45576	-0.29621		71.277	2.45576	-0.00088952
71.592	774.798	1213.49		71.592	772.366	1214.07		71.592	2.43276	-0.57684		71.592	2.43276	-0.00173
71.905	771.304	1208.07		71.905	768.918	1209.12		71.905	2.3861	-1.0553		71.905	2.3861	-0.00317
72.22	767.833	1203.04		72.22	765.466	1204.17		72.22	2.36612	-1.12641		72.22	2.36612	-0.00338
72.533	764.38	1198.05		72.533	762.055	1199.28		72.533	2.32481	-1.22905		72.533	2.32481	-0.00369
72.847	760.946	1193.01		72.847	758.651	1194.39		72.847	2.29538	-1.37776		72.847	2.29538	-0.00414
73.162	757.542	1187.97		73.162	755.254	1189.52		73.162	2.28827	-1.54833		73.162	2.28827	-0.00465
73.475	754.144	1183.24		73.475	751.897	1184.7		73.475	2.24693	-1.46088		73.475	2.24693	-0.00439
73.79	750.765	1178.42		73.79	748.536	1179.88		73.79	2.22874	-1.45429		73.79	2.22874	-0.00437
74.103	747.396	1172.89		74.103	745.214	1175.11		74.103	2.18149	-2.21826		74.103	2.18149	-0.00666
74.417	744.063	1167.84		74.417	741.899	1170.35		74.417	2.16334	-2.51855		74.417	2.16334	-0.00756
74.732	740.751	1163.08		74.732	738.592	1165.6		74.732	2.15928	-2.52142		74.732	2.15928	-0.00757
75.045	737.445	1158.25		75.045	735.323	1160.91		75.045	2.12211	-2.66242		75.045	2.12211	-0.008
75.36	734.144	1153.04		75.36	732.05	1156.21		75.36	2.09379	-3.17333		75.36	2.09379	-0.00953
75.674	730.876	1148.17		75.674	728.805	1151.55		75.674	2.07012	-3.37555		75.674	2.07012	-0.01014
75.987	727.641	1143.5		75.987	725.588	1146.92		75.987	2.0523	-3.41768		75.987	2.0523	-0.01026
76.302	724.415	1138.86		76.302	722.368	1142.29		76.302	2.04748	-3.42602		76.302	2.04748	-0.01029
76.615	721.205	1134.08		76.615	719.185	1137.71		76.615	2.02048	-3.62871		76.615	2.02048	-0.0109
76.93	718.033	1129.18		76.93	715.999	1133.12		76.93	2.0341	-3.93647		76.93	2.0341	-0.01182
77.244	714.865	1124.62		77.244	712.84	1128.57		77.244	2.02525	-3.94334		77.244	2.02525	-0.01184
77.557	711.738	1119.77		77.557	709.707	1124.05		77.557	2.03101	-4.28626		77.557	2.03101	-0.01287
77.872	708.674	1115.21		77.872	706.572	1119.53		77.872	2.10199	-4.32088		77.872	2.10199	-0.01298
78.185	705.567	1110.62		78.185	703.473	1115.05		78.185	2.09392	-4.43204		78.185	2.09392	-0.01331
78.5	702.499	1105.91		78.5	700.371	1110.57		78.5	2.12779	-4.66392		78.5	2.12779	-0.01401
78.814	699.474	1101.31		78.814	697.295	1106.12		78.814	2.17931	-4.81607		78.814	2.17931	-0.01446
79.127	696.496	1096.99		79.127	694.246	1101.71		79.127	2.25027	-4.72194		79.127	2.25027	-0.01418
79.442	693.52	1092.68		79.442	691.193	1097.29		79.442	2.32722	-4.60667		79.442	2.32722	-0.01383
79.755	690.554	1088.4		79.755	688.176	1092.91		79.755	2.37809	-4.5137		79.755	2.37809	-0.01355
80.069	687.624	1084.26		80.069	685.166	1088.54		80.069	2.45854	-4.27984		80.069	2.45854	-0.01285
80.384	684.684	1079.26		80.384	682.162	1084.18		80.384	2.5226	-4.91548		80.384	2.5226	-0.01476
80.697	681.745	1074.82		80.697	679.193	1079.86		80.697	2.55194	-5.03395		80.697	2.55194	-0.01512
81.012	678.864	1070.57		81.012	676.221	1075.53		81.012	2.64316	-4.96114		81.012	2.64316	-0.0149
81.325	675.982	1066.57		81.325	673.284	1071.24		81.325	2.69864	-4.67317		81.325	2.69864	-0.01403
81.639	673.116	1062.34		81.639	670.353	1066.96		81.639	2.76361	-4.62763		81.639	2.76361	-0.0139
81.954	670.286	1057.85		81.954	667.428	1062.69		81.954	2.85787	-4.84053		81.954	2.85787	-0.01454
82.267	667.452	1053.65		82.267	664.538	1058.45		82.267	2.91448	-4.80553		82.267	2.91448	-0.01443
82.582	664.6	1049.65		82.582	661.645	1054.21		82.582	2.95508	-4.55657		82.582	2.95508	-0.01368
82.896	661.811	1045.15		82.896	658.776	1050		82.896	3.03526	-4.84681		82.896	3.03526	-0.01455
83.209	659.018	1041.15		83.209	655.932	1045.81		83.209	3.0862	-4.66169		83.209	3.0862	-0.014
83.524	656.219	1037.26		83.524	653.085	1041.61		83.524	3.13426	-4.35022		83.524	3.13426	-0.01306
83.837	653.426	1033.22		83.837	650.271	1037.46		83.837	3.15546	-4.2418		83.837	3.15546	-0.01274
84.152	650.622	1028.9		84.152	647.454	1033.29		84.152	3.16785	-4.39891		84.152	3.16785	-0.01321
84.466	647.834	1024.45		84.466	644.661	1029.16		84.466	3.17353	-4.7016		84.466	3.17353	-0.01412
84.779	645.037	1020.42		84.779	641.892	1025.05		84.779	3.14524	-4.6227		84.779	3.14524	-0.01388
85.094	642.257	1016.57		85.094	639.12	1020.92		85.094	3.13685	-4.3557		85.094	3.13685	-0.01308
85.407	639.459	1012.31		85.407	636.38	1016.84		85.407	3.07922	-4.53064		85.407	3.07922	-0.01361
85.722	636.692	1007.98		85.722	633.638	1012.74		85.722	3.05448	-4.75815		85.722	3.05448	-0.01429
86.036	633.923	1003.85		86.036	630.918	1008.67		86.036	3.00492	-4.82723		86.036	3.00492	-0.0145
86.349	631.156	999.746		86.349	628.222	1004.63		86.349	2.93369	-4.88196		86.349	2.93369	-0.01466
86.664	628.382	995.633		86.664	625.523	1000.57		86.664	2.85834	-4.93764		86.664	2.85834	-0.01483
86.977	625.635	991.562		86.977	622.856	996.55		86.977	2.779	-4.98885		86.977	2.779	-0.01498
87.291	622.893	987.627		87.291	620.194	992.53		87.291	2.6988	-4.9033		87.291	2.6988	-0.01472
87.606	620.167	983.411		87.606	617.538	988.509		87.606	2.62913	-5.09789		87.606	2.62913	-0.01531
87.919	617.475	979.315		87.919	614.913	984.527		87.919	2.56238	-5.21176		87.919	2.56238	-0.01565
88.234	614.763	975.231		88.234	612.285	980.531		88.234	2.47777	-5.30032		88.234	2.47777	-0.01592
88.547	612.062	971.33		88.547	609.687	976.574		88.547	2.37444	-5.24401		88.547	2.37444	-0.01575
88.861	609.381	967.254		88.861	607.095	972.617		88.861	2.28594	-5.36256		88.861	2.28594	-0.0161
89.176	606.725	963.365		89.176	604.509	968.66		89.176	2.21562	-5.29504		89.176	2.21562	-0.0159
89.489	604.068	959.472		89.489	601.953	964.741		89.489	2.11576	-5.26896		89.489	2.11576	-0.01582
89.804	601.421	955.702		89.804	599.393	960.811		89.804	2.02795	-5.10848		89.804	2.02795	-0.01534
90.117	598.786	951.762		90.117	596.864	956.918		90.117	1.92244	-5.15661		90.117	1.92244	-0.01549
90.431	596.2	947.719		90.431	594.34	953.027		90.431	1.86023	-5.30755		90.431	1.86023	-0.01594
90.746	593.648	944.005		90.746	591.821	949.136		90.746	1.82728	-5.13115		90.746	1.82728	-0.01541
91.059	591.075	939.913		91.059	589.331	945.284		91.059	1.74439	-5.37102		91.059	1.74439	-0.01613
91.374	588.561	936.114		91.374	586.838	941.421		91.374	1.72253	-5.30689		91.374	1.72253	-0.01594
91.688	586.058	932.124		91.688	584.367	937.584		91.688	1.69096	-5.45985		91.688	1.69096	-0.0164
92.001	583.544	928.921		92.001	581.916	933.773		92.001	1.62807	-4.8521		92.001	1.62807	-0.01457
92.316	581.062	925.156		92.316	579.462	929.952		92.316	1.59979	-4.79621		92.316	1.59979	-0.0144
92.629	578.58	921.295		92.629	577.037	926.169		92.629	1.54288	-4.87372		92.629	1.54288	-0.01464
92.944	576.13	917.29		92.944	574.609	922.376		92.944	1.52117	-5.08541		92.944	1.52117	-0.01527
93.258	573.676	913.477		93.258	572.201	918.609		93.258	1.47446	-5.13253		93.258	1.47446	-0.01541
93.571	571.231	910.544		93.571	569.814	914.869		93.571	1.41737	-4.32451		93.571	1.41737	-0.01299
93.886	568.775	906.708		93.886	567.424	911.119		93.886	1.35145	-4.41063		93.886	1.35145	-0.01325
94.199	566.352	903.081		94.199	565.061	907.408		94.199	1.29084	-4.32681		94.199	1.29084	-0.01299
94.513	563.923	899.612		94.513	562.703	903.699		94.513	1.21997	-4.08637		94.513	1.21997	-0.01227
94.828	561.485	896.165		94.828	560.349	899.993		94.828	1.13576	-3.82781		94.828	1.13576	-0.01149
95.141	559.088	892.522		95.141	558.023	896.326		95.141	1.06525	-3.80426		95.141	1.06525	-0.01142
95.456	556.696	888.778		95.456	555.694	892.65		95.456	1.00184	-3.87234		95.456	1.00184	-0.01163
95.769	554.31	885.214		95.769	553.391	889.013		95.769	0.91834	-3.79861		95.769	0.91834	-0.01141
96.083	551.935	881.695		96.083	551.093	885.379		96.083	0.84219	-3.68456		96.083	0.84219	-0.01106
96.398	549.601	878.122		96.398	548.8	881.749		96.398	0.80152	-3.62683		96.398	0.80152	-0.01089
96.711	547.277	874.727		96.711	546.532	878.157		96.711	0.74504	-3.4301		96.711	0.74504	-0.0103
97.026	544.976	871.412		97.026	544.262	874.558		97.026	0.71383	-3.14685		97.026	0.71383	-0.00945
97.339	542.666	868.073		97.339	542.018	870.998		97.339	0.64828	-2.92521		97.339	0.64828	-0.00878
97.653	540.373	864.853		97.653	539.778	867.441		97.653	0.59488	-2.5887		97.653	0.59488	-0.00777
97.968	538.095	861.115		97.968	537.542	863.889		97.968	0.55336	-2.7742		97.968	0.55336	-0.00833
98.281	535.849	857.819		98.281	535.332	860.376		98.281	0.51721	-2.55655		98.281	0.51721	-0.00768
98.596	533.608	854.352		98.596	533.118	856.856		98.596	0.49005	-2.50454		98.596	0.49005	-0.00752
98.91	531.371	850.907		98.91	530.923	853.364		98.91	0.44779	-2.45647		98.91	0.44779	-0.00738
99.223	529.132	847.725		99.223	528.746	849.898		99.223	0.38661	-2.17334		99.223	0.38661	-0.00653
99.538	526.913	844.482		99.538	526.565	846.427		99.538	0.34807	-1.94475		99.538	0.34807	-0.00584
99.851	524.67	840.715		99.851	524.41	842.994		99.851	0.26044	-2.27962		99.851	0.26044	-0.00685
100.166	522.456	837.514		100.166	522.251	839.556		100.166	0.20521	-2.04267		100.166	0.20521	-0.00613
100.48	520.239	834.16		100.48	520.11	836.146		100.48	0.12962	-1.98575		100.48	0.12962	-0.00596
100.793	518.025	830.86		100.793	517.986	832.763		100.793	0.03967	-1.90293		100.793	0.03967	-0.00571
101.108	515.872	827.719		101.108	515.858	829.375		101.108	0.014	-1.65535		101.108	0.014	-0.00497
101.421	513.706	824.543		101.421	513.755	826.025		101.421	-0.04819	-1.48171		101.421	-0.04819	-0.00445
101.736	511.575	821.332		101.736	511.647	822.671		101.736	-0.07245	-1.33892		101.736	-0.07245	-0.00402
102.05	509.424	818.324		102.05	509.557	819.345		102.05	-0.13258	-1.02159		102.05	-0.13258	-0.00307
102.363	507.301	814.986		102.363	507.482	816.047		102.363	-0.18121	-1.06106		102.363	-0.18121	-0.00319
102.678	505.179	812.004		102.678	505.404	812.745		102.678	-0.22561	-0.7411		102.678	-0.22561	-0.00223
102.991	503.067	808.774		102.991	503.349	809.481		102.991	-0.28215	-0.7073		102.991	-0.28215	-0.00212
103.305	500.967	805.643		103.305	501.296	806.225		103.305	-0.32918	-0.582		103.305	-0.32918	-0.00175
103.62	498.888	802.599		103.62	499.246	802.975		103.62	-0.35861	-0.37592		103.62	-0.35861	-0.00113
103.933	496.8	799.305		103.933	497.219	799.764		103.933	-0.41844	-0.45935		103.933	-0.41844	-0.00138
104.248	494.724	796.103		104.248	495.186	796.55		104.248	-0.46241	-0.44792		104.248	-0.46241	-0.00135
104.561	492.643	793.117		104.561	493.176	793.375		104.561	-0.53346	-0.25784		104.561	-0.53346	-0.000774294
104.875	490.579	790.051		104.875	491.168	790.208		104.875	-0.58856	-0.15688		104.875	-0.58856	-0.000471111
105.19	488.523	787.269		105.19	489.162	787.048		105.19	-0.6386	0.22049		105.19	-0.6386	0.000662132
105.503	486.459	783.864		105.503	487.177	783.927		105.503	-0.71758	-0.06257		105.503	-0.71758	-0.000187898
105.818	484.403	781.006		105.818	485.187	780.804		105.818	-0.78359	0.20215		105.818	-0.78359	0.000607057
106.132	482.349	777.952		106.132	483.212	777.71		106.132	-0.86241	0.24236		106.132	-0.86241	0.000727808
106.445	480.347	774.709		106.445	481.251	774.644		106.445	-0.90358	0.06539		106.445	-0.90358	0.000196366
106.76	478.282	771.461		106.76	479.285	771.577		106.76	-1.00258	-0.11513		106.76	-1.00258	-0.000345736
107.073	476.257	768.592		107.073	477.339	768.548		107.073	-1.0825	0.04472		107.073	-1.0825	0.000134294
107.388	474.256	765.661		107.388	475.389	765.518		107.388	-1.13295	0.14244		107.388	-1.13295	0.000427748
107.702	472.233	762.635		107.702	473.452	762.518		107.702	-1.21882	0.11777		107.702	-1.21882	0.000353664
108.015	470.251	759.679		108.015	471.528	759.546		108.015	-1.27662	0.13329		108.015	-1.27662	0.00040027
108.33	468.276	756.755		108.33	469.599	756.573		108.33	-1.32337	0.18147		108.33	-1.32337	0.000544955
108.643	466.294	753.352		108.643	467.69	753.639		108.643	-1.39548	-0.28728		108.643	-1.39548	-0.000862703
108.958	464.368	750.652		108.958	465.774	750.706		108.958	-1.40672	-0.0533		108.958	-1.40672	-0.00016006
109.272	462.432	747.866		109.272	463.872	747.8		109.272	-1.43981	0.06524		109.272	-1.43981	0.000195916
109.585	460.542	745.091		109.585	461.982	744.924		109.585	-1.44052	0.16715		109.585	-1.44052	0.000501952
109.9	458.625	742.616		109.9	460.087	742.048		109.9	-1.46207	0.56801		109.9	-1.46207	0.00171
110.213	456.76	739.675		110.213	458.21	739.209		110.213	-1.44991	0.46568		110.213	-1.44991	0.0014
110.527	454.901	736.805		110.527	456.333	736.38		110.527	-1.43159	0.42442		110.527	-1.43159	0.00127
110.842	453.036	733.87		110.842	454.455	733.562		110.842	-1.41985	0.30831		110.842	-1.41985	0.000925856
111.155	451.188	730.994		111.155	452.596	730.78		111.155	-1.40791	0.21398		111.155	-1.40791	0.000642583
111.47	449.344	728.479		111.47	450.731	728.001		111.47	-1.38703	0.47843		111.47	-1.38703	0.00144
111.783	447.53	725.797		111.783	448.882	725.258		111.783	-1.35272	0.53976		111.783	-1.35272	0.00162
112.097	445.683	723.026		112.097	447.034	722.525		112.097	-1.35069	0.50139		112.097	-1.35069	0.00151
112.412	443.858	720.381		112.412	445.185	719.803		112.412	-1.32669	0.5781		112.412	-1.32669	0.00174
112.725	442.034	717.362		112.725	443.352	717.117		112.725	-1.31816	0.24525		112.725	-1.31816	0.000736486
113.04	440.192	714.591		113.04	441.513	714.434		113.04	-1.32138	0.15746		113.04	-1.32138	0.000472853
113.353	438.378	712.122		113.353	439.691	711.787		113.353	-1.3128	0.33584		113.353	-1.3128	0.00101
113.667	436.568	709.426		113.667	437.867	709.15		113.667	-1.29895	0.27627		113.667	-1.29895	0.00082964
113.982	434.772	706.664		113.982	436.042	706.524		113.982	-1.27027	0.13912		113.982	-1.27027	0.000417778
114.295	433.023	704.429		114.295	434.233	703.935		114.295	-1.21008	0.49464		114.295	-1.21008	0.00149
114.61	431.277	701.591		114.61	432.417	701.348		114.61	-1.13957	0.24268		114.61	-1.13957	0.000728769
114.924	429.539	698.941		114.924	430.611	698.789		114.924	-1.07201	0.15189		114.924	-1.07201	0.000456126
115.237	427.804	696.156		115.237	428.815	696.257		115.237	-1.01095	-0.10023		115.237	-1.01095	-0.000300991
115.552	426.091	693.819		115.552	427.011	693.728		115.552	-0.91967	0.09113		115.552	-0.91967	0.000273664
115.865	424.399	691.173		115.865	425.222	691.234		115.865	-0.82268	-0.06132		115.865	-0.82268	-0.000184144
116.18	422.725	688.358		116.18	423.425	688.744		116.18	-0.69981	-0.38681		116.18	-0.69981	-0.00116
116.494	421.035	685.922		116.494	421.638	686.282		116.494	-0.60247	-0.35929		116.494	-0.60247	-0.00108
116.807	419.354	683.799		116.807	419.859	683.846		116.807	-0.50482	-0.04695		116.807	-0.50482	-0.000140991
117.122	417.698	681.014		117.122	418.073	681.414		117.122	-0.37497	-0.40039		117.122	-0.37497	-0.0012
117.435	416.041	678.435		117.435	416.301	679.017		117.435	-0.25939	-0.58221		117.435	-0.25939	-0.00175
117.75	414.387	676.115		117.75	414.52	676.624		117.75	-0.13362	-0.50946		117.75	-0.13362	-0.00153
118.064	412.742	673.442		118.064	412.749	674.258		118.064	-0.00687	-0.81622		118.064	-0.00687	-0.00245
118.377	411.099	671.088		118.377	410.986	671.919		118.377	0.11297	-0.83058		118.377	0.11297	-0.00249
118.692	409.46	668.656		118.692	409.216	669.584		118.692	0.24402	-0.92852		118.692	0.24402	-0.00279
119.005	407.824	666.276		119.005	407.459	667.284		119.005	0.36426	-1.00763		119.005	0.36426	-0.00303
119.319	406.186	663.71		119.319	405.701	664.995		119.319	0.4854	-1.28513		119.319	0.4854	-0.00386
119.634	404.543	661.39		119.634	403.939	662.719		119.634	0.60393	-1.3288		119.634	0.60393	-0.00399
119.947	402.925	658.822		119.947	402.193	660.477		119.947	0.73233	-1.65422		119.947	0.73233	-0.00497
120.262	401.297	656.333		120.262	400.438	658.239		120.262	0.85934	-1.90645		120.262	0.85934	-0.00573
120.575	399.651	653.619		120.575	398.698	656.036		120.575	0.95352	-2.41689		120.575	0.95352	-0.00726
120.889	398.021	651.4		120.889	396.955	653.844		120.889	1.06568	-2.44363		120.889	1.06568	-0.00734
121.204	396.403	649.064		121.204	395.21	651.665		121.204	1.19309	-2.60086		121.204	1.19309	-0.00781
121.517	394.829	646.833		121.517	393.48	649.518		121.517	1.34889	-2.68459		121.517	1.34889	-0.00806
121.832	393.25	644.308		121.832	391.741	647.377		121.832	1.50906	-3.06851		121.832	1.50906	-0.00921
122.146	391.68	642.118		122.146	390.012	645.261		122.146	1.66804	-3.14298		122.146	1.66804	-0.00944
122.459	390.11	639.624		122.459	388.291	643.171		122.459	1.819	-3.5468		122.459	1.819	-0.01065
122.774	388.535	637.174		122.774	386.562	641.087		122.774	1.97253	-3.91288		122.774	1.97253	-0.01175
123.087	386.947	634.836		123.087	384.848	639.034		123.087	2.09904	-4.19759		123.087	2.09904	-0.01261
123.402	385.327	632.698		123.402	383.126	636.986		123.402	2.2003	-4.28877		123.402	2.2003	-0.01288
123.716	383.701	630.671		123.716	381.413	634.964		123.716	2.28784	-4.29304		123.716	2.28784	-0.01289
124.029	382.007	628.626		124.029	379.709	632.966		124.029	2.29779	-4.33958		124.029	2.29779	-0.01303
124.344	380.265	626.579		124.344	377.997	630.974		124.344	2.26805	-4.39521		124.344	2.26805	-0.0132
124.657	378.486	624.663		124.657	376.299	629.012		124.657	2.18623	-4.34939		124.657	2.18623	-0.01306
124.972	376.648	622.985		124.972	374.594	627.056		124.972	2.05391	-4.07146		124.972	2.05391	-0.01223
125.286	374.754	621.782		125.286	372.898	625.125		125.286	1.85666	-3.34266		125.286	1.85666	-0.01004
125.599	372.821	620.709		125.599	371.21	623.217		125.599	1.61063	-2.50798		125.599	1.61063	-0.00753
125.914	370.83	619.844		125.914	369.515	621.315		125.914	1.31489	-1.47078		125.914	1.31489	-0.00442
126.227	368.773	619.262		126.227	367.834	619.442		126.227	0.93927	-0.18079		126.227	0.93927	-0.000542913
126.541	366.685	618.776		126.541	366.151	617.582		126.541	0.53412	1.19456		126.541	0.53412	0.00359
126.856	364.557	618.877		126.856	364.466	615.733		126.856	0.09082	3.14418		126.856	0.09082	0.00944
127.169	362.394	618.848		127.169	362.796	613.913		127.169	-0.4016	4.93539		127.169	-0.4016	0.01482
127.484	360.18	619.429		127.484	361.118	612.098		127.484	-0.93788	7.33092		127.484	-0.93788	0.02201
127.797	357.952	620.138		127.797	359.454	610.313		127.797	-1.50141	9.82563		127.797	-1.50141	0.02951
128.111	355.676	621.345		128.111	357.788	608.539		128.111	-2.11197	12.8059		128.111	-2.11197	0.03846
128.425	353.401	622.712		128.425	356.125	606.782		128.425	-2.7248	15.9304		128.425	-2.7248	0.04784
128.74	351.074	624.453		128.74	354.461	605.036		128.74	-3.38748	19.4173		128.74	-3.38748	0.05831
129.054	348.721	626.684		129.054	352.806	603.313		129.054	-4.08419	23.3709		129.054	-4.08419	0.07018
129.367	346.363	628.878		129.367	351.159	601.612		129.367	-4.79547	27.2659		129.367	-4.79547	0.08188
129.682	343.982	630.837		129.682	349.505	599.917		129.682	-5.52321	30.9199		129.682	-5.52321	0.09285
129.996	341.571	633.402		129.996	347.86	598.244		129.996	-6.2893	35.1586		129.996	-6.2893	0.10558
130.309	339.165	636.363		130.309	346.224	596.592		130.309	-7.0585	39.7702		130.309	-7.0585	0.11943
130.623	336.708	639.138		130.623	344.586	594.952		130.623	-7.87786	44.1862		130.623	-7.87786	0.13269
130.938	334.249	642.033		130.938	342.946	593.323		130.938	-8.69698	48.7103		130.938	-8.69698	0.14628
131.251	331.772	645.613		131.251	341.32	591.721		131.251	-9.5484	53.8927		131.251	-9.5484	0.16184
131.565	329.297	649.162		131.565	339.692	590.129		131.565	-10.3954	59.0329		131.565	-10.3954	0.17728
131.88	326.786	652.816		131.88	338.063	588.549		131.88	-11.2774	64.2672		131.88	-11.2774	0.19299
132.194	324.243	656.568		132.194	336.443	586.99		132.194	-12.1997	69.578		132.194	-12.1997	0.20894
132.507	321.742	660.237		132.507	334.831	585.451		132.507	-13.0893	74.7864		132.507	-13.0893	0.22458
132.822	319.195	663.975		132.822	333.213	583.918		132.822	-14.0176	80.0566		132.822	-14.0176	0.24041
133.136	316.638	667.806		133.136	331.603	582.406		133.136	-14.9647	85.4002		133.136	-14.9648	0.25646
133.449	314.068	671.908		133.449	330.002	580.915		133.449	-15.9337	90.9935		133.449	-15.9337	0.27325
133.764	311.498	676.294		133.764	328.394	579.429		133.764	-16.8958	96.865		133.764	-16.8957	0.29089
134.078	308.918	680.441		134.078	326.795	577.963		134.078	-17.8765	102.478		134.078	-17.8765	0.30774
134.391	306.341	684.469		134.391	325.205	576.518		134.391	-18.8632	107.951		134.391	-18.8632	0.32418
134.705	303.757	688.472		134.705	323.613	575.083		134.705	-19.8553	113.389		134.705	-19.8553	0.34051
135.02	301.166	692.817		135.02	322.019	573.659		135.02	-20.8532	119.159		135.02	-20.8532	0.35783
135.333	298.597	697.088		135.333	320.44	572.258		135.333	-21.843	124.83		135.333	-21.843	0.37487
135.647	296.032	701.468		135.647	318.859	570.868		135.647	-22.8271	130.6		135.647	-22.8271	0.39219
135.962	293.476	705.92		135.962	317.277	569.489		135.962	-23.8006	136.431		135.962	-23.8006	0.4097
136.276	290.923	710.163		136.276	315.703	568.129		136.276	-24.7798	142.034		136.276	-24.7798	0.42653
136.589	288.352	714.24		136.589	314.138	566.788		136.589	-25.7855	147.452		136.589	-25.7855	0.4428
136.904	285.807	718.8		136.904	312.567	565.453		136.904	-26.7593	153.347		136.904	-26.7593	0.4605
137.218	283.278	723.504		137.218	311.004	564.137		137.218	-27.7261	159.367		137.218	-27.7261	0.47858
137.531	280.742	727.657		137.531	309.45	562.839		137.531	-28.7083	164.818		137.531	-28.7083	0.49495
137.845	278.226	731.882		137.845	307.895	561.551		137.845	-29.6686	170.331		137.845	-29.6686	0.51151
138.16	275.719	736.263		138.16	306.338	560.274		138.16	-30.6189	175.989		138.16	-30.6189	0.5285
138.473	273.209	740.575		138.473	304.795	559.019		138.473	-31.5863	181.556		138.473	-31.5863	0.54521
138.787	270.717	744.883		138.787	303.251	557.774		138.787	-32.5345	187.11		138.787	-32.5345	0.56189
139.102	268.206	749.08		139.102	301.706	556.538		139.102	-33.5	192.541		139.102	-33.5	0.5782
139.416	265.727	753.002		139.416	300.169	555.321		139.416	-34.4416	197.681		139.416	-34.4416	0.59364
139.729	263.268	757.226		139.729	298.641	554.121		139.729	-35.3726	203.105		139.729	-35.3726	0.60992
140.044	260.818	761.146		140.044	297.107	552.928		140.044	-36.2884	208.218		140.044	-36.2884	0.62528
140.358	258.373	765.374		140.358	295.581	551.752		140.358	-37.2084	213.623		140.358	-37.2084	0.64151
140.671	255.934	769.475		140.671	294.065	550.593		140.671	-38.1304	218.882		140.671	-38.1304	0.6573
140.985	253.499	773.136		140.985	292.547	549.443		140.985	-39.0479	223.692		140.985	-39.0479	0.67175
141.3	251.084	776.913		141.3	291.028	548.304		141.3	-39.9438	228.609		141.3	-39.9438	0.68651
141.613	248.697	780.647		141.613	289.522	547.185		141.613	-40.825	233.462		141.613	-40.825	0.70109
141.927	246.305	784.641		141.927	288.016	546.075		141.927	-41.7106	238.566		141.927	-41.7106	0.71641
142.242	243.929	788.159		142.242	286.508	544.975		142.242	-42.5788	243.184		142.242	-42.5788	0.73028
142.555	241.561	791.603		142.555	285.014	543.895		142.555	-43.453	247.708		142.555	-43.453	0.74387
142.869	239.212	794.779		142.869	283.519	542.824		142.869	-44.3074	251.955		142.869	-44.3074	0.75662
143.184	236.887	798.004		143.184	282.023	541.763		143.184	-45.136	256.241		143.184	-45.136	0.76949
143.498	234.567	801.586		143.498	280.536	540.718		143.498	-45.969	260.869		143.498	-45.969	0.78339
143.811	232.256	804.994		143.811	279.057	539.688		143.811	-46.8008	265.306		143.811	-46.8008	0.79671
144.126	229.948	808.219		144.126	277.573	538.665		144.126	-47.6245	269.554		144.126	-47.6245	0.80947
144.44	227.687	810.95		144.44	276.097	537.657		144.44	-48.41	273.293		144.44	-48.41	0.8207
144.753	225.42	813.851		144.753	274.63	536.665		144.753	-49.2101	277.186		144.753	-49.2101	0.83239
145.067	223.188	816.718		145.067	273.162	535.682		145.067	-49.974	281.036		145.067	-49.974	0.84395
145.382	220.95	819.565		145.382	271.693	534.708		145.382	-50.7433	284.857		145.382	-50.7433	0.85543
145.695	218.732	822.516		145.695	270.237	533.752		145.695	-51.5052	288.764		145.695	-51.5052	0.86716
146.009	216.523	825.145		146.009	268.781	532.805		146.009	-52.2581	292.34		146.009	-52.2582	0.8779
146.324	214.337	827.444		146.324	267.324	531.867		146.324	-52.9874	295.578		146.324	-52.9874	0.88762
146.638	212.163	829.68		146.638	265.876	530.944		146.638	-53.713	298.736		146.638	-53.713	0.8971
146.951	210.016	831.888		146.951	264.436	530.035		146.951	-54.4196	301.853		146.951	-54.4196	0.90647
147.266	207.889	834.3		147.266	262.99	529.132		147.266	-55.1019	305.168		147.266	-55.1019	0.91642
147.58	205.754	836.401		147.58	261.554	528.243		147.58	-55.8	308.158		147.58	-55.8	0.9254
147.893	203.647	838.624		147.893	260.126	527.369		147.893	-56.4784	311.255		147.893	-56.4784	0.9347
148.207	201.564	840.733		148.207	258.697	526.503		148.207	-57.1332	314.229		148.207	-57.1332	0.94363
148.522	199.495	842.363		148.522	257.268	525.646		148.522	-57.7724	316.717		148.522	-57.7724	0.9511
148.835	197.442	844.05		148.835	255.852	524.805		148.835	-58.4092	319.245		148.835	-58.4092	0.95869
149.149	195.424	846.019		149.149	254.435	523.973		149.149	-59.011	322.046		149.149	-59.011	0.96711
149.464	193.406	847.616		149.464	253.018	523.149		149.464	-59.6116	324.468		149.464	-59.6116	0.97438
149.777	191.4	849.359		149.777	251.614	522.341		149.777	-60.2138	327.018		149.777	-60.2137	0.98204
150.091	189.422	850.917		150.091	250.209	521.541		150.091	-60.7865	329.376		150.091	-60.7865	0.98912
150.406	187.462	852.216		150.406	248.804	520.749		150.406	-61.342	331.466		150.406	-61.342	0.99539
150.72	185.518	853.535		150.72	247.407	519.971		150.72	-61.8895	333.564		150.72	-61.8895	1.00169
151.033	183.603	854.595		151.033	246.019	519.205		151.033	-62.4165	335.39		151.033	-62.4165	1.00718
151.348	181.698	856.085		151.348	244.626	518.445		151.348	-62.9283	337.64		151.348	-62.9283	1.01393
151.662	179.825	857.291		151.662	243.242	517.698		151.662	-63.4162	339.593		151.662	-63.4162	1.0198
151.975	177.955	858.348		151.975	241.866	516.963		151.975	-63.9109	341.384		151.975	-63.9109	1.02518
152.289	176.087	858.88		152.289	240.489	516.236		152.289	-64.4022	342.644		152.289	-64.4022	1.02896
152.604	174.251	859.968		152.604	239.113	515.517		152.604	-64.8619	344.451		152.604	-64.8619	1.03439
152.917	172.439	860.825		152.917	237.749	514.813		152.917	-65.3099	346.012		152.917	-65.3099	1.03907
153.231	170.63	861.52		153.231	236.385	514.116		153.231	-65.7553	347.404		153.231	-65.7553	1.04326
153.546	168.856	862.189		153.546	235.021	513.426		153.546	-66.1654	348.763		153.546	-66.1654	1.04734
153.86	167.087	862.885		153.86	233.665	512.749		153.86	-66.5783	350.136		153.86	-66.5783	1.05146
154.173	165.346	863.571		154.173	232.318	512.083		154.173	-66.9722	351.488		154.173	-66.9722	1.05552
154.488	163.618	863.853		154.488	230.966	511.422		154.488	-67.3483	352.43		154.488	-67.3482	1.05835
154.802	161.913	864.327		154.802	229.623	510.773		154.802	-67.71	353.554		154.802	-67.71	1.06172
155.115	160.223	864.619		155.115	228.288	510.136		155.115	-68.0651	354.484		155.115	-68.0651	1.06452
155.429	158.545	865.02		155.429	226.953	509.505		155.429	-68.4078	355.515		155.429	-68.4078	1.06761
155.744	156.889	865.31		155.744	225.618	508.882		155.744	-68.7288	356.428		155.744	-68.7288	1.07035
156.057	155.253	865.127		156.057	224.295	508.271		156.057	-69.042	356.856		156.057	-69.042	1.07164
156.371	153.625	865.33		156.371	222.973	507.668		156.371	-69.3483	357.662		156.371	-69.3483	1.07406
156.686	152	865.114		156.686	221.65	507.072		156.686	-69.65	358.042		156.686	-69.65	1.0752
157	150.396	864.643		157	220.336	506.486		157	-69.9402	358.157		157	-69.9402	1.07555
157.313	148.815	864.194		157.313	219.031	505.911		157.313	-70.2158	358.283		157.313	-70.2158	1.07593
157.628	147.255	864.176		157.628	217.721	505.341		157.628	-70.4657	358.835		157.628	-70.4657	1.07758
157.942	145.687	863.627		157.942	216.42	504.781		157.942	-70.7328	358.846		157.942	-70.7328	1.07762
158.255	144.149	863.012		158.255	215.127	504.231		158.255	-70.9778	358.781		158.255	-70.9778	1.07742
158.57	142.614	862.374		158.57	213.83	503.686		158.57	-71.2157	358.688		158.57	-71.2157	1.07714
158.884	141.095	861.907		158.884	212.541	503.151		158.884	-71.4464	358.756		158.884	-71.4464	1.07734
159.197	139.589	860.984		159.197	211.261	502.626		159.197	-71.6717	358.358		159.197	-71.6717	1.07615
159.511	138.104	859.868		159.511	209.981	502.107		159.511	-71.8771	357.762		159.511	-71.8771	1.07436
159.826	136.644	859.115		159.826	208.701	501.594		159.826	-72.0568	357.521		159.826	-72.0568	1.07364
160.139	135.186	858.154		160.139	207.433	501.093		160.139	-72.2476	357.061		160.139	-72.2476	1.07226
160.453	133.74	857.111		160.453	206.166	500.598		160.453	-72.4259	356.513		160.453	-72.4259	1.07061
160.768	132.325	855.797		160.768	204.899	500.109		160.768	-72.5745	355.688		160.768	-72.5745	1.06813
161.082	130.928	854.783		161.082	203.641	499.629		161.082	-72.7125	355.154		161.082	-72.7125	1.06653
161.395	129.53	853.518		161.395	202.39	499.158		161.395	-72.8601	354.36		161.395	-72.8601	1.06414
161.71	128.154	852.22		161.71	201.136	498.691		161.71	-72.9825	353.528		161.71	-72.9825	1.06165
162.024	126.79	850.951		162.024	199.891	498.234		162.024	-73.101	352.717		162.024	-73.101	1.05921
162.337	125.462	849.748		162.337	198.654	497.785		162.337	-73.1916	351.963		162.337	-73.1916	1.05695
162.651	124.141	848.242		162.651	197.417	497.341		162.651	-73.2758	350.901		162.651	-73.2758	1.05376
162.966	122.834	846.915		162.966	196.18	496.904		162.966	-73.3466	350.012		162.966	-73.3466	1.05109
163.279	121.535	845.492		163.279	194.956	496.476		163.279	-73.4216	349.017		163.279	-73.4216	1.0481
163.593	120.249	843.831		163.593	193.732	496.053		163.593	-73.4836	347.778		163.593	-73.4836	1.04438
163.908	118.986	842.201		163.908	192.509	495.636		163.908	-73.5231	346.565		163.908	-73.5231	1.04074
164.222	117.734	840.685		164.222	191.294	495.227		164.222	-73.5603	345.458		164.222	-73.5603	1.03741
164.535	116.504	838.856		164.535	190.088	494.826		164.535	-73.5835	344.03		164.535	-73.5834	1.03312
164.85	115.264	837.27		164.85	188.878	494.429		164.85	-73.6134	342.841		164.85	-73.6135	1.02955
165.164	114.063	835.57		165.164	187.676	494.039		165.164	-73.6127	341.531		165.164	-73.6127	1.02562
165.477	112.859	833.981		165.477	186.483	493.657		165.477	-73.6233	340.323		165.477	-73.6233	1.02199
165.792	111.687	832.074		165.792	185.286	493.279		165.792	-73.5994	338.796		165.792	-73.5994	1.0174
166.106	110.515	829.957		166.106	184.098	492.908		166.106	-73.5826	337.049		166.106	-73.5825	1.01216
166.419	109.354	827.993		166.419	182.917	492.544		166.419	-73.5638	335.449		166.419	-73.5638	1.00735
166.733	108.207	826.147		166.733	181.738	492.185		166.733	-73.5309	333.961		166.733	-73.5309	1.00289
167.048	107.073	824.005		167.048	180.559	491.831		167.048	-73.4861	332.174		167.048	-73.4861	0.99752
167.361	105.952	822.035		167.361	179.393	491.485		167.361	-73.4411	330.55		167.361	-73.4411	0.99264
167.675	104.853	819.879		167.675	178.227	491.144		167.675	-73.3735	328.736		167.675	-73.3735	0.98719
167.99	103.757	817.454		167.99	177.062	490.806		167.99	-73.3044	326.648		167.99	-73.3044	0.98092
168.304	102.688	815.443		168.304	175.905	490.476		168.304	-73.2164	324.967		168.304	-73.2164	0.97588
168.617	101.609	813.212		168.617	174.756	490.152		168.617	-73.1467	323.06		168.617	-73.1467	0.97015
168.932	100.56	811.106		168.932	173.604	489.831		168.932	-73.044	321.275		168.932	-73.044	0.96479
169.246	99.5099	808.795		169.246	172.461	489.517		169.246	-72.9511	319.279		169.246	-72.9511	0.95879
169.559	98.4879	806.614		169.559	171.326	489.208		169.559	-72.8379	317.405		169.559	-72.8379	0.95317
169.873	97.4787	804.196		169.873	170.192	488.904		169.873	-72.7129	315.292		169.873	-72.7129	0.94682
170.188	96.4799	801.961		170.188	169.058	488.603		170.188	-72.5784	313.358		170.188	-72.5784	0.94101
170.501	95.4887	799.534		170.501	167.937	488.31		170.501	-72.4481	311.224		170.501	-72.4481	0.93461
170.815	94.5071	797.05		170.815	166.816	488.02		170.815	-72.3091	309.03		170.815	-72.3091	0.92802
171.13	93.5467	794.871		171.13	165.697	487.734		171.13	-72.15	307.137		171.13	-72.15	0.92233
171.444	92.5896	792.276		171.444	164.585	487.453		171.444	-71.9957	304.822		171.444	-71.9958	0.91538
171.757	91.6495	789.858		171.757	163.482	487.178		171.757	-71.8326	302.68		171.757	-71.8326	0.90895
172.072	90.7362	787.292		172.072	162.376	486.906		172.072	-71.6403	300.386		172.072	-71.6403	0.90206
172.386	89.8083	784.663		172.386	161.279	486.638		172.386	-71.4707	298.024		172.386	-71.4707	0.89497
172.699	88.9223	782.505		172.699	160.19	486.376		172.699	-71.2673	296.129		172.699	-71.2673	0.88928
173.014	88.03	780.056		173.014	159.098	486.116		173.014	-71.0679	293.94		173.014	-71.0679	0.8827
173.328	87.1633	777.497		173.328	158.014	485.861		173.328	-70.851	291.635		173.328	-70.851	0.87578
173.641	86.294	774.841		173.641	156.939	485.611		173.641	-70.6448	289.23		173.641	-70.6448	0.86856
173.955	85.4518	772.289		173.955	155.865	485.364		173.955	-70.4128	286.925		173.955	-70.4128	0.86164
174.27	84.5947	769.946		174.27	154.791	485.12		174.27	-70.1968	284.826		174.27	-70.1968	0.85533
174.583	83.7726	767.54		174.583	153.73	484.881		174.583	-69.9574	282.659		174.583	-69.9574	0.84882
174.897	82.9421	764.986		174.897	152.67	484.645		174.897	-69.7276	280.341		174.897	-69.7276	0.84186
175.212	82.1273	762.434		175.212	151.611	484.412		175.212	-69.4835	278.023		175.212	-69.4835	0.8349
175.526	81.3325	759.998		175.526	150.56	484.182		175.526	-69.2275	275.815		175.526	-69.2275	0.82827
175.839	80.5459	757.166		175.839	149.517	483.957		175.839	-68.9713	273.209		175.839	-68.9713	0.82045
176.154	79.7628	754.779		176.154	148.472	483.734		176.154	-68.7097	271.045		176.154	-68.7097	0.81395
176.468	79.0047	752.068		176.468	147.436	483.514		176.468	-68.4312	268.553		176.468	-68.4312	0.80647
176.781	78.2437	749.312		176.781	146.407	483.298		176.781	-68.1635	266.013		176.781	-68.1635	0.79884
177.095	77.483	746.735		177.095	145.38	483.085		177.095	-67.897	263.65		177.095	-67.897	0.79174
177.41	76.7381	744.061		177.41	144.354	482.873		177.41	-67.6163	261.188		177.41	-67.6163	0.78435
177.723	76.0044	741.619		177.723	143.34	482.666		177.723	-67.3356	258.953		177.723	-67.3355	0.77764
178.037	75.2969	738.955		178.037	142.327	482.461		178.037	-67.0302	256.494		178.037	-67.0302	0.77025
178.352	74.5797	736.107		178.352	141.316	482.258		178.352	-66.7361	253.849		178.352	-66.7361	0.76231
178.666	73.8638	733.453		178.666	140.312	482.057		178.666	-66.4487	251.396		178.666	-66.4487	0.75494
178.979	73.17	730.851		178.979	139.317	481.86		178.979	-66.1472	248.991		178.979	-66.1472	0.74772
179.294	72.4846	728.046		179.294	138.32	481.664		179.294	-65.8357	246.382		179.294	-65.8357	0.73988
179.608	71.7982	725.426		179.608	137.331	481.471		179.608	-65.5332	243.955		179.608	-65.5332	0.7326
179.921	71.1207	722.509		179.921	136.35	481.28		179.921	-65.2298	241.229		179.921	-65.2298	0.72441
180.235	70.4661	719.649		180.235	135.371	481.091		180.235	-64.9051	238.558		180.235	-64.9051	0.71639
180.55	69.8105	717.199		180.55	134.394	480.903		180.55	-64.5833	236.295		180.55	-64.5833	0.7096
180.863	69.1831	714.684		180.863	133.427	480.719		180.863	-64.2442	233.965		180.863	-64.2442	0.7026
181.177	68.5389	711.962		181.177	132.463	480.535		181.177	-63.9237	231.427		181.177	-63.9237	0.69498
181.492	67.9136	709.357		181.492	131.5	480.353		181.492	-63.5861	229.005		181.492	-63.5861	0.6877
181.805	67.3067	706.535		181.805	130.548	480.173		181.805	-63.2412	226.362		181.805	-63.2412	0.67977
182.119	66.6928	703.812		182.119	129.598	479.994		182.119	-62.905	223.818		182.119	-62.905	0.67213
182.434	66.1089	701.178		182.434	128.65	479.816		182.434	-62.5407	221.362		182.434	-62.5407	0.66475
182.748	65.5105	698.542		182.748	127.709	479.64		182.748	-62.1989	218.902		182.748	-62.1989	0.65736
183.061	64.9622	695.948		183.061	126.777	479.466		183.061	-61.8148	216.482		183.061	-61.8148	0.6501
183.376	64.394	693.571		183.376	125.844	479.291		183.376	-61.4496	214.279		183.376	-61.4496	0.64348
183.69	63.8611	691.427		183.69	124.918	479.119		183.69	-61.0571	212.309		183.69	-61.0571	0.63756
184.003	63.3532	689.391		184.003	124	478.947		184.003	-60.6473	210.444		184.003	-60.6473	0.63196
184.317	62.8653	686.948		184.317	123.085	478.776		184.317	-60.2196	208.172		184.317	-60.2196	0.62514
184.632	62.3909	685.269		184.632	122.171	478.606		184.632	-59.7803	206.663		184.632	-59.7803	0.62061
184.945	61.9472	683.349		184.945	121.268	478.437		184.945	-59.3212	204.913		184.945	-59.3212	0.61535
185.259	61.5283	681.746		185.259	120.368	478.268		185.259	-58.8394	203.478		185.259	-58.8394	0.61104
185.574	61.1093	680.223		185.574	119.469	478.099		185.574	-58.3598	202.124		185.574	-58.3598	0.60698
185.888	60.7161	678.643		185.888	118.578	477.931		185.888	-57.8622	200.712		185.888	-57.8622	0.60274
186.201	60.3352	677.23		186.201	117.695	477.764		186.201	-57.3601	199.466		186.201	-57.3601	0.599
186.516	59.9721	675.877		186.516	116.812	477.596		186.516	-56.8396	198.282		186.516	-56.8396	0.59544
186.83	59.6245	674.247		186.83	115.936	477.428		186.83	-56.3115	196.819		186.83	-56.3115	0.59105
187.143	59.2939	673.077		187.143	115.068	477.261		187.143	-55.774	195.816		187.143	-55.774	0.58804
187.457	58.965	671.686		187.457	114.202	477.094		187.457	-55.2372	194.592		187.457	-55.2372	0.58436
187.772	58.6515	670.183		187.772	113.339	476.926		187.772	-54.6873	193.257		187.772	-54.6873	0.58035
188.085	58.3593	668.677		188.085	112.486	476.759		188.085	-54.1265	191.918		188.085	-54.1265	0.57633
188.399	58.0755	667.438		188.399	111.635	476.59		188.399	-53.5597	190.847		188.399	-53.5597	0.57311
188.714	57.7918	666.215		188.714	110.787	476.421		188.714	-52.9952	189.794		188.714	-52.9952	0.56995
189.027	57.5234	664.634		189.027	109.949	476.253		189.027	-52.4258	188.381		189.027	-52.4258	0.56571
189.341	57.2725	663.354		189.341	109.114	476.083		189.341	-51.8413	187.271		189.341	-51.8413	0.56237
189.656	57.0187	661.862		189.656	108.281	475.912		189.656	-51.2621	185.95		189.656	-51.2621	0.55841
189.97	56.797	660.373		189.97	107.456	475.741		189.97	-50.6586	184.632		189.97	-50.6586	0.55445
190.283	56.5588	658.973		190.283	106.638	475.57		190.283	-50.0793	183.403		190.283	-50.0793	0.55076
190.598	56.3486	657.507		190.598	105.82	475.396		190.598	-49.4719	182.111		190.598	-49.4719	0.54688
190.912	56.1376	656.218		190.912	105.011	475.222		190.912	-48.873	180.996		190.912	-48.873	0.54353
191.225	55.9427	654.683		191.225	104.208	475.047		191.225	-48.2657	179.636		191.225	-48.2657	0.53945
191.539	55.7484	652.83		191.539	103.409	474.871		191.539	-47.6604	177.96		191.539	-47.6604	0.53441
191.854	55.5545	651.167		191.854	102.612	474.692		191.854	-47.0573	176.474		191.854	-47.0573	0.52995
192.167	55.3706	650.064		192.167	101.825	474.514		192.167	-46.4544	175.551		192.167	-46.4544	0.52718
192.481	55.1785	648.346		192.481	101.041	474.333		192.481	-45.8623	174.013		192.481	-45.8623	0.52256
192.796	55.0109	646.652		192.796	100.259	474.15		192.796	-45.2484	172.502		192.796	-45.2484	0.51802
193.11	54.8497	644.868		193.11	99.4856	473.966		193.11	-44.6359	170.902		193.11	-44.6359	0.51322
193.423	54.6873	643.036		193.423	98.7194	473.781		193.423	-44.0321	169.255		193.423	-44.0321	0.50827
193.738	54.5362	641.377		193.738	97.9536	473.593		193.738	-43.4174	167.785		193.738	-43.4174	0.50386
194.052	54.3737	639.569		194.052	97.1954	473.403		194.052	-42.8217	166.166		194.052	-42.8217	0.499
194.365	54.23	638.018		194.365	96.4447	473.212		194.365	-42.2147	164.806		194.365	-42.2147	0.49491
194.679	54.0812	636.299		194.679	95.697	473.018		194.679	-41.6158	163.281		194.679	-41.6158	0.49033
194.994	53.936	634.15		194.994	94.952	472.821		194.994	-41.016	161.329		194.994	-41.016	0.48447
195.307	53.7997	632.392		195.307	94.2171	472.623		195.307	-40.4173	159.768		195.307	-40.4173	0.47978
195.621	53.6705	630.286		195.621	93.485	472.422		195.621	-39.8145	157.864		195.621	-39.8145	0.47407
195.936	53.5523	628.596		195.936	92.7559	472.218		195.936	-39.2035	156.378		195.936	-39.2035	0.4696
196.25	53.4365	626.707		196.25	92.0343	472.012		196.25	-38.5978	154.695		196.25	-38.5978	0.46455
196.563	53.3047	624.8		196.563	91.3203	471.804		196.563	-38.0157	152.996		196.563	-38.0157	0.45945
196.878	53.2051	622.982		196.878	90.6071	471.592		196.878	-37.402	151.39		196.878	-37.402	0.45462
197.192	53.0839	620.931		197.192	89.9014	471.378		197.192	-36.8175	149.553		197.192	-36.8175	0.44911
197.505	52.9827	618.998		197.505	89.2032	471.161		197.505	-36.2205	147.837		197.505	-36.2205	0.44396
197.82	52.873	617.239		197.82	88.5059	470.94		197.82	-35.6329	146.299		197.82	-35.6329	0.43934
198.134	52.7839	614.971		198.134	87.8161	470.716		198.134	-35.0322	144.255		198.134	-35.0322	0.4332
198.447	52.676	613.271		198.447	87.1338	470.49		198.447	-34.4578	142.781		198.447	-34.4578	0.42877
198.761	52.586	611.217		198.761	86.4547	470.26		198.761	-33.8687	140.957		198.761	-33.8687	0.42329
199.076	52.4877	609.395		199.076	85.7787	470.026		199.076	-33.291	139.369		199.076	-33.291	0.41853
199.389	52.4103	607.32		199.389	85.1124	469.789		199.389	-32.7021	137.53		199.389	-32.7021	0.413
199.703	52.3145	605.252		199.703	84.4493	469.549		199.703	-32.1348	135.704		199.703	-32.1348	0.40752
200.018	52.2356	603.327		200.018	83.7895	469.303		200.018	-31.5539	134.024		200.018	-31.5539	0.40247
200.332	52.1572	601.395		200.332	83.1371	469.055		200.332	-30.9799	132.34		200.332	-30.9799	0.39742
200.645	52.0841	599.199		200.645	82.4922	468.804		200.645	-30.4081	130.395		200.645	-30.4081	0.39158
200.96	51.9973	597.049		200.96	81.8486	468.547		200.96	-29.8513	128.502		200.96	-29.8513	0.38589
201.274	51.9193	595.237		201.274	81.2124	468.287		201.274	-29.2931	126.95		201.274	-29.2931	0.38123
201.587	51.8462	593.087		201.587	80.5836	468.023		201.587	-28.7374	125.064		201.587	-28.7374	0.37557
201.901	51.7579	590.78		201.901	79.9583	467.755		201.901	-28.2004	123.025		201.901	-28.2004	0.36945
202.216	51.6964	588.882		202.216	79.3363	467.481		202.216	-27.64	121.401		202.216	-27.64	0.36457
202.529	51.6149	586.793		202.529	78.7238	467.205		202.529	-27.1089	119.588		202.529	-27.1089	0.35912
202.843	51.5452	584.623		202.843	78.1147	466.923		202.843	-26.5696	117.7		202.843	-26.5696	0.35345
203.158	51.4805	582.159		203.158	77.5092	466.636		203.158	-26.0287	115.524		203.158	-26.0287	0.34692
203.472	51.4222	580.085		203.472	76.9111	466.344		203.472	-25.4889	113.741		203.472	-25.4888	0.34156
203.785	51.3434	578.068		203.785	76.3202	466.049		203.785	-24.9768	112.019		203.785	-24.9768	0.33639
204.1	51.2693	575.944		204.1	75.7311	465.748		204.1	-24.4618	110.197		204.1	-24.4618	0.33092
204.414	51.1995	573.818		204.414	75.1494	465.442		204.414	-23.95	108.376		204.414	-23.95	0.32545
204.727	51.1464	571.875		204.727	74.575	465.132		204.727	-23.4286	106.743		204.727	-23.4286	0.32055
205.042	51.0829	569.733		205.042	74.0025	464.815		205.042	-22.9196	104.918		205.042	-22.9196	0.31507
205.356	51.0147	567.44		205.356	73.4372	464.494		205.356	-22.4226	102.946		205.356	-22.4226	0.30915
205.669	50.9641	565.061		205.669	72.8793	464.168		205.669	-21.9153	100.893		205.669	-21.9153	0.30298
205.983	50.8895	562.901		205.983	72.3251	463.836		205.983	-21.4356	99.0646		205.983	-21.4356	0.29749
206.298	50.8407	560.644		206.298	71.7747	463.497		206.298	-20.934	97.1462		206.298	-20.934	0.29173
206.611	50.7835	558.532		206.611	71.2333	463.155		206.611	-20.4499	95.3765		206.611	-20.4499	0.28642
206.925	50.7263	556.323		206.925	70.6958	462.807		206.925	-19.9695	93.5166		206.925	-19.9695	0.28083
207.24	50.677	554.243		207.24	70.162	462.451		207.24	-19.4851	91.792		207.24	-19.4851	0.27565
207.554	50.621	552.057		207.554	69.6356	462.09		207.554	-19.0147	89.9667		207.554	-19.0147	0.27017
207.867	50.5816	549.899		207.867	69.1164	461.725		207.867	-18.5348	88.1744		207.867	-18.5348	0.26479
208.182	50.5176	547.843		208.182	68.5995	461.351		208.182	-18.0819	86.4921		208.182	-18.0819	0.25974
208.496	50.4699	545.866		208.496	68.0898	460.972		208.496	-17.6199	84.8939		208.496	-17.6199	0.25494
208.809	50.4248	543.66		208.809	67.5874	460.589		208.809	-17.1626	83.0716		208.809	-17.1626	0.24946
209.123	50.375	541.766		209.123	67.0889	460.197		209.123	-16.7139	81.5686		209.123	-16.7139	0.24495
209.438	50.3409	539.732		209.438	66.5944	459.798		209.438	-16.2535	79.9337		209.438	-16.2535	0.24004
209.751	50.3073	537.557		209.751	66.1088	459.395		209.751	-15.8015	78.1624		209.751	-15.8015	0.23472
210.065	50.2611	535.432		210.065	65.6272	458.984		210.065	-15.366	76.448		210.065	-15.366	0.22957
210.38	50.2108	533.287		210.38	65.1497	458.565		210.38	-14.9389	74.7216		210.38	-14.9389	0.22439
210.694	50.1773	531.166		210.694	64.6794	458.141		210.694	-14.5022	73.0255		210.694	-14.5022	0.2193
211.007	50.128	529.162		211.007	64.2163	457.711		211.007	-14.0883	71.4514		211.007	-14.0883	0.21457
211.322	50.0908	527.042		211.322	63.7558	457.271		211.322	-13.665	69.7711		211.322	-13.665	0.20952
211.636	50.0588	525.115		211.636	63.3025	456.826		211.636	-13.2437	68.289		211.636	-13.2437	0.20507
211.949	50.0248	523.119		211.949	62.8564	456.375		211.949	-12.8316	66.7445		211.949	-12.8316	0.20043
212.264	49.9779	521.139		212.264	62.413	455.914		212.264	-12.4352	65.2251		212.264	-12.4352	0.19587
212.578	49.9485	518.836		212.578	61.9768	455.446		212.578	-12.0283	63.3895		212.578	-12.0283	0.19036
212.891	49.9087	516.926		212.891	61.5477	454.973		212.891	-11.639	61.9525		212.891	-11.639	0.18604
213.205	49.8846	514.975		213.205	61.1229	454.491		213.205	-11.2383	60.484		213.205	-11.2383	0.18163
213.52	49.8484	513.019		213.52	60.7026	454		213.52	-10.8541	59.019		213.52	-10.8541	0.17723
213.833	49.8107	511.228		213.833	60.2906	453.504		213.833	-10.4798	57.7234		213.833	-10.4798	0.17334
214.147	49.7825	509.147		214.147	59.883	452.999		214.147	-10.1005	56.1476		214.147	-10.1005	0.16861
214.462	49.7463	507.017		214.462	59.4799	452.484		214.462	-9.73357	54.5326		214.462	-9.73357	0.16376
214.776	49.7306	505.145		214.776	59.0838	451.963		214.776	-9.35324	53.1821		214.776	-9.35324	0.15971
215.089	49.6976	503.347		215.089	58.6948	451.436		215.089	-8.99719	51.9114		215.089	-8.99719	0.15589
215.404	49.6632	501.283		215.404	58.3091	450.897		215.404	-8.64593	50.3858		215.404	-8.64593	0.15131
215.718	49.627	499.513		215.718	57.9304	450.351		215.718	-8.30336	49.1614		215.718	-8.30336	0.14763
216.031	49.6013	497.563		216.031	57.5586	449.799		216.031	-7.95729	47.7636		216.031	-7.95729	0.14343
216.345	49.5725	495.61		216.345	57.1915	449.237		216.345	-7.61897	46.3732		216.345	-7.61897	0.13926
216.66	49.5485	493.476		216.66	56.8291	448.664		216.66	-7.2806	44.8118		216.66	-7.2806	0.13457
216.973	49.5181	491.687		216.973	56.4747	448.087		216.973	-6.95661	43.6008		216.973	-6.95661	0.13093
217.287	49.4898	489.755		217.287	56.1251	447.498		217.287	-6.63523	42.2567		217.287	-6.63523	0.1269
217.602	49.4511	487.924		217.602	55.7801	446.9		217.602	-6.32904	41.024		217.602	-6.32904	0.1232
217.916	49.4244	485.844		217.916	55.4422	446.294		217.916	-6.01778	39.5506		217.916	-6.01778	0.11877
218.229	49.3993	483.945		218.229	55.1111	445.681		218.229	-5.71184	38.2638		218.229	-5.71184	0.11491
218.544	49.3704	482.176		218.544	54.7838	445.055		218.544	-5.41341	37.1207		218.544	-5.41341	0.11147
218.858	49.3411	480.3		218.858	54.4635	444.422		218.858	-5.12237	35.8787		218.858	-5.12237	0.10774
219.171	49.3285	478.451		219.171	54.1499	443.781		219.171	-4.82143	34.6698		219.171	-4.82143	0.10411
219.485	49.3018	476.801		219.485	53.8413	443.13		219.485	-4.53951	33.6708		219.485	-4.53951	0.10111
219.8	49.2589	474.992		219.8	53.5376	442.467		219.8	-4.27874	32.5255		219.8	-4.27874	0.09767
220.113	49.2354	473.002		220.113	53.2418	441.798		220.113	-4.00643	31.2035		220.113	-4.00643	0.0937
220.427	49.2071	471.128		220.427	52.9509	441.118		220.427	-3.74379	30.0101		220.427	-3.74379	0.09012
220.742	49.1862	469.275		220.742	52.665	440.426		220.742	-3.47882	28.8497		220.742	-3.47882	0.08664
221.055	49.1516	467.371		221.055	52.3869	439.728		221.055	-3.23521	27.6428		221.055	-3.23521	0.08301
221.369	49.1318	465.698		221.369	52.1137	439.018		221.369	-2.98197	26.6795		221.369	-2.98197	0.08012
221.684	49.1056	463.911		221.684	51.8457	438.296		221.684	-2.74012	25.6147		221.684	-2.74012	0.07692
221.998	49.0842	461.931		221.998	51.5845	437.567		221.998	-2.50037	24.364		221.998	-2.50037	0.07317
222.311	49.0541	460.251		222.311	51.3301	436.829		222.311	-2.27602	23.4218		222.311	-2.27602	0.07034
222.626	49.0332	458.342		222.626	51.0801	436.077		222.626	-2.0469	22.2656		222.626	-2.0469	0.06686
222.94	49.0133	456.765		222.94	50.8368	435.316		222.94	-1.82351	21.4489		222.94	-1.82351	0.06441
223.253	48.9882	455.064		223.253	50.6003	434.548		223.253	-1.61209	20.5168		223.253	-1.61209	0.06161
223.567	48.9746	453.247		223.567	50.3689	433.766		223.567	-1.39439	19.481		223.567	-1.39439	0.0585
223.882	48.9296	451.475		223.882	50.1429	432.972		223.882	-1.21336	18.5037		223.882	-1.21336	0.05557
224.195	48.9144	449.854		224.195	49.9244	432.171		224.195	-1.00996	17.683		224.195	-1.00996	0.0531
224.509	48.8919	448.198		224.509	49.7111	431.358		224.509	-0.81918	16.8406		224.509	-0.81918	0.05057
224.824	48.8658	446.359		224.824	49.5032	430.531		224.824	-0.63746	15.8283		224.824	-0.63746	0.04753
225.138	48.8349	444.709		225.138	49.3021	429.695		225.138	-0.46714	15.0143		225.138	-0.46714	0.04509
225.451	48.8056	442.877		225.451	49.1076	428.851		225.451	-0.30192	14.0257		225.451	-0.30192	0.04212
225.766	48.7921	441.059		225.766	48.9179	427.991		225.766	-0.12583	13.0678		225.766	-0.12583	0.03924
226.08	48.757	439.739		226.08	48.7349	427.122		226.08	0.02214	12.6169		226.08	0.02214	0.03789
226.393	48.7388	437.82		226.393	48.5585	426.244		226.393	0.18027	11.5757		226.393	0.18027	0.03476
226.707	48.6996	436.264		226.707	48.3877	425.352		226.707	0.31191	10.9111		226.707	0.31191	0.03277
227.022	48.6938	434.555		227.022	48.2224	424.446		227.022	0.47144	10.1087		227.022	0.47144	0.03036
227.335	48.6619	432.839		227.335	48.0643	423.534		227.335	0.5977	9.30455		227.335	0.5977	0.02794
227.649	48.6342	431.247		227.649	47.9117	422.608		227.649	0.72255	8.63956		227.649	0.72255	0.02594
227.964	48.605	429.624		227.964	47.7648	421.666		227.964	0.84018	7.95746		227.964	0.84018	0.0239
228.277	48.5783	427.757		228.277	47.6249	420.719		228.277	0.95337	7.03791		228.277	0.95337	0.02113
228.591	48.5579	426.48		228.591	47.4907	419.757		228.591	1.06718	6.72381		228.591	1.06718	0.02019
228.906	48.5423	424.848		228.906	47.3623	418.779		228.906	1.17994	6.06928		228.906	1.17994	0.01823
229.22	48.5104	423.104		229.22	47.2404	417.792		229.22	1.26994	5.31175		229.22	1.26994	0.01595
229.533	48.4837	421.501		229.533	47.1251	416.797		229.533	1.35864	4.70423		229.533	1.35864	0.01413
229.848	48.4529	420.024		229.848	47.0152	415.782		229.848	1.43772	4.24164		229.848	1.43772	0.01274
230.162	48.432	418.324		230.162	46.9118	414.759		230.162	1.52019	3.56579		230.162	1.52019	0.01071
230.475	48.4084	416.837		230.475	46.8149	413.726		230.475	1.59345	3.11078		230.475	1.59345	0.00934
230.789	48.3984	415.353		230.789	46.7239	412.677		230.789	1.67453	2.67632		230.789	1.67453	0.00804
231.104	48.3488	413.569		231.104	46.6388	411.612		231.104	1.70996	1.9571		231.104	1.70996	0.00588
231.417	48.3305	412.156		231.417	46.5605	410.541		231.417	1.77002	1.61427		231.417	1.77002	0.00485
231.731	48.307	410.481		231.731	46.4881	409.454		231.731	1.81889	1.02703		231.731	1.81889	0.00308
232.046	48.2819	408.835		232.046	46.4218	408.35		232.046	1.86017	0.48431		232.046	1.86017	0.00145
232.36	48.2621	407.316		232.36	46.3619	407.237		232.36	1.90022	0.07923		232.36	1.90022	0.000237928
232.673	48.237	406.034		232.673	46.3084	406.114		232.673	1.92865	-0.08058		232.673	1.92865	-0.000241982
232.988	48.2119	404.499		232.988	46.2608	404.971		232.988	1.95116	-0.47143		232.988	1.95116	-0.00142
233.302	48.202	402.815		233.302	46.2196	403.818		233.302	1.98238	-1.00234		233.302	1.98238	-0.00301
233.615	48.1884	401.459		233.615	46.1849	402.655		233.615	2.00358	-1.1959		233.615	2.00358	-0.00359
233.929	48.1702	400.223		233.929	46.1562	401.475		233.929	2.01393	-1.25203		233.929	2.01393	-0.00376
234.244	48.1561	398.654		234.244	46.1338	400.278		234.244	2.02224	-1.62318		234.244	2.02224	-0.00487
234.557	48.1326	397.276		234.557	46.1178	399.074		234.557	2.01472	-1.79776		234.557	2.01472	-0.0054
234.871	48.0999	395.753		234.871	46.1081	397.853		234.871	1.99179	-2.09995		234.871	1.99179	-0.00631
235.186	48.0837	394.39		235.186	46.1047	396.614		235.186	1.97903	-2.22332		235.186	1.97903	-0.00668
235.5	48.0581	392.824		235.5	46.1076	395.365		235.5	1.95053	-2.5411		235.5	1.95053	-0.00763
235.813	48.0331	391.655		235.813	46.1168	394.106		235.813	1.91627	-2.45045		235.813	1.91627	-0.00736
236.128	48.0237	390.174		236.128	46.1324	392.824		236.128	1.89126	-2.64974		236.128	1.89126	-0.00796
236.442	47.9986	388.675		236.442	46.1543	391.533		236.442	1.84427	-2.85725		236.442	1.84427	-0.00858
236.755	47.9803	387.203		236.755	46.1825	390.231		236.755	1.79784	-3.02787		236.755	1.79784	-0.00909
237.07	47.9469	385.722		237.07	46.2172	388.906		237.07	1.72968	-3.1845		237.07	1.72968	-0.00956
237.384	47.925	384.214		237.384	46.2582	387.571		237.384	1.66676	-3.35678		237.384	1.66676	-0.01008
237.697	47.9109	383.032		237.697	46.3054	386.226		237.697	1.60545	-3.19357		237.697	1.60545	-0.00959
238.011	47.8942	381.704		238.011	46.3592	384.862		238.011	1.535	-3.1577		238.011	1.535	-0.00948
238.326	47.8623	380.197		238.326	46.4195	383.478		238.326	1.44282	-3.2811		238.326	1.44282	-0.00985
238.639	47.8373	378.897		238.639	46.4858	382.089		238.639	1.35143	-3.19214		238.639	1.35143	-0.00959
238.953	47.8216	377.69		238.953	46.5588	380.68		238.953	1.26282	-2.98932		238.953	1.26282	-0.00898
239.268	47.7825	376.103		239.268	46.6384	379.251		239.268	1.14408	-3.14826		239.268	1.14408	-0.00945
239.582	47.7643	374.818		239.582	46.7243	377.812		239.582	1.03999	-2.99372		239.582	1.03999	-0.00899
239.895	47.7476	373.399		239.895	46.8162	376.362		239.895	0.93133	-2.96319		239.895	0.93133	-0.0089
240.21	47.7074	371.993		240.21	46.9152	374.887		240.21	0.79213	-2.89414		240.21	0.79213	-0.00869
240.524	47.6875	370.89		240.524	47.0204	373.402		240.524	0.66714	-2.51246		240.524	0.66714	-0.00754
240.837	47.6609	369.448		240.837	47.1317	371.906		240.837	0.52926	-2.45806		240.837	0.52926	-0.00738
241.151	47.6281	367.977		241.151	47.2497	370.39		241.151	0.37831	-2.41302		241.151	0.37831	-0.00725
241.466	47.6072	366.729		241.466	47.3747	368.853		241.466	0.23248	-2.12313		241.466	0.23248	-0.00638
241.779	47.5712	365.552		241.779	47.5053	367.316		241.779	0.06585	-1.76334		241.779	0.06585	-0.0053
242.093	47.5414	364.082		242.093	47.6429	366.018		242.093	-0.10143	-1.93657		242.093	-0.10143	-0.00582
242.408	47.5206	362.89		242.408	47.7315	364.717		242.408	-0.21088	-1.8268		242.408	-0.21088	-0.00549
242.722	47.493	361.776		242.722	47.6917	363.419		242.722	-0.19878	-1.64298		242.722	-0.19878	-0.00493
243.035	47.4573	360.207		243.035	47.6521	362.126		243.035	-0.19478	-1.91916		243.035	-0.19478	-0.00576
243.35	47.4224	358.837		243.35	47.6123	360.824		243.35	-0.18987	-1.98704		243.35	-0.18987	-0.00597
243.664	47.4005	357.531		243.664	47.5725	359.527		243.664	-0.17203	-1.99592		243.664	-0.17203	-0.00599
243.977	47.377	356.347		243.977	47.5329	358.233		243.977	-0.15589	-1.88654		243.977	-0.15589	-0.00567
244.292	47.3447	355.115		244.292	47.493	356.932		244.292	-0.14835	-1.81716		244.292	-0.14835	-0.00546
244.606	47.3118	353.941		244.606	47.4533	355.634		244.606	-0.14146	-1.69353		244.606	-0.14146	-0.00509
244.919	47.2811	352.689		244.919	47.4137	354.341		244.919	-0.13261	-1.65221		244.919	-0.13261	-0.00496
245.233	47.2602	351.245		245.233	47.3739	353.044		245.233	-0.11372	-1.79893		245.233	-0.11372	-0.0054
245.548	47.2221	349.887		245.548	47.334	351.742		245.548	-0.11191	-1.85517		245.548	-0.11191	-0.00557
245.861	47.1919	348.635		245.861	47.2944	350.449		245.861	-0.10253	-1.81365		245.861	-0.10253	-0.00545
246.175	47.1752	347.291		246.175	47.2547	349.151		246.175	-0.07947	-1.85996		246.175	-0.07947	-0.00559
246.49	47.1436	346.102		246.49	47.2148	347.85		246.49	-0.07121	-1.74804		246.49	-0.07121	-0.00525
246.804	47.1144	345.076		246.804	47.1751	346.552		246.804	-0.06066	-1.47565		246.804	-0.06066	-0.00443
247.117	47.0993	343.967		247.117	47.1355	345.259		247.117	-0.03616	-1.29186		247.117	-0.03616	-0.00388
247.432	47.0753	342.928		247.432	47.0956	343.957		247.432	-0.02027	-1.02961		247.432	-0.02027	-0.00309
247.746	47.0508	341.62		247.746	47.0559	342.66		247.746	-0.00503	-1.03941		247.746	-0.00503	-0.00312
