# Supplementary material for: Flavodiiron-mediated O2 photoreduction at photosystem I acceptor-side provides photoprotection to conifer thylakoids in early spring
Source: Nat Commun. 2023 Jun 3;14:3210. doi: 10.1038/s41467-023-38938-z (PMC10239515; doi:10.1038/s41467-023-38938-z)
Supplement: Supplementary file 7 — Source Data [file 41467_2023_38938_MOESM7_ESM.zip › Raw data files/Fig 2/Fig 2a and b/Raw data Fig 2a, b.xlsx]

## Sheet: S
	Raw data				Baseline				Baseline corrected				normalised
Time (s)	m/z 32	m/z 34		Time (s)	m/z 32	m/z 34		Time (s)	m/z 32	m/z 34		Time (s)	m/z 32	m/z 34
0.314	978.997	1849.13		0.314	976.277	1844.91		0.314	2.7203	4.22248		0.314	2.7203	0.01268
0.628	975.973	1844.91		0.628	973.743	1841.16		0.628	2.23004	3.75639		0.628	2.23004	0.01128		m/z 34 detector was 333 times more sensetive than m/z 32 detector, hence, m/z 34 normalised by deviding the baseline corrected singal with 333
0.941	972.917	1839.81		0.941	971.218	1837.41		0.941	1.69927	2.40319		0.941	1.69927	0.00722
1.256	969.887	1835.42		1.256	968.677	1833.64		1.256	1.21092	1.78087		1.256	1.21092	0.00535
1.57	966.845	1831.26		1.57	966.143	1829.89		1.57	0.70171	1.37536		1.57	0.70171	0.00413
1.883	963.819	1826.16		1.883	963.618	1826.14		1.883	0.20085	0.01995		1.883	0.20085	5.99099e-05
2.197	960.81	1821.82		2.197	961.084	1822.39		2.197	-0.27411	-0.56825		2.197	-0.27411	-0.00171
2.512	957.824	1817.37		2.512	958.543	1818.62		2.512	-0.71917	-1.25089		2.512	-0.71917	-0.00376
2.825	954.912	1812.77		2.825	956.018	1814.83		2.825	-1.10599	-2.05423		2.825	-1.10599	-0.00617
3.14	951.991	1808.43		3.14	953.375	1810.99		3.14	-1.38415	-2.5629		3.14	-1.38415	-0.0077
3.453	949.106	1804.08		3.453	950.643	1807.19		3.453	-1.53757	-3.10522		3.453	-1.53757	-0.00932
3.767	946.267	1800.07		3.767	947.914	1803.37		3.767	-1.64714	-3.29781		3.767	-1.64714	-0.0099
4.081	943.458	1795.99		4.081	945.197	1799.56		4.081	-1.73966	-3.56881		4.081	-1.73966	-0.01072
4.395	940.652	1791.58		4.395	942.492	1795.75		4.395	-1.8399	-4.16854		4.395	-1.8399	-0.01252
4.71	937.97	1787.15		4.71	939.789	1791.94		4.71	-1.81874	-4.78666		4.71	-1.81874	-0.01437
5.024	935.314	1783.34		5.024	937.106	1788.14		5.024	-1.79285	-4.79846		5.024	-1.79285	-0.01441
5.337	932.723	1779.33		5.337	934.444	1784.36		5.337	-1.72093	-5.02714		5.337	-1.72093	-0.0151
5.651	930.232	1775.61		5.651	931.783	1780.57		5.651	-1.55196	-4.9596		5.651	-1.55196	-0.01489
5.966	927.802	1772		5.966	929.126	1776.77		5.966	-1.32382	-4.77488		5.966	-1.32382	-0.01434
6.28	925.39	1768.36		6.28	926.488	1772.99		6.28	-1.09797	-4.62868		6.28	-1.09797	-0.0139
6.593	923.064	1764.73		6.593	923.869	1769.23		6.593	-0.8045	-4.49895		6.593	-0.8045	-0.01351
6.907	920.73	1761.48		6.907	921.252	1765.45		6.907	-0.52248	-3.97416		6.907	-0.52248	-0.01193
7.222	918.397	1757.95		7.222	918.638	1761.67		7.222	-0.24116	-3.72068		7.222	-0.24116	-0.01117
7.535	916.068	1754.39		7.535	916.051	1757.92		7.535	0.01709	-3.52554		7.535	0.01709	-0.01059
7.849	913.746	1751.01		7.849	913.465	1754.16		7.849	0.28037	-3.14887		7.849	0.28037	-0.00946
8.163	911.44	1747.27		8.163	910.89	1750.41		8.163	0.54956	-3.13986		8.163	0.54956	-0.00943
8.477	909.182	1744.01		8.477	908.325	1746.66		8.477	0.85706	-2.64302		8.477	0.85706	-0.00794
8.791	906.957	1741.24		8.791	905.771	1742.91		8.791	1.18684	-1.6724		8.791	1.18684	-0.00502
9.105	904.754	1737.72		9.105	903.226	1739.17		9.105	1.52817	-1.44893		9.105	1.52817	-0.00435
9.42	902.63	1734.62		9.42	900.682	1735.42		9.42	1.94757	-0.80163		9.42	1.94757	-0.00241
9.734	900.454	1731.73		9.734	898.157	1731.69		9.734	2.29773	0.04253		9.734	2.29773	0.000127718
10.048	898.296	1728.16		10.048	895.641	1727.96		10.048	2.65553	0.20043		10.048	2.65553	0.000601892
10.362	896.146	1725.11		10.362	893.134	1724.24		10.362	3.0117	0.86978		10.362	3.0117	0.00261
10.675	893.967	1722.12		10.675	890.645	1720.53		10.675	3.32249	1.59075		10.675	3.32249	0.00478
10.989	891.742	1718.42		10.989	888.157	1716.81		10.989	3.58549	1.60298		10.989	3.58549	0.00481
11.303	889.468	1714.87		11.303	885.677	1713.11		11.303	3.7904	1.76402		11.303	3.7904	0.0053
11.618	887.148	1711.55		11.618	883.199	1709.39		11.618	3.94809	2.1603		11.618	3.94809	0.00649
11.932	884.802	1708.19		11.932	880.738	1705.69		11.932	4.06432	2.49828		11.932	4.06432	0.0075
12.246	882.397	1704.99		12.246	878.286	1701.99		12.246	4.11137	2.9998		12.246	4.11137	0.00901
12.56	880.005	1701.86		12.56	875.842	1698.3		12.56	4.16383	3.56054		12.56	4.16383	0.01069
12.873	877.469	1697.79		12.873	873.414	1694.63		12.873	4.05507	3.16306		12.873	4.05507	0.0095
13.187	874.842	1693.79		13.187	870.987	1690.95		13.187	3.85524	2.84335		13.187	3.85524	0.00854
13.501	872.243	1690.1		13.501	868.568	1687.27		13.501	3.67496	2.8222		13.501	3.67496	0.00848
13.815	869.62	1685.97		13.815	866.157	1683.6		13.815	3.46327	2.36951		13.815	3.46327	0.00712
14.13	866.971	1682.21		14.13	863.747	1679.92		14.13	3.22426	2.2809		14.13	3.22426	0.00685
14.444	864.283	1678.08		14.444	861.352	1676.26		14.444	2.93166	1.81615		14.444	2.93166	0.00545
14.758	861.608	1673.75		14.758	858.965	1672.61		14.758	2.64354	1.1425		14.758	2.64354	0.00343
15.071	858.963	1669.49		15.071	856.593	1668.97		15.071	2.37005	0.51948		15.071	2.37005	0.00156
15.385	856.312	1665.99		15.385	854.221	1665.32		15.385	2.09168	0.66724		15.385	2.09168	0.002
15.699	853.687	1662.33		15.699	851.856	1661.68		15.699	1.83082	0.65491		15.699	1.83082	0.00197
16.013	851.117	1658.32		16.013	849.499	1658.04		16.013	1.61834	0.27494		16.013	1.61834	0.000825646
16.327	848.555	1654.1		16.327	847.149	1654.41		16.327	1.40617	-0.31602		16.327	1.40617	-0.000949009
16.642	846.067	1650.76		16.642	844.799	1650.78		16.642	1.26823	-0.01516		16.642	1.26823	-4.55255e-05
16.955	843.596	1646.78		16.955	842.47	1647.17		16.955	1.12584	-0.39073		16.955	1.12584	-0.00117
17.27	841.13	1643.27		17.27	840.134	1643.54		17.27	0.99632	-0.26634		17.27	0.99632	-0.00079982
17.583	838.689	1639.6		17.583	837.819	1639.94		17.583	0.87051	-0.33732		17.583	0.87051	-0.00101
17.898	836.274	1635.9		17.898	835.495	1636.32		17.898	0.77863	-0.42691		17.898	0.77863	-0.00128
18.211	833.888	1632.26		18.211	833.193	1632.73		18.211	0.69424	-0.47507		18.211	0.69424	-0.00143
18.525	831.504	1628.6		18.525	830.891	1629.14		18.525	0.61336	-0.53621		18.525	0.61336	-0.00161
18.84	829.16	1625		18.84	828.587	1625.54		18.84	0.57355	-0.54116		18.84	0.57355	-0.00163
19.153	826.787	1621.68		19.153	826.303	1621.97		19.153	0.48358	-0.28076		19.153	0.48358	-0.000843123
19.468	824.49	1617.8		19.468	824.011	1618.38		19.468	0.47844	-0.57971		19.468	0.47844	-0.00174
19.781	822.172	1614.35		19.781	821.74	1614.81		19.781	0.43169	-0.46777		19.781	0.43169	-0.0014
20.096	819.841	1610.77		20.096	819.46	1611.23		20.096	0.38061	-0.46533		20.096	0.38061	-0.0014
20.409	817.487	1607.06		20.409	817.2	1607.68		20.409	0.2874	-0.62586		20.409	0.2874	-0.00188
20.724	815.13	1603.36		20.724	814.931	1604.11		20.724	0.1991	-0.75031		20.724	0.1991	-0.00225
21.038	812.765	1599.8		21.038	812.675	1600.56		21.038	0.08996	-0.7588		21.038	0.08996	-0.00228
21.351	810.351	1596.14		21.351	810.431	1597.03		21.351	-0.08043	-0.88394		21.351	-0.08043	-0.00265
21.666	807.95	1592.97		21.666	808.178	1593.47		21.666	-0.22854	-0.50039		21.666	-0.22854	-0.0015
21.979	805.513	1588.71		21.979	805.945	1589.95		21.979	-0.43197	-1.23588		21.979	-0.43197	-0.00371
22.294	803.097	1585.25		22.294	803.702	1586.41		22.294	-0.60537	-1.15929		22.294	-0.60537	-0.00348
22.607	800.683	1582.06		22.607	801.478	1582.9		22.607	-0.7954	-0.83069		22.607	-0.7954	-0.00249
22.922	798.265	1578.14		22.922	799.245	1579.37		22.922	-0.98001	-1.22095		22.922	-0.98001	-0.00367
23.236	795.922	1574.76		23.236	797.024	1575.85		23.236	-1.1023	-1.09629		23.236	-1.1023	-0.00329
23.549	793.578	1570.58		23.549	794.814	1572.36		23.549	-1.2357	-1.77944		23.549	-1.2357	-0.00534
23.864	791.235	1567.57		23.864	792.594	1568.84		23.864	-1.35922	-1.2775		23.864	-1.35922	-0.00384
24.177	788.917	1564.14		24.177	790.393	1565.36		24.177	-1.47639	-1.21635		24.177	-1.47639	-0.00365
24.492	786.625	1560.58		24.492	788.182	1561.86		24.492	-1.55632	-1.2803		24.492	-1.55632	-0.00384
24.805	784.358	1556.83		24.805	785.989	1558.38		24.805	-1.63081	-1.55265		24.805	-1.63081	-0.00466
25.12	782.09	1554.06		25.12	783.785	1554.89		25.12	-1.69515	-0.83109		25.12	-1.69515	-0.0025
25.434	779.835	1550.33		25.434	781.593	1551.42		25.434	-1.7584	-1.08903		25.434	-1.7584	-0.00327
25.747	777.6	1547.04		25.747	779.411	1547.97		25.747	-1.81147	-0.92258		25.747	-1.81147	-0.00277
26.062	775.394	1543.69		26.062	777.219	1544.5		26.062	-1.82498	-0.80578		26.062	-1.82498	-0.00242
26.375	773.196	1540.43		26.375	775.044	1541.06		26.375	-1.8486	-0.627		26.375	-1.8486	-0.00188
26.69	771.046	1537.43		26.69	772.859	1537.61		26.69	-1.81288	-0.17613		26.69	-1.81288	-0.000528919
27.003	768.891	1534.16		27.003	770.69	1534.18		27.003	-1.79919	-0.02014		27.003	-1.79919	-6.04805e-05
27.318	766.77	1530.88		27.318	768.511	1530.75		27.318	-1.74117	0.1274		27.318	-1.74117	0.000382583
27.631	764.638	1527.13		27.631	766.349	1527.35		27.631	-1.71156	-0.21808		27.631	-1.71156	-0.000654895
27.945	762.507	1523.78		27.945	764.183	1523.94		27.945	-1.67605	-0.16235		27.945	-1.67605	-0.000487538
28.26	760.38	1520.31		28.26	762.012	1520.54		28.26	-1.63191	-0.22449		28.26	-1.63191	-0.000674144
28.573	758.264	1517.37		28.573	759.858	1517.17		28.573	-1.59369	0.20477		28.573	-1.59369	0.000614925
28.888	756.158	1514.19		28.888	757.693	1513.79		28.888	-1.53449	0.40111		28.888	-1.53449	0.0012
29.201	754.065	1511.04		29.201	755.544	1510.44		29.201	-1.47865	0.59646		29.201	-1.47865	0.00179
29.516	751.989	1508.04		29.516	753.383	1507.08		29.516	-1.39369	0.95759		29.516	-1.39369	0.00288
29.829	749.897	1504.82		29.829	751.239	1503.76		29.829	-1.34231	1.05862		29.829	-1.34231	0.00318
30.143	747.834	1502.06		30.143	749.092	1500.44		30.143	-1.25778	1.61968		30.143	-1.25778	0.00486
30.458	745.81	1498.72		30.458	746.941	1497.13		30.458	-1.13116	1.58854		30.458	-1.13116	0.00477
30.771	743.766	1495.67		30.771	744.808	1493.85		30.771	-1.04178	1.81717		30.771	-1.04178	0.00546
31.086	741.721	1492.61		31.086	742.666	1490.56		31.086	-0.94466	2.0513		31.086	-0.94466	0.00616
31.399	739.666	1489.42		31.399	740.542	1487.31		31.399	-0.87613	2.11034		31.399	-0.87613	0.00634
31.714	737.591	1486.81		31.714	738.411	1484.06		31.714	-0.81944	2.75502		31.714	-0.81944	0.00827
32.027	735.502	1483.34		32.027	736.298	1480.84		32.027	-0.79561	2.50187		32.027	-0.79561	0.00751
32.341	733.426	1480.03		32.341	734.185	1477.63		32.341	-0.75923	2.39762		32.341	-0.75923	0.0072
32.655	731.335	1476.82		32.655	732.078	1474.44		32.655	-0.74308	2.37626		32.655	-0.74308	0.00714
32.97	729.255	1473.63		32.97	729.972	1471.25		32.97	-0.71756	2.37357		32.97	-0.71756	0.00713
33.284	727.21	1470.71		33.284	727.88	1468.1		33.284	-0.66955	2.61659		33.284	-0.66955	0.00786
33.597	725.104	1467.33		33.597	725.802	1464.97		33.597	-0.69879	2.35565		33.597	-0.69879	0.00707
33.911	723.026	1464.28		33.911	723.726	1461.85		33.911	-0.70015	2.42489		33.911	-0.70015	0.00728
34.226	720.975	1461.17		34.226	721.652	1458.74		34.226	-0.67753	2.42962		34.226	-0.67753	0.0073
34.54	718.912	1458.17		34.54	719.594	1455.66		34.54	-0.68216	2.5035		34.54	-0.68216	0.00752
34.854	716.867	1455.17		34.854	717.545	1452.61		34.854	-0.67839	2.56084		34.854	-0.67839	0.00769
35.167	714.812	1451.61		35.167	715.513	1449.58		35.167	-0.70148	2.03222		35.167	-0.70148	0.0061
35.481	712.775	1448.69		35.481	713.484	1446.56		35.481	-0.70934	2.1213		35.481	-0.70934	0.00637
35.796	710.735	1445.84		35.796	711.46	1443.56		35.796	-0.72516	2.28321		35.796	-0.72516	0.00686
36.11	708.743	1442.6		36.11	709.454	1440.59		36.11	-0.71091	2.00428		36.11	-0.71091	0.00602
36.423	706.751	1439.34		36.423	707.465	1437.65		36.423	-0.71352	1.69127		36.423	-0.71352	0.00508
36.737	704.81	1436.21		36.737	705.482	1434.73		36.737	-0.67225	1.47503		36.737	-0.67225	0.00443
37.051	702.908	1433.69		37.051	703.511	1431.83		37.051	-0.60315	1.8556		37.051	-0.60315	0.00557
37.366	700.999	1430.83		37.366	701.547	1428.95		37.366	-0.5487	1.88074		37.366	-0.5487	0.00565
37.68	699.13	1427.88		37.68	699.603	1426.1		37.68	-0.47259	1.78532		37.68	-0.47259	0.00536
37.993	697.243	1425.18		37.993	697.678	1423.28		37.993	-0.43523	1.89784		37.993	-0.43523	0.0057
38.307	695.363	1422.46		38.307	695.761	1420.48		38.307	-0.39795	1.9813		38.307	-0.39795	0.00595
38.622	693.49	1419.44		38.622	693.853	1417.7		38.622	-0.36352	1.74217		38.622	-0.36352	0.00523
38.936	691.613	1416.59		38.936	691.966	1414.95		38.936	-0.35247	1.64239		38.936	-0.35247	0.00493
39.25	689.733	1413.65		39.25	690.094	1412.23		39.25	-0.36024	1.41789		39.25	-0.36024	0.00426
39.563	687.874	1410.91		39.563	688.243	1409.54		39.563	-0.36938	1.3706		39.563	-0.36938	0.00412
39.877	686.021	1408.04		39.877	686.403	1406.86		39.877	-0.38209	1.17729		39.877	-0.38209	0.00354
40.192	684.231	1405.27		40.192	684.574	1404.2		40.192	-0.34304	1.07321		40.192	-0.34304	0.00322
40.506	682.481	1402.54		40.506	682.767	1401.57		40.506	-0.28663	0.96912		40.506	-0.28663	0.00291
40.819	680.735	1399.49		40.819	680.983	1398.97		40.819	-0.24803	0.5221		40.819	-0.24803	0.00157
41.133	679.08	1397.33		41.133	679.209	1396.38		41.133	-0.12936	0.95175		41.133	-0.12936	0.00286
41.448	677.419	1394.92		41.448	677.446	1393.8		41.448	-0.02711	1.12182		41.448	-0.02711	0.00337
41.762	675.788	1392.62		41.762	675.703	1391.25		41.762	0.08448	1.36445		41.762	0.08448	0.0041
42.076	674.159	1390.23		42.076	673.976	1388.73		42.076	0.18327	1.50374		42.076	0.18327	0.00452
42.389	672.52	1387.36		42.389	672.269	1386.23		42.389	0.25081	1.13378		42.389	0.25081	0.0034
42.703	670.877	1385.1		42.703	670.571	1383.74		42.703	0.30622	1.35827		42.703	0.30622	0.00408
43.018	669.238	1382.81		43.018	668.881	1381.26		43.018	0.35625	1.54905		43.018	0.35625	0.00465
43.332	667.568	1379.99		43.332	667.211	1378.81		43.332	0.35707	1.18071		43.332	0.35707	0.00355
43.645	665.925	1377.59		43.645	665.559	1376.38		43.645	0.36626	1.21542		43.645	0.36626	0.00365
43.959	664.267	1375.26		43.959	663.915	1373.96		43.959	0.35246	1.29716		43.959	0.35246	0.0039
44.273	662.596	1372.77		44.273	662.283	1371.56		44.273	0.31302	1.21039		44.273	0.31302	0.00363
44.588	660.931	1370.02		44.588	660.659	1369.16		44.588	0.27207	0.85689		44.588	0.27207	0.00257
44.902	659.258	1367.57		44.902	659.051	1366.79		44.902	0.20752	0.78002		44.902	0.20752	0.00234
45.215	657.605	1365.33		45.215	657.46	1364.44		45.215	0.14548	0.89012		45.215	0.14548	0.00267
45.529	655.984	1362.69		45.529	655.874	1362.1		45.529	0.10964	0.59047		45.529	0.10964	0.00177
45.844	654.362	1359.91		45.844	654.295	1359.76		45.844	0.06709	0.14768		45.844	0.06709	0.000443483
46.158	652.755	1357.95		46.158	652.731	1357.45		46.158	0.02468	0.49949		46.158	0.02468	0.0015
46.472	651.201	1355.82		46.472	651.176	1355.14		46.472	0.02504	0.67468		46.472	0.02504	0.00203
46.785	649.675	1353.47		46.785	649.636	1352.86		46.785	0.03824	0.61291		46.785	0.03824	0.00184
47.099	648.172	1350.95		47.099	648.101	1350.58		47.099	0.07108	0.37207		47.099	0.07108	0.00112
47.414	646.691	1348.71		47.414	646.569	1348.31		47.414	0.1216	0.40273		47.414	0.1216	0.00121
47.728	645.203	1346.48		47.728	645.051	1346.05		47.728	0.15213	0.43485		47.728	0.15213	0.00131
48.041	643.755	1344.48		48.041	643.546	1343.81		48.041	0.20901	0.67459		48.041	0.20901	0.00203
48.355	642.271	1341.87		48.355	642.043	1341.57		48.355	0.22769	0.2985		48.355	0.22769	0.000896396
48.669	640.816	1339.89		48.669	640.548	1339.34		48.669	0.26755	0.54914		48.669	0.26755	0.00165
48.984	639.341	1337.93		48.984	639.055	1337.12		48.984	0.28636	0.80881		48.984	0.28636	0.00243
49.298	637.853	1335.26		49.298	637.573	1334.91		49.298	0.27947	0.34816		49.298	0.27947	0.00105
49.611	636.354	1333.3		49.611	636.103	1332.71		49.611	0.25094	0.59191		49.611	0.25094	0.00178
49.925	634.814	1331.17		49.925	634.633	1330.51		49.925	0.18101	0.65213		49.925	0.18101	0.00196
50.24	633.317	1328.98		50.24	633.165	1328.32		50.24	0.15225	0.66259		50.24	0.15225	0.00199
50.554	631.788	1326.84		50.554	631.706	1326.13		50.554	0.08283	0.70826		50.554	0.08283	0.00213
50.868	630.277	1324.68		50.868	630.251	1323.96		50.868	0.02552	0.7255		50.868	0.02552	0.00218
51.181	628.757	1322.43		51.181	628.806	1321.79		51.181	-0.04958	0.63504		51.181	-0.04958	0.00191
51.495	627.265	1320.12		51.495	627.36	1319.62		51.495	-0.09522	0.49493		51.495	-0.09522	0.00149
51.81	625.782	1317.8		51.81	625.914	1317.45		51.81	-0.13137	0.35345		51.81	-0.13137	0.00106
52.124	624.293	1315.83		52.124	624.475	1315.29		52.124	-0.18187	0.54255		52.124	-0.18187	0.00163
52.437	622.815	1313.64		52.437	623.043	1313.14		52.437	-0.22831	0.50073		52.437	-0.22831	0.0015
52.751	621.35	1311.47		52.751	621.61	1310.99		52.751	-0.25975	0.48035		52.751	-0.25975	0.00144
53.066	619.894	1309.23		53.066	620.174	1308.83		53.066	-0.27946	0.40567		53.066	-0.27946	0.00122
53.38	618.429	1306.86		53.38	618.744	1306.68		53.38	-0.3153	0.18752		53.38	-0.3153	0.000563123
53.694	616.971	1304.55		53.694	617.316	1304.53		53.694	-0.34513	0.02248		53.694	-0.34513	6.75075e-05
54.007	615.473	1302.5		54.007	615.893	1302.39		54.007	-0.42021	0.1062		54.007	-0.42021	0.000318919
54.321	613.963	1300.37		54.321	614.466	1300.25		54.321	-0.50298	0.12778		54.321	-0.50298	0.000383724
54.636	612.451	1298.13		54.636	613.036	1298.1		54.636	-0.58481	0.03204		54.636	-0.58481	9.62162e-05
54.95	610.904	1295.46		54.95	611.609	1295.96		54.95	-0.70519	-0.49779		54.95	-0.70519	-0.00149
55.263	609.342	1293.16		55.263	610.187	1293.83		55.263	-0.84484	-0.66948		55.263	-0.84484	-0.00201
55.577	607.742	1291.05		55.577	608.76	1291.69		55.577	-1.01785	-0.64669		55.577	-1.01785	-0.00194
55.891	606.116	1288.99		55.891	607.333	1289.56		55.891	-1.21702	-0.57582		55.891	-1.21702	-0.00173
56.206	604.473	1286.47		56.206	605.902	1287.42		56.206	-1.42824	-0.95146		56.206	-1.42824	-0.00286
56.52	602.799	1283.9		56.52	604.475	1285.29		56.52	-1.67563	-1.39186		56.52	-1.67563	-0.00418
56.833	601.115	1281.23		56.833	603.052	1283.17		56.833	-1.93676	-1.93789		56.833	-1.93676	-0.00582
57.147	599.455	1278.67		57.147	601.624	1281.05		57.147	-2.16887	-2.37674		57.147	-2.16887	-0.00714
57.462	597.775	1276.02		57.462	600.192	1278.91		57.462	-2.41709	-2.89162		57.462	-2.41709	-0.00868
57.776	596.098	1273.77		57.776	598.765	1276.79		57.776	-2.66663	-3.02061		57.776	-2.66663	-0.00907
58.09	594.43	1271.09		58.09	597.337	1274.67		58.09	-2.90781	-3.57919		58.09	-2.90781	-0.01075
58.403	592.773	1268.54		58.403	595.914	1272.56		58.403	-3.14184	-4.01902		58.403	-3.14184	-0.01207
58.717	591.142	1265.74		58.717	594.487	1270.44		58.717	-3.34516	-4.69407		58.717	-3.34516	-0.0141
59.032	589.498	1263.19		59.032	593.055	1268.31		59.032	-3.55734	-5.12272		59.032	-3.55734	-0.01538
59.346	587.897	1260.81		59.346	591.628	1266.2		59.346	-3.73045	-5.38321		59.346	-3.73045	-0.01617
59.659	586.303	1258.4		59.659	590.205	1264.09		59.659	-3.90193	-5.68777		59.659	-3.90193	-0.01708
59.973	584.734	1256.04		59.973	588.778	1261.98		59.973	-4.04418	-5.93768		59.973	-4.04418	-0.01783
60.287	583.16	1253.34		60.287	587.351	1259.86		60.287	-4.19074	-6.51998		60.287	-4.19074	-0.01958
60.602	581.605	1251.09		60.602	585.92	1257.74		60.602	-4.31441	-6.65323		60.602	-4.31441	-0.01998
60.916	580.095	1248.81		60.916	584.493	1255.63		60.916	-4.3976	-6.82204		60.916	-4.3976	-0.02049
61.229	578.593	1246.52		61.229	583.071	1253.53		61.229	-4.47754	-7.00751		61.229	-4.47754	-0.02104
61.543	577.147	1244.31		61.543	581.645	1251.42		61.543	-4.49736	-7.1155		61.543	-4.49736	-0.02137
61.858	575.741	1241.89		61.858	580.214	1249.31		61.858	-4.47344	-7.42011		61.858	-4.47344	-0.02228
62.172	574.372	1239.91		62.172	578.789	1247.2		62.172	-4.41653	-7.29077		62.172	-4.41653	-0.02189
62.486	573.037	1238.13		62.486	577.363	1245.09		62.486	-4.32591	-6.9592		62.486	-4.32591	-0.0209
62.799	571.753	1236.03		62.799	575.943	1242.99		62.799	-4.18993	-6.96591		62.799	-4.18993	-0.02092
63.113	570.489	1233.99		63.113	574.518	1240.89		63.113	-4.02932	-6.90006		63.113	-4.02932	-0.02072
63.428	569.272	1231.9		63.428	573.089	1238.78		63.428	-3.81663	-6.87662		63.428	-3.81663	-0.02065
63.742	568.068	1230.57		63.742	571.665	1236.67		63.742	-3.59677	-6.1049		63.742	-3.59677	-0.01833
64.055	566.821	1228.54		64.055	570.246	1234.58		64.055	-3.4247	-6.0385		64.055	-3.4247	-0.01813
64.37	565.577	1226.76		64.37	568.818	1232.47		64.37	-3.241	-5.70874		64.37	-3.241	-0.01714
64.683	564.328	1224.91		64.683	567.4	1230.37		64.683	-3.07194	-5.46198		64.683	-3.07194	-0.0164
64.998	563.092	1222.74		64.998	565.973	1228.26		64.998	-2.8805	-5.51681		64.998	-2.8805	-0.01657
65.311	561.832	1221.17		65.311	564.556	1226.16		65.311	-2.72327	-4.99552		65.311	-2.72327	-0.015
65.625	560.571	1219.43		65.625	563.134	1224.06		65.625	-2.56305	-4.63648		65.625	-2.56305	-0.01392
65.94	559.319	1217.36		65.94	561.709	1221.95		65.94	-2.38978	-4.59531		65.94	-2.38978	-0.0138
66.253	558.046	1215.57		66.253	560.293	1219.86		66.253	-2.24732	-4.28524		66.253	-2.24732	-0.01287
66.568	556.793	1213.94		66.568	558.869	1217.75		66.568	-2.07626	-3.80788		66.568	-2.07626	-0.01144
66.882	555.536	1211.71		66.882	557.45	1215.65		66.882	-1.91436	-3.93195		66.882	-1.91436	-0.01181
67.195	554.313	1209.74		67.195	556.036	1213.55		67.195	-1.72347	-3.80846		67.195	-1.72347	-0.01144
67.51	553.064	1207.9		67.51	554.614	1211.44		67.51	-1.5494	-3.5358		67.51	-1.5494	-0.01062
67.823	551.825	1206.14		67.823	553.201	1209.34		67.823	-1.37604	-3.20348		67.823	-1.37604	-0.00962
68.138	550.56	1204.58		68.138	551.78	1207.23		68.138	-1.22047	-2.65194		68.138	-1.22047	-0.00796
68.452	549.339	1202.96		68.452	550.365	1205.13		68.452	-1.02521	-2.17333		68.452	-1.02521	-0.00653
68.765	548.041	1201.01		68.765	548.954	1203.03		68.765	-0.91346	-2.02204		68.765	-0.91346	-0.00607
69.08	546.714	1199.01		69.08	547.536	1200.92		69.08	-0.82268	-1.90858		69.08	-0.82268	-0.00573
69.393	545.412	1196.61		69.393	546.128	1198.82		69.393	-0.71609	-2.2091		69.393	-0.71609	-0.00663
69.708	544.094	1194.8		69.708	544.713	1196.71		69.708	-0.61874	-1.91056		69.708	-0.61874	-0.00574
70.022	542.744	1192.59		70.022	543.304	1194.61		70.022	-0.5599	-2.01887		70.022	-0.5599	-0.00606
70.335	541.39	1190.77		70.335	541.9	1192.51		70.335	-0.51064	-1.74031		70.335	-0.51064	-0.00523
70.65	540.021	1188.98		70.65	540.49	1190.4		70.65	-0.4689	-1.41521		70.65	-0.4689	-0.00425
70.963	538.636	1186.68		70.963	539.091	1188.3		70.963	-0.45467	-1.62168		70.963	-0.45467	-0.00487
71.277	537.205	1184.17		71.277	537.689	1186.19		71.277	-0.48374	-2.02616		71.277	-0.48374	-0.00608
71.592	535.783	1182.14		71.592	536.285	1184.09		71.592	-0.50226	-1.94504		71.592	-0.50226	-0.00584
71.905	534.343	1180.19		71.905	534.892	1181.99		71.905	-0.54883	-1.80492		71.905	-0.54883	-0.00542
72.22	532.941	1178.08		72.22	533.493	1179.89		72.22	-0.55226	-1.80945		72.22	-0.55226	-0.00543
72.533	531.541	1176.23		72.533	532.106	1177.8		72.533	-0.56521	-1.57093		72.533	-0.56521	-0.00472
72.847	530.162	1173.62		72.847	530.717	1175.7		72.847	-0.55483	-2.08831		72.847	-0.55483	-0.00627
73.162	528.787	1171.61		73.162	529.327	1173.61		73.162	-0.53981	-1.99122		73.162	-0.53981	-0.00598
73.475	527.437	1169.64		73.475	527.948	1171.52		73.475	-0.51159	-1.87954		73.475	-0.51159	-0.00564
73.79	526.09	1167.56		73.79	526.565	1169.43		73.79	-0.47462	-1.87103		73.79	-0.47462	-0.00562
74.103	524.743	1165.68		74.103	525.193	1167.36		74.103	-0.44968	-1.67881		74.103	-0.44968	-0.00504
74.417	523.427	1163.53		74.417	523.821	1165.28		74.417	-0.39353	-1.74445		74.417	-0.39353	-0.00524
74.732	522.115	1161.78		74.732	522.448	1163.2		74.732	-0.33276	-1.41412		74.732	-0.33276	-0.00425
75.045	520.813	1159.59		75.045	521.087	1161.13		75.045	-0.27476	-1.54515		75.045	-0.27476	-0.00464
75.36	519.521	1157.34		75.36	519.723	1159.06		75.36	-0.20144	-1.71491		75.36	-0.20144	-0.00515
75.674	518.224	1155.6		75.674	518.366	1157		75.674	-0.14179	-1.39986		75.674	-0.14179	-0.0042
75.987	516.931	1153.62		75.987	517.018	1154.95		75.987	-0.08683	-1.32829		75.987	-0.08683	-0.00399
76.302	515.64	1151.38		76.302	515.666	1152.89		76.302	-0.02675	-1.51307		76.302	-0.02675	-0.00454
76.615	514.33	1149.74		76.615	514.328	1150.85		76.615	0.00181	-1.10897		76.615	0.00181	-0.00333
76.93	512.999	1147.51		76.93	512.985	1148.81		76.93	0.01395	-1.29239		76.93	0.01395	-0.00388
77.244	511.648	1145.24		77.244	511.652	1146.77		77.244	-0.00418	-1.52912		77.244	-0.00418	-0.00459
77.557	510.305	1143.54		77.557	510.328	1144.75		77.557	-0.02277	-1.21482		77.557	-0.02277	-0.00365
77.872	508.929	1141.23		77.872	509.001	1142.72		77.872	-0.072	-1.49249		77.872	-0.072	-0.00448
78.185	507.555	1139.11		78.185	507.687	1140.72		78.185	-0.13279	-1.60535		78.185	-0.13279	-0.00482
78.5	506.176	1137.24		78.5	506.371	1138.7		78.5	-0.19565	-1.46353		78.5	-0.19565	-0.00439
78.814	504.809	1135.2		78.814	505.065	1136.7		78.814	-0.25565	-1.50385		78.814	-0.25565	-0.00452
79.127	503.426	1132.74		79.127	503.768	1134.72		79.127	-0.34255	-1.97414		79.127	-0.34255	-0.00593
79.442	502.107	1130.4		79.442	502.47	1132.73		79.442	-0.36287	-2.32867		79.442	-0.36287	-0.00699
79.755	500.779	1128.75		79.755	501.185	1130.76		79.755	-0.40617	-2.01366		79.755	-0.40617	-0.00605
80.069	499.483	1127.25		80.069	499.903	1128.79		80.069	-0.42025	-1.54097		80.069	-0.42025	-0.00463
80.384	498.21	1125.11		80.384	498.623	1126.83		80.384	-0.41283	-1.71909		80.384	-0.41283	-0.00516
80.697	496.96	1122.87		80.697	497.358	1124.88		80.697	-0.39821	-2.01315		80.697	-0.39821	-0.00605
81.012	495.745	1120.89		81.012	496.091	1122.94		81.012	-0.34632	-2.04484		81.012	-0.34632	-0.00614
81.325	494.547	1119.15		81.325	494.84	1121.01		81.325	-0.29282	-1.86054		81.325	-0.29282	-0.00559
81.639	493.392	1117.42		81.639	493.591	1119.09		81.639	-0.19893	-1.67378		81.639	-0.19893	-0.00503
81.954	492.231	1115.84		81.954	492.345	1117.17		81.954	-0.1141	-1.33812		81.954	-0.1141	-0.00402
82.267	491.099	1114.35		82.267	491.115	1115.28		82.267	-0.01607	-0.92914		82.267	-0.01607	-0.00279
82.582	489.973	1112.49		82.582	489.884	1113.38		82.582	0.08865	-0.89142		82.582	0.08865	-0.00268
82.896	488.871	1110.73		82.896	488.665	1111.5		82.896	0.20625	-0.77381		82.896	0.20625	-0.00232
83.209	487.765	1109.15		83.209	487.457	1109.63		83.209	0.30789	-0.47977		83.209	0.30789	-0.00144
83.524	486.664	1107.19		83.524	486.25	1107.76		83.524	0.41442	-0.57152		83.524	0.41442	-0.00172
83.837	485.545	1105.77		83.837	485.058	1105.92		83.837	0.48745	-0.14147		83.837	0.48745	-0.000424835
84.152	484.427	1104.17		84.152	483.866	1104.06		84.152	0.56091	0.10451		84.152	0.56091	0.000313844
84.466	483.295	1102.08		84.466	482.686	1102.23		84.466	0.60962	-0.15163		84.466	0.60962	-0.000455345
84.779	482.166	1100.45		84.779	481.516	1100.41		84.779	0.65037	0.04077		84.779	0.65037	0.000122432
85.094	481.034	1098.47		85.094	480.346	1098.58		85.094	0.68839	-0.11165		85.094	0.68839	-0.000335285
85.407	479.894	1096.75		85.407	479.19	1096.78		85.407	0.70392	-0.02777		85.407	0.70392	-8.33934e-05
85.722	478.75	1095.27		85.722	478.033	1094.97		85.722	0.71651	0.2966		85.722	0.71651	0.000890691
86.036	477.588	1093.35		86.036	476.886	1093.18		86.036	0.70236	0.175		86.036	0.70236	0.000525526
86.349	476.485	1091.33		86.349	475.748	1091.4		86.349	0.73745	-0.07103		86.349	0.73745	-0.000213303
86.664	475.342	1089.95		86.664	474.608	1089.62		86.664	0.73391	0.33592		86.664	0.73391	0.00101
86.977	474.213	1088.15		86.977	473.481	1087.85		86.977	0.73183	0.30011		86.977	0.73183	0.000901231
87.291	473.113	1086.62		87.291	472.356	1086.09		87.291	0.75786	0.52546		87.291	0.75786	0.00158
87.606	472.021	1085.01		87.606	471.231	1084.33		87.606	0.78989	0.67928		87.606	0.78989	0.00204
87.919	470.922	1083.18		87.919	470.118	1082.59		87.919	0.80423	0.59475		87.919	0.80423	0.00179
88.234	469.784	1081.74		88.234	469.002	1080.84		88.234	0.78231	0.89495		88.234	0.78231	0.00269
88.547	468.657	1079.87		88.547	467.896	1079.12		88.547	0.76119	0.75085		88.547	0.76119	0.00225
88.861	467.517	1078.28		88.861	466.791	1077.39		88.861	0.72651	0.88395		88.861	0.72651	0.00265
89.176	466.348	1076.35		89.176	465.685	1075.67		89.176	0.66298	0.67679		89.176	0.66298	0.00203
89.489	465.173	1074.44		89.489	464.59	1073.96		89.489	0.58279	0.47905		89.489	0.58279	0.00144
89.804	464.011	1072.71		89.804	463.49	1072.25		89.804	0.5213	0.45941		89.804	0.5213	0.00138
90.117	462.833	1070.96		90.117	462.399	1070.56		90.117	0.43319	0.40019		90.117	0.43319	0.0012
90.431	461.674	1069.48		90.431	461.308	1068.87		90.431	0.36639	0.61855		90.431	0.36639	0.00186
90.746	460.537	1067.78		90.746	460.214	1067.17		90.746	0.32307	0.60584		90.746	0.32307	0.00182
91.059	459.397	1066.21		91.059	459.129	1065.5		91.059	0.26751	0.70642		91.059	0.26751	0.00212
91.374	458.275	1064.2		91.374	458.039	1063.82		91.374	0.23647	0.38364		91.374	0.23647	0.00115
91.688	457.131	1062.39		91.688	456.952	1062.15		91.688	0.1782	0.24051		91.688	0.1782	0.000722252
92.001	456.014	1060.42		92.001	455.87	1060.49		92.001	0.14355	-0.07728		92.001	0.14355	-0.000232072
92.316	454.908	1058.7		92.316	454.782	1058.83		92.316	0.1265	-0.1344		92.316	0.1265	-0.000403604
92.629	453.787	1057.15		92.629	453.7	1057.18		92.629	0.08712	-0.02926		92.629	0.08712	-8.78679e-05
92.944	452.676	1055.39		92.944	452.612	1055.53		92.944	0.06422	-0.14374		92.944	0.06422	-0.000431652
93.258	451.585	1053.75		93.258	451.526	1053.89		93.258	0.05828	-0.13708		93.258	0.05828	-0.000411652
93.571	450.496	1052.2		93.571	450.443	1052.25		93.571	0.05276	-0.05204		93.571	0.05276	-0.000156276
93.886	449.432	1050.15		93.886	449.353	1050.61		93.886	0.07939	-0.4583		93.886	0.07939	-0.00138
94.199	448.402	1048.63		94.199	448.268	1048.98		94.199	0.13405	-0.35091		94.199	0.13405	-0.00105
94.513	447.354	1047.15		94.513	447.178	1047.35		94.513	0.17584	-0.20124		94.513	0.17584	-0.000604324
94.828	446.338	1045.58		94.828	446.082	1045.72		94.828	0.25527	-0.13377		94.828	0.25527	-0.000401712
95.141	445.317	1044.22		95.141	444.992	1044.09		95.141	0.3246	0.12953		95.141	0.3246	0.000388979
95.456	444.311	1042.62		95.456	443.892	1042.46		95.456	0.41875	0.1597		95.456	0.41875	0.00047958
95.769	443.261	1041.13		95.769	442.797	1040.84		95.769	0.46464	0.28791		95.769	0.46464	0.000864595
96.083	442.225	1039.56		96.083	441.695	1039.21		96.083	0.53076	0.34361		96.083	0.53076	0.00103
96.398	441.188	1037.98		96.398	440.586	1037.58		96.398	0.60253	0.40078		96.398	0.60253	0.0012
96.711	440.136	1036.36		96.711	439.48	1035.95		96.711	0.65571	0.40779		96.711	0.65571	0.00122
97.026	439.061	1034.89		97.026	438.364	1034.32		97.026	0.69665	0.57174		97.026	0.69665	0.00172
97.339	437.997	1033.1		97.339	437.251	1032.69		97.339	0.74622	0.41175		97.339	0.74622	0.00124
97.653	436.898	1031.52		97.653	436.13	1031.05		97.653	0.76825	0.46291		97.653	0.76825	0.00139
97.968	435.775	1029.94		97.968	435.001	1029.41		97.968	0.77449	0.52835		97.968	0.77449	0.00159
98.281	434.658	1027.91		98.281	433.874	1027.77		98.281	0.78437	0.13963		98.281	0.78437	0.000419309
98.596	433.536	1026.16		98.596	432.734	1026.12		98.596	0.80207	0.03922		98.596	0.80207	0.000117778
98.91	432.418	1024.81		98.91	431.593	1024.47		98.91	0.82594	0.34417		98.91	0.82594	0.00103
99.223	431.292	1022.74		99.223	430.449	1022.82		99.223	0.84277	-0.0722		99.223	0.84277	-0.000216817
99.538	430.132	1020.96		99.538	429.292	1021.15		99.538	0.84016	-0.18907		99.538	0.84016	-0.000567778
99.851	429.01	1019.11		99.851	428.136	1019.48		99.851	0.87431	-0.37155		99.851	0.87431	-0.00112
100.166	427.866	1017.33		100.166	426.966	1017.8		100.166	0.90046	-0.46887		100.166	0.90046	-0.00141
100.48	426.746	1015.7		100.48	425.793	1016.12		100.48	0.95322	-0.4229		100.48	0.95322	-0.00127
100.793	425.62	1013.92		100.793	424.616	1014.43		100.793	1.00429	-0.51786		100.793	1.00429	-0.00156
101.108	424.471	1012.02		101.108	423.424	1012.73		101.108	1.04713	-0.70986		101.108	1.04713	-0.00213
101.421	423.311	1010.12		101.421	422.232	1011.03		101.421	1.07849	-0.90313		101.421	1.07849	-0.00271
101.736	422.176	1008.63		101.736	421.025	1009.31		101.736	1.15065	-0.67084		101.736	1.15065	-0.00201
102.05	421.014	1006.6		102.05	419.814	1007.58		102.05	1.2	-0.97405		102.05	1.2	-0.00293
102.363	419.86	1004.79		102.363	418.599	1005.85		102.363	1.26008	-1.05741		102.363	1.26008	-0.00318
102.678	418.707	1002.99		102.678	417.37	1004.09		102.678	1.33777	-1.10838		102.678	1.33777	-0.00333
102.991	417.588	1001.09		102.991	416.14	1002.34		102.991	1.44745	-1.24825		102.991	1.44745	-0.00375
103.305	416.515	999.367		103.305	414.899	1000.57		103.305	1.61608	-1.2045		103.305	1.61608	-0.00362
103.62	415.452	997.571		103.62	413.647	998.784		103.62	1.80445	-1.21273		103.62	1.80445	-0.00364
103.933	414.438	996.304		103.933	412.396	996.996		103.933	2.04195	-0.69225		103.933	2.04195	-0.00208
104.248	413.45	994.624		104.248	411.13	995.186		104.248	2.31997	-0.56221		104.248	2.31997	-0.00169
104.561	412.526	992.917		104.561	409.865	993.375		104.561	2.66137	-0.45848		104.561	2.66137	-0.00138
104.875	411.626	991.395		104.875	408.588	991.548		104.875	3.03804	-0.15293		104.875	3.03804	-0.000459249
105.19	410.751	990.226		105.19	407.301	989.704		105.19	3.44989	0.52207		105.19	3.44989	0.00157
105.503	409.937	988.986		105.503	406.015	987.861		105.503	3.92221	1.12518		105.503	3.92221	0.00338
105.818	409.123	987.763		105.818	404.714	985.995		105.818	4.40826	1.76789		105.818	4.40826	0.00531
106.132	408.346	986.801		106.132	403.411	984.124		106.132	4.93479	2.67657		106.132	4.93479	0.00804
106.445	407.529	985.443		106.445	402.105	982.249		106.445	5.42382	3.19414		106.445	5.42382	0.00959
106.76	406.739	984.327		106.76	400.785	980.351		106.76	5.95408	3.97619		106.76	5.95408	0.01194
107.073	405.915	983.204		107.073	399.466	978.455		107.073	6.44889	4.74918		107.073	6.44889	0.01426
107.388	405.069	981.939		107.388	398.132	976.536		107.388	6.9367	5.40347		107.388	6.9367	0.01623
107.702	404.171	980.6		107.702	396.797	974.613		107.702	7.37449	5.9871		107.702	7.37449	0.01798
108.015	403.204	979.158		108.015	395.459	972.687		108.015	7.74487	6.47108		108.015	7.74487	0.01943
108.33	402.132	977.936		108.33	394.107	970.738		108.33	8.02455	7.19779		108.33	8.02455	0.02161
108.643	400.925	976.038		108.643	392.757	968.791		108.643	8.1681	7.24669		108.643	8.1681	0.02176
108.958	399.566	974.286		108.958	391.393	966.823		108.958	8.17345	7.46287		108.958	8.17345	0.02241
109.272	397.998	971.795		109.272	390.027	964.851		109.272	7.9707	6.94388		109.272	7.9707	0.02085
109.585	396.228	969.738		109.585	388.66	962.876		109.585	7.56859	6.86195		109.585	7.56859	0.02061
109.9	394.227	966.831		109.9	387.278	960.879		109.9	6.94926	5.9519		109.9	6.94926	0.01787
110.213	392.032	963.62		110.213	385.899	958.885		110.213	6.13278	4.73465		110.213	6.13278	0.01422
110.527	389.621	960.197		110.527	384.51	956.876		110.527	5.11078	3.32093		110.527	5.11078	0.00997
110.842	387.001	956.675		110.842	383.111	954.851		110.842	3.89022	1.82381		110.842	3.89022	0.00548
111.155	384.198	952.357		111.155	381.716	952.831		111.155	2.48205	-0.47342		111.155	2.48205	-0.00142
111.47	381.224	948.159		111.47	380.306	950.788		111.47	0.91785	-2.62913		111.47	0.91785	-0.0079
111.783	378.113	943.627		111.783	378.9	948.75		111.783	-0.78719	-5.12324		111.783	-0.78719	-0.01539
112.097	374.869	939.468		112.097	377.484	946.697		112.097	-2.61436	-7.22847		112.097	-2.61436	-0.02171
112.412	371.516	934.793		112.412	376.058	944.628		112.412	-4.54203	-9.83592		112.412	-4.54203	-0.02954
112.725	368.076	929.969		112.725	374.637	942.565		112.725	-6.56093	-12.596		112.725	-6.56093	-0.03783
113.04	364.555	924.831		113.04	373.201	940.48		113.04	-8.64608	-15.6487		113.04	-8.64608	-0.04699
113.353	360.954	919.572		113.353	371.769	938.4		113.353	-10.8156	-18.8278		113.353	-10.8156	-0.05654
113.667	357.33	914.644		113.667	370.328	936.305		113.667	-12.9977	-21.6609		113.667	-12.9977	-0.06505
113.982	353.653	909.448		113.982	368.878	934.196		113.982	-15.2243	-24.7476		113.982	-15.2243	-0.07432
114.295	349.931	904.028		114.295	367.432	932.092		114.295	-17.5011	-28.0647		114.295	-17.5011	-0.08428
114.61	346.179	898.708		114.61	365.972	929.967		114.61	-19.7921	-31.2592		114.61	-19.7921	-0.09387
114.924	342.391	893.185		114.924	364.512	927.842		114.924	-22.1208	-34.6565		114.924	-22.1208	-0.10407
115.237	338.572	887.744		115.237	363.052	925.715		115.237	-24.4801	-37.9716		115.237	-24.4801	-0.11403
115.552	334.781	882.682		115.552	361.578	923.568		115.552	-26.7978	-40.8857		115.552	-26.7979	-0.12278
115.865	330.951	876.836		115.865	360.11	921.427		115.865	-29.1588	-44.5907		115.865	-29.1588	-0.13391
116.18	327.131	871.366		116.18	358.628	919.265		116.18	-31.4964	-47.8993		116.18	-31.4964	-0.14384
116.494	323.319	865.852		116.494	357.146	917.103		116.494	-33.8274	-51.2515		116.494	-33.8274	-0.15391
116.807	319.513	860.455		116.807	355.665	914.941		116.807	-36.152	-54.4861		116.807	-36.152	-0.16362
117.122	315.682	854.866		117.122	354.17	912.758		117.122	-38.488	-57.8928		117.122	-38.488	-0.17385
117.435	311.863	849.499		117.435	352.681	910.583		117.435	-40.8177	-61.0837		117.435	-40.8177	-0.18343
117.75	308.076	844.136		117.75	351.178	908.387		117.75	-43.1024	-64.2506		117.75	-43.1024	-0.19294
118.064	304.264	838.801		118.064	349.676	906.191		118.064	-45.4127	-67.3899		118.064	-45.4127	-0.20237
118.377	300.457	833.145		118.377	348.176	903.996		118.377	-47.7188	-70.8511		118.377	-47.7188	-0.21277
118.692	296.69	827.803		118.692	346.662	901.781		118.692	-49.9721	-73.9784		118.692	-49.9721	-0.22216
119.005	292.909	822.496		119.005	345.154	899.574		119.005	-52.245	-77.0777		119.005	-52.245	-0.23146
119.319	289.145	817.09		119.319	343.637	897.354		119.319	-54.4923	-80.2638		119.319	-54.4923	-0.24103
119.634	285.412	811.622		119.634	342.113	895.12		119.634	-56.701	-83.4981		119.634	-56.7011	-0.25075
119.947	281.691	805.98		119.947	340.594	892.895		119.947	-58.9027	-86.915		119.947	-58.9027	-0.26101
120.262	277.995	800.586		120.262	339.063	890.65		120.262	-61.0679	-90.0642		120.262	-61.0679	-0.27046
120.575	274.324	795.319		120.575	337.538	888.414		120.575	-63.2132	-93.0955		120.575	-63.2132	-0.27957
120.889	270.683	790.051		120.889	336.005	886.165		120.889	-65.3211	-96.1148		120.889	-65.3211	-0.28863
121.204	267.065	784.965		121.204	334.463	883.904		121.204	-67.3982	-98.9393		121.204	-67.3982	-0.29712
121.517	263.487	779.622		121.517	332.929	881.652		121.517	-69.4419	-102.03		121.517	-69.4419	-0.3064
121.832	259.935	774.656		121.832	331.382	879.38		121.832	-71.4467	-104.724		121.832	-71.4467	-0.31449
122.146	256.416	769.262		122.146	329.837	877.11		122.146	-73.4213	-107.848		122.146	-73.4213	-0.32387
122.459	252.921	764.28		122.459	328.294	874.843		122.459	-75.3733	-110.563		122.459	-75.3733	-0.33202
122.774	249.482	759.557		122.774	326.738	872.556		122.774	-77.2564	-113		122.774	-77.2564	-0.33934
123.087	246.071	754.413		123.087	325.19	870.28		123.087	-79.1195	-115.867		123.087	-79.1195	-0.34795
123.402	242.675	749.15		123.402	323.629	867.984		123.402	-80.9538	-118.834		123.402	-80.9538	-0.35686
123.716	239.336	744.392		123.716	322.071	865.691		123.716	-82.7344	-121.298		123.716	-82.7344	-0.36426
124.029	236.033	739.577		124.029	320.515	863.401		124.029	-84.4823	-123.823		124.029	-84.4823	-0.37184
124.344	232.749	734.766		124.344	318.947	861.091		124.344	-86.1981	-126.326		124.344	-86.1981	-0.37936
124.657	229.535	730.212		124.657	317.386	858.793		124.657	-87.851	-128.581		124.657	-87.851	-0.38613
124.972	226.323	725.681		124.972	315.813	856.476		124.972	-89.49	-130.795		124.972	-89.49	-0.39278
125.286	223.169	721.115		125.286	314.243	854.162		125.286	-91.0744	-133.047		125.286	-91.0744	-0.39954
125.599	220.047	716.387		125.599	312.676	851.852		125.599	-92.629	-135.465		125.599	-92.629	-0.4068
125.914	216.96	711.768		125.914	311.097	849.523		125.914	-94.137	-137.756		125.914	-94.137	-0.41368
126.227	213.907	707.15		126.227	309.527	847.206		126.227	-95.6194	-140.055		126.227	-95.6194	-0.42059
126.541	210.877	702.856		126.541	307.949	844.877		126.541	-97.0715	-142.021		126.541	-97.0714	-0.42649
126.856	207.903	698.461		126.856	306.364	842.538		126.856	-98.4607	-144.077		126.856	-98.4607	-0.43266
127.169	204.972	694.347		127.169	304.788	840.211		127.169	-99.8157	-145.864		127.169	-99.8157	-0.43803
127.484	202.06	690.069		127.484	303.2	837.865		127.484	-101.14	-147.797		127.484	-101.14	-0.44383
127.797	199.152	685.646		127.797	301.621	835.532		127.797	-102.468	-149.885		127.797	-102.468	-0.45011
128.111	196.306	681.485		128.111	300.035	833.188		128.111	-103.728	-151.703		128.111	-103.728	-0.45556
128.425	193.485	677.533		128.425	298.447	830.841		128.425	-104.962	-153.308		128.425	-104.962	-0.46038
128.74	190.725	673.338		128.74	296.854	828.484		128.74	-106.128	-155.146		128.74	-106.128	-0.4659
129.054	188	669.39		129.054	295.264	826.132		129.054	-107.263	-156.742		129.054	-107.263	-0.4707
129.367	185.291	665.525		129.367	293.678	823.785		129.367	-108.387	-158.26		129.367	-108.387	-0.47526
129.682	182.613	661.505		129.682	292.08	821.421		129.682	-109.467	-159.915		129.682	-109.467	-0.48023
129.996	180.007	657.845		129.996	290.487	819.062		129.996	-110.48	-161.217		129.996	-110.48	-0.48414
130.309	177.433	653.972		130.309	288.898	816.708		130.309	-111.465	-162.736		130.309	-111.465	-0.4887
130.623	174.895	650.632		130.623	287.303	814.345		130.623	-112.408	-163.713		130.623	-112.408	-0.49163
130.938	172.398	646.886		130.938	285.702	811.972		130.938	-113.303	-165.086		130.938	-113.303	-0.49575
131.251	169.94	643.179		131.251	284.11	809.613		131.251	-114.17	-166.434		131.251	-114.17	-0.4998
131.565	167.496	639.682		131.565	282.513	807.244		131.565	-115.017	-167.562		131.565	-115.017	-0.50319
131.88	165.092	636.455		131.88	280.909	804.867		131.88	-115.817	-168.412		131.88	-115.817	-0.50574
132.194	162.712	632.947		132.194	279.311	802.495		132.194	-116.599	-169.548		132.194	-116.599	-0.50915
132.507	160.368	629.27		132.507	277.717	800.13		132.507	-117.349	-170.86		132.507	-117.349	-0.51309
132.822	158.051	625.948		132.822	276.113	797.748		132.822	-118.061	-171.8		132.822	-118.061	-0.51591
133.136	155.748	622.46		133.136	274.513	795.373		133.136	-118.765	-172.912		133.136	-118.765	-0.51926
133.449	153.501	619.231		133.449	272.918	793.004		133.449	-119.417	-173.773		133.449	-119.417	-0.52184
133.764	151.282	615.993		133.764	271.313	790.619		133.764	-120.032	-174.626		133.764	-120.032	-0.5244
134.078	149.082	612.967		134.078	269.713	788.241		134.078	-120.631	-175.274		134.078	-120.631	-0.52635
134.391	146.911	609.555		134.391	268.118	785.87		134.391	-121.207	-176.315		134.391	-121.207	-0.52947
134.705	144.771	606.632		134.705	266.518	783.491		134.705	-121.747	-176.859		134.705	-121.747	-0.53111
135.02	142.684	603.515		135.02	264.913	781.104		135.02	-122.229	-177.588		135.02	-122.229	-0.5333
135.333	140.616	600.04		135.333	263.319	778.731		135.333	-122.702	-178.691		135.333	-122.702	-0.53661
135.647	138.582	597.283		135.647	261.719	776.351		135.647	-123.137	-179.068		135.647	-123.137	-0.53774
135.962	136.599	594.351		135.962	260.115	773.963		135.962	-123.516	-179.612		135.962	-123.516	-0.53938
136.276	134.617	591.516		136.276	258.516	771.583		136.276	-123.899	-180.067		136.276	-123.899	-0.54074
136.589	132.692	589.144		136.589	256.923	769.21		136.589	-124.232	-180.066		136.589	-124.232	-0.54074
136.904	130.787	586.113		136.904	255.321	766.822		136.904	-124.534	-180.71		136.904	-124.534	-0.54267
137.218	128.914	583.224		137.218	253.724	764.443		137.218	-124.81	-181.218		137.218	-124.81	-0.5442
137.531	127.073	580.526		137.531	252.133	762.071		137.531	-125.06	-181.545		137.531	-125.06	-0.54518
137.845	125.25	577.976		137.845	250.538	759.692		137.845	-125.287	-181.717		137.845	-125.287	-0.5457
138.16	123.469	575.141		138.16	248.938	757.307		138.16	-125.469	-182.165		138.16	-125.469	-0.54704
138.473	121.7	572.463		138.473	247.35	754.937		138.473	-125.65	-182.474		138.473	-125.65	-0.54797
138.787	119.96	569.938		138.787	245.758	752.56		138.787	-125.797	-182.622		138.787	-125.797	-0.54841
139.102	118.263	567.689		139.102	244.161	750.177		139.102	-125.899	-182.488		139.102	-125.899	-0.54801
139.416	116.583	565.114		139.416	242.571	747.803		139.416	-125.988	-182.689		139.416	-125.988	-0.54862
139.729	114.924	562.758		139.729	240.987	745.438		139.729	-126.064	-182.68		139.729	-126.064	-0.54859
140.044	113.28	560.229		140.044	239.395	743.058		140.044	-126.115	-182.829		140.044	-126.115	-0.54904
140.358	111.685	557.675		140.358	237.808	740.688		140.358	-126.123	-183.013		140.358	-126.123	-0.54959
140.671	110.096	555.548		140.671	236.229	738.327		140.671	-126.133	-182.779		140.671	-126.133	-0.54889
140.985	108.537	553.427		140.985	234.646	735.96		140.985	-126.109	-182.533		140.985	-126.109	-0.54815
141.3	107.03	551.005		141.3	233.059	733.587		141.3	-126.029	-182.582		141.3	-126.029	-0.5483
141.613	105.532	548.743		141.613	231.484	731.231		141.613	-125.952	-182.489		141.613	-125.952	-0.54801
141.927	104.055	546.658		141.927	229.906	728.87		141.927	-125.852	-182.212		141.927	-125.852	-0.54718
142.242	102.619	544.38		142.242	228.325	726.503		142.242	-125.706	-182.123		142.242	-125.706	-0.54692
142.555	101.187	542.195		142.555	226.756	724.154		142.555	-125.569	-181.959		142.555	-125.569	-0.54642
142.869	99.7837	540.315		142.869	225.184	721.799		142.869	-125.4	-181.484		142.869	-125.4	-0.545
143.184	98.4069	538.413		143.184	223.608	719.439		143.184	-125.201	-181.026		143.184	-125.201	-0.54362
143.498	97.04	536.283		143.498	222.04	717.09		143.498	-125	-180.807		143.498	-125	-0.54296
143.811	95.7066	534.305		143.811	220.479	714.75		143.811	-124.773	-180.445		143.811	-124.773	-0.54188
144.126	94.3836	532.216		144.126	218.911	712.399		144.126	-124.527	-180.182		144.126	-124.527	-0.54109
144.44	93.0863	530.205		144.44	217.35	710.057		144.44	-124.263	-179.852		144.44	-124.263	-0.5401
144.753	91.8168	528.228		144.753	215.796	707.726		144.753	-123.979	-179.499		144.753	-123.979	-0.53904
145.067	90.5698	526.585		145.067	214.24	705.391		145.067	-123.67	-178.807		145.067	-123.67	-0.53696
145.382	89.3344	524.596		145.382	212.681	703.052		145.382	-123.347	-178.456		145.382	-123.347	-0.5359
145.695	88.118	522.825		145.695	211.135	700.731		145.695	-123.017	-177.906		145.695	-123.017	-0.53425
146.009	86.9289	520.915		146.009	209.587	698.406		146.009	-122.658	-177.491		146.009	-122.658	-0.533
146.324	85.7612	519.195		146.324	208.036	696.077		146.324	-122.275	-176.882		146.324	-122.275	-0.53118
146.638	84.6159	517.315		146.638	206.494	693.759		146.638	-121.878	-176.443		146.638	-121.878	-0.52986
146.951	83.486	515.43		146.951	204.959	691.452		146.951	-121.473	-176.023		146.951	-121.473	-0.5286
147.266	82.3803	513.845		147.266	203.417	689.135		147.266	-121.037	-175.29		147.266	-121.037	-0.5264
147.58	81.2893	512.484		147.58	201.884	686.828		147.58	-120.595	-174.345		147.58	-120.595	-0.52356
147.893	80.2243	510.505		147.893	200.358	684.534		147.893	-120.134	-174.028		147.893	-120.134	-0.52261
148.207	79.168	508.767		148.207	198.831	682.236		148.207	-119.663	-173.469		148.207	-119.663	-0.52093
148.522	78.1428	507.027		148.522	197.303	679.935		148.522	-119.16	-172.909		148.522	-119.16	-0.51925
148.835	77.1317	505.616		148.835	195.787	677.653		148.835	-118.655	-172.037		148.835	-118.655	-0.51663
149.149	76.1378	504.097		149.149	194.27	675.369		149.149	-118.132	-171.272		149.149	-118.132	-0.51433
149.464	75.1549	502.417		149.464	192.752	673.082		149.464	-117.597	-170.666		149.464	-117.597	-0.51251
149.777	74.199	501.096		149.777	191.247	670.815		149.777	-117.048	-169.718		149.777	-117.048	-0.50966
150.091	73.2578	499.864		150.091	189.741	668.544		150.091	-116.483	-168.68		150.091	-116.483	-0.50655
150.406	72.3319	498.168		150.406	188.234	666.272		150.406	-115.902	-168.104		150.406	-115.902	-0.50482
150.72	71.4222	496.485		150.72	186.735	664.012		150.72	-115.313	-167.527		150.72	-115.313	-0.50309
151.033	70.5167	495.191		151.033	185.246	661.765		151.033	-114.729	-166.574		151.033	-114.729	-0.50022
151.348	69.6458	493.852		151.348	183.75	659.508		151.348	-114.105	-165.657		151.348	-114.105	-0.49747
151.662	68.783	492.378		151.662	182.264	657.265		151.662	-113.481	-164.887		151.662	-113.481	-0.49516
151.975	67.9326	491.019		151.975	180.786	655.034		151.975	-112.854	-164.015		151.975	-112.854	-0.49254
152.289	67.0927	489.761		152.289	179.308	652.801		152.289	-112.216	-163.04		152.289	-112.216	-0.48961
152.604	66.2859	488.335		152.604	177.83	650.567		152.604	-111.544	-162.233		152.604	-111.544	-0.48719
152.917	65.4938	487.179		152.917	176.365	648.353		152.917	-110.871	-161.175		152.917	-110.871	-0.48401
153.231	64.7085	486.007		153.231	174.9	646.139		153.231	-110.191	-160.131		153.231	-110.191	-0.48088
153.546	63.9288	484.475		153.546	173.435	643.923		153.546	-109.506	-159.448		153.546	-109.506	-0.47882
153.86	63.1831	483.114		153.86	171.979	641.721		153.86	-108.796	-158.607		153.86	-108.796	-0.4763
154.173	62.4301	482.027		154.173	170.532	639.532		154.173	-108.102	-157.505		154.173	-108.102	-0.47299
154.488	61.6926	480.915		154.488	169.081	637.335		154.488	-107.388	-156.42		154.488	-107.388	-0.46973
154.802	60.9751	479.497		154.802	167.639	635.152		154.802	-106.664	-155.655		154.802	-106.664	-0.46743
155.115	60.2744	478.304		155.115	166.207	632.983		155.115	-105.932	-154.679		155.115	-105.932	-0.4645
155.429	59.5802	477.205		155.429	164.775	630.813		155.429	-105.195	-153.608		155.429	-105.195	-0.46129
155.744	58.8953	475.876		155.744	163.343	628.644		155.744	-104.448	-152.768		155.744	-104.448	-0.45876
156.057	58.2372	474.711		156.057	161.926	626.495		156.057	-103.689	-151.784		156.057	-103.689	-0.45581
156.371	57.5845	473.97		156.371	160.509	624.347		156.371	-102.925	-150.377		156.371	-102.925	-0.45158
156.686	56.9445	472.606		156.686	159.093	622.199		156.686	-102.149	-149.593		156.686	-102.149	-0.44923
157	56.3077	471.481		157	157.687	620.065		157	-101.38	-148.584		157	-101.38	-0.4462
157.313	55.6959	470.261		157.313	156.291	617.945		157.313	-100.595	-147.684		157.313	-100.595	-0.4435
157.628	55.1087	469.399		157.628	154.891	615.82		157.628	-99.7827	-146.421		157.628	-99.7827	-0.4397
157.942	54.5192	468.502		157.942	153.502	613.709		157.942	-98.9826	-145.207		157.942	-98.9826	-0.43606
158.255	53.9434	467.44		158.255	152.122	611.612		158.255	-98.1787	-144.172		158.255	-98.1787	-0.43295
158.57	53.3695	466.391		158.57	150.739	609.51		158.57	-97.3698	-143.12		158.57	-97.3698	-0.42979
158.884	52.8224	465.62		158.884	149.367	607.423		158.884	-96.5444	-141.803		158.884	-96.5444	-0.42584
159.197	52.264	464.588		159.197	148.004	605.351		159.197	-95.7403	-140.762		159.197	-95.7403	-0.42271
159.511	51.7311	463.576		159.511	146.644	603.28		159.511	-94.9125	-139.704		159.511	-94.9125	-0.41953
159.826	51.2047	462.884		159.826	145.284	601.211		159.826	-94.0796	-138.327		159.826	-94.0796	-0.4154
160.139	50.6938	462.011		160.139	143.94	599.163		160.139	-93.246	-137.152		160.139	-93.246	-0.41187
160.453	50.1872	461.117		160.453	142.597	597.118		160.453	-92.4099	-136.001		160.453	-92.4099	-0.40841
160.768	49.6925	460.075		160.768	141.256	595.075		160.768	-91.5639	-135		160.768	-91.5639	-0.40541
161.082	49.2029	459.104		161.082	139.926	593.047		161.082	-90.7233	-133.943		161.082	-90.7233	-0.40223
161.395	48.7331	458.454		161.395	138.607	591.034		161.395	-89.8736	-132.581		161.395	-89.8736	-0.39814
161.71	48.2636	457.682		161.71	137.285	589.018		161.71	-89.0213	-131.336		161.71	-89.0213	-0.3944
162.024	47.8081	456.823		162.024	135.974	587.017		162.024	-88.1661	-130.194		162.024	-88.1661	-0.39097
162.337	47.3629	456.117		162.337	134.674	585.032		162.337	-87.311	-128.916		162.337	-87.311	-0.38713
162.651	46.9325	455.574		162.651	133.376	583.05		162.651	-86.4438	-127.476		162.651	-86.4438	-0.38281
162.966	46.4954	454.906		162.966	132.081	581.071		162.966	-85.5859	-126.165		162.966	-85.5859	-0.37887
163.279	46.0807	454.23		163.279	130.801	579.114		163.279	-84.7205	-124.885		163.279	-84.7205	-0.37503
163.593	45.6713	453.439		163.593	129.524	577.161		163.593	-83.8526	-123.722		163.593	-83.8526	-0.37154
163.908	45.2757	452.749		163.908	128.25	575.211		163.908	-82.9739	-122.462		163.908	-82.9739	-0.36775
164.222	44.8784	452.245		164.222	126.986	573.278		164.222	-82.1079	-121.033		164.222	-82.1079	-0.36346
164.535	44.49	451.504		164.535	125.734	571.361		164.535	-81.2441	-119.856		164.535	-81.2441	-0.35993
164.85	44.1069	450.857		164.85	124.481	569.441		164.85	-80.3742	-118.584		164.85	-80.3742	-0.35611
165.164	43.7326	450.375		165.164	123.239	567.538		165.164	-79.5067	-117.163		165.164	-79.5067	-0.35184
165.477	43.3709	449.862		165.477	122.009	565.651		165.477	-78.6379	-115.789		165.477	-78.6379	-0.34771
165.792	43.0018	449.275		165.792	120.778	563.763		165.792	-77.776	-114.488		165.792	-77.776	-0.34381
166.106	42.6441	448.723		166.106	119.558	561.891		166.106	-76.9142	-113.169		166.106	-76.9142	-0.33985
166.419	42.3025	448.232		166.419	118.35	560.036		166.419	-76.0476	-111.805		166.419	-76.0476	-0.33575
166.733	41.9572	447.869		166.733	117.146	558.186		166.733	-75.1883	-110.318		166.733	-75.1883	-0.33128
167.048	41.6229	447.24		167.048	115.945	556.341		167.048	-74.3221	-109.101		167.048	-74.3221	-0.32763
167.361	41.2942	446.633		167.361	114.76	554.519		167.361	-73.4656	-107.886		167.361	-73.4656	-0.32398
167.675	40.9816	446.308		167.675	113.579	552.702		167.675	-72.597	-106.395		167.675	-72.597	-0.3195
167.99	40.6586	445.846		167.99	112.402	550.891		167.99	-71.743	-105.045		167.99	-71.7429	-0.31545
168.304	40.3557	445.395		168.304	111.236	549.097		168.304	-70.8806	-103.701		168.304	-70.8806	-0.31141
168.617	40.0513	444.834		168.617	110.083	547.319		168.617	-70.0315	-102.485		168.617	-70.0315	-0.30776
168.932	39.7695	444.521		168.932	108.93	545.543		168.932	-69.1606	-101.022		168.932	-69.1606	-0.30337
169.246	39.5174	444.182		169.246	107.789	543.783		169.246	-68.2718	-99.6016		169.246	-68.2718	-0.2991
169.559	39.2677	443.596		169.559	106.66	542.041		169.559	-67.3925	-98.4449		169.559	-67.3925	-0.29563
169.873	39.0449	443.285		169.873	105.536	540.305		169.873	-66.491	-97.02		169.873	-66.491	-0.29135
170.188	38.8472	442.815		170.188	104.417	538.576		170.188	-65.5693	-95.7614		170.188	-65.5693	-0.28757
170.501	38.664	442.434		170.501	103.313	536.87		170.501	-64.6488	-94.436		170.501	-64.6488	-0.28359
170.815	38.5104	442.349		170.815	102.214	535.171		170.815	-63.7036	-92.8223		170.815	-63.7036	-0.27875
171.13	38.3765	441.895		171.13	101.12	533.479		171.13	-62.7439	-91.5843		171.13	-62.7439	-0.27503
171.444	38.2596	441.749		171.444	100.039	531.805		171.444	-61.7795	-90.0562		171.444	-61.7795	-0.27044
171.757	38.15	441.519		171.757	98.9699	530.148		171.757	-60.82	-88.6289		171.757	-60.82	-0.26615
172.072	38.072	441.583		172.072	97.9028	528.494		172.072	-59.8308	-86.911		172.072	-59.8308	-0.26099
172.386	37.9967	441.56		172.386	96.8481	526.858		172.386	-58.8514	-85.2983		172.386	-58.8514	-0.25615
172.699	37.9311	441.328		172.699	95.8057	525.24		172.699	-57.8746	-83.9121		172.699	-57.8746	-0.25199
173.014	37.8936	441.067		173.014	94.7657	523.625		173.014	-56.8721	-82.5574		173.014	-56.8721	-0.24792
173.328	37.8624	441.032		173.328	93.7383	522.028		173.328	-55.8759	-80.9964		173.328	-55.8759	-0.24323
173.641	37.8444	440.981		173.641	92.7233	520.449		173.641	-54.8788	-79.4679		173.641	-54.8788	-0.23864
173.955	37.8255	441.065		173.955	91.7144	518.879		173.955	-53.8889	-77.8144		173.955	-53.8889	-0.23368
174.27	37.8239	440.871		174.27	90.7117	517.317		174.27	-52.8877	-76.4462		174.27	-52.8877	-0.22957
174.583	37.8444	440.808		174.583	89.7248	515.779		174.583	-51.8804	-74.9716		174.583	-51.8803	-0.22514
174.897	37.8598	440.764		174.897	88.7442	514.25		174.897	-50.8844	-73.4859		174.897	-50.8844	-0.22068
175.212	37.8788	440.623		175.212	87.7701	512.729		175.212	-49.8914	-72.1061		175.212	-49.8914	-0.21653
175.526	37.9075	440.544		175.526	86.8089	511.228		175.526	-48.9015	-70.6834		175.526	-48.9015	-0.21226
175.839	37.9449	440.668		175.839	85.8605	509.745		175.839	-47.9155	-69.0769		175.839	-47.9156	-0.20744
176.154	37.9916	440.532		176.154	84.9158	508.267		176.154	-46.9243	-67.735		176.154	-46.9243	-0.20341
176.468	38.0464	440.552		176.468	83.9841	506.808		176.468	-45.9377	-66.2563		176.468	-45.9377	-0.19897
176.781	38.1048	440.506		176.781	83.0653	505.368		176.781	-44.9605	-64.8619		176.781	-44.9605	-0.19478
177.095	38.1623	440.317		177.095	82.1536	503.938		177.095	-43.9913	-63.6206		177.095	-43.9913	-0.19105
177.41	38.2279	440.303		177.41	81.2492	502.518		177.41	-43.0213	-62.2149		177.41	-43.0213	-0.18683
177.723	38.2955	440.152		177.723	80.3606	501.121		177.723	-42.0652	-60.9689		177.723	-42.0652	-0.18309
178.037	38.3626	440.222		178.037	79.4795	499.735		178.037	-41.1169	-59.5132		178.037	-41.1169	-0.17872
178.352	38.4457	440.026		178.352	78.606	498.36		178.352	-40.1603	-58.3338		178.352	-40.1602	-0.17518
178.666	38.5114	440.136		178.666	77.7457	497.004		178.666	-39.2343	-56.8678		178.666	-39.2343	-0.17077
178.979	38.5788	440.092		178.979	76.8986	495.668		178.979	-38.3198	-55.5753		178.979	-38.3198	-0.16689
179.294	38.6773	439.897		179.294	76.0566	494.338		179.294	-37.3793	-54.4407		179.294	-37.3793	-0.16349
179.608	38.7641	439.906		179.608	75.2281	493.028		179.608	-36.464	-53.1217		179.608	-36.464	-0.15952
179.921	38.8457	439.798		179.921	74.4128	491.737		179.921	-35.5671	-51.9397		179.921	-35.5671	-0.15598
180.235	38.9417	439.837		180.235	73.6057	490.459		180.235	-34.664	-50.6213		180.235	-34.664	-0.15202
180.55	39.0434	439.81		180.55	72.807	489.191		180.55	-33.7636	-49.3811		180.55	-33.7636	-0.14829
180.863	39.142	439.767		180.863	72.0242	487.948		180.863	-32.8822	-48.1807		180.863	-32.8822	-0.14469
181.177	39.2569	439.636		181.177	71.2499	486.717		181.177	-31.993	-47.0809		181.177	-31.9931	-0.14138
181.492	39.3735	439.643		181.492	70.4843	485.498		181.492	-31.1108	-45.8546		181.492	-31.1108	-0.1377
181.805	39.4747	439.808		181.805	69.7347	484.302		181.805	-30.26	-44.4938		181.805	-30.26	-0.13362
182.119	39.5885	439.8		182.119	68.9939	483.119		182.119	-29.4054	-43.319		182.119	-29.4054	-0.13009
182.434	39.7047	439.684		182.434	68.2621	481.949		182.434	-28.5575	-42.2652		182.434	-28.5575	-0.12692
182.748	39.8158	439.714		182.748	67.5441	480.8		182.748	-27.7283	-41.085		182.748	-27.7283	-0.12338
183.061	39.9386	439.77		183.061	66.8397	479.67		183.061	-26.9011	-39.8999		183.061	-26.9011	-0.11982
183.376	40.0559	439.583		183.376	66.1424	478.55		183.376	-26.0865	-38.9668		183.376	-26.0865	-0.11702
183.69	40.1663	439.765		183.69	65.459	477.45		183.69	-25.2927	-37.6848		183.69	-25.2927	-0.11317
184.003	40.2955	439.765		184.003	64.7893	476.371		184.003	-24.4939	-36.6055		184.003	-24.4938	-0.10993
184.317	40.4216	439.612		184.317	64.1293	475.305		184.317	-23.7077	-35.6938		184.317	-23.7077	-0.10719
184.632	40.5469	439.713		184.632	63.4791	474.254		184.632	-22.9322	-34.541		184.632	-22.9322	-0.10373
184.945	40.6694	439.577		184.945	62.8448	473.226		184.945	-22.1754	-33.6492		184.945	-22.1754	-0.10105
185.259	40.8017	439.746		185.259	62.2205	472.212		185.259	-21.4187	-32.4664		185.259	-21.4187	-0.0975
185.574	40.9321	439.687		185.574	61.6062	471.213		185.574	-20.6741	-31.5261		185.574	-20.6741	-0.09467
185.888	41.0697	439.875		185.888	61.0061	470.234		185.888	-19.9364	-30.3596		185.888	-19.9364	-0.09117
186.201	41.2143	439.965		186.201	60.4201	469.277		186.201	-19.2058	-29.3115		186.201	-19.2058	-0.08802
186.516	41.3489	440.026		186.516	59.8426	468.331		186.516	-18.4937	-28.3047		186.516	-18.4937	-0.085
186.83	41.496	439.98		186.83	59.2793	467.406		186.83	-17.7833	-27.4255		186.83	-17.7833	-0.08236
187.143	41.6286	440.074		187.143	58.7301	466.502		187.143	-17.1016	-26.4284		187.143	-17.1016	-0.07936
187.457	41.774	440.346		187.457	58.1917	465.613		187.457	-16.4178	-25.2676		187.457	-16.4178	-0.07588
187.772	41.9118	440.152		187.772	57.6643	464.74		187.772	-15.7525	-24.5879		187.772	-15.7525	-0.07384
188.085	42.0647	440.128		188.085	57.1527	463.891		188.085	-15.088	-23.7629		188.085	-15.088	-0.07136
188.399	42.1878	440.226		188.399	56.6522	463.058		188.399	-14.4645	-22.8318		188.399	-14.4645	-0.06856
188.714	42.3386	440.463		188.714	56.163	462.24		188.714	-13.8244	-21.7772		188.714	-13.8244	-0.0654
189.027	42.488	440.396		189.027	55.6897	461.447		189.027	-13.2017	-21.051		189.027	-13.2018	-0.06322
189.341	42.6343	440.579		189.341	55.2278	460.67		189.341	-12.5936	-20.0903		189.341	-12.5936	-0.06033
189.656	42.7866	440.824		189.656	54.7775	459.909		189.656	-11.9909	-19.0853		189.656	-11.9909	-0.05731
189.97	42.9257	440.903		189.97	54.3418	459.17		189.97	-11.4161	-18.2675		189.97	-11.4161	-0.05486
190.283	43.0769	440.955		190.283	53.9205	458.453		190.283	-10.8436	-17.4971		190.283	-10.8436	-0.05254
190.598	43.2461	440.894		190.598	53.5098	457.75		190.598	-10.2637	-16.8561		190.598	-10.2637	-0.05062
190.912	43.3905	441.192		190.912	53.1138	457.069		190.912	-9.72328	-15.8769		190.912	-9.72328	-0.04768
191.225	43.5557	441.371		191.225	52.7323	456.409		191.225	-9.17665	-15.0382		191.225	-9.17665	-0.04516
191.539	43.7077	441.579		191.539	52.3631	455.767		191.539	-8.65537	-14.1886		191.539	-8.65537	-0.04261
191.854	43.8803	441.66		191.854	52.0063	455.143		191.854	-8.12603	-13.4829		191.854	-8.12603	-0.04049
192.167	44.0384	441.763		192.167	51.6653	454.543		192.167	-7.62686	-12.7799		192.167	-7.62686	-0.03838
192.481	44.1981	442.009		192.481	51.3369	453.96		192.481	-7.13879	-11.9518		192.481	-7.13879	-0.03589
192.796	44.3764	442.269		192.796	51.0212	453.396		192.796	-6.64482	-11.1273		192.796	-6.64482	-0.03342
193.11	44.5341	442.489		193.11	50.7204	452.854		193.11	-6.18634	-10.3653		193.11	-6.18634	-0.03113
193.423	44.6916	442.554		193.423	50.4344	452.334		193.423	-5.74286	-9.78067		193.423	-5.74286	-0.02937
193.738	44.866	442.819		193.738	50.1606	451.831		193.738	-5.29464	-9.012		193.738	-5.29464	-0.02706
194.052	45.0301	443.084		194.052	49.9017	451.351		194.052	-4.87166	-8.26647		194.052	-4.87166	-0.02482
194.365	45.2015	443.142		194.365	49.6578	450.892		194.365	-4.45626	-7.75038		194.365	-4.45626	-0.02327
194.679	45.3702	443.602		194.679	49.4272	450.453		194.679	-4.05696	-6.85127		194.679	-4.05696	-0.02057
194.994	45.5297	443.875		194.994	49.2102	450.033		194.994	-3.68041	-6.15766		194.994	-3.68041	-0.01849
195.307	45.6906	444.036		195.307	49.0088	449.637		195.307	-3.31826	-5.60091		195.307	-3.31826	-0.01682
195.621	45.8539	444.213		195.621	48.8213	449.261		195.621	-2.96742	-5.04745		195.621	-2.96742	-0.01516
195.936	46.0099	444.206		195.936	48.6477	448.904		195.936	-2.63777	-4.69836		195.936	-2.63777	-0.01411
196.25	46.1749	444.406		196.25	48.4892	448.57		196.25	-2.31436	-4.16453		196.25	-2.31436	-0.01251
196.563	46.3329	444.396		196.563	48.3459	448.259		196.563	-2.01295	-3.86304		196.563	-2.01295	-0.0116
196.878	46.487	445.073		196.878	48.2163	447.967		196.878	-1.7293	-2.89422		196.878	-1.7293	-0.00869
197.192	46.6564	445.398		197.192	48.102	447.698		197.192	-1.44559	-2.30004		197.192	-1.44559	-0.00691
197.505	46.8106	445.395		197.505	48.0029	447.452		197.505	-1.19223	-2.05611		197.505	-1.19223	-0.00617
197.82	46.9685	445.575		197.82	47.9181	447.225		197.82	-0.94957	-1.65068		197.82	-0.94957	-0.00496
198.134	47.1243	445.873		198.134	47.8486	447.022		198.134	-0.72422	-1.1492		198.134	-0.72422	-0.00345
198.447	47.2946	446.195		198.447	47.7943	446.841		198.447	-0.49968	-0.64604		198.447	-0.49968	-0.00194
198.761	47.4547	446.392		198.761	47.755	446.682		198.761	-0.30026	-0.2895		198.761	-0.30026	-0.000869369
199.076	47.6041	446.654		199.076	47.7309	446.544		199.076	-0.12681	0.10979		199.076	-0.12681	0.0003297
199.389	47.7517	446.746		199.389	47.7221	446.43		199.389	0.02958	0.31583		199.389	0.02958	0.000948438
199.703	47.9151	446.72		199.703	47.7288	446.338		199.703	0.18628	0.38162		199.703	0.18628	0.00115
200.018	48.0738	446.895		200.018	47.7509	446.269		200.018	0.32285	0.62647		200.018	0.32285	0.00188
200.332	48.2255	447.175		200.332	47.7886	446.223		200.332	0.43694	0.95283		200.332	0.43694	0.00286
200.645	48.3749	447.269		200.645	47.8416	446.199		200.645	0.53329	1.07012		200.645	0.53329	0.00321
200.96	48.514	447.406		200.96	47.9108	446.198		200.96	0.60327	1.2078		200.96	0.60327	0.00363
201.274	48.6567	447.868		201.274	47.9954	446.221		201.274	0.66128	1.64679		201.274	0.66128	0.00495
201.587	48.8124	447.893		201.587	48.0956	446.267		201.587	0.71685	1.62645		201.587	0.71685	0.00488
201.901	48.9495	447.88		201.901	48.212	446.336		201.901	0.73751	1.54476		201.901	0.73751	0.00464
202.216	49.0983	447.83		202.216	48.3447	446.428		202.216	0.75357	1.4014		202.216	0.75357	0.00421
202.529	49.2422	447.98		202.529	48.4926	446.544		202.529	0.74951	1.43549		202.529	0.74951	0.00431
202.843	49.381	448.119		202.843	48.6571	446.684		202.843	0.72382	1.43489		202.843	0.72382	0.00431
203.158	49.5307	448.275		203.158	48.8384	446.848		203.158	0.69223	1.427		203.158	0.69223	0.00429
203.472	49.6647	448.415		203.472	49.0354	447.035		203.472	0.62929	1.3795		203.472	0.62929	0.00414
203.785	49.8202	448.253		203.785	49.2481	447.246		203.785	0.5721	1.00712		203.785	0.5721	0.00302
204.1	49.9585	448.412		204.1	49.4785	447.483		204.1	0.47994	0.92973		204.1	0.47994	0.00279
204.414	50.095	448.502		204.414	49.7248	447.742		204.414	0.37018	0.75932		204.414	0.37018	0.00228
204.727	50.2428	448.671		204.727	49.9868	448.026		204.727	0.25603	0.64501		204.727	0.25603	0.00194
205.042	50.3734	448.87		205.042	50.2671	448.335		205.042	0.10633	0.53498		205.042	0.10633	0.00161
205.356	50.5276	449.397		205.356	50.5632	448.668		205.356	-0.03566	0.72904		205.356	-0.03566	0.00219
205.669	50.6675	449.446		205.669	50.8752	449.025		205.669	-0.20764	0.42119		205.669	-0.20764	0.00126
205.983	50.7945	449.351		205.983	51.2049	449.335		205.983	-0.41043	0.01655		205.983	-0.41043	4.96997e-05
206.298	50.9404	449.248		206.298	51.5528	449.52		206.298	-0.61234	-0.27153		206.298	-0.61234	-0.000815405
206.611	51.0818	449.465		206.611	51.9153	449.704		206.611	-0.83348	-0.23908		206.611	-0.83348	-0.000717958
206.925	51.1937	449.527		206.925	52.2857	449.889		206.925	-1.092	-0.36148		206.925	-1.092	-0.00109
207.24	51.3334	449.565		207.24	52.6214	450.074		207.24	-1.28794	-0.50886		207.24	-1.28794	-0.00153
207.554	103.35	500.059		207.554	103.915	500.684		207.554	-0.565	-0.62551		207.554	0	0
207.867	103.323	499.773		207.867	103.888	500.587		207.867	-0.56488	-0.81434		207.867	0	0
208.182	103.307	500.075		208.182	103.86	500.489		208.182	-0.55251	-0.41349		208.182	0	0
208.496	103.291	499.815		208.496	103.832	500.391		208.496	-0.54138	-0.57536		208.496	0	0
208.809	103.273	499.925		208.809	103.804	500.293		208.809	-0.53091	-0.36841		208.809	0	0
209.123	103.249	499.734		209.123	103.776	500.195		209.123	-0.52782	-0.46076		209.123	0	0
209.438	103.219	499.574		209.438	103.749	500.097		209.438	-0.52924	-0.52333		209.438	0	0
209.751	103.191	499.5		209.751	103.721	499.999		209.751	-0.53026	-0.49902		209.751	0	0
210.065	103.161	499.406		210.065	103.693	499.901		210.065	-0.53177	-0.49533		210.065	0	0
210.38	103.12	499.498		210.38	103.665	499.803		210.38	-0.54524	-0.30573		210.38	0	0
210.694	103.078	498.976		210.694	103.637	499.705		210.694	-0.55941	-0.72927		210.694	0	0
211.007	103.046	498.859		211.007	103.61	499.608		211.007	-0.5633	-0.74881		211.007	0	0
211.322	103.002	499.015		211.322	103.582	499.51		211.322	-0.58024	-0.49444		211.322	0	0
211.636	102.963	498.702		211.636	103.554	499.412		211.636	-0.59093	-0.70959		211.636	0	0
211.949	102.921	498.417		211.949	103.526	499.314		211.949	-0.60573	-0.89652		211.949	0	0
212.264				212.264				212.264	0	0		212.264	0	0
212.578				212.578				212.578	0	0		212.578	0	0
212.891				212.891				212.891	0	0		212.891	0	0
213.205				213.205				213.205	0	0		213.205	0	0
213.52				213.52				213.52	0	0		213.52	0	0
213.833				213.833				213.833	0	0		213.833	0	0
214.147				214.147				214.147	0	0		214.147	0	0
214.462				214.462				214.462	0	0		214.462	0	0
214.776				214.776				214.776	0	0		214.776	0	0
215.089				215.089				215.089	0	0		215.089	0	0
215.404				215.404				215.404	0	0		215.404	0	0
215.718				215.718				215.718	0	0		215.718	0	0
216.031				216.031				216.031	0	0		216.031	0	0
216.345				216.345				216.345	0	0		216.345	0	0
216.66				216.66				216.66	0	0		216.66	0	0
216.973				216.973				216.973	0	0		216.973	0	0
217.287				217.287				217.287	0	0		217.287	0	0
217.602				217.602				217.602	0	0		217.602	0	0
217.916				217.916				217.916	0	0		217.916	0	0
218.229				218.229				218.229	0	0		218.229	0	0
218.544				218.544				218.544	0	0		218.544	0	0
218.858				218.858				218.858	0	0		218.858	0	0
219.171				219.171				219.171	0	0		219.171	0	0
									0	0			0	0
									0	0			0	0
									0	0			0	0
									0	0			0	0
									0	0			0	0
									0	0			0	0
									0	0			0	0
									0	0			0	0
									0	0			0	0
									0	0			0	0
									0	0			0	0
									0	0			0	0
									0	0			0	0
									0	0			0	0
									0	0			0	0
									0	0			0	0
									0	0			0	0
									0	0			0	0
									0	0			0	0
									0	0			0	0
									0	0			0	0
									0	0			0	0
									0	0			0	0
									0	0			0	0
									0	0			0	0
									0	0			0	0
									0	0			0	0
									0	0			0	0
									0	0			0	0
									0	0			0	0
									0	0			0	0
									0	0			0	0
									0	0			0	0
									0	0			0	0
									0	0			0	0
									0	0			0	0
									0	0			0	0
									0	0			0	0
									0	0			0	0
									0	0			0	0
									0	0			0	0
									0	0			0	0
									0	0			0	0
									0	0			0	0
									0	0			0	0
									0	0			0	0
									0	0			0	0
									0	0			0	0
									0	0			0	0
									0	0			0	0
									0	0			0	0
									0	0			0	0
									0	0			0	0
									0	0			0	0
									0	0			0	0
									0	0			0	0
									0	0			0	0
									0	0			0	0
									0	0			0	0
									0	0			0	0
									0	0			0	0
									0	0			0	0
									0	0			0	0
									0	0			0	0
									0	0			0	0
									0	0			0	0
									0	0			0	0
									0	0			0	0
									0	0			0	0
									0	0			0	0
									0	0			0	0
									0	0			0	0
									0	0			0	0
									0	0			0	0
									0	0			0	0
									0	0			0	0
									0	0			0	0
									0	0			0	0
									0	0			0	0
									0	0			0	0
									0	0			0	0
									0	0			0	0
									0	0			0	0
									0	0			0	0
									0	0			0	0
									0	0			0	0
									0	0			0	0
									0	0			0	0
									0	0			0	0
									0	0			0	0
									0	0			0	0

## Sheet: ES
	Raw data				Baseline				Baseline corrected				normalised
Time (s)	m/z 32	m/z 34		Time (s)	m/z 32	m/z 34		Time (s)	m/z 32	m/z 34		Time (s)	m/z 32	m/z 34
0.314	953.533	1789.62		0.314	949.82	1792.1		0.314	3.71324	-2.48102		0.314	3.71324	-0.00745
0.628	950.609	1785.16		0.628	947.21	1787.9		0.628	3.39899	-2.73798		0.628	3.39899	-0.00822		m/z 34 detector was 333 times more sensetive than m/z detector, hence, m/z 34 normalised by deviding the baseline corrected singal with 333
0.941	947.693	1780.68		0.941	944.609	1783.7		0.941	3.08452	-3.02521		0.941	3.08452	-0.00908
1.256	944.791	1776.41		1.256	941.99	1779.48		1.256	2.80047	-3.06296		1.256	2.80047	-0.0092
1.57	941.912	1772.26		1.57	939.381	1775.26		1.57	2.53165	-2.99727		1.57	2.53165	-0.009
1.883	939.051	1767.94		1.883	936.779	1771.05		1.883	2.27241	-3.11295		1.883	2.27241	-0.00935
2.197	936.18	1763.79		2.197	934.165	1766.83		2.197	2.01428	-3.04024		2.197	2.01428	-0.00913
2.512	933.311	1759.54		2.512	931.527	1762.59		2.512	1.78334	-3.0561		2.512	1.78334	-0.00918
2.825	930.477	1755.4		2.825	928.906	1758.38		2.825	1.5714	-2.98403		2.825	1.5714	-0.00896
3.14	927.623	1751.06		3.14	926.267	1754.14		3.14	1.35574	-3.08741		3.14	1.35574	-0.00927
3.453	924.758	1747.14		3.453	923.646	1749.94		3.453	1.11232	-2.79123		3.453	1.11232	-0.00838
3.767	921.919	1742.67		3.767	921.016	1745.71		3.767	0.90279	-3.04201		3.767	0.90279	-0.00914
4.081	919.099	1738.09		4.081	918.387	1741.5		4.081	0.71168	-3.41069		4.081	0.71168	-0.01024
4.395	916.258	1733.67		4.395	915.758	1737.28		4.395	0.49953	-3.6079		4.395	0.49953	-0.01083
4.71	913.413	1729.95		4.71	913.122	1733.06		4.71	0.2907	-3.1117		4.71	0.2907	-0.00934
5.024	910.589	1725.77		5.024	910.496	1728.85		5.024	0.09343	-3.0796		5.024	0.09343	-0.00925
5.337	907.801	1721.26		5.337	907.878	1724.67		5.337	-0.07723	-3.40581		5.337	-0.07723	-0.01023
5.651	904.997	1717.01		5.651	905.254	1720.48		5.651	-0.25718	-3.46331		5.651	-0.25718	-0.0104
5.966	902.189	1713.18		5.966	902.622	1716.28		5.966	-0.43315	-3.09743		5.966	-0.43315	-0.0093
6.28	899.418	1709.25		6.28	900.001	1712.1		6.28	-0.58328	-2.8523		6.28	-0.58328	-0.00857
6.593	896.662	1704.63		6.593	897.39	1707.95		6.593	-0.7283	-3.32238		6.593	-0.7283	-0.00998
6.907	893.903	1700.69		6.907	894.772	1703.8		6.907	-0.86902	-3.10261		6.907	-0.86902	-0.00932
7.222	891.141	1696.88		7.222	892.149	1699.64		7.222	-1.00794	-2.75458		7.222	-1.00794	-0.00827
7.535	888.4	1692.43		7.535	889.544	1695.52		7.535	-1.14352	-3.08881		7.535	-1.14352	-0.00928
7.849	885.723	1688.78		7.849	886.933	1691.4		7.849	-1.20987	-2.61776		7.849	-1.20987	-0.00786
8.163	883.054	1684.6		8.163	884.325	1687.29		8.163	-1.27157	-2.69305		8.163	-1.27157	-0.00809
8.477	880.395	1680.74		8.477	881.72	1683.2		8.477	-1.32508	-2.45205		8.477	-1.32508	-0.00736
8.791	877.783	1676.31		8.791	879.118	1679.12		8.791	-1.33517	-2.80778		8.791	-1.33517	-0.00843
9.105	875.198	1672.52		9.105	876.519	1675.06		9.105	-1.32122	-2.53749		9.105	-1.32122	-0.00762
9.42	872.634	1668.89		9.42	873.915	1671		9.42	-1.28125	-2.10411		9.42	-1.28125	-0.00632
9.734	870.091	1665.41		9.734	871.323	1666.97		9.734	-1.23207	-1.55628		9.734	-1.23207	-0.00467
10.048	867.643	1661.52		10.048	868.734	1662.96		10.048	-1.09164	-1.43739		10.048	-1.09164	-0.00432
10.362	865.229	1657.88		10.362	866.15	1658.97		10.362	-0.92072	-1.0865		10.362	-0.92072	-0.00326
10.675	862.86	1654.04		10.675	863.577	1655.01		10.675	-0.71699	-0.96996		10.675	-0.71699	-0.00291
10.989	860.573	1650.6		10.989	861.001	1651.06		10.989	-0.42802	-0.46772		10.989	-0.42802	-0.0014
11.303	858.278	1647.5		11.303	858.429	1647.14		11.303	-0.15094	0.36817		11.303	-0.15094	0.00111
11.618	855.998	1644.02		11.618	855.853	1643.22		11.618	0.14553	0.80219		11.618	0.14553	0.00241
11.932	853.776	1640.98		11.932	853.29	1639.34		11.932	0.4861	1.64685		11.932	0.4861	0.00495
12.246	851.541	1637.67		12.246	850.732	1635.48		12.246	0.80891	2.18999		12.246	0.80891	0.00658
12.56	849.322	1634.37		12.56	848.179	1631.64		12.56	1.14346	2.72247		12.56	1.14346	0.00818
12.873	847.115	1631.01		12.873	845.639	1627.85		12.873	1.47624	3.16387		12.873	1.47624	0.0095
13.187	844.89	1627.83		13.187	843.097	1624.06		13.187	1.79376	3.7705		13.187	1.79376	0.01132
13.501	842.696	1624.43		13.501	840.56	1620.3		13.501	2.13648	4.12722		13.501	2.13648	0.01239
13.815	840.478	1621.33		13.815	838.028	1616.56		13.815	2.44911	4.77502		13.815	2.44911	0.01434
14.13	838.293	1618.01		14.13	835.495	1612.83		14.13	2.79832	5.18052		14.13	2.79832	0.01556
14.444	836.099	1614.58		14.444	832.976	1609.13		14.444	3.12311	5.44531		14.444	3.12311	0.01635
14.758	833.945	1611.26		14.758	830.463	1605.46		14.758	3.48223	5.80827		14.758	3.48223	0.01744
15.071	831.787	1608.38		15.071	827.964	1601.81		15.071	3.82353	6.56437		15.071	3.82353	0.01971
15.385	829.637	1604.86		15.385	825.464	1598.17		15.385	4.17364	6.68561		15.385	4.17364	0.02008
15.699	827.55	1602.14		15.699	822.97	1594.55		15.699	4.58008	7.58416		15.699	4.58008	0.02278
16.013	825.39	1599.01		16.013	820.484	1590.95		16.013	4.9066	8.06211		16.013	4.9066	0.02421
16.327	823.236	1595.62		16.327	818.004	1587.37		16.327	5.23197	8.25725		16.327	5.23197	0.0248
16.642	820.979	1592.46		16.642	815.524	1583.78		16.642	5.45447	8.67159		16.642	5.45447	0.02604
16.955	818.716	1588.96		16.955	813.067	1580.24		16.955	5.64893	8.71614		16.955	5.64893	0.02617
17.27	816.364	1585.41		17.27	810.602	1576.69		17.27	5.76216	8.71906		17.27	5.76216	0.02618
17.583	813.969	1582.12		17.583	808.16	1573.17		17.583	5.80844	8.95014		17.583	5.80844	0.02688
17.898	811.516	1578.56		17.898	805.711	1569.65		17.898	5.80522	8.90868		17.898	5.80522	0.02675
18.211	808.996	1574.83		18.211	803.285	1566.16		18.211	5.71067	8.66913		18.211	5.71067	0.02603
18.525	806.371	1571.26		18.525	800.86	1562.67		18.525	5.51094	8.59269		18.525	5.51094	0.0258
18.84	803.693	1567.24		18.84	798.435	1559.18		18.84	5.25766	8.06018		18.84	5.25766	0.0242
19.153	800.957	1563.07		19.153	796.034	1555.72		19.153	4.92299	7.34746		19.153	4.92299	0.02206
19.468	798.176	1558.45		19.468	793.627	1552.26		19.468	4.54884	6.19611		19.468	4.54884	0.01861
19.781	795.369	1554.44		19.781	791.244	1548.82		19.781	4.12424	5.62636		19.781	4.12424	0.0169
20.096	792.514	1550.33		20.096	788.855	1545.36		20.096	3.65868	4.96834		20.096	3.65868	0.01492
20.409	789.675	1545.61		20.409	786.491	1541.94		20.409	3.18467	3.6745		20.409	3.18467	0.01103
20.724	786.845	1541.71		20.724	784.12	1538.5		20.724	2.72478	3.2131		20.724	2.72478	0.00965
21.038	784.034	1537.54		21.038	781.767	1535.08		21.038	2.26681	2.46008		21.038	2.26681	0.00739
21.351	781.301	1533.29		21.351	779.431	1531.67		21.351	1.86944	1.61358		21.351	1.86944	0.00485
21.666	778.583	1529.05		21.666	777.09	1528.25		21.666	1.49231	0.80365		21.666	1.49231	0.00241
21.979	775.911	1524.94		21.979	774.774	1524.85		21.979	1.13625	0.08446		21.979	1.13625	0.000253634
22.294	773.296	1520.98		22.294	772.454	1521.44		22.294	0.84224	-0.45617		22.294	0.84224	-0.00137
22.607	770.718	1517.1		22.607	770.159	1518.04		22.607	0.55973	-0.94982		22.607	0.55973	-0.00285
22.922	768.208	1513.28		22.922	767.859	1514.63		22.922	0.34904	-1.34818		22.922	0.34904	-0.00405
23.236	765.72	1509.51		23.236	765.578	1511.23		23.236	0.14184	-1.72006		23.236	0.14184	-0.00517
23.549	763.283	1506.01		23.549	763.315	1507.84		23.549	-0.03199	-1.83193		23.549	-0.03199	-0.0055
23.864	760.916	1502.29		23.864	761.049	1504.43		23.864	-0.13266	-2.14472		23.864	-0.13266	-0.00644
24.177	758.586	1498.35		24.177	758.808	1501.05		24.177	-0.22241	-2.6984		24.177	-0.22241	-0.0081
24.492	756.302	1494.84		24.492	756.565	1497.64		24.492	-0.26291	-2.79856		24.492	-0.26291	-0.0084
24.805	754.008	1491.35		24.805	754.347	1494.26		24.805	-0.33976	-2.9127		24.805	-0.33976	-0.00875
25.12	751.747	1487.94		25.12	752.127	1490.86		25.12	-0.38013	-2.92056		25.12	-0.38013	-0.00877
25.434	749.49	1484.49		25.434	749.924	1487.47		25.434	-0.43482	-2.97493		25.434	-0.43482	-0.00893
25.747	747.215	1481.28		25.747	747.74	1484.09		25.747	-0.52475	-2.81176		25.747	-0.52475	-0.00844
26.062	744.952	1477.84		26.062	745.551	1480.7		26.062	-0.59891	-2.8627		26.062	-0.59891	-0.0086
26.375	742.733	1474.51		26.375	743.386	1477.33		26.375	-0.65278	-2.81412		26.375	-0.65278	-0.00845
26.69	740.48	1471.36		26.69	741.217	1473.94		26.69	-0.73661	-2.57829		26.69	-0.73661	-0.00774
27.003	738.278	1467.73		27.003	739.07	1470.58		27.003	-0.79238	-2.84284		27.003	-0.79238	-0.00854
27.318	736.056	1464.48		27.318	736.919	1467.19		27.318	-0.86327	-2.71876		27.318	-0.86327	-0.00816
27.631	733.86	1460.87		27.631	734.789	1463.84		27.631	-0.92907	-2.9639		27.631	-0.92907	-0.0089
27.945	731.632	1457.51		27.945	732.661	1460.48		27.945	-1.02894	-2.9684		27.945	-1.02894	-0.00891
28.26	729.432	1454.39		28.26	730.533	1457.11		28.26	-1.1015	-2.71441		28.26	-1.1015	-0.00815
28.573	727.26	1450.67		28.573	728.426	1453.76		28.573	-1.16673	-3.09434		28.573	-1.16673	-0.00929
28.888	725.079	1447.74		28.888	726.313	1450.4		28.888	-1.23369	-2.66016		28.888	-1.23369	-0.00799
29.201	722.923	1444.58		29.201	724.219	1447.07		29.201	-1.29614	-2.49018		29.201	-1.29614	-0.00748
29.516	720.789	1441.14		29.516	722.118	1443.72		29.516	-1.32926	-2.5831		29.516	-1.32926	-0.00776
29.829	718.663	1438.29		29.829	720.036	1440.4		29.829	-1.37314	-2.1021		29.829	-1.37314	-0.00631
30.143	716.596	1435.06		30.143	717.952	1437.07		30.143	-1.35686	-2.00587		30.143	-1.35686	-0.00602
30.458	714.525	1431.52		30.458	715.867	1433.73		30.458	-1.34227	-2.2133		30.458	-1.34227	-0.00665
30.771	712.466	1428.66		30.771	713.8	1430.43		30.771	-1.33333	-1.76234		30.771	-1.33333	-0.00529
31.086	710.436	1425.36		31.086	711.723	1427.11		31.086	-1.28769	-1.74278		31.086	-1.28769	-0.00523
31.399	708.412	1422.7		31.399	709.664	1423.81		31.399	-1.25167	-1.11366		31.399	-1.25167	-0.00334
31.714	706.418	1419.34		31.714	707.595	1420.5		31.714	-1.17722	-1.15993		31.714	-1.17722	-0.00348
32.027	704.421	1416.13		32.027	705.542	1417.22		32.027	-1.12101	-1.09648		32.027	-1.12101	-0.00329
32.341	702.438	1413.52		32.341	703.485	1413.94		32.341	-1.04684	-0.42477		32.341	-1.04684	-0.00128
32.655	700.455	1410.38		32.655	701.43	1410.66		32.655	-0.97471	-0.28656		32.655	-0.97471	-0.000860541
32.97	698.492	1407.79		32.97	699.371	1407.38		32.97	-0.8785	0.41016		32.97	-0.8785	0.00123
33.284	696.524	1404.7		33.284	697.319	1404.12		33.284	-0.79502	0.58018		33.284	-0.79502	0.00174
33.597	694.543	1401.66		33.597	695.276	1400.88		33.597	-0.73266	0.78402		33.597	-0.73266	0.00235
33.911	692.6	1398.72		33.911	693.226	1397.63		33.911	-0.62678	1.08642		33.911	-0.62678	0.00326
34.226	690.665	1395.59		34.226	691.171	1394.39		34.226	-0.50558	1.20268		34.226	-0.50558	0.00361
34.54	688.714	1393.01		34.54	689.122	1391.16		34.54	-0.40781	1.84834		34.54	-0.40781	0.00555
34.854	686.821	1390.08		34.854	687.073	1387.95		34.854	-0.25188	2.13235		34.854	-0.25188	0.0064
35.167	684.905	1387.3		35.167	685.03	1384.75		35.167	-0.12493	2.55458		35.167	-0.12493	0.00767
35.481	683.017	1384.42		35.481	682.981	1381.55		35.481	0.03649	2.87038		35.481	0.03649	0.00862
35.796	681.134	1381.52		35.796	680.926	1378.36		35.796	0.20811	3.16223		35.796	0.20811	0.0095
36.11	679.272	1378.72		36.11	678.878	1375.18		36.11	0.39325	3.53306		36.11	0.39325	0.01061
36.423	677.401	1375.87		36.423	676.84	1372.03		36.423	0.56102	3.84452		36.423	0.56102	0.01155
36.737	675.524	1373.17		36.737	674.796	1368.88		36.737	0.7274	4.29517		36.737	0.7274	0.0129
37.051	673.678	1370.31		37.051	672.756	1365.74		37.051	0.92234	4.57108		37.051	0.92234	0.01373
37.366	671.751	1367.39		37.366	670.712	1362.61		37.366	1.03885	4.78608		37.366	1.03885	0.01437
37.68	669.81	1364.48		37.68	668.678	1359.49		37.68	1.13192	4.98407		37.68	1.13192	0.01497
37.993	667.888	1361.83		37.993	666.655	1356.4		37.993	1.23345	5.4217		37.993	1.23345	0.01628
38.307	665.947	1359.15		38.307	664.63	1353.32		38.307	1.31691	5.82647		38.307	1.31691	0.0175
38.622	663.977	1355.85		38.622	662.603	1350.24		38.622	1.3741	5.61462		38.622	1.3741	0.01686
38.936	661.981	1352.95		38.936	660.589	1347.18		38.936	1.39182	5.7618		38.936	1.39182	0.0173
39.25	659.986	1349.8		39.25	658.58	1344.14		39.25	1.40552	5.65547		39.25	1.40552	0.01698
39.563	657.932	1346.88		39.563	656.585	1341.13		39.563	1.347	5.74852		39.563	1.347	0.01726
39.877	655.912	1344.08		39.877	654.59	1338.12		39.877	1.32204	5.95852		39.877	1.32204	0.01789
40.192	653.835	1340.59		40.192	652.596	1335.12		40.192	1.23909	5.47318		40.192	1.23909	0.01644
40.506	651.762	1337.15		40.506	650.617	1332.14		40.506	1.1452	5.01409		40.506	1.1452	0.01506
40.819	649.675	1334.09		40.819	648.652	1329.19		40.819	1.02297	4.89841		40.819	1.02297	0.01471
41.133	647.587	1331.03		41.133	646.69	1326.25		41.133	0.89706	4.77859		41.133	0.89706	0.01435
41.448	645.498	1328.01		41.448	644.73	1323.32		41.448	0.76758	4.69247		41.448	0.76758	0.01409
41.762	643.413	1324.83		41.762	642.788	1320.41		41.762	0.62527	4.41622		41.762	0.62527	0.01326
42.076	641.333	1321.64		42.076	640.855	1317.52		42.076	0.47772	4.12113		42.076	0.47772	0.01238
42.389	639.263	1318.62		42.389	638.939	1314.66		42.389	0.32398	3.95605		42.389	0.32398	0.01188
42.703	637.197	1315.44		42.703	637.029	1311.82		42.703	0.16802	3.62085		42.703	0.16802	0.01087
43.018	635.169	1312.18		43.018	635.124	1308.98		43.018	0.04504	3.20407		43.018	0.04504	0.00962
43.332	633.146	1309.08		43.332	633.237	1306.17		43.332	-0.09128	2.91173		43.332	-0.09128	0.00874
43.645	631.159	1305.97		43.645	631.37	1303.39		43.645	-0.21028	2.57939		43.645	-0.21028	0.00775
43.959	629.195	1303.15		43.959	629.509	1300.62		43.959	-0.31393	2.52689		43.959	-0.31393	0.00759
44.273	627.263	1300.33		44.273	627.662	1297.88		44.273	-0.39908	2.44947		44.273	-0.39908	0.00736
44.588	625.364	1297.05		44.588	625.824	1295.14		44.588	-0.45923	1.9108		44.588	-0.45923	0.00574
44.902	623.5	1294.47		44.902	624.006	1292.44		44.902	-0.50587	2.02863		44.902	-0.50587	0.00609
45.215	621.662	1291.27		45.215	622.208	1289.77		45.215	-0.54601	1.49522		45.215	-0.54601	0.00449
45.529	619.874	1288.6		45.529	620.421	1287.11		45.529	-0.54711	1.48954		45.529	-0.54711	0.00447
45.844	618.072	1285.78		45.844	618.644	1284.47		45.844	-0.57185	1.30798		45.844	-0.57185	0.00393
46.158	616.275	1283.38		46.158	616.889	1281.86		46.158	-0.61412	1.514		46.158	-0.61412	0.00455
46.472	614.476	1280.76		46.472	615.152	1279.28		46.472	-0.67617	1.48514		46.472	-0.67617	0.00446
46.785	612.711	1277.68		46.785	613.437	1276.73		46.785	-0.72532	0.9593		46.785	-0.72532	0.00288
47.099	610.912	1275.04		47.099	611.732	1274.19		47.099	-0.81988	0.84806		47.099	-0.81988	0.00255
47.414	609.129	1272.31		47.414	610.038	1271.67		47.414	-0.9092	0.64343		47.414	-0.9092	0.00193
47.728	607.354	1269.87		47.728	608.365	1269.18		47.728	-1.01064	0.69257		47.728	-1.01064	0.00208
48.041	605.61	1267.09		48.041	606.71	1266.72		48.041	-1.09994	0.37657		48.041	-1.09994	0.00113
48.355	603.894	1264.35		48.355	605.064	1264.27		48.355	-1.17045	0.07734		48.355	-1.17045	0.000232252
48.669	602.218	1261.96		48.669	603.431	1261.84		48.669	-1.2123	0.11285		48.669	-1.2123	0.000338889
48.984	600.58	1259.65		48.984	601.804	1259.43		48.984	-1.22399	0.22583		48.984	-1.22399	0.000678168
49.298	598.985	1257.03		49.298	600.194	1257.04		49.298	-1.20844	-0.00827		49.298	-1.20844	-2.48348e-05
49.611	597.429	1254.76		49.611	598.599	1254.68		49.611	-1.16994	0.0798		49.611	-1.16994	0.00023964
49.925	595.926	1252.41		49.925	597.009	1252.32		49.925	-1.08336	0.09014		49.925	-1.08336	0.000270691
50.24	594.42	1250.16		50.24	595.423	1249.98		50.24	-1.00314	0.18709		50.24	-1.00314	0.000561832
50.554	592.948	1247.89		50.554	593.851	1247.65		50.554	-0.90317	0.23822		50.554	-0.90317	0.000715375
50.868	591.496	1245.92		50.868	592.286	1245.35		50.868	-0.78978	0.57557		50.868	-0.78978	0.00173
51.181	590.057	1243.57		51.181	590.733	1243.06		51.181	-0.6762	0.50944		51.181	-0.6762	0.00153
51.495	588.563	1241.33		51.495	589.181	1240.78		51.495	-0.6178	0.5526		51.495	-0.6178	0.00166
51.81	587.123	1239.37		51.81	587.629	1238.5		51.81	-0.50617	0.86575		51.81	-0.50617	0.0026
52.124	585.65	1236.92		52.124	586.087	1236.24		52.124	-0.43764	0.6722		52.124	-0.43764	0.00202
52.437	584.161	1235.28		52.437	584.554	1234		52.437	-0.3932	1.27562		52.437	-0.3932	0.00383
52.751	582.646	1232.88		52.751	583.02	1231.76		52.751	-0.37327	1.1164		52.751	-0.37327	0.00335
53.066	581.128	1230.53		53.066	581.482	1229.53		53.066	-0.35426	1.00426		53.066	-0.35426	0.00302
53.38	579.555	1228.37		53.38	579.952	1227.31		53.38	-0.39661	1.06187		53.38	-0.39661	0.00319
53.694	577.966	1225.96		53.694	578.422	1225.09		53.694	-0.45648	0.86887		53.694	-0.45648	0.00261
54.007	576.361	1223.7		54.007	576.898	1222.89		54.007	-0.53688	0.8084		54.007	-0.53688	0.00243
54.321	574.766	1221.09		54.321	575.368	1220.69		54.321	-0.60272	0.40108		54.321	-0.60272	0.0012
54.636	573.163	1218.38		54.636	573.833	1218.48		54.636	-0.66964	-0.09696		54.636	-0.66964	-0.000291171
54.95	571.557	1215.94		54.95	572.3	1216.29		54.95	-0.74255	-0.35022		54.95	-0.74255	-0.00105
55.263	570.014	1214.02		55.263	570.769	1214.1		55.263	-0.75545	-0.08568		55.263	-0.75545	-0.000257297
55.577	568.439	1211.47		55.577	569.231	1211.91		55.577	-0.79181	-0.44378		55.577	-0.79181	-0.00133
55.891	566.917	1209.16		55.891	567.688	1209.72		55.891	-0.77068	-0.56671		55.891	-0.77068	-0.0017
56.206	565.418	1207.18		56.206	566.135	1207.53		56.206	-0.71774	-0.35434		56.206	-0.71774	-0.00106
56.52	563.915	1204.65		56.52	564.582	1205.34		56.52	-0.66744	-0.69124		56.52	-0.66744	-0.00208
56.833	562.407	1202.74		56.833	563.028	1203.16		56.833	-0.62018	-0.41439		56.833	-0.62018	-0.00124
57.147	560.919	1200.3		57.147	561.462	1200.97		57.147	-0.54237	-0.66515		57.147	-0.54237	-0.002
57.462	559.463	1198.23		57.462	559.885	1198.77		57.462	-0.42257	-0.53818		57.462	-0.42257	-0.00162
57.776	557.975	1196.17		57.776	558.308	1196.57		57.776	-0.33304	-0.39276		57.776	-0.33304	-0.00118
58.09	556.478	1193.58		58.09	556.726	1194.36		58.09	-0.24834	-0.78614		58.09	-0.24834	-0.00236
58.403	554.988	1191.27		58.403	555.145	1192.16		58.403	-0.15769	-0.89101		58.403	-0.15769	-0.00268
58.717	553.506	1189.39		58.717	553.555	1189.95		58.717	-0.04929	-0.56321		58.717	-0.04929	-0.00169
59.032	552.002	1186.87		59.032	551.956	1187.72		59.032	0.04525	-0.85432		59.032	0.04525	-0.00257
59.346	550.47	1184.8		59.346	550.36	1185.49		59.346	0.10992	-0.69602		59.346	0.10992	-0.00209
59.659	548.925	1182.24		59.659	548.766	1183.26		59.659	0.15886	-1.02599		59.659	0.15886	-0.00308
59.973	547.349	1179.9		59.973	547.164	1181.01		59.973	0.18486	-1.11108		59.973	0.18486	-0.00334
60.287	545.731	1177.41		60.287	545.562	1178.76		60.287	0.16954	-1.34838		60.287	0.16954	-0.00405
60.602	544.123	1174.98		60.602	543.953	1176.48		60.602	0.17048	-1.5052		60.602	0.17048	-0.00452
60.916	542.512	1172.74		60.916	542.348	1174.2		60.916	0.16402	-1.45923		60.916	0.16402	-0.00438
61.229	540.895	1169.94		61.229	540.748	1171.91		61.229	0.14674	-1.97377		61.229	0.14674	-0.00593
61.543	539.225	1167.23		61.543	539.144	1169.61		61.543	0.08099	-2.37702		61.543	0.08099	-0.00714
61.858	537.586	1165.21		61.858	537.535	1167.29		61.858	0.05083	-2.08023		61.858	0.05083	-0.00625
62.172	535.936	1162.61		62.172	535.933	1164.96		62.172	0.00262	-2.34787		62.172	0.00262	-0.00705
62.486	534.297	1160.22		62.486	534.332	1162.63		62.486	-0.03529	-2.40059		62.486	-0.03529	-0.00721
62.799	532.653	1157.92		62.799	532.739	1160.29		62.799	-0.08623	-2.36707		62.799	-0.08623	-0.00711
63.113	531.026	1155.66		63.113	531.143	1157.94		63.113	-0.11687	-2.27913		63.113	-0.11687	-0.00684
63.428	529.435	1152.94		63.428	529.545	1155.57		63.428	-0.11016	-2.63353		63.428	-0.11016	-0.00791
63.742	527.89	1150.33		63.742	527.956	1153.21		63.742	-0.06608	-2.87763		63.742	-0.06608	-0.00864
64.055	526.364	1147.94		64.055	526.377	1150.85		64.055	-0.01267	-2.90927		64.055	-0.01267	-0.00874
64.37	524.861	1145.69		64.37	524.791	1148.47		64.37	0.06952	-2.77549		64.37	0.06952	-0.00833
64.683	523.399	1143.26		64.683	523.221	1146.1		64.683	0.17818	-2.84334		64.683	0.17818	-0.00854
64.998	521.938	1140.96		64.998	521.646	1143.72		64.998	0.2916	-2.76255		64.998	0.2916	-0.0083
65.311	520.497	1139.15		65.311	520.087	1141.35		65.311	0.40988	-2.19968		65.311	0.40988	-0.00661
65.625	519.079	1136.7		65.625	518.53	1138.97		65.625	0.54931	-2.27158		65.625	0.54931	-0.00682
65.94	517.677	1134.62		65.94	516.974	1136.59		65.94	0.70245	-1.96221		65.94	0.70245	-0.00589
66.253	516.237	1132.22		66.253	515.436	1134.22		66.253	0.80082	-2.00279		66.253	0.80082	-0.00601
66.568	514.829	1130.14		66.568	513.896	1131.84		66.568	0.9332	-1.69634		66.568	0.9332	-0.00509
66.882	513.423	1128.22		66.882	512.369	1129.47		66.882	1.05461	-1.25245		66.882	1.05461	-0.00376
67.195	512.002	1126.12		67.195	510.855	1127.11		67.195	1.14695	-0.98637		67.195	1.14695	-0.00296
67.51	510.567	1123.99		67.51	509.342	1124.74		67.51	1.22565	-0.75653		67.51	1.22565	-0.00227
67.823	509.159	1121.8		67.823	507.847	1122.4		67.823	1.31195	-0.59464		67.823	1.31195	-0.00179
68.138	507.706	1119.64		68.138	506.354	1120.04		68.138	1.35287	-0.40327		68.138	1.35287	-0.00121
68.452	506.253	1117.39		68.452	504.875	1117.7		68.452	1.37736	-0.31221		68.452	1.37736	-0.000937568
68.765	504.766	1115.19		68.765	503.413	1115.38		68.765	1.35318	-0.19113		68.765	1.35318	-0.000573964
69.08	503.259	1112.66		69.08	501.953	1113.05		69.08	1.30628	-0.38901		69.08	1.30628	-0.00117
69.393	501.75	1110.29		69.393	500.514	1110.75		69.393	1.23576	-0.45858		69.393	1.23576	-0.00138
69.708	500.237	1107.75		69.708	499.079	1108.44		69.708	1.15836	-0.69532		69.708	1.15836	-0.00209
70.022	498.687	1105.64		70.022	497.661	1106.16		70.022	1.02598	-0.51465		70.022	1.02598	-0.00155
70.335	497.145	1103.34		70.335	496.261	1103.89		70.335	0.88412	-0.55187		70.335	0.88412	-0.00166
70.65	495.623	1101.03		70.65	494.866	1101.62		70.65	0.75656	-0.59685		70.65	0.75656	-0.00179
70.963	494.118	1098.57		70.963	493.493	1099.39		70.963	0.62523	-0.81711		70.963	0.62523	-0.00245
71.277	492.653	1096.32		71.277	492.128	1097.16		71.277	0.52494	-0.84324		71.277	0.52494	-0.00253
71.592	491.162	1094.14		71.592	490.772	1094.94		71.592	0.39041	-0.80173		71.592	0.39041	-0.00241
71.905	489.761	1091.93		71.905	489.436	1092.76		71.905	0.32512	-0.82401		71.905	0.32512	-0.00247
72.22	488.381	1089.64		72.22	488.104	1090.57		72.22	0.27691	-0.93292		72.22	0.27691	-0.0028
72.533	487.022	1087.72		72.533	486.793	1088.43		72.533	0.22934	-0.71183		72.533	0.22934	-0.00214
72.847	485.69	1085.72		72.847	485.489	1086.29		72.847	0.2009	-0.57287		72.847	0.2009	-0.00172
73.162	484.384	1083.64		73.162	484.192	1084.17		73.162	0.19165	-0.52966		73.162	0.19165	-0.00159
73.475	483.1	1081.84		73.475	482.915	1082.09		73.475	0.18568	-0.25348		73.475	0.18568	-0.000761201
73.79	481.851	1079.82		73.79	481.64	1080.02		73.79	0.21167	-0.19371		73.79	0.21167	-0.000581712
74.103	480.58	1077.79		74.103	480.384	1077.98		74.103	0.19654	-0.18957		74.103	0.19654	-0.000569279
74.417	479.325	1075.58		74.417	479.134	1075.96		74.417	0.19192	-0.37704		74.417	0.19192	-0.00113
74.732	478.104	1074.08		74.732	477.89	1073.96		74.732	0.21471	0.12212		74.732	0.21471	0.000366727
75.045	476.937	1072.06		75.045	476.664	1072		75.045	0.27372	0.0613		75.045	0.27372	0.000184084
75.36	475.753	1070.37		75.36	475.439	1070.05		75.36	0.31378	0.31207		75.36	0.31378	0.000937147
75.674	474.589	1068.47		75.674	474.228	1068.14		75.674	0.36057	0.32993		75.674	0.36057	0.000990781
75.987	473.436	1066.64		75.987	473.03	1066.25		75.987	0.40635	0.39453		75.987	0.40635	0.00118
76.302	472.272	1064.93		76.302	471.832	1064.37		76.302	0.43958	0.55601		76.302	0.43958	0.00167
76.615	471.169	1063.34		76.615	470.651	1062.53		76.615	0.51799	0.81813		76.615	0.51799	0.00246
76.93	470.055	1061.72		76.93	469.471	1060.69		76.93	0.58397	1.02331		76.93	0.58397	0.00307
77.244	468.95	1060.03		77.244	468.302	1058.88		77.244	0.64861	1.1445		77.244	0.64861	0.00344
77.557	467.867	1058.33		77.557	467.144	1057.1		77.557	0.72227	1.22578		77.557	0.72227	0.00368
77.872	466.8	1056.63		77.872	465.987	1055.32		77.872	0.81272	1.30124		77.872	0.81272	0.00391
78.185	465.713	1055.32		78.185	464.844	1053.58		78.185	0.86838	1.74563		78.185	0.86838	0.00524
78.5	464.637	1053.73		78.5	463.701	1051.84		78.5	0.93564	1.89285		78.5	0.93564	0.00568
78.814	463.569	1052.18		78.814	462.568	1050.12		78.814	1.00107	2.05957		78.814	1.00107	0.00618
79.127	462.507	1050.55		79.127	461.446	1048.42		79.127	1.06197	2.13136		79.127	1.06197	0.0064
79.442	461.449	1048.95		79.442	460.322	1046.73		79.442	1.12687	2.2258		79.442	1.12687	0.00668
79.755	460.307	1047.09		79.755	459.211	1045.06		79.755	1.09639	2.03516		79.755	1.09639	0.00611
80.069	459.222	1045.52		80.069	458.102	1043.39		80.069	1.11991	2.12639		80.069	1.11991	0.00639
80.384	458.131	1043.85		80.384	456.995	1041.74		80.384	1.13542	2.11327		80.384	1.13542	0.00635
80.697	457.016	1042.24		80.697	455.9	1040.11		80.697	1.11599	2.13546		80.697	1.11599	0.00641
81.012	455.881	1040.69		81.012	454.804	1038.48		81.012	1.07734	2.21001		81.012	1.07734	0.00664
81.325	454.731	1038.85		81.325	453.718	1036.87		81.325	1.0125	1.9843		81.325	1.0125	0.00596
81.639	453.612	1037.48		81.639	452.634	1035.26		81.639	0.97846	2.2215		81.639	0.97846	0.00667
81.954	452.463	1036.11		81.954	451.55	1033.66		81.954	0.91255	2.45362		81.954	0.91255	0.00737
82.267	451.317	1034.08		82.267	450.477	1032.07		82.267	0.84068	2.00741		82.267	0.84068	0.00603
82.582	450.159	1032.37		82.582	449.4	1030.48		82.582	0.75902	1.88244		82.582	0.75902	0.00565
82.896	449.016	1030.34		82.896	448.331	1028.91		82.896	0.68519	1.43591		82.896	0.68519	0.00431
83.209	447.85	1028.97		83.209	447.267	1027.34		83.209	0.58298	1.63054		83.209	0.58298	0.0049
83.524	446.666	1027.11		83.524	446.2	1025.77		83.524	0.46557	1.3463		83.524	0.46557	0.00404
83.837	445.515	1025.39		83.837	445.142	1024.21		83.837	0.37263	1.18279		83.837	0.37263	0.00355
84.152	444.337	1023.43		84.152	444.079	1022.64		84.152	0.25757	0.78696		84.152	0.25757	0.00236
84.466	443.202	1021.49		84.466	443.022	1021.09		84.466	0.18006	0.40093		84.466	0.18006	0.0012
84.779	442.06	1019.94		84.779	441.97	1019.54		84.779	0.08992	0.40163		84.779	0.08992	0.00121
85.094	440.951	1018.34		85.094	440.913	1017.98		85.094	0.03831	0.3694		85.094	0.03831	0.00111
85.407	439.852	1016.49		85.407	439.863	1016.43		85.407	-0.01192	0.05995		85.407	-0.01192	0.00018003
85.722	438.766	1014.88		85.722	438.808	1014.86		85.722	-0.04195	0.01254		85.722	-0.04195	3.76577e-05
86.036	437.711	1013.46		86.036	437.757	1013.31		86.036	-0.04639	0.15707		86.036	-0.04639	0.000471682
86.349	436.666	1011.2		86.349	436.71	1011.75		86.349	-0.04368	-0.55496		86.349	-0.04368	-0.00167
86.664	435.612	1009.92		86.664	435.656	1010.18		86.664	-0.04443	-0.26611		86.664	-0.04443	-0.000799129
86.977	434.592	1008.32		86.977	434.609	1008.62		86.977	-0.01699	-0.308		86.977	-0.01699	-0.000924925
87.291	433.573	1006.89		87.291	433.559	1007.06		87.291	0.01477	-0.1713		87.291	0.01477	-0.000514414
87.606	432.561	1005.18		87.606	432.505	1005.48		87.606	0.05626	-0.29675		87.606	0.05626	-0.000891141
87.919	431.538	1003.55		87.919	431.458	1003.91		87.919	0.08057	-0.35904		87.919	0.08057	-0.00108
88.234	430.534	1002.25		88.234	430.404	1002.33		88.234	0.12956	-0.08062		88.234	0.12956	-0.000242102
88.547	429.518	1000.9		88.547	429.357	1000.76		88.547	0.16083	0.13907		88.547	0.16083	0.000417628
88.861	428.509	999.213		88.861	428.306	999.175		88.861	0.20317	0.03806		88.861	0.20317	0.000114294
89.176	427.495	997.662		89.176	427.252	997.586		89.176	0.24305	0.07669		89.176	0.24305	0.0002303
89.489	426.447	996.261		89.489	426.203	996.004		89.489	0.24312	0.2575		89.489	0.24312	0.000773273
89.804	425.397	994.772		89.804	425.148	994.409		89.804	0.24836	0.36277		89.804	0.24836	0.00109
90.117	424.335	993.386		90.117	424.1	992.821		90.117	0.23512	0.56482		90.117	0.23512	0.0017
90.431	423.269	991.672		90.431	423.047	991.226		90.431	0.22154	0.44607		90.431	0.22154	0.00134
90.746	422.178	990.113		90.746	421.991	989.624		90.746	0.1878	0.4891		90.746	0.1878	0.00147
91.059	421.086	988.353		91.059	420.94	988.028		91.059	0.14574	0.32484		91.059	0.14574	0.000975495
91.374	419.988	986.932		91.374	419.883	986.42		91.374	0.10564	0.51129		91.374	0.10564	0.00154
91.688	418.861	985.095		91.688	418.828	984.815		91.688	0.03343	0.28061		91.688	0.03343	0.000842673
92.001	417.775	983.358		92.001	417.776	983.212		92.001	-0.00111	0.14614		92.001	-0.00111	0.000438859
92.316	416.66	981.493		92.316	416.716	981.596		92.316	-0.05589	-0.10296		92.316	-0.05589	-0.000309189
92.629	415.538	980.006		92.629	415.663	979.988		92.629	-0.12429	0.01787		92.629	-0.12429	5.36637e-05
92.944	414.436	978.439		92.944	414.601	978.367		92.944	-0.16571	0.07215		92.944	-0.16571	0.000216667
93.258	413.329	976.858		93.258	413.542	976.748		93.258	-0.21371	0.10971		93.258	-0.21371	0.000329459
93.571	412.24	975.104		93.571	412.486	975.133		93.571	-0.2458	-0.02851		93.571	-0.2458	-8.56156e-05
93.886	411.177	973.335		93.886	411.422	973.504		93.886	-0.24553	-0.16904		93.886	-0.24553	-0.000507628
94.199	410.127	971.522		94.199	410.364	971.883		94.199	-0.23719	-0.36149		94.199	-0.23719	-0.00109
94.513	409.123	970.047		94.513	409.301	970.255		94.513	-0.17826	-0.20761		94.513	-0.17826	-0.000623453
94.828	408.134	968.478		94.828	408.234	968.619		94.828	-0.09913	-0.14116		94.828	-0.09913	-0.000423904
95.141	407.137	967.087		95.141	407.172	966.991		95.141	-0.03502	0.09625		95.141	-0.03502	0.000289039
95.456	406.154	965.283		95.456	406.102	965.35		95.456	0.05186	-0.06671		95.456	0.05186	-0.00020033
95.769	405.158	963.878		95.769	405.038	963.717		95.769	0.12036	0.16079		95.769	0.12036	0.000482853
96.083	404.176	962.528		96.083	403.969	962.076		96.083	0.20661	0.45189		96.083	0.20661	0.00136
96.398	403.169	960.696		96.398	402.895	960.428		96.398	0.27341	0.2682		96.398	0.27341	0.000805405
96.711	402.163	959.185		96.711	401.827	958.788		96.711	0.33564	0.39689		96.711	0.33564	0.00119
97.026	401.127	958.016		97.026	400.75	957.135		97.026	0.37622	0.88098		97.026	0.37622	0.00265
97.339	400.109	956.467		97.339	399.679	955.49		97.339	0.42969	0.97694		97.339	0.42969	0.00293
97.653	399.077	954.971		97.653	398.603	953.838		97.653	0.47459	1.1331		97.653	0.47459	0.0034
97.968	398.016	953.444		97.968	397.521	952.178		97.968	0.49448	1.26622		97.968	0.49448	0.0038
98.281	396.978	951.918		98.281	396.445	950.526		98.281	0.53324	1.39239		98.281	0.53324	0.00418
98.596	395.904	950.243		98.596	395.361	948.861		98.596	0.54396	1.38206		98.596	0.54396	0.00415
98.91	394.852	948.332		98.91	394.278	947.199		98.91	0.57388	1.13251		98.91	0.57388	0.0034
99.223	393.793	946.573		99.223	393.197	945.54		99.223	0.59637	1.03246		99.223	0.59637	0.0031
99.538	392.708	945.073		99.538	392.108	943.869		99.538	0.60035	1.20446		99.538	0.60035	0.00362
99.851	391.629	943.491		99.851	391.024	942.205		99.851	0.6052	1.28542		99.851	0.6052	0.00386
100.166	390.55	941.932		100.166	389.931	940.529		100.166	0.61841	1.4026		100.166	0.61841	0.00421
100.48	389.451	940.257		100.48	388.841	938.856		100.48	0.61053	1.40138		100.48	0.61053	0.00421
100.793	388.347	938.449		100.793	387.752	937.186		100.793	0.5946	1.26304		100.793	0.5946	0.00379
101.108	387.225	936.59		101.108	386.656	935.503		101.108	0.56897	1.08668		101.108	0.56897	0.00326
101.421	386.132	934.967		101.421	385.564	933.829		101.421	0.56727	1.13889		101.421	0.56727	0.00342
101.736	385.026	933.114		101.736	384.465	932.141		101.736	0.56182	0.97219		101.736	0.56182	0.00292
102.05	383.918	931.277		102.05	383.367	930.457		102.05	0.55072	0.81998		102.05	0.55072	0.00246
102.363	382.781	929.486		102.363	382.272	928.777		102.363	0.50947	0.70948		102.363	0.50947	0.00213
102.678	381.592	927.458		102.678	381.168	927.083		102.678	0.42434	0.3752		102.678	0.42434	0.00113
102.991	380.277	925.691		102.991	380.07	925.398		102.991	0.20697	0.29254		102.991	0.20697	0.000878498
103.305	378.819	923.647		103.305	378.967	923.706		103.305	-0.14764	-0.05944		103.305	-0.14764	-0.000178498
103.62	377.197	921.349		103.62	377.859	922.007		103.62	-0.66244	-0.65751		103.62	-0.66244	-0.00197
103.933	375.343	918.37		103.933	376.757	920.316		103.933	-1.41395	-1.94673		103.933	-1.41395	-0.00585
104.248	373.272	915.52		104.248	375.647	918.613		104.248	-2.37533	-3.0933		104.248	-2.37533	-0.00929
104.561	370.952	912.488		104.561	374.543	916.919		104.561	-3.59073	-4.43084		104.561	-3.59073	-0.01331
104.875	368.398	908.795		104.875	373.434	915.217		104.875	-5.03593	-6.42196		104.875	-5.03593	-0.01929
105.19	365.582	905.255		105.19	372.32	913.508		105.19	-6.73808	-8.25359		105.19	-6.73808	-0.02479
105.503	362.508	900.519		105.503	371.212	911.809		105.503	-8.70375	-11.2893		105.503	-8.70375	-0.0339
105.818	359.228	895.57		105.818	370.096	910.096		105.818	-10.8678	-14.5268		105.818	-10.8678	-0.04362
106.132	355.725	890.755		106.132	368.982	908.388		106.132	-13.257	-17.6327		106.132	-13.257	-0.05295
106.445	352.023	885.578		106.445	367.87	906.683		106.445	-15.8475	-21.1046		106.445	-15.8475	-0.06338
106.76	348.106	880.089		106.76	366.751	904.966		106.76	-18.645	-24.877		106.76	-18.645	-0.07471
107.073	344.012	874.203		107.073	365.637	903.258		107.073	-21.6259	-29.0546		107.073	-21.6258	-0.08725
107.388	339.746	868.073		107.388	364.516	901.537		107.388	-24.7702	-33.4644		107.388	-24.7702	-0.10049
107.702	335.31	861.728		107.702	363.397	899.82		107.702	-28.0863	-38.0927		107.702	-28.0863	-0.11439
108.015	330.729	855.252		108.015	362.28	898.108		108.015	-31.5508	-42.8557		108.015	-31.5508	-0.1287
108.33	326.033	848.296		108.33	361.156	896.382		108.33	-35.1228	-48.0867		108.33	-35.1228	-0.1444
108.643	321.213	841.627		108.643	360.037	894.667		108.643	-38.8238	-53.0394		108.643	-38.8238	-0.15928
108.958	316.294	834.419		108.958	358.911	892.939		108.958	-42.6161	-58.5195		108.958	-42.6161	-0.17573
109.272	311.304	827.214		109.272	357.787	891.215		109.272	-46.4826	-64.0009		109.272	-46.4826	-0.19219
109.585	306.216	819.985		109.585	356.665	889.495		109.585	-50.4491	-69.5102		109.585	-50.4491	-0.20874
109.9	301.089	812.308		109.9	355.536	887.763		109.9	-54.4472	-75.4547		109.9	-54.4472	-0.22659
110.213	295.932	804.657		110.213	354.413	886.04		110.213	-58.4807	-81.3836		110.213	-58.4806	-0.2444
110.527	290.704	797.348		110.527	353.286	884.311		110.527	-62.5819	-86.9628		110.527	-62.5819	-0.26115
110.842	285.457	789.743		110.842	352.154	882.575		110.842	-66.6967	-92.8323		110.842	-66.6967	-0.27878
111.155	280.206	781.96		111.155	351.028	880.849		111.155	-70.8226	-98.8889		111.155	-70.8226	-0.29696
111.47	274.942	774.425		111.47	349.895	879.11		111.47	-74.9525	-104.685		111.47	-74.9526	-0.31437
111.783	269.691	766.596		111.783	348.768	877.382		111.783	-79.0767	-110.786		111.783	-79.0767	-0.33269
112.097	264.462	759.399		112.097	347.637	875.646		112.097	-83.1748	-116.247		112.097	-83.1748	-0.34909
112.412	259.238	751.776		112.412	346.501	873.905		112.412	-87.2627	-122.129		112.412	-87.2627	-0.36675
112.725	254.029	744.385		112.725	345.372	872.173		112.725	-91.3426	-127.788		112.725	-91.3426	-0.38375
113.04	248.892	736.656		113.04	344.235	870.429		113.04	-95.3427	-133.772		113.04	-95.3427	-0.40172
113.353	243.802	729.19		113.353	343.104	868.695		113.353	-99.3019	-139.505		113.353	-99.3019	-0.41894
113.667	238.727	721.617		113.667	341.97	866.955		113.667	-103.243	-145.337		113.667	-103.243	-0.43645
113.982	233.74	714.301		113.982	340.831	865.208		113.982	-107.091	-150.907		113.982	-107.091	-0.45317
114.295	228.809	707.235		114.295	339.698	863.471		114.295	-110.889	-156.236		114.295	-110.889	-0.46918
114.61	223.935	699.904		114.61	338.558	861.722		114.61	-114.623	-161.818		114.61	-114.623	-0.48594
114.924	219.136	692.981		114.924	337.421	859.978		114.924	-118.285	-166.997		114.924	-118.285	-0.50149
115.237	214.4	686.058		115.237	336.287	858.239		115.237	-121.887	-172.181		115.237	-121.887	-0.51706
115.552	209.735	679.329		115.552	335.145	856.488		115.552	-125.41	-177.159		115.552	-125.41	-0.53201
115.865	205.19	672.606		115.865	334.01	854.747		115.865	-128.82	-182.141		115.865	-128.82	-0.54697
116.18	200.685	666.233		116.18	332.867	852.995		116.18	-132.182	-186.762		116.18	-132.182	-0.56085
116.494	196.279	659.797		116.494	331.728	851.247		116.494	-135.449	-191.45		116.494	-135.449	-0.57493
116.807	191.953	653.529		116.807	330.591	849.504		116.807	-138.638	-195.976		116.807	-138.638	-0.58852
117.122	187.698	646.97		117.122	329.447	847.75		117.122	-141.749	-200.78		117.122	-141.749	-0.60294
117.435	183.547	640.78		117.435	328.31	846.006		117.435	-144.763	-205.226		117.435	-144.763	-0.61629
117.75	179.458	634.613		117.75	327.165	844.25		117.75	-147.707	-209.636		117.75	-147.707	-0.62954
118.064	175.475	628.901		118.064	326.023	842.499		118.064	-150.548	-213.598		118.064	-150.548	-0.64143
118.377	171.586	623.065		118.377	324.885	840.753		118.377	-153.298	-217.688		118.377	-153.298	-0.65372
118.692	167.764	617.438		118.692	323.739	838.996		118.692	-155.974	-221.558		118.692	-155.974	-0.66534
119.005	164.039	611.912		119.005	322.6	837.249		119.005	-158.561	-225.337		119.005	-158.561	-0.67669
119.319	160.405	606.523		119.319	321.457	835.497		119.319	-161.052	-228.974		119.319	-161.052	-0.68761
119.634	156.857	601.27		119.634	320.31	833.738		119.634	-163.453	-232.468		119.634	-163.453	-0.6981
119.947	153.376	596.469		119.947	319.17	831.99		119.947	-165.795	-235.522		119.947	-165.795	-0.70727
120.262	149.987	591.313		120.262	318.023	830.231		120.262	-168.036	-238.918		120.262	-168.036	-0.71747
120.575	146.687	586.159		120.575	316.883	828.483		120.575	-170.196	-242.324		120.575	-170.196	-0.7277
120.889	143.474	581.414		120.889	315.739	826.729		120.889	-172.265	-245.314		120.889	-172.265	-0.73668
121.204	140.331	576.684		121.204	314.591	824.968		121.204	-174.26	-248.285		121.204	-174.26	-0.7456
121.517	137.275	572.122		121.517	313.451	823.219		121.517	-176.176	-251.097		121.517	-176.176	-0.75404
121.832	134.292	567.647		121.832	312.303	821.459		121.832	-178.011	-253.812		121.832	-178.011	-0.7622
122.146	131.395	563.453		122.146	311.158	819.704		122.146	-179.763	-256.25		122.146	-179.763	-0.76952
122.459	128.57	559.289		122.459	310.017	817.954		122.459	-181.447	-258.666		122.459	-181.447	-0.77677
122.774	125.806	555.193		122.774	308.869	816.194		122.774	-183.063	-261		122.774	-183.063	-0.78378
123.087	123.126	550.949		123.087	307.728	814.444		123.087	-184.602	-263.495		123.087	-184.602	-0.79128
123.402	120.515	547.163		123.402	306.579	812.683		123.402	-186.065	-265.52		123.402	-186.065	-0.79736
123.716	117.96	543.484		123.716	305.435	810.928		123.716	-187.475	-267.444		123.716	-187.475	-0.80313
124.029	115.488	539.598		124.029	304.294	809.178		124.029	-188.806	-269.58		124.029	-188.806	-0.80955
124.344	113.071	536.152		124.344	303.145	807.417		124.344	-190.075	-271.266		124.344	-190.075	-0.81461
124.657	110.727	532.619		124.657	302.005	805.668		124.657	-191.277	-273.049		124.657	-191.277	-0.81997
124.972	108.442	529.145		124.972	300.856	803.908		124.972	-192.415	-274.763		124.972	-192.415	-0.82511
125.286	106.223	525.75		125.286	299.712	802.153		125.286	-193.489	-276.403		125.286	-193.489	-0.83004
125.599	104.043	522.538		125.599	298.571	800.404		125.599	-194.529	-277.866		125.599	-194.529	-0.83443
125.914	101.951	519.378		125.914	297.424	798.644		125.914	-195.473	-279.265		125.914	-195.473	-0.83863
126.227	99.9009	516.329		126.227	296.283	796.895		126.227	-196.382	-280.566		126.227	-196.382	-0.84254
126.541	97.8979	513.496		126.541	295.14	795.142		126.541	-197.242	-281.645		126.541	-197.242	-0.84578
126.856	95.9648	510.479		126.856	293.992	793.383		126.856	-198.028	-282.903		126.856	-198.028	-0.84956
127.169	94.0613	507.855		127.169	292.853	791.635		127.169	-198.791	-283.78		127.169	-198.791	-0.85219
127.484	92.2238	505.145		127.484	291.706	789.877		127.484	-199.482	-284.731		127.484	-199.482	-0.85505
127.797	90.4516	502.607		127.797	290.567	788.13		127.797	-200.115	-285.523		127.797	-200.115	-0.85743
128.111	88.7032	499.996		128.111	289.424	786.378		128.111	-200.721	-286.382		128.111	-200.721	-0.86001
128.425	87.0201	497.499		128.425	288.282	784.627		128.425	-201.262	-287.128		128.425	-201.262	-0.86224
128.74	85.3765	495.012		128.74	287.136	782.87		128.74	-201.76	-287.858		128.74	-201.76	-0.86444
129.054	83.7843	492.613		129.054	285.995	781.12		129.054	-202.21	-288.506		129.054	-202.21	-0.86639
129.367	82.2088	490.199		129.367	284.857	779.376		129.367	-202.648	-289.176		129.367	-202.648	-0.8684
129.682	80.7085	488.109		129.682	283.713	777.621		129.682	-203.004	-289.512		129.682	-203.004	-0.8694
129.996	79.2271	485.835		129.996	282.572	775.872		129.996	-203.345	-290.037		129.996	-203.345	-0.87098
130.309	77.7937	483.67		130.309	281.436	774.13		130.309	-203.642	-290.46		130.309	-203.642	-0.87225
130.623	76.3995	481.776		130.623	280.296	772.383		130.623	-203.897	-290.607		130.623	-203.897	-0.87269
130.938	75.0327	479.78		130.938	279.153	770.63		130.938	-204.121	-290.851		130.938	-204.121	-0.87343
131.251	73.7089	477.635		131.251	278.018	768.89		131.251	-204.31	-291.256		131.251	-204.31	-0.87464
131.565	72.4279	475.682		131.565	276.88	767.145		131.565	-204.452	-291.463		131.565	-204.452	-0.87527
131.88	71.1751	473.758		131.88	275.739	765.395		131.88	-204.564	-291.638		131.88	-204.564	-0.87579
132.194	69.968	472.045		132.194	274.602	763.652		132.194	-204.634	-291.607		132.194	-204.634	-0.8757
132.507	68.7727	470.34		132.507	273.469	761.915		132.507	-204.697	-291.575		132.507	-204.697	-0.8756
132.822	67.6164	468.406		132.822	272.33	760.168		132.822	-204.713	-291.762		132.822	-204.713	-0.87616
133.136	66.4905	466.425		133.136	271.194	758.427		133.136	-204.704	-292.003		133.136	-204.704	-0.87688
133.449	65.3941	464.896		133.449	270.063	756.693		133.449	-204.669	-291.797		133.449	-204.669	-0.87627
133.764	64.3289	463.312		133.764	268.926	754.949		133.764	-204.597	-291.637		133.764	-204.597	-0.87579
134.078	63.3049	461.877		134.078	267.792	753.211		134.078	-204.488	-291.335		134.078	-204.488	-0.87488
134.391	62.3154	460.264		134.391	266.663	751.48		134.391	-204.348	-291.216		134.391	-204.348	-0.87452
134.705	61.3244	458.754		134.705	265.531	749.745		134.705	-204.207	-290.991		134.705	-204.207	-0.87385
135.02	60.3715	457.058		135.02	264.397	748.005		135.02	-204.025	-290.946		135.02	-204.025	-0.87371
135.333	59.4506	455.576		135.333	263.27	746.277		135.333	-203.819	-290.7		135.333	-203.819	-0.87297
135.647	58.545	454.251		135.647	262.14	744.545		135.647	-203.595	-290.293		135.647	-203.595	-0.87175
135.962	57.6744	452.854		135.962	261.007	742.808		135.962	-203.333	-289.954		135.962	-203.333	-0.87073
136.276	56.8214	451.519		136.276	259.879	741.079		136.276	-203.058	-289.56		136.276	-203.058	-0.86955
136.589	56.0037	450.351		136.589	258.755	739.356		136.589	-202.752	-289.005		136.589	-202.752	-0.86788
136.904	55.2071	449.072		136.904	257.625	737.623		136.904	-202.418	-288.551		136.904	-202.418	-0.86652
137.218	54.427	447.875		137.218	256.5	735.897		137.218	-202.073	-288.022		137.218	-202.073	-0.86493
137.531	53.6578	446.688		137.531	255.379	734.178		137.531	-201.721	-287.49		137.531	-201.721	-0.86333
137.845	52.9211	445.608		137.845	254.255	732.455		137.845	-201.334	-286.847		137.845	-201.334	-0.8614
138.16	52.2046	444.419		138.16	253.129	730.728		138.16	-200.924	-286.31		138.16	-200.924	-0.85979
138.473	51.5047	443.293		138.473	252.01	729.014		138.473	-200.505	-285.721		138.473	-200.505	-0.85802
138.787	50.8181	442.059		138.787	250.889	727.295		138.787	-200.071	-285.236		138.787	-200.071	-0.85656
139.102	50.1537	441.127		139.102	249.766	725.572		139.102	-199.612	-284.445		139.102	-199.612	-0.85419
139.416	49.5066	440.324		139.416	248.647	723.857		139.416	-199.14	-283.533		139.416	-199.14	-0.85145
139.729	48.8893	439.046		139.729	247.532	722.148		139.729	-198.643	-283.103		139.729	-198.643	-0.85016
140.044	48.2788	438.142		140.044	246.412	720.43		140.044	-198.133	-282.288		140.044	-198.133	-0.84771
140.358	47.6834	437.347		140.358	245.296	718.72		140.358	-197.613	-281.373		140.358	-197.613	-0.84496
140.671	47.1035	436.262		140.671	244.185	717.016		140.671	-197.081	-280.754		140.671	-197.081	-0.84311
140.985	46.544	435.329		140.985	243.071	715.309		140.985	-196.527	-279.98		140.985	-196.527	-0.84078
141.3	46	434.63		141.3	241.955	713.597		141.3	-195.955	-278.968		141.3	-195.955	-0.83774
141.613	45.471	433.685		141.613	240.848	711.899		141.613	-195.377	-278.214		141.613	-195.377	-0.83548
141.927	44.9538	432.978		141.927	239.737	710.197		141.927	-194.784	-277.219		141.927	-194.784	-0.83249
142.242	44.4552	432.126		142.242	238.625	708.491		142.242	-194.17	-276.365		142.242	-194.17	-0.82993
142.555	43.9648	431.432		142.555	237.521	706.798		142.555	-193.556	-275.367		142.555	-193.556	-0.82693
142.869	43.4868	430.854		142.869	236.414	705.102		142.869	-192.927	-274.247		142.869	-192.927	-0.82357
143.184	43.0242	430.087		143.184	235.305	703.401		143.184	-192.281	-273.315		143.184	-192.281	-0.82076
143.498	42.5831	429.486		143.498	234.201	701.709		143.498	-191.618	-272.222		143.498	-191.618	-0.81748
143.811	42.1371	428.806		143.811	233.102	700.023		143.811	-190.965	-271.218		143.811	-190.965	-0.81447
144.126	41.7122	427.74		144.126	231.997	698.329		144.126	-190.285	-270.589		144.126	-190.285	-0.81258
144.44	41.3045	427.093		144.44	230.897	696.643		144.44	-189.593	-269.55		144.44	-189.593	-0.80946
144.753	40.9074	426.554		144.753	229.802	694.963		144.753	-188.894	-268.41		144.753	-188.894	-0.80604
145.067	40.5098	426.089		145.067	228.704	693.281		145.067	-188.195	-267.192		145.067	-188.195	-0.80238
145.382	40.1311	425.44		145.382	227.605	691.595		145.382	-187.474	-266.155		145.382	-187.474	-0.79926
145.695	39.7504	424.957		145.695	226.514	689.922		145.695	-186.763	-264.966		145.695	-186.763	-0.79569
146.009	39.3874	424.373		146.009	225.421	688.246		146.009	-186.033	-263.873		146.009	-186.033	-0.79241
146.324	39.0387	423.81		146.324	224.326	686.567		146.324	-185.287	-262.757		146.324	-185.287	-0.78906
146.638	38.6902	423.34		146.638	223.235	684.895		146.638	-184.545	-261.555		146.638	-184.545	-0.78545
146.951	38.3539	422.627		146.951	222.15	683.231		146.951	-183.796	-260.604		146.951	-183.796	-0.78259
147.266	38.032	422.057		147.266	221.06	681.559		147.266	-183.027	-259.502		147.266	-183.027	-0.77929
147.58	37.7133	421.627		147.58	219.974	679.894		147.58	-182.261	-258.267		147.58	-182.261	-0.77558
147.893	37.397	421.09		147.893	218.893	678.237		147.893	-181.496	-257.147		147.893	-181.496	-0.77221
148.207	37.1048	420.618		148.207	217.811	676.578		148.207	-180.706	-255.96		148.207	-180.706	-0.76865
148.522	36.8034	420.125		148.522	216.726	674.915		148.522	-179.923	-254.79		148.522	-179.923	-0.76514
148.835	36.5148	419.881		148.835	215.65	673.265		148.835	-179.136	-253.384		148.835	-179.136	-0.76091
149.149	36.2358	419.171		149.149	214.573	671.613		149.149	-178.337	-252.442		149.149	-178.337	-0.75808
149.464	35.9634	418.806		149.464	213.493	669.957		149.464	-177.53	-251.152		149.464	-177.53	-0.75421
149.777	35.6915	418.215		149.777	212.422	668.315		149.777	-176.731	-250.1		149.777	-176.731	-0.75105
150.091	35.4481	417.85		150.091	211.35	666.671		150.091	-175.901	-248.82		150.091	-175.901	-0.74721
150.406	35.1931	417.428		150.406	210.275	665.023		150.406	-175.082	-247.595		150.406	-175.082	-0.74353
150.72	34.9446	416.89		150.72	209.206	663.384		150.72	-174.261	-246.494		150.72	-174.261	-0.74022
151.033	34.7165	416.657		151.033	208.142	661.752		151.033	-173.425	-245.095		151.033	-173.425	-0.73602
151.348	34.4812	416.24		151.348	207.073	660.113		151.348	-172.591	-243.873		151.348	-172.591	-0.73235
151.662	34.2586	415.808		151.662	206.009	658.481		151.662	-171.75	-242.673		151.662	-171.75	-0.72875
151.975	34.0344	415.553		151.975	204.95	656.858		151.975	-170.916	-241.305		151.975	-170.916	-0.72464
152.289	33.8269	415.028		152.289	203.89	655.232		152.289	-170.063	-240.204		152.289	-170.063	-0.72133
152.604	33.6139	414.612		152.604	202.828	653.604		152.604	-169.214	-238.992		152.604	-169.214	-0.71769
152.917	33.4206	414.329		152.917	201.775	651.989		152.917	-168.354	-237.66		152.917	-168.354	-0.71369
153.231	33.2265	414.151		153.231	200.72	650.372		153.231	-167.494	-236.221		153.231	-167.494	-0.70937
153.546	33.0296	413.474		153.546	199.664	648.752		153.546	-166.634	-235.278		153.546	-166.634	-0.70654
153.86	32.8494	413.3		153.86	198.613	647.141		153.86	-165.764	-233.841		153.86	-165.764	-0.70222
154.173	32.6631	413.054		154.173	197.568	645.538		154.173	-164.905	-232.483		154.173	-164.905	-0.69815
154.488	32.4828	412.695		154.488	196.517	643.927		154.488	-164.035	-231.232		154.488	-164.035	-0.69439
154.802	32.3057	412.162		154.802	195.473	642.325		154.802	-163.167	-230.163		154.802	-163.167	-0.69118
155.115	32.1421	411.878		155.115	194.433	640.731		155.115	-162.291	-228.853		155.115	-162.291	-0.68725
155.429	31.9748	411.748		155.429	193.392	639.135		155.429	-161.417	-227.387		155.429	-161.417	-0.68284
155.744	31.8161	411.4		155.744	192.35	637.537		155.744	-160.534	-226.137		155.744	-160.534	-0.67909
156.057	31.6586	411.179		156.057	191.317	635.952		156.057	-159.658	-224.773		156.057	-159.658	-0.67499
156.371	31.4998	410.755		156.371	190.282	634.366		156.371	-158.782	-223.611		156.371	-158.782	-0.6715
156.686	31.3621	410.287		156.686	189.246	632.777		156.686	-157.884	-222.49		156.686	-157.884	-0.66814
157	31.2143	410.057		157	188.216	631.197		157	-157.002	-221.14		157	-157.002	-0.66409
157.313	31.0696	409.955		157.313	187.191	629.625		157.313	-156.121	-219.67		157.313	-156.121	-0.65967
157.628	30.9273	409.651		157.628	186.162	628.047		157.628	-155.234	-218.395		157.628	-155.234	-0.65584
157.942	30.8074	409.516		157.942	185.138	626.477		157.942	-154.331	-216.96		157.942	-154.331	-0.65153
158.255	30.6714	409.185		158.255	184.12	624.915		158.255	-153.448	-215.73		158.255	-153.448	-0.64784
158.57	30.5533	409.002		158.57	183.097	623.347		158.57	-152.544	-214.345		158.57	-152.544	-0.64368
158.884	30.4158	408.657		158.884	182.08	621.787		158.884	-151.664	-213.13		158.884	-151.664	-0.64003
159.197	30.2941	408.548		159.197	181.068	620.235		159.197	-150.774	-211.687		159.197	-150.774	-0.6357
159.511	30.1759	408.477		159.511	180.056	618.683		159.511	-149.88	-210.206		159.511	-149.88	-0.63125
159.826	30.0587	408.274		159.826	179.042	617.128		159.826	-148.984	-208.854		159.826	-148.984	-0.62719
160.139	29.9403	407.793		160.139	178.038	615.587		160.139	-148.097	-207.795		160.139	-148.097	-0.62401
160.453	29.8323	407.632		160.453	177.032	614.045		160.453	-147.2	-206.414		160.453	-147.2	-0.61986
160.768	29.7369	407.549		160.768	176.026	612.502		160.768	-146.289	-204.953		160.768	-146.289	-0.61548
161.082	29.6265	407.351		161.082	175.025	610.967		161.082	-145.398	-203.616		161.082	-145.398	-0.61146
161.395	29.5266	407.167		161.395	174.03	609.441		161.395	-144.503	-202.274		161.395	-144.503	-0.60743
161.71	29.4207	407.056		161.71	173.031	607.909		161.71	-143.61	-200.852		161.71	-143.61	-0.60316
162.024	29.3273	406.865		162.024	172.037	606.385		162.024	-142.71	-199.52		162.024	-142.71	-0.59916
162.337	29.232	406.591		162.337	171.049	604.87		162.337	-141.817	-198.279		162.337	-141.817	-0.59543
162.651	29.1417	406.114		162.651	170.061	603.354		162.651	-140.919	-197.24		162.651	-140.919	-0.59231
162.966	29.0571	406.197		162.966	169.072	601.837		162.966	-140.015	-195.64		162.966	-140.015	-0.58751
163.279	28.9666	405.958		163.279	168.092	600.333		163.279	-139.125	-194.375		163.279	-139.125	-0.58371
163.593	28.8819	405.853		163.593	167.111	598.829		163.593	-138.229	-192.975		163.593	-138.229	-0.57951
163.908	28.8149	405.644		163.908	166.129	597.323		163.908	-137.315	-191.679		163.908	-137.315	-0.57561
164.222	28.754	405.589		164.222	165.154	595.827		164.222	-136.4	-190.238		164.222	-136.4	-0.57129
164.535	28.7077	405.344		164.535	164.184	594.339		164.535	-135.476	-188.995		164.535	-135.476	-0.56755
164.85	28.6528	405.149		164.85	163.21	592.846		164.85	-134.558	-187.697		164.85	-134.558	-0.56365
165.164	28.6256	404.923		165.164	162.243	591.361		165.164	-133.617	-186.438		165.164	-133.617	-0.55987
165.477	28.6044	404.812		165.477	161.281	589.886		165.477	-132.676	-185.074		165.477	-132.676	-0.55578
165.792	28.5787	404.52		165.792	160.315	588.405		165.792	-131.736	-183.885		165.792	-131.736	-0.55221
166.106	28.5777	404.442		166.106	159.356	586.933		166.106	-130.778	-182.491		166.106	-130.778	-0.54802
166.419	28.5681	404.209		166.419	158.402	585.47		166.419	-129.833	-181.261		166.419	-129.833	-0.54433
166.733	28.5651	404.214		166.733	157.447	584.006		166.733	-128.882	-179.792		166.733	-128.882	-0.53991
167.048	28.5828	404.138		167.048	156.493	582.542		167.048	-127.91	-178.404		167.048	-127.91	-0.53575
167.361	28.5933	404.03		167.361	155.548	581.091		167.361	-126.954	-177.061		167.361	-126.954	-0.53172
167.675	28.6256	404.048		167.675	154.602	579.641		167.675	-125.976	-175.592		167.675	-125.976	-0.5273
167.99	28.6618	404.089		167.99	153.656	578.189		167.99	-124.994	-174.1		167.99	-124.994	-0.52282
168.304	28.6986	403.815		168.304	152.716	576.747		168.304	-124.017	-172.932		168.304	-124.017	-0.51931
168.617	28.7434	403.774		168.617	151.782	575.314		168.617	-123.038	-171.54		168.617	-123.038	-0.51514
168.932	28.7973	403.802		168.932	150.844	573.876		168.932	-122.047	-170.075		168.932	-122.047	-0.51073
169.246	28.8451	403.606		169.246	149.913	572.448		169.246	-121.068	-168.841		169.246	-121.068	-0.50703
169.559	28.9167	403.431		169.559	148.988	571.028		169.559	-120.071	-167.597		169.559	-120.071	-0.50329
169.873	28.9837	403.41		169.873	148.062	569.608		169.873	-119.078	-166.198		169.873	-119.078	-0.49909
170.188	29.0515	403.792		170.188	147.137	568.188		170.188	-118.085	-164.396		170.188	-118.085	-0.49368
170.501	29.1271	403.703		170.501	146.22	566.782		170.501	-117.093	-163.079		170.501	-117.093	-0.48973
170.815	29.2038	403.513		170.815	145.304	565.376		170.815	-116.1	-161.863		170.815	-116.1	-0.48607
171.13	29.2885	403.539		171.13	144.387	563.97		171.13	-115.099	-160.431		171.13	-115.099	-0.48177
171.444	29.3733	403.433		171.444	143.477	562.573		171.444	-114.104	-159.14		171.444	-114.104	-0.4779
171.757	29.4757	403.363		171.757	142.573	561.186		171.757	-113.097	-157.823		171.757	-113.097	-0.47394
172.072	29.5539	403.401		172.072	141.666	559.794		172.072	-112.112	-156.393		172.072	-112.112	-0.46965
172.386	29.6492	403.426		172.386	140.765	558.411		172.386	-111.115	-154.985		172.386	-111.115	-0.46542
172.699	29.745	403.122		172.699	139.87	557.038		172.699	-110.125	-153.916		172.699	-110.125	-0.46221
173.014	29.8444	402.991		173.014	138.972	555.661		173.014	-109.128	-152.669		173.014	-109.128	-0.45847
173.328	29.9444	402.913		173.328	138.081	554.293		173.328	-108.136	-151.38		173.328	-108.136	-0.45459
173.641	30.0521	403.083		173.641	137.195	552.934		173.641	-107.143	-149.85		173.641	-107.143	-0.45
173.955	30.142	403.001		173.955	136.31	551.576		173.955	-106.168	-148.575		173.955	-106.168	-0.44617
174.27	30.2658	403.015		174.27	135.425	550.218		174.27	-105.16	-147.203		174.27	-105.16	-0.44205
174.583	30.3588	403.012		174.583	134.55	548.874		174.583	-104.191	-145.862		174.583	-104.191	-0.43802
174.897	30.4724	402.768		174.897	133.674	547.531		174.897	-103.202	-144.762		174.897	-103.202	-0.43472
175.212	30.5736	402.712		175.212	132.799	546.188		175.212	-102.226	-143.476		175.212	-102.226	-0.43086
175.526	30.6886	402.938		175.526	131.931	544.855		175.526	-101.242	-141.917		175.526	-101.242	-0.42618
175.839	30.8044	403.081		175.839	131.068	543.531		175.839	-100.264	-140.45		175.839	-100.264	-0.42177
176.154	30.9142	402.91		176.154	130.203	542.204		176.154	-99.2892	-139.294		176.154	-99.2892	-0.4183
176.468	31.0392	402.699		176.468	129.345	540.886		176.468	-98.3055	-138.188		176.468	-98.3055	-0.41498
176.781	31.1526	402.804		176.781	128.492	539.578		176.781	-97.3397	-136.774		176.781	-97.3397	-0.41073
177.095	31.2801	402.85		177.095	127.641	538.271		177.095	-96.3605	-135.421		177.095	-96.3605	-0.40667
177.41	31.3929	402.876		177.41	126.79	536.964		177.41	-95.3966	-134.089		177.41	-95.3966	-0.40267
177.723	31.515	402.664		177.723	125.947	535.672		177.723	-94.4323	-133.007		177.723	-94.4323	-0.39942
178.037	31.6297	402.742		178.037	125.106	534.38		178.037	-93.4763	-131.638		178.037	-93.4763	-0.39531
178.352	31.7568	402.827		178.352	124.265	533.09		178.352	-92.5086	-130.262		178.352	-92.5086	-0.39118
178.666	31.8785	402.903		178.666	123.431	531.809		178.666	-91.5526	-128.906		178.666	-91.5526	-0.38711
178.979	32.0113	402.781		178.979	122.603	530.538		178.979	-90.5917	-127.757		178.979	-90.5917	-0.38365
179.294	32.1385	402.907		179.294	121.773	529.264		179.294	-89.6345	-126.357		179.294	-89.6345	-0.37945
179.608	32.2545	402.848		179.608	120.949	528		179.608	-88.6949	-125.152		179.608	-88.6949	-0.37583
179.921	32.395	402.754		179.921	120.132	526.745		179.921	-87.737	-123.991		179.921	-87.737	-0.37235
180.235	32.5264	402.894		180.235	119.316	525.491		180.235	-86.7892	-122.598		180.235	-86.7892	-0.36816
180.55	32.6615	403.088		180.55	118.5	524.24		180.55	-85.8387	-121.152		180.55	-85.8387	-0.36382
180.863	32.8062	403.275		180.863	117.694	523.001		180.863	-84.8875	-119.727		180.863	-84.8875	-0.35954
181.177	32.9443	403.399		181.177	116.888	521.765		181.177	-83.944	-118.366		181.177	-83.944	-0.35545
181.492	33.0865	403.539		181.492	116.084	520.53		181.492	-82.9975	-116.991		181.492	-82.9975	-0.35132
181.805	33.2133	403.327		181.805	115.289	519.309		181.805	-82.0753	-115.981		181.805	-82.0753	-0.34829
182.119	33.3571	403.59		182.119	114.494	518.089		182.119	-81.1373	-114.499		182.119	-81.1373	-0.34384
182.434	33.4848	403.76		182.434	113.701	516.871		182.434	-80.2165	-113.112		182.434	-80.2165	-0.33968
182.748	33.6352	403.845		182.748	112.915	515.664		182.748	-79.2794	-111.819		182.748	-79.2794	-0.33579
183.061	33.7746	404.062		183.061	112.134	514.465		183.061	-78.3597	-110.403		183.061	-78.3597	-0.33154
183.376	33.9108	404.081		183.376	111.353	513.265		183.376	-77.4419	-109.184		183.376	-77.4419	-0.32788
183.69	34.0507	404.207		183.69	110.578	512.075		183.69	-76.5268	-107.868		183.69	-76.5268	-0.32393
184.003	34.1884	404.231		184.003	109.809	510.894		184.003	-75.6203	-106.663		184.003	-75.6203	-0.32031
184.317	34.3334	404.532		184.317	109.041	509.715		184.317	-74.7078	-105.183		184.317	-74.7078	-0.31587
184.632	34.4598	404.638		184.632	108.275	508.539		184.632	-73.8155	-103.901		184.632	-73.8155	-0.31201
184.945	34.6049	404.518		184.945	107.518	507.376		184.945	-72.9132	-102.858		184.945	-72.9132	-0.30888
185.259	34.7409	404.575		185.259	106.762	506.215		185.259	-72.0215	-101.64		185.259	-72.0215	-0.30523
185.574	34.8942	404.787		185.574	106.008	505.057		185.574	-71.1141	-100.27		185.574	-71.1141	-0.30111
185.888	35.0343	404.729		185.888	105.261	503.909		185.888	-70.2263	-99.1792		185.888	-70.2263	-0.29784
186.201	35.1808	404.952		186.201	104.519	502.77		186.201	-69.3384	-97.8182		186.201	-69.3384	-0.29375
186.516	35.3221	404.937		186.516	103.777	501.63		186.516	-68.4551	-96.693		186.516	-68.4551	-0.29037
186.83	35.4604	405.036		186.83	103.042	500.5		186.83	-67.5813	-95.464		186.83	-67.5813	-0.28668
187.143	35.6104	405.043		187.143	102.312	499.38		187.143	-66.7021	-94.3368		187.143	-66.7021	-0.28329
187.457	35.7414	405.354		187.457	101.585	498.262		187.457	-65.8436	-92.9083		187.457	-65.8436	-0.279
187.772	35.8914	405.35		187.772	100.859	497.147		187.772	-64.9679	-91.7977		187.772	-64.9679	-0.27567
188.085	36.032	405.469		188.085	100.142	496.046		188.085	-64.1104	-90.5773		188.085	-64.1104	-0.272
188.399	36.175	405.789		188.399	99.4273	494.947		188.399	-63.2523	-89.1581		188.399	-63.2523	-0.26774
188.714	36.3176	405.704		188.714	98.7141	493.851		188.714	-62.3966	-88.1477		188.714	-62.3966	-0.26471
189.027	36.4545	405.774		189.027	98.0097	492.769		189.027	-61.5552	-86.9954		189.027	-61.5552	-0.26125
189.341	36.591	406.038		189.341	97.3072	491.689		189.341	-60.7162	-85.6515		189.341	-60.7162	-0.25721
189.656	36.7329	406.183		189.656	96.6067	490.613		189.656	-59.8738	-84.4297		189.656	-59.8738	-0.25354
189.97	36.8704	406.276		189.97	95.9127	489.546		189.97	-59.0422	-83.2709		189.97	-59.0423	-0.25006
190.283	37.0189	406.542		190.283	95.2251	488.49		190.283	-58.2062	-81.9473		190.283	-58.2062	-0.24609
190.598	37.1448	406.549		190.598	94.5375	487.433		190.598	-57.3927	-80.8836		190.598	-57.3927	-0.24289
190.912	37.2957	406.639		190.912	93.8564	486.386		190.912	-56.5607	-79.747		190.912	-56.5607	-0.23948
191.225	37.4447	406.805		191.225	93.1817	485.349		191.225	-55.737	-78.5441		191.225	-55.737	-0.23587
191.539	37.5799	406.876		191.539	92.5092	484.315		191.539	-54.9294	-77.4396		191.539	-54.9294	-0.23255
191.854	37.723	407.087		191.854	91.839	483.285		191.854	-54.116	-76.1986		191.854	-54.116	-0.22882
192.167	37.8798	407.256		192.167	91.1774	482.268		192.167	-53.2976	-75.0123		192.167	-53.2976	-0.22526
192.481	38.0131	407.387		192.481	90.5181	481.255		192.481	-52.505	-73.8676		192.481	-52.505	-0.22182
192.796	38.1541	407.409		192.796	89.8611	480.245		192.796	-51.7071	-72.8359		192.796	-51.7071	-0.21873
193.11	38.3037	407.574		193.11	89.2108	479.245		193.11	-50.9071	-71.671		193.11	-50.9071	-0.21523
193.423	38.4473	407.826		193.423	88.5669	478.255		193.423	-50.1196	-70.4288		193.423	-50.1196	-0.2115
193.738	38.5814	407.989		193.738	87.9234	477.265		193.738	-49.342	-69.276		193.738	-49.342	-0.20804
194.052	38.7348	408.076		194.052	87.2865	476.286		194.052	-48.5517	-68.2096		194.052	-48.5517	-0.20483
194.365	38.8596	408.21		194.365	86.6561	475.316		194.365	-47.7965	-67.1061		194.365	-47.7965	-0.20152
194.679	39.0007	408.328		194.679	86.0282	474.351		194.679	-47.0275	-66.023		194.679	-47.0275	-0.19827
194.994	39.1374	408.525		194.994	85.403	473.389		194.994	-46.2656	-64.8637		194.994	-46.2656	-0.19479
195.307	39.2831	408.56		195.307	84.7862	472.441		195.307	-45.5032	-63.8805		195.307	-45.5032	-0.19183
195.621	39.4089	408.574		195.621	84.1722	471.496		195.621	-44.7632	-62.9222		195.621	-44.7632	-0.18896
195.936	39.5484	408.726		195.936	83.5608	470.556		195.936	-44.0124	-61.83		195.936	-44.0124	-0.18568
196.25	39.6908	408.838		196.25	82.956	469.625		196.25	-43.2652	-60.7872		196.25	-43.2652	-0.18254
196.563	39.8255	408.91		196.563	82.3578	468.705		196.563	-42.5323	-59.7951		196.563	-42.5323	-0.17956
196.878	39.9705	409.179		196.878	81.7605	467.786		196.878	-41.79	-58.6066		196.878	-41.79	-0.176
197.192	40.0981	409.476		197.192	81.1698	466.877		197.192	-41.0717	-57.4007		197.192	-41.0717	-0.17237
197.505	40.2348	409.546		197.505	80.5857	465.978		197.505	-40.3509	-56.4327		197.505	-40.3509	-0.16947
197.82	40.3593	409.601		197.82	80.0026	465.081		197.82	-39.6433	-55.48		197.82	-39.6433	-0.16661
198.134	40.499	409.78		198.134	79.4262	464.194		198.134	-38.9272	-54.4136		198.134	-38.9272	-0.1634
198.447	40.6282	409.972		198.447	78.8564	463.317		198.447	-38.2281	-53.3453		198.447	-38.2281	-0.1602
198.761	40.7611	410.019		198.761	78.2895	462.445		198.761	-37.5284	-52.4252		198.761	-37.5284	-0.15743
199.076	40.895	410.23		199.076	77.7257	461.577		199.076	-36.8307	-51.3468		199.076	-36.8307	-0.15419
199.389	41.0269	410.087		199.389	77.1703	460.722		199.389	-36.1434	-50.6348		199.389	-36.1434	-0.15206
199.703	41.1731	410.403		199.703	76.6181	459.872		199.703	-35.445	-49.4685		199.703	-35.445	-0.14855
200.018	41.302	410.388		200.018	76.0689	459.026		200.018	-34.767	-48.6377		200.018	-34.767	-0.14606
200.332	41.4382	410.57		200.332	75.5265	458.191		200.332	-34.0883	-47.6208		200.332	-34.0883	-0.14301
200.645	41.5811	410.616		200.645	74.9907	457.366		200.645	-33.4096	-46.7498		200.645	-33.4096	-0.14039
200.96	41.7137	410.852		200.96	74.4564	456.543		200.96	-32.7427	-45.6911		200.96	-32.7427	-0.13721
201.274	41.8581	411.06		201.274	73.9288	455.73		201.274	-32.0707	-44.6709		201.274	-32.0707	-0.13415
201.587	41.9681	411.08		201.587	73.4079	454.928		201.587	-31.4398	-43.8485		201.587	-31.4398	-0.13168
201.901	42.1165	411.214		201.901	72.8903	454.131		201.901	-30.7738	-42.9164		201.901	-30.7738	-0.12888
202.216	42.2513	411.39		202.216	72.3761	453.339		202.216	-30.1248	-41.9481		202.216	-30.1248	-0.12597
202.529	42.3826	411.551		202.529	71.8702	452.559		202.529	-29.4877	-41.0079		202.529	-29.4877	-0.12315
202.843	42.5112	411.665		202.843	71.3678	451.785		202.843	-28.8566	-40.1201		202.843	-28.8566	-0.12048
203.158	42.6467	411.885		203.158	70.8689	451.016		203.158	-28.2222	-39.1307		203.158	-28.2222	-0.11751
203.472	42.7783	412.196		203.472	70.3767	450.258		203.472	-27.5984	-38.0613		203.472	-27.5984	-0.1143
203.785	42.8993	412.166		203.785	69.8912	449.509		203.785	-26.9918	-37.3433		203.785	-26.9918	-0.11214
204.1	43.0268	412.219		204.1	69.4077	448.764		204.1	-26.381	-36.5451		204.1	-26.381	-0.10975
204.414	43.1525	412.14		204.414	68.931	448.029		204.414	-25.7785	-35.8892		204.414	-25.7785	-0.10778
204.727	43.2891	412.372		204.727	68.461	447.304		204.727	-25.1718	-34.9325		204.727	-25.1718	-0.1049
205.042	43.4164	412.748		205.042	67.9931	446.583		205.042	-24.5767	-33.8351		205.042	-24.5767	-0.10161
205.356	43.5422	412.987		205.356	67.5321	445.872		205.356	-23.9899	-32.8853		205.356	-23.9899	-0.09875
205.669	43.6653	412.968		205.669	67.0777	445.171		205.669	-23.4124	-32.2027		205.669	-23.4124	-0.0967
205.983	43.7829	413.024		205.983	66.6272	444.476		205.983	-22.8443	-31.452		205.983	-22.8443	-0.09445
206.298	43.9155	413.008		206.298	66.1805	443.787		206.298	-22.265	-30.7786		206.298	-22.265	-0.09243
206.611	44.0353	413.147		206.611	65.742	443.11		206.611	-21.7066	-29.9632		206.611	-21.7066	-0.08998
206.925	44.1639	413.396		206.925	65.3073	442.44		206.925	-21.1434	-29.0438		206.925	-21.1435	-0.08722
207.24	44.2884	413.495		207.24	64.8767	441.775		207.24	-20.5884	-28.2796		207.24	-20.5884	-0.08492
207.554	44.3946	413.701		207.554	64.4529	441.121		207.554	-20.0583	-27.4192		207.554	-20.0583	-0.08234
207.867	44.5191	413.838		207.867	64.0357	440.477		207.867	-19.5167	-26.6383		207.867	-19.5167	-0.07999
208.182	44.6392	413.714		208.182	63.6214	439.837		208.182	-18.9822	-26.1232		208.182	-18.9822	-0.07845
208.496	44.7595	413.905		208.496	63.2138	439.207		208.496	-18.4542	-25.302		208.496	-18.4542	-0.07598
208.809	44.8841	414.015		208.809	62.8129	438.588		208.809	-17.9288	-24.5731		208.809	-17.9288	-0.07379
209.123	44.9927	414.031		209.123	62.4162	437.975		209.123	-17.4235	-23.9447		209.123	-17.4235	-0.07191
209.438	45.123	414.291		209.438	62.0238	437.369		209.438	-16.9008	-23.0779		209.438	-16.9008	-0.0693
209.751	45.2296	414.342		209.751	61.6394	436.775		209.751	-16.4098	-22.4324		209.751	-16.4098	-0.06736
210.065	45.3463	414.361		210.065	61.2593	436.187		210.065	-15.913	-21.8266		210.065	-15.913	-0.06555
210.38	45.4627	414.34		210.38	60.8835	435.606		210.38	-15.4208	-21.2666		210.38	-15.4208	-0.06386
210.694	45.5783	414.247		210.694	60.5145	435.036		210.694	-14.9362	-20.7892		210.694	-14.9362	-0.06243
211.007	45.6921	414.342		211.007	60.1523	434.476		211.007	-14.4602	-20.1341		211.007	-14.4602	-0.06046
211.322	45.8097	414.495		211.322	59.7934	433.92		211.322	-13.9838	-19.4255		211.322	-13.9838	-0.05833
211.636	45.9278	414.484		211.636	59.4413	433.376		211.636	-13.5136	-18.8921		211.636	-13.5136	-0.05673
211.949	46.0365	414.578		211.949	59.096	432.841		211.949	-13.0595	-18.2627		211.949	-13.0595	-0.05484
212.264	46.154	414.68		212.264	58.7541	432.312		212.264	-12.6	-17.6316		212.264	-12.6	-0.05295
212.578	46.2627	414.8		212.578	58.419	431.793		212.578	-12.1564	-16.9926		212.578	-12.1564	-0.05103
212.891	46.3719	414.768		212.891	58.0907	431.285		212.891	-11.7188	-16.5163		212.891	-11.7188	-0.0496
213.205	46.4928	414.72		213.205	57.7671	430.783		213.205	-11.2743	-16.0637		213.205	-11.2744	-0.04824
213.52	46.608	415.017		213.52	57.4482	430.289		213.52	-10.8402	-15.2726		213.52	-10.8402	-0.04586
213.833	46.7132	415.089		213.833	57.1372	429.807		213.833	-10.424	-14.7183		213.833	-10.424	-0.0442
214.147	46.8273	415.144		214.147	56.8309	429.332		214.147	-10.0036	-14.1876		214.147	-10.0036	-0.04261
214.462	46.9508	415.267		214.462	56.5294	428.865		214.462	-9.57869	-13.5972		214.462	-9.57869	-0.04083
214.776	47.0519	415.404		214.776	56.2349	428.407		214.776	-9.18299	-13.0036		214.776	-9.18299	-0.03905
215.089	47.1711	415.49		215.089	55.947	427.961		215.089	-8.77596	-12.4705		215.089	-8.77596	-0.03745
215.404	47.2962	415.486		215.404	55.6632	427.52		215.404	-8.36708	-12.0343		215.404	-8.36708	-0.03614
215.718	47.4073	415.614		215.718	55.3863	427.09		215.718	-7.97904	-11.476		215.718	-7.97904	-0.03446
216.031	47.5206	415.811		216.031	55.1161	426.67		216.031	-7.59552	-10.8595		216.031	-7.59552	-0.03261
216.345	47.6474	415.961		216.345	54.851	426.258		216.345	-7.20365	-10.2966		216.345	-7.20365	-0.03092
216.66	47.7601	416.102		216.66	54.591	425.854		216.66	-6.83096	-9.75152		216.66	-6.83096	-0.02928
216.973	47.8801	416.203		216.973	54.3387	425.461		216.973	-6.4586	-9.2586		216.973	-6.4586	-0.0278
217.287	48.0012	416.402		217.287	54.0915	425.076		217.287	-6.09033	-8.6747		217.287	-6.09033	-0.02605
217.602	48.1041	416.532		217.602	53.8496	424.7		217.602	-5.74553	-8.16797		217.602	-5.74553	-0.02453
217.916	48.2146	416.738		217.916	53.6145	424.334		217.916	-5.39998	-7.59556		217.916	-5.39998	-0.02281
218.229	48.3274	416.782		218.229	53.3862	423.978		218.229	-5.05885	-7.19515		218.229	-5.05885	-0.02161
218.544	48.4294	416.817		218.544	53.1626	423.629		218.544	-4.73317	-6.81134		218.544	-4.73317	-0.02045
218.858	48.5438	417.264		218.858	52.9457	423.29		218.858	-4.40192	-6.02585		218.858	-4.40192	-0.0181
219.171	48.6484	417.534		219.171	52.7357	422.962		219.171	-4.08732	-5.42789		219.171	-4.08732	-0.0163
	48.7607	417.383			52.5311	422.642			-3.7704	-5.25926			-3.7704	-0.01579
	48.8736	417.622			52.3321	422.331			-3.45844	-4.70874			-3.45844	-0.01414
	48.9704	417.649			52.1404	422.031			-3.17005	-4.3817			-3.17005	-0.01316
	49.0883	417.824			51.9544	421.74			-2.86605	-3.91549			-2.86605	-0.01176
	49.1956	418.051			51.774	421.457			-2.57843	-3.40569			-2.57843	-0.01023
	49.295	418.342			51.601	421.185			-2.306	-2.84341			-2.306	-0.00854
	49.4003	418.218			51.4337	420.922			-2.03339	-2.70466			-2.03339	-0.00812
	49.4971	418.288			51.2722	420.668			-1.77503	-2.38063			-1.77503	-0.00715
	49.6061	418.526			51.1175	420.425			-1.51143	-1.89876			-1.51143	-0.0057
	49.7002	418.325			50.9696	420.191			-1.26933	-1.86613			-1.26933	-0.0056
	49.7992	418.552			50.8271	419.966			-1.02786	-1.4142			-1.02786	-0.00425
	49.9071	418.6			50.6914	419.752			-0.78429	-1.1515			-0.78429	-0.00346
	50.0104	418.645			50.5625	419.548			-0.55217	-0.90266			-0.55217	-0.00271
	50.0992	418.751			50.4397	419.352			-0.34048	-0.60171			-0.34048	-0.00181
	50.1966	418.846			50.3228	419.167			-0.12617	-0.32016			-0.12617	-0.000961441
	50.2989	418.804			50.2131	418.992			0.08575	-0.18751			0.08575	-0.000563093
	50.3876	419			50.1096	418.826			0.27796	0.17436			0.27796	0.000523604
	50.4877	418.972			50.0122	418.67			0.47549	0.30261			0.47549	0.000908739
	50.5664	419.103			49.9217	418.524			0.64472	0.57897			0.64472	0.00174
	50.6565	419.192			49.8379	418.388			0.8186	0.80439			0.8186	0.00242
	50.751	419.192			49.7602	418.26			0.99077	0.93178			0.99077	0.0028
	50.8328	419.334			49.6893	418.143			1.14353	1.19124			1.14353	0.00358
	50.9194	419.349			49.6251	418.034			1.29427	1.31437			1.29427	0.00395
	51.0073	419.155			49.5674	417.935			1.43989	1.21973			1.43989	0.00366
	51.0913	419.262			49.5162	417.844			1.57514	1.41847			1.57514	0.00426
	51.1685	419.344			49.4718	417.762			1.69664	1.58179			1.69664	0.00475
	51.2599	419.604			49.434	417.688			1.82583	1.91555			1.82583	0.00575
	51.346	419.57			49.4028	417.623			1.9432	1.94785			1.9432	0.00585
	51.4343	419.409			49.3785	417.566			2.05576	1.84371			2.05576	0.00554
	51.51	419.437			49.3608	417.516			2.1491	1.92091			2.1491	0.00577
	51.6055	419.765			49.3499	417.475			2.25556	2.28985			2.25556	0.00688
	51.7006	419.839			49.3458	417.441			2.35481	2.39783			2.35481	0.0072
	51.7778	419.881			49.3484	417.415			2.42945	2.46583			2.42945	0.0074
	51.8557	420.042			49.3579	417.397			2.4978	2.64572			2.4978	0.00795
	51.9453	419.823			49.3741	417.385			2.57111	2.43818			2.57111	0.00732
	52.042	419.912			49.3972	417.381			2.64481	2.53097			2.64481	0.0076
	52.1109	420.073			49.4272	417.383			2.68374	2.68959			2.68374	0.00808
	52.2103	420.172			49.4642	417.393			2.74619	2.77907			2.74619	0.00835
	52.2882	420.249			49.5078	417.409			2.78041	2.84029			2.78041	0.00853
	52.3698	420.283			49.5585	417.431			2.81127	2.85209			2.81127	0.00856
	52.4661	420.477			49.6164	417.46			2.84974	3.0176			2.84974	0.00906
	52.5477	420.302			49.681	417.495			2.86671	2.8078			2.86671	0.00843
	52.6339	420.477			49.7524	417.535			2.88147	2.94215			2.88147	0.00884
	52.7171	420.597			49.8313	417.582			2.88578	3.0146			2.88578	0.00905
	52.7997	420.763			49.9169	417.634			2.8828	3.12852			2.8828	0.00939
	52.8889	420.858			50.0094	417.692			2.87958	3.16649			2.87958	0.00951
	52.9716	421.038			50.0825	417.755			2.88911	3.28314			2.88911	0.00986
	53.0602	420.978			50.0825	417.823			2.97763	3.15412			2.97763	0.00947
	53.1445	421.2			50.0825	417.897			3.06195	3.30328			3.06195	0.00992
	53.2214	421.221			50.0825	417.975			3.13889	3.24613			3.13889	0.00975
	53.2904	421.166			50.0825	418.058			3.20793	3.10856			3.20793	0.00934
	53.3722	421.279			50.0825	418.145			3.28964	3.13334			3.28964	0.00941
	53.4497	421.314			50.0825	418.237			3.36716	3.07683			3.36716	0.00924
	53.5381	421.405			50.0825	418.333			3.45556	3.0719			3.45556	0.00922
	53.6098	421.333			50.0825	418.434			3.52728	2.89945			3.52728	0.00871
	53.6773	421.371			50.0825	418.538			3.59479	2.83333			3.59479	0.00851
	53.7633	421.56			50.0825	418.646			3.68079	2.91394			3.68079	0.00875
	53.8193	421.501			50.0825	418.757			3.73674	2.7436			3.73674	0.00824
	53.8964	421.674			50.0825	418.872			3.81391	2.8018			3.81391	0.00841
	53.9629	421.456			50.0825	418.99			3.8804	2.46588			3.8804	0.00741
	54.0321	421.384			50.0825	419.112			3.94955	2.2721			3.94955	0.00682
	54.1123	421.566			50.0825	419.236			4.0298	2.32961			4.0298	0.007
	54.1619	421.763			50.0825	419.364			4.0794	2.39905			4.0794	0.0072
	54.2343	421.665			50.0825	419.494			4.15173	2.17108			4.15173	0.00652
	54.2987	421.511			50.0825	419.626			4.21615	1.88415			4.21615	0.00566
	54.3721	421.373			50.0825	419.761			4.28956	1.61172			4.28956	0.00484
	54.4413	421.464			50.0825	419.898			4.35877	1.56572			4.35877	0.0047
	54.5108	421.339			50.0825	420.038			4.42828	1.30176			4.42828	0.00391
	54.5784	421.466			50.0825	420.178			4.4959	1.2878			4.4959	0.00387
	54.6434	421.3			50.0825	420.321			4.56089	0.97899			4.56089	0.00294
	54.7222	421.503			50.0825	420.466			4.63965	1.03715			4.63965	0.00311
	54.7836	421.531			50.0825	420.611			4.7011	0.91994			4.7011	0.00276
	54.8539	421.581			50.0825	420.758			4.77139	0.82296			4.77139	0.00247
	54.9232	421.497			50.0825	420.906			4.84064	0.59015			4.84064	0.00177
	54.9993	421.477			50.0825	421.055			4.91678	0.4218			4.91678	0.00127
	55.0638	421.387			50.0825	421.205			4.98131	0.18209			4.98131	0.000546817
	55.1235	421.401			50.0825	421.356			5.04102	0.04516			5.04102	0.000135616
	55.1902	421.417			50.0825	421.507			5.10765	-0.09001			5.10765	-0.0002703
	55.2595	421.443			50.0825	421.658			5.17695	-0.2145			5.17695	-0.000644144
	55.3182	421.438			50.0825	421.809			5.23567	-0.37168			5.23567	-0.00112
	55.378	421.771			50.0825	421.961			5.29547	-0.18952			5.29547	-0.000569129
	55.4376	421.735			50.0825	422.112			5.35504	-0.3772			5.35504	-0.00113
	55.501	421.667			50.0825	422.263			5.41853	-0.59592			5.41853	-0.00179
	55.5561	421.756			50.0825	422.414			5.47357	-0.65812			5.47357	-0.00198
	55.635	421.59			50.0825	422.563			5.55245	-0.97356			5.55245	-0.00292
	55.6985	421.599			50.0825	422.712			5.61599	-1.11304			5.61599	-0.00334
	55.7648	421.625			50.0825	422.861			5.68229	-1.23625			5.68229	-0.00371
	55.8395	421.844			50.0825	423.008			5.75694	-1.16377			5.75694	-0.00349
	55.9104	421.957			50.0825	423.153			5.82791	-1.19592			5.82791	-0.00359
	55.9793	421.676			50.0825	423.298			5.89677	-1.62184			5.89677	-0.00487
	56.0492	421.931			50.0825	423.441			5.96672	-1.51002			5.96672	-0.00453
	56.145	421.878			50.0825	423.582
	56.2198	421.878			50.0825	423.721
	56.2977	422.062			50.0825	423.859
	56.3833	422.319			50.0825	423.993
	56.4686	422.461			50.0825	424.126
	56.5683	422.751			50.0825	424.257
	56.659	422.934			50.0825	424.384
