# Supplementary material for: Flavodiiron-mediated O2 photoreduction at photosystem I acceptor-side provides photoprotection to conifer thylakoids in early spring
Source: Nat Commun. 2023 Jun 3;14:3210. doi: 10.1038/s41467-023-38938-z (PMC10239515; doi:10.1038/s41467-023-38938-z)
Supplement: Supplementary file 7 — Source Data [file 41467_2023_38938_MOESM7_ESM.zip › Raw data files/Fig 2/Fig 2a and b/Read me first!.txt]

The excel file contains raw data for both m/z 32 (Fig 2a) and m/z 34 (Fig 2b) for both'S' and 'ES' samples. The data simply put together since recorded simultaneously and then plotted in two different graphs.From the excel file, m/z 32 data from S and ES are shown in fig 2a and m/z 34 is shown in fig 2b.
