# Supplementary material for: Flavodiiron-mediated O2 photoreduction at photosystem I acceptor-side provides photoprotection to conifer thylakoids in early spring
Source: Nat Commun. 2023 Jun 3;14:3210. doi: 10.1038/s41467-023-38938-z (PMC10239515; doi:10.1038/s41467-023-38938-z)
Supplement: Supplementary file 7 — Source Data [file 41467_2023_38938_MOESM7_ESM.zip › Raw data files/Fig 2/Fig 2c/Fig 2c.xlsx]

## Sheet: S
	Raw P700 signal					Drift corrected P700 signal
Time (s)	S1	S2	S3		Time (s)	S1	S2	S3			Area Under the curve (Intigration)		PQ pool size
70.325	0.5543	1.4288	1.0559		70.01	-0.01575	-0.00291	-0.02546			st region	mt region	∆MT/∆ST
70.34	0.5515	1.4314	1.0572		70.025	-0.01786	-0.00586	-0.02554		S1	0.33908	2.31785	6.8357
70.355	0.5549	1.4322	1.0591		70.04	-0.01978	-0.0073	-0.02251		S2	0.29532	2.50686	8.48862
70.37	0.5546	1.4297	1.06		70.055	-0.0214	-0.00575	-0.02369		S3	0.27017	2.40758	8.91135
70.385	0.551	1.4323	1.0586		70.07	-0.02341	-0.0087	-0.02516
70.4	0.5509	1.4297	1.0604		70.085	-0.02253	-0.00534	-0.02604
70.415	0.5521	1.4281	1.0601		70.1	-0.02164	-0.00609	-0.02591
70.43	0.5523	1.4294	1.0593		70.115	-0.02106	-0.00444	-0.02619
70.445	0.5512	1.4293	1.0607		70.13	-0.02007	-0.00248	-0.02626
70.46	0.5517	1.4298	1.0576		70.145	-0.02239	-0.00553	-0.02464
70.475	0.5576	1.4272	1.0574		70.16	-0.01851	-0.00238	-0.02381
70.49	0.5534	1.4311	1.0577		70.175	-0.01722	0.00108	-0.02339
70.505	0.556	1.4319	1.0588		70.19	-0.01434	-0.000668318	-0.02456
70.52	0.5551	1.4311	1.0604		70.205	-0.01585	8.51143e-05	-0.02264
70.535	0.5549	1.4326	1.0603		70.22	-0.01667	-0.00366	-0.02371
70.55	0.5561	1.4338	1.0631		70.235	-0.01718	-0.00511	-0.02639
70.565	0.5511	1.4267	1.0602		70.25	-0.019	-0.00545	-0.02566
70.58	0.5546	1.4283	1.0587		70.265	-0.01602	-0.0061	-0.02304
70.595	0.5561	1.4304	1.0599		70.28	-0.01413	-0.00725	-0.02241
70.61	0.5562	1.4312	1.0599		70.295	-0.01675	-0.00049429	-0.02499
70.625	0.5568	1.4301	1.0593		70.31	-0.01966	-0.00304	-0.02596
70.64	0.5585	1.4319	1.0575		70.325	-0.01528	-0.00509	-0.02544
70.655	0.5572	1.4353	1.055		70.34	-0.01799	-0.00243	-0.02411
70.67	0.5579	1.4303	1.0548		70.355	-0.01451	-0.00158	-0.02219
70.685	0.5541	1.434	1.0555		70.37	-0.01473	-0.00403	-0.02126
70.7	0.5559	1.4299	1.0579		70.385	-0.01824	-0.00137	-0.02264
70.715	0.5549	1.4312	1.0557		70.4	-0.01826	-0.00392	-0.02081
70.73	0.5561	1.4299	1.0547		70.415	-0.01697	-0.00547	-0.02109
70.745	0.5546	1.4303	1.0548		70.43	-0.01669	-0.00411	-0.02186
70.76	0.5551	1.4298	1.053		70.445	-0.01771	-0.00416	-0.02044
70.775	0.5512	1.4304	1.0522		70.46	-0.01712	-0.00361	-0.02351
70.79	0.5567	1.4324	1.0545		70.475	-0.01114	-0.00615	-0.02369
70.805	0.5595	1.4342	1.0567		70.49	-0.01525	-0.0022	-0.02336
70.82	0.5622	1.4342	1.0564		70.505	-0.01257	-0.00135	-0.02224
70.835	0.5569	1.4313	1.0544		70.52	-0.01338	-0.00209	-0.02061
70.85	0.558	1.4313	1.0526		70.535	-0.0135	-0.000539369	-0.02069
70.865	0.554	1.4316	1.0556		70.55	-0.01222	0.000714064	-0.01786
70.88	0.555	1.4298	1.0556		70.565	-0.01713	-0.00633	-0.02074
70.895	0.5596	1.4303	1.0541		70.58	-0.01355	-0.00468	-0.02221
70.91	0.558	1.4304	1.0563		70.595	-0.01196	-0.00253	-0.02099
70.925	0.5614	1.4316	1.0559		70.61	-0.01178	-0.00167	-0.02096
70.94	0.5613	1.4282	1.0597		70.625	-0.01109	-0.00272	-0.02154
70.955	0.5621	1.4254	1.0579		70.64	-0.00931	-0.000865341	-0.02331
70.97	0.5619	1.4207	1.0573		70.655	-0.01053	0.00259	-0.02579
70.985	0.5631	1.4211	1.0573		70.67	-0.00974	-0.00236	-0.02596
71	0.5561	1.4208	1.0592		70.685	-0.01346	0.00139	-0.02523
71.015	0.559	1.4252	1.0588		70.7	-0.01157	-0.00265	-0.02281
71.03	0.5596	1.4267	1.0542		70.715	-0.01249	-0.0013	-0.02498
71.045	0.5603	1.4253	1.0556		70.73	-0.0112	-0.00254	-0.02596
71.06	0.5561	1.4301	1.0532		70.745	-0.01262	-0.00209	-0.02583
71.075	0.555	1.4278	1.0559		70.76	-0.01204	-0.00254	-0.02761
71.09	0.556	1.425	1.0538		70.775	-0.01585	-0.00188	-0.02838
71.105	0.5596	1.4284	1.0579		70.79	-0.01027	0.000168985	-0.02606
71.12	0.5577	1.4241	1.0598		70.805	-0.00738	0.00202	-0.02383
71.135	0.5546	1.4297	1.0616		70.82	-0.0046	0.00208	-0.02411
71.15	0.5591	1.4309	1.0586		70.835	-0.00981	-0.000770717	-0.02608
71.165	0.5558	1.425	1.06		70.85	-0.00863	-0.000717284	-0.02786
71.18	0.5561	1.4257	1.0627		70.865	-0.01255	-0.000363852	-0.02483
71.195	0.5573	1.4257	1.0583		70.88	-0.01146	-0.00211	-0.02481
71.21	0.5546	1.4254	1.0606		70.895	-0.00678	-0.00156	-0.02628
71.225	0.555	1.4239	1.059		70.91	-0.00829	-0.0014	-0.02406
71.24	0.5586	1.4262	1.0586		70.925	-0.00481	-0.000150121	-0.02443
71.255	0.5549	1.4262	1.0601		70.94	-0.00482	-0.0035	-0.02061
71.27	0.5532	1.4244	1.058		70.955	-0.00394	-0.00624	-0.02238
71.285	0.5546	1.4209	1.0577		70.97	-0.00406	-0.01089	-0.02296
71.3	0.5546	1.4207	1.0612		70.985	-0.00277	-0.01044	-0.02293
71.315	0.562	1.4208	1.0605		71	-0.00969	-0.01068	-0.02101
71.33	0.5547	1.4204	1.0606		71.015	-0.0067	-0.00623	-0.02138
71.345	0.5521	1.42	1.0566		71.03	-0.00602	-0.00468	-0.02596
71.36	0.5546	1.4224	1.057		71.045	-0.00523	-0.00602	-0.02453
71.375	0.5534	1.4223	1.0585		71.06	-0.00935	-0.00117	-0.02691
71.39	0.5533	1.4211	1.0568		71.075	-0.01037	-0.00342	-0.02418
71.405	0.552	1.4235	1.0578		71.09	-0.00928	-0.00616	-0.02626
71.42	0.5504	1.4251	1.0593		71.105	-0.0056	-0.00271	-0.02213
71.435	0.5515	1.4295	1.0597		71.12	-0.00741	-0.00696	-0.02021
71.45	0.551	1.4266	1.0614		71.135	-0.01043	-0.0013	-0.01838
71.465	0.5537	1.4274	1.0614		71.15	-0.00584	-4.86326e-05	-0.02136
71.48	0.5538	1.4237	1.0594		71.165	-0.00906	-0.0059	-0.01993
71.495	0.5529	1.4217	1.0584		71.18	-0.00868	-0.00514	-0.01721
71.51	0.5508	1.4237	1.0634		71.195	-0.00739	-0.00509	-0.02158
71.525	0.5518	1.4234	1.0637		71.21	-0.01001	-0.00533	-0.01926
71.54	0.5518	1.4208	1.0665		71.225	-0.00952	-0.00678	-0.02083
71.555	0.5505	1.4217	1.0621		71.24	-0.00584	-0.00443	-0.02121
71.57	0.5551	1.4223	1.068		71.255	-0.00946	-0.00437	-0.01968
71.585	0.5506	1.4217	1.0631		71.27	-0.01107	-0.00612	-0.02176
71.6	0.5544	1.421	1.0595		71.285	-0.00959	-0.00957	-0.02203
71.615	0.5554	1.4205	1.0587		71.3	-0.0095	-0.00971	-0.01851
71.63	0.5507	1.4183	1.0582		71.315	-0.00202	-0.00956	-0.01918
71.645	0.5517	1.4207	1.0585		71.33	-0.00923	-0.00991	-0.01906
71.66	0.5528	1.4205	1.0626		71.345	-0.01175	-0.01025	-0.02303
71.675	0.5546	1.4231	1.0622		71.36	-0.00917	-0.0078	-0.02261
71.69	0.5527	1.4233	1.059		71.375	-0.01028	-0.00785	-0.02108
71.705	0.5517	1.4234	1.0612		71.39	-0.0103	-0.00899	-0.02276
71.72	0.553	1.424	1.0604		71.405	-0.01151	-0.00654	-0.02173
71.735	0.5536	1.4246	1.0569		71.42	-0.01303	-0.00489	-0.02021
71.75	0.5523	1.4257	1.058		71.435	-0.01184	-0.000433413	-0.01978
71.765	0.5508	1.4287	1.0614		71.45	-0.01226	-0.00328	-0.01806
71.78	0.5476	1.4295	1.0597		71.465	-0.00948	-0.00243	-0.01803
71.795	0.5488	1.4261	1.0585		71.48	-0.00929	-0.00607	-0.02001
71.81	0.5486	1.4252	1.0633		71.495	-0.01011	-0.00802	-0.02098
71.825	0.5511	1.4242	1.0633		71.51	-0.01212	-0.00597	-0.01596
71.84	0.5493	1.425	1.0619		71.525	-0.01104	-0.00621	-0.01563
71.855	0.5472	1.4249	1.0624		71.54	-0.01095	-0.00876	-0.01281
71.87	0.5481	1.421	1.0621		71.555	-0.01217	-0.00781	-0.01718
71.885	0.5511	1.4217	1.0634		71.57	-0.00749	-0.00715	-0.01126
71.9	0.5526	1.4234	1.0627		71.585	-0.0119	-0.0077	-0.01613
71.915	0.5503	1.4203	1.0628		71.6	-0.00802	-0.00835	-0.01971
71.93	0.5545	1.4219	1.0611		71.615	-0.00693	-0.00879	-0.02048
71.945	0.552	1.4236	1.063		71.63	-0.01155	-0.01094	-0.02096
71.96	0.5495	1.4245	1.0622		71.645	-0.01046	-0.00849	-0.02063
71.975	0.5479	1.4221	1.0618		71.66	-0.00928	-0.00863	-0.01651
71.99	0.5509	1.4189	1.0597		71.675	-0.0074	-0.00598	-0.01688
72.005	0.5533	1.4203	1.0608		71.69	-0.00921	-0.00573	-0.02006
72.02	0.5548	1.4166	1.0607		71.705	-0.01013	-0.00557	-0.01783
72.035	0.5511	1.4185	1.06		71.72	-0.00874	-0.00492	-0.01861
72.05	0.5526	1.4206	1.0642		71.735	-0.00806	-0.00426	-0.02208
72.065	0.5506	1.4218	1.059		71.75	-0.00927	-0.00311	-0.02096
72.08	0.5537	1.4185	1.0602		71.765	-0.01069	-5.78964e-05	-0.01753
72.095	0.5505	1.419	1.0618		71.78	-0.01381	0.000795536	-0.01921
72.11	0.5539	1.4164	1.0633		71.795	-0.01252	-0.00255	-0.02038
72.125	0.5552	1.4182	1.0606		71.81	-0.01264	-0.0034	-0.01556
72.14	0.5548	1.4159	1.0599		71.825	-0.01005	-0.00434	-0.01553
72.155	0.5511	1.4211	1.0615		71.84	-0.01177	-0.00349	-0.01691
72.17	0.551	1.4221	1.0631		71.855	-0.01378	-0.00354	-0.01638
72.185	0.5541	1.421	1.0585		71.87	-0.0128	-0.00738	-0.01666
72.2	0.5594	1.421	1.0556		71.885	-0.00972	-0.00663	-0.01533
72.215	0.5585	1.418	1.059		71.9	-0.00813	-0.00488	-0.01601
72.23	0.559	1.4184	1.0589		71.915	-0.01035	-0.00792	-0.01588
72.245	0.5554	1.4159	1.06		71.93	-0.00606	-0.00627	-0.01755
72.26	0.5549	1.4188	1.0598		71.945	-0.00848	-0.00452	-0.01563
72.275	0.5556	1.4193	1.0601		71.96	-0.0109	-0.00356	-0.0164
72.29	0.5507	1.4196	1.0589		71.975	-0.01241	-0.00591	-0.01678
72.305	0.5518	1.4193	1.0584		71.99	-0.00933	-0.00906	-0.01885
72.32	0.5491	1.4202	1.0603		72.005	-0.00684	-0.0076	-0.01773
72.335	0.5526	1.424	1.0602		72.02	-0.00526	-0.01125	-0.0178
72.35	0.5541	1.4208	1.0606		72.035	-0.00887	-0.0093	-0.01848
72.365	0.5558	1.4203	1.0594		72.05	-0.00729	-0.00714	-0.01425
72.38	0.5534	1.4181	1.0601		72.065	-0.00921	-0.00589	-0.01943
72.395	0.556	1.4181	1.0644		72.08	-0.00602	-0.00914	-0.0182
72.41	0.5541	1.4181	1.058		72.095	-0.00914	-0.00858	-0.01658
72.425	0.5518	1.4191	1.0602		72.11	-0.00565	-0.01113	-0.01505
72.44	0.5506	1.4209	1.0604		72.125	-0.00427	-0.00928	-0.01773
72.455	0.5527	1.4207	1.0576		72.14	-0.00458	-0.01152	-0.0184
72.47	0.5509	1.4204	1.0598		72.155	-0.0082	-0.00627	-0.01678
72.485	0.5522	1.4202	1.06		72.17	-0.00822	-0.00522	-0.01515
72.5	0.5549	1.4198	1.0615		72.185	-0.00503	-0.00626	-0.01973
72.515	0.552	1.42	1.0642		72.2	0.00035313	-0.00621	-0.0226
72.53	0.5497	1.4206	1.0609		72.215	-0.000462612	-0.00915	-0.01918
72.545	0.551	1.4205	1.0617		72.23	0.000121646	-0.0087	-0.01925
72.56	0.5514	1.4187	1.0627		72.245	-0.00339	-0.01115	-0.01813
72.575	0.5529	1.4198	1.0651		72.26	-0.00381	-0.00819	-0.0183
72.59	0.5558	1.4218	1.0608		72.275	-0.00303	-0.00764	-0.01798
72.605	0.5527	1.4194	1.06		72.29	-0.00784	-0.00729	-0.01915
72.62	0.5562	1.4194	1.0605		72.305	-0.00666	-0.00753	-0.01963
72.635	0.553	1.418	1.0599		72.32	-0.00927	-0.00658	-0.0177
72.65	0.5509	1.4161	1.0589		72.335	-0.00569	-0.00273	-0.01778
72.665	0.5476	1.4195	1.0638		72.35	-0.0041	-0.00587	-0.01735
72.68	0.5517	1.421	1.0608		72.365	-0.00232	-0.00632	-0.01853
72.695	0.5525	1.4172	1.0594		72.38	-0.00464	-0.00847	-0.0178
72.71	0.5457	1.4172	1.0631		72.395	-0.00195	-0.00841	-0.01348
72.725	0.5442	1.4144	1.0596		72.41	-0.00377	-0.00836	-0.01985
72.74	0.5493	1.4144	1.0617		72.425	-0.00598	-0.00731	-0.01763
72.755	0.5525	1.4123	1.0645		72.44	-0.0071	-0.00545	-0.0174
72.77	0.5503	1.409	1.0617		72.455	-0.00491	-0.0056	-0.02018
72.785	0.5492	1.4144	1.0599		72.47	-0.00663	-0.00585	-0.01795
72.8	0.5488	1.4155	1.0617		72.485	-0.00525	-0.00599	-0.01773
72.815	0.548	1.4135	1.062		72.5	-0.00246	-0.00634	-0.0162
72.83	0.5486	1.4193	1.0618		72.515	-0.00528	-0.00609	-0.01348
72.845	0.5482	1.416	1.0644		72.53	-0.00749	-0.00543	-0.01675
72.86	0.5472	1.4173	1.0637		72.545	-0.00611	-0.00548	-0.01593
72.875	0.5498	1.4156	1.062		72.56	-0.00562	-0.00723	-0.0149
72.89	0.5516	1.4148	1.0607		72.575	-0.00404	-0.00607	-0.01248
72.905	0.5503	1.4155	1.0594		72.59	-0.00106	-0.00402	-0.01675
72.92	0.5524	1.4135	1.0577		72.605	-0.00407	-0.00637	-0.01753
72.935	0.5533	1.4108	1.0647		72.62	-0.000487638	-0.00631	-0.017
72.95	0.5501	1.4131	1.063		72.635	-0.0036	-0.00766	-0.01758
72.965	0.549	1.4141	1.0641		72.65	-0.00562	-0.00951	-0.01855
72.98	0.5466	1.4125	1.0625		72.665	-0.00883	-0.00605	-0.01363
72.995	0.5447	1.4144	1.0637		72.68	-0.00465	-0.0045	-0.0166
73.01	0.5491	1.4138	1.0627		72.695	-0.00377	-0.00825	-0.01798
73.025	0.5501	1.4166	1.0657		72.71	-0.01048	-0.00819	-0.01425
73.04	0.5468	1.4162	1.0622		72.725	-0.0119	-0.01094	-0.01773
73.055	0.5478	1.4163	1.0602		72.74	-0.00671	-0.01088	-0.0156
73.07	0.548	1.4181	1.0612		72.755	-0.00343	-0.01293	-0.01278
73.085	0.5449	1.4181	1.0655		72.77	-0.00555	-0.01618	-0.01555
73.1	0.5468	1.4165	1.0608		72.785	-0.00656	-0.01072	-0.01733
73.115	0.5509	1.4149	1.0633		72.8	-0.00688	-0.00957	-0.0155
73.13	0.549	1.4162	1.063		72.815	-0.00759	-0.01152	-0.01518
73.145	0.5464	1.4153	1.0673		72.83	-0.00691	-0.00566	-0.01535
73.16	0.5463	1.4119	1.0677		72.845	-0.00722	-0.00891	-0.01273
73.175	0.5482	1.4173	1.0653		72.86	-0.00814	-0.00756	-0.0134
73.19	0.5495	1.419	1.062		72.875	-0.00546	-0.0092	-0.01508
73.205	0.5499	1.4158	1.0643		72.89	-0.00357	-0.00995	-0.01635
73.22	0.5495	1.4163	1.0655		72.905	-0.00479	-0.0092	-0.01763
73.235	0.5462	1.4144	1.0654		72.92	-0.0026	-0.01114	-0.0193
73.25	0.5486	1.4179	1.062		72.935	-0.00162	-0.01379	-0.01228
73.265	0.5476	1.4192	1.063		72.95	-0.00473	-0.01144	-0.01395
73.28	0.5493	1.4196	1.0615		72.965	-0.00575	-0.01038	-0.01283
73.295	0.548	1.4159	1.0619		72.98	-0.00807	-0.01193	-0.0144
73.31	0.5488	1.4152	1.0635		72.995	-0.00988	-0.00998	-0.01318
73.325	0.5531	1.4183	1.0651		73.01	-0.0054	-0.01052	-0.01415
73.34	0.5518	1.4153	1.0604		73.025	-0.00431	-0.00767	-0.01113
73.355	0.5484	1.4151	1.0617		73.04	-0.00753	-0.00802	-0.0146
73.37	0.5437	1.4136	1.0606		73.055	-0.00644	-0.00786	-0.01658
73.385	0.5478	1.4166	1.0626		73.07	-0.00616	-0.00601	-0.01555
73.4	0.5487	1.4176	1.0593		73.085	-0.00918	-0.00596	-0.01123
73.415	0.5477	1.4175	1.0571		73.1	-0.00719	-0.0075	-0.0159
73.43	0.5474	1.4144	1.0623		73.115	-0.00301	-0.00905	-0.01338
73.445	0.5473	1.4156	1.0616		73.13	-0.00482	-0.0077	-0.01365
73.46	0.5461	1.4133	1.0577		73.145	-0.00734	-0.00854	-0.00932
73.475	0.5467	1.4147	1.0578		73.16	-0.00735	-0.01189	-0.0089
73.49	0.5455	1.4138	1.0627		73.175	-0.00537	-0.00644	-0.01127
73.505	0.5446	1.4145	1.0598		73.19	-0.00399	-0.00468	-0.01455
73.52	0.5439	1.4177	1.0611		73.205	-0.0035	-0.00783	-0.01222
73.535	0.5483	1.4178	1.0622		73.22	-0.00382	-0.00727	-0.011
73.55	0.5479	1.4178	1.0609		73.235	-0.00703	-0.00912	-0.01107
73.565	0.5442	1.4188	1.0624		73.25	-0.00455	-0.00557	-0.01445
73.58	0.5425	1.4184	1.0625		73.265	-0.00546	-0.00421	-0.01342
73.595	0.5454	1.4148	1.0578		73.28	-0.00368	-0.00376	-0.0149
73.61	0.5441	1.4145	1.0567		73.295	-0.0049	-0.00741	-0.01447
73.625	0.5452	1.415	1.0574		73.31	-0.00401	-0.00805	-0.01285
73.64	0.5448	1.4174	1.0562		73.325	0.000372501	-0.0049	-0.01122
73.655	0.5474	1.4172	1.0563		73.34	-0.000843241	-0.00785	-0.0159
73.67	0.548	1.4168	1.056		73.355	-0.00416	-0.00799	-0.01457
73.685	0.546	1.4189	1.0562		73.37	-0.00877	-0.00944	-0.01565
73.7	0.5495	1.4137	1.0534		73.385	-0.00459	-0.00639	-0.01362
73.715	0.5465	1.4159	1.0542		73.4	-0.00361	-0.00533	-0.0169
73.73	0.5475	1.4184	1.0576		73.415	-0.00452	-0.00538	-0.01907
73.745	0.5504	1.4169	1.0592		73.43	-0.00474	-0.00843	-0.01385
73.76	0.5517	1.414	1.0611		73.445	-0.00475	-0.00717	-0.01452
73.775	0.5509	1.4179	1.0623		73.46	-0.00587	-0.00942	-0.0184
73.79	0.5544	1.4168	1.0652		73.475	-0.00518	-0.00797	-0.01827
73.805	0.5539	1.417	1.0643		73.49	-0.0063	-0.00881	-0.01335
73.82	0.5522	1.4178	1.0593		73.505	-0.00712	-0.00806	-0.01622
73.835	0.5472	1.4222	1.0591		73.52	-0.00773	-0.00481	-0.0149
73.85	0.5491	1.4201	1.0602		73.535	-0.00325	-0.00465	-0.01377
73.865	0.5477	1.4194	1.0601		73.55	-0.00356	-0.0046	-0.01505
73.88	0.5504	1.4181	1.0591		73.565	-0.00718	-0.00355	-0.01352
73.895	0.5509	1.418	1.0661		73.58	-0.0088	-0.00389	-0.0134
73.91	0.5484	1.4201	1.0582		73.595	-0.00581	-0.00744	-0.01807
73.925	0.5441	1.4175	1.0551		73.61	-0.00703	-0.00769	-0.01915
73.94	0.5452	1.4147	1.0533		73.625	-0.00584	-0.00713	-0.01842
73.955	0.5505	1.4175	1.054		73.64	-0.00616	-0.00468	-0.0196
73.97	0.5517	1.418	1.0564		73.655	-0.00347	-0.00483	-0.01947
73.985	0.547	1.4174	1.0551		73.67	-0.00279	-0.00517	-0.01975
74	0.5496	1.4203	1.0556		73.685	-0.00471	-0.00302	-0.01952
74.015	0.551	1.4246	1.058		73.7	-0.00112	-0.00817	-0.0223
74.03	0.5495	1.4247	1.0573		73.715	-0.00404	-0.00591	-0.02147
74.045	0.5501	1.4218	1.0566		73.73	-0.00295	-0.00336	-0.01805
74.06	0.5502	1.4176	1.0585		73.745	3.17331e-05	-0.0048	-0.01642
74.075	0.5484	1.4103	1.0596		73.76	0.00142	-0.00765	-0.0145
74.09	0.5486	1.4125	1.0599		73.775	0.00070025	-0.0037	-0.01327
74.105	0.5439	1.4131	1.0581		73.79	0.00428	-0.00474	-0.01035
74.12	0.5455	1.4134	1.0573		73.805	0.00387	-0.00449	-0.01122
74.135	0.5473	1.4154	1.0534		73.82	0.00225	-0.00364	-0.0162
74.15	0.546	1.4138	1.0542		73.835	-0.00266	0.000815801	-0.01637
74.165	0.5421	1.413	1.055		73.85	-0.000678459	-0.00123	-0.01525
74.18	0.5449	1.4135	1.0547		73.865	-0.00199	-0.00188	-0.01532
74.195	0.5429	1.4135	1.0558		73.88	0.000790058	-0.00312	-0.0163
74.21	0.5462	1.4152	1.054		73.895	0.00137	-0.00317	-0.00927
74.225	0.5443	1.4163	1.0532		73.91	-0.00104	-0.00102	-0.01715
74.24	0.5487	1.4151	1.0558		73.925	-0.00526	-0.00356	-0.02022
74.255	0.5495	1.4121	1.0558		73.94	-0.00407	-0.00631	-0.022
74.27	0.5478	1.4111	1.0572		73.955	0.00131	-0.00346	-0.02127
74.285	0.5483	1.4184	1.0566		73.97	0.0026	-0.0029	-0.01885
74.3	0.5468	1.4147	1.0592		73.985	-0.00202	-0.00345	-0.02012
74.315	0.5448	1.4153	1.0569		74	0.000664124	-0.000496441	-0.0196
74.33	0.5425	1.4163	1.06		74.015	0.00215	0.00386	-0.01717
74.345	0.5432	1.4124	1.0599		74.03	0.000732641	0.00401	-0.01785
74.36	0.5456	1.4151	1.0573		74.045	0.00142	0.00116	-0.01852
74.375	0.5438	1.4148	1.0597		74.06	0.0016	-0.00298	-0.0166
74.39	0.5457	1.4122	1.0584		74.075	-0.000114585	-0.01023	-0.01547
74.405	0.5467	1.4123	1.0602		74.09	0.000169674	-0.00798	-0.01515
74.42	0.5468	1.4172	1.0591		74.105	-0.00445	-0.00732	-0.01692
74.435	0.5473	1.4169	1.0602		74.12	-0.00276	-0.00697	-0.0177
74.45	0.5434	1.4119	1.0602		74.135	-0.000877551	-0.00492	-0.02157
74.465	0.5445	1.414	1.0614		74.15	-0.00209	-0.00646	-0.02075
74.48	0.5473	1.4164	1.0602		74.165	-0.00591	-0.00721	-0.01992
74.495	0.5446	1.4143	1.0584		74.18	-0.00302	-0.00666	-0.0202
74.51	0.5435	1.4163	1.0589		74.195	-0.00494	-0.0066	-0.01907
74.525	0.5444	1.4181	1.0554		74.21	-0.00156	-0.00485	-0.02085
74.54	0.5455	1.4116	1.0549		74.225	-0.00337	-0.00369	-0.02162
74.555	0.5443	1.4104	1.0559		74.24	0.00111	-0.00484	-0.019
74.57	0.5431	1.415	1.0588		74.255	0.002	-0.00779	-0.01897
74.585	0.5412	1.4159	1.0582		74.27	0.000380773	-0.00873	-0.01755
74.6	0.5425	1.4146	1.0578		74.285	0.000965031	-0.00138	-0.01812
74.615	0.5422	1.4131	1.0529		74.3	-0.00045071	-0.00503	-0.0155
74.63	0.5438	1.4165	1.0569		74.315	-0.00237	-0.00437	-0.01777
74.645	0.5413	1.4153	1.0557		74.33	-0.00458	-0.00332	-0.01465
74.66	0.5399	1.4169	1.0535		74.345	-0.0038	-0.00717	-0.01472
74.675	0.5404	1.4149	1.0547		74.36	-0.00131	-0.00441	-0.0173
74.69	0.5412	1.4155	1.0573		74.375	-0.00303	-0.00466	-0.01487
74.705	0.5443	1.4151	1.058		74.39	-0.00105	-0.00721	-0.01614
74.72	0.5441	1.4169	1.0579		74.405	3.90978e-05	-0.00705	-0.01432
74.735	0.5419	1.4118	1.0625		74.42	0.000223356	-0.0021	-0.01539
74.75	0.5421	1.4154	1.0588		74.435	0.000807614	-0.00235	-0.01427
74.765	0.5427	1.4155	1.0601		74.45	-0.00301	-0.00729	-0.01424
74.78	0.5444	1.4166	1.0595		74.465	-0.00182	-0.00514	-0.01302
74.795	0.544	1.4168	1.0566		74.48	0.00106	-0.00269	-0.01419
74.81	0.5451	1.4187	1.058		74.495	-0.00156	-0.00473	-0.01597
74.825	0.5426	1.4201	1.058		74.51	-0.00257	-0.00268	-0.01544
74.84	0.549	1.4193	1.0556		74.525	-0.00159	-0.0008263	-0.01892
74.855	0.548	1.418	1.0601		74.54	-0.000402578	-0.00727	-0.01939
74.87	0.5412	1.4175	1.0605		74.555	-0.00152	-0.00842	-0.01837
74.885	0.5456	1.418	1.0595		74.57	-0.00263	-0.00377	-0.01544
74.9	0.5473	1.4167	1.0592		74.585	-0.00445	-0.00281	-0.01602
74.915	0.5417	1.4196	1.06		74.6	-0.00307	-0.00406	-0.01639
74.93	0.542	1.4152	1.0593		74.615	-0.00328	-0.00551	-0.02127
74.945	0.5411	1.4144	1.062		74.63	-0.0016	-0.00205	-0.01724
74.96	0.5382	1.4149	1.0603		74.645	-0.00401	-0.0032	-0.01842
74.975	0.5368	1.4161	1.06		74.66	-0.00533	-0.00155	-0.02059
74.99	0.5376	1.4174	1.0618		74.675	-0.00474	-0.00349	-0.01937
75.005	0.542	1.4152	1.0621		74.69	-0.00386	-0.00284	-0.01674
75.02	0.5428	1.4147	1.057		74.705	-0.000675736	-0.00319	-0.01602
75.035	0.548	1.4178	1.06		74.72	-0.000791478	-0.00133	-0.01609
75.05	0.5447	1.4154	1.0612		74.735	-0.00291	-0.00638	-0.01147
75.065	0.5484	1.4148	1.0643		74.75	-0.00262	-0.00272	-0.01514
75.08	0.5457	1.4176	1.0608		74.765	-0.00194	-0.00257	-0.01382
75.095	0.543	1.4157	1.0618		74.78	-0.000154445	-0.00142	-0.01439
75.11	0.5407	1.4164	1.0604		74.795	-0.000470187	-0.00116	-0.01727
75.125	0.5411	1.4115	1.0609		74.81	0.000714072	0.000788919	-0.01584
75.14	0.5415	1.4119	1.0639		74.825	-0.0017	0.00224	-0.01582
75.155	0.5469	1.4123	1.0605		74.84	0.00478	0.0015	-0.01819
75.17	0.5448	1.4117	1.0602		74.855	0.00387	0.000249217	-0.01367
75.185	0.5453	1.4124	1.0597		74.87	-0.00285	-0.000197351	-0.01324
75.2	0.5452	1.4156	1.0589		74.885	0.00164	0.000356082	-0.01422
75.215	0.5431	1.4121	1.0562		74.9	0.00342	-0.000890485	-0.01449
75.23	0.5447	1.4132	1.0596		74.915	-0.0021	0.00206	-0.01367
75.245	0.5444	1.4145	1.0584		74.93	-0.00171	-0.00228	-0.01434
75.26	0.5408	1.4158	1.0594		74.945	-0.00253	-0.00303	-0.01162
75.275	0.5404	1.4156	1.057		74.96	-0.00534	-0.00248	-0.01329
75.29	0.5417	1.4155	1.0593		74.975	-0.00666	-0.00122	-0.01357
75.305	0.5419	1.4161	1.0596		74.99	-0.00577	0.00013011	-0.01174
75.32	0.5398	1.4172	1.0606		75.005	-0.00129	-0.00202	-0.01142
75.335	0.5413	1.4209	1.0637		75.02	-0.000406312	-0.00246	-0.01649
75.35	0.5418	1.42	1.0639		75.035	0.00488	0.000690408	-0.01347
75.365	0.5364	1.4202	1.0589		75.05	0.00166	-0.00166	-0.01224
75.38	0.5368	1.4171	1.0557		75.065	0.00545	-0.0022	-0.00912
75.395	0.5359	1.4174	1.0556		75.08	0.00283	0.000650706	-0.01259
75.41	0.5377	1.4201	1.0597		75.095	0.000214979	-0.0012	-0.01157
75.425	0.5352	1.4181	1.0589		75.11	-0.002	-0.000442429	-0.01294
75.44	0.5372	1.4184	1.0565		75.125	-0.00152	-0.00529	-0.01242
75.455	0.5376	1.417	1.0571		75.14	-0.00103	-0.00484	-0.00939
75.47	0.5385	1.417	1.0584		75.155	0.00445	-0.00438	-0.01277
75.485	0.5361	1.4157	1.0595		75.17	0.00244	-0.00493	-0.01304
75.5	0.537	1.4175	1.0591		75.185	0.00302	-0.00418	-0.01352
75.515	0.5387	1.417	1.0576		75.2	0.003	-0.000921834	-0.01429
75.53	0.5379	1.419	1.0581		75.215	0.000989045	-0.00437	-0.01697
75.545	0.5382	1.4113	1.0602		75.23	0.00267	-0.00321	-0.01354
75.56	0.5391	1.414	1.0633		75.245	0.00246	-0.00186	-0.01472
75.575	0.5373	1.415	1.0643		75.26	-0.00106	-0.000508103	-0.01369
75.59	0.5364	1.4147	1.0629		75.275	-0.00137	-0.000654671	-0.01607
75.605	0.5402	1.4124	1.0617		75.29	1.03367e-05	-0.000701238	-0.01374
75.62	0.5367	1.4138	1.0638		75.305	0.000294595	-4.78054e-05	-0.01342
75.635	0.5381	1.412	1.0612		75.32	-0.00172	0.00111	-0.01239
75.65	0.5366	1.4138	1.059		75.335	-0.000136888	0.00486	-0.00927
75.665	0.5346	1.4112	1.0601		75.35	0.00044737	0.00401	-0.00904
75.68	0.5335	1.4092	1.0618		75.365	-0.00487	0.00427	-0.01402
75.695	0.5355	1.4117	1.0583		75.38	-0.00438	0.00122	-0.01719
75.71	0.5356	1.414	1.0587		75.395	-0.0052	0.00157	-0.01727
75.725	0.5375	1.4147	1.0564		75.41	-0.00332	0.00433	-0.01314
75.74	0.5375	1.414	1.0551		75.425	-0.00573	0.00238	-0.01392
75.755	0.5342	1.4161	1.0563		75.44	-0.00365	0.00273	-0.01629
75.77	0.5359	1.4145	1.0594		75.455	-0.00316	0.00139	-0.01567
75.785	0.5357	1.4147	1.0618		75.47	-0.00218	0.00144	-0.01434
75.8	0.5369	1.414	1.0578		75.485	-0.00449	0.000193386	-0.01322
75.815	0.5355	1.4137	1.0591		75.5	-0.00351	0.00205	-0.01359
75.83	0.5385	1.4138	1.0579		75.515	-0.00173	0.0016	-0.01507
75.845	0.5374	1.4149	1.0606		75.53	-0.00244	0.00365	-0.01454
75.86	0.5387	1.4136	1.0639		75.545	-0.00206	-0.00399	-0.01242
75.875	0.5339	1.4135	1.0619		75.56	-0.00107	-0.00124	-0.00929
75.89	0.5375	1.4151	1.0639		75.575	-0.00279	-0.000186019	-0.00827
75.905	0.5395	1.416	1.0583		75.59	-0.0036	-0.000432586	-0.00964
75.92	0.5357	1.4131	1.0609		75.605	0.000279761	-0.00268	-0.01082
75.935	0.5356	1.4105	1.0636		75.62	-0.00314	-0.00123	-0.00869
75.95	0.5359	1.4095	1.0616		75.635	-0.00165	-0.00297	-0.01126
75.965	0.5372	1.4103	1.0622		75.65	-0.00307	-0.00112	-0.01344
75.98	0.5342	1.4084	1.0645		75.665	-0.00498	-0.00367	-0.01231
75.995	0.5321	1.4054	1.0687		75.68	-0.006	-0.00561	-0.01059
76.01	0.5322	1.4115	1.0702		75.695	-0.00391	-0.00306	-0.01406
76.025	0.5348	1.4108	1.0681		75.71	-0.00373	-0.000705126	-0.01364
76.04	0.533	1.4111	1.0677		75.725	-0.00175	4.8307e-05	-0.01591
76.055	0.5334	1.4066	1.0673		75.74	-0.00166	-0.00059826	-0.01719
76.07	0.5343	1.4073	1.0686		75.755	-0.00488	0.00156	-0.01596
76.085	0.5322	1.4091	1.0662		75.77	-0.00309	8.60482e-06	-0.01284
76.1	0.5335	1.4102	1.0674		75.785	-0.00321	0.000262037	-0.01041
76.115	0.533	1.4125	1.0646		75.8	-0.00192	-0.00038453	-0.01439
76.13	0.5293	1.4112	1.0671		75.815	-0.00324	-0.000631097	-0.01306
76.145	0.535	1.4141	1.0645		75.83	-0.000156365	-0.000477665	-0.01424
76.16	0.5323	1.4133	1.0642		75.845	-0.00117	0.000675768	-0.01151
76.175	0.532	1.4131	1.0641		75.86	0.000212152	-0.0005708	-0.00819
76.19	0.5305	1.4098	1.0633		75.875	-0.0045	-0.000617367	-0.01016
76.205	0.5278	1.4152	1.0669		75.89	-0.000819332	0.00104	-0.00814
76.22	0.5295	1.4101	1.0647		75.905	0.00126	0.00199	-0.01371
76.235	0.527	1.4095	1.0627		75.92	-0.00245	-0.000857069	-0.01109
76.25	0.5311	1.4122	1.0651		75.935	-0.00247	-0.0034	-0.00836
76.265	0.5309	1.4108	1.065		75.95	-0.00208	-0.00435	-0.01034
76.28	0.5352	1.4109	1.0662		75.965	-0.00069804	-0.0035	-0.00971
76.295	0.5352	1.413	1.0639		75.98	-0.00361	-0.00534	-0.00739
76.31	0.5345	1.4089	1.0647		75.995	-0.00563	-0.00829	-0.00316
76.325	0.535	1.4126	1.0595		76.01	-0.00545	-0.00214	-0.00164
76.34	0.5331	1.4092	1.062		76.025	-0.00276	-0.00278	-0.00371
76.355	0.5332	1.4098	1.0631		76.04	-0.00448	-0.00243	-0.00409
76.37	0.5339	1.4098	1.0615		76.055	-0.00399	-0.00688	-0.00446
76.385	0.5333	1.4097	1.0629		76.07	-0.00301	-0.00612	-0.00314
76.4	0.5337	1.4085	1.0651		76.085	-0.00502	-0.00427	-0.00551
76.415	0.5315	1.4073	1.0629		76.1	-0.00364	-0.00312	-0.00429
76.43	0.5321	1.4067	1.0632		76.115	-0.00406	-0.000762446	-0.00706
76.445	0.5341	1.4099	1.0615		76.13	-0.00767	-0.00201	-0.00454
76.46	0.5347	1.4111	1.0612		76.145	-0.00189	0.00094442	-0.00711
76.475	0.5336	1.4078	1.0652		76.16	-0.0045	0.000197852	-0.00739
76.49	0.5322	1.4068	1.0675		76.175	-0.00472	5.12847e-05	-0.00746
76.505	0.536	1.4086	1.0638		76.19	-0.00613	-0.0032	-0.00824
76.52	0.5309	1.4072	1.0672		76.205	-0.00875	0.00226	-0.00461
76.535	0.533	1.4115	1.0649		76.22	-0.00697	-0.00279	-0.00679
76.55	0.5302	1.4102	1.066		76.235	-0.00938	-0.00333	-0.00876
76.565	0.5327	1.4058	1.0652		76.25	-0.0052	-0.000581552	-0.00634
76.58	0.532	1.4077	1.0633		76.265	-0.00531	-0.00193	-0.00641
76.595	0.53	1.4069	1.0639		76.28	-0.000928616	-0.00177	-0.00519
76.61	0.5304	1.4039	1.0646		76.295	-0.000844358	0.000378745	-0.00746
76.625	0.528	1.4034	1.0653		76.31	-0.00146	-0.00367	-0.00664
76.64	0.5325	1.4062	1.0646		76.325	-0.000875841	8.56106e-05	-0.01181
76.655	0.5323	1.4083	1.0644		76.34	-0.00269	-0.00326	-0.00929
76.67	0.535	1.4097	1.066		76.355	-0.00251	-0.00261	-0.00816
76.685	0.5325	1.4105	1.0625		76.37	-0.00172	-0.00255	-0.00974
76.7	0.5305	1.41	1.0607		76.385	-0.00224	-0.0026	-0.00831
76.715	0.5326	1.4101	1.0586		76.4	-0.00175	-0.00375	-0.00609
76.73	0.5303	1.4069	1.0633		76.415	-0.00387	-0.00489	-0.00826
76.745	0.5283	1.405	1.0615		76.43	-0.00319	-0.00544	-0.00794
76.76	0.5261	1.4106	1.0592		76.445	-0.0011	-0.00219	-0.00961
76.775	0.5269	1.4133	1.0608		76.46	-0.000417517	-0.000933496	-0.00989
76.79	0.5288	1.4069	1.0646		76.475	-0.00143	-0.00418	-0.00586
76.805	0.5282	1.4077	1.062		76.49	-0.00275	-0.00513	-0.00354
76.82	0.531	1.405	1.0648		76.505	0.00114	-0.00327	-0.00721
76.835	0.5276	1.4058	1.0647		76.52	-0.00388	-0.00462	-0.00379
76.85	0.5331	1.4079	1.0653		76.535	-0.0017	-0.000266333	-0.00606
76.865	0.5288	1.4058	1.0665		76.55	-0.00441	-0.00151	-0.00494
76.88	0.5303	1.4039	1.0635		76.565	-0.00183	-0.00586	-0.00571
76.895	0.5333	1.4042	1.0642		76.58	-0.00244	-0.00391	-0.00759
76.91	0.5349	1.4075	1.0667		76.595	-0.00436	-0.00465	-0.00696
76.925	0.5314	1.4087	1.0657		76.61	-0.00387	-0.0076	-0.00624
76.94	0.5332	1.4098	1.0622		76.625	-0.00619	-0.00805	-0.00551
76.955	0.5326	1.408	1.0671		76.64	-0.00161	-0.00519	-0.00619
76.97	0.5329	1.4109	1.0658		76.655	-0.00172	-0.00304	-0.00636
76.985	0.5334	1.4107	1.072		76.67	0.00106	-0.00159	-0.00474
77	0.528	1.4071	1.071		76.685	-0.00135	-0.000732007	-0.00821
77.015	0.53	1.4075	1.0731		76.7	-0.00327	-0.00118	-0.00999
77.03	0.5312	1.4038	1.0741		76.715	-0.00109	-0.00103	-0.01206
77.045	0.5293	1.403	1.0734		76.73	-0.0033	-0.00417	-0.00734
77.06	0.5344	1.4034	1.072		76.745	-0.00522	-0.00602	-0.00911
77.075	0.5344	1.4043	1.0709		76.76	-0.00733	-0.000364844	-0.01139
77.09	0.5334	1.4042	1.0698		76.775	-0.00645	0.00239	-0.00976
77.105	0.5334	1.4041	1.0706		76.79	-0.00446	-0.00396	-0.00594
77.12	0.5326	1.403	1.0659		76.805	-0.00498	-0.0031	-0.00851
77.135	0.5327	1.4017	1.0643		76.82	-0.0021	-0.00575	-0.00569
77.15	0.5326	1.4031	1.0658		76.835	-0.00541	-0.0049	-0.00576
77.165	0.5326	1.404	1.067		76.85	0.000173199	-0.00274	-0.00514
77.18	0.5316	1.406	1.0662		76.865	-0.00404	-0.00479	-0.00391
77.195	0.5308	1.4001	1.0655		76.88	-0.00246	-0.00664	-0.00688
77.21	0.5311	1.4044	1.0677		76.895	0.000625973	-0.00628	-0.00616
77.225	0.5293	1.4067	1.0697		76.91	0.00231	-0.00293	-0.00363
77.24	0.5329	1.4037	1.0723		76.925	-0.00111	-0.00168	-0.00461
77.255	0.5313	1.4014	1.0709		76.94	0.000778748	-0.000523653	-0.00808
77.27	0.5323	1.4026	1.0709		76.955	0.000263007	-0.00227	-0.00316
77.285	0.5311	1.4032	1.0675		76.97	0.000647265	0.000683212	-0.00443
77.3	0.5306	1.4053	1.0692		76.985	0.00123	0.000536645	0.00179
77.315	0.5304	1.3998	1.0665		77	-0.00408	-0.00301	0.000815528
77.33	0.5302	1.4011	1.0674		77.015	-0.002	-0.00256	0.00294
77.345	0.5366	1.4006	1.07		77.03	-0.000715702	-0.0062	0.00397
77.36	0.536	1.4019	1.0705		77.045	-0.00253	-0.00695	0.00329
77.375	0.5398	1.4006	1.0689		77.06	0.00265	-0.0065	0.00192
77.39	0.5371	1.3998	1.068		77.075	0.00274	-0.00554	0.00084083
77.405	0.5387	1.4017	1.0733		77.09	0.00182	-0.00559	-0.000234109
77.42	0.537	1.4041	1.07		77.105	0.00191	-0.00564	0.000590951
77.435	0.5366	1.4013	1.0695		77.12	0.00119	-0.00668	-0.00408
77.45	0.5331	1.4013	1.0705		77.135	0.00137	-0.00793	-0.00566
77.465	0.5322	1.4052	1.0655		77.15	0.00136	-0.00648	-0.00413
77.48	0.5328	1.4059	1.0655		77.165	0.00144	-0.00552	-0.00291
77.495	0.5337	1.4035	1.0677		77.18	0.000526881	-0.00347	-0.00368
77.51	0.5329	1.4052	1.0668		77.195	-0.000188861	-0.00932	-0.00436
77.525	0.5345	1.4042	1.0649		77.21	0.000195397	-0.00496	-0.00213
77.54	0.5321	1.4067	1.0677		77.225	-0.00152	-0.00261	-0.000108566
77.555	0.5354	1.4066	1.0664		77.24	0.00216	-0.00556	0.00252
77.57	0.5337	1.4063	1.0668		77.255	0.000648172	-0.0078	0.00114
77.585	0.5338	1.4064	1.0691		77.27	0.00173	-0.00655	0.00117
77.6	0.5327	1.4089	1.0684		77.285	0.000616689	-0.00589	-0.00221
77.615	0.5331	1.4052	1.0697		77.3	0.000200947	-0.00374	-0.000483264
77.63	0.5317	1.402	1.0641		77.315	8.52054e-05	-0.00919	-0.00316
77.645	0.5315	1.4007	1.0636		77.33	-3.05363e-05	-0.00783	-0.00223
77.66	0.5292	1.4014	1.0612		77.345	0.00645	-0.00828	0.000391918
77.675	0.5278	1.401	1.0643		77.36	0.00594	-0.00693	0.000916978
77.69	0.5316	1.4029	1.0661		77.375	0.00982	-0.00817	-0.000657962
77.705	0.5289	1.4045	1.0676		77.39	0.00721	-0.00892	-0.00153
77.72	0.5297	1.3998	1.0697		77.405	0.00889	-0.00697	0.00379
77.735	0.5296	1.3994	1.0663		77.42	0.00728	-0.00451	0.00051722
77.75	0.5277	1.4034	1.0667		77.435	0.00696	-0.00726	4.22799e-05
77.765	0.5273	1.4038	1.0665		77.45	0.00354	-0.00721	0.00107
77.78	0.5269	1.405	1.0672		77.465	0.00273	-0.00325	-0.00391
77.795	0.5216	1.4063	1.069		77.48	0.00341	-0.0025	-0.00388
77.81	0.5248	1.4068	1.0662		77.495	0.0044	-0.00485	-0.00166
77.825	0.53	1.4029	1.0687		77.51	0.00368	-0.00309	-0.00253
77.84	0.5303	1.4039	1.066		77.525	0.00536	-0.00404	-0.00441
77.855	0.5281	1.4002	1.066		77.54	0.00305	-0.00149	-0.00158
77.87	0.5303	1.3996	1.0684		77.555	0.00643	-0.00153	-0.00286
77.885	0.53	1.4028	1.068		77.57	0.00482	-0.00178	-0.00243
77.9	0.529	1.4001	1.0647		77.585	0.005	-0.00163	-0.000107116
77.915	0.5323	1.3985	1.0652		77.6	0.00399	0.000927381	-0.000782056
77.93	0.531	1.4039	1.0679		77.615	0.00447	-0.00272	0.000543005
77.945	0.5308	1.4021	1.0667		77.63	0.00315	-0.00587	-0.00503
77.96	0.5308	1.4021	1.0681		77.645	0.00304	-0.00711	-0.00551
77.975	0.5245	1.4009	1.0702		77.66	0.000823146	-0.00636	-0.00788
77.99	0.5242	1.4014	1.0675		77.675	-0.000492596	-0.00671	-0.00476
78.005	0.5276	1.4019	1.0715		77.69	0.00339	-0.00475	-0.00293
78.02	0.5271	1.4013	1.0701		77.705	0.000775921	-0.0031	-0.00141
78.035	0.5268	1.4033	1.0692		77.72	0.00166	-0.00775	0.000718428
78.05	0.5295	1.4046	1.0665		77.735	0.00164	-0.00809	-0.00266
78.065	0.5245	1.4059	1.0603		77.75	-0.000171304	-0.00404	-0.00223
78.08	0.5273	1.4057	1.0642		77.765	-0.000487046	-0.00358	-0.00241
78.095	0.5284	1.4012	1.0636		77.78	-0.000802788	-0.00233	-0.00168
78.11	0.5289	1.4042	1.0625		77.795	-0.00602	-0.000977996	0.00014373
78.125	0.5251	1.4044	1.0622		77.81	-0.00273	-0.000424563	-0.00263
78.14	0.5246	1.4036	1.0623		77.825	0.00255	-0.00427	-0.00010615
78.155	0.5292	1.4034	1.0627		77.84	0.00293	-0.00322	-0.00278
78.17	0.526	1.4002	1.0654		77.855	0.000818504	-0.00686	-0.00276
78.185	0.5284	1.4018	1.064		77.87	0.0031	-0.00741	-0.000330968
78.2	0.524	1.3979	1.0629		77.885	0.00289	-0.00416	-0.000705908
78.215	0.5286	1.4012	1.0604		77.9	0.00197	-0.0068	-0.00398
78.23	0.5287	1.406	1.0558		77.915	0.00536	-0.00835	-0.00346
78.245	0.5256	1.4074	1.0592		77.93	0.00414	-0.0029	-0.000730727
78.26	0.5236	1.4065	1.0625		77.945	0.00402	-0.00464	-0.00191
78.275	0.5258	1.4046	1.0624		77.96	0.00411	-0.00459	-0.000480606
78.29	0.5257	1.4065	1.0655		77.975	-0.00211	-0.00574	0.00164
78.305	0.5257	1.4047	1.0626		77.99	-0.00232	-0.00518	-0.00103
78.32	0.5227	1.4039	1.0615		78.005	0.00116	-0.00463	0.00299
78.335	0.5258	1.4045	1.0621		78.02	0.000745345	-0.00518	0.00162
78.35	0.5269	1.4039	1.0619		78.035	0.000529603	-0.00312	0.000744696
78.365	0.5283	1.4059	1.0611		78.05	0.00331	-0.00177	-0.00193
78.38	0.5256	1.406	1.0629		78.065	-0.0016	-0.000416209	-0.00811
78.395	0.5241	1.4039	1.0664		78.08	0.00128	-0.000562776	-0.00418
78.41	0.5243	1.4036	1.0616		78.095	0.00247	-0.00501	-0.00476
78.425	0.5217	1.405	1.0661		78.11	0.00305	-0.00196	-0.00583
78.44	0.5271	1.4038	1.064		78.125	-0.000664847	-0.0017	-0.0061
78.455	0.5251	1.4032	1.0635		78.14	-0.00108	-0.00245	-0.00598
78.47	0.5241	1.3996	1.0644		78.155	0.0036	-0.0026	-0.00555
78.485	0.5263	1.4007	1.066		78.17	0.000487928	-0.00574	-0.00283
78.5	0.5221	1.4012	1.0688		78.185	0.00297	-0.00409	-0.0042
78.515	0.523	1.4024	1.0667		78.2	-0.00134	-0.00794	-0.00528
78.53	0.5225	1.4065	1.0641		78.215	0.00334	-0.00458	-0.00775
78.545	0.5235	1.4025	1.0625		78.23	0.00352	0.000271549	-0.01233
78.56	0.5245	1.4015	1.0655		78.245	0.000509219	0.00172	-0.0089
78.575	0.5252	1.4044	1.0677		78.26	-0.00141	0.000878415	-0.00558
78.59	0.5256	1.4058	1.0679		78.275	0.000877736	-0.000968153	-0.00565
78.605	0.523	1.4044	1.0642		78.29	0.000861994	0.00098528	-0.00253
78.62	0.524	1.4029	1.0651		78.305	0.000946252	-0.000761288	-0.0054
78.635	0.521	1.4048	1.0657		78.32	-0.00197	-0.00151	-0.00648
78.65	0.5215	1.4038	1.0672		78.335	0.00121	-0.000854422	-0.00585
78.665	0.5218	1.405	1.0652		78.35	0.0024	-0.0014	-0.00603
78.68	0.5235	1.4063	1.0643		78.365	0.00388	0.000652443	-0.0068
78.695	0.5189	1.4078	1.0659		78.38	0.00127	0.000805875	-0.00498
78.71	0.5171	1.4085	1.0627		78.395	-0.000148198	-0.00124	-0.00145
78.725	0.52	1.4079	1.0673		78.41	0.00013606	-0.00149	-0.00623
78.74	0.5204	1.4121	1.0692		78.425	-0.00238	-3.38269e-05	-0.0017
78.755	0.5218	1.412	1.0692		78.44	0.0031	-0.00118	-0.00378
78.77	0.5249	1.4113	1.0723		78.455	0.00119	-0.00173	-0.00425
78.785	0.5204	1.4096	1.0711		78.47	0.000273094	-0.00527	-0.00333
78.8	0.5199	1.4087	1.0678		78.485	0.00256	-0.00412	-0.0017
78.815	0.52	1.4091	1.073		78.5	-0.00156	-0.00357	0.00112
78.83	0.5178	1.4071	1.0728		78.515	-0.000574132	-0.00231	-0.000953371
78.845	0.5165	1.4077	1.0708		78.53	-0.000989873	0.00184	-0.00353
78.86	0.5198	1.4086	1.0677		78.545	9.4385e-05	-0.00211	-0.0051
78.875	0.5194	1.4057	1.0689		78.56	0.00118	-0.00305	-0.00208
78.89	0.5189	1.4091	1.0683		78.575	0.00196	-9.95011e-05	0.000146871
78.905	0.5197	1.4047	1.0665		78.59	0.00245	0.00135	0.000371931
78.92	0.5183	1.4041	1.0645		78.605	-6.85819e-05	7.36412e-06	-0.0033
78.935	0.5177	1.4047	1.0666		78.62	0.00102	-0.00144	-0.00238
78.95	0.5197	1.4015	1.0649		78.635	-0.0019	0.000514229	-0.00175
78.965	0.5183	1.4011	1.0621		78.65	-0.00132	-0.000432338	-0.000227827
78.98	0.5222	1.3974	1.0604		78.665	-0.000931549	0.000821094	-0.0022
78.995	0.5199	1.4014	1.0595		78.68	0.00085271	0.00217	-0.00308
79.01	0.5178	1.4059	1.0618		78.695	-0.00366	0.00373	-0.00145
79.025	0.5182	1.4044	1.0627		78.71	-0.00538	0.00448	-0.00463
79.04	0.5212	1.4042	1.0621		78.725	-0.00239	0.00393	-2.52547e-06
79.055	0.5201	1.4067	1.0596		78.74	-0.00191	0.00819	0.00192
79.07	0.5183	1.4054	1.062		78.755	-0.000425999	0.00814	0.00195
79.085	0.5224	1.4075	1.062		78.77	0.00276	0.0075	0.00507
79.1	0.5226	1.4051	1.0601		78.785	-0.00166	0.00585	0.0039
79.115	0.5197	1.4052	1.0583		78.8	-0.00207	0.005	0.000622777
79.13	0.5214	1.4026	1.0558		78.815	-0.00189	0.00546	0.00585
79.145	0.5186	1.4046	1.0554		78.83	-0.004	0.00351	0.00567
79.16	0.516	1.4018	1.0575		78.845	-0.00522	0.00416	0.0037
79.175	0.5153	1.4021	1.0634		78.86	-0.00184	0.00512	0.000623018
79.19	0.5196	1.4047	1.0599		78.875	-0.00215	0.00227	0.00185
79.205	0.5195	1.4033	1.0589		78.89	-0.00257	0.00572	0.00127
79.22	0.5213	1.3996	1.0572		78.905	-0.00168	0.00138	-0.000501801
79.235	0.5181	1.4011	1.0599		78.92	-0.003	0.000829448	-0.00248
79.25	0.5175	1.403	1.0622		78.935	-0.00351	0.00148	-0.00035168
79.265	0.5181	1.3985	1.065		78.95	-0.00143	-0.00166	-0.00203
79.28	0.5146	1.4035	1.0624		78.965	-0.00275	-0.00201	-0.0048
79.295	0.5141	1.4024	1.0607		78.98	0.00124	-0.00566	-0.00648
79.31	0.5128	1.4064	1.0595		78.995	-0.000977866	-0.0016	-0.00735
79.325	0.513	1.4075	1.0596		79.01	-0.00299	0.00295	-0.00503
79.34	0.5153	1.4082	1.0571		79.025	-0.00251	0.0015	-0.0041
79.355	0.5158	1.4047	1.0578		79.04	0.000574908	0.00136	-0.00468
79.37	0.5129	1.4072	1.0611		79.055	-0.000440833	0.00391	-0.00715
79.385	0.5153	1.4005	1.0628		79.07	-0.00216	0.00266	-0.00473
79.4	0.5125	1.4064	1.0605		79.085	0.00203	0.00482	-0.0047
79.415	0.5137	1.4028	1.0601		79.1	0.00231	0.00247	-0.00658
79.43	0.5163	1.4027	1.0586		79.115	-0.0005038	0.00262	-0.00835
79.445	0.5158	1.4057	1.0608		79.13	0.00128	7.75047e-05	-0.01083
79.46	0.5157	1.4036	1.0592		79.145	-0.00144	0.00213	-0.0112
79.475	0.5184	1.4043	1.0572		79.16	-0.00395	-0.00061563	-0.00908
79.49	0.5144	1.4016	1.06		79.175	-0.00457	-0.000262197	-0.00315
79.505	0.5152	1.4006	1.0579		79.19	-0.000182509	0.00239	-0.00663
79.52	0.513	1.403	1.0588		79.205	-0.00019825	0.00104	-0.0076
79.535	0.5125	1.3997	1.0571		79.22	0.00169	-0.0026	-0.00928
79.55	0.5141	1.4028	1.0598		79.235	-0.00143	-0.00105	-0.00655
79.565	0.5142	1.4049	1.057		79.25	-0.00195	0.000904965	-0.00423
79.58	0.5117	1.4023	1.0588		79.265	-0.00126	-0.00354	-0.0014
79.595	0.5082	1.3994	1.0609		79.28	-0.00468	0.00151	-0.00398
79.61	0.5104	1.4022	1.062		79.295	-0.00509	0.000465263	-0.00565
79.625	0.5104	1.4032	1.0658		79.31	-0.00631	0.00452	-0.00683
79.64	0.5109	1.4034	1.0615		79.325	-0.00602	0.00567	-0.0067
79.655	0.5102	1.4039	1.0606		79.34	-0.00364	0.00643	-0.00918
79.67	0.5084	1.417	1.0581		79.355	-0.00306	0.00298	-0.00845
79.685	0.6431	1.4027	1.2772		79.37	-0.00587	0.00553	-0.00512
79.7	0.3917	1.0426	0.991		79.385	-0.00339	-0.00111	-0.0034
79.715	0.1848	0.8772	0.7603		79.4	-0.0061	0.00484	-0.00567
79.73	0.0797	0.8041	0.6447		79.415	-0.00482	0.00129	-0.00605
79.745	0.0194	0.7775	0.5865		79.43	-0.00213	0.00125	-0.00752
79.76	-0.0067	0.7766	0.5597		79.445	-0.00255	0.0043	-0.0053
79.775	-0.0159	0.792	0.5541		79.46	-0.00257	0.00225	-0.00687
79.79	-0.0141	0.813	0.5607		79.475	0.000218399	0.00301	-0.00885
79.805	-0.0016	0.8419	0.5739		79.49	-0.0037	0.000359887	-0.00602
79.82	0.0168	0.8752	0.5974		79.505	-0.00281	-0.000586681	-0.0081
79.835	0.0332	0.9091	0.6094		79.52	-0.00493	0.00187	-0.00717
79.85	0.0527	0.9389	0.6302		79.535	-0.00534	-0.00138	-0.00885
79.865	0.0724	0.9666	0.6495		79.55	-0.00366	0.00177	-0.00612
79.88	0.0916	0.9935	0.6717		79.565	-0.00348	0.00393	-0.0089
79.895	0.1132	1.0209	0.6942		79.58	-0.00589	0.00138	-0.00707
79.91	0.134	1.0444	0.7109		79.595	-0.00931	-0.00147	-0.00495
79.925	0.1459	1.069	0.726		79.61	-0.00702	0.00139	-0.00382
79.94	0.1639	1.0862	0.7443		79.625	-0.00694	0.00244	1.09867e-06
79.955	0.1847	1.1079	0.7604		79.64	-0.00635	0.00269	-0.00427
79.97	0.1978	1.1215	0.7708		79.655	-0.00697	0.00325	-0.00515
79.985	0.211	1.1402	0.7858		79.67	-0.00869	0.0164	-0.00762
80	0.2302	1.1559	0.7998		79.685	0.1261	0.00215	0.2115
80.015	0.2406	1.1697	0.8117		79.7	-0.12522	-0.35789	-0.07467
80.03	0.2513	1.1819	0.8289		79.715	-0.33203	-0.52324	-0.30535
80.045	0.2654	1.1929	0.8364		79.73	-0.43705	-0.59629	-0.42092
80.06	0.2723	1.2052	0.8439		79.745	-0.49726	-0.62283	-0.4791
80.075	0.2842	1.2114	0.852		79.76	-0.52328	-0.62368	-0.50587
80.09	0.2942	1.2279	0.8566		79.775	-0.5324	-0.60822	-0.51145
80.105	0.3015	1.2351	0.867		79.79	-0.53051	-0.58717	-0.50482
80.12	0.3101	1.2421	0.877		79.805	-0.51793	-0.55822	-0.4916
80.135	0.3185	1.254	0.8852		79.82	-0.49944	-0.52486	-0.46807
80.15	0.3213	1.2568	0.8927		79.835	-0.48296	-0.49091	-0.45605
80.165	0.3309	1.2613	0.8973		79.85	-0.46338	-0.46106	-0.43522
80.18	0.3371	1.2664	0.904		79.865	-0.44359	-0.4333	-0.4159
80.195	0.3429	1.2695	0.9079		79.88	-0.42431	-0.40635	-0.39367
80.21	0.3496	1.277	0.9174		79.895	-0.40262	-0.3789	-0.37115
80.225	0.3552	1.281	0.9228		79.91	-0.38174	-0.35534	-0.35442
80.24	0.3557	1.2848	0.9271		79.925	-0.36975	-0.33069	-0.3393
80.255	0.3624	1.2892	0.9282		79.94	-0.35167	-0.31344	-0.32097
80.27	0.3716	1.2888	0.9337		79.955	-0.33079	-0.29168	-0.30485
80.285	0.3742	1.2944	0.9354		79.97	-0.3176	-0.27803	-0.29442
80.3	0.3791	1.2967	0.9412		79.985	-0.30432	-0.25928	-0.2794
80.315	0.3789	1.2981	0.9466		80	-0.28503	-0.24352	-0.26537
80.33	0.3867	1.3038	0.9502		80.015	-0.27455	-0.22967	-0.25345
80.345	0.3906	1.3096	0.9526		80.03	-0.26376	-0.21742	-0.23622
80.36	0.3947	1.3156	0.9567		80.045	-0.24958	-0.20636	-0.2287
80.375	0.3994	1.3147	0.9581		80.06	-0.2426	-0.19401	-0.22117
80.39	0.4045	1.3186	0.9616		80.075	-0.23061	-0.18776	-0.21305
80.405	0.4077	1.3196	0.9635		80.09	-0.22053	-0.1712	-0.20842
80.42	0.4054	1.3223	0.9649		80.105	-0.21314	-0.16395	-0.198
80.435	0.4074	1.3272	0.9701		80.12	-0.20446	-0.1569	-0.18797
80.45	0.4063	1.3289	0.9697		80.135	-0.19597	-0.14494	-0.17975
80.465	0.4098	1.327	0.975		80.15	-0.19309	-0.14209	-0.17222
80.48	0.414	1.3309	0.9754		80.165	-0.18341	-0.13754	-0.1676
80.495	0.4192	1.3321	0.9757		80.18	-0.17712	-0.13238	-0.16087
80.51	0.4171	1.3356	0.9809		80.195	-0.17124	-0.12923	-0.15695
80.525	0.4184	1.3361	0.9821		80.21	-0.16445	-0.12168	-0.14742
80.54	0.4223	1.3411	0.9859		80.225	-0.15877	-0.11762	-0.142
80.555	0.4246	1.3412	0.9906		80.24	-0.15818	-0.11377	-0.13767
80.57	0.4253	1.3437	0.9911		80.255	-0.1514	-0.10932	-0.13655
80.585	0.4282	1.3388	0.9945		80.27	-0.14212	-0.10966	-0.13102
80.6	0.4307	1.3424	0.9951		80.285	-0.13943	-0.10401	-0.1293
80.615	0.4311	1.3457	0.9965		80.3	-0.13445	-0.10165	-0.12347
80.63	0.4354	1.3491	0.9958		80.315	-0.13456	-0.1002	-0.11805
80.645	0.4368	1.3492	0.9982		80.33	-0.12668	-0.09445	-0.11442
80.66	0.4363	1.3498	0.9973		80.345	-0.12269	-0.08859	-0.112
80.675	0.4339	1.3503	0.9986		80.36	-0.11851	-0.08254	-0.10787
80.69	0.4393	1.3533	1.0001		80.375	-0.11373	-0.08339	-0.10645
80.705	0.4409	1.3557	1.0011		80.39	-0.10854	-0.07943	-0.10292
80.72	0.4431	1.3546	1.0028		80.405	-0.10526	-0.07838	-0.101
80.735	0.4459	1.3544	1.0048		80.42	-0.10747	-0.07563	-0.09957
80.75	0.4493	1.3537	1.0067		80.435	-0.10539	-0.07067	-0.09435
80.765	0.4507	1.3588	1.0086		80.45	-0.1064	-0.06892	-0.09472
80.78	0.447	1.3602	1.0112		80.465	-0.10282	-0.07077	-0.0894
80.795	0.4501	1.3561	1.0114		80.48	-0.09854	-0.06681	-0.08897
80.81	0.4498	1.3564	1.0113		80.495	-0.09325	-0.06556	-0.08865
80.825	0.4521	1.3604	1.0117		80.51	-0.09527	-0.06201	-0.08342
80.84	0.4544	1.3589	1.011		80.525	-0.09388	-0.06145	-0.0822
80.855	0.453	1.3573	1.0104		80.54	-0.0899	-0.0564	-0.07837
80.87	0.4552	1.3609	1.0144		80.555	-0.08752	-0.05625	-0.07365
80.885	0.4547	1.3618	1.0197		80.57	-0.08673	-0.05369	-0.07312
80.9	0.4495	1.3638	1.0183		80.585	-0.08375	-0.05854	-0.0697
80.915	0.45	1.3631	1.0179		80.6	-0.08116	-0.05489	-0.06907
80.93	0.452	1.3628	1.0164		80.615	-0.08068	-0.05153	-0.06764
80.945	0.4556	1.3608	1.0176		80.63	-0.07629	-0.04808	-0.06832
80.96	0.4578	1.3629	1.0211		80.645	-0.07481	-0.04793	-0.06589
80.975	0.4568	1.3623	1.0204		80.66	-0.07523	-0.04727	-0.06677
80.99	0.4579	1.3663	1.0205		80.675	-0.07754	-0.04672	-0.06544
81.005	0.4591	1.3652	1.021		80.69	-0.07206	-0.04367	-0.06392
81.02	0.4598	1.3623	1.0198		80.705	-0.07037	-0.04121	-0.06289
81.035	0.4597	1.3608	1.0213		80.72	-0.06809	-0.04226	-0.06117
81.05	0.4597	1.3607	1.0234		80.735	-0.0652	-0.04241	-0.05914
81.065	0.4585	1.3636	1.0228		80.75	-0.06172	-0.04305	-0.05722
81.08	0.4623	1.3657	1.0237		80.765	-0.06024	-0.0379	-0.05529
81.095	0.4607	1.3616	1.0218		80.78	-0.06385	-0.03644	-0.05267
81.11	0.4626	1.3684	1.0249		80.795	-0.06067	-0.04049	-0.05244
81.125	0.4654	1.3695	1.0323		80.81	-0.06088	-0.04014	-0.05252
81.14	0.4652	1.3732	1.0265		80.825	-0.0585	-0.03608	-0.05209
81.155	0.4634	1.3676	1.0268		80.84	-0.05611	-0.03753	-0.05277
81.17	0.4631	1.3687	1.0268		80.855	-0.05743	-0.03908	-0.05334
81.185	0.467	1.3713	1.0279		80.87	-0.05515	-0.03542	-0.04932
81.2	0.4694	1.3707	1.0323		80.885	-0.05556	-0.03447	-0.04399
81.215	0.4682	1.3696	1.0338		80.9	-0.06068	-0.03242	-0.04537
81.23	0.4673	1.3701	1.0318		80.915	-0.06009	-0.03306	-0.04574
81.245	0.4668	1.3751	1.0344		80.93	-0.05801	-0.03331	-0.04722
81.26	0.4647	1.3688	1.0338		80.945	-0.05432	-0.03526	-0.04599
81.275	0.4632	1.3703	1.0341		80.96	-0.05204	-0.0331	-0.04247
81.29	0.4662	1.3717	1.0351		80.975	-0.05296	-0.03365	-0.04314
81.305	0.466	1.3701	1.032		80.99	-0.05177	-0.0296	-0.04302
81.32	0.4689	1.3762	1.0329		81.005	-0.05049	-0.03064	-0.04249
81.335	0.4703	1.3762	1.0353		81.02	-0.0497	-0.03349	-0.04367
81.35	0.4736	1.3742	1.0383		81.035	-0.04972	-0.03494	-0.04214
81.365	0.4732	1.3733	1.0351		81.05	-0.04963	-0.03498	-0.04002
81.38	0.4757	1.373	1.0328		81.065	-0.05075	-0.03203	-0.04059
81.395	0.4753	1.3725	1.0357		81.08	-0.04687	-0.02988	-0.03967
81.41	0.4743	1.3708	1.0334		81.095	-0.04838	-0.03392	-0.04154
81.425	0.4754	1.3704	1.036		81.11	-0.0464	-0.02707	-0.03842
81.44	0.4719	1.3695	1.0352		81.125	-0.04351	-0.02592	-0.03099
81.455	0.4734	1.3751	1.0354		81.14	-0.04363	-0.02216	-0.03677
81.47	0.4762	1.3752	1.0365		81.155	-0.04534	-0.02771	-0.03644
81.485	0.4764	1.3728	1.0329		81.17	-0.04556	-0.02656	-0.03642
81.5	0.4772	1.3716	1.0356		81.185	-0.04158	-0.0239	-0.03529
81.515	0.4739	1.3732	1.0372		81.2	-0.03909	-0.02445	-0.03087
81.53	0.4705	1.3733	1.0372		81.215	-0.04021	-0.0255	-0.02934
81.545	0.4725	1.3747	1.0407		81.23	-0.04102	-0.02494	-0.03132
81.56	0.4734	1.3786	1.0421		81.245	-0.04144	-0.01989	-0.02869
81.575	0.4731	1.3753	1.0388		81.26	-0.04345	-0.02614	-0.02927
81.59	0.4741	1.3727	1.0411		81.275	-0.04487	-0.02458	-0.02894
81.605	0.4762	1.374	1.0426		81.29	-0.04179	-0.02313	-0.02792
81.62	0.4755	1.37	1.0436		81.305	-0.0419	-0.02467	-0.03099
81.635	0.4758	1.3722	1.0452		81.32	-0.03892	-0.01852	-0.03007
81.65	0.4735	1.3733	1.0448		81.335	-0.03743	-0.01847	-0.02764
81.665	0.4747	1.3752	1.0437		81.35	-0.03405	-0.02041	-0.02462
81.68	0.4726	1.3711	1.0429		81.365	-0.03437	-0.02126	-0.02779
81.695	0.4747	1.3675	1.0446		81.38	-0.03178	-0.02151	-0.03007
81.71	0.477	1.3677	1.0405		81.395	-0.0321	-0.02195	-0.02714
81.725	0.4792	1.3672	1.042		81.41	-0.03301	-0.0236	-0.02942
81.74	0.4768	1.3681	1.0468		81.425	-0.03183	-0.02395	-0.02679
81.755	0.4767	1.3697	1.045		81.44	-0.03524	-0.02479	-0.02757
81.77	0.4745	1.3675	1.0453		81.455	-0.03366	-0.01914	-0.02734
81.785	0.473	1.3681	1.0489		81.47	-0.03078	-0.01899	-0.02622
81.8	0.4724	1.3676	1.048		81.485	-0.03049	-0.02133	-0.02979
81.815	0.4746	1.3698	1.0437		81.5	-0.02961	-0.02248	-0.02707
81.83	0.4738	1.3708	1.042		81.515	-0.03282	-0.02083	-0.02544
81.845	0.4737	1.3687	1.0426		81.53	-0.03614	-0.02067	-0.02542
81.86	0.4757	1.3708	1.0409		81.545	-0.03405	-0.01922	-0.02189
81.875	0.4766	1.3708	1.0393		81.56	-0.03307	-0.01527	-0.02047
81.89	0.4766	1.3705	1.0394		81.575	-0.03329	-0.01851	-0.02374
81.905	0.4737	1.3743	1.0391		81.59	-0.0322	-0.02106	-0.02142
81.92	0.4764	1.3723	1.0405		81.605	-0.03002	-0.01971	-0.01989
81.935	0.4759	1.3698	1.0433		81.62	-0.03063	-0.02365	-0.01887
81.95	0.4749	1.3709	1.0446		81.635	-0.03025	-0.0214	-0.01724
81.965	0.4801	1.373	1.0439		81.65	-0.03246	-0.02025	-0.01762
81.98	0.478	1.3731	1.042		81.665	-0.03118	-0.01829	-0.01869
81.995	0.4764	1.3757	1.0421		81.68	-0.0332	-0.02234	-0.01947
82.01	0.4789	1.3773	1.046		81.695	-0.03101	-0.02589	-0.01774
82.025	0.4786	1.374	1.0425		81.71	-0.02863	-0.02563	-0.02182
82.04	0.4789	1.3768	1.0428		81.725	-0.02634	-0.02608	-0.02029
82.055	0.4772	1.3769	1.0446		81.74	-0.02866	-0.02513	-0.01547
82.07	0.475	1.3739	1.043		81.755	-0.02867	-0.02347	-0.01724
82.085	0.4745	1.3722	1.0429		81.77	-0.03079	-0.02562	-0.01692
82.1	0.4742	1.3736	1.0431		81.785	-0.03221	-0.02496	-0.01329
82.115	0.4772	1.3736	1.0478		81.8	-0.03272	-0.02541	-0.01417
82.13	0.4784	1.3748	1.0437		81.815	-0.03044	-0.02316	-0.01844
82.145	0.4747	1.3747	1.0464		81.83	-0.03115	-0.0221	-0.02012
82.16	0.4766	1.3763	1.0421		81.845	-0.03117	-0.02415	-0.01949
82.175	0.4764	1.3775	1.0445		81.86	-0.02908	-0.022	-0.02116
82.19	0.4765	1.3773	1.0429		81.875	-0.0281	-0.02194	-0.02274
82.205	0.4765	1.3759	1.0466		81.89	-0.02802	-0.02219	-0.02261
82.22	0.4756	1.3761	1.0472		81.905	-0.03083	-0.01834	-0.02289
82.235	0.4751	1.3759	1.0492		81.92	-0.02805	-0.02028	-0.02146
82.25	0.4792	1.3722	1.0471		81.935	-0.02846	-0.02273	-0.01864
82.265	0.4757	1.3772	1.0455		81.95	-0.02938	-0.02158	-0.01731
82.28	0.4775	1.3782	1.0533		81.965	-0.02409	-0.01942	-0.01799
82.295	0.4775	1.3778	1.053		81.98	-0.02611	-0.01927	-0.01986
82.31	0.4776	1.3749	1.0485		81.995	-0.02763	-0.01662	-0.01974
82.325	0.478	1.3745	1.0465		82.01	-0.02504	-0.01496	-0.01581
82.34	0.4754	1.3733	1.046		82.025	-0.02526	-0.01821	-0.01929
82.355	0.4777	1.3716	1.0472		82.04	-0.02487	-0.01536	-0.01896
82.37	0.4783	1.3723	1.0478		82.055	-0.02649	-0.0152	-0.01714
82.385	0.48	1.3724	1.0452		82.07	-0.0286	-0.01815	-0.01871
82.4	0.4808	1.374	1.0456		82.085	-0.02902	-0.0198	-0.01879
82.415	0.4778	1.3742	1.0492		82.1	-0.02924	-0.01834	-0.01856
82.43	0.4761	1.3764	1.0453		82.115	-0.02615	-0.01829	-0.01384
82.445	0.4755	1.3744	1.0481		82.13	-0.02487	-0.01704	-0.01791
82.46	0.4768	1.371	1.0474		82.145	-0.02848	-0.01708	-0.01519
82.475	0.477	1.373	1.0473		82.16	-0.0265	-0.01543	-0.01946
82.49	0.4747	1.374	1.046		82.175	-0.02662	-0.01418	-0.01704
82.505	0.4773	1.3748	1.0467		82.19	-0.02643	-0.01432	-0.01861
82.52	0.4779	1.3762	1.0498		82.205	-0.02635	-0.01567	-0.01489
82.535	0.4753	1.3767	1.0526		82.22	-0.02716	-0.01542	-0.01426
82.55	0.476	1.376	1.0506		82.235	-0.02758	-0.01556	-0.01224
82.565	0.4803	1.3812	1.0505		82.25	-0.02339	-0.01921	-0.01431
82.58	0.4755	1.3785	1.0528		82.265	-0.02681	-0.01416	-0.01589
82.595	0.4761	1.3751	1.0491		82.28	-0.02493	-0.0131	-0.00806
82.61	0.4761	1.3771	1.0518		82.295	-0.02484	-0.01345	-0.00834
82.625	0.4756	1.375	1.0501		82.31	-0.02466	-0.01629	-0.01281
82.64	0.4773	1.3767	1.0531		82.325	-0.02417	-0.01664	-0.01479
82.655	0.4788	1.3714	1.0483		82.34	-0.02669	-0.01779	-0.01526
82.67	0.4798	1.3774	1.0493		82.355	-0.0243	-0.01943	-0.01404
82.685	0.4805	1.3754	1.051		82.37	-0.02362	-0.01868	-0.01341
82.7	0.4813	1.3729	1.05		82.385	-0.02184	-0.01853	-0.01599
82.715	0.4788	1.3719	1.051		82.4	-0.02095	-0.01687	-0.01556
82.73	0.4787	1.3712	1.0531		82.415	-0.02387	-0.01662	-0.01194
82.745	0.4794	1.3679	1.052		82.43	-0.02548	-0.01437	-0.01581
82.76	0.4789	1.3714	1.0527		82.445	-0.026	-0.01631	-0.01299
82.775	0.4804	1.3724	1.0526		82.46	-0.02461	-0.01966	-0.01366
82.79	0.4803	1.3724	1.051		82.475	-0.02433	-0.01761	-0.01374
82.805	0.4801	1.3747	1.0503		82.49	-0.02655	-0.01655	-0.01501
82.82	0.4788	1.3707	1.0506		82.505	-0.02386	-0.0157	-0.01429
82.835	0.4788	1.3673	1.0527		82.52	-0.02318	-0.01425	-0.01116
82.85	0.4804	1.3745	1.0516		82.535	-0.02569	-0.01369	-0.00834
82.865	0.4798	1.3758	1.0469		82.55	-0.02491	-0.01434	-0.01031
82.88	0.4785	1.3754	1.0548		82.565	-0.02052	-0.00909	-0.01039
82.895	0.4827	1.3733	1.0511		82.58	-0.02524	-0.01173	-0.00806
82.91	0.4815	1.3755	1.0532		82.595	-0.02456	-0.01508	-0.01174
82.925	0.4804	1.3765	1.0527		82.61	-0.02447	-0.01303	-0.00901
82.94	0.4806	1.3734	1.053		82.625	-0.02489	-0.01507	-0.01069
82.955	0.4782	1.372	1.0534		82.64	-0.0231	-0.01332	-0.00766
82.97	0.477	1.372	1.0542		82.655	-0.02152	-0.01857	-0.01244
82.985	0.4769	1.3724	1.0501		82.67	-0.02043	-0.01251	-0.01141
83	0.4761	1.3729	1.0524		82.685	-0.01965	-0.01446	-0.00969
83.015	0.4773	1.3737	1.0539		82.7	-0.01877	-0.01691	-0.01066
83.03	0.4809	1.3727	1.0492		82.715	-0.02118	-0.01785	-0.00964
83.045	0.479	1.3739	1.0515		82.73	-0.0212	-0.0185	-0.00751
83.06	0.4773	1.3742	1.0517		82.745	-0.02041	-0.02175	-0.00859
83.075	0.4767	1.3757	1.0524		82.76	-0.02083	-0.01819	-0.00786
83.09	0.4781	1.3727	1.0601		82.775	-0.01924	-0.01714	-0.00794
83.105	0.4779	1.3697	1.0543		82.79	-0.01926	-0.01708	-0.00951
83.12	0.4756	1.3755	1.0537		82.805	-0.01938	-0.01473	-0.01019
83.135	0.4764	1.3729	1.0508		82.82	-0.02059	-0.01868	-0.00986
83.15	0.4762	1.3696	1.0543		82.835	-0.02051	-0.02202	-0.00774
83.165	0.4796	1.3692	1.0545		82.85	-0.01882	-0.01477	-0.00881
83.18	0.4819	1.3721	1.0547		82.865	-0.01934	-0.01342	-0.01349
83.195	0.4842	1.3731	1.0544		82.88	-0.02055	-0.01376	-0.00556
83.21	0.4786	1.369	1.0516		82.895	-0.01627	-0.01581	-0.00924
83.225	0.4804	1.371	1.0501		82.91	-0.01739	-0.01356	-0.00711
83.24	0.4805	1.3728	1.0489		82.925	-0.0184	-0.0125	-0.00759
83.255	0.4807	1.3744	1.0458		82.94	-0.01812	-0.01555	-0.00726
83.27	0.4796	1.3705	1.0479		82.955	-0.02043	-0.0169	-0.00684
83.285	0.4806	1.3715	1.0484		82.97	-0.02155	-0.01684	-0.00601
83.3	0.4809	1.3746	1.0482		82.985	-0.02157	-0.01639	-0.01009
83.315	0.4818	1.3723	1.0488		83	-0.02228	-0.01584	-0.00776
83.33	0.4808	1.3753	1.0496		83.015	-0.021	-0.01498	-0.00624
83.345	0.4845	1.3717	1.0517		83.03	-0.01731	-0.01593	-0.01091
83.36	0.4836	1.3758	1.0493		83.045	-0.01913	-0.01468	-0.00859
83.375	0.4818	1.3774	1.0486		83.06	-0.02074	-0.01432	-0.00836
83.39	0.4842	1.3769	1.0481		83.075	-0.02126	-0.01277	-0.00764
83.405	0.4846	1.376	1.0484		83.09	-0.01978	-0.01572	9.00516e-05
83.42	0.4838	1.376	1.0493		83.105	-0.01989	-0.01866	-0.00568
83.435	0.4817	1.3751	1.0479		83.12	-0.02211	-0.01281	-0.00626
83.45	0.4829	1.3744	1.0512		83.135	-0.02122	-0.01536	-0.00913
83.465	0.4832	1.3747	1.0524		83.15	-0.02134	-0.0186	-0.00561
83.48	0.4813	1.3747	1.0502		83.165	-0.01785	-0.01895	-0.00538
83.495	0.4792	1.3778	1.0508		83.18	-0.01547	-0.016	-0.00516
83.51	0.4825	1.3753	1.0523		83.195	-0.01309	-0.01494	-0.00543
83.525	0.4803	1.3775	1.0512		83.21	-0.0186	-0.01899	-0.00821
83.54	0.4789	1.3767	1.0481		83.225	-0.01672	-0.01694	-0.00968
83.555	0.4779	1.3766	1.0469		83.24	-0.01653	-0.01508	-0.01086
83.57	0.48	1.3783	1.0482		83.255	-0.01625	-0.01343	-0.01393
83.585	0.4868	1.3767	1.053		83.27	-0.01726	-0.01728	-0.01181
83.6	0.4843	1.3755	1.0508		83.285	-0.01618	-0.01622	-0.01128
83.615	0.4821	1.3756	1.0542		83.3	-0.0158	-0.01307	-0.01146
83.63	0.4821	1.3751	1.0545		83.315	-0.01481	-0.01531	-0.01083
83.645	0.4794	1.3756	1.0568		83.33	-0.01573	-0.01226	-0.01001
83.66	0.4788	1.3741	1.0569		83.345	-0.01194	-0.01581	-0.00788
83.675	0.4802	1.3739	1.0566		83.36	-0.01276	-0.01165	-0.01026
83.69	0.4786	1.3695	1.05		83.375	-0.01447	-0.01	-0.01093
83.705	0.4835	1.3727	1.0489		83.39	-0.01199	-0.01045	-0.01141
83.72	0.4815	1.374	1.0494		83.405	-0.01151	-0.01129	-0.01108
83.735	0.481	1.3703	1.0491		83.42	-0.01222	-0.01124	-0.01016
83.75	0.4834	1.3742	1.0539		83.435	-0.01424	-0.01209	-0.01153
83.765	0.4844	1.3732	1.0497		83.45	-0.01295	-0.01273	-0.00821
83.78	0.4851	1.372	1.0522		83.465	-0.01257	-0.01238	-0.00698
83.795	0.4834	1.3726	1.0503		83.48	-0.01438	-0.01233	-0.00916
83.81	0.4857	1.3771	1.0511		83.495	-0.0164	-0.00917	-0.00853
83.825	0.4812	1.3742	1.0548		83.51	-0.01302	-0.01162	-0.00701
83.84	0.4851	1.3728	1.0535		83.525	-0.01513	-0.00937	-0.00808
83.855	0.4851	1.3717	1.0538		83.54	-0.01645	-0.01011	-0.01116
83.87	0.486	1.3725	1.0547		83.555	-0.01736	-0.01016	-0.01233
83.885	0.4829	1.37	1.052		83.57	-0.01518	-0.00841	-0.01101
83.9	0.4828	1.371	1.0512		83.585	-0.00829	-0.00995	-0.00618
83.915	0.4784	1.3667	1.0535		83.6	-0.01071	-0.0111	-0.00836
83.93	0.4805	1.3654	1.0542		83.615	-0.01283	-0.01095	-0.00493
83.945	0.4807	1.369	1.0546		83.63	-0.01274	-0.01139	-0.00461
83.96	0.4795	1.3717	1.0534		83.645	-0.01536	-0.01084	-0.00228
83.975	0.4827	1.3726	1.0518		83.66	-0.01587	-0.01229	-0.00216
83.99	0.4838	1.3666	1.0501		83.675	-0.01439	-0.01243	-0.00243
84.005	0.4817	1.3654	1.051		83.69	-0.01591	-0.01678	-0.00901
84.02	0.4802	1.3651	1.0501		83.705	-0.01092	-0.01353	-0.01008
84.035	0.48	1.3711	1.0516		83.72	-0.01284	-0.01217	-0.00956
84.05	0.4818	1.3706	1.0537		83.735	-0.01325	-0.01582	-0.00983
84.065	0.4787	1.3666	1.0488		83.75	-0.01077	-0.01187	-0.00501
84.08	0.4772	1.3661	1.0525		83.765	-0.00968	-0.01281	-0.00918
84.095	0.477	1.3715	1.0531		83.78	-0.0089	-0.01396	-0.00666
84.11	0.475	1.3728	1.0521		83.795	-0.01052	-0.0133	-0.00853
84.125	0.4785	1.3701	1.0545		83.81	-0.00813	-0.00875	-0.00771
84.14	0.4785	1.3691	1.0512		83.825	-0.01255	-0.0116	-0.00398
84.155	0.4784	1.3684	1.0547		83.84	-0.00856	-0.01294	-0.00526
84.17	0.4778	1.3712	1.0548		83.855	-0.00848	-0.01399	-0.00493
84.185	0.4817	1.3729	1.0486		83.87	-0.00749	-0.01314	-0.00401
84.2	0.4791	1.3675	1.0493		83.885	-0.01051	-0.01558	-0.00668
84.215	0.481	1.3676	1.0511		83.9	-0.01053	-0.01453	-0.00746
84.23	0.4844	1.3677	1.0539		83.915	-0.01484	-0.01878	-0.00513
84.245	0.4811	1.3677	1.0512		83.93	-0.01266	-0.02002	-0.00441
84.26	0.4781	1.3681	1.0546		83.945	-0.01237	-0.01637	-0.00398
84.275	0.4771	1.3686	1.0523		83.96	-0.01349	-0.01362	-0.00516
84.29	0.4786	1.3722	1.0513		83.975	-0.0102	-0.01266	-0.00673
84.305	0.4747	1.3715	1.0502		83.99	-0.00902	-0.01861	-0.00841
84.32	0.4791	1.3671	1.0511		84.005	-0.01104	-0.01976	-0.00748
84.335	0.482	1.3693	1.0493		84.02	-0.01245	-0.02	-0.00836
84.35	0.4794	1.3692	1.0514		84.035	-0.01257	-0.01395	-0.00683
84.365	0.4772	1.3734	1.049		84.05	-0.01068	-0.0144	-0.00471
84.38	0.4772	1.3711	1.0495		84.065	-0.0137	-0.01834	-0.00958
84.395	0.4805	1.3678	1.0513		84.08	-0.01511	-0.01879	-0.00586
84.41	0.4802	1.3665	1.048		84.095	-0.01523	-0.01334	-0.00523
84.425	0.4809	1.3707	1.0498		84.11	-0.01715	-0.01198	-0.00621
84.44	0.4789	1.3662	1.05		84.125	-0.01356	-0.01463	-0.00378
84.455	0.4779	1.3677	1.0511		84.14	-0.01348	-0.01558	-0.00706
84.47	0.4807	1.3674	1.0501		84.155	-0.01349	-0.01622	-0.00353
84.485	0.485	1.3725	1.0543		84.17	-0.01401	-0.01337	-0.00341
84.5	0.4806	1.3717	1.0499		84.185	-0.01002	-0.01162	-0.00958
84.515	0.4799	1.3707	1.0495		84.2	-0.01254	-0.01696	-0.00886
84.53	0.4803	1.3684	1.045		84.215	-0.01056	-0.01681	-0.00703
84.545	0.4774	1.3701	1.0516		84.23	-0.00707	-0.01666	-0.00421
84.56	0.4822	1.3685	1.0507		84.245	-0.01029	-0.0166	-0.00688
84.575	0.4792	1.3712	1.0515		84.26	-0.0132	-0.01615	-0.00346
84.59	0.4815	1.369	1.0457		84.275	-0.01412	-0.0156	-0.00573
84.605	0.4806	1.3685	1.048		84.29	-0.01253	-0.01194	-0.00671
84.62	0.4795	1.368	1.0499		84.305	-0.01635	-0.01259	-0.00778
84.635	0.4825	1.369	1.0477		84.32	-0.01187	-0.01693	-0.00685
84.65	0.4814	1.3677	1.0485		84.335	-0.00888	-0.01468	-0.00863
84.665	0.4825	1.3694	1.0466		84.35	-0.0114	-0.01473	-0.0065
84.68	0.482	1.3711	1.0471		84.365	-0.01351	-0.01047	-0.00888
84.695	0.4831	1.371	1.049		84.38	-0.01343	-0.01272	-0.00835
84.71	0.4836	1.3707	1.0491		84.395	-0.01004	-0.01597	-0.00653
84.725	0.4812	1.3686	1.0503		84.41	-0.01026	-0.01721	-0.0098
84.74	0.4793	1.3674	1.0549		84.425	-0.00948	-0.01296	-0.00798
84.755	0.4789	1.3668	1.0541		84.44	-0.01139	-0.01741	-0.00775
84.77	0.4768	1.3669	1.0513		84.455	-0.01231	-0.01585	-0.00663
84.785	0.4796	1.3665	1.0521		84.47	-0.00942	-0.0161	-0.0076
84.8	0.4795	1.3651	1.0563		84.485	-0.00504	-0.01095	-0.00338
84.815	0.4804	1.368	1.0559		84.5	-0.00936	-0.01169	-0.00775
84.83	0.4757	1.3676	1.0545		84.515	-0.00997	-0.01264	-0.00813
84.845	0.4728	1.3674	1.0572		84.53	-0.00949	-0.01489	-0.0126
84.86	0.4794	1.363	1.0548		84.545	-0.0123	-0.01313	-0.00598
84.875	0.4788	1.3625	1.0565		84.56	-0.00742	-0.01468	-0.00685
84.89	0.4795	1.3634	1.0547		84.575	-0.01033	-0.01193	-0.00603
84.905	0.48	1.3658	1.0539		84.59	-0.00795	-0.01407	-0.0118
84.92	0.4778	1.3651	1.0551		84.605	-0.00877	-0.01452	-0.00948
84.935	0.479	1.3625	1.0562		84.62	-0.00978	-0.01497	-0.00755
84.95	0.4775	1.3655	1.0536		84.635	-0.0067	-0.01391	-0.00973
84.965	0.4802	1.3669	1.0561		84.65	-0.00771	-0.01516	-0.0089
84.98	0.4808	1.3659	1.0538		84.665	-0.00653	-0.01341	-0.01078
84.995	0.4802	1.3643	1.0569		84.68	-0.00694	-0.01165	-0.01025
85.01	0.4783	1.3665	1.0587		84.695	-0.00576	-0.0117	-0.00833
85.025	0.4795	1.3685	1.0598		84.71	-0.00518	-0.01195	-0.0082
85.04	0.4771	1.3673	1.0564		84.725	-0.00749	-0.01399	-0.00698
85.055	0.4776	1.369	1.0565		84.74	-0.00931	-0.01514	-0.00235
85.07	0.4739	1.3699	1.0574		84.755	-0.00962	-0.01569	-0.00313
85.085	0.4727	1.3656	1.0546		84.77	-0.01164	-0.01553	-0.0059
85.1	0.4777	1.3666	1.0554		84.785	-0.00875	-0.01588	-0.00508
85.115	0.4776	1.3647	1.0521		84.8	-0.00877	-0.01722	-0.000853063
85.13	0.4776	1.3661	1.0537		84.815	-0.00779	-0.01427	-0.00123
85.145	0.4788	1.3665	1.0561		84.83	-0.0124	-0.01462	-0.0026
85.16	0.4802	1.3675	1.0538		84.845	-0.01522	-0.01476	0.000122119
85.175	0.4809	1.3671	1.053		84.86	-0.00853	-0.01911	-0.00225
85.19	0.4819	1.3701	1.0537		84.875	-0.00905	-0.01956	-0.000527761
85.205	0.4822	1.3693	1.0551		84.89	-0.00826	-0.0186	-0.0023
85.22	0.4804	1.3699	1.0564		84.905	-0.00768	-0.01615	-0.00308
85.235	0.4755	1.3673	1.0541		84.92	-0.0098	-0.0168	-0.00185
85.25	0.4743	1.3661	1.0532		84.935	-0.00851	-0.01934	-0.000727519
85.265	0.4789	1.368	1.0541		84.95	-0.00993	-0.01629	-0.0033
85.28	0.4759	1.3727	1.0538		84.965	-0.00714	-0.01484	-0.000777398
85.295	0.4765	1.3688	1.0546		84.98	-0.00646	-0.01578	-0.00305
85.31	0.4766	1.3659	1.0563		84.995	-0.00697	-0.01733	7.27227e-05
85.325	0.4793	1.37	1.0512		85.01	-0.00879	-0.01508	0.0019
85.34	0.478	1.3639	1.0538		85.025	-0.00751	-0.01302	0.00302
85.355	0.4742	1.3653	1.0547		85.04	-0.00982	-0.01417	-0.000352096
85.37	0.4774	1.3647	1.0517		85.055	-0.00924	-0.01242	-0.000227036
85.385	0.4717	1.3635	1.0513		85.07	-0.01285	-0.01146	0.000698025
85.4	0.4734	1.3663	1.053		85.085	-0.01397	-0.01571	-0.00208
85.415	0.474	1.3655	1.0542		85.1	-0.00888	-0.01466	-0.00125
85.43	0.4788	1.3676	1.0555		85.115	-0.0089	-0.0165	-0.00453
85.445	0.48	1.3667	1.0534		85.13	-0.00882	-0.01505	-0.0029
85.46	0.4794	1.3672	1.0571		85.145	-0.00753	-0.0146	-0.000476673
85.475	0.4762	1.3677	1.0598		85.16	-0.00605	-0.01354	-0.00275
85.49	0.4778	1.3649	1.0569		85.175	-0.00526	-0.01389	-0.00353
85.505	0.4781	1.3656	1.0584		85.19	-0.00418	-0.01084	-0.0028
85.52	0.4781	1.3664	1.0583		85.205	-0.00379	-0.01158	-0.00138
85.535	0.4787	1.3651	1.0564		85.22	-0.00551	-0.01093	-5.13713e-05
85.55	0.479	1.365	1.0578		85.235	-0.01033	-0.01348	-0.00233
85.565	0.4769	1.3654	1.0578		85.25	-0.01144	-0.01462	-0.0032
85.58	0.4758	1.3649	1.0555		85.265	-0.00676	-0.01267	-0.00228
85.595	0.4758	1.3659	1.0564		85.28	-0.00967	-0.00792	-0.00255
85.61	0.4766	1.3654	1.0558		85.295	-0.00899	-0.01176	-0.00173
85.625	0.4762	1.365	1.0568		85.31	-0.00881	-0.01461	-1.00888e-06
85.64	0.4764	1.3657	1.0564		85.325	-0.00602	-0.01045	-0.00508
85.655	0.4752	1.366	1.0582		85.34	-0.00724	-0.0165	-0.00245
85.67	0.474	1.3655	1.0576		85.355	-0.01095	-0.01505	-0.00153
85.685	0.4753	1.3707	1.0608		85.37	-0.00767	-0.01559	-0.0045
85.7	0.4727	1.3676	1.06		85.385	-0.01328	-0.01674	-0.00488
85.715	0.4715	1.3733	1.0583		85.4	-0.0115	-0.01389	-0.00315
85.73	0.4718	1.3693	1.0554		85.415	-0.01082	-0.01463	-0.00193
85.745	0.4698	1.3661	1.0555		85.43	-0.00593	-0.01248	-0.000600526
85.76	0.4687	1.3662	1.0538		85.445	-0.00465	-0.01333	-0.00268
85.775	0.4703	1.3673	1.0547		85.46	-0.00516	-0.01277	0.00105
85.79	0.4695	1.3696	1.0562		85.475	-0.00828	-0.01222	0.00377
85.805	0.4707	1.3672	1.0577		85.49	-0.00659	-0.01497	0.000899716
85.82	0.4708	1.3652	1.0588		85.505	-0.00621	-0.01421	0.00242
85.835	0.4719	1.3613	1.0556		85.52	-0.00613	-0.01336	0.00235
85.85	0.4747	1.3677	1.0557		85.535	-0.00544	-0.01461	0.000474897
85.865	0.4705	1.3689	1.0534		85.55	-0.00506	-0.01465	0.0019
85.88	0.4727	1.3694	1.0546		85.565	-0.00707	-0.0142	0.00193
85.895	0.4704	1.3703	1.0566		85.58	-0.00809	-0.01465	-0.000349922
85.91	0.4704	1.3663	1.0539		85.595	-0.008	-0.01359	0.000575139
85.925	0.473	1.3682	1.053		85.61	-0.00712	-0.01404	1.99164e-07
85.94	0.4728	1.3651	1.0567		85.625	-0.00744	-0.01439	0.00103
85.955	0.4711	1.3649	1.0529		85.64	-0.00715	-0.01363	0.00065032
85.97	0.4722	1.3637	1.0544		85.655	-0.00827	-0.01328	0.00248
85.985	0.472	1.3634	1.0542		85.67	-0.00938	-0.01373	0.0019
86	0.4686	1.3686	1.0573		85.685	-0.008	-0.00847	0.00513
86.015	0.4689	1.3653	1.0593		85.7	-0.01051	-0.01152	0.00435
86.03	0.4693	1.3681	1.0585		85.715	-0.01163	-0.00577	0.00268
86.045	0.4701	1.3659	1.058		85.73	-0.01125	-0.00971	-0.000199318
86.06	0.4749	1.3691	1.0575		85.745	-0.01316	-0.01286	-7.42572e-05
86.075	0.4753	1.3636	1.0603		85.76	-0.01418	-0.01271	-0.00175
86.09	0.4737	1.3657	1.0584		85.775	-0.01249	-0.01155	-0.000824136
86.105	0.4747	1.3654	1.0631		85.79	-0.01321	-0.0092	0.000700924
86.12	0.4742	1.3656	1.0622		85.805	-0.01192	-0.01154	0.00223
86.135	0.4729	1.3705	1.0601		85.82	-0.01174	-0.01349	0.00335
86.15	0.4727	1.369	1.0587		85.835	-0.01056	-0.01734	0.000176105
86.165	0.4717	1.3686	1.0582		85.85	-0.00767	-0.01088	0.000301166
86.18	0.4708	1.3637	1.0567		85.865	-0.01179	-0.00963	-0.00197
86.195	0.4723	1.3644	1.0582		85.88	-0.0095	-0.00908	-0.000748714
86.21	0.4731	1.3637	1.0563		85.895	-0.01172	-0.00812	0.00128
86.225	0.4694	1.3679	1.0544		85.91	-0.01163	-0.01207	-0.0014
86.24	0.4688	1.3679	1.0561		85.925	-0.00895	-0.01012	-0.00227
86.255	0.4702	1.367	1.0601		85.94	-0.00907	-0.01316	0.00145
86.27	0.4725	1.3677	1.0603		85.955	-0.01068	-0.01331	-0.00232
86.285	0.472	1.3665	1.0572		85.97	-0.0095	-0.01446	-0.000798351
86.3	0.4706	1.3658	1.0644		85.985	-0.00961	-0.0147	-0.000973291
86.315	0.4696	1.3655	1.0577		86	-0.01293	-0.00945	0.00215
86.33	0.4665	1.3622	1.0591		86.015	-0.01254	-0.0127	0.00418
86.345	0.4685	1.3611	1.0595		86.03	-0.01206	-0.00984	0.0034
86.36	0.4712	1.3673	1.0633		86.045	-0.01118	-0.01199	0.00293
86.375	0.4682	1.3592	1.0647		86.06	-0.00629	-0.00874	0.00245
86.39	0.4689	1.3596	1.0634		86.075	-0.00581	-0.01418	0.00528
86.405	0.4708	1.3632	1.0627		86.09	-0.00732	-0.01203	0.0034
86.42	0.4708	1.3652	1.0615		86.105	-0.00624	-0.01228	0.00813
86.435	0.4743	1.3618	1.0652		86.12	-0.00666	-0.01202	0.00725
86.45	0.4723	1.3646	1.0646		86.135	-0.00787	-0.00707	0.00518
86.465	0.4707	1.3642	1.0607		86.15	-0.00799	-0.00852	0.0038
86.48	0.4772	1.3659	1.0633		86.165	-0.0089	-0.00886	0.00333
86.495	0.4726	1.3654	1.064		86.18	-0.00972	-0.01371	0.00185
86.51	0.472	1.3625	1.0642		86.195	-0.00813	-0.01296	0.00338
86.525	0.4734	1.3622	1.0641		86.21	-0.00725	-0.0136	0.0015
86.54	0.475	1.3584	1.0655		86.225	-0.01087	-0.00935	-0.000372324
86.555	0.4741	1.3621	1.0629		86.24	-0.01138	-0.0093	0.00135
86.57	0.4717	1.363	1.067		86.255	-0.0099	-0.01014	0.00538
86.585	0.472	1.3657	1.0668		86.27	-0.00751	-0.00939	0.0056
86.6	0.4714	1.3616	1.0656		86.285	-0.00793	-0.01054	0.00253
86.615	0.4723	1.3653	1.0637		86.3	-0.00924	-0.01118	0.00975
86.63	0.4703	1.363	1.0655		86.315	-0.01016	-0.01143	0.00308
86.645	0.4732	1.361	1.0638		86.33	-0.01318	-0.01467	0.0045
86.66	0.475	1.3607	1.0608		86.345	-0.01109	-0.01572	0.00493
86.675	0.4732	1.3632	1.0619		86.36	-0.00831	-0.00947	0.00875
86.69	0.4753	1.3639	1.0602		86.375	-0.01122	-0.01751	0.01018
86.705	0.4745	1.3659	1.0621		86.39	-0.01044	-0.01706	0.0089
86.72	0.4694	1.364	1.0598		86.405	-0.00845	-0.01341	0.00823
86.735	0.4727	1.3673	1.0609		86.42	-0.00837	-0.01135	0.00705
86.75	0.4717	1.3679	1.0598		86.435	-0.00479	-0.0147	0.01078
86.765	0.4724	1.3641	1.0622		86.45	-0.0067	-0.01185	0.0102
86.78	0.4734	1.3668	1.0588		86.465	-0.00822	-0.01219	0.00633
86.795	0.4717	1.3646	1.0593		86.48	-0.00163	-0.01044	0.00895
86.81	0.4757	1.3626	1.0608		86.495	-0.00615	-0.01089	0.00968
86.825	0.4757	1.3675	1.0606		86.51	-0.00666	-0.01373	0.0099
86.84	0.4715	1.3663	1.0589		86.525	-0.00518	-0.01398	0.00983
86.855	0.4708	1.3616	1.0596		86.54	-0.0035	-0.01773	0.01125
86.87	0.4736	1.3635	1.0586		86.555	-0.00431	-0.01397	0.00868
86.885	0.4687	1.3594	1.0612		86.57	-0.00663	-0.01302	0.0128
86.9	0.4668	1.3628	1.0613		86.585	-0.00624	-0.01027	0.01263
86.915	0.4715	1.3638	1.0613		86.6	-0.00676	-0.01431	0.01145
86.93	0.4688	1.3621	1.0602		86.615	-0.00577	-0.01056	0.00958
86.945	0.4662	1.3624	1.0605		86.63	-0.00769	-0.01281	0.0114
86.96	0.4674	1.3646	1.0629		86.645	-0.00471	-0.01475	0.00973
86.975	0.4662	1.3646	1.0583		86.66	-0.00282	-0.015	0.00675
86.99	0.4655	1.3656	1.0609		86.675	-0.00454	-0.01245	0.00788
87.005	0.4688	1.3632	1.0596		86.69	-0.00235	-0.01169	0.0062
87.02	0.467	1.3607	1.057		86.705	-0.00307	-0.00964	0.00813
87.035	0.4669	1.3629	1.0595		86.72	-0.00808	-0.01149	0.00585
87.05	0.4678	1.3631	1.06		86.735	-0.0047	-0.00813	0.00698
87.065	0.4661	1.3645	1.0625		86.75	-0.00562	-0.00748	0.0059
87.08	0.4656	1.3621	1.0592		86.765	-0.00483	-0.01123	0.00833
87.095	0.4675	1.364	1.0628		86.78	-0.00375	-0.00847	0.00495
87.11	0.4669	1.3607	1.0632		86.795	-0.00536	-0.01062	0.00548
87.125	0.465	1.3672	1.0643		86.81	-0.00128	-0.01257	0.00701
87.14	0.4668	1.367	1.0589		86.825	-0.0012	-0.00761	0.00683
87.155	0.4643	1.3637	1.0593		86.84	-0.00531	-0.00876	0.00516
87.17	0.4644	1.3594	1.0596		86.855	-0.00593	-0.0134	0.00588
87.185	0.4661	1.361	1.0588		86.87	-0.00304	-0.01145	0.00491
87.2	0.466	1.3592	1.0553		86.885	-0.00786	-0.0155	0.00753
87.215	0.4681	1.3571	1.0563		86.9	-0.00967	-0.01204	0.00766
87.23	0.4664	1.3589	1.053		86.915	-0.00489	-0.01099	0.00768
87.245	0.4621	1.3616	1.0556		86.93	-0.00751	-0.01264	0.00661
87.26	0.465	1.3638	1.0581		86.945	-0.01002	-0.01228	0.00693
87.275	0.4686	1.3643	1.057		86.96	-0.00874	-0.01003	0.00936
87.29	0.4649	1.3623	1.0549		86.975	-0.00985	-0.00998	0.00478
87.305	0.4649	1.3623	1.0575		86.99	-0.01047	-0.00892	0.00741
87.32	0.4644	1.3617	1.0562		87.005	-0.00708	-0.01127	0.00613
87.335	0.4634	1.3618	1.0588		87.02	-0.0088	-0.01372	0.00356
87.35	0.4609	1.3629	1.0605		87.035	-0.00882	-0.01146	0.00608
87.365	0.4641	1.3622	1.0583		87.05	-0.00783	-0.01121	0.00661
87.38	0.4629	1.3649	1.0575		87.065	-0.00945	-0.00976	0.00913
87.395	0.4615	1.3649	1.0569		87.08	-0.00986	-0.0121	0.00586
87.41	0.4628	1.362	1.0589		87.095	-0.00788	-0.01015	0.00948
87.425	0.4661	1.3625	1.0546		87.11	-0.00839	-0.0134	0.00991
87.44	0.465	1.3576	1.0544		87.125	-0.01021	-0.00684	0.01103
87.455	0.4654	1.3592	1.0565		87.14	-0.00833	-0.00699	0.00566
87.47	0.4655	1.3591	1.0603		87.155	-0.01074	-0.01024	0.00608
87.485	0.4679	1.3601	1.0597		87.17	-0.01056	-0.01448	0.00641
87.5	0.4664	1.363	1.0571		87.185	-0.00877	-0.01283	0.00563
87.515	0.4686	1.3629	1.0586		87.2	-0.00879	-0.01458	0.00216
87.53	0.4702	1.3634	1.0612		87.215	-0.0066	-0.01662	0.00318
87.545	0.469	1.3637	1.0607		87.23	-0.00822	-0.01477	-9.32774e-05
87.56	0.4715	1.3617	1.06		87.245	-0.01244	-0.01202	0.00253
87.575	0.4703	1.3594	1.0616		87.26	-0.00945	-0.00976	0.00506
87.59	0.4699	1.3577	1.0601		87.275	-0.00577	-0.00921	0.00398
87.605	0.4709	1.3589	1.0602		87.29	-0.00938	-0.01116	0.00191
87.62	0.4681	1.363	1.0606		87.305	-0.0093	-0.0111	0.00453
87.635	0.4679	1.361	1.0605		87.32	-0.00971	-0.01165	0.00326
87.65	0.4673	1.3614	1.06		87.335	-0.01063	-0.01149	0.00588
87.665	0.4701	1.3559	1.0599		87.35	-0.01305	-0.01034	0.00761
87.68	0.4664	1.3582	1.0603		87.365	-0.00976	-0.01099	0.00543
87.695	0.4679	1.3606	1.0595		87.38	-0.01088	-0.00823	0.00466
87.71	0.4692	1.3575	1.0622		87.395	-0.01219	-0.00818	0.00408
87.725	0.4728	1.3553	1.0631		87.41	-0.01081	-0.01103	0.00611
87.74	0.4678	1.3573	1.0602		87.425	-0.00742	-0.01047	0.00183
87.755	0.4653	1.3567	1.0546		87.44	-0.00844	-0.01532	0.00166
87.77	0.4616	1.3527	1.0557		87.455	-0.00796	-0.01367	0.00378
87.785	0.4645	1.3536	1.0584		87.47	-0.00777	-0.01371	0.00761
87.8	0.4579	1.356	1.0602		87.485	-0.00529	-0.01266	0.00703
87.815	0.461	1.354	1.0582		87.5	-0.0067	-0.00971	0.00446
87.83	0.4611	1.3573	1.0594		87.515	-0.00442	-0.00975	0.00598
87.845	0.4648	1.3568	1.0578		87.53	-0.00273	-0.0092	0.00861
87.86	0.4644	1.3551	1.0574		87.545	-0.00385	-0.00885	0.00813
87.875	0.4631	1.3571	1.0564		87.56	-0.00127	-0.01079	0.00746
87.89	0.463	1.3568	1.0582		87.575	-0.00238	-0.01304	0.00908
87.905	0.462	1.3591	1.0551		87.59	-0.0027	-0.01469	0.00761
87.92	0.4635	1.3574	1.0561		87.605	-0.00161	-0.01343	0.00773
87.935	0.4638	1.3563	1.0543		87.62	-0.00433	-0.00928	0.00816
87.95	0.4653	1.3548	1.0587		87.635	-0.00445	-0.01123	0.00808
87.965	0.4656	1.3541	1.0578		87.65	-0.00496	-0.01077	0.00761
87.98	0.4633	1.3532	1.0577		87.665	-0.00208	-0.01622	0.00753
87.995	0.4672	1.3554	1.0584		87.68	-0.00569	-0.01387	0.00796
88.01	0.4667	1.3572	1.0588		87.695	-0.00411	-0.01141	0.00718
88.025	0.4693	1.3558	1.0542		87.71	-0.00272	-0.01446	0.00991
88.04	0.4689	1.3549	1.0549		87.725	0.000960457	-0.01661	0.01083
88.055	0.4679	1.3602	1.057		87.74	-0.00396	-0.01455	0.00796
88.07	0.4662	1.3561	1.0566		87.755	-0.00637	-0.0151	0.00238
88.085	0.4681	1.3561	1.0588		87.77	-0.00999	-0.01905	0.00351
88.1	0.4676	1.3577	1.0609		87.785	-0.007	-0.01809	0.00623
88.115	0.4685	1.3581	1.0616		87.8	-0.01352	-0.01564	0.00806
88.13	0.4659	1.358	1.0598		87.815	-0.01033	-0.01759	0.00608
88.145	0.4667	1.3572	1.0615		87.83	-0.01015	-0.01423	0.00731
88.16	0.4684	1.3584	1.0596		87.845	-0.00637	-0.01468	0.00573
88.175	0.4687	1.3582	1.0588		87.86	-0.00668	-0.01632	0.00536
88.19	0.4683	1.358	1.0597		87.875	-0.0079	-0.01427	0.00438
88.205	0.471	1.3575	1.0567		87.89	-0.00791	-0.01452	0.00621
88.22	0.4691	1.3587	1.0559		87.905	-0.00883	-0.01216	0.00313
88.235	0.4681	1.3567	1.0589		87.92	-0.00724	-0.01381	0.00416
88.25	0.4655	1.3567	1.0563		87.935	-0.00686	-0.01486	0.00238
88.265	0.4612	1.3538	1.0597		87.95	-0.00528	-0.0163	0.00681
88.28	0.4649	1.3574	1.0593		87.965	-0.00489	-0.01695	0.00593
88.295	0.4588	1.3545	1.0595		87.98	-0.00711	-0.0178	0.00586
88.31	0.4606	1.3551	1.0571		87.995	-0.00312	-0.01554	0.00658
88.325	0.46	1.3577	1.0601		88.01	-0.00354	-0.01369	0.00701
88.34	0.4612	1.3537	1.0598		88.025	-0.000854378	-0.01504	0.00243
88.355	0.458	1.3544	1.0606		88.04	-0.00117	-0.01588	0.00316
88.37	0.4576	1.3561	1.0589		88.055	-0.00209	-0.01053	0.00529
88.385	0.4578	1.3554	1.0585		88.07	-0.0037	-0.01458	0.00491
88.4	0.4598	1.3561	1.0605		88.085	-0.00172	-0.01452	0.00714
88.415	0.4588	1.3608	1.0591		88.1	-0.00213	-0.01287	0.00926
88.43	0.4591	1.3578	1.0626		88.115	-0.00115	-0.01242	0.00999
88.445	0.4576	1.36	1.0571		88.13	-0.00366	-0.01246	0.00821
88.46	0.4571	1.3568	1.0606		88.145	-0.00278	-0.01321	0.00994
88.475	0.456	1.3542	1.062		88.16	-0.000996053	-0.01196	0.00806
88.49	0.4565	1.3574	1.0632		88.175	-0.000611795	-0.0121	0.00729
88.505	0.4553	1.3533	1.0627		88.19	-0.000927537	-0.01225	0.00821
88.52	0.4563	1.3523	1.0591		88.205	0.00186	-0.0127	0.00524
88.535	0.4578	1.3562	1.0572		88.22	4.09801e-05	-0.01144	0.00446
88.55	0.4555	1.353	1.0591		88.235	-0.000874762	-0.01339	0.00749
88.565	0.4583	1.3537	1.0613		88.25	-0.00339	-0.01334	0.00491
88.58	0.4569	1.3581	1.0546		88.265	-0.00761	-0.01618	0.00834
88.595	0.4536	1.3542	1.0559		88.28	-0.00382	-0.01253	0.00796
88.61	0.4567	1.3564	1.0586		88.295	-0.00984	-0.01538	0.00819
88.625	0.4549	1.3545	1.0592		88.31	-0.00795	-0.01472	0.00581
88.64	0.4567	1.3579	1.0564		88.325	-0.00847	-0.01207	0.00884
88.655	0.4545	1.3568	1.0564		88.34	-0.00718	-0.01601	0.00856
88.67	0.454	1.357	1.0596		88.355	-0.0103	-0.01526	0.00939
88.685	0.4573	1.3583	1.0638		88.37	-0.01062	-0.01351	0.00771
88.7	0.4578	1.3542	1.0595		88.385	-0.01033	-0.01415	0.00734
88.715	0.4574	1.3542	1.0571		88.4	-0.00825	-0.0134	0.00936
88.73	0.4579	1.3514	1.0588		88.415	-0.00916	-0.00865	0.00799
88.745	0.4583	1.3543	1.0588		88.43	-0.00878	-0.01159	0.01151
88.76	0.4555	1.3524	1.0583		88.445	-0.0102	-0.00934	0.00604
88.775	0.4513	1.3559	1.0598		88.46	-0.01061	-0.01249	0.00956
88.79	0.4534	1.3555	1.058		88.475	-0.01163	-0.01503	0.01099
88.805	0.4544	1.3588	1.0567		88.49	-0.01104	-0.01178	0.01221
88.82	0.4591	1.3621	1.0587		88.505	-0.01216	-0.01583	0.01174
88.835	0.4617	1.356	1.0612		88.52	-0.01107	-0.01677	0.00816
88.85	0.4589	1.3561	1.0595		88.535	-0.00949	-0.01282	0.00629
88.865	0.46	1.3554	1.0595		88.55	-0.01171	-0.01597	0.00821
88.88	0.4587	1.3541	1.0596		88.565	-0.00882	-0.01521	0.01044
88.895	0.4584	1.3538	1.0583		88.58	-0.01014	-0.01076	0.00376
88.91	0.4543	1.3511	1.0566		88.595	-0.01335	-0.01461	0.00509
88.925	0.4567	1.353	1.0561		88.61	-0.01017	-0.01235	0.00781
88.94	0.462	1.3546	1.0556		88.625	-0.01188	-0.0142	0.00844
88.955	0.4545	1.3551	1.0534		88.64	-0.01	-0.01075	0.00566
88.97	0.4564	1.3566	1.0529		88.655	-0.01212	-0.01179	0.00569
88.985	0.4575	1.3578	1.0532		88.67	-0.01253	-0.01154	0.00891
89	0.4599	1.3556	1.0529		88.685	-0.00915	-0.01019	0.01314
89.015	0.4569	1.3524	1.0524		88.7	-0.00856	-0.01423	0.00886
89.03	0.459	1.357	1.0528		88.715	-0.00888	-0.01418	0.00649
89.045	0.4554	1.3548	1.0512		88.73	-0.00829	-0.01693	0.00821
89.06	0.4541	1.3558	1.0524		88.745	-0.00781	-0.01397	0.00824
89.075	0.4549	1.3532	1.0546		88.76	-0.01053	-0.01582	0.00776
89.09	0.4541	1.3551	1.0533		88.775	-0.01464	-0.01227	0.00929
89.105	0.4545	1.355	1.0542		88.79	-0.01246	-0.01261	0.00751
89.12	0.4521	1.3538	1.0539		88.805	-0.01137	-0.00926	0.00624
89.135	0.4528	1.3523	1.0522		88.82	-0.00659	-0.00591	0.00826
89.15	0.4506	1.353	1.0539		88.835	-0.0039	-0.01195	0.01079
89.165	0.4563	1.3562	1.0565		88.85	-0.00662	-0.0118	0.00911
89.18	0.4538	1.35	1.0525		88.865	-0.00544	-0.01244	0.00914
89.195	0.4494	1.3525	1.0537		88.88	-0.00665	-0.01369	0.00926
89.21	0.4511	1.3514	1.0519		88.895	-0.00687	-0.01394	0.00799
89.225	0.4513	1.3548	1.0508		88.91	-0.01088	-0.01658	0.00631
89.24	0.453	1.3537	1.0536		88.925	-0.0084	-0.01463	0.00584
89.255	0.4522	1.3525	1.0524		88.94	-0.00301	-0.01298	0.00536
89.27	0.4543	1.3558	1.0535		88.955	-0.01043	-0.01242	0.00319
89.285	0.4557	1.3554	1.0543		88.97	-0.00845	-0.01087	0.00271
89.3	0.4568	1.3549	1.0533		88.985	-0.00726	-0.00962	0.00304
89.315	0.4539	1.3554	1.0527		89	-0.00478	-0.01176	0.00276
89.33	0.4519	1.3556	1.0525		89.015	-0.00769	-0.01491	0.00229
89.345	0.4514	1.3534	1.0521		89.03	-0.00551	-0.01026	0.00271
89.36	0.4497	1.3495	1.0572		89.045	-0.00902	-0.0124	0.00114
89.375	0.4459	1.35	1.0517		89.06	-0.01024	-0.01135	0.00236
89.39	0.4466	1.3527	1.0555		89.075	-0.00936	-0.0139	0.00459
89.405	0.451	1.3535	1.0522		89.09	-0.01007	-0.01194	0.00331
89.42	0.4522	1.3587	1.053		89.105	-0.00959	-0.01199	0.00424
89.435	0.4492	1.3501	1.0519		89.12	-0.0119	-0.01314	0.00396
89.45	0.4516	1.35	1.0527		89.135	-0.01112	-0.01458	0.00229
89.465	0.4487	1.3498	1.0542		89.15	-0.01324	-0.01383	0.00401
89.48	0.4523	1.3497	1.0516		89.165	-0.00745	-0.01058	0.00664
89.495	0.4502	1.3512	1.0508		89.18	-0.00987	-0.01672	0.00266
89.51	0.4518	1.3524	1.0515		89.195	-0.01418	-0.01417	0.00389
89.525	0.4538	1.3574	1.0545		89.21	-0.0124	-0.01522	0.00211
89.54	0.4539	1.3556	1.0518		89.225	-0.01211	-0.01176	0.00104
89.555	0.4565	1.3577	1.0518		89.24	-0.01033	-0.01281	0.00386
89.57	0.4549	1.356	1.0538		89.255	-0.01105	-0.01396	0.00269
89.585	0.456	1.3509	1.052		89.27	-0.00886	-0.0106	0.00381
89.6	0.4539	1.3518	1.0506		89.285	-0.00738	-0.01095	0.00464
89.615	0.4507	1.3531	1.0514		89.3	-0.00619	-0.0114	0.00367
89.63	0.4503	1.3509	1.0539		89.315	-0.00901	-0.01084	0.00309
89.645	0.4505	1.3531	1.0516		89.33	-0.01092	-0.01059	0.00292
89.66	0.4529	1.3523	1.0524		89.345	-0.01134	-0.01273	0.00254
89.675	0.4506	1.3544	1.0482		89.36	-0.01296	-0.01658	0.00767
89.69	0.452	1.3556	1.0491		89.375	-0.01667	-0.01603	0.00219
89.705	0.4483	1.3553	1.0502		89.39	-0.01589	-0.01327	0.00602
89.72	0.4491	1.3581	1.0509		89.405	-0.0114	-0.01242	0.00274
89.735	0.4501	1.3554	1.0528		89.42	-0.01012	-0.00717	0.00357
89.75	0.4433	1.3558	1.0522		89.435	-0.01303	-0.01571	0.00249
89.765	0.4457	1.3564	1.0512		89.45	-0.01055	-0.01576	0.00332
89.78	0.4439	1.3577	1.0528		89.465	-0.01337	-0.01591	0.00484
89.795	0.4423	1.3596	1.0506		89.48	-0.00968	-0.01595	0.00227
89.81	0.4422	1.3618	1.0547		89.495	-0.0117	-0.0144	0.00149
89.825	0.4453	1.3605	1.0518		89.51	-0.01001	-0.01315	0.00222
89.84	0.4405	1.3628	1.0517		89.525	-0.00793	-0.00809	0.00524
89.855	0.4427	1.3625	1.0543		89.54	-0.00774	-0.00984	0.00257
89.87	0.4434	1.3601	1.0545		89.555	-0.00506	-0.00769	0.00259
89.885	0.441	1.3594	1.0559		89.57	-0.00658	-0.00933	0.00462
89.9	0.4373	1.3556	1.0525		89.585	-0.00539	-0.01438	0.00284
89.915	0.4401	1.3575	1.0495		89.6	-0.00741	-0.01343	0.00147
89.93	0.4458	1.3573	1.0496		89.615	-0.01052	-0.01207	0.00229
89.945	0.4444	1.3546	1.0548		89.63	-0.01084	-0.01422	0.00482
89.96	0.4425	1.355	1.0531		89.645	-0.01055	-0.01197	0.00254
89.975	0.4418	1.3564	1.0511		89.66	-0.00807	-0.01271	0.00337
89.99	0.4418	1.3564	1.0508		89.675	-0.01029	-0.01056	-0.000808432
90.005	0.4459	1.3585	1.0546		89.69	-0.0088	-0.00931	0.000116629
90.02	0.446	1.3562	1.0516		89.705	-0.01242	-0.00955	0.00124
90.035	0.4485	1.3537	1.055		89.72	-0.01153	-0.0067	0.00197
90.05	0.4463	1.3527	1.0559		89.735	-0.01045	-0.00935	0.00389
90.065	0.4459	1.3551	1.0528		89.75	-0.01716	-0.00889	0.00332
90.08	0.4474	1.3542	1.051		89.765	-0.01468	-0.00824	0.00234
90.095	0.4449	1.3567	1.0544		89.78	-0.0164	-0.00689	0.00397
90.11	0.4448	1.357	1.0532		89.795	-0.01791	-0.00493	0.00179
90.125	0.4431	1.3556	1.0507		89.81	-0.01793	-0.00268	0.00592
90.14	0.442	1.3556	1.0536		89.825	-0.01474	-0.00393	0.00304
90.155	0.4428	1.3536	1.0531		89.84	-0.01946	-0.00157	0.00297
90.17	0.4433	1.3582	1.0519		89.855	-0.01717	-0.00182	0.00559
90.185	0.4452	1.3549	1.0524		89.87	-0.01639	-0.00416	0.00582
90.2	0.4409	1.354	1.0578		89.885	-0.01871	-0.00481	0.00724
90.215	0.4434	1.353	1.0524		89.9	-0.02232	-0.00856	0.00387
90.23	0.445	1.3577	1.051		89.915	-0.01944	-0.0066	0.000892535
90.245	0.447	1.3576	1.052		89.93	-0.01365	-0.00675	0.00102
90.26	0.4437	1.3568	1.0516		89.945	-0.01497	-0.0094	0.00624
90.275	0.4438	1.3567	1.0524		89.96	-0.01679	-0.00894	0.00457
90.29	0.4412	1.3587	1.051		89.975	-0.0174	-0.00749	0.00259
90.305	0.4445	1.3591	1.0543		89.99	-0.01732	-0.00744	0.00232
90.32	0.4418	1.3583	1.0559		90.005	-0.01313	-0.00528	0.00614
90.335	0.4434	1.3577	1.0542		90.02	-0.01295	-0.00753	0.00317
90.35	0.4438	1.3562	1.0515		90.035	-0.01036	-0.00998	0.00659
90.365	0.4464	1.3535	1.0548		90.05	-0.01248	-0.01092	0.00752
90.38	0.4506	1.3534	1.0538		90.065	-0.0128	-0.00847	0.00444
90.395	0.4548	1.3557	1.0556		90.08	-0.01121	-0.00932	0.00267
90.41	0.454	1.3562	1.0554		90.095	-0.01363	-0.00676	0.00609
90.425	0.4482	1.3574	1.0529		90.11	-0.01364	-0.00641	0.00492
90.44	0.4507	1.3571	1.0532		90.125	-0.01526	-0.00776	0.00244
90.455	0.4534	1.3555	1.0526		90.14	-0.01627	-0.0077	0.00537
90.47	0.4501	1.3557	1.0498		90.155	-0.01539	-0.00965	0.00489
90.485	0.4486	1.3567	1.0486		90.17	-0.01481	-0.005	0.00372
90.5	0.4496	1.3581	1.0524		90.185	-0.01282	-0.00824	0.00424
90.515	0.4505	1.3616	1.0532		90.2	-0.01704	-0.00909	0.00967
90.53	0.4489	1.3556	1.0484		90.215	-0.01445	-0.01004	0.00429
90.545	0.4489	1.3552	1.0487		90.23	-0.01277	-0.00528	0.00292
90.56	0.4442	1.3574	1.0468		90.245	-0.01068	-0.00533	0.00394
90.575	0.4416	1.356	1.0488		90.26	-0.0139	-0.00608	0.00357
90.59	0.4421	1.3581	1.049		90.275	-0.01372	-0.00612	0.00439
90.605	0.4438	1.3574	1.054		90.29	-0.01623	-0.00407	0.00302
90.62	0.444	1.3611	1.0521		90.305	-0.01285	-0.00362	0.00634
90.635	0.4422	1.3566	1.0533		90.32	-0.01546	-0.00436	0.00797
90.65	0.4408	1.3573	1.0535		90.335	-0.01378	-0.00491	0.00629
90.665	0.441	1.3578	1.0514		90.35	-0.01329	-0.00635	0.00362
90.68	0.4421	1.3538	1.0534		90.365	-0.01061	-0.009	0.00694
90.695	0.4426	1.3554	1.0554		90.38	-0.00633	-0.00905	0.00597
90.71	0.4394	1.3519	1.055		90.395	-0.00204	-0.00669	0.00779
90.725	0.4416	1.3528	1.0543		90.41	-0.00276	-0.00614	0.00762
90.74	0.4403	1.3486	1.052		90.425	-0.00847	-0.00489	0.00514
90.755	0.4444	1.3522	1.0504		90.44	-0.00589	-0.00513	0.00547
90.77	0.4431	1.3515	1.0536		90.455	-0.0031	-0.00668	0.00489
90.785	0.441	1.3507	1.0547		90.47	-0.00632	-0.00643	0.00212
90.8	0.4426	1.3533	1.0553		90.485	-0.00774	-0.00537	0.00094483
90.815	0.4421	1.3503	1.0553		90.5	-0.00665	-0.00392	0.00477
90.83	0.4428	1.3486	1.0555		90.515	-0.00567	-0.00036716	0.00559
90.845	0.4418	1.3477	1.0573		90.53	-0.00718	-0.00631	0.000820011
90.86	0.4389	1.3512	1.0518		90.545	-0.0071	-0.00666	0.00115
90.875	0.4435	1.3528	1.0494		90.56	-0.01171	-0.00441	-0.000729868
90.89	0.4397	1.3506	1.0546		90.575	-0.01423	-0.00575	0.0013
90.905	0.4401	1.3511	1.0555		90.59	-0.01365	-0.0036	0.00152
90.92	0.4395	1.3518	1.0523		90.605	-0.01186	-0.00425	0.00655
90.935	0.442	1.3519	1.0521		90.62	-0.01158	-0.000493132	0.00467
90.95	0.4445	1.3518	1.0542		90.635	-0.01329	-0.00494	0.0059
90.965	0.4414	1.3479	1.0506		90.65	-0.01461	-0.00419	0.00612
90.98	0.4421	1.346	1.048		90.665	-0.01432	-0.00363	0.00405
90.995	0.4421	1.3487	1.0531		90.68	-0.01314	-0.00758	0.00607
91.01	0.4415	1.3431	1.0501		90.695	-0.01256	-0.00593	0.0081
91.025	0.444	1.3462	1.0548		90.71	-0.01567	-0.00937	0.00772
91.04	0.4423	1.3475	1.0496		90.725	-0.01339	-0.00842	0.00705
91.055	0.4408	1.3478	1.0468		90.74	-0.0146	-0.01257	0.00477
91.07	0.4442	1.3433	1.0511		90.755	-0.01042	-0.00891	0.0032
91.085	0.4412	1.3491	1.0532		90.77	-0.01164	-0.00956	0.00642
91.1	0.4396	1.3492	1.0549		90.785	-0.01365	-0.01031	0.00755
91.115	0.4424	1.3523	1.0532		90.8	-0.01197	-0.00765	0.00817
91.13	0.4411	1.3508	1.0528		90.815	-0.01238	-0.0106	0.0082
91.145	0.4408	1.3496	1.0505		90.83	-0.0116	-0.01225	0.00842
91.16	0.4389	1.3495	1.0504		90.845	-0.01251	-0.01309	0.01025
91.175	0.4426	1.3519	1.0541		90.86	-0.01533	-0.00954	0.00477
91.19	0.4407	1.3495	1.0525		90.875	-0.01065	-0.00788	0.0024
91.205	0.442	1.3503	1.0532		90.89	-0.01436	-0.01003	0.00762
91.22	0.4382	1.3543	1.0484		90.905	-0.01388	-0.00948	0.00855
91.235	0.4416	1.3543	1.0516		90.92	-0.01439	-0.00872	0.00537
91.25	0.445	1.349	1.0469		90.935	-0.01181	-0.00857	0.0052
91.265	0.4421	1.3521	1.0485		90.95	-0.00922	-0.00862	0.00732
91.28	0.4408	1.3491	1.0471		90.965	-0.01224	-0.01246	0.00375
91.295	0.4423	1.3474	1.0507		90.98	-0.01146	-0.01431	0.00117
91.31	0.4417	1.3459	1.0518		90.995	-0.01137	-0.01156	0.0063
91.325	0.4405	1.3489	1.0515		91.01	-0.01189	-0.0171	0.00332
91.34	0.4417	1.3475	1.0559		91.025	-0.0093	-0.01395	0.00805
91.355	0.4411	1.3476	1.0514		91.04	-0.01092	-0.0126	0.00287
91.37	0.4387	1.3495	1.0534		91.055	-0.01233	-0.01224	9.71252e-05
91.385	0.443	1.3457	1.0513		91.07	-0.00885	-0.01669	0.00442
91.4	0.4403	1.35	1.0505		91.085	-0.01177	-0.01084	0.00655
91.415	0.4422	1.3477	1.051		91.1	-0.01328	-0.01068	0.00827
91.43	0.4431	1.3468	1.0502		91.115	-0.0104	-0.00753	0.0066
91.445	0.4387	1.3478	1.0518		91.13	-0.01161	-0.00898	0.00622
91.46	0.4429	1.3494	1.0499		91.145	-0.01183	-0.01012	0.00395
91.475	0.4368	1.3493	1.0496		91.16	-0.01364	-0.01017	0.00387
91.49	0.4381	1.3497	1.0476		91.175	-0.00986	-0.00772	0.0076
91.505	0.4374	1.3493	1.049		91.19	-0.01168	-0.01006	0.00602
91.52	0.4376	1.3506	1.0456		91.205	-0.01029	-0.00921	0.00675
91.535	0.4383	1.3531	1.0461		91.22	-0.01401	-0.00516	0.00197
91.55	0.437	1.3449	1.0478		91.235	-0.01052	-0.0051	0.0052
91.565	0.4367	1.3455	1.0474		91.25	-0.00704	-0.01035	0.00052291
91.58	0.437	1.35	1.0506		91.265	-0.00985	-0.0072	0.00215
91.595	0.4389	1.3486	1.0512		91.28	-0.01107	-0.01014	0.000773031
91.61	0.4382	1.3532	1.053		91.295	-0.00949	-0.01179	0.0044
91.625	0.4356	1.3539	1.0529		91.31	-0.01	-0.01324	0.00552
91.64	0.4354	1.3494	1.0495		91.325	-0.01112	-0.01018	0.00525
91.655	0.433	1.3496	1.0499		91.34	-0.00983	-0.01153	0.00967
91.67	0.4371	1.3495	1.0502		91.355	-0.01035	-0.01137	0.0052
91.685	0.4397	1.3472	1.051		91.37	-0.01266	-0.00942	0.00722
91.7	0.4412	1.3477	1.0513		91.385	-0.00828	-0.01317	0.00515
91.715	0.4384	1.3446	1.0518		91.4	-0.0109	-0.00881	0.00437
91.73	0.44	1.3428	1.054		91.415	-0.00891	-0.01106	0.0049
91.745	0.4412	1.3446	1.051		91.43	-0.00793	-0.01191	0.00412
91.76	0.4404	1.3391	1.0463		91.445	-0.01224	-0.01085	0.00575
91.775	0.4414	1.3433	1.043		91.46	-0.00796	-0.0092	0.00387
91.79	0.4441	1.3431	1.042		91.475	-0.01397	-0.00925	0.0036
91.805	0.4417	1.3407	1.0455		91.49	-0.01259	-0.00879	0.00162
91.82	0.4405	1.3456	1.0458		91.505	-0.01321	-0.00914	0.00305
91.835	0.4417	1.344	1.0487		91.52	-0.01292	-0.00779	-0.000326002
91.85	0.4375	1.3393	1.0438		91.535	-0.01214	-0.00523	0.000199058
91.865	0.4383	1.3445	1.0456		91.55	-0.01335	-0.01338	0.00192
91.88	0.4351	1.3446	1.0473		91.565	-0.01357	-0.01273	0.00155
91.895	0.4368	1.3462	1.0501		91.58	-0.01319	-0.00817	0.00477
91.91	0.437	1.3423	1.0467		91.595	-0.0112	-0.00952	0.0054
91.925	0.4394	1.3453	1.0483		91.61	-0.01182	-0.00487	0.00722
91.94	0.4355	1.3422	1.0504		91.625	-0.01433	-0.00411	0.00715
91.955	0.4365	1.3409	1.0493		91.64	-0.01445	-0.00856	0.00377
91.97	0.4343	1.3447	1.0475		91.655	-0.01676	-0.00831	0.0042
91.985	0.4343	1.3453	1.047		91.67	-0.01258	-0.00835	0.00452
92	0.4338	1.345	1.0476		91.685	-0.0099	-0.0106	0.00535
92.015	0.4366	1.3439	1.0499		91.7	-0.00831	-0.01005	0.00567
92.03	0.437	1.3411	1.0489		91.715	-0.01103	-0.01309	0.0062
92.045	0.4378	1.3429	1.052		91.73	-0.00934	-0.01484	0.00842
92.06	0.4346	1.3413	1.0498		91.745	-0.00806	-0.01299	0.00545
92.075	0.434	1.3405	1.0515		91.76	-0.00877	-0.01843	0.000774964
92.09	0.4347	1.341	1.0496		91.775	-0.00769	-0.01418	-0.0025
92.105	0.4329	1.3418	1.0505		91.79	-0.00491	-0.01433	-0.00347
92.12	0.4376	1.3401	1.0512		91.805	-0.00722	-0.01667	5.01453e-05
92.135	0.4371	1.3435	1.0515		91.82	-0.00834	-0.01172	0.000375206
92.15	0.4338	1.3416	1.0506		91.835	-0.00705	-0.01327	0.0033
92.165	0.4326	1.341	1.0496		91.85	-0.01117	-0.01791	-0.00157
92.18	0.4339	1.3448	1.0518		91.865	-0.01028	-0.01266	0.000250387
92.195	0.4357	1.3435	1.0516		91.88	-0.0134	-0.0125	0.00198
92.21	0.4342	1.3471	1.0496		91.895	-0.01162	-0.01085	0.0048
92.225	0.4369	1.3472	1.0508		91.91	-0.01133	-0.0147	0.00143
92.24	0.4349	1.3434	1.0524		91.925	-0.00885	-0.01164	0.00305
92.255	0.4346	1.3425	1.0496		91.94	-0.01266	-0.01469	0.00518
92.27	0.4336	1.342	1.049		91.955	-0.01158	-0.01594	0.0041
92.285	0.4349	1.3446	1.052		91.97	-0.01369	-0.01208	0.00233
92.3	0.4364	1.3448	1.0526		91.985	-0.01361	-0.01143	0.00185
92.315	0.4375	1.3418	1.0511		92	-0.01403	-0.01168	0.00248
92.33	0.4316	1.3413	1.0516		92.015	-0.01114	-0.01272	0.0048
92.345	0.4331	1.3435	1.049		92.03	-0.01066	-0.01547	0.00383
92.36	0.4343	1.3421	1.0502		92.045	-0.00977	-0.01362	0.00695
92.375	0.4339	1.3434	1.0478		92.06	-0.01289	-0.01516	0.00478
92.39	0.4316	1.3439	1.051		92.075	-0.0134	-0.01591	0.0065
92.405	0.4319	1.3445	1.0477		92.09	-0.01262	-0.01536	0.00463
92.42	0.4311	1.3427	1.0468		92.105	-0.01434	-0.0145	0.00555
92.435	0.4313	1.3421	1.0551		92.12	-0.00955	-0.01615	0.00628
92.45	0.4337	1.3436	1.0512		92.135	-0.00997	-0.0127	0.0066
92.465	0.4348	1.3411	1.0528		92.15	-0.01318	-0.01454	0.00573
92.48	0.4355	1.344	1.0501		92.165	-0.0143	-0.01509	0.00475
92.495	0.4363	1.3402	1.0513		92.18	-0.01291	-0.01124	0.00698
92.51	0.4372	1.3425	1.0457		92.195	-0.01103	-0.01248	0.0068
92.525	0.4352	1.337	1.0455		92.21	-0.01245	-0.00883	0.00483
92.54	0.4342	1.3408	1.0478		92.225	-0.00966	-0.00868	0.00605
92.555	0.4341	1.3371	1.0454		92.24	-0.01158	-0.01242	0.00768
92.57	0.4301	1.3442	1.0491		92.255	-0.01179	-0.01327	0.0049
92.585	0.4319	1.3434	1.0531		92.27	-0.01271	-0.01372	0.00433
92.6	0.4331	1.3412	1.0526		92.285	-0.01133	-0.01106	0.00735
92.615	0.4316	1.3432	1.0496		92.3	-0.00974	-0.01081	0.00798
92.63	0.4334	1.3438	1.0503		92.315	-0.00856	-0.01376	0.0065
92.645	0.4324	1.3449	1.0454		92.33	-0.01437	-0.0142	0.00703
92.66	0.4356	1.3435	1.0468		92.345	-0.01279	-0.01195	0.00445
92.675	0.4314	1.3427	1.0491		92.36	-0.0115	-0.01329	0.00568
92.69	0.4319	1.3419	1.0478		92.375	-0.01182	-0.01194	0.0033
92.705	0.4348	1.3458	1.0493		92.39	-0.01404	-0.01139	0.00653
92.72	0.4348	1.3405	1.0488		92.405	-0.01365	-0.01073	0.00325
92.735	0.4345	1.3411	1.0489		92.42	-0.01437	-0.01248	0.00238
92.75	0.433	1.3404	1.047		92.435	-0.01408	-0.01303	0.0107
92.765	0.4341	1.3397	1.0465		92.45	-0.0116	-0.01147	0.00683
92.78	0.4342	1.3402	1.0475		92.465	-0.01041	-0.01392	0.00845
92.795	0.4323	1.3412	1.0474		92.48	-0.00963	-0.01097	0.00578
92.81	0.4314	1.3426	1.0462		92.495	-0.00875	-0.01471	0.007
92.825	0.4313	1.3452	1.0453		92.51	-0.00776	-0.01236	0.00143
92.84	0.4318	1.3426	1.0463		92.525	-0.00968	-0.01781	0.00125
92.855	0.4313	1.3412	1.0448		92.54	-0.01059	-0.01395	0.00358
92.87	0.4325	1.3447	1.0466		92.555	-0.01061	-0.0176	0.0012
92.885	0.4295	1.3456	1.0463		92.57	-0.01452	-0.01045	0.00493
92.9	0.4328	1.3394	1.0443		92.585	-0.01264	-0.01119	0.00895
92.915	0.4322	1.341	1.0456		92.6	-0.01136	-0.01334	0.00848
92.93	0.4329	1.3406	1.0435		92.615	-0.01277	-0.01129	0.0055
92.945	0.4326	1.3427	1.0495		92.63	-0.01089	-0.01063	0.00623
92.96	0.4327	1.3437	1.0456		92.645	-0.0118	-0.00948	0.00135
92.975	0.4314	1.343	1.0487		92.66	-0.00852	-0.01083	0.00278
92.99	0.4321	1.3411	1.0518		92.675	-0.01263	-0.01157	0.0051
93.005	0.4295	1.3405	1.0467		92.69	-0.01205	-0.01232	0.00383
93.02	0.4317	1.3464	1.0469		92.705	-0.00907	-0.00837	0.00535
93.035	0.4317	1.3425	1.0459		92.72	-0.00898	-0.01361	0.00488
93.05	0.4318	1.3412	1.0481		92.735	-0.0092	-0.01296	0.005
93.065	0.43	1.3355	1.0475		92.75	-0.01061	-0.01361	0.00313
93.08	0.4333	1.3436	1.0422		92.765	-0.00943	-0.01425	0.00265
93.095	0.432	1.3411	1.0426		92.78	-0.00924	-0.0137	0.00368
93.11	0.4329	1.3389	1.0441		92.795	-0.01106	-0.01265	0.0036
93.125	0.4328	1.3374	1.0431		92.81	-0.01188	-0.01119	0.00243
93.14	0.4333	1.3405	1.0458		92.825	-0.01189	-0.00854	0.00155
93.155	0.4328	1.3381	1.0481		92.84	-0.01131	-0.01109	0.00258
93.17	0.4308	1.3386	1.0509		92.855	-0.01172	-0.01243	0.0011
93.185	0.4378	1.3396	1.0485		92.87	-0.01044	-0.00888	0.00293
93.2	0.4351	1.3417	1.0441		92.885	-0.01335	-0.00792	0.00265
93.215	0.4336	1.3387	1.0451		92.9	-0.00997	-0.01407	0.000679555
93.23	0.4324	1.3367	1.0521		92.915	-0.01049	-0.01242	0.002
93.245	0.4327	1.3431	1.0476		92.93	-0.0097	-0.01276	-7.03245e-05
93.26	0.4352	1.3392	1.0445		92.945	-0.00992	-0.01061	0.00595
93.275	0.4313	1.3377	1.0448		92.96	-0.00973	-0.00956	0.00208
93.29	0.4319	1.3392	1.0439		92.975	-0.01095	-0.0102	0.0052
93.305	0.4297	1.3403	1.0473		92.99	-0.01016	-0.01205	0.00833
93.32	0.4292	1.3426	1.0495		93.005	-0.01268	-0.0126	0.00325
93.335	0.4264	1.3417	1.0475		93.02	-0.0104	-0.00664	0.00348
93.35	0.4257	1.3426	1.0505		93.035	-0.01031	-0.01049	0.00251
93.365	0.4295	1.3426	1.0468		93.05	-0.01013	-0.01174	0.00473
93.38	0.4268	1.341	1.0485		93.065	-0.01184	-0.01738	0.00416
93.395	0.424	1.3376	1.0476		93.08	-0.00846	-0.00923	-0.00112
93.41	0.4299	1.3367	1.0443		93.095	-0.00968	-0.01168	-0.00069466
93.425	0.4308	1.3402	1.047		93.11	-0.00869	-0.01382	0.0008304
93.44	0.4315	1.3441	1.0448		93.125	-0.00871	-0.01527	-0.000144539
93.455	0.4291	1.3396	1.0464		93.14	-0.00812	-0.01212	0.00258
93.47	0.4272	1.3352	1.0502		93.155	-0.00854	-0.01446	0.00491
93.485	0.43	1.34	1.0501		93.17	-0.01045	-0.01391	0.00773
93.5	0.4303	1.3408	1.0474		93.185	-0.00337	-0.01286	0.00536
93.515	0.4319	1.3399	1.0473		93.2	-0.00599	-0.0107	0.000980763
93.53	0.4318	1.3385	1.0505		93.215	-0.0074	-0.01365	0.00201
93.545	0.4308	1.3407	1.0492		93.23	-0.00852	-0.0156	0.00903
93.56	0.4285	1.3387	1.0449		93.245	-0.00813	-0.00914	0.00456
93.575	0.4267	1.3369	1.0482		93.26	-0.00555	-0.01299	0.00148
93.59	0.4261	1.3363	1.0474		93.275	-0.00936	-0.01444	0.00181
93.605	0.4276	1.336	1.0482		93.29	-0.00868	-0.01288	0.000931125
93.62	0.4285	1.3369	1.0458		93.305	-0.0108	-0.01173	0.00436
93.635	0.4292	1.3369	1.0486		93.32	-0.01121	-0.00938	0.00658
93.65	0.4285	1.3384	1.047		93.335	-0.01393	-0.01022	0.00461
93.665	0.4296	1.3378	1.0472		93.35	-0.01454	-0.00927	0.00763
93.68	0.4305	1.3363	1.0477		93.365	-0.01066	-0.00921	0.00396
93.695	0.4326	1.3362	1.05		93.38	-0.01327	-0.01076	0.00568
93.71	0.4314	1.3364	1.0504		93.395	-0.01599	-0.01411	0.00481
93.725	0.4321	1.3376	1.0467		93.41	-0.01001	-0.01495	0.00153
93.74	0.4307	1.3392	1.0508		93.425	-0.00902	-0.0114	0.00426
93.755	0.4293	1.3388	1.0492		93.44	-0.00824	-0.00745	0.00208
93.77	0.429	1.3373	1.0495		93.455	-0.01055	-0.01189	0.00371
93.785	0.43	1.3361	1.0488		93.47	-0.01237	-0.01624	0.00753
93.8	0.4264	1.3355	1.0527		93.485	-0.00948	-0.01139	0.00746
93.815	0.4312	1.3357	1.0525		93.5	-0.0091	-0.01053	0.00478
93.83	0.4309	1.3371	1.0495		93.515	-0.00742	-0.01138	0.00471
93.845	0.4311	1.3386	1.048		93.53	-0.00743	-0.01273	0.00793
93.86	0.4312	1.3363	1.0544		93.545	-0.00835	-0.01047	0.00666
93.875	0.4318	1.3374	1.0539		93.56	-0.01056	-0.01242	0.00238
93.89	0.433	1.3371	1.0533		93.575	-0.01228	-0.01417	0.00571
93.905	0.4317	1.3331	1.0503		93.59	-0.01279	-0.01471	0.00493
93.92	0.4293	1.3369	1.0526		93.605	-0.01121	-0.01496	0.00576
93.935	0.4316	1.3393	1.0507		93.62	-0.01023	-0.01401	0.00338
93.95	0.4297	1.3371	1.0477		93.635	-0.00944	-0.01395	0.00621
93.965	0.4288	1.3331	1.0505		93.65	-0.01006	-0.0124	0.00463
93.98	0.4306	1.3362	1.0544		93.665	-0.00887	-0.01295	0.00486
93.995	0.4294	1.332	1.0548		93.68	-0.00789	-0.01439	0.00538
94.01	0.4363	1.3327	1.0534		93.695	-0.0057	-0.01444	0.00771
94.025	0.4289	1.3328	1.0518		93.71	-0.00682	-0.01419	0.00813
94.04	0.4313	1.3344	1.052		93.725	-0.00604	-0.01293	0.00446
94.055	0.43	1.3323	1.0501		93.74	-0.00735	-0.01128	0.00858
94.07	0.4307	1.3305	1.0492		93.755	-0.00867	-0.01163	0.00701
94.085	0.4311	1.3321	1.048		93.77	-0.00888	-0.01307	0.00733
94.1	0.4325	1.3356	1.0541		93.785	-0.0078	-0.01422	0.00666
94.115	0.4341	1.3323	1.0498		93.8	-0.01131	-0.01477	0.01058
94.13	0.4312	1.3336	1.0493		93.815	-0.00643	-0.01451	0.01041
94.145	0.4283	1.3287	1.0487		93.83	-0.00665	-0.01306	0.00743
94.16	0.4249	1.3295	1.0463		93.845	-0.00636	-0.01151	0.00596
94.175	0.4249	1.3328	1.0478		93.86	-0.00618	-0.01375	0.01238
94.19	0.4284	1.3349	1.0469		93.875	-0.00549	-0.0126	0.01191
94.205	0.4274	1.3365	1.0457		93.89	-0.00421	-0.01284	0.01133
94.22	0.4286	1.3353	1.0462		93.905	-0.00543	-0.01679	0.00836
94.235	0.4266	1.3346	1.0444		93.92	-0.00774	-0.01294	0.01068
94.25	0.4295	1.3294	1.0455		93.935	-0.00536	-0.01048	0.00881
94.265	0.4275	1.33	1.0434		93.95	-0.00717	-0.01263	0.00583
94.28	0.4261	1.3303	1.0463		93.965	-0.00799	-0.01658	0.00866
94.295	0.4258	1.3313	1.0476		93.98	-0.0061	-0.01342	0.01258
94.31	0.4257	1.3298	1.0478		93.995	-0.00722	-0.01757	0.01301
94.325	0.4254	1.3359	1.048		94.01	-0.000235321	-0.01682	0.01163
94.34	0.4237	1.3334	1.0506		94.025	-0.00755	-0.01666	0.01006
94.355	0.423	1.3344	1.0505		94.04	-0.00507	-0.01501	0.01028
94.37	0.4215	1.3334	1.0484		94.055	-0.00628	-0.01706	0.00841
94.385	0.4218	1.3342	1.0457		94.07	-0.0055	-0.0188	0.00753
94.4	0.4243	1.3343	1.0446		94.085	-0.00501	-0.01715	0.00636
94.415	0.4218	1.337	1.0414		94.1	-0.00353	-0.0136	0.01248
94.43	0.4239	1.3314	1.0417		94.115	-0.00185	-0.01684	0.00821
94.445	0.4264	1.332	1.0435		94.13	-0.00466	-0.01549	0.00773
94.46	0.4253	1.3313	1.0468		94.145	-0.00748	-0.02034	0.00716
94.475	0.4282	1.3332	1.048		94.16	-0.01079	-0.01948	0.00478
94.49	0.4276	1.3363	1.0479		94.175	-0.01071	-0.01613	0.00631
94.505	0.4253	1.3327	1.0477		94.19	-0.00712	-0.01398	0.00543
94.52	0.4235	1.3294	1.0456		94.205	-0.00804	-0.01232	0.00426
94.535	0.4234	1.3308	1.0464		94.22	-0.00676	-0.01347	0.00478
94.55	0.4205	1.3326	1.0453		94.235	-0.00867	-0.01412	0.00301
94.565	0.4214	1.3338	1.0445		94.25	-0.00569	-0.01926	0.00413
94.58	0.4218	1.3293	1.0461		94.265	-0.0076	-0.01861	0.00206
94.595	0.4238	1.3295	1.0468		94.28	-0.00892	-0.01826	0.00499
94.61	0.4193	1.3303	1.0433		94.295	-0.00913	-0.0172	0.00631
94.625	0.4206	1.3305	1.0442		94.31	-0.00915	-0.01865	0.00654
94.64	0.4218	1.3336	1.0432		94.325	-0.00937	-0.0125	0.00676
94.655	0.4213	1.3313	1.0438		94.34	-0.01098	-0.01494	0.00939
94.67	0.4218	1.3326	1.0425		94.355	-0.0116	-0.01389	0.00931
94.685	0.4227	1.3352	1.0451		94.37	-0.01301	-0.01483	0.00724
94.7	0.4191	1.3304	1.0439		94.385	-0.01263	-0.01398	0.00456
94.715	0.4194	1.3308	1.0427		94.4	-0.01004	-0.01383	0.00349
94.73	0.4195	1.33	1.0455		94.415	-0.01246	-0.01107	0.000310655
94.745	0.4164	1.3299	1.0437		94.43	-0.01028	-0.01662	0.000635716
94.76	0.4152	1.3292	1.0424		94.445	-0.00769	-0.01597	0.00246
94.775	0.4171	1.329	1.0477		94.46	-0.00871	-0.01661	0.00579
94.79	0.4161	1.3295	1.0439		94.475	-0.00572	-0.01466	0.00701
94.805	0.4185	1.3281	1.0429		94.49	-0.00624	-0.01151	0.00694
94.82	0.4209	1.3305	1.0424		94.505	-0.00845	-0.01505	0.00676
94.835	0.4185	1.3308	1.0408		94.52	-0.01017	-0.0183	0.00469
94.85	0.4203	1.3322	1.0449		94.535	-0.01019	-0.01685	0.00551
94.865	0.4235	1.33	1.0452		94.55	-0.013	-0.01499	0.00444
94.88	0.423	1.3304	1.0455		94.565	-0.01202	-0.01374	0.00366
94.895	0.4226	1.3333	1.0468		94.58	-0.01153	-0.01819	0.00529
94.91	0.4212	1.3342	1.0452		94.595	-0.00945	-0.01793	0.00601
94.925	0.4218	1.3347	1.0488		94.61	-0.01386	-0.01708	0.00254
94.94	0.4226	1.3324	1.0485		94.625	-0.01248	-0.01683	0.00346
94.955	0.4193	1.3292	1.0466		94.64	-0.0112	-0.01367	0.00249
94.97	0.4189	1.3284	1.046		94.655	-0.01161	-0.01592	0.00311
94.985	0.4196	1.3279	1.0459		94.67	-0.01103	-0.01457	0.00184
95	0.4172	1.3295	1.045		94.685	-0.01004	-0.01191	0.00446
95.015	0.4171	1.3335	1.0465		94.7	-0.01356	-0.01666	0.00329
95.03	0.4137	1.335	1.0456		94.715	-0.01318	-0.01621	0.00211
95.045	0.4166	1.3317	1.0462		94.73	-0.01299	-0.01695	0.00494
95.06	0.418	1.3312	1.0458		94.745	-0.01601	-0.017	0.00316
95.075	0.4164	1.3304	1.0435		94.76	-0.01712	-0.01765	0.00189
95.09	0.4158	1.3322	1.0445		94.775	-0.01514	-0.01779	0.00721
95.105	0.4176	1.3283	1.0452		94.79	-0.01605	-0.01724	0.00344
95.12	0.4184	1.3299	1.0442		94.805	-0.01357	-0.01859	0.00246
95.135	0.4185	1.3284	1.0475		94.82	-0.01109	-0.01613	0.00199
95.15	0.4169	1.3291	1.0468		94.835	-0.0134	-0.01578	0.000412347
95.165	0.4154	1.3295	1.0446		94.85	-0.01152	-0.01433	0.00454
95.18	0.4165	1.3287	1.0438		94.865	-0.00823	-0.01647	0.00486
95.195	0.42	1.3257	1.0424		94.88	-0.00865	-0.01602	0.00519
95.21	0.4176	1.3245	1.0476		94.895	-0.00896	-0.01306	0.00651
95.225	0.4178	1.3297	1.047		94.91	-0.01028	-0.01211	0.00494
95.24	0.4181	1.3277	1.0437		94.925	-0.0096	-0.01156	0.00856
95.255	0.417	1.3283	1.0439		94.94	-0.00871	-0.0138	0.00829
95.27	0.4127	1.3247	1.0421		94.955	-0.01193	-0.01695	0.00641
95.285	0.415	1.3289	1.0459		94.97	-0.01224	-0.0177	0.00584
95.3	0.4141	1.3283	1.044		94.985	-0.01146	-0.01814	0.00576
95.315	0.4144	1.3277	1.0478		95	-0.01377	-0.01649	0.00489
95.33	0.4168	1.3287	1.0466		95.015	-0.01379	-0.01244	0.00641
95.345	0.418	1.3267	1.0462		95.03	-0.01711	-0.01088	0.00554
95.36	0.4147	1.3225	1.0446		95.045	-0.01412	-0.01413	0.00616
95.375	0.4139	1.326	1.0471		95.06	-0.01264	-0.01458	0.00579
95.39	0.4165	1.3268	1.0437		95.075	-0.01415	-0.01532	0.00351
95.405	0.416	1.3253	1.0422		95.09	-0.01467	-0.01347	0.00454
95.42	0.4155	1.3283	1.0408		95.105	-0.01278	-0.01732	0.00526
95.435	0.4162	1.328	1.0403		95.12	-0.0119	-0.01566	0.00429
95.45	0.4181	1.3262	1.0428		95.135	-0.01172	-0.01711	0.00761
95.465	0.4136	1.3274	1.0435		95.15	-0.01323	-0.01636	0.00694
95.48	0.4177	1.3283	1.0415		95.165	-0.01465	-0.0159	0.00476
95.495	0.415	1.3276	1.0429		95.18	-0.01346	-0.01665	0.00399
95.51	0.4176	1.3289	1.042		95.195	-0.00988	-0.0196	0.00261
95.525	0.4195	1.3282	1.0403		95.21	-0.01219	-0.02074	0.00784
95.54	0.4199	1.3257	1.0405		95.225	-0.01191	-0.01549	0.00726
95.555	0.4207	1.3248	1.0429		95.24	-0.01153	-0.01744	0.00399
95.57	0.4195	1.3255	1.0451		95.255	-0.01254	-0.01678	0.00421
95.585	0.4194	1.3287	1.0434		95.27	-0.01676	-0.02033	0.00244
95.6	0.4197	1.3287	1.045		95.285	-0.01437	-0.01608	0.00626
95.615	0.4177	1.3283	1.0429		95.3	-0.01519	-0.01662	0.00439
95.63	0.4147	1.3305	1.0421		95.315	-0.0148	-0.01717	0.00821
95.645	0.4144	1.3262	1.0417		95.33	-0.01232	-0.01612	0.00704
95.66	0.4171	1.3258	1.041		95.345	-0.01104	-0.01806	0.00666
95.675	0.414	1.3278	1.0419		95.36	-0.01425	-0.02221	0.00509
95.69	0.4153	1.3271	1.0485		95.375	-0.01497	-0.01866	0.00761
95.705	0.4148	1.3288	1.0457		95.39	-0.01228	-0.0178	0.00424
95.72	0.4149	1.3295	1.0423		95.405	-0.0127	-0.01925	0.00276
95.735	0.4119	1.3284	1.0413		95.42	-0.01312	-0.01619	0.00139
95.75	0.4133	1.3291	1.0436		95.435	-0.01233	-0.01644	0.000914763
95.765	0.4166	1.3307	1.0452		95.45	-0.01035	-0.01819	0.00344
95.78	0.4154	1.3291	1.0399		95.465	-0.01476	-0.01693	0.00416
95.795	0.4114	1.3293	1.0413		95.48	-0.01058	-0.01598	0.00219
95.81	0.41	1.3298	1.042		95.495	-0.01319	-0.01663	0.00362
95.825	0.4117	1.3287	1.0459		95.51	-0.01051	-0.01527	0.00274
95.84	0.4122	1.3303	1.0439		95.525	-0.00853	-0.01592	0.00107
95.855	0.4106	1.3289	1.0463		95.54	-0.00804	-0.01837	0.00129
95.87	0.4104	1.3315	1.0452		95.555	-0.00716	-0.01921	0.00372
95.885	0.4077	1.3278	1.0438		95.57	-0.00827	-0.01846	0.00594
95.9	0.4069	1.3269	1.0428		95.585	-0.00829	-0.01521	0.00427
95.915	0.4101	1.3286	1.0413		95.6	-0.0079	-0.01515	0.00589
95.93	0.4124	1.3297	1.0414		95.615	-0.00982	-0.0155	0.00382
95.945	0.4127	1.3293	1.0404		95.63	-0.01274	-0.01325	0.00304
95.96	0.4112	1.3279	1.0442		95.645	-0.01295	-0.01749	0.00267
95.975	0.4097	1.3295	1.0425		95.66	-0.01017	-0.01784	0.00199
95.99	0.4126	1.3271	1.0399		95.675	-0.01318	-0.01579	0.00292
96.005	0.4146	1.3254	1.0446		95.69	-0.0118	-0.01643	0.00954
96.02	0.4116	1.3223	1.0423		95.705	-0.01221	-0.01468	0.00677
96.035	0.4119	1.3261	1.0422		95.72	-0.01203	-0.01393	0.00339
96.05	0.4146	1.3247	1.0407		95.735	-0.01495	-0.01497	0.00242
96.065	0.4197	1.3273	1.0447		95.75	-0.01346	-0.01422	0.00474
96.08	0.4177	1.3244	1.0412		95.765	-0.01008	-0.01257	0.00637
96.095	0.4129	1.3249	1.0426		95.78	-0.01119	-0.01411	0.00109
96.11	0.4103	1.3293	1.0433		95.795	-0.01511	-0.01386	0.00252
96.125	0.4132	1.3269	1.0432		95.81	-0.01642	-0.01331	0.00324
96.14	0.4096	1.3278	1.0438		95.825	-0.01464	-0.01435	0.00717
96.155	0.4116	1.3257	1.0435		95.84	-0.01406	-0.0127	0.00519
96.17	0.4101	1.328	1.0439		95.855	-0.01557	-0.01405	0.00762
96.185	0.4145	1.3314	1.0479		95.87	-0.01569	-0.01139	0.00654
96.2	0.4122	1.3291	1.0445		95.885	-0.0183	-0.01504	0.00517
96.215	0.4104	1.3261	1.0473		95.9	-0.01902	-0.01588	0.00419
96.23	0.4127	1.3249	1.0484		95.915	-0.01573	-0.01413	0.00272
96.245	0.4161	1.3245	1.0441		95.93	-0.01335	-0.01298	0.00284
96.26	0.4124	1.3259	1.0438		95.945	-0.01297	-0.01332	0.00187
96.275	0.4124	1.328	1.044		95.96	-0.01438	-0.01467	0.00569
96.29	0.4142	1.3305	1.042		95.975	-0.0158	-0.01302	0.00402
96.305	0.4151	1.3287	1.0423		95.99	-0.01281	-0.01536	0.00144
96.32	0.4138	1.3261	1.0428		96.005	-0.01073	-0.01701	0.00617
96.335	0.4148	1.3274	1.0451		96.02	-0.01364	-0.02006	0.00389
96.35	0.4124	1.3248	1.0424		96.035	-0.01326	-0.0162	0.00382
96.365	0.4129	1.325	1.0445		96.05	-0.01048	-0.01755	0.00234
96.38	0.4101	1.325	1.0465		96.065	-0.00529	-0.0149	0.00637
96.395	0.4096	1.3235	1.0454		96.08	-0.00721	-0.01774	0.00289
96.41	0.4135	1.325	1.0416		96.095	-0.01192	-0.01719	0.00432
96.425	0.4124	1.3257	1.0449		96.11	-0.01444	-0.01274	0.00504
96.44	0.4125	1.3254	1.0435		96.125	-0.01145	-0.01508	0.00497
96.455	0.4132	1.329	1.0445		96.14	-0.01497	-0.01413	0.00559
96.47	0.4107	1.3289	1.0446		96.155	-0.01289	-0.01618	0.00532
96.485	0.412	1.3294	1.0461		96.17	-0.0143	-0.01382	0.00574
96.5	0.4134	1.3273	1.0442		96.185	-0.00982	-0.01037	0.00977
96.515	0.4114	1.3285	1.0426		96.2	-0.01203	-0.01262	0.00639
96.53	0.4115	1.3261	1.0439		96.215	-0.01375	-0.01556	0.00922
96.545	0.4092	1.3268	1.0372		96.23	-0.01137	-0.01671	0.01034
96.56	0.408	1.3271	1.0434		96.245	-0.00788	-0.01706	0.00607
96.575	0.4076	1.3313	1.0391		96.26	-0.0115	-0.0156	0.00579
96.59	0.4096	1.3304	1.0384		96.275	-0.01141	-0.01345	0.00602
96.605	0.4115	1.3307	1.0422		96.29	-0.00953	-0.0109	0.00404
96.62	0.4084	1.3264	1.0416		96.305	-0.00854	-0.01264	0.00437
96.635	0.409	1.3253	1.0385		96.32	-0.00976	-0.01519	0.00489
96.65	0.4101	1.3222	1.0395		96.335	-0.00868	-0.01384	0.00722
96.665	0.4113	1.3278	1.0408		96.35	-0.01099	-0.01638	0.00454
96.68	0.4106	1.3286	1.0391		96.365	-0.01041	-0.01613	0.00667
96.695	0.4108	1.3271	1.0418		96.38	-0.01312	-0.01608	0.00869
96.71	0.4104	1.3283	1.0437		96.395	-0.01354	-0.01752	0.00762
96.725	0.411	1.3272	1.0415		96.41	-0.00955	-0.01597	0.00384
96.74	0.4046	1.327	1.0443		96.425	-0.01057	-0.01521	0.00717
96.755	0.4066	1.3282	1.0402		96.44	-0.01039	-0.01546	0.00579
96.77	0.408	1.3299	1.04		96.455	-0.0096	-0.01181	0.00682
96.785	0.4107	1.3251	1.0393		96.47	-0.01202	-0.01185	0.00694
96.8	0.408	1.3239	1.0418		96.485	-0.01063	-0.0113	0.00847
96.815	0.4106	1.3282	1.0415		96.5	-0.00915	-0.01335	0.00659
96.83	0.4089	1.328	1.0416		96.515	-0.01106	-0.01209	0.00502
96.845	0.4108	1.3276	1.0402		96.53	-0.01088	-0.01444	0.00634
96.86	0.4081	1.3223	1.0417		96.545	-0.0131	-0.01369	-0.000330768
96.875	0.4082	1.3273	1.0394		96.56	-0.01421	-0.01333	0.00589
96.89	0.4059	1.3279	1.0429		96.575	-0.01453	-0.00908	0.00162
96.905	0.4054	1.3233	1.0382		96.59	-0.01244	-0.00993	0.000944414
96.92	0.404	1.3235	1.0404		96.605	-0.01046	-0.00957	0.00477
96.935	0.4008	1.3214	1.0418		96.62	-0.01347	-0.01382	0.00419
96.95	0.4051	1.3184	1.041		96.635	-0.01279	-0.01487	0.00112
96.965	0.407	1.3223	1.0388		96.65	-0.01161	-0.01791	0.00214
96.98	0.4069	1.3201	1.0348		96.665	-0.01032	-0.01226	0.00347
96.995	0.4089	1.3183	1.036		96.68	-0.01094	-0.01141	0.00179
97.01	0.4055	1.3179	1.0347		96.695	-0.01065	-0.01285	0.00452
97.025	0.403	1.3171	1.0332		96.71	-0.01097	-0.0116	0.00644
97.04	0.4008	1.3142	1.0359		96.725	-0.01028	-0.01265	0.00427
97.055	0.4007	1.3165	1.0358		96.74	-0.0166	-0.01279	0.0071
97.07	0.4011	1.3181	1.0364		96.755	-0.01452	-0.01154	0.00302
97.085	0.4069	1.3147	1.0411		96.77	-0.01303	-0.00979	0.00285
97.1	0.408	1.319	1.0388		96.785	-0.01025	-0.01453	0.00217
97.115	0.4112	1.3156	1.0395		96.8	-0.01286	-0.01568	0.0047
97.13	0.4123	1.3155	1.0399		96.815	-0.01018	-0.01133	0.00442
97.145	0.4077	1.3163	1.0397		96.83	-0.01179	-0.01147	0.00455
97.16	0.4068	1.3164	1.0411		96.845	-0.00981	-0.01182	0.00317
97.175	0.4073	1.3189	1.04		96.86	-0.01243	-0.01707	0.0047
97.19	0.4077	1.3178	1.0399		96.875	-0.01224	-0.01201	0.00242
97.205	0.4077	1.3203	1.0419		96.89	-0.01446	-0.01136	0.00595
97.22	0.4078	1.3199	1.0421		96.905	-0.01487	-0.0159	0.00127
97.235	0.4116	1.3183	1.0437		96.92	-0.01619	-0.01565	0.0035
97.25	0.409	1.3163	1.038		96.935	-0.0193	-0.0177	0.00492
97.265	0.4096	1.319	1.0372		96.95	-0.01492	-0.02064	0.00415
97.28	0.4089	1.3169	1.0407		96.965	-0.01294	-0.01669	0.00197
97.295	0.4063	1.3178	1.0384		96.98	-0.01295	-0.01884	-0.002
97.31	0.4064	1.3192	1.0373		96.995	-0.01087	-0.02058	-0.000778956
97.325	0.406	1.3179	1.0379		97.01	-0.01418	-0.02093	-0.00205
97.34	0.4061	1.3183	1.0362		97.025	-0.0166	-0.02168	-0.00353
97.355	0.4011	1.3201	1.0366		97.04	-0.01872	-0.02452	-0.000803774
97.37	0.4031	1.3175	1.0359		97.055	-0.01873	-0.02217	-0.000878714
97.385	0.4034	1.3147	1.0362		97.07	-0.01825	-0.02052	-0.000253654
97.4	0.4027	1.3172	1.0433		97.085	-0.01236	-0.02386	0.00447
97.415	0.4067	1.3181	1.0438		97.1	-0.01118	-0.01951	0.0022
97.43	0.4108	1.3154	1.0423		97.115	-0.00789	-0.02286	0.00292
97.445	0.4102	1.3199	1.0429		97.13	-0.00671	-0.0229	0.00335
97.46	0.4053	1.3182	1.0368		97.145	-0.01123	-0.02205	0.00317
97.475	0.4066	1.3173	1.0362		97.16	-0.01204	-0.0219	0.0046
97.49	0.4047	1.3194	1.0366		97.175	-0.01146	-0.01934	0.00352
97.505	0.406	1.3187	1.037		97.19	-0.01097	-0.02039	0.00345
97.52	0.4036	1.319	1.0367		97.205	-0.01089	-0.01784	0.00547
97.535	0.4078	1.3185	1.0382		97.22	-0.0107	-0.01818	0.0057
97.55	0.4071	1.317	1.0342		97.235	-0.00682	-0.01973	0.00732
97.565	0.4041	1.3153	1.0336		97.25	-0.00934	-0.02168	0.00165
97.58	0.4051	1.3124	1.0335		97.265	-0.00865	-0.01892	0.000872132
97.595	0.4036	1.312	1.0348		97.28	-0.00927	-0.02097	0.0044
97.61	0.4049	1.3115	1.0339		97.295	-0.01178	-0.02002	0.00212
97.625	0.4028	1.3106	1.0353		97.31	-0.0116	-0.01856	0.00105
97.64	0.3996	1.3129	1.0339		97.325	-0.01191	-0.01981	0.00167
97.655	0.4009	1.3123	1.0306		97.34	-0.01173	-0.01936	-2.56628e-06
97.67	0.4019	1.3117	1.034		97.355	-0.01665	-0.0175	0.000422494
97.685	0.4027	1.3125	1.0355		97.37	-0.01456	-0.02005	-0.000252445
97.7	0.4007	1.3138	1.0329		97.385	-0.01418	-0.0228	7.26149e-05
97.715	0.4026	1.316	1.0366		97.4	-0.01479	-0.02024	0.0072
97.73	0.4078	1.3129	1.0362		97.415	-0.01071	-0.01929	0.00772
97.745	0.401	1.3103	1.0334		97.43	-0.00652	-0.02193	0.00625
97.76	0.3996	1.3106	1.034		97.445	-0.00704	-0.01738	0.00687
97.775	0.399	1.3107	1.0361		97.46	-0.01186	-0.01903	0.000797917
97.79	0.4022	1.311	1.033		97.475	-0.01047	-0.01987	0.000222977
97.805	0.4004	1.3148	1.0332		97.49	-0.01229	-0.01772	0.000648038
97.82	0.4013	1.3174	1.0323		97.505	-0.0109	-0.01837	0.00107
97.835	0.4007	1.3146	1.0359		97.52	-0.01322	-0.01801	0.000798159
97.85	0.4001	1.3157	1.0325		97.535	-0.00893	-0.01846	0.00232
97.865	0.3992	1.3154	1.0329		97.55	-0.00955	-0.01991	-0.00165
97.88	0.4002	1.3135	1.036		97.565	-0.01247	-0.02155	-0.00223
97.895	0.3997	1.3137	1.0387		97.58	-0.01138	-0.0244	-0.0023
97.91	0.3996	1.3151	1.0353		97.595	-0.0128	-0.02475	-0.000976539
97.925	0.3976	1.3161	1.037		97.61	-0.01141	-0.02519	-0.00185
97.94	0.403	1.3157	1.0361		97.625	-0.01343	-0.02604	-0.000426419
97.955	0.4013	1.3143	1.0371		97.64	-0.01654	-0.02369	-0.0018
97.97	0.4	1.3124	1.0365		97.655	-0.01516	-0.02423	-0.00508
97.985	0.4008	1.3165	1.0329		97.67	-0.01408	-0.02478	-0.00165
98	0.4056	1.3176	1.0385		97.685	-0.01319	-0.02393	-0.000126177
98.015	0.4038	1.3172	1.0387		97.7	-0.01511	-0.02257	-0.0027
98.03	0.4042	1.3198	1.0383		97.715	-0.01312	-0.02032	0.00102
98.045	0.4019	1.3164	1.0408		97.73	-0.00784	-0.02337	0.000649004
98.06	0.4052	1.316	1.0376		97.745	-0.01456	-0.02591	-0.00213
98.075	0.4035	1.312	1.04		97.76	-0.01587	-0.02556	-0.0015
98.09	0.3988	1.3153	1.0349		97.775	-0.01639	-0.02541	0.000624185
98.105	0.3996	1.3168	1.0398		97.79	-0.0131	-0.02505	-0.00245
98.12	0.4039	1.3179	1.0406		97.805	-0.01482	-0.0212	-0.00223
98.135	0.4046	1.3167	1.0384		97.82	-0.01383	-0.01855	-0.0031
98.15	0.4071	1.3165	1.0393		97.835	-0.01435	-0.02129	0.000524427
98.165	0.4019	1.3223	1.0428		97.85	-0.01487	-0.02014	-0.00285
98.18	0.4026	1.3227	1.0367		97.865	-0.01568	-0.02039	-0.00243
98.195	0.4079	1.3195	1.037		97.88	-0.0146	-0.02223	0.000699608
98.21	0.4048	1.3184	1.0388		97.895	-0.01501	-0.02198	0.00342
98.225	0.41	1.3179	1.0383		97.91	-0.01503	-0.02052	4.9729e-05
98.24	0.4052	1.3168	1.0383		97.925	-0.01694	-0.01947	0.00177
98.255	0.4073	1.316	1.0382		97.94	-0.01146	-0.01982	0.00089985
98.27	0.4104	1.3186	1.0363		97.955	-0.01308	-0.02116	0.00192
98.285	0.4078	1.3149	1.0363		97.97	-0.01429	-0.02301	0.00135
98.3	0.4036	1.313	1.0361		97.985	-0.01341	-0.01886	-0.00222
98.315	0.4059	1.3134	1.0351		98	-0.00852	-0.0177	0.0034
98.33	0.4063	1.3103	1.0331		98.015	-0.01024	-0.01805	0.00363
98.345	0.4076	1.3161	1.0344		98.03	-0.00975	-0.0154	0.00325
98.36	0.4027	1.3154	1.0351		98.045	-0.01197	-0.01874	0.00578
98.375	0.4025	1.3153	1.0358		98.06	-0.00859	-0.01909	0.0026
98.39	0.4036	1.3163	1.0343		98.075	-0.0102	-0.02304	0.00503
98.405	0.4061	1.3162	1.0352		98.09	-0.01482	-0.01968	-4.95462e-05
98.42	0.4077	1.3175	1.0348		98.105	-0.01393	-0.01813	0.00488
98.435	0.4066	1.3152	1.0399		98.12	-0.00955	-0.01698	0.0057
98.45	0.4069	1.3158	1.0378		98.135	-0.00876	-0.01812	0.00353
98.465	0.403	1.3154	1.036		98.15	-0.00618	-0.01827	0.00445
98.48	0.406	1.3189	1.0414		98.165	-0.0113	-0.01242	0.00798
98.495	0.4085	1.3164	1.042		98.18	-0.01051	-0.01196	0.0019
98.51	0.4055	1.3187	1.04		98.195	-0.00513	-0.01511	0.00223
98.525	0.4056	1.3185	1.0421		98.21	-0.00814	-0.01616	0.00405
98.54	0.3998	1.3187	1.0415		98.225	-0.00286	-0.0166	0.00358
98.555	0.4007	1.3183	1.039		98.24	-0.00757	-0.01765	0.0036
98.57	0.3987	1.3207	1.0387		98.255	-0.00539	-0.0184	0.00353
98.585	0.3995	1.3178	1.0375		98.27	-0.00221	-0.01574	0.00165
98.6	0.3964	1.3175	1.0359		98.285	-0.00472	-0.01939	0.00168
98.615	0.393	1.3153	1.0354		98.3	-0.00884	-0.02124	0.0015
98.63	0.3961	1.3174	1.0406		98.315	-0.00645	-0.02078	0.00052636
98.645	0.3965	1.3181	1.0392		98.33	-0.00597	-0.02383	-0.00145
98.66	0.3988	1.3191	1.0431		98.345	-0.00458	-0.01798	-0.000123519
98.675	0.3985	1.3147	1.044		98.36	-0.0094	-0.01862	0.000601541
98.69	0.3959	1.3151	1.0396		98.375	-0.00952	-0.01867	0.00133
98.705	0.3961	1.3187	1.0414		98.39	-0.00833	-0.01762	-0.000148338
98.72	0.3977	1.3186	1.0407		98.405	-0.00575	-0.01766	0.000776722
98.735	0.397	1.3137	1.0407		98.42	-0.00406	-0.01631	0.000401783
98.75	0.3975	1.3172	1.0421		98.435	-0.00508	-0.01855	0.00553
98.765	0.3954	1.3187	1.0403		98.45	-0.00469	-0.0179	0.00345
98.78	0.396	1.3168	1.0365		98.465	-0.00851	-0.01825	0.00168
98.795	0.3964	1.3163	1.0363		98.48	-0.00543	-0.01469	0.0071
98.81	0.3974	1.3186	1.038		98.495	-0.00284	-0.01714	0.00773
98.825	0.3952	1.3182	1.0367		98.51	-0.00576	-0.01479	0.00575
98.84	0.396	1.3148	1.0355		98.525	-0.00557	-0.01493	0.00788
98.855	0.3998	1.3131	1.0377		98.54	-0.01129	-0.01468	0.0073
98.87	0.3956	1.3128	1.0338		98.555	-0.01031	-0.01503	0.00483
98.885	0.3943	1.3131	1.034		98.57	-0.01222	-0.01257	0.00455
98.9	0.3959	1.3117	1.0369		98.585	-0.01134	-0.01542	0.00338
98.915	0.396	1.3134	1.0368		98.6	-0.01435	-0.01567	0.0018
98.93	0.4007	1.3171	1.0366		98.615	-0.01767	-0.01781	0.00133
98.945	0.4024	1.3201	1.0356		98.63	-0.01448	-0.01566	0.00655
98.96	0.4012	1.3165	1.0363		98.645	-0.014	-0.01491	0.00518
98.975	0.4001	1.3186	1.0382		98.66	-0.01162	-0.01385	0.0091
98.99	0.3972	1.3173	1.0389		98.675	-0.01183	-0.0182	0.01003
99.005	0.3954	1.3162	1.0383		98.69	-0.01435	-0.01775	0.00565
99.02	0.3996	1.3137	1.0363		98.705	-0.01406	-0.01409	0.00748
99.035	0.3961	1.3142	1.0351		98.72	-0.01238	-0.01414	0.0068
99.05	0.396	1.3175	1.0322		98.735	-0.01299	-0.01899	0.00683
99.065	0.3981	1.3172	1.0329		98.75	-0.01241	-0.01543	0.00825
99.08	0.3954	1.3188	1.0377		98.765	-0.01443	-0.01388	0.00648
99.095	0.398	1.3218	1.0373		98.78	-0.01374	-0.01573	0.0027
99.11	0.3977	1.3206	1.0364		98.795	-0.01326	-0.01617	0.00253
99.125	0.3984	1.3145	1.0398		98.81	-0.01217	-0.01382	0.00425
99.14	0.3916	1.3149	1.0424		98.825	-0.01429	-0.01417	0.00298
99.155	0.3902	1.3144	1.0395		98.84	-0.0134	-0.01751	0.0018
99.17	0.3936	1.3143	1.0379		98.855	-0.00952	-0.01916	0.00403
99.185	0.3965	1.3152	1.0378		98.87	-0.01364	-0.01941	0.000153595
99.2	0.3952	1.3138	1.0404		98.885	-0.01485	-0.01905	0.000378655
99.215	0.3964	1.3149	1.0377		98.9	-0.01317	-0.0204	0.0033
99.23	0.3956	1.3143	1.0375		98.915	-0.01298	-0.01864	0.00323
99.245	0.3942	1.316	1.0369		98.93	-0.0082	-0.01489	0.00305
99.26	0.3895	1.3164	1.0386		98.945	-0.00641	-0.01184	0.00208
99.275	0.3874	1.3158	1.0412		98.96	-0.00753	-0.01538	0.0028
99.29	0.3883	1.3144	1.0386		98.975	-0.00855	-0.01323	0.00473
99.305	0.3904	1.3148	1.0375		98.99	-0.01136	-0.01448	0.00545
99.32	0.3906	1.3152	1.0376		99.005	-0.01308	-0.01552	0.00488
99.335	0.3901	1.3146	1.0361		99.02	-0.00879	-0.01797	0.0029
99.35	0.3898	1.3174	1.0404		99.035	-0.01221	-0.01742	0.00173
99.365	0.39	1.3182	1.0401		99.05	-0.01222	-0.01406	-0.00115
99.38	0.3916	1.3164	1.039		99.065	-0.01004	-0.01431	-0.00042062
99.395	0.3875	1.3164	1.0372		99.08	-0.01266	-0.01266	0.0044
99.41	0.3927	1.3136	1.0369		99.095	-0.00997	-0.0096	0.00403
99.425	0.3931	1.3133	1.0351		99.11	-0.01019	-0.01075	0.00315
99.44	0.3931	1.3145	1.0339		99.125	-0.0094	-0.0168	0.00658
99.455	0.3899	1.3132	1.0364		99.14	-0.01612	-0.01634	0.0092
99.47	0.3875	1.3132	1.0381		99.155	-0.01743	-0.01679	0.00633
99.485	0.3903	1.3149	1.0337		99.17	-0.01395	-0.01684	0.00475
99.5	0.3931	1.315	1.0328		99.185	-0.01097	-0.01588	0.00468
99.515	0.396	1.3143	1.035		99.2	-0.01218	-0.01723	0.0073
99.53	0.3959	1.3185	1.0314		99.215	-0.0109	-0.01608	0.00463
99.545	0.3894	1.3167	1.0343		99.23	-0.01161	-0.01662	0.00446
99.56	0.3893	1.3144	1.0307		99.245	-0.01293	-0.01487	0.00388
99.575	0.3929	1.3166	1.0326		99.26	-0.01754	-0.01442	0.00561
99.59	0.3887	1.3143	1.0296		99.275	-0.01956	-0.01496	0.00823
99.605	0.3908	1.3133	1.03		99.29	-0.01858	-0.01631	0.00566
99.62	0.3898	1.3109	1.0324		99.305	-0.01639	-0.01586	0.00458
99.635	0.3907	1.312	1.0305		99.32	-0.01611	-0.0154	0.00471
99.65	0.3891	1.3138	1.0301		99.335	-0.01652	-0.01595	0.00323
99.665	0.3907	1.3119	1.0305		99.35	-0.01674	-0.0131	0.00756
99.68	0.39	1.3125	1.0254		99.365	-0.01646	-0.01224	0.00728
99.695	0.3856	1.312	1.0262		99.38	-0.01477	-0.01399	0.00621
99.71	0.3876	1.3135	1.0288		99.395	-0.01879	-0.01394	0.00443
99.725	0.3875	1.3118	1.0315		99.41	-0.0135	-0.01668	0.00416
99.74	0.3857	1.3111	1.0296		99.425	-0.01302	-0.01693	0.00238
99.755	0.3838	1.3106	1.0305		99.44	-0.01293	-0.01567	0.00121
99.77	0.3854	1.3127	1.0333		99.455	-0.01605	-0.01692	0.00373
99.785	0.3878	1.3153	1.0329		99.47	-0.01837	-0.01687	0.00546
99.8	0.3896	1.3136	1.0314		99.485	-0.01548	-0.01511	0.00108
99.815	0.3902	1.3136	1.0334		99.5	-0.0126	-0.01496	0.000206132
99.83	0.3898	1.3122	1.0297		99.515	-0.00961	-0.01561	0.00243
99.845	0.3852	1.3076	1.0323		99.53	-0.00963	-0.01135	-0.00114
99.86	0.3873	1.3118	1.0337		99.545	-0.01604	-0.0131	0.00178
99.875	0.3879	1.3132	1.0325		99.56	-0.01606	-0.01535	-0.00179
99.89	0.3845	1.3127	1.032		99.575	-0.01238	-0.01309	0.000131434
99.905	0.3899	1.3121	1.0297		99.59	-0.01649	-0.01534	-0.00284
99.92	0.3852	1.3147	1.0309		99.605	-0.01431	-0.01629	-0.00242
99.935	0.3867	1.314	1.0315		99.62	-0.01522	-0.01863	6.61486e-06
99.95	0.3901	1.3152	1.0312		99.635	-0.01424	-0.01748	-0.00187
99.965	0.3879	1.317	1.0322		99.65	-0.01575	-0.01563	-0.00224
99.98	0.3889	1.3162	1.0323		99.665	-0.01407	-0.01747	-0.00182
99.995	0.3875	1.3163	1.0311		99.68	-0.01469	-0.01682	-0.00689
100.01	0.3873	1.3145	1.0282		99.695	-0.019	-0.01727	-0.00607
100.025	0.3867	1.3162	1.0278		99.71	-0.01692	-0.01571	-0.00344
100.04	0.3905	1.3146	1.0321		99.725	-0.01693	-0.01736	-0.000717962
100.055	0.3927	1.3203	1.0287		99.74	-0.01865	-0.01801	-0.00259
100.07	0.3925	1.3172	1.0288		99.755	-0.02046	-0.01845	-0.00167
100.085	0.3909	1.3163	1.0298		99.77	-0.01878	-0.0163	0.00116
100.1	0.3902	1.3171	1.0275		99.785	-0.0163	-0.01365	0.000782279
100.115	0.389	1.3149	1.023		99.8	-0.01441	-0.01529	-0.00069266
100.13	0.3894	1.3142	1.025		99.815	-0.01373	-0.01524	0.00133
100.145	0.3883	1.3167	1.0262		99.83	-0.01404	-0.01659	-0.00234
100.16	0.3912	1.3134	1.026		99.845	-0.01856	-0.02113	0.000282521
100.175	0.3912	1.3167	1.0304		99.86	-0.01637	-0.01688	0.00171
100.19	0.3896	1.3184	1.03		99.875	-0.01569	-0.01543	0.000532642
100.205	0.3893	1.3166	1.0277		99.89	-0.01901	-0.01587	5.77021e-05
100.22	0.3909	1.3165	1.0276		99.905	-0.01352	-0.01642	-0.00222
100.235	0.3878	1.3169	1.0294		99.92	-0.01814	-0.01376	-0.000992177
100.25	0.3903	1.3167	1.0275		99.935	-0.01655	-0.01441	-0.000367117
100.265	0.3918	1.3189	1.0311		99.95	-0.01307	-0.01316	-0.000642056
100.28	0.3856	1.3171	1.0289		99.965	-0.01518	-0.0113	0.000383004
[truncated: 2,669 more rows]

## Sheet: ES
	Raw P700 signal					Drift corrected P700 signal
Time (s)	ES1	ES2	ES3		Time (s)	ES1	ES2	ES3			Area Under the curve (Intigration)		PQ pool size
70.325	0.3425	-0.2204	0.2584		70.01	-0.01129	-0.00753	-0.00691			st region	mt region	∆MT/∆ST
70.34	0.3448	-0.2191	0.2575		70.025	-0.0113	-0.00508	-0.00568		ES1	0.06463	0.9483	14.6728
70.355	0.3454	-0.2211	0.2577		70.04	-0.01011	-0.00493	-0.00435		ES2	0.0143	0.43297	30.2776
70.37	0.3425	-0.2221	0.257		70.055	-0.01223	-0.00228	-0.00492		ES3	0.02375	0.40378	17.0013
70.385	0.3443	-0.2253	0.257		70.07	-0.01214	-0.00103	-0.0046
70.4	0.3471	-0.2253	0.2575		70.085	-0.00905	-0.00398	-0.00717
70.415	0.3454	-0.2219	0.2564		70.1	-0.00936	-0.00633	-0.00564
70.43	0.3423	-0.2228	0.2548		70.115	-0.00967	-0.00418	-0.00771
70.445	0.345	-0.2256	0.2513		70.13	-0.01318	-0.00373	-0.00698
70.46	0.3449	-0.2231	0.2538		70.145	-0.0103	-0.00638	-0.00856
70.475	0.3413	-0.2239	0.2552		70.16	-0.01011	-0.00443	-0.00743
70.49	0.3452	-0.225	0.2548		70.175	-0.00872	-0.00348	-0.0066
70.505	0.3498	-0.2237	0.258		70.19	-0.01433	-0.00293	-0.00637
70.52	0.345	-0.2265	0.2546		70.205	-0.01084	-0.00358	-0.00595
70.535	0.3469	-0.2223	0.2549		70.22	-0.01135	-0.00373	-0.00642
70.55	0.344	-0.2233	0.2548		70.235	-0.01167	-0.00468	-0.00629
70.565	0.3423	-0.225	0.257		70.25	-0.01118	-0.00523	-0.00436
70.58	0.3364	-0.2254	0.2548		70.265	-0.01149	-0.00478	-0.00503
70.595	0.3367	-0.2237	0.2567		70.28	-0.0113	-0.00193	-0.00351
70.61	0.3356	-0.2237	0.2576		70.295	-0.01411	-0.00168	-0.00588
70.625	0.3395	-0.2248	0.2568		70.31	-0.01313	-0.00304	-0.00585
70.64	0.3437	-0.2232	0.2559		70.325	-0.01394	-0.00409	-0.00462
70.655	0.3463	-0.2248	0.2562		70.34	-0.01155	-0.00274	-0.0055
70.67	0.3438	-0.2232	0.2559		70.355	-0.01086	-0.00469	-0.00527
70.685	0.3433	-0.2237	0.2572		70.37	-0.01367	-0.00564	-0.00594
70.7	0.3432	-0.2224	0.2591		70.385	-0.01178	-0.00879	-0.00591
70.715	0.3435	-0.2213	0.2574		70.4	-0.0089	-0.00874	-0.00538
70.73	0.3448	-0.2258	0.2547		70.415	-0.01051	-0.00529	-0.00646
70.745	0.3407	-0.2232	0.2559		70.43	-0.01352	-0.00614	-0.00803
70.76	0.3418	-0.2256	0.2555		70.445	-0.01073	-0.00889	-0.0115
70.775	0.3414	-0.2231	0.2573		70.46	-0.01074	-0.00634	-0.00897
70.79	0.3451	-0.2238	0.2561		70.475	-0.01425	-0.00709	-0.00755
70.805	0.3432	-0.2216	0.2548		70.49	-0.01027	-0.00814	-0.00792
70.82	0.3409	-0.2196	0.2563		70.505	-0.00558	-0.00679	-0.00469
70.835	0.3448	-0.2187	0.2559		70.52	-0.01029	-0.00954	-0.00806
70.85	0.3384	-0.2193	0.2588		70.535	-0.0083	-0.00529	-0.00774
70.865	0.342	-0.2179	0.2572		70.55	-0.01111	-0.00624	-0.00781
70.88	0.3466	-0.2219	0.2566		70.565	-0.01272	-0.00789	-0.00558
70.895	0.3487	-0.2213	0.2548		70.58	-0.01854	-0.00824	-0.00775
70.91	0.3446	-0.2215	0.2545		70.595	-0.01815	-0.00649	-0.00582
70.925	0.3463	-0.222	0.2541		70.61	-0.01916	-0.00644	-0.0049
70.94	0.346	-0.2226	0.2543		70.625	-0.01517	-0.00749	-0.00567
70.955	0.3438	-0.2231	0.2551		70.64	-0.01088	-0.00584	-0.00654
70.97	0.3508	-0.2246	0.2565		70.655	-0.00819	-0.00739	-0.00621
70.985	0.3491	-0.225	0.2531		70.67	-0.01061	-0.00574	-0.00649
71	0.3456	-0.223	0.256		70.685	-0.01102	-0.00619	-0.00516
71.015	0.3453	-0.2252	0.2548		70.7	-0.01103	-0.00485	-0.00323
71.03	0.3445	-0.2262	0.257		70.715	-0.01064	-0.0037	-0.0049
71.045	0.3474	-0.2279	0.2575		70.73	-0.00925	-0.00815	-0.00757
71.06	0.3451	-0.2264	0.2564		70.745	-0.01327	-0.0055	-0.00635
71.075	0.3421	-0.2263	0.2568		70.76	-0.01208	-0.00785	-0.00672
71.09	0.3401	-0.2272	0.253		70.775	-0.01239	-0.0053	-0.00489
71.105	0.3399	-0.2228	0.2564		70.79	-0.0086	-0.00595	-0.00606
71.12	0.3441	-0.2255	0.2579		70.805	-0.01041	-0.0037	-0.00734
71.135	0.3429	-0.2269	0.2574		70.82	-0.01262	-0.00165	-0.00581
71.15	0.3439	-0.2243	0.2584		70.835	-0.00864	-0.000698651	-0.00618
71.165	0.3445	-0.2263	0.2556		70.85	-0.01495	-0.00125	-0.00325
71.18	0.3439	-0.2275	0.2563		70.865	-0.01126	0.000200579	-0.00482
71.195	0.3407	-0.2304	0.2571		70.88	-0.00657	-0.00375	-0.0054
71.21	0.3417	-0.2289	0.2545		70.895	-0.00438	-0.0031	-0.00717
71.225	0.3405	-0.2296	0.2545		70.91	-0.00839	-0.00325	-0.00744
71.24	0.3423	-0.2291	0.2543		70.925	-0.00661	-0.0037	-0.00781
71.255	0.3432	-0.2289	0.254		70.94	-0.00682	-0.00425	-0.00759
71.27	0.3407	-0.2292	0.2548		70.955	-0.00893	-0.0047	-0.00676
71.285	0.3429	-0.2292	0.2551		70.97	-0.00184	-0.00615	-0.00533
71.3	0.3438	-0.2272	0.2527		70.985	-0.00345	-0.0065	-0.0087
71.315	0.3454	-0.2272	0.2541		71	-0.00686	-0.00445	-0.00577
71.33	0.344	-0.2268	0.2536		71.015	-0.00708	-0.0066	-0.00695
71.345	0.3421	-0.2288	0.252		71.03	-0.00779	-0.00755	-0.00472
71.36	0.3395	-0.2269	0.2562		71.045	-0.0048	-0.0092	-0.00419
71.375	0.3365	-0.2277	0.2542		71.06	-0.00701	-0.00765	-0.00526
71.39	0.3394	-0.2256	0.2547		71.075	-0.00992	-0.0075	-0.00484
71.405	0.3433	-0.2251	0.2571		71.09	-0.01184	-0.00836	-0.00861
71.42	0.3424	-0.2245	0.2549		71.105	-0.01195	-0.00391	-0.00518
71.435	0.3406	-0.2279	0.2572		71.12	-0.00766	-0.00656	-0.00365
71.45	0.3435	-0.2239	0.2561		71.135	-0.00877	-0.00791	-0.00412
71.465	0.3456	-0.2253	0.2546		71.15	-0.00768	-0.00526	-0.0031
71.48	0.3461	-0.2225	0.2553		71.165	-0.00699	-0.00721	-0.00587
71.495	0.3382	-0.2231	0.2542		71.18	-0.00751	-0.00836	-0.00514
71.51	0.3415	-0.2245	0.2554		71.195	-0.01062	-0.01121	-0.00431
71.525	0.34	-0.2235	0.2548		71.21	-0.00953	-0.00966	-0.00689
71.54	0.3394	-0.2251	0.2549		71.225	-0.01064	-0.01031	-0.00686
71.555	0.3436	-0.228	0.2533		71.24	-0.00875	-0.00976	-0.00703
71.57	0.3422	-0.2271	0.2535		71.255	-0.00776	-0.00951	-0.0073
71.585	0.3399	-0.2233	0.2567		71.27	-0.01018	-0.00976	-0.00647
71.6	0.3434	-0.2249	0.2567		71.285	-0.00789	-0.00971	-0.00615
71.615	0.347	-0.2244	0.258		71.3	-0.0069	-0.00766	-0.00852
71.63	0.3426	-0.2235	0.2564		71.315	-0.00521	-0.00761	-0.00709
71.645	0.3425	-0.2234	0.2557		71.33	-0.00652	-0.00716	-0.00756
71.66	0.3419	-0.2248	0.256		71.345	-0.00833	-0.00911	-0.00914
71.675	0.3394	-0.2198	0.255		71.36	-0.01085	-0.00716	-0.00491
71.69	0.3407	-0.2241	0.257		71.375	-0.01376	-0.00791	-0.00688
71.705	0.3423	-0.2223	0.2569		71.39	-0.01077	-0.00576	-0.00635
71.72	0.3404	-0.2235	0.2552		71.405	-0.00678	-0.00521	-0.00393
71.735	0.342	-0.2223	0.2548		71.42	-0.00759	-0.00456	-0.0061
71.75	0.34	-0.2204	0.2568		71.435	-0.0093	-0.00791	-0.00377
71.765	0.3442	-0.2224	0.2564		71.45	-0.00632	-0.00386	-0.00484
71.78	0.3448	-0.2207	0.2551		71.465	-0.00413	-0.00521	-0.00631
71.795	0.3394	-0.2251	0.2553		71.48	-0.00354	-0.00237	-0.00559
71.81	0.341	-0.2284	0.2551		71.495	-0.01135	-0.00292	-0.00666
71.825	0.3398	-0.2254	0.2546		71.51	-0.00796	-0.00427	-0.00543
71.84	0.3418	-0.2234	0.2566		71.525	-0.00938	-0.00322	-0.006
71.855	0.3407	-0.2254	0.2571		71.54	-0.00989	-0.00477	-0.00588
71.87	0.3385	-0.2226	0.2557		71.555	-0.0056	-0.00762	-0.00745
71.885	0.3412	-0.2238	0.2551		71.57	-0.00691	-0.00667	-0.00722
71.9	0.3327	-0.2222	0.2562		71.585	-0.00912	-0.00282	-0.00399
71.915	0.3361	-0.2222	0.2554		71.6	-0.00553	-0.00437	-0.00396
71.93	0.3329	-0.2219	0.2559		71.615	-0.00185	-0.00382	-0.00264
71.945	0.3351	-0.2244	0.257		71.63	-0.00616	-0.00287	-0.00421
71.96	0.3359	-0.2233	0.2561		71.645	-0.00617	-0.00272	-0.00488
71.975	0.3344	-0.2244	0.2553		71.66	-0.00668	-0.00407	-0.00455
71.99	0.3369	-0.2208	0.2569		71.675	-0.00909	0.000979803	-0.00553
72.005	0.3327	-0.2188	0.2546		71.69	-0.0077	-0.00327	-0.0035
72.02	0.3418	-0.2232	0.2556		71.705	-0.00602	-0.00142	-0.00357
72.035	0.3398	-0.2205	0.252		71.72	-0.00783	-0.00257	-0.00524
72.05	0.3407	-0.2193	0.2519		71.735	-0.00614	-0.00132	-0.00561
72.065	0.3411	-0.2204	0.2529		71.75	-0.00805	0.000627879	-0.00359
72.08	0.3399	-0.2216	0.2538		71.765	-0.00376	-0.00132	-0.00396
72.095	0.3381	-0.2244	0.2493		71.78	-0.00307	0.000427109	-0.00523
72.11	0.3357	-0.2216	0.2517		71.795	-0.00839	-0.00392	-0.005
72.125	0.3363	-0.2216	0.2518		71.81	-0.0067	-0.00717	-0.00518
72.14	0.3397	-0.2214	0.253		71.825	-0.00781	-0.00412	-0.00565
72.155	0.3392	-0.2193	0.2536		71.84	-0.00572	-0.00207	-0.00362
72.17	0.3439	-0.2199	0.2536		71.855	-0.00673	-0.00402	-0.00309
72.185	0.3436	-0.2239	0.2561		71.87	-0.00884	-0.00118	-0.00446
72.2	0.3441	-0.2229	0.2568		71.885	-0.00606	-0.00233	-0.00504
72.215	0.342	-0.2264	0.254		71.9	-0.01447	-0.000675969	-0.00391
72.23	0.3421	-0.2235	0.2523		71.915	-0.01098	-0.000626353	-0.00468
72.245	0.3399	-0.226	0.2527		71.93	-0.01409	-0.000276738	-0.00415
72.26	0.3398	-0.2232	0.2544		71.945	-0.0118	-0.00273	-0.00303
72.275	0.3378	-0.2224	0.2562		71.96	-0.01092	-0.00158	-0.0039
72.29	0.3374	-0.2266	0.2547		71.975	-0.01233	-0.00263	-0.00467
72.305	0.3325	-0.2234	0.253		71.99	-0.00974	0.00102	-0.00304
72.32	0.3337	-0.2237	0.2539		72.005	-0.01385	0.00307	-0.00531
72.335	0.3382	-0.2228	0.2527		72.02	-0.00466	-0.00128	-0.00429
72.35	0.3384	-0.2244	0.2512		72.035	-0.00657	0.00147	-0.00786
72.365	0.3364	-0.2214	0.2531		72.05	-0.00559	0.00272	-0.00793
72.38	0.337	-0.2221	0.2556		72.065	-0.0051	0.00167	-0.0069
72.395	0.3373	-0.2239	0.2533		72.08	-0.00621	0.000519414	-0.00598
72.41	0.3397	-0.2231	0.2538		72.095	-0.00792	-0.00223	-0.01045
72.425	0.3394	-0.2217	0.2561		72.11	-0.01023	0.000618645	-0.00802
72.44	0.3365	-0.224	0.2549		72.125	-0.00954	0.00066826	-0.00789
72.455	0.3369	-0.2271	0.2534		72.14	-0.00606	0.000917875	-0.00666
72.47	0.3341	-0.229	0.2538		72.155	-0.00647	0.00307	-0.00604
72.485	0.339	-0.2261	0.2523		72.17	-0.00168	0.00252	-0.00601
72.5	0.3326	-0.2273	0.2501		72.185	-0.00189	-0.00143	-0.00348
72.515	0.3358	-0.2276	0.2545		72.2	-0.0013	-0.000383664	-0.00275
72.53	0.3359	-0.2249	0.2525		72.215	-0.00331	-0.00383	-0.00553
72.545	0.3362	-0.2275	0.2514		72.23	-0.00313	-0.000884433	-0.0072
72.56	0.336	-0.2246	0.2536		72.245	-0.00524	-0.00333	-0.00677
72.575	0.3328	-0.2261	0.2553		72.26	-0.00525	-0.000485203	-0.00504
72.59	0.3331	-0.2271	0.2536		72.275	-0.00716	0.000364412	-0.00321
72.605	0.3328	-0.2277	0.2556		72.29	-0.00747	-0.00379	-0.00469
72.62	0.3312	-0.23	0.2563		72.305	-0.01229	-0.000536357	-0.00636
72.635	0.3295	-0.2297	0.2558		72.32	-0.011	-0.000786742	-0.00543
72.65	0.3342	-0.2278	0.2566		72.335	-0.00641	0.000162873	-0.0066
72.665	0.3294	-0.2275	0.2571		72.35	-0.00612	-0.00139	-0.00808
72.68	0.3346	-0.2287	0.2564		72.365	-0.00803	0.00166	-0.00615
72.695	0.3319	-0.229	0.255		72.38	-0.00734	0.00101	-0.00362
72.71	0.3291	-0.2259	0.2561		72.395	-0.00696	-0.000738666	-0.00589
72.725	0.3302	-0.2274	0.2581		72.41	-0.00447	0.00011095	-0.00537
72.74	0.3322	-0.2273	0.258		72.425	-0.00468	0.00156	-0.00304
72.755	0.335	-0.2271	0.2546		72.44	-0.00749	-0.00068982	-0.00421
72.77	0.3317	-0.2293	0.2561		72.455	-0.007	-0.00374	-0.00568
72.785	0.3336	-0.2275	0.2567		72.47	-0.00971	-0.00559	-0.00525
72.8	0.332	-0.2269	0.2556		72.485	-0.00473	-0.00264	-0.00673
72.815	0.3311	-0.2313	0.2545		72.5	-0.01104	-0.00379	-0.0089
72.83	0.333	-0.2273	0.2569		72.515	-0.00775	-0.00404	-0.00447
72.845	0.3334	-0.2282	0.2575		72.53	-0.00756	-0.00129	-0.00644
72.86	0.3317	-0.2264	0.256		72.545	-0.00717	-0.00384	-0.00752
72.875	0.3347	-0.2274	0.2561		72.56	-0.00728	-0.000892898	-0.00529
72.89	0.3389	-0.2306	0.2581		72.575	-0.0104	-0.00234	-0.00356
72.905	0.3339	-0.2283	0.2578		72.59	-0.01001	-0.00329	-0.00523
72.92	0.334	-0.2288	0.2573		72.605	-0.01022	-0.00384	-0.0032
72.935	0.3287	-0.2304	0.2573		72.62	-0.01173	-0.00609	-0.00248
72.95	0.3293	-0.2287	0.2549		72.635	-0.01334	-0.00574	-0.00295
72.965	0.3318	-0.2306	0.2544		72.65	-0.00855	-0.0038	-0.00212
72.98	0.3325	-0.2295	0.2551		72.665	-0.01327	-0.00345	-0.00159
72.995	0.3317	-0.233	0.2556		72.68	-0.00798	-0.0046	-0.00227
73.01	0.3286	-0.2305	0.2559		72.695	-0.01059	-0.00485	-0.00364
73.025	0.3313	-0.2294	0.2547		72.71	-0.0133	-0.0017	-0.00251
73.04	0.339	-0.2272	0.2574		72.725	-0.01211	-0.00315	-0.000482089
73.055	0.3351	-0.2288	0.2549		72.74	-0.01003	-0.003	-0.000554328
73.07	0.3364	-0.2295	0.253		72.755	-0.00714	-0.00275	-0.00393
73.085	0.3306	-0.2296	0.2531		72.77	-0.01035	-0.0049	-0.0024
73.1	0.3285	-0.2296	0.2557		72.785	-0.00836	-0.00305	-0.00177
73.115	0.3297	-0.2287	0.2531		72.8	-0.00987	-0.0024	-0.00284
73.13	0.3288	-0.2301	0.253		72.815	-0.01068	-0.00675	-0.00392
73.145	0.3294	-0.2305	0.2532		72.83	-0.0087	-0.0027	-0.00149
73.16	0.3291	-0.2308	0.2532		72.845	-0.00821	-0.00355	-0.000860004
73.175	0.329	-0.2351	0.2535		72.86	-0.00982	-0.0017	-0.00233
73.19	0.3282	-0.2306	0.2532		72.875	-0.00673	-0.00265	-0.0022
73.205	0.333	-0.2332	0.2536		72.89	-0.00244	-0.0058	-0.000176723
73.22	0.3368	-0.234	0.2537		72.905	-0.00735	-0.00345	-0.000448962
73.235	0.3332	-0.233	0.2514		72.92	-0.00717	-0.0039	-0.000921201
73.25	0.3338	-0.2316	0.2521		72.935	-0.01238	-0.00545	-0.000893441
73.265	0.3305	-0.2323	0.2525		72.95	-0.01169	-0.0037	-0.00327
73.28	0.331	-0.2357	0.2535		72.965	-0.0091	-0.00555	-0.00374
73.295	0.3331	-0.2325	0.2529		72.98	-0.00831	-0.0044	-0.00301
73.31	0.3354	-0.2319	0.2505		72.995	-0.00902	-0.00785	-0.00248
73.325	0.3328	-0.2333	0.2507		73.01	-0.01204	-0.0053	-0.00215
73.34	0.3325	-0.2338	0.249		73.025	-0.00925	-0.00415	-0.00333
73.355	0.3304	-0.2349	0.2501		73.04	-0.00146	-0.00191	-0.000599117
73.37	0.3327	-0.2343	0.2509		73.055	-0.00527	-0.00346	-0.00307
73.385	0.337	-0.2349	0.2511		73.07	-0.00388	-0.00411	-0.00494
73.4	0.3341	-0.2337	0.2524		73.085	-0.0096	-0.00416	-0.00482
73.415	0.3299	-0.2339	0.2509		73.1	-0.01161	-0.00411	-0.00219
73.43	0.3293	-0.2309	0.2512		73.115	-0.01032	-0.00316	-0.00476
73.445	0.3331	-0.2318	0.2509		73.13	-0.01113	-0.00451	-0.00483
73.46	0.3308	-0.2329	0.2522		73.145	-0.01044	-0.00486	-0.0046
73.475	0.3327	-0.231	0.2526		73.16	-0.01065	-0.00511	-0.00458
73.49	0.3366	-0.2325	0.253		73.175	-0.01067	-0.00936	-0.00425
73.505	0.3353	-0.2334	0.2513		73.19	-0.01138	-0.00481	-0.00452
73.52	0.3277	-0.2323	0.2531		73.205	-0.00649	-0.00736	-0.00409
73.535	0.3287	-0.2304	0.2526		73.22	-0.0026	-0.00811	-0.00397
73.55	0.3351	-0.2318	0.2505		73.235	-0.00611	-0.00706	-0.00624
73.565	0.334	-0.233	0.2515		73.25	-0.00542	-0.00561	-0.00551
73.58	0.3302	-0.2291	0.2529		73.265	-0.00864	-0.00626	-0.00508
73.595	0.3303	-0.2332	0.2522		73.28	-0.00805	-0.00961	-0.00405
73.61	0.3326	-0.2325	0.2549		73.295	-0.00586	-0.00636	-0.00463
73.625	0.3345	-0.2316	0.2543		73.31	-0.00347	-0.00571	-0.007
73.64	0.3316	-0.2306	0.2534		73.325	-0.00598	-0.00706	-0.00677
73.655	0.3272	-0.2316	0.2534		73.34	-0.00619	-0.00751	-0.00844
73.67	0.3293	-0.2317	0.2499		73.355	-0.00821	-0.00856	-0.00732
73.685	0.3295	-0.2318	0.251		73.37	-0.00582	-0.00791	-0.00649
73.7	0.327	-0.2301	0.2525		73.385	-0.00143	-0.00846	-0.00626
73.715	0.3289	-0.2307	0.2501		73.4	-0.00424	-0.00721	-0.00493
73.73	0.3279	-0.2335	0.2535		73.415	-0.00835	-0.00736	-0.00641
73.745	0.3274	-0.2324	0.2518		73.43	-0.00886	-0.00432	-0.00608
73.76	0.3257	-0.2319	0.2514		73.445	-0.00498	-0.00517	-0.00635
73.775	0.327	-0.2307	0.2505		73.46	-0.00719	-0.00622	-0.00502
73.79	0.3285	-0.2293	0.2533		73.475	-0.0052	-0.00427	-0.00459
73.805	0.3305	-0.2285	0.253		73.49	-0.00121	-0.00572	-0.00417
73.82	0.3297	-0.2293	0.2535		73.505	-0.00242	-0.00657	-0.00584
73.835	0.3284	-0.2313	0.2518		73.52	-0.00994	-0.00542	-0.00401
73.85	0.3264	-0.2311	0.2513		73.535	-0.00885	-0.00347	-0.00448
73.865	0.3282	-0.2304	0.2507		73.55	-0.00236	-0.00482	-0.00656
73.88	0.3328	-0.2298	0.2525		73.565	-0.00337	-0.00597	-0.00553
73.895	0.3277	-0.2293	0.2503		73.58	-0.00708	-0.00202	-0.0041
73.91	0.3276	-0.2302	0.2523		73.595	-0.00689	-0.00607	-0.00477
73.925	0.33	-0.2329	0.2521		73.61	-0.00451	-0.00532	-0.00204
73.94	0.3296	-0.2302	0.2524		73.625	-0.00252	-0.00437	-0.00262
73.955	0.3279	-0.2324	0.2511		73.64	-0.00533	-0.00332	-0.00349
73.97	0.3275	-0.2333	0.2516		73.655	-0.00964	-0.00427	-0.00346
73.985	0.3259	-0.2313	0.2523		73.67	-0.00745	-0.00432	-0.00693
74	0.3288	-0.233	0.2531		73.685	-0.00716	-0.00437	-0.00581
74.015	0.3295	-0.2368	0.2528		73.7	-0.00958	-0.00262	-0.00428
74.03	0.3293	-0.2374	0.2533		73.715	-0.00759	-0.00317	-0.00665
74.045	0.3284	-0.234	0.2546		73.73	-0.0085	-0.00592	-0.00322
74.06	0.3288	-0.2323	0.2524		73.745	-0.00891	-0.00477	-0.00489
74.075	0.3291	-0.2316	0.2518		73.76	-0.01052	-0.00422	-0.00527
74.09	0.3279	-0.2325	0.2513		73.775	-0.00913	-0.00297	-0.00614
74.105	0.3334	-0.2293	0.2511		73.79	-0.00755	-0.00152	-0.00331
74.12	0.3302	-0.2299	0.2514		73.805	-0.00546	-0.000674832	-0.00358
74.135	0.3294	-0.2319	0.2499		73.82	-0.00617	-0.00143	-0.00306
74.15	0.3302	-0.2296	0.252		73.835	-0.00738	-0.00338	-0.00473
74.165	0.3316	-0.2314	0.2514		73.85	-0.00929	-0.00313	-0.0052
74.18	0.3298	-0.2292	0.25		73.865	-0.00741	-0.00238	-0.00577
74.195	0.3307	-0.2288	0.2496		73.88	-0.00272	-0.00173	-0.00394
74.21	0.3292	-0.2296	0.2525		73.895	-0.00773	-0.00118	-0.00612
74.225	0.3288	-0.231	0.2507		73.91	-0.00774	-0.00203	-0.00409
74.24	0.325	-0.2326	0.2493		73.925	-0.00525	-0.00468	-0.00426
74.255	0.331	-0.2322	0.2498		73.94	-0.00556	-0.00193	-0.00393
74.27	0.3317	-0.2328	0.2479		73.955	-0.00718	-0.00408	-0.00521
74.285	0.3291	-0.2322	0.2495		73.97	-0.00749	-0.00493	-0.00468
74.3	0.3304	-0.2317	0.2511		73.985	-0.009	-0.00288	-0.00395
74.315	0.3329	-0.2312	0.2485		74	-0.00601	-0.00453	-0.00312
74.33	0.331	-0.232	0.2482		74.015	-0.00522	-0.00828	-0.00339
74.345	0.3291	-0.2322	0.2496		74.03	-0.00533	-0.00883	-0.00287
74.36	0.3295	-0.2332	0.2485		74.045	-0.00615	-0.00538	-0.00154
74.375	0.333	-0.2323	0.2493		74.06	-0.00566	-0.00363	-0.00371
74.39	0.3294	-0.2347	0.2496		74.075	-0.00527	-0.00288	-0.00428
74.405	0.3274	-0.2357	0.2482		74.09	-0.00638	-0.00373	-0.00476
74.42	0.3299	-0.234	0.2493		74.105	-0.000792797	-0.000482528	-0.00493
74.435	0.3284	-0.2343	0.2462		74.12	-0.0039	-0.00103	-0.0046
74.45	0.3281	-0.2321	0.2468		74.135	-0.00462	-0.00298	-0.00607
74.465	0.3293	-0.2297	0.2482		74.15	-0.00373	-0.000633682	-0.00394
74.48	0.3312	-0.2304	0.2488		74.165	-0.00224	-0.00238	-0.00452
74.495	0.3244	-0.2321	0.249		74.18	-0.00395	-0.000134451	-0.00589
74.51	0.3255	-0.2352	0.2478		74.195	-0.00296	0.000315164	-0.00626
74.525	0.3278	-0.2317	0.2499		74.21	-0.00437	-0.000435221	-0.00333
74.54	0.3244	-0.2348	0.2493		74.225	-0.00469	-0.00179	-0.00511
74.555	0.3226	-0.2346	0.2491		74.24	-0.0084	-0.00334	-0.00648
74.57	0.3249	-0.2326	0.2519		74.255	-0.00231	-0.00289	-0.00595
74.585	0.3202	-0.233	0.2484		74.27	-0.00152	-0.00344	-0.00782
74.6	0.327	-0.2338	0.2478		74.285	-0.00403	-0.00279	-0.00619
74.615	0.3281	-0.2313	0.2504		74.3	-0.00265	-0.00224	-0.00457
74.63	0.3267	-0.2328	0.2514		74.315	-5.70198e-05	-0.00169	-0.00714
74.645	0.319	-0.2335	0.2494		74.33	-0.00187	-0.00244	-0.00741
74.66	0.3268	-0.23	0.2499		74.345	-0.00368	-0.00259	-0.00598
74.675	0.3267	-0.23	0.2504		74.36	-0.00319	-0.00354	-0.00706
74.69	0.3308	-0.2283	0.2501		74.375	0.000396059	-0.00259	-0.00623
74.705	0.3244	-0.2292	0.2488		74.39	-0.00312	-0.00494	-0.0059
74.72	0.323	-0.2335	0.2472		74.405	-0.00503	-0.00589	-0.00727
74.735	0.3281	-0.2315	0.248		74.42	-0.00244	-0.00414	-0.00615
74.75	0.3268	-0.2314	0.2481		74.435	-0.00385	-0.00439	-0.00922
74.765	0.3304	-0.2301	0.2479		74.45	-0.00406	-0.00214	-0.00859
74.78	0.3331	-0.2312	0.2466		74.465	-0.00277	0.000308238	-0.00716
74.795	0.3323	-0.2324	0.2482		74.48	-0.000786052	-0.000342146	-0.00653
74.81	0.3298	-0.2343	0.2489		74.495	-0.0075	-0.00199	-0.00631
74.825	0.3334	-0.2353	0.2499		74.51	-0.00631	-0.00504	-0.00748
74.84	0.3327	-0.2335	0.2494		74.525	-0.00392	-0.00149	-0.00535
74.855	0.3306	-0.2354	0.2509		74.54	-0.00723	-0.00454	-0.00592
74.87	0.3284	-0.2373	0.2506		74.555	-0.00894	-0.00429	-0.0061
74.885	0.3289	-0.2349	0.2491		74.57	-0.00656	-0.00224	-0.00327
74.9	0.334	-0.234	0.2487		74.585	-0.01117	-0.00259	-0.00674
74.915	0.333	-0.2316	0.2491		74.6	-0.00428	-0.00335	-0.00731
74.93	0.3294	-0.2356	0.2502		74.615	-0.00309	-0.000795609	-0.00468
74.945	0.3233	-0.2321	0.251		74.63	-0.0044	-0.00225	-0.00366
74.96	0.3225	-0.2299	0.2511		74.645	-0.01202	-0.0029	-0.00563
74.975	0.3242	-0.229	0.2501		74.66	-0.00413	0.000653237	-0.0051
74.99	0.325	-0.2314	0.2488		74.675	-0.00414	0.000702852	-0.00457
75.005	0.3252	-0.231	0.2483		74.69	4.97251e-05	0.00245	-0.00485
75.02	0.3239	-0.2323	0.2493		74.705	-0.00626	0.0016	-0.00612
75.035	0.3229	-0.2349	0.2495		74.72	-0.00757	-0.00265	-0.00769
75.05	0.3217	-0.2325	0.2486		74.735	-0.00239	-0.000598687	-0.00686
75.065	0.3211	-0.2332	0.249		74.75	-0.0036	-0.000449072	-0.00673
75.08	0.3195	-0.2311	0.2485		74.765	9.1074e-05	0.000900543	-0.00691
75.095	0.3211	-0.2305	0.2483		74.78	0.00288	-0.000149841	-0.00818
75.11	0.3193	-0.2304	0.248		74.795	0.00217	-0.0013	-0.00655
75.125	0.3251	-0.2338	0.2476		74.81	-0.000244117	-0.00315	-0.00582
75.14	0.3294	-0.2364	0.2504		74.825	0.00344	-0.0041	-0.0048
75.155	0.3298	-0.239	0.2487		74.84	0.00283	-0.00225	-0.00527
75.17	0.3289	-0.2353	0.2495		74.855	0.000820693	-0.0041	-0.00374
75.185	0.3322	-0.2359	0.2496		74.87	-0.00129	-0.00595	-0.00401
75.2	0.3304	-0.2337	0.2484		74.885	-0.000702768	-0.0035	-0.00548
75.215	0.3332	-0.2362	0.2481		74.9	0.00449	-0.00255	-0.00586
75.23	0.3244	-0.2365	0.2478		74.915	0.00357	-0.000103304	-0.00543
75.245	0.3219	-0.2349	0.2479		74.93	6.20418e-05	-0.00405	-0.0043
75.26	0.3204	-0.2392	0.247		74.945	-0.00595	-0.000504074	-0.00347
75.275	0.3187	-0.2374	0.2465		74.96	-0.00666	0.00175	-0.00335
75.29	0.3187	-0.2402	0.2457		74.975	-0.00487	0.0027	-0.00432
75.305	0.3279	-0.24	0.245		74.99	-0.00398	0.000344772	-0.00559
75.32	0.3253	-0.243	0.2472		75.005	-0.0037	0.000794387	-0.00606
75.335	0.3262	-0.2436	0.2464		75.02	-0.00491	-0.000455998	-0.00503
75.35	0.33	-0.2414	0.2479		75.035	-0.00582	-0.00301	-0.00481
75.365	0.3303	-0.2426	0.2477		75.05	-0.00693	-0.000556767	-0.00568
75.38	0.3296	-0.2422	0.2454		75.065	-0.00744	-0.00121	-0.00525
75.395	0.3282	-0.2396	0.2461		75.08	-0.00896	0.000942463	-0.00572
75.41	0.3255	-0.239	0.2482		75.095	-0.00727	0.00159	-0.0059
75.425	0.3209	-0.2406	0.2475		75.11	-0.00898	0.00174	-0.00617
75.44	0.3203	-0.2388	0.2472		75.125	-0.00309	-0.00161	-0.00654
75.455	0.3196	-0.2387	0.2468		75.14	0.0013	-0.00416	-0.00371
75.47	0.3182	-0.2381	0.2462		75.155	0.00179	-0.00671	-0.00538
75.485	0.3178	-0.2349	0.2463		75.17	0.000974358	-0.00296	-0.00456
75.5	0.3205	-0.2379	0.2468		75.185	0.00436	-0.00351	-0.00443
75.515	0.3243	-0.2374	0.2464		75.2	0.00265	-0.00126	-0.0056
75.53	0.3214	-0.2368	0.2477		75.215	0.00554	-0.00371	-0.00587
75.545	0.3258	-0.2319	0.2468		75.23	-0.00317	-0.00396	-0.00615
75.56	0.3203	-0.2356	0.2461		75.245	-0.00558	-0.00231	-0.00602
75.575	0.3196	-0.2354	0.2463		75.26	-0.007	-0.00656	-0.00689
75.59	0.3214	-0.2362	0.248		75.275	-0.00861	-0.00471	-0.00736
75.605	0.322	-0.236	0.246		75.29	-0.00852	-0.00746	-0.00814
75.62	0.3231	-0.2341	0.2481		75.305	0.000768787	-0.00721	-0.00881
75.635	0.3205	-0.238	0.248		75.32	-0.00174	-0.01016	-0.00658
75.65	0.3183	-0.2353	0.2488		75.335	-0.000754674	-0.01071	-0.00735
75.665	0.3239	-0.2388	0.248		75.35	0.00313	-0.00846	-0.00582
75.68	0.3203	-0.2395	0.249		75.365	0.00352	-0.00961	-0.006
75.695	0.3196	-0.238	0.2499		75.38	0.00291	-0.00917	-0.00827
75.71	0.3173	-0.2393	0.2516		75.395	0.0016	-0.00652	-0.00754
75.725	0.3171	-0.238	0.2481		75.41	-0.00101	-0.00587	-0.00541
75.74	0.3147	-0.2374	0.2496		75.425	-0.00553	-0.00742	-0.00609
75.755	0.3132	-0.2376	0.2488		75.44	-0.00604	-0.00557	-0.00636
75.77	0.3155	-0.2376	0.2494		75.455	-0.00665	-0.00542	-0.00673
75.785	0.3174	-0.2403	0.2482		75.47	-0.00796	-0.00477	-0.0073
75.8	0.3167	-0.2359	0.2479		75.485	-0.00827	-0.00152	-0.00717
75.815	0.3196	-0.235	0.2472		75.5	-0.00548	-0.00447	-0.00665
75.83	0.3234	-0.236	0.2479		75.515	-0.0016	-0.00392	-0.00702
75.845	0.3248	-0.2329	0.248		75.53	-0.00441	-0.00327	-0.00569
75.86	0.3246	-0.2354	0.2457		75.545	8.11034e-05	0.00168	-0.00656
75.875	0.3213	-0.2335	0.2467		75.56	-0.00533	-0.00197	-0.00724
75.89	0.3179	-0.2337	0.2459		75.575	-0.00594	-0.00172	-0.00701
75.905	0.3189	-0.2368	0.2462		75.59	-0.00405	-0.00247	-0.00528
75.92	0.3215	-0.2405	0.2467		75.605	-0.00337	-0.00222	-0.00725
75.935	0.3242	-0.2402	0.2486		75.62	-0.00218	-0.000271388	-0.00512
75.95	0.3235	-0.2423	0.2486		75.635	-0.00469	-0.00412	-0.0052
75.965	0.3207	-0.2407	0.2472		75.65	-0.0068	-0.00137	-0.00437
75.98	0.3208	-0.2366	0.2459		75.665	-0.00111	-0.00482	-0.00514
75.995	0.3168	-0.2383	0.2451		75.68	-0.00462	-0.00547	-0.00411
76.01	0.3181	-0.2378	0.2463		75.695	-0.00524	-0.00392	-0.00319
76.025	0.3126	-0.2376	0.2496		75.71	-0.00745	-0.00517	-0.00146
76.04	0.3182	-0.2379	0.2484		75.725	-0.00756	-0.00382	-0.00493
76.055	0.3194	-0.2335	0.2484		75.74	-0.00987	-0.00317	-0.0034
76.07	0.3287	-0.235	0.249		75.755	-0.01128	-0.00332	-0.00417
76.085	0.3268	-0.2358	0.2465		75.77	-0.00889	-0.00328	-0.00355
76.1	0.3195	-0.239	0.2462		75.785	-0.00691	-0.00593	-0.00472
76.115	0.3237	-0.2379	0.2458		75.8	-0.00752	-0.00148	-0.00499
76.13	0.3228	-0.2346	0.2481		75.815	-0.00453	-0.000526389	-0.00566
76.145	0.3202	-0.2349	0.2475		75.83	-0.000641771	-0.00148	-0.00494
76.16	0.3223	-0.2367	0.2478		75.845	0.000846499	0.00167	-0.00481
76.175	0.3224	-0.2386	0.2483		75.86	0.000734769	-0.000777544	-0.00708
76.19	0.3208	-0.2425	0.2474		75.875	-0.00248	0.00117	-0.00605
76.205	0.3176	-0.2405	0.2457		75.89	-0.00579	0.00102	-0.00682
76.22	0.3214	-0.2405	0.2464		75.905	-0.0047	-0.00203	-0.0065
76.235	0.3212	-0.2404	0.2459		75.92	-0.00201	-0.00568	-0.00597
76.25	0.3195	-0.2383	0.2463		75.935	0.000776118	-0.00533	-0.00404
76.265	0.3192	-0.2387	0.2465		75.95	0.000164388	-0.00738	-0.00401
76.28	0.3171	-0.2422	0.247		75.965	-0.00255	-0.00573	-0.00539
76.295	0.3192	-0.2386	0.2456		75.98	-0.00236	-0.00158	-0.00666
76.31	0.3161	-0.2425	0.2447		75.995	-0.00627	-0.00323	-0.00743
76.325	0.3208	-0.241	0.245		76.01	-0.00488	-0.00268	-0.0062
76.34	0.3252	-0.2387	0.2443		76.025	-0.01029	-0.00243	-0.00287
76.355	0.3252	-0.2416	0.2459		76.04	-0.00461	-0.00268	-0.00405
76.37	0.3163	-0.2431	0.2482		76.055	-0.00332	0.00177	-0.00402
76.385	0.3156	-0.2384	0.2458		76.07	0.00607	0.00031707	-0.00339
76.4	0.3161	-0.2401	0.2476		76.085	0.00426	-0.000433315	-0.00586
76.415	0.3163	-0.2431	0.2469		76.1	-0.00295	-0.00358	-0.00614
76.43	0.3097	-0.2443	0.2462		76.115	0.00134	-0.00243	-0.00651
76.445	0.3109	-0.2395	0.2445		76.13	0.000523625	0.000915531	-0.00418
76.46	0.3145	-0.2425	0.2473		76.145	-0.00199	0.000665146	-0.00475
76.475	0.3141	-0.2434	0.2451		76.16	0.000200165	-0.00109	-0.00442
76.49	0.3137	-0.243	0.2467		76.175	0.000388435	-0.00294	-0.0039
76.505	0.3218	-0.2442	0.2459		76.19	-0.00112	-0.00679	-0.00477
76.52	0.3211	-0.2391	0.2476		76.205	-0.00424	-0.00474	-0.00644
76.535	0.3184	-0.2399	0.2466		76.22	-0.000346756	-0.00469	-0.00571
76.55	0.3163	-0.2408	0.2472		76.235	-0.000458486	-0.00454	-0.00619
76.565	0.3139	-0.241	0.2481		76.25	-0.00207	-0.00239	-0.00576
76.58	0.3166	-0.2398	0.247		76.265	-0.00228	-0.00274	-0.00553
76.595	0.3187	-0.2424	0.2468		76.28	-0.00429	-0.00619	-0.005
76.61	0.3155	-0.2422	0.2494		76.295	-0.00211	-0.00254	-0.00638
76.625	0.3144	-0.2439	0.2474		76.31	-0.00512	-0.00639	-0.00725
76.64	0.3124	-0.2421	0.248		76.325	-0.000328867	-0.00484	-0.00692
76.655	0.3141	-0.2405	0.2453		76.34	0.00416	-0.00249	-0.00759
76.67	0.3164	-0.2378	0.2473		76.355	0.00425	-0.00534	-0.00596
76.685	0.3144	-0.2423	0.247		76.37	-0.00456	-0.00679	-0.00364
76.7	0.3146	-0.2414	0.2482		76.385	-0.00518	-0.00204	-0.00601
76.715	0.315	-0.2426	0.2496		76.4	-0.00459	-0.00369	-0.00418
76.73	0.3112	-0.2424	0.2494		76.415	-0.0043	-0.00664	-0.00485
76.745	0.3144	-0.2416	0.2476		76.43	-0.01081	-0.00779	-0.00553
76.76	0.3153	-0.2426	0.247		76.445	-0.00952	-0.00294	-0.0072
76.775	0.3126	-0.2409	0.2494		76.46	-0.00583	-0.00589	-0.00437
76.79	0.3181	-0.244	0.2493		76.475	-0.00615	-0.00674	-0.00654
76.805	0.3153	-0.2419	0.2506		76.49	-0.00646	-0.00629	-0.00491
76.82	0.318	-0.2408	0.2513		76.505	0.00173	-0.00744	-0.00569
76.835	0.3138	-0.2407	0.2504		76.52	0.00112	-0.00229	-0.00396
76.85	0.3123	-0.2402	0.2503		76.535	-0.00149	-0.00304	-0.00493
76.865	0.313	-0.2429	0.2499		76.55	-0.0035	-0.0039	-0.0043
76.88	0.3109	-0.2414	0.2506		76.565	-0.00582	-0.00405	-0.00338
76.895	0.3139	-0.2423	0.2507		76.58	-0.00303	-0.0028	-0.00445
76.91	0.3159	-0.2411	0.2488		76.595	-0.000840011	-0.00535	-0.00462
76.925	0.3101	-0.2371	0.2475		76.61	-0.00395	-0.0051	-0.00199
76.94	0.3136	-0.2373	0.248		76.625	-0.00496	-0.00675	-0.00396
76.955	0.3103	-0.2389	0.2476		76.64	-0.00688	-0.0049	-0.00334
76.97	0.3084	-0.2388	0.2493		76.655	-0.00509	-0.00325	-0.00601
76.985	0.3118	-0.2421	0.2485		76.67	-0.0027	-0.00049832	-0.00398
77	0.3134	-0.2435	0.2469		76.685	-0.00461	-0.00495	-0.00425
77.015	0.3177	-0.2436	0.2482		76.7	-0.00432	-0.004	-0.00303
77.03	0.3166	-0.2419	0.2471		76.715	-0.00383	-0.00515	-0.0016
77.045	0.3162	-0.2411	0.2482		76.73	-0.00755	-0.0049	-0.00177
77.06	0.3156	-0.2401	0.2492		76.745	-0.00426	-0.00405	-0.00354
77.075	0.3096	-0.2428	0.2465		76.76	-0.00327	-0.005	-0.00411
77.09	0.3114	-0.2414	0.2493		76.775	-0.00588	-0.00325	-0.00169
77.105	0.3102	-0.2461	0.2467		76.79	-0.000292504	-0.0063	-0.00176
77.12	0.3152	-0.2436	0.2476		76.805	-0.003	-0.00415	-0.000431219
77.135	0.3182	-0.2458	0.2502		76.82	-0.000215964	-0.003	0.000296541
77.15	0.3144	-0.2454	0.2482		76.835	-0.00433	-0.00285	-0.000575698
77.165	0.3147	-0.2428	0.2458		76.85	-0.00574	-0.0023	-0.000647938
77.18	0.3113	-0.2437	0.2444		76.865	-0.00495	-0.00495	-0.00102
77.195	0.313	-0.2417	0.2462		76.88	-0.00696	-0.0034	-0.000292417
77.21	0.3108	-0.2422	0.248		76.895	-0.00387	-0.00425	-0.000164656
77.225	0.3091	-0.2413	0.2472		76.91	-0.00179	-0.003	-0.00204
77.24	0.311	-0.2399	0.2457		76.925	-0.0075	0.00105	-0.00331
77.255	0.3106	-0.241	0.2465		76.94	-0.00391	0.000894754	-0.00278
77.27	0.3076	-0.2404	0.2475		76.955	-0.00712	-0.000655631	-0.00315
77.285	0.3096	-0.2406	0.247		76.97	-0.00893	-0.000506015	-0.00143
77.3	0.3067	-0.2403	0.2474		76.985	-0.00544	-0.00376	-0.0022
77.315	0.3098	-0.2427	0.2479		77	-0.00376	-0.00511	-0.00377
77.33	0.3115	-0.2404	0.2477		77.015	0.000631543	-0.00516	-0.00244
77.345	0.308	-0.2408	0.2446		77.03	-0.000380187	-0.00341	-0.00351
77.36	0.311	-0.2436	0.2449		77.045	-0.000691917	-0.00256	-0.00239
77.375	0.3162	-0.2466	0.2457		77.06	-0.0012	-0.00151	-0.00136
77.39	0.3113	-0.2447	0.2453		77.075	-0.00712	-0.00416	-0.00403
77.405	0.3094	-0.2441	0.2457		77.09	-0.00523	-0.00271	-0.0012
77.42	0.3121	-0.2459	0.245		77.105	-0.00634	-0.00736	-0.00378
77.435	0.3127	-0.2458	0.2442		77.12	-0.00125	-0.00481	-0.00285
77.45	0.3167	-0.2479	0.2447		77.135	0.00184	-0.00696	-0.000220487
77.465	0.3149	-0.2438	0.247		77.15	-0.00187	-0.00651	-0.00219
77.48	0.316	-0.2429	0.2475		77.165	-0.00149	-0.00386	-0.00456
77.495	0.3151	-0.2411	0.2468		77.18	-0.0048	-0.00471	-0.00594
77.51	0.3139	-0.243	0.248		77.195	-0.00301	-0.00266	-0.00411
77.525	0.3085	-0.239	0.2481		77.21	-0.00512	-0.00311	-0.00228
77.54	0.3134	-0.2408	0.2468		77.225	-0.00673	-0.00216	-0.00305
77.555	0.3066	-0.2441	0.2457		77.24	-0.00474	-0.000712941	-0.00453
77.57	0.3091	-0.2431	0.244		77.255	-0.00506	-0.00176	-0.0037
77.585	0.308	-0.2407	0.2435		77.27	-0.00797	-0.00111	-0.00267
77.6	0.3123	-0.2407	0.2441		77.285	-0.00588	-0.00126	-0.00314
77.615	0.3083	-0.2389	0.2439		77.3	-0.00869	-0.00091448	-0.00272
77.63	0.3087	-0.2414	0.2427		77.315	-0.0055	-0.00326	-0.00219
77.645	0.3079	-0.2409	0.2422		77.33	-0.00371	-0.00091525	-0.00236
77.66	0.3096	-0.2421	0.2445		77.345	-0.00713	-0.00127	-0.00543
77.675	0.3077	-0.2455	0.2452		77.36	-0.00404	-0.00402	-0.0051
77.69	0.3061	-0.2434	0.2441		77.375	0.00125	-0.00697	-0.00428
77.705	0.3098	-0.2441	0.2426		77.39	-0.00356	-0.00502	-0.00465
77.72	0.3085	-0.2404	0.2426		77.405	-0.00537	-0.00437	-0.00422
77.735	0.3073	-0.2417	0.2444		77.42	-0.00259	-0.00612	-0.00489
77.75	0.3136	-0.2423	0.2434		77.435	-0.0019	-0.00597	-0.00567
77.765	0.3108	-0.2443	0.2421		77.45	0.00219	-0.00802	-0.00514
77.78	0.3105	-0.2447	0.2435		77.465	0.000479637	-0.00387	-0.00281
77.795	0.3121	-0.2441	0.2431		77.48	0.00167	-0.00292	-0.00228
77.81	0.314	-0.2429	0.2426		77.495	0.000856177	-0.00107	-0.00295
77.825	0.3144	-0.2429	0.2446		77.51	-0.000255554	-0.00292	-0.00173
77.84	0.3083	-0.2433	0.2438		77.525	-0.00557	0.00113	-0.0016
77.855	0.3115	-0.2424	0.244		77.54	-0.000579014	-0.000620636	-0.00287
77.87	0.3117	-0.2427	0.2471		77.555	-0.00729	-0.00387	-0.00394
77.885	0.3115	-0.2467	0.2454		77.57	-0.0047	-0.00282	-0.00562
77.9	0.3117	-0.2467	0.2452		77.585	-0.00571	-0.00037179	-0.00609
77.915	0.3088	-0.2476	0.2451		77.6	-0.00133	-0.000322175	-0.00546
77.93	0.3099	-0.2454	0.2443		77.615	-0.00524	0.00153	-0.00563
77.945	0.3085	-0.2438	0.2451		77.63	-0.00475	-0.000922945	-0.0068
77.96	0.3089	-0.2448	0.2431		77.645	-0.00546	-0.000373329	-0.00728
77.975	0.3077	-0.2454	0.2463		77.66	-0.00367	-0.00152	-0.00495
77.99	0.3058	-0.2511	0.2435		77.675	-0.00548	-0.00487	-0.00422
78.005	0.3053	-0.2503	0.2457		77.69	-0.007	-0.00272	-0.00529
78.02	0.3054	-0.2509	0.2452		77.705	-0.00321	-0.00337	-0.00677
78.035	0.3017	-0.2462	0.2464		77.72	-0.00442	0.000374747	-0.00674
78.05	0.3058	-0.2433	0.2462		77.735	-0.00553	-0.000875638	-0.00491
78.065	0.3027	-0.2422	0.2451		77.75	0.000856763	-0.00143	-0.00588
78.08	0.3062	-0.2445	0.2442		77.765	-0.00185	-0.00338	-0.00715
78.095	0.3085	-0.2475	0.2444		77.78	-0.00207	-0.00373	-0.00573
78.11	0.3079	-0.2471	0.2467		77.795	-0.000378427	-0.00308	-0.0061
78.125	0.3118	-0.2451	0.2452		77.81	0.00161	-0.00183	-0.00657
78.14	0.3104	-0.2475	0.2449		77.825	0.0021	-0.00178	-0.00454
78.155	0.3044	-0.2477	0.2463		77.84	-0.00391	-0.00213	-0.00532
78.17	0.3088	-0.2464	0.2473		77.855	-0.000625348	-0.00118	-0.00509
78.185	0.3091	-0.2482	0.2439		77.87	-0.000337078	-0.00143	-0.00196
78.2	0.3058	-0.2454	0.2441		77.885	-0.000448809	-0.00538	-0.00363
78.215	0.3047	-0.2463	0.2441		77.9	-0.000160539	-0.00533	-0.0038
78.23	0.3116	-0.2501	0.2424		77.915	-0.00297	-0.00618	-0.00388
78.245	0.3063	-0.2477	0.2434		77.93	-0.00178	-0.00393	-0.00465
78.26	0.3086	-0.2475	0.2443		77.945	-0.0031	-0.00228	-0.00382
78.275	0.3055	-0.245	0.247		77.96	-0.00261	-0.00323	-0.00579
78.29	0.3083	-0.2476	0.2463		77.975	-0.00372	-0.00378	-0.00257
78.305	0.3055	-0.2479	0.2456		77.99	-0.00553	-0.00943	-0.00534
78.32	0.3024	-0.2432	0.2451		78.005	-0.00594	-0.00858	-0.00311
78.335	0.3082	-0.2443	0.2464		78.02	-0.00575	-0.00913	-0.00358
78.35	0.3101	-0.2382	0.2466		78.035	-0.00937	-0.00438	-0.00235
78.365	0.3091	-0.2462	0.2447		78.05	-0.00518	-0.00143	-0.00253
78.38	0.3119	-0.2465	0.2437		78.065	-0.00819	-0.000284103	-0.0036
78.395	0.3034	-0.2431	0.2451		78.08	-0.0046	-0.00253	-0.00447
78.41	0.3079	-0.2454	0.2424		78.095	-0.00221	-0.00548	-0.00424
78.425	0.3118	-0.2453	0.2436		78.11	-0.00272	-0.00504	-0.00192
78.44	0.3094	-0.2437	0.2439		78.125	0.00126	-0.00299	-0.00339
78.455	0.3097	-0.2457	0.245		78.14	-4.82222e-05	-0.00534	-0.00366
78.47	0.3084	-0.242	0.2444		78.155	-0.00596	-0.00549	-0.00223
78.485	0.3047	-0.2451	0.2445		78.17	-0.00147	-0.00414	-0.00121
78.5	0.3077	-0.2441	0.2428		78.185	-0.00108	-0.00589	-0.00458
78.515	0.3071	-0.2448	0.2443		78.2	-0.0043	-0.00304	-0.00435
78.53	0.3016	-0.2431	0.2439		78.215	-0.00531	-0.00389	-0.00432
78.545	0.2986	-0.2429	0.2445		78.23	0.00168	-0.00764	-0.00599
78.56	0.3031	-0.2455	0.2451		78.245	-0.00353	-0.00519	-0.00497
78.575	0.303	-0.2452	0.2439		78.26	-0.00114	-0.00494	-0.00404
78.59	0.3059	-0.2459	0.2442		78.275	-0.00415	-0.00239	-0.00131
78.605	0.3056	-0.2445	0.2446		78.29	-0.00127	-0.00494	-0.00198
78.62	0.3044	-0.2419	0.2443		78.305	-0.00398	-0.00519	-0.00266
78.635	0.3043	-0.2405	0.246		78.32	-0.00699	-0.000440643	-0.00313
78.65	0.3018	-0.246	0.2439		78.335	-0.0011	-0.00149	-0.0018
78.665	0.3061	-0.2446	0.2437		78.35	0.000887555	0.00466	-0.00157
78.68	0.3093	-0.2452	0.2426		78.365	-2.41752e-05	-0.00329	-0.00344
78.695	0.3064	-0.2461	0.2451		78.38	0.00286	-0.00354	-0.00442
78.71	0.3067	-0.2454	0.2428		78.395	-0.00555	-9.25671e-05	-0.00299
78.725	0.3029	-0.2426	0.2415		78.41	-0.000959366	-0.00234	-0.00566
78.74	0.3085	-0.2454	0.2438		78.425	0.00303	-0.00219	-0.00443
78.755	0.3082	-0.2454	0.2438		78.44	0.000717174	-0.000543721	-0.00411
78.77	0.3029	-0.2466	0.2445		78.455	0.00111	-0.00249	-0.00298
78.785	0.3007	-0.2485	0.2431		78.47	-0.000106287	0.00126	-0.00355
78.8	0.2979	-0.2442	0.2439		78.485	-0.00372	-0.00179	-0.00342
78.815	0.3026	-0.2447	0.2422		78.5	-0.000629747	-0.00074526	-0.00509
78.83	0.3078	-0.2428	0.2434		78.515	-0.00114	-0.0014	-0.00357
78.845	0.3063	-0.2438	0.2425		78.53	-0.00655	0.00035397	-0.00394
78.86	0.3045	-0.243	0.2431		78.545	-0.00946	0.000603585	-0.00331
78.875	0.2969	-0.245	0.2437		78.56	-0.00488	-0.00195	-0.00268
78.89	0.2958	-0.2443	0.2429		78.575	-0.00489	-0.0016	-0.00386
78.905	0.2986	-0.241	0.243		78.59	-0.0019	-0.00225	-0.00353
78.92	0.3036	-0.2408	0.2432		78.605	-0.00211	-0.000797954	-0.0031
78.935	0.2987	-0.2434	0.2444		78.62	-0.00322	0.00185	-0.00337
78.95	0.3024	-0.2436	0.2429		78.635	-0.00324	0.0033	-0.00164
78.965	0.3044	-0.2448	0.2424		78.65	-0.00565	-0.00215	-0.00372
78.98	0.3013	-0.2484	0.2432		78.665	-0.00126	-0.000699493	-0.00389
78.995	0.3016	-0.2472	0.2441		78.68	0.00203	-0.00125	-0.00496
79.01	0.3028	-0.249	0.2427		78.695	-0.00078224	-0.0021	-0.00243
79.025	0.3025	-0.2463	0.2438		78.71	-0.00039397	-0.00135	-0.00471
79.04	0.3065	-0.2469	0.2415		78.725	-0.00411	0.0015	-0.00598
79.055	0.302	-0.2462	0.2432		78.74	0.00158	-0.00125	-0.00365
79.07	0.303	-0.2458	0.2403		78.755	0.00137	-0.0012	-0.00362
79.085	0.3054	-0.246	0.2416		78.77	-0.00384	-0.00235	-0.00289
79.1	0.3079	-0.2472	0.2416		78.785	-0.00595	-0.0042	-0.00427
79.115	0.305	-0.2454	0.2437		78.8	-0.00866	0.000147045	-0.00344
79.13	0.3029	-0.2477	0.2442		78.815	-0.00388	-0.00030334	-0.00511
79.145	0.3024	-0.2433	0.2447		78.83	0.00141	0.00165	-0.00388
79.16	0.303	-0.2429	0.243		78.845	4.58192e-07	0.00069589	-0.00476
79.175	0.3013	-0.2476	0.2439		78.86	-0.00171	0.00155	-0.00413
79.19	0.2969	-0.2498	0.2446		78.875	-0.00922	-0.000404879	-0.0035
79.205	0.3048	-0.248	0.2454		78.89	-0.01023	0.000344736	-0.00427
79.22	0.2974	-0.2507	0.2448		78.905	-0.00735	0.00369	-0.00414
79.235	0.296	-0.2523	0.2436		78.92	-0.00226	0.00394	-0.00392
79.25	0.2937	-0.2486	0.2431		78.935	-0.00707	0.00139	-0.00269
79.265	0.295	-0.2499	0.2419		78.95	-0.00328	0.00124	-0.00416
79.28	0.294	-0.2468	0.2421		78.965	-0.00119	9.28123e-05	-0.00463
79.295	0.2962	-0.2463	0.2423		78.98	-0.00421	-0.00346	-0.00381
79.31	0.2959	-0.2471	0.2432		78.995	-0.00382	-0.00221	-0.00288
79.325	0.2934	-0.2462	0.2413		79.01	-0.00253	-0.00396	-0.00425
79.34	0.2962	-0.2467	0.243		79.025	-0.00274	-0.00121	-0.00312
79.355	0.2979	-0.2483	0.2423		79.04	0.00135	-0.00176	-0.00539
79.37	0.2993	-0.2473	0.2433		79.055	-0.00306	-0.00101	-0.00367
79.385	0.2973	-0.25	0.2447		79.07	-0.00198	-0.000559881	-0.00654
79.4	0.2992	-0.2488	0.2439		79.085	0.000512775	-0.000710266	-0.00521
79.415	0.3011	-0.25	0.2411		79.1	0.0031	-0.00186	-0.00518
79.43	0.2989	-0.2492	0.2393		79.115	0.000289314	-1.10353e-05	-0.00306
79.445	0.2967	-0.2499	0.24		79.13	-0.00172	-0.00226	-0.00253
79.46	0.3014	-0.2485	0.2396		79.145	-0.00213	0.00219	-0.002
79.475	0.2983	-0.2493	0.2395		79.16	-0.00145	0.00264	-0.00367
79.49	0.2984	-0.2509	0.2421		79.175	-0.00306	-0.00201	-0.00275
79.505	0.2966	-0.2503	0.2434		79.19	-0.00737	-0.00416	-0.00202
79.52	0.2958	-0.2514	0.2436		79.205	0.000618933	-0.00231	-0.00119
79.535	0.2955	-0.2493	0.2433		79.22	-0.00669	-0.00496	-0.00176
79.55	0.296	-0.2487	0.2435		79.235	-0.008	-0.00651	-0.00293
79.565	0.2956	-0.2492	0.2429		79.25	-0.01022	-0.00276	-0.00341
79.58	0.2959	-0.249	0.2433		79.265	-0.00883	-0.00401	-0.00458
79.595	0.2936	-0.2489	0.2425		79.28	-0.00974	-0.000865268	-0.00435
79.61	0.2966	-0.2489	0.2455		79.295	-0.00745	-0.000315652	-0.00412
79.625	0.2934	-0.2486	0.2439		79.31	-0.00766	-0.00107	-0.0032
79.64	0.2957	-0.2491	0.2424		79.325	-0.01007	-0.000116422	-0.00507
79.655	0.2935	-0.2518	0.2431		79.34	-0.00719	-0.000566807	-0.00334
79.67	0.3122	-0.2501	0.2519		79.355	-0.0054	-0.00212	-0.00401
79.685	0.452	-0.2003	0.3378		79.37	-0.00391	-0.00107	-0.00298
79.7	0.3814	-0.1698	0.298		79.385	-0.00582	-0.00372	-0.00156
79.715	0.3302	-0.2015	0.2747		79.4	-0.00383	-0.00247	-0.00233
79.73	0.3036	-0.2223	0.2582		79.415	-0.00185	-0.00362	-0.0051
79.745	0.2855	-0.2352	0.2468		79.43	-0.00396	-0.00277	-0.00687
79.76	0.2781	-0.2452	0.2371		79.445	-0.00607	-0.00342	-0.00615
79.775	0.2675	-0.2517	0.2335		79.46	-0.00128	-0.00197	-0.00652
79.79	0.2652	-0.2551	0.2287		79.475	-0.00429	-0.00272	-0.00659
79.805	0.2652	-0.259	0.2285		79.49	-0.0041	-0.00427	-0.00396
79.82	0.2591	-0.2596	0.2264		79.505	-0.00582	-0.00362	-0.00263
79.835	0.2583	-0.2581	0.2248		79.52	-0.00653	-0.00467	-0.00241
79.85	0.2611	-0.2634	0.2245		79.535	-0.00674	-0.00252	-0.00268
79.865	0.2591	-0.2617	0.224		79.55	-0.00615	-0.00187	-0.00245
79.88	0.2612	-0.2594	0.2245		79.565	-0.00646	-0.00232	-0.00302
79.895	0.2596	-0.2607	0.2256		79.58	-0.00607	-0.00207	-0.0026
79.91	0.2591	-0.2594	0.222		79.595	-0.00829	-0.00192	-0.00337
79.925	0.257	-0.2637	0.2234		79.61	-0.0052	-0.00187	-0.000339997
79.94	0.2585	-0.262	0.2229		79.625	-0.00831	-0.00152	-0.00191
79.955	0.2601	-0.2598	0.2231		79.64	-0.00592	-0.00197	-0.00338
79.97	0.2594	-0.2574	0.2255		79.655	-0.00803	-0.00462	-0.00266
79.985	0.255	-0.2574	0.2275		79.67	0.01076	-0.00288	0.00617
80	0.2571	-0.2591	0.2249		79.685	0.15064	0.04697	0.0921
80.015	0.2584	-0.2579	0.2259		79.7	0.08013	0.07752	0.05233
80.03	0.2604	-0.2607	0.2258		79.715	0.02902	0.04587	0.02905
80.045	0.2634	-0.2587	0.2273		79.73	0.00251	0.02512	0.01258
80.06	0.2646	-0.256	0.227		79.745	-0.0155	0.01227	0.00121
80.075	0.2629	-0.254	0.2275		79.76	-0.02282	0.00232	-0.00846
80.09	0.2596	-0.2547	0.2293		79.775	-0.03333	-0.00413	-0.01203
80.105	0.2618	-0.2567	0.2289		79.79	-0.03554	-0.00748	-0.01681
80.12	0.2592	-0.2545	0.2289		79.805	-0.03545	-0.01133	-0.01698
80.135	0.2585	-0.2535	0.2289		79.82	-0.04146	-0.01188	-0.01905
80.15	0.2584	-0.255	0.2288		79.835	-0.04217	-0.01033	-0.02062
80.165	0.2573	-0.2541	0.2296		79.85	-0.03929	-0.01558	-0.0209
80.18	0.2646	-0.252	0.2312		79.865	-0.0412	-0.01383	-0.02137
80.195	0.2613	-0.2528	0.2298		79.88	-0.03901	-0.01148	-0.02084
80.21	0.2635	-0.256	0.2316		79.895	-0.04052	-0.01273	-0.01971
80.225	0.2626	-0.254	0.2324		79.91	-0.04093	-0.01138	-0.02328
80.24	0.2639	-0.2522	0.2327		79.925	-0.04294	-0.01563	-0.02186
80.255	0.2624	-0.2522	0.2337		79.94	-0.04136	-0.01388	-0.02233
80.27	0.2643	-0.2514	0.2339		79.955	-0.03967	-0.01163	-0.0221
80.285	0.2673	-0.2549	0.2337		79.97	-0.04028	-0.00918	-0.01967
80.3	0.2662	-0.2541	0.2344		79.985	-0.04459	-0.00913	-0.01765
80.315	0.2707	-0.2508	0.2346		80	-0.0424	-0.01078	-0.02022
80.33	0.2685	-0.2545	0.2329		80.015	-0.04101	-0.00953	-0.01919
80.345	0.2746	-0.2516	0.2352		80.03	-0.03893	-0.01228	-0.01926
80.36	0.2718	-0.2537	0.2331		80.045	-0.03584	-0.01023	-0.01773
80.375	0.2736	-0.256	0.2354		80.06	-0.03455	-0.00749	-0.01801
80.39	0.2779	-0.2547	0.2348		80.075	-0.03616	-0.00544	-0.01748
80.405	0.2713	-0.2529	0.2325		80.09	-0.03937	-0.00609	-0.01565
80.42	0.2706	-0.2522	0.2323		80.105	-0.03708	-0.00804	-0.01602
80.435	0.2717	-0.2538	0.2328		80.12	-0.0396	-0.00579	-0.016
80.45	0.2705	-0.2566	0.2341		80.135	-0.04021	-0.00474	-0.01597
80.465	0.2729	-0.2534	0.235		80.15	-0.04022	-0.00619	-0.01604
80.48	0.2764	-0.2555	0.235		80.165	-0.04123	-0.00524	-0.01521
80.495	0.2779	-0.2521	0.2345		80.18	-0.03384	-0.00309	-0.01359
80.51	0.2753	-0.2504	0.2355		80.195	-0.03706	-0.00384	-0.01496
80.525	0.2741	-0.2539	0.2342		80.21	-0.03477	-0.00699	-0.01313
80.54	0.2721	-0.2519	0.2347		80.225	-0.03558	-0.00494	-0.0123
80.555	0.2736	-0.2512	0.2337		80.24	-0.03419	-0.00309	-0.01197
80.57	0.2806	-0.247	0.2328		80.255	-0.0356	-0.00304	-0.01095
80.585	0.2784	-0.2538	0.2323		80.27	-0.03361	-0.00219	-0.01072
80.6	0.2788	-0.2539	0.2322		80.285	-0.03053	-0.00564	-0.01089
80.615	0.2777	-0.2517	0.2357		80.3	-0.03154	-0.00479	-0.01016
80.63	0.2773	-0.2514	0.2343		80.315	-0.02695	-0.00144	-0.00994
80.645	0.2784	-0.2493	0.233		80.33	-0.02906	-0.00509	-0.01161
80.66	0.277	-0.252	0.2347		80.345	-0.02287	-0.00214	-0.00928
80.675	0.28	-0.252	0.2346		80.36	-0.02558	-0.00419	-0.01135
80.69	0.2771	-0.2525	0.2365		80.375	-0.0237	-0.00644	-0.00902
80.705	0.2764	-0.2534	0.2353		80.39	-0.01931	-0.00509	-0.0096
80.72	0.2783	-0.2521	0.2351		80.405	-0.02582	-0.00324	-0.01187
80.735	0.2816	-0.2533	0.2343		80.42	-0.02643	-0.00249	-0.01204
80.75	0.2768	-0.2524	0.2325		80.435	-0.02524	-0.00404	-0.01151
80.765	0.2733	-0.2515	0.2338		80.45	-0.02635	-0.0068	-0.01019
80.78	0.2808	-0.2532	0.235		80.465	-0.02387	-0.00355	-0.00926
80.795	0.2765	-0.2538	0.2361		80.48	-0.02028	-0.0056	-0.00923
80.81	0.2764	-0.2534	0.2362		80.495	-0.01869	-0.00215	-0.0097
80.825	0.2799	-0.256	0.2362		80.51	-0.0212	-0.000396817	-0.00867
80.84	0.2752	-0.2539	0.2363		80.525	-0.02231	-0.00385	-0.00995
80.855	0.2766	-0.2529	0.2346		80.54	-0.02423	-0.0018	-0.00942
80.87	0.2786	-0.2533	0.2351		80.555	-0.02264	-0.00105	-0.01039
80.885	0.276	-0.2515	0.2389		80.57	-0.01555	0.0032	-0.01126
80.9	0.2727	-0.253	0.236		80.585	-0.01766	-0.00355	-0.01174
80.915	0.2749	-0.2555	0.2383		80.6	-0.01717	-0.0036	-0.01181
80.93	0.2752	-0.2556	0.2365		80.615	-0.01818	-0.00135	-0.00828
80.945	0.278	-0.2541	0.2371		80.63	-0.0185	-0.000999895	-0.00965
80.96	0.2805	-0.2532	0.2359		80.645	-0.01731	0.00115	-0.01092
80.975	0.2754	-0.2529	0.2387		80.66	-0.01862	-0.0015	-0.0092
80.99	0.2757	-0.2534	0.2407		80.675	-0.01553	-0.00145	-0.00927
81.005	0.2741	-0.254	0.2393		80.69	-0.01834	-0.0019	-0.00734
81.02	0.2772	-0.253	0.2403		80.705	-0.01895	-0.00275	-0.00851
81.035	0.2802	-0.2527	0.2378		80.72	-0.01697	-0.0014	-0.00869
81.05	0.2806	-0.2527	0.2373		80.735	-0.01358	-0.00255	-0.00946
81.065	0.2778	-0.2539	0.2376		80.75	-0.01829	-0.0016	-0.01123
81.08	0.2789	-0.2509	0.237		80.765	-0.0217	-0.000653358	-0.0099
81.095	0.2761	-0.2526	0.2376		80.78	-0.01411	-0.0023	-0.00867
81.11	0.2771	-0.2519	0.239		80.795	-0.01832	-0.00285	-0.00755
81.125	0.2803	-0.2509	0.2398		80.81	-0.01834	-0.0024	-0.00742
81.14	0.2774	-0.2544	0.2389		80.825	-0.01475	-0.00495	-0.00739
81.155	0.2742	-0.2515	0.2411		80.84	-0.01936	-0.00281	-0.00726
81.17	0.2786	-0.2532	0.2404		80.855	-0.01787	-0.00176	-0.00894
81.185	0.2724	-0.2531	0.2382		80.87	-0.01578	-0.00211	-0.00841
81.2	0.2752	-0.2532	0.2365		80.885	-0.01829	-0.000256436	-0.00458
81.215	0.2721	-0.2549	0.2372		80.9	-0.02151	-0.00171	-0.00745
81.23	0.2743	-0.2544	0.2361		80.915	-0.01922	-0.00416	-0.00512
81.245	0.2751	-0.2561	0.2345		80.93	-0.01883	-0.00421	-0.0069
81.26	0.2772	-0.2573	0.237		80.945	-0.01594	-0.00266	-0.00627
81.275	0.2725	-0.2554	0.2375		80.96	-0.01335	-0.00171	-0.00744
81.29	0.271	-0.255	0.2374		80.975	-0.01837	-0.00136	-0.00461
81.305	0.2668	-0.2527	0.2367		80.99	-0.01798	-0.00181	-0.00259
81.32	0.273	-0.2559	0.2366		81.005	-0.01949	-0.00236	-0.00396
81.335	0.2692	-0.2567	0.2373		81.02	-0.0163	-0.00131	-0.00293
81.35	0.2696	-0.2537	0.2385		81.035	-0.01321	-0.000960284	-0.0054
81.365	0.273	-0.254	0.239		81.05	-0.01272	-0.000910668	-0.00587
81.38	0.2764	-0.2535	0.2411		81.065	-0.01544	-0.00206	-0.00555
81.395	0.2793	-0.2552	0.2402		81.08	-0.01425	0.000988562	-0.00612
81.41	0.2736	-0.2535	0.2394		81.095	-0.01696	-0.000661823	-0.00549
81.425	0.2731	-0.2549	0.2376		81.11	-0.01587	8.77925e-05	-0.00406
81.44	0.2704	-0.2552	0.2389		81.125	-0.01258	0.00114	-0.00324
81.455	0.2725	-0.2541	0.2392		81.14	-0.01539	-0.00231	-0.00411
81.47	0.2698	-0.2521	0.2365		81.155	-0.01851	0.000636638	-0.00188
81.485	0.2679	-0.2562	0.236		81.17	-0.01402	-0.00101	-0.00255
81.5	0.2663	-0.2547	0.2366		81.185	-0.02013	-0.000864131	-0.00473
81.515	0.266	-0.2545	0.2376		81.2	-0.01724	-0.000914516	-0.0064
81.53	0.2705	-0.2514	0.2362		81.215	-0.02025	-0.00256	-0.00567
81.545	0.2731	-0.2528	0.2365		81.23	-0.01796	-0.00202	-0.00674
81.56	0.273	-0.2524	0.2377		81.245	-0.01708	-0.00367	-0.00831
81.575	0.2701	-0.2554	0.2383		81.26	-0.01489	-0.00482	-0.00579
81.59	0.2733	-0.2549	0.2365		81.275	-0.0195	-0.00287	-0.00526
81.605	0.2731	-0.2558	0.2346		81.29	-0.02091	-0.00242	-0.00533
81.62	0.2688	-0.2549	0.2351		81.305	-0.02502	-6.72093e-05	-0.006
81.635	0.2655	-0.2549	0.236		81.32	-0.01874	-0.00322	-0.00608
81.65	0.2734	-0.2563	0.2366		81.335	-0.02245	-0.00397	-0.00535
81.665	0.2736	-0.2538	0.2348		81.35	-0.02196	-0.000918364	-0.00412
81.68	0.2726	-0.254	0.2375		81.365	-0.01847	-0.00117	-0.00359
81.695	0.2695	-0.253	0.2374		81.38	-0.01498	-0.000619133	-0.00146
81.71	0.2733	-0.255	0.2358		81.395	-0.01199	-0.00227	-0.00234
81.725	0.2731	-0.2562	0.236		81.41	-0.01761	-0.000519903	-0.00311
81.74	0.2745	-0.2542	0.2359		81.425	-0.01802	-0.00187	-0.00488
81.755	0.2794	-0.2518	0.2357		81.44	-0.02063	-0.00212	-0.00355
81.77	0.2772	-0.2515	0.2369		81.455	-0.01844	-0.000971057	-0.00323
81.785	0.2755	-0.2522	0.2373		81.47	-0.02105	0.00108	-0.0059
81.8	0.2769	-0.2533	0.2359		81.485	-0.02286	-0.00297	-0.00637
81.815	0.2801	-0.255	0.2355		81.5	-0.02438	-0.00142	-0.00574
81.83	0.2751	-0.258	0.236		81.515	-0.02459	-0.00117	-0.00471
81.845	0.276	-0.2601	0.2377		81.53	-0.02	0.00198	-0.00609
81.86	0.2778	-0.2556	0.2353		81.545	-0.01731	0.000626635	-0.00576
81.875	0.2802	-0.2578	0.2369		81.56	-0.01732	0.00108	-0.00453
81.89	0.2737	-0.2571	0.2372		81.575	-0.02013	-0.00187	-0.0039
81.905	0.2748	-0.2509	0.2348		81.59	-0.01685	-0.00132	-0.00568
81.92	0.2738	-0.253	0.2368		81.605	-0.01696	-0.00217	-0.00755
81.935	0.2767	-0.2526	0.2373		81.62	-0.02117	-0.00123	-0.00702
81.95	0.2785	-0.2525	0.2359		81.635	-0.02438	-0.00118	-0.00609
81.965	0.2744	-0.2549	0.2367		81.65	-0.01639	-0.00253	-0.00546
81.98	0.2743	-0.2546	0.2363		81.665	-0.0161	2.35566e-05	-0.00724
81.995	0.2766	-0.2569	0.2351		81.68	-0.01702	-0.000126828	-0.00451
82.01	0.2783	-0.2574	0.2364		81.695	-0.02003	0.000922787	-0.00458
82.025	0.2776	-0.2589	0.2359		81.71	-0.01614	-0.00103	-0.00615
82.04	0.2802	-0.2569	0.2346		81.725	-0.01625	-0.00218	-0.00593
82.055	0.2726	-0.2592	0.2364		81.74	-0.01476	-0.000128367	-0.006
82.07	0.2724	-0.26	0.2355		81.755	-0.00978	0.00232	-0.00617
82.085	0.2765	-0.2574	0.2363		81.77	-0.01189	0.00267	-0.00494
82.1	0.2779	-0.257	0.2367		81.785	-0.0135	0.00202	-0.00451
82.115	0.277	-0.2563	0.2359		81.8	-0.01201	0.000970094	-0.00589
82.13	0.2801	-0.2561	0.2346		81.815	-0.00872	-0.000680291	-0.00626
82.145	0.2758	-0.2575	0.2344		81.83	-0.01363	-0.00363	-0.00573
82.16	0.2756	-0.2614	0.2351		81.845	-0.01265	-0.00568	-0.004
82.175	0.2753	-0.2591	0.2365		81.86	-0.01076	-0.00113	-0.00638
82.19	0.2738	-0.2586	0.2363		81.875	-0.00827	-0.00328	-0.00475
82.205	0.2753	-0.2607	0.2364		81.89	-0.01468	-0.00253	-0.00442
82.22	0.2735	-0.26	0.235		81.905	-0.01349	0.00372	-0.00679
82.235	0.2701	-0.2603	0.2371		81.92	-0.0144	0.00167	-0.00476
82.25	0.2713	-0.2582	0.2373		81.935	-0.01142	0.00212	-0.00424
82.265	0.2696	-0.2577	0.2358		81.95	-0.00953	0.00227	-0.00561
82.28	0.2682	-0.2609	0.2374		81.965	-0.01354	-8.41385e-05	-0.00478
82.295	0.2748	-0.2615	0.2368		81.98	-0.01355	0.000265477	-0.00515
82.31	0.2811	-0.2596	0.2389		81.995	-0.01116	-0.00198	-0.00633
82.325	0.2746	-0.2575	0.2376		82.01	-0.00937	-0.00244	-0.005
82.34	0.2697	-0.2576	0.2379		82.025	-0.00999	-0.00389	-0.00547
82.355	0.2724	-0.2575	0.235		82.04	-0.0073	-0.00184	-0.00674
82.37	0.2767	-0.2613	0.2344		82.055	-0.01481	-0.00409	-0.00492
82.385	0.2741	-0.2588	0.2381		82.07	-0.01492	-0.00484	-0.00579
82.4	0.2743	-0.2594	0.2381		82.085	-0.01073	-0.00219	-0.00496
82.415	0.2713	-0.2598	0.2365		82.1	-0.00924	-0.00174	-0.00453
82.43	0.2734	-0.2581	0.2366		82.115	-0.01006	-0.000987986	-0.0053
82.445	0.272	-0.2572	0.236		82.13	-0.00687	-0.000738371	-0.00658
82.46	0.2772	-0.2591	0.2349		82.145	-0.01108	-0.00209	-0.00675
82.475	0.2755	-0.2573	0.237		82.16	-0.01119	-0.00594	-0.00602
82.49	0.2736	-0.2561	0.2357		82.175	-0.0114	-0.00359	-0.00459
82.505	0.2746	-0.2529	0.2335		82.19	-0.01282	-0.00304	-0.00477
82.52	0.2768	-0.2556	0.2316		82.205	-0.01123	-0.00509	-0.00464
82.535	0.274	-0.256	0.2336		82.22	-0.01294	-0.00434	-0.00601
82.55	0.277	-0.2554	0.2342		82.235	-0.01625	-0.00459	-0.00388
82.565	0.2792	-0.2595	0.2345		82.25	-0.01496	-0.00244	-0.00365
82.58	0.2792	-0.2565	0.2343		82.265	-0.01657	-0.00189	-0.00513
82.595	0.2802	-0.2571	0.2349		82.28	-0.01789	-0.00504	-0.0035
82.61	0.2786	-0.2583	0.2344		82.295	-0.0112	-0.00559	-0.00407
82.625	0.2739	-0.2581	0.2349		82.31	-0.00481	-0.00364	-0.00194
82.64	0.2728	-0.2581	0.2337		82.325	-0.01122	-0.00149	-0.00322
82.655	0.2722	-0.258	0.2335		82.34	-0.01603	-0.00154	-0.00289
82.67	0.2727	-0.2562	0.232		82.355	-0.01324	-0.00139	-0.00576
82.685	0.2771	-0.2522	0.2336		82.37	-0.00886	-0.00514	-0.00633
82.7	0.2751	-0.2548	0.234		82.385	-0.01137	-0.00259	-0.0026
82.715	0.2775	-0.2578	0.2336		82.4	-0.01108	-0.00315	-0.00258
82.73	0.2779	-0.2584	0.2336		82.415	-0.01399	-0.0035	-0.00415
82.745	0.2784	-0.2592	0.2341		82.43	-0.0118	-0.00175	-0.00402
82.76	0.2787	-0.2605	0.2348		82.445	-0.01311	-0.000796451	-0.00459
82.775	0.2753	-0.2595	0.2366		82.46	-0.00783	-0.00265	-0.00567
82.79	0.2744	-0.2586	0.2367		82.475	-0.00944	-0.00079722	-0.00354
82.805	0.273	-0.2617	0.2361		82.49	-0.01125	0.000452395	-0.00481
82.82	0.2738	-0.2617	0.2339		82.505	-0.01016	0.0037	-0.00698
82.835	0.275	-0.2599	0.2357		82.52	-0.00787	0.00105	-0.00885
82.85	0.271	-0.262	0.2357		82.535	-0.01059	0.000701241	-0.00683
82.865	0.2733	-0.2625	0.2354		82.55	-0.0075	0.00135	-0.0062
82.88	0.2745	-0.2597	0.237		82.565	-0.00521	-0.0027	-0.00587
82.895	0.2732	-0.2607	0.2367		82.58	-0.00512	0.000350087	-0.00604
82.91	0.2713	-0.2609	0.2366		82.595	-0.00403	-0.000200298	-0.00542
82.925	0.2737	-0.2622	0.2354		82.61	-0.00554	-0.00135	-0.00589
82.94	0.2699	-0.2614	0.2364		82.625	-0.01016	-0.0011	-0.00536
82.955	0.2665	-0.2601	0.2345		82.64	-0.01117	-0.00105	-0.00653
82.97	0.2682	-0.2624	0.2359		82.655	-0.01168	-0.000901837	-0.0067
82.985	0.2644	-0.262	0.235		82.67	-0.01109	0.000947778	-0.00818
83	0.269	-0.2635	0.2346		82.685	-0.0066	0.005	-0.00655
83.015	0.2709	-0.2635	0.2358		82.7	-0.00851	0.00245	-0.00612
83.03	0.2724	-0.2608	0.2349		82.715	-0.00603	-0.000503376	-0.00649
83.045	0.2656	-0.26	0.2346		82.73	-0.00554	-0.00105	-0.00647
83.06	0.2615	-0.2622	0.2349		82.745	-0.00495	-0.0018	-0.00594
83.075	0.2694	-0.2629	0.2336		82.76	-0.00456	-0.00305	-0.00521
83.09	0.2652	-0.2607	0.2335		82.775	-0.00787	-0.002	-0.00338
83.105	0.2643	-0.2617	0.2323		82.79	-0.00868	-0.00106	-0.00325
83.12	0.2644	-0.2628	0.2339		82.805	-0.01	-0.00411	-0.00383
83.135	0.2667	-0.26	0.234		82.82	-0.00911	-0.00406	-0.006
83.15	0.2636	-0.2596	0.2339		82.835	-0.00782	-0.00221	-0.00417
83.165	0.2714	-0.2612	0.2345		82.85	-0.01173	-0.00426	-0.00414
83.18	0.2724	-0.2609	0.2354		82.865	-0.00934	-0.00471	-0.00442
83.195	0.2661	-0.2619	0.2386		82.88	-0.00805	-0.00186	-0.00279
83.21	0.2648	-0.2618	0.2383		82.895	-0.00927	-0.00281	-0.00306
83.225	0.2659	-0.2628	0.2367		82.91	-0.01108	-0.00296	-0.00313
83.24	0.269	-0.2582	0.2369		82.925	-0.00859	-0.00421	-0.0043
83.255	0.2702	-0.258	0.2389		82.94	-0.0123	-0.00336	-0.00328
83.27	0.273	-0.2548	0.237		82.955	-0.01561	-0.00201	-0.00515
83.285	0.272	-0.2563	0.236		82.97	-0.01383	-0.00426	-0.00372
83.3	0.2697	-0.2555	0.2349		82.985	-0.01754	-0.00381	-0.00459
83.315	0.2679	-0.2577	0.2346		83	-0.01285	-0.00526	-0.00497
83.33	0.2696	-0.2581	0.2333		83.015	-0.01086	-0.00521	-0.00374
83.345	0.2704	-0.2622	0.2327		83.03	-0.00927	-0.00246	-0.00461
83.36	0.2717	-0.2605	0.232		83.045	-0.01598	-0.00161	-0.00488
83.375	0.2705	-0.2565	0.2307		83.06	-0.02	-0.00376	-0.00456
83.39	0.2738	-0.2573	0.2327		83.075	-0.01201	-0.00441	-0.00583
83.405	0.2693	-0.2578	0.2329		83.09	-0.01612	-0.00216	-0.0059
83.42	0.2697	-0.2572	0.234		83.105	-0.01693	-0.00311	-0.00707
83.435	0.2727	-0.2581	0.2354		83.12	-0.01674	-0.00416	-0.00544
83.45	0.2721	-0.2574	0.2337		83.135	-0.01435	-0.00131	-0.00532
83.465	0.2717	-0.2588	0.234		83.15	-0.01737	-0.000864534	-0.00539
83.48	0.2687	-0.2553	0.2322		83.165	-0.00948	-0.00241	-0.00476
83.495	0.2677	-0.2564	0.2323		83.18	-0.00839	-0.00207	-0.00383
83.51	0.2712	-0.2537	0.2322		83.195	-0.0146	-0.00302	-0.000605226
83.525	0.2679	-0.2553	0.2316		83.21	-0.01581	-0.00287	-0.000877465
83.54	0.2713	-0.2567	0.2314		83.225	-0.01462	-0.00382	-0.00245
83.555	0.2731	-0.2572	0.2316		83.24	-0.01144	0.000833157	-0.00222
83.57	0.2751	-0.2561	0.2309		83.255	-0.01015	0.00108	-0.000194184
83.585	0.2719	-0.2567	0.2325		83.27	-0.00726	0.00433	-0.00207
83.6	0.2772	-0.2574	0.2315		83.285	-0.00817	0.00288	-0.00304
83.615	0.2753	-0.2578	0.2341		83.3	-0.01038	0.00373	-0.00411
83.63	0.275	-0.2563	0.237		83.315	-0.0121	0.00158	-0.00438
83.645	0.2726	-0.2535	0.2356		83.33	-0.01031	0.00123	-0.00566
83.66	0.2737	-0.2568	0.237		83.345	-0.00942	-0.00282	-0.00623
83.675	0.2702	-0.2605	0.2372		83.36	-0.00803	-0.00107	-0.0069
83.69	0.2769	-0.2583	0.2362		83.375	-0.00914	0.00298	-0.00817
83.705	0.276	-0.2582	0.2366		83.39	-0.00575	0.00223	-0.00614
83.72	0.2787	-0.2581	0.235		83.405	-0.01017	0.00178	-0.00592
83.735	0.275	-0.2614	0.2345		83.42	-0.00968	0.00243	-0.00479
83.75	0.2731	-0.2605	0.2343		83.435	-0.00659	0.00158	-0.00336
83.765	0.2692	-0.2569	0.2344		83.45	-0.0071	0.00233	-0.00503
83.78	0.2703	-0.256	0.2357		83.465	-0.00741	0.000977386	-0.00471
83.795	0.2675	-0.2564	0.2347		83.48	-0.01032	0.00453	-0.00648
83.81	0.2638	-0.2582	0.2338		83.495	-0.01124	0.00348	-0.00635
83.825	0.2685	-0.2599	0.235		83.51	-0.00765	0.00623	-0.00642
83.84	0.2671	-0.2594	0.2351		83.525	-0.01086	0.00468	-0.00699
83.855	0.2654	-0.261	0.2357		83.54	-0.00737	0.00333	-0.00717
83.87	0.2701	-0.2599	0.2346		83.555	-0.00548	0.00288	-0.00694
83.885	0.2708	-0.2588	0.2344		83.57	-0.00339	0.00402	-0.00761
83.9	0.2746	-0.26	0.2322		83.585	-0.00651	0.00347	-0.00598
83.915	0.2705	-0.2615	0.2314		83.6	-0.00112	0.00282	-0.00696
83.93	0.2682	-0.2646	0.2335		83.615	-0.00293	0.00247	-0.00433
83.945	0.2681	-0.2655	0.2322		83.63	-0.00314	0.00402	-0.0014
83.96	0.2693	-0.262	0.2344		83.645	-0.00545	0.00687	-0.00277
83.975	0.2679	-0.2633	0.2339		83.66	-0.00426	0.00362	-0.00134
83.99	0.2621	-0.263	0.2348		83.675	-0.00768	-2.80004e-05	-0.00112
84.005	0.2589	-0.2644	0.2343		83.69	-0.000888398	0.00222	-0.00209
84.02	0.2656	-0.2664	0.2337		83.705	-0.0017	0.00237	-0.00166
84.035	0.2641	-0.2663	0.2346		83.72	0.00109	0.00252	-0.00323
84.05	0.2622	-0.265	0.2333		83.735	-0.00252	-0.000729539	-0.00371
84.065	0.2648	-0.2649	0.2336		83.75	-0.00434	0.000220076	-0.00388
84.08	0.2645	-0.261	0.2343		83.765	-0.00815	0.00387	-0.00375
84.095	0.267	-0.2593	0.2325		83.78	-0.00696	0.00482	-0.00242
84.11	0.2693	-0.2628	0.2331		83.795	-0.00967	0.00447	-0.00339
84.125	0.2718	-0.2665	0.2332		83.81	-0.01328	0.00272	-0.00427
84.14	0.2677	-0.2641	0.2337		83.825	-0.00849	0.00107	-0.00304
84.155	0.2693	-0.2644	0.2331		83.84	-0.00981	0.00162	-0.00291
84.17	0.2679	-0.2662	0.2344		83.855	-0.01142	6.73826e-05	-0.00228
84.185	0.268	-0.2671	0.2337		83.87	-0.00663	0.00122	-0.00336
84.2	0.2695	-0.2635	0.2338		83.885	-0.00584	0.00237	-0.00353
84.215	0.2667	-0.2648	0.2345		83.9	-0.00195	0.00122	-0.0057
84.23	0.2697	-0.261	0.2347		83.915	-0.00596	-0.000234156	-0.00647
84.245	0.2708	-0.262	0.2363		83.93	-0.00818	-0.00328	-0.00434
84.26	0.2687	-0.2657	0.234		83.945	-0.00819	-0.00413	-0.00562
84.275	0.264	-0.2624	0.2362		83.96	-0.0069	-0.000585311	-0.00339
84.29	0.2664	-0.2613	0.2375		83.975	-0.00821	-0.00184	-0.00386
84.305	0.2637	-0.2623	0.2341		83.99	-0.01392	-0.00149	-0.00293
84.32	0.2649	-0.2649	0.233		84.005	-0.01703	-0.00284	-0.00341
84.335	0.2641	-0.2625	0.2347		84.02	-0.01025	-0.00479	-0.00398
84.35	0.2661	-0.2618	0.2353		84.035	-0.01166	-0.00464	-0.00305
84.365	0.2653	-0.2651	0.2342		84.05	-0.01347	-0.00329	-0.00432
84.38	0.2652	-0.2642	0.2354		84.065	-0.01078	-0.00314	-0.004
84.395	0.2671	-0.2639	0.2359		84.08	-0.01099	0.000811611	-0.00327
84.41	0.264	-0.2606	0.235		84.095	-0.00841	0.00256	-0.00504
84.425	0.2593	-0.2585	0.2352		84.11	-0.00602	-0.000889158	-0.00441
84.44	0.2662	-0.261	0.2351		84.125	-0.00343	-0.00454	-0.00428
84.455	0.2629	-0.2571	0.2357		84.14	-0.00744	-0.00209	-0.00376
84.47	0.2626	-0.2594	0.2328		84.155	-0.00575	-0.00234	-0.00433
84.485	0.266	-0.2613	0.2343		84.17	-0.00706	-0.00409	-0.003
84.5	0.2629	-0.2618	0.2353		84.185	-0.00688	-0.00494	-0.00367
84.515	0.2666	-0.2616	0.2366		84.2	-0.00529	-0.00129	-0.00355
84.53	0.2646	-0.2594	0.2349		84.215	-0.008	-0.00254	-0.00282
84.545	0.2632	-0.26	0.2352		84.23	-0.00491	0.00131	-0.00259
84.56	0.2624	-0.2594	0.2356		84.245	-0.00372	0.000357379	-0.000961988
84.575	0.2617	-0.2594	0.236		84.26	-0.00573	-0.00329	-0.00323
84.59	0.263	-0.2587	0.2359		84.275	-0.01035	5.66095e-05	-0.00101
84.605	0.2618	-0.2614	0.2373		84.29	-0.00786	0.00121	0.000321294
84.62	0.2577	-0.2628	0.235		84.305	-0.01047	0.00025584	-0.00305
84.635	0.2561	-0.2639	0.2362		84.32	-0.00918	-0.00229	-0.00412
84.65	0.2552	-0.2612	0.2363		84.335	-0.00989	0.00015507	-0.0024
84.665	0.2594	-0.2586	0.2356		84.35	-0.0078	0.000904686	-0.00177
84.68	0.2583	-0.2597	0.2356		84.365	-0.00852	-0.00235	-0.00284
84.695	0.2601	-0.264	0.2325		84.38	-0.00853	-0.0014	-0.00161
84.71	0.2586	-0.2625	0.2349		84.395	-0.00654	-0.00105	-0.00108
84.725	0.257	-0.2619	0.2349		84.41	-0.00955	0.0023	-0.00196
84.74	0.2596	-0.2609	0.2344		84.425	-0.01416	0.00445	-0.00173
84.755	0.2572	-0.2613	0.2345		84.44	-0.00717	0.002	-0.0018
84.77	0.2554	-0.2635	0.2335		84.455	-0.01039	0.00595	-0.00117
84.785	0.2587	-0.2613	0.234		84.47	-0.0106	0.0037	-0.00405
84.8	0.2623	-0.2638	0.234		84.485	-0.00711	0.00185	-0.00252
84.815	0.2583	-0.2598	0.2319		84.5	-0.01012	0.0014	-0.00149
84.83	0.2578	-0.2594	0.2339		84.515	-0.00633	0.00165	-0.000162298
84.845	0.2574	-0.2592	0.2336		84.53	-0.00825	0.0039	-0.00183
84.86	0.2561	-0.2613	0.2313		84.545	-0.00956	0.00335	-0.00151
84.875	0.2578	-0.2628	0.2314		84.56	-0.01027	0.004	-0.00108
84.89	0.2652	-0.2654	0.2323		84.575	-0.01088	0.00405	-0.000651255
84.905	0.2636	-0.2646	0.2317		84.59	-0.00949	0.0048	-0.000723495
84.92	0.2592	-0.2643	0.2298		84.605	-0.0106	0.00215	0.000704266
84.935	0.2621	-0.2702	0.2304		84.62	-0.01462	0.00079776	-0.00157
84.95	0.2567	-0.2689	0.2311		84.635	-0.01613	-0.000252625	-0.000340213
84.965	0.2579	-0.2676	0.2294		84.65	-0.01694	0.0025	-0.000212453
84.98	0.2548	-0.2666	0.2302		84.665	-0.01265	0.00515	-0.000884692
84.995	0.2519	-0.2682	0.2301		84.68	-0.01366	0.0041	-0.000856932
85.01	0.2546	-0.2651	0.2305		84.695	-0.01177	-0.000154164	-0.00393
85.025	0.2602	-0.2611	0.2291		84.71	-0.01319	0.0014	-0.0015
85.04	0.2617	-0.2617	0.2309		84.725	-0.0147	0.00205	-0.00147
85.055	0.2603	-0.2611	0.2285		84.74	-0.01201	0.00309	-0.00195
85.07	0.2585	-0.2626	0.2281		84.755	-0.01432	0.00274	-0.00182
85.085	0.2568	-0.264	0.2303		84.77	-0.01603	0.000593913	-0.00279
85.1	0.2617	-0.266	0.2302		84.785	-0.01264	0.00284	-0.00226
85.115	0.2604	-0.2623	0.2306		84.8	-0.00896	0.000393143	-0.00223
85.13	0.2597	-0.2619	0.2301		84.815	-0.01287	0.00444	-0.00431
85.145	0.2598	-0.2616	0.2287		84.83	-0.01328	0.00489	-0.00228
85.16	0.2586	-0.264	0.229		84.845	-0.01359	0.00514	-0.00255
85.175	0.2576	-0.2646	0.2282		84.86	-0.0148	0.00309	-0.00482
85.19	0.2554	-0.2627	0.2297		84.875	-0.01302	0.00164	-0.0047
85.205	0.2544	-0.2644	0.229		84.89	-0.00553	-0.000909165	-0.00377
85.22	0.2591	-0.2613	0.2285		84.905	-0.00704	-5.95502e-05	-0.00434
85.235	0.26	-0.2633	0.2316		84.92	-0.01135	0.000290065	-0.00621
85.25	0.2591	-0.262	0.2287		84.935	-0.00836	-0.00556	-0.00559
85.265	0.2605	-0.2617	0.2309		84.95	-0.01367	-0.00421	-0.00486
85.28	0.2596	-0.2605	0.2311		84.965	-0.01239	-0.00286	-0.00653
85.295	0.2587	-0.2615	0.2295		84.98	-0.0154	-0.00181	-0.0057
85.31	0.2608	-0.2629	0.2282		84.995	-0.01821	-0.00336	-0.00577
85.325	0.2604	-0.2618	0.2278		85.01	-0.01542	-0.000212243	-0.00535
85.34	0.2576	-0.2609	0.2289		85.025	-0.00973	0.00384	-0.00672
85.355	0.2607	-0.2617	0.229		85.04	-0.00814	0.00329	-0.00489
85.37	0.2593	-0.2596	0.2271		85.055	-0.00946	0.00394	-0.00726
85.385	0.2602	-0.2595	0.2292		85.07	-0.01117	0.00249	-0.00764
85.4	0.254	-0.2598	0.2296		85.085	-0.01278	0.00114	-0.00541
85.415	0.2556	-0.2616	0.2297		85.1	-0.00779	-0.000814552	-0.00548
85.43	0.2558	-0.2607	0.2283		85.115	-0.009	0.00294	-0.00505
85.445	0.2554	-0.2635	0.2288		85.13	-0.00961	0.00338	-0.00552
85.46	0.251	-0.2659	0.2288		85.145	-0.00943	0.00373	-0.0069
85.475	0.2459	-0.2624	0.2307		85.16	-0.01054	0.00138	-0.00657
85.49	0.2547	-0.2659	0.229		85.175	-0.01145	0.000833524	-0.00734
85.505	0.255	-0.2635	0.228		85.19	-0.01356	0.00278	-0.00581
85.52	0.257	-0.263	0.228		85.205	-0.01447	0.00113	-0.00649
85.535	0.2553	-0.2665	0.2298		85.22	-0.00968	0.00428	-0.00696
85.55	0.2532	-0.2654	0.2289		85.235	-0.0087	0.00233	-0.00383
85.565	0.2572	-0.2622	0.2312		85.25	-0.00951	0.00368	-0.0067
85.58	0.2585	-0.2645	0.2298		85.265	-0.00802	0.00403	-0.00447
85.595	0.2561	-0.2679	0.2306		85.28	-0.00883	0.00528	-0.00425
85.61	0.2537	-0.2686	0.2303		85.295	-0.00964	0.00433	-0.00582
85.625	0.2532	-0.2653	0.2281		85.31	-0.00746	0.00298	-0.00709
85.64	0.2551	-0.2662	0.2278		85.325	-0.00777	0.00413	-0.00746
85.655	0.2548	-0.2659	0.2301		85.34	-0.01048	0.00508	-0.00634
85.67	0.2506	-0.2685	0.2288		85.355	-0.00729	0.00433	-0.00621
85.685	0.2507	-0.2659	0.2292		85.37	-0.0086	0.00648	-0.00808
85.7	0.2521	-0.2677	0.2303		85.385	-0.00761	0.00663	-0.00595
85.715	0.2538	-0.2637	0.2278		85.4	-0.01373	0.00638	-0.00552
85.73	0.2555	-0.2662	0.2283		85.415	-0.01204	0.00463	-0.0054
85.745	0.251	-0.2675	0.23		85.43	-0.01175	0.00558	-0.00677
85.76	0.2517	-0.2654	0.2298		85.445	-0.01206	0.00283	-0.00624
85.775	0.2452	-0.2681	0.2275		85.46	-0.01637	0.000476214	-0.00621
85.79	0.2495	-0.2693	0.2276		85.475	-0.02138	0.00403	-0.00429
85.805	0.2499	-0.2627	0.2282		85.49	-0.0125	0.000575444	-0.00596
85.82	0.2539	-0.2619	0.2285		85.505	-0.01211	0.00303	-0.00693
85.835	0.2489	-0.2673	0.2289		85.52	-0.01002	0.00357	-0.0069
85.85	0.2512	-0.2683	0.2284		85.535	-0.01163	0.00012429	-0.00507
85.865	0.2507	-0.2668	0.2282		85.55	-0.01364	0.00127	-0.00595
85.88	0.2483	-0.2694	0.2281		85.565	-0.00955	0.00452	-0.00362
85.895	0.2532	-0.2697	0.2307		85.58	-0.00817	0.00227	-0.00499
85.91	0.2494	-0.2676	0.2289		85.595	-0.01048	-0.00108	-0.00416
85.925	0.2444	-0.2679	0.2273		85.61	-0.01279	-0.00173	-0.00444
85.94	0.2425	-0.2689	0.2277		85.625	-0.0132	0.00162	-0.00661
85.955	0.2443	-0.2692	0.2286		85.64	-0.01121	0.000771597	-0.00688
85.97	0.2489	-0.271	0.2295		85.655	-0.01143	0.00112	-0.00455
85.985	0.243	-0.2705	0.2292		85.67	-0.01554	-0.00143	-0.00582
86	0.243	-0.2717	0.2298		85.685	-0.01535	0.00122	-0.0054
86.015	0.2451	-0.2721	0.2301		85.7	-0.01386	-0.000529942	-0.00427
86.03	0.2444	-0.2715	0.2306		85.715	-0.01207	0.00352	-0.00674
86.045	0.2401	-0.2735	0.2284		85.73	-0.01028	0.00107	-0.00621
86.06	0.2524	-0.2745	0.2297		85.745	-0.0147	-0.000181096	-0.00449
86.075	0.2475	-0.2758	0.2296		85.76	-0.01391	0.00197	-0.00466
86.09	0.2476	-0.2754	0.2291		85.775	-0.02032	-0.000681866	-0.00693
86.105	0.2446	-0.2729	0.2283		85.79	-0.01593	-0.00183	-0.0068
86.12	0.248	-0.2753	0.228		85.805	-0.01544	0.00482	-0.00617
86.135	0.2464	-0.2758	0.2284		85.82	-0.01135	0.00567	-0.00585
86.15	0.2451	-0.2736	0.2285		85.835	-0.01627	0.000316595	-0.00542
86.165	0.2437	-0.27	0.2287		85.85	-0.01388	-0.00063379	-0.00589
86.18	0.2447	-0.2729	0.2276		85.865	-0.01429	0.000915826	-0.00606
86.195	0.2402	-0.2747	0.2278		85.88	-0.0166	-0.00163	-0.00614
86.21	0.2368	-0.2771	0.2278		85.895	-0.01161	-0.00188	-0.00351
86.225	0.245	-0.2763	0.2301		85.91	-0.01532	0.000264671	-0.00528
86.24	0.2489	-0.2781	0.2286		85.925	-0.02024	1.42866e-05	-0.00685
86.255	0.2501	-0.2754	0.2301		85.94	-0.02205	-0.000936098	-0.00643
86.27	0.2489	-0.2749	0.2289		85.955	-0.02016	-0.00119	-0.0055
86.285	0.2457	-0.2725	0.2285		85.97	-0.01547	-0.00294	-0.00457
86.3	0.2478	-0.2722	0.2297		85.985	-0.02128	-0.00239	-0.00484
86.315	0.2452	-0.2726	0.2304		86	-0.02119	-0.00354	-0.00421
86.33	0.2431	-0.2722	0.2276		86.015	-0.01901	-0.00389	-0.00389
86.345	0.2467	-0.2718	0.2276		86.03	-0.01962	-0.00324	-0.00336
86.36	0.2435	-0.2697	0.2292		86.045	-0.02383	-0.00519	-0.00553
86.375	0.244	-0.2722	0.2272		86.06	-0.01144	-0.00614	-0.0042
86.39	0.2449	-0.2724	0.2273		86.075	-0.01625	-0.00739	-0.00428
86.405	0.2467	-0.2744	0.2275		86.09	-0.01607	-0.00694	-0.00475
86.42	0.2443	-0.2724	0.2289		86.105	-0.01898	-0.00439	-0.00552
86.435	0.2469	-0.2713	0.2278		86.12	-0.01549	-0.00674	-0.00579
86.45	0.2461	-0.2692	0.2248		86.135	-0.017	-0.00719	-0.00536
86.465	0.2431	-0.2698	0.2273		86.15	-0.01821	-0.00494	-0.00524
86.48	0.2475	-0.2717	0.2269		86.165	-0.01952	-0.00129	-0.00501
86.495	0.2502	-0.2704	0.2285		86.18	-0.01844	-0.00414	-0.00608
86.51	0.2475	-0.2708	0.2292		86.195	-0.02285	-0.00589	-0.00585
86.525	0.246	-0.2753	0.2262		86.21	-0.02616	-0.00824	-0.00583
86.54	0.2459	-0.2743	0.2273		86.225	-0.01787	-0.00739	-0.0035
86.555	0.2495	-0.2726	0.2266		86.24	-0.01388	-0.00914	-0.00497
86.57	0.251	-0.2721	0.227		86.255	-0.01259	-0.00639	-0.00344
86.585	0.2498	-0.2707	0.2269		86.27	-0.01371	-0.00584	-0.00461
86.6	0.2517	-0.2723	0.2266		86.285	-0.01682	-0.00339	-0.00499
86.615	0.2455	-0.2734	0.2255		86.3	-0.01463	-0.00305	-0.00376
86.63	0.2437	-0.272	0.2276		86.315	-0.01714	-0.0034	-0.00303
86.645	0.2405	-0.276	0.2271		86.33	-0.01915	-0.00295	-0.0058
86.66	0.2393	-0.2763	0.2289		86.345	-0.01546	-0.0025	-0.00578
86.675	0.2424	-0.2721	0.2289		86.36	-0.01858	-0.000346871	-0.00415
86.69	0.2448	-0.2747	0.2305		86.375	-0.01799	-0.0028	-0.00612
86.705	0.2497	-0.2747	0.2275		86.39	-0.017	-0.00295	-0.00599
86.72	0.2447	-0.2754	0.226		86.405	-0.01511	-0.0049	-0.00576
86.735	0.247	-0.2724	0.2274		86.42	-0.01742	-0.00285	-0.00434
86.75	0.2456	-0.2722	0.2292		86.435	-0.01474	-0.0017	-0.00541
86.765	0.2501	-0.2717	0.229		86.45	-0.01545	0.00045082	-0.00838
86.78	0.2449	-0.2703	0.2296		86.465	-0.01836	-9.95646e-05	-0.00585
86.795	0.2494	-0.2734	0.2279		86.48	-0.01387	-0.00195	-0.00623
86.81	0.2485	-0.2708	0.2296		86.495	-0.01108	-0.000600334	-0.0046
86.825	0.2487	-0.2686	0.2288		86.51	-0.01369	-0.000950719	-0.00387
86.84	0.2505	-0.2704	0.2289		86.525	-0.01511	-0.0054	-0.00684
86.855	0.2504	-0.2684	0.2269		86.54	-0.01512	-0.00435	-0.00571
86.87	0.2513	-0.2697	0.2263		86.555	-0.01143	-0.0026	-0.00639
86.885	0.2517	-0.2693	0.2248		86.57	-0.00984	-0.00205	-0.00596
86.9	0.2506	-0.2678	0.2267		86.585	-0.01095	-0.000602643	-0.00603
86.915	0.2494	-0.2722	0.2279		86.6	-0.00896	-0.00215	-0.0063
86.93	0.2494	-0.2711	0.2278		86.615	-0.01508	-0.0032	-0.00738
86.945	0.2476	-0.2731	0.2271		86.63	-0.01679	-0.00175	-0.00525
86.96	0.252	-0.2711	0.2279		86.645	-0.0199	-0.0057	-0.00572
86.975	0.2492	-0.2732	0.2282		86.66	-0.02101	-0.00595	-0.00389
86.99	0.2497	-0.2741	0.2265		86.675	-0.01782	-0.0017	-0.00386
87.005	0.2482	-0.2751	0.2263		86.69	-0.01533	-0.00426	-0.00224
87.02	0.2439	-0.2746	0.2271		86.705	-0.01035	-0.00421	-0.00521
87.035	0.2443	-0.2744	0.228		86.72	-0.01526	-0.00486	-0.00668
87.05	0.2454	-0.273	0.2268		86.735	-0.01287	-0.00181	-0.00525
87.065	0.2427	-0.2739	0.2276		86.75	-0.01418	-0.00156	-0.00343
87.08	0.2433	-0.2734	0.2257		86.765	-0.00959	-0.00101	-0.0036
87.095	0.2464	-0.2745	0.2252		86.78	-0.0147	0.000442356	-0.00297
87.11	0.242	-0.2733	0.2259		86.795	-0.01012	-0.00261	-0.00464
87.125	0.2436	-0.2738	0.2258		86.81	-0.01093	4.15861e-05	-0.00291
87.14	0.2449	-0.274	0.227		86.825	-0.01064	0.00229	-0.00369
87.155	0.2467	-0.273	0.2281		86.84	-0.00875	0.000540817	-0.00356
87.17	0.2424	-0.2702	0.2262		86.855	-0.00876	0.00259	-0.00553
87.185	0.2447	-0.2688	0.2278		86.87	-0.00778	0.00134	-0.0061
87.2	0.2463	-0.2746	0.2287		86.885	-0.00729	0.00179	-0.00758
87.215	0.2456	-0.2749	0.2281		86.9	-0.0083	0.00334	-0.00565
87.23	0.2427	-0.2731	0.2279		86.915	-0.00941	-0.00101	-0.00442
87.245	0.2441	-0.2747	0.2271		86.93	-0.00932	0.000138508	-0.00449
87.26	0.2448	-0.2732	0.2254		86.945	-0.01103	-0.00181	-0.00517
87.275	0.2434	-0.2738	0.227		86.96	-0.00655	0.000237739	-0.00434
87.29	0.2471	-0.278	0.2259		86.975	-0.00926	-0.00181	-0.00401
87.305	0.243	-0.2729	0.2278		86.99	-0.00867	-0.00266	-0.00568
87.32	0.2389	-0.2708	0.2259		87.005	-0.01008	-0.00361	-0.00585
87.335	0.2395	-0.272	0.2256		87.02	-0.01429	-0.00306	-0.00503
87.35	0.2404	-0.2737	0.2262		87.035	-0.0138	-0.00281	-0.0041
87.365	0.2451	-0.2731	0.2268		87.05	-0.01262	-0.00136	-0.00527
87.38	0.2457	-0.2712	0.226		87.065	-0.01523	-0.00221	-0.00444
87.395	0.2427	-0.272	0.2271		87.08	-0.01454	-0.00167	-0.00632
87.41	0.248	-0.2743	0.228		87.095	-0.01135	-0.00272	-0.00679
87.425	0.2442	-0.271	0.2274		87.11	-0.01566	-0.00147	-0.00606
87.44	0.2479	-0.2749	0.2256		87.125	-0.01397	-0.00192	-0.00613
87.455	0.2424	-0.276	0.2245		87.14	-0.01259	-0.00207	-0.0049
87.47	0.2424	-0.2773	0.2257		87.155	-0.0107	-0.00102	-0.00378
87.485	0.242	-0.2746	0.2261		87.17	-0.01491	0.00183	-0.00565
87.5	0.2445	-0.2753	0.2288		87.185	-0.01252	0.00328	-0.00402
87.515	0.2418	-0.2765	0.2288		87.2	-0.01083	-0.00247	-0.00309
87.53	0.2407	-0.2763	0.2281		87.215	-0.01144	-0.00272	-0.00367
87.545	0.2382	-0.2726	0.2256		87.23	-0.01426	-0.000869187	-0.00384
87.56	0.2429	-0.2754	0.2265		87.245	-0.01277	-0.00242	-0.00461
87.575	0.2447	-0.278	0.2257		87.26	-0.01198	-0.000869957	-0.00628
87.59	0.242	-0.2739	0.2269		87.275	-0.01329	-0.00142	-0.00465
87.605	0.2427	-0.2749	0.2263		87.29	-0.0095	-0.00557	-0.00573
87.62	0.2414	-0.2753	0.2262		87.305	-0.01352	-0.000421111	-0.0038
87.635	0.2444	-0.2756	0.2274		87.32	-0.01753	0.00173	-0.00567
87.65	0.2456	-0.2743	0.225		87.335	-0.01684	0.00057812	-0.00594
87.665	0.2419	-0.2746	0.2249		87.35	-0.01585	-0.00107	-0.00532
87.68	0.2457	-0.2755	0.2274		87.365	-0.01106	-0.00042265	-0.00469
87.695	0.2466	-0.2754	0.226		87.38	-0.01037	0.00153	-0.00546
87.71	0.2454	-0.2761	0.225		87.395	-0.01329	0.000776581	-0.00433
87.725	0.2432	-0.2768	0.2275		87.41	-0.0079	-0.00147	-0.0034
87.74	0.2453	-0.2808	0.2288		87.425	-0.01161	0.00188	-0.00398
87.755	0.2391	-0.2806	0.2285		87.44	-0.00782	-0.00197	-0.00575
87.77	0.2379	-0.2801	0.2288		87.455	-0.01323	-0.00302	-0.00682
87.785	0.2333	-0.2809	0.2282		87.47	-0.01314	-0.00428	-0.00559
87.8	0.2359	-0.2791	0.2291		87.485	-0.01346	-0.00153	-0.00517
87.815	0.2386	-0.2773	0.2291		87.5	-0.01087	-0.00218	-0.00244
87.83	0.2402	-0.2804	0.2285		87.515	-0.01348	-0.00333	-0.00241
87.845	0.2409	-0.2818	0.2294		87.53	-0.01449	-0.00308	-0.00308
87.86	0.2433	-0.2822	0.2289		87.545	-0.0169	0.000672733	-0.00555
87.875	0.2342	-0.2785	0.2283		87.56	-0.01211	-0.00208	-0.00463
87.89	0.2382	-0.2781	0.2256		87.575	-0.01023	-0.00463	-0.0054
87.905	0.238	-0.2804	0.2273		87.59	-0.01284	-0.000478421	-0.00417
87.92	0.2347	-0.2809	0.2277		87.605	-0.01205	-0.00143	-0.00474
87.935	0.2378	-0.2837	0.2253		87.62	-0.01326	-0.00178	-0.00482
87.95	0.2329	-0.2843	0.2248		87.635	-0.01017	-0.00203	-0.00359
87.965	0.2317	-0.2772	0.2253		87.65	-0.00889	-0.00067996	-0.00596
87.98	0.239	-0.2774	0.2283		87.665	-0.0125	-0.000930345	-0.00603
87.995	0.2387	-0.2776	0.2246		87.68	-0.00861	-0.00178	-0.0035
88.01	0.2335	-0.2756	0.2258		87.695	-0.00762	-0.00163	-0.00488
88.025	0.2348	-0.2769	0.2253		87.71	-0.00873	-0.00228	-0.00585
88.04	0.2339	-0.277	0.2256		87.725	-0.01084	-0.00293	-0.00332
88.055	0.2339	-0.2764	0.2248		87.74	-0.00866	-0.00688	-0.00199
88.07	0.2363	-0.272	0.2256		87.755	-0.01477	-0.00663	-0.00227
88.085	0.239	-0.277	0.2257		87.77	-0.01588	-0.00608	-0.00194
88.1	0.2397	-0.2756	0.2273		87.785	-0.02039	-0.00683	-0.00251
88.115	0.2413	-0.276	0.2283		87.8	-0.0177	-0.00498	-0.00158
88.13	0.2421	-0.2729	0.2288		87.815	-0.01491	-0.00313	-0.00155
88.145	0.2426	-0.2741	0.2283		87.83	-0.01323	-0.00618	-0.00213
88.16	0.2433	-0.2757	0.227		87.845	-0.01244	-0.00753	-0.0012
88.175	0.2379	-0.2763	0.2266		87.86	-0.00995	-0.00789	-0.00167
88.19	0.2429	-0.2804	0.2272		87.875	-0.01896	-0.00414	-0.00224
88.205	0.2423	-0.2785	0.2262		87.89	-0.01487	-0.00369	-0.00492
88.22	0.2419	-0.2777	0.2257		87.905	-0.01498	-0.00594	-0.00319
88.235	0.2358	-0.2798	0.2262		87.92	-0.0182	-0.00639	-0.00276
88.25	0.2368	-0.2778	0.2272		87.935	-0.01501	-0.00914	-0.00513
88.265	0.2359	-0.2769	0.2251		87.95	-0.01982	-0.00969	-0.00561
88.28	0.2343	-0.2781	0.2263		87.965	-0.02093	-0.00254	-0.00508
88.295	0.2324	-0.2812	0.2277		87.98	-0.01354	-0.00269	-0.00205
88.31	0.2331	-0.2788	0.2254		87.995	-0.01375	-0.00284	-0.00572
88.325	0.2354	-0.2787	0.2248		88.01	-0.01887	-0.000789194	-0.00449
88.34	0.2393	-0.2776	0.2249		88.025	-0.01748	-0.00204	-0.00497
88.355	0.235	-0.2768	0.226		88.04	-0.01829	-0.00209	-0.00464
88.37	0.2369	-0.2754	0.2276		88.055	-0.0182	-0.00144	-0.00541
88.385	0.2342	-0.2773	0.2278		88.07	-0.01571	0.00301	-0.00458
88.4	0.2326	-0.2822	0.2274		88.085	-0.01293	-0.00194	-0.00446
88.415	0.2341	-0.2821	0.2258		88.1	-0.01214	-0.000491503	-0.00283
88.43	0.2388	-0.2823	0.2276		88.115	-0.01045	-0.000841887	-0.0018
88.445	0.2352	-0.2813	0.2278		88.13	-0.00956	0.00231	-0.00127
88.46	0.2366	-0.2837	0.226		88.145	-0.00897	0.00116	-0.00174
88.475	0.2373	-0.2853	0.2236		88.16	-0.00818	-0.000393042	-0.00302
88.49	0.2359	-0.2833	0.2245		88.175	-0.0135	-0.000943427	-0.00339
88.505	0.2343	-0.2809	0.2236		88.19	-0.00841	-0.00499	-0.00276
88.52	0.2334	-0.2776	0.2253		88.205	-0.00892	-0.00304	-0.00373
88.535	0.2347	-0.279	0.2246		88.22	-0.00923	-0.00219	-0.00421
88.55	0.2379	-0.2819	0.2263		88.235	-0.01524	-0.00424	-0.00368
88.565	0.2363	-0.2808	0.2256		88.25	-0.01415	-0.0022	-0.00265
88.58	0.2348	-0.2778	0.2263		88.265	-0.01497	-0.00125	-0.00472
88.595	0.2401	-0.2815	0.2256		88.28	-0.01648	-0.0024	-0.00349
88.61	0.2362	-0.2814	0.2271		88.295	-0.01829	-0.00545	-0.00207
88.625	0.2368	-0.2808	0.2262		88.31	-0.0175	-0.003	-0.00434
88.64	0.2357	-0.2808	0.2251		88.325	-0.01511	-0.00285	-0.00491
88.655	0.236	-0.2824	0.2249		88.34	-0.01112	-0.0017	-0.00478
88.67	0.2371	-0.2821	0.2266		88.355	-0.01534	-0.000848044	-0.00366
88.685	0.2336	-0.2836	0.2249		88.37	-0.01335	0.000601572	-0.00203
88.7	0.2297	-0.2827	0.2275		88.385	-0.01596	-0.00125	-0.0018
88.715	0.2312	-0.2801	0.2265		88.4	-0.01747	-0.0061	-0.00217
88.73	0.233	-0.2804	0.2249		88.415	-0.01588	-0.00595	-0.00374
88.745	0.2363	-0.2795	0.2253		88.43	-0.0111	-0.0061	-0.00192
88.76	0.2369	-0.2807	0.2231		88.445	-0.01461	-0.00505	-0.00169
88.775	0.2364	-0.2798	0.2243		88.46	-0.01312	-0.0074	-0.00346
88.79	0.2351	-0.2783	0.2266		88.475	-0.01233	-0.00895	-0.00583
88.805	0.2332	-0.2801	0.2273		88.49	-0.01364	-0.0069	-0.00491
88.82	0.2332	-0.2847	0.225		88.505	-0.01515	-0.00445	-0.00578
88.835	0.2341	-0.2807	0.2258		88.52	-0.01597	-0.0011	-0.00405
88.85	0.2364	-0.2821	0.2253		88.535	-0.01458	-0.00245	-0.00472
88.865	0.2421	-0.2827	0.2259		88.55	-0.01129	-0.0053	-0.00299
88.88	0.2416	-0.2802	0.2252		88.565	-0.0128	-0.00415	-0.00367
88.895	0.2348	-0.2788	0.2241		88.58	-0.01421	-0.0011	-0.00294
88.91	0.2341	-0.2799	0.2247		88.595	-0.00882	-0.00475	-0.00361
88.925	0.2347	-0.2808	0.2253		88.61	-0.01264	-0.0046	-0.00208
88.94	0.2331	-0.2802	0.2238		88.625	-0.01195	-0.00395	-0.00296
88.955	0.2276	-0.2786	0.2243		88.64	-0.01296	-0.00391	-0.00403
88.97	0.2335	-0.2816	0.2237		88.655	-0.01257	-0.00546	-0.0042
88.985	0.2248	-0.2804	0.2234		88.67	-0.01138	-0.00511	-0.00247
89	0.2293	-0.2832	0.2248		88.685	-0.01479	-0.00656	-0.00414
89.015	0.2265	-0.2835	0.2262		88.7	-0.01861	-0.00561	-0.00152
89.03	0.2293	-0.2842	0.2264		88.715	-0.01702	-0.00296	-0.00249
89.045	0.2282	-0.2802	0.2243		88.73	-0.01513	-0.00321	-0.00406
89.06	0.2316	-0.2825	0.2261		88.745	-0.01174	-0.00226	-0.00363
89.075	0.236	-0.2824	0.2275		88.76	-0.01105	-0.00341	-0.00581
89.09	0.2309	-0.2799	0.2281		88.775	-0.01146	-0.00246	-0.00458
89.105	0.2292	-0.2794	0.2268		88.79	-0.01268	-0.000909201	-0.00225
89.12	0.2327	-0.2787	0.2245		88.805	-0.01449	-0.00266	-0.00152
89.135	0.2332	-0.2788	0.2255		88.82	-0.0144	-0.00721	-0.0038
89.15	0.2317	-0.2802	0.2255		88.835	-0.01341	-0.00316	-0.00297
89.165	0.2264	-0.283	0.2262		88.85	-0.01102	-0.00451	-0.00344
89.18	0.2277	-0.2838	0.2286		88.865	-0.00524	-0.00506	-0.00281
89.195	0.2281	-0.2839	0.2268		88.88	-0.00565	-0.00251	-0.00348
89.21	0.2306	-0.2853	0.2283		88.895	-0.01236	-0.00106	-0.00456
89.225	0.2339	-0.2848	0.2284		88.91	-0.01297	-0.00211	-0.00393
89.24	0.2334	-0.2837	0.2262		88.925	-0.01228	-0.00296	-0.0033
89.255	0.2329	-0.2836	0.2272		88.94	-0.01379	-0.00231	-0.00477
89.27	0.2333	-0.2833	0.2275		88.955	-0.01921	-0.000663434	-0.00425
89.285	0.233	-0.2823	0.2261		88.97	-0.01322	-0.00361	-0.00482
89.3	0.233	-0.2824	0.2242		88.985	-0.02183	-0.00236	-0.00509
89.315	0.2323	-0.2831	0.2215		89	-0.01724	-0.00511	-0.00366
89.33	0.2312	-0.2847	0.2241		89.015	-0.01995	-0.00536	-0.00223
89.345	0.2337	-0.2857	0.224		89.03	-0.01706	-0.00602	-0.00201
89.36	0.2301	-0.2865	0.2238		89.045	-0.01808	-0.00197	-0.00408
89.375	0.2322	-0.285	0.2249		89.06	-0.01459	-0.00422	-0.00225
89.39	0.2301	-0.2837	0.2262		89.075	-0.0101	-0.00407	-0.000823091
89.405	0.2316	-0.2866	0.2262		89.09	-0.01511	-0.00152	-0.00019533
89.42	0.2268	-0.2846	0.2264		89.105	-0.01672	-0.000967281	-0.00147
89.435	0.2232	-0.2831	0.2271		89.12	-0.01313	-0.000217666	-0.00374
89.45	0.2248	-0.2854	0.2259		89.135	-0.01255	-0.000268051	-0.00271
89.465	0.2272	-0.2849	0.2234		89.15	-0.01396	-0.00162	-0.00268
89.48	0.2255	-0.2834	0.2247		89.165	-0.01917	-0.00437	-0.00196
89.495	0.232	-0.2842	0.2244		89.18	-0.01778	-0.00512	0.000471233
89.51	0.2316	-0.2823	0.2252		89.195	-0.01729	-0.00517	-0.0013
89.525	0.2291	-0.2855	0.2244		89.21	-0.01471	-0.00652	0.000226754
89.54	0.2301	-0.2846	0.2248		89.225	-0.01132	-0.00597	0.000354515
89.555	0.2354	-0.2841	0.2237		89.24	-0.01173	-0.00482	-0.00182
89.57	0.2353	-0.2837	0.2254		89.255	-0.01214	-0.00467	-0.000789964
89.585	0.2343	-0.2822	0.2269		89.27	-0.01165	-0.00432	-0.000462204
89.6	0.2308	-0.2825	0.2263		89.285	-0.01186	-0.00327	-0.00183
89.615	0.2318	-0.2813	0.2255		89.3	-0.01178	-0.00332	-0.00371
89.63	0.2329	-0.2825	0.2249		89.315	-0.01239	-0.00397	-0.00638
89.645	0.2305	-0.2846	0.2241		89.33	-0.0134	-0.00552	-0.00375
89.66	0.2317	-0.2837	0.2245		89.345	-0.01081	-0.00647	-0.00382
89.675	0.2296	-0.284	0.2257		89.36	-0.01432	-0.00722	-0.004
89.69	0.2254	-0.2831	0.2242		89.375	-0.01213	-0.00567	-0.00287
89.705	0.2321	-0.284	0.2261		89.39	-0.01415	-0.00432	-0.00154
89.72	0.2325	-0.2826	0.2239		89.405	-0.01256	-0.00717	-0.00151
89.735	0.231	-0.2817	0.2223		89.42	-0.01727	-0.00513	-0.00128
89.75	0.2284	-0.2817	0.2242		89.435	-0.02078	-0.00358	-0.000556838
89.765	0.2296	-0.2806	0.2243		89.45	-0.01909	-0.00583	-0.00173
89.78	0.2281	-0.2823	0.2239		89.465	-0.0166	-0.00528	-0.0042
89.795	0.2279	-0.2784	0.2243		89.48	-0.01822	-0.00373	-0.00287
89.81	0.228	-0.2797	0.2238		89.495	-0.01163	-0.00448	-0.00315
89.825	0.229	-0.2789	0.2271		89.51	-0.01194	-0.00253	-0.00232
89.84	0.2292	-0.2809	0.2248		89.525	-0.01435	-0.00568	-0.00309
89.855	0.2309	-0.2815	0.225		89.54	-0.01326	-0.00473	-0.00266
89.87	0.2286	-0.2794	0.227		89.555	-0.00787	-0.00418	-0.00373
89.885	0.2297	-0.2808	0.2258		89.57	-0.00789	-0.00373	-0.00201
89.9	0.231	-0.2794	0.2268		89.585	-0.0088	-0.00218	-0.000479232
89.915	0.2278	-0.2807	0.2241		89.6	-0.01221	-0.00243	-0.00105
89.93	0.2268	-0.2822	0.2263		89.615	-0.01112	-0.00118	-0.00182
89.945	0.2257	-0.283	0.2247		89.63	-0.00993	-0.00233	-0.0024
89.96	0.2287	-0.2843	0.2257		89.645	-0.01225	-0.00438	-0.00317
89.975	0.2239	-0.2858	0.2252		89.66	-0.01096	-0.00343	-0.00274
89.99	0.2249	-0.2856	0.2264		89.675	-0.01297	-0.00368	-0.00151
90.005	0.2236	-0.2835	0.2261		89.69	-0.01708	-0.00273	-0.00298
90.02	0.2283	-0.285	0.2255		89.705	-0.01029	-0.00358	-0.00106
90.035	0.2249	-0.2798	0.2236		89.72	-0.0098	-0.00213	-0.00323
90.05	0.2249	-0.2854	0.2244		89.735	-0.01122	-0.00118	-0.0048
90.065	0.2239	-0.2867	0.2222		89.75	-0.01373	-0.00113	-0.00287
90.08	0.226	-0.2869	0.2247		89.765	-0.01244	1.57896e-05	-0.00275
90.095	0.2244	-0.2839	0.2233		89.78	-0.01385	-0.00163	-0.00312
90.11	0.2279	-0.2876	0.225		89.795	-0.01396	0.00232	-0.00269
90.125	0.2263	-0.2872	0.2244		89.81	-0.01377	0.00106	-0.00316
90.14	0.2236	-0.2855	0.225		89.825	-0.01269	0.00191	0.000164936
90.155	0.2229	-0.2858	0.2237		89.84	-0.0124	-3.61342e-05	-0.00211
90.17	0.2239	-0.2852	0.2245		89.855	-0.01061	-0.000586519	-0.00188
90.185	0.2233	-0.2834	0.2235		89.87	-0.01282	0.00156	0.000148218
90.2	0.2196	-0.287	0.223		89.885	-0.01163	0.000212712	-0.00102
90.215	0.2212	-0.287	0.2247		89.9	-0.01024	0.00166	3.73919e-06
90.23	0.2212	-0.2856	0.2259		89.915	-0.01336	0.000411942	-0.00267
90.245	0.2289	-0.2871	0.2236		89.93	-0.01427	-0.00104	-0.00044074
90.26	0.2289	-0.2879	0.2245		89.945	-0.01528	-0.00179	-0.00201
90.275	0.2201	-0.2854	0.2257		89.96	-0.01219	-0.00304	-0.000985219
90.29	0.224	-0.2846	0.2252		89.975	-0.0169	-0.00449	-0.00146
90.305	0.225	-0.2869	0.2246		89.99	-0.01582	-0.00424	-0.000229698
90.32	0.2295	-0.2868	0.2242		90.005	-0.01703	-0.00209	-0.000501937
90.335	0.2271	-0.2887	0.2249		90.02	-0.01224	-0.00354	-0.00107
90.35	0.2254	-0.2882	0.2231		90.035	-0.01555	0.00171	-0.00295
90.365	0.2221	-0.2877	0.2213		90.05	-0.01546	-0.00384	-0.00212
90.38	0.2199	-0.288	0.2214		90.065	-0.01637	-0.00509	-0.00429
90.395	0.2234	-0.2923	0.2241		90.08	-0.01419	-0.00524	-0.00176
90.41	0.2228	-0.2894	0.2262		90.095	-0.0157	-0.00219	-0.00314
90.425	0.2244	-0.2883	0.2247		90.11	-0.01211	-0.00584	-0.00141
90.44	0.2236	-0.2872	0.2238		90.125	-0.01362	-0.00539	-0.00198
90.455	0.2198	-0.2885	0.2261		90.14	-0.01623	-0.00364	-0.00135
90.47	0.231	-0.2828	0.2249		90.155	-0.01684	-0.00389	-0.00262
90.485	0.2292	-0.2863	0.2244		90.17	-0.01576	-0.00324	-0.0018
90.5	0.225	-0.287	0.2249		90.185	-0.01627	-0.00139	-0.00277
90.515	0.2224	-0.2858	0.2264		90.2	-0.01988	-0.00495	-0.00324
90.53	0.2253	-0.2861	0.2255		90.215	-0.01819	-0.0049	-0.00151
90.545	0.2183	-0.2859	0.225		90.23	-0.0181	-0.00345	-0.000285529
90.56	0.2197	-0.2884	0.2252		90.245	-0.01031	-0.0049	-0.00256
90.575	0.223	-0.2876	0.2245		90.26	-0.01023	-0.00565	-0.00163
90.59	0.2239	-0.2883	0.223		90.275	-0.01894	-0.0031	-0.000402247
90.605	0.2213	-0.2881	0.2252		90.29	-0.01495	-0.00225	-0.000874487
90.62	0.2194	-0.2899	0.2238		90.305	-0.01386	-0.0045	-0.00145
90.635	0.2174	-0.2912	0.2238		90.32	-0.00927	-0.00435	-0.00182
90.65	0.2194	-0.2883	0.222		90.335	-0.01158	-0.0062	-0.00109
90.665	0.2213	-0.2871	0.2215		90.35	-0.0132	-0.00565	-0.00286
90.68	0.2225	-0.288	0.2214		90.365	-0.01641	-0.0051	-0.00464
90.695	0.2194	-0.2889	0.2238		90.38	-0.01852	-0.00535	-0.00451
90.71	0.2231	-0.2891	0.2239		90.395	-0.01493	-0.0096	-0.00178
90.725	0.226	-0.2883	0.2232		90.41	-0.01544	-0.00665	0.000347598
90.74	0.2244	-0.2893	0.2243		90.425	-0.01376	-0.0055	-0.00112
90.755	0.2174	-0.2894	0.2223		90.44	-0.01447	-0.00435	-0.002
90.77	0.2198	-0.2889	0.2226		90.455	-0.01818	-0.0056	0.000330879
90.785	0.2197	-0.2869	0.2225		90.47	-0.00689	0.000147706	-0.00084136
90.8	0.2191	-0.2869	0.2211		90.485	-0.0086	-0.0033	-0.00131
90.815	0.2221	-0.29	0.2203		90.5	-0.01271	-0.00395	-0.000785839
90.83	0.2231	-0.2881	0.2221		90.515	-0.01523	-0.0027	0.000741922
90.845	0.2222	-0.2883	0.2229		90.53	-0.01224	-0.00295	-0.000130318
90.86	0.222	-0.2865	0.2217		90.545	-0.01915	-0.0027	-0.000602557
90.875	0.2191	-0.2844	0.2223		90.56	-0.01766	-0.00515	-0.000374797
90.89	0.2249	-0.2885	0.2216		90.575	-0.01427	-0.0043	-0.00105
90.905	0.2168	-0.288	0.2236		90.59	-0.01328	-0.00496	-0.00252
90.92	0.2224	-0.2857	0.2226		90.605	-0.0158	-0.00471	-0.000291515
90.935	0.2229	-0.2864	0.2231		90.62	-0.01761	-0.00646	-0.00166
90.95	0.226	-0.2893	0.2223		90.635	-0.01952	-0.00771	-0.00164
90.965	0.2236	-0.288	0.2246		90.65	-0.01743	-0.00476	-0.00341
90.98	0.2232	-0.2891	0.2221		90.665	-0.01544	-0.00351	-0.00388
90.995	0.2293	-0.2887	0.2233		90.68	-0.01415	-0.00436	-0.00395
91.01	0.2274	-0.2893	0.2231		90.695	-0.01717	-0.00521	-0.00152
91.025	0.2258	-0.2896	0.2211		90.71	-0.01338	-0.00536	-0.0014
91.04	0.2226	-0.2897	0.2231		90.725	-0.01039	-0.00451	-0.00207
91.055	0.225	-0.2897	0.2222		90.74	-0.0119	-0.00546	-0.00094167
91.07	0.224	-0.288	0.2223		90.755	-0.01881	-0.00551	-0.00291
91.085	0.2246	-0.2887	0.2197		90.77	-0.01633	-0.00496	-0.00259
91.1	0.2206	-0.29	0.2188		90.785	-0.01634	-0.00291	-0.00266
91.115	0.217	-0.2894	0.221		90.8	-0.01685	-0.00286	-0.00403
91.13	0.2198	-0.2897	0.2198		90.815	-0.01376	-0.00591	-0.0048
91.145	0.2147	-0.288	0.2203		90.83	-0.01267	-0.00396	-0.00298
91.16	0.2224	-0.2867	0.2191		90.845	-0.01348	-0.00411	-0.00215
91.175	0.2239	-0.2897	0.2212		90.86	-0.0136	-0.00226	-0.00332
91.19	0.2269	-0.2906	0.221		90.875	-0.01641	-0.000112682	-0.00269
91.205	0.2228	-0.2879	0.2232		90.89	-0.01052	-0.00416	-0.00336
91.22	0.2243	-0.2886	0.222		90.905	-0.01853	-0.00361	-0.00134
91.235	0.2277	-0.2872	0.22		90.92	-0.01284	-0.00126	-0.00231
91.25	0.2242	-0.2873	0.2191		90.935	-0.01225	-0.00191	-0.00178
91.265	0.2243	-0.2883	0.2178		90.95	-0.00907	-0.00476	-0.00255
91.28	0.223	-0.2879	0.2174		90.965	-0.01138	-0.00341	-0.000225262
91.295	0.2223	-0.2863	0.2184		90.98	-0.01169	-0.00447	-0.0027
91.31	0.2202	-0.2887	0.219		90.995	-0.0055	-0.00402	-0.00147
91.325	0.2218	-0.2907	0.2184		91.01	-0.00731	-0.00457	-0.00164
91.34	0.2208	-0.2915	0.218		91.025	-0.00882	-0.00482	-0.00361
91.355	0.214	-0.2908	0.2208		91.04	-0.01194	-0.00487	-0.00159
91.37	0.2262	-0.2879	0.2205		91.055	-0.00945	-0.00482	-0.00246
91.385	0.2239	-0.289	0.2198		91.07	-0.01036	-0.00307	-0.00233
91.4	0.2252	-0.2927	0.2183		91.085	-0.00967	-0.00372	-0.0049
91.415	0.2249	-0.2867	0.2197		91.1	-0.01358	-0.00497	-0.00578
91.43	0.2238	-0.2881	0.2184		91.115	-0.01709	-0.00432	-0.00355
91.445	0.2219	-0.2895	0.2177		91.13	-0.01421	-0.00457	-0.00472
91.46	0.2243	-0.2923	0.2187		91.145	-0.01922	-0.00282	-0.00419
91.475	0.2236	-0.29	0.219		91.16	-0.01143	-0.00147	-0.00536
91.49	0.2133	-0.2924	0.2199		91.175	-0.00984	-0.00442	-0.00324
91.505	0.2128	-0.2928	0.2212		91.19	-0.00675	-0.00527	-0.00341
91.52	0.2131	-0.294	0.2189		91.205	-0.01077	-0.00252	-0.00118
91.535	0.2139	-0.2925	0.2169		91.22	-0.00918	-0.00317	-0.00235
91.55	0.2109	-0.292	0.2185		91.235	-0.00569	-0.00172	-0.00433
91.565	0.214	-0.2912	0.2173		91.25	-0.0091	-0.00177	-0.0052
91.58	0.2101	-0.2897	0.2183		91.265	-0.00891	-0.00272	-0.00647
91.595	0.2118	-0.2921	0.2188		91.28	-0.01012	-0.00227	-0.00684
91.61	0.2136	-0.2913	0.2205		91.295	-0.01074	-0.000623455	-0.00581
91.625	0.2132	-0.2943	0.2194		91.31	-0.01275	-0.00297	-0.00519
91.64	0.2146	-0.2919	0.2182		91.325	-0.01106	-0.00492	-0.00576
91.655	0.2177	-0.2929	0.2187		91.34	-0.01197	-0.00567	-0.00613
91.67	0.2171	-0.295	0.2191		91.355	-0.01868	-0.00492	-0.0033
91.685	0.2178	-0.2925	0.2182		91.37	-0.00639	-0.00198	-0.00358
91.7	0.2087	-0.2902	0.2188		91.385	-0.00861	-0.00303	-0.00425
91.715	0.2189	-0.2941	0.2183		91.4	-0.00722	-0.00668	-0.00572
91.73	0.213	-0.293	0.2184		91.415	-0.00743	-0.000626533	-0.00429
91.745	0.2125	-0.2933	0.2204		91.43	-0.00844	-0.00198	-0.00556
91.76	0.2125	-0.2962	0.2202		91.445	-0.01025	-0.00333	-0.00624
91.775	0.2111	-0.2942	0.221		91.46	-0.00776	-0.00608	-0.00521
91.79	0.2131	-0.2926	0.2205		91.475	-0.00838	-0.00373	-0.00488
91.805	0.212	-0.2945	0.2195		91.49	-0.01859	-0.00608	-0.00395
91.82	0.2177	-0.2924	0.2187		91.505	-0.019	-0.00643	-0.00263
91.835	0.2155	-0.2958	0.2186		91.52	-0.01861	-0.00758	-0.0049
91.85	0.213	-0.2961	0.2187		91.535	-0.01772	-0.00603	-0.00687
91.865	0.2167	-0.2946	0.2191		91.55	-0.02064	-0.00548	-0.00524
91.88	0.2167	-0.2952	0.2183		91.565	-0.01745	-0.00463	-0.00641
91.895	0.2117	-0.2949	0.2175		91.58	-0.02126	-0.00308	-0.00539
91.91	0.2135	-0.2934	0.2162		91.595	-0.01947	-0.00543	-0.00486
91.925	0.2147	-0.2964	0.2169		91.61	-0.01758	-0.00458	-0.00313
91.94	0.2117	-0.2938	0.217		91.625	-0.01789	-0.00753	-0.0042
91.955	0.2148	-0.2927	0.2153		91.64	-0.01641	-0.00508	-0.00538
91.97	0.2166	-0.293	0.2189		91.655	-0.01322	-0.00603	-0.00485
91.985	0.2116	-0.2942	0.2205		91.67	-0.01373	-0.00808	-0.00442
92	0.2132	-0.2921	0.2177		91.685	-0.01294	-0.00553	-0.00529
92.015	0.2067	-0.2922	0.217		91.7	-0.02195	-0.00318	-0.00466
92.03	0.2104	-0.2948	0.2164		91.715	-0.01166	-0.00703	-0.00514
92.045	0.209	-0.2957	0.2167		91.73	-0.01748	-0.00588	-0.00501
92.06	0.2108	-0.2966	0.2148		91.745	-0.01789	-0.00613	-0.00298
92.075	0.2107	-0.2925	0.2155		91.76	-0.0178	-0.00899	-0.00315
92.09	0.211	-0.2902	0.2161		91.775	-0.01911	-0.00694	-0.00233
92.105	0.2109	-0.2937	0.2159		91.79	-0.01702	-0.00529	-0.0028
92.12	0.2116	-0.2954	0.2157		91.805	-0.01803	-0.00714	-0.00377
92.135	0.2155	-0.2949	0.2162		91.82	-0.01225	-0.00499	-0.00454
92.15	0.2119	-0.2941	0.2157		91.835	-0.01436	-0.00834	-0.00462
92.165	0.2125	-0.2914	0.216		91.85	-0.01677	-0.00859	-0.00449
92.18	0.2144	-0.292	0.216		91.865	-0.01298	-0.00704	-0.00406
92.195	0.2138	-0.2967	0.2178		91.88	-0.01289	-0.00759	-0.00483
92.21	0.2108	-0.2942	0.2166		91.895	-0.0178	-0.00724	-0.0056
92.225	0.2146	-0.2916	0.2155		91.91	-0.01592	-0.00569	-0.00688
92.24	0.2146	-0.2918	0.2152		91.925	-0.01463	-0.00864	-0.00615
92.255	0.2144	-0.2898	0.2169		91.94	-0.01754	-0.00599	-0.00602
92.27	0.2129	-0.2932	0.2163		91.955	-0.01435	-0.00484	-0.00769
92.285	0.2121	-0.2938	0.2164		91.97	-0.01246	-0.00509	-0.00407
92.3	0.2116	-0.2932	0.2154		91.985	-0.01738	-0.00624	-0.00244
92.315	0.2131	-0.2931	0.2195		92	-0.01569	-0.00409	-0.00521
92.33	0.2163	-0.2972	0.2181		92.015	-0.0221	-0.00414	-0.00588
92.345	0.2133	-0.2945	0.2194		92.03	-0.01831	-0.00669	-0.00645
92.36	0.2138	-0.2928	0.2169		92.045	-0.01962	-0.00754	-0.00613
92.375	0.2183	-0.2928	0.2184		92.06	-0.01773	-0.00839	-0.008
92.39	0.2134	-0.2919	0.2178		92.075	-0.01775	-0.00424	-0.00727
92.405	0.2115	-0.2922	0.2181		92.09	-0.01736	-0.00189	-0.00664
92.42	0.2105	-0.2934	0.2173		92.105	-0.01737	-0.00534	-0.00682
92.435	0.2083	-0.2937	0.2174		92.12	-0.01658	-0.00699	-0.00699
92.45	0.2105	-0.2929	0.2134		92.135	-0.01259	-0.00645	-0.00646
92.465	0.2152	-0.2931	0.2148		92.15	-0.0161	-0.0056	-0.00693
92.48	0.2152	-0.2926	0.2155		92.165	-0.01542	-0.00285	-0.0066
92.495	0.2104	-0.2911	0.2147		92.18	-0.01343	-0.0034	-0.00658
92.51	0.2072	-0.293	0.2169		92.195	-0.01394	-0.00805	-0.00475
92.525	0.2059	-0.2979	0.2163		92.21	-0.01685	-0.0055	-0.00592
92.54	0.2074	-0.2995	0.2145		92.225	-0.01296	-0.00285	-0.00699
92.555	0.2031	-0.2947	0.215		92.24	-0.01287	-0.003	-0.00727
92.57	0.2084	-0.2931	0.2178		92.255	-0.01299	-0.00094808	-0.00554
92.585	0.2063	-0.2952	0.2181		92.27	-0.0144	-0.0043	-0.00611
92.6	0.2089	-0.2922	0.2163		92.285	-0.01511	-0.00485	-0.00598
92.615	0.2074	-0.2927	0.2162		92.3	-0.01552	-0.0042	-0.00695
92.63	0.2051	-0.2925	0.2178		92.315	-0.01393	-0.00405	-0.00283
92.645	0.2025	-0.29	0.2176		92.33	-0.01064	-0.0081	-0.0042
92.66	0.2067	-0.2934	0.2169		92.345	-0.01356	-0.00535	-0.00287
92.675	0.2056	-0.2927	0.2147		92.36	-0.01297	-0.0036	-0.00534
92.69	0.2058	-0.29	0.2143		92.375	-0.00838	-0.00355	-0.00382
92.705	0.2076	-0.2922	0.2148		92.39	-0.01319	-0.0026	-0.00439
92.72	0.2074	-0.2913	0.2161		92.405	-0.015	-0.00285	-0.00406
92.735	0.2107	-0.2912	0.2148		92.42	-0.01592	-0.004	-0.00483
92.75	0.2086	-0.2898	0.2156		92.435	-0.01803	-0.00425	-0.0047
92.765	0.2087	-0.2919	0.216		92.45	-0.01574	-0.0034	-0.00868
92.78	0.2073	-0.2915	0.2162		92.465	-0.01095	-0.00355	-0.00725
92.795	0.2079	-0.2935	0.2152		92.48	-0.01086	-0.003	-0.00652
92.81	0.2072	-0.2929	0.2164		92.495	-0.01557	-0.00145	-0.00729
92.825	0.2043	-0.294	0.216		92.51	-0.01869	-0.0033	-0.00507
92.84	0.2079	-0.2986	0.2164		92.525	-0.0199	-0.00816	-0.00564
92.855	0.2081	-0.2916	0.2173		92.54	-0.01831	-0.00971	-0.00741
92.87	0.2054	-0.2934	0.2155		92.555	-0.02252	-0.00486	-0.00688
92.885	0.2039	-0.2923	0.2167		92.57	-0.01713	-0.00321	-0.00405
92.9	0.2042	-0.2924	0.2136		92.585	-0.01914	-0.00526	-0.00373
92.915	0.2056	-0.2934	0.2136		92.6	-0.01646	-0.00221	-0.0055
92.93	0.2051	-0.2917	0.2143		92.615	-0.01787	-0.00266	-0.00557
92.945	0.2024	-0.2925	0.2153		92.63	-0.02008	-0.00241	-0.00394
92.96	0.2048	-0.2917	0.2172		92.645	-0.02259	0.000141917	-0.00412
92.975	0.2037	-0.2934	0.2149		92.66	-0.0183	-0.00321	-0.00479
92.99	0.2054	-0.2934	0.2144		92.675	-0.01931	-0.00246	-0.00696
93.005	0.2024	-0.2931	0.2151		92.69	-0.01903	0.000290763	-0.00733
93.02	0.2005	-0.2927	0.2161		92.705	-0.01714	-0.00186	-0.00681
93.035	0.2046	-0.295	0.2175		92.72	-0.01725	-0.000910007	-0.00548
93.05	0.2109	-0.2933	0.2165		92.735	-0.01386	-0.000760392	-0.00675
93.065	0.2082	-0.2917	0.2163		92.75	-0.01587	0.000689224	-0.00592
93.08	0.2092	-0.2921	0.2163		92.765	-0.01569	-0.00136	-0.00549
93.095	0.2098	-0.2911	0.2158		92.78	-0.017	-0.000911546	-0.00527
93.11	0.2054	-0.294	0.2159		92.795	-0.01631	-0.00286	-0.00624
93.125	0.2044	-0.2931	0.2158		92.81	-0.01692	-0.00221	-0.00501
93.14	0.2011	-0.2951	0.2164		92.825	-0.01973	-0.00326	-0.00538
93.155	0.202	-0.2928	0.2151		92.84	-0.01604	-0.00781	-0.00496
93.17	0.2031	-0.2919	0.2189		92.855	-0.01576	-0.00076347	-0.00403
93.185	0.2066	-0.2947	0.2203		92.87	-0.01837	-0.00251	-0.0058
93.2	0.2061	-0.2918	0.2172		92.885	-0.01978	-0.00136	-0.00457
93.215	0.2015	-0.2921	0.2157		92.9	-0.01939	-0.00141	-0.00764
93.23	0.2013	-0.2912	0.2148		92.915	-0.0179	-0.00237	-0.00762
93.245	0.1971	-0.2921	0.2153		92.93	-0.01831	-0.000615393	-0.00689
93.26	0.1989	-0.2934	0.2168		92.945	-0.02093	-0.00137	-0.00586
93.275	0.2017	-0.2926	0.2143		92.96	-0.01844	-0.000516163	-0.00393
93.29	0.203	-0.2932	0.2168		92.975	-0.01945	-0.00217	-0.00621
93.305	0.2058	-0.2949	0.2153		92.99	-0.01766	-0.00212	-0.00668
93.32	0.2048	-0.2913	0.2159		93.005	-0.02057	-0.00177	-0.00595
93.335	0.209	-0.2935	0.2163		93.02	-0.02238	-0.00132	-0.00492
93.35	0.2021	-0.2956	0.2161		93.035	-0.0182	-0.00357	-0.00349
93.365	0.2049	-0.293	0.2172		93.05	-0.01181	-0.00182	-0.00447
93.38	0.2059	-0.2942	0.215		93.065	-0.01442	-0.000168856	-0.00464
93.395	0.2075	-0.2937	0.2147		93.08	-0.01333	-0.000519241	-0.00461
93.41	0.2094	-0.2936	0.2153		93.095	-0.01264	0.000530374	-0.00508
93.425	0.2033	-0.2961	0.217		93.11	-0.01695	-0.00232	-0.00496
93.44	0.2037	-0.2947	0.216		93.125	-0.01787	-0.00137	-0.00503
93.455	0.2085	-0.2954	0.2158		93.14	-0.02108	-0.00332	-0.0044
93.47	0.2066	-0.2972	0.2155		93.155	-0.02009	-0.000971165	-0.00567
93.485	0.2008	-0.2948	0.2167		93.17	-0.0189	-2.15495e-05	-0.00184
93.5	0.2059	-0.2937	0.2165		93.185	-0.01531	-0.00277	-0.000416701
93.515	0.2051	-0.2951	0.2172		93.2	-0.01573	0.000177681	-0.00349
93.53	0.2059	-0.2968	0.2162		93.215	-0.02024	-7.27037e-05	-0.00496
93.545	0.2044	-0.295	0.2174		93.23	-0.02035	0.000876911	-0.00583
93.56	0.2054	-0.2953	0.217		93.245	-0.02446	2.65267e-05	-0.00531
93.575	0.2029	-0.2956	0.2182		93.26	-0.02257	-0.00122	-0.00378
93.59	0.1963	-0.2962	0.2188		93.275	-0.01968	-0.000374243	-0.00625
93.605	0.2017	-0.2942	0.2186		93.29	-0.0183	-0.000924628	-0.00372
93.62	0.2017	-0.2978	0.2207		93.305	-0.01541	-0.00258	-0.00519
93.635	0.2016	-0.2976	0.2179		93.32	-0.01632	0.00107	-0.00457
93.65	0.2005	-0.295	0.2175		93.335	-0.01203	-0.00108	-0.00414
93.665	0.2034	-0.2962	0.2168		93.35	-0.01884	-0.00313	-0.00431
93.68	0.2065	-0.2969	0.2169		93.365	-0.01595	-0.000476551	-0.00318
93.695	0.203	-0.295	0.2178		93.38	-0.01487	-0.00163	-0.00536
93.71	0.205	-0.2967	0.2174		93.395	-0.01318	-0.00108	-0.00563
93.725	0.2054	-0.2949	0.2192		93.41	-0.01119	-0.000927706	-0.005
93.74	0.2008	-0.2945	0.2154		93.425	-0.0172	-0.00338	-0.00327
93.755	0.2051	-0.2977	0.2164		93.44	-0.01671	-0.00193	-0.00424
93.77	0.2049	-0.2965	0.2145		93.455	-0.01182	-0.00258	-0.00442
93.785	0.2034	-0.2987	0.2161		93.47	-0.01364	-0.00433	-0.00469
93.8	0.2023	-0.2962	0.2176		93.485	-0.01935	-0.00188	-0.00346
93.815	0.2021	-0.2946	0.2168		93.5	-0.01416	-0.000730014	-0.00363
93.83	0.2035	-0.2959	0.2139		93.515	-0.01487	-0.00208	-0.00291
93.845	0.2033	-0.2947	0.2141		93.53	-0.01398	-0.00373	-0.00388
93.86	0.2019	-0.2938	0.2141		93.545	-0.0154	-0.00188	-0.00265
93.875	0.2019	-0.2956	0.2143		93.56	-0.01431	-0.00213	-0.00302
93.89	0.1985	-0.2947	0.2158		93.575	-0.01672	-0.00238	-0.00179
93.905	0.1999	-0.2943	0.2155		93.59	-0.02323	-0.00293	-0.00117
93.92	0.1962	-0.2982	0.2145		93.605	-0.01774	-0.000882707	-0.00134
93.935	0.2038	-0.2977	0.2171		93.62	-0.01765	-0.00443	0.000788355
93.95	0.1976	-0.2979	0.2157		93.635	-0.01767	-0.00418	-0.00198
93.965	0.1992	-0.2962	0.2145		93.65	-0.01868	-0.00153	-0.00236
93.98	0.1995	-0.2926	0.2158		93.665	-0.01569	-0.00268	-0.00303
93.995	0.2016	-0.2946	0.2153		93.68	-0.0125	-0.00333	-0.0029
94.01	0.1985	-0.2927	0.2153		93.695	-0.01591	-0.00139	-0.00197
94.025	0.2086	-0.2947	0.2146		93.71	-0.01382	-0.00304	-0.00235
94.04	0.2024	-0.2949	0.2155		93.725	-0.01334	-0.00119	-0.000517321
94.055	0.1996	-0.2927	0.2141		93.74	-0.01785	-0.00073617	-0.00429
94.07	0.2011	-0.2911	0.2139		93.755	-0.01346	-0.00389	-0.00326
94.085	0.1996	-0.2949	0.2156		93.77	-0.01357	-0.00264	-0.00513
94.1	0.1966	-0.2961	0.2138		93.785	-0.01498	-0.00479	-0.00351
94.115	0.2017	-0.2963	0.2166		93.8	-0.01599	-0.00224	-0.00198
94.13	0.2067	-0.2966	0.2142		93.815	-0.01611	-0.000588094	-0.00275
94.145	0.2063	-0.2949	0.2118		93.83	-0.01462	-0.00184	-0.00562
94.16	0.2067	-0.2969	0.2135		93.845	-0.01473	-0.000588863	-0.0054
94.175	0.2061	-0.2968	0.2138		93.86	-0.01604	0.000360752	-0.00537
94.19	0.2048	-0.2958	0.2145		93.875	-0.01595	-0.00139	-0.00514
94.205	0.2055	-0.2944	0.2137		93.89	-0.01926	-0.000440018	-0.00361
94.22	0.2054	-0.2981	0.214		93.905	-0.01778	9.59758e-06	-0.00388
94.235	0.2038	-0.2982	0.2145		93.92	-0.02139	-0.00384	-0.00486
94.25	0.204	-0.2992	0.2153		93.935	-0.0137	-0.00329	-0.00223
94.265	0.2062	-0.2972	0.2145		93.95	-0.01981	-0.00344	-0.0036
94.28	0.2093	-0.2978	0.2141		93.965	-0.01812	-0.00169	-0.00477
94.295	0.2091	-0.2969	0.2145		93.98	-0.01774	0.00196	-0.00345
94.31	0.209	-0.2981	0.2131		93.995	-0.01555	7.28906e-06	-0.00392
94.325	0.2102	-0.2954	0.2133		94.01	-0.01856	0.00196	-0.00389
94.34	0.2115	-0.2972	0.2153		94.025	-0.00837	6.51955e-06	-0.00456
94.355	0.2075	-0.2953	0.2137		94.04	-0.01448	-0.000143865	-0.00363
94.37	0.2092	-0.2993	0.2132		94.055	-0.01719	0.00211	-0.00501
94.385	0.2085	-0.2964	0.2152		94.07	-0.01561	0.00376	-0.00518
94.4	0.2082	-0.2998	0.2134		94.085	-0.01702	4.98054e-06	-0.00345
94.415	0.2047	-0.3007	0.214		94.1	-0.01993	-0.00115	-0.00522
94.43	0.2033	-0.2984	0.2157		94.115	-0.01474	-0.0013	-0.0024
94.445	0.1992	-0.2977	0.2168		94.13	-0.00965	-0.00155	-0.00477
94.46	0.2002	-0.2961	0.2175		94.145	-0.00996	0.000203442	-0.00714
94.475	0.2009	-0.2991	0.2173		94.16	-0.00948	-0.00175	-0.00541
94.49	0.1965	-0.3001	0.2175		94.175	-0.00999	-0.0016	-0.00508
94.505	0.1998	-0.3005	0.2167		94.19	-0.0112	-0.000547713	-0.00436
94.52	0.1999	-0.2999	0.2178		94.205	-0.01041	0.000901903	-0.00513
94.535	0.2013	-0.3006	0.2158		94.22	-0.01042	-0.00275	-0.0048
94.55	0.1971	-0.3027	0.2157		94.235	-0.01193	-0.0028	-0.00427
94.565	0.1967	-0.3022	0.2163		94.25	-0.01165	-0.00375	-0.00345
94.58	0.2032	-0.3015	0.2138		94.265	-0.00936	-0.0017	-0.00422
94.595	0.1997	-0.2986	0.2138		94.28	-0.00617	-0.00225	-0.00459
94.61	0.2046	-0.3019	0.2147		94.295	-0.00628	-0.0013	-0.00416
94.625	0.2013	-0.3021	0.2156		94.31	-0.00629	-0.00245	-0.00553
94.64	0.1962	-0.3027	0.2153		94.325	-0.00501	0.000298824	-0.00531
94.655	0.1983	-0.3031	0.2142		94.34	-0.00362	-0.00145	-0.00328
94.67	0.2017	-0.298	0.2133		94.355	-0.00753	0.000498055	-0.00485
94.685	0.1947	-0.3012	0.2144		94.37	-0.00574	-0.00345	-0.00532
94.7	0.1993	-0.3001	0.2144		94.385	-0.00635	-0.000502715	-0.0033
94.715	0.1989	-0.3003	0.2131		94.4	-0.00656	-0.00385	-0.00507
94.73	0.2033	-0.3002	0.2167		94.415	-0.00998	-0.0047	-0.00444
94.745	0.1983	-0.2983	0.2165		94.43	-0.01129	-0.00235	-0.00271
94.76	0.1957	-0.2974	0.2129		94.445	-0.0153	-0.0016	-0.00158
94.775	0.1976	-0.3002	0.2133		94.46	-0.01421	4.53617e-05	-0.000857054
94.79	0.1997	-0.3014	0.2133		94.475	-0.01342	-0.00291	-0.00103
94.805	0.1958	-0.3019	0.2135		94.49	-0.01773	-0.00386	-0.000801533
94.82	0.1973	-0.3002	0.2147		94.505	-0.01435	-0.00421	-0.00157
94.835	0.1999	-0.3007	0.2158		94.52	-0.01416	-0.00356	-0.000446012
94.85	0.197	-0.3025	0.2131		94.535	-0.01267	-0.00421	-0.00242
94.865	0.1998	-0.3004	0.2129		94.55	-0.01678	-0.00626	-0.00249
94.88	0.2047	-0.3019	0.2144		94.565	-0.01709	-0.00571	-0.00186
94.895	0.2045	-0.3018	0.2146		94.58	-0.0105	-0.00496	-0.00433
94.91	0.2004	-0.2992	0.212		94.595	-0.01392	-0.00201	-0.00431
94.925	0.1984	-0.3018	0.214		94.61	-0.00893	-0.00526	-0.00338
94.94	0.1965	-0.3006	0.2143		94.625	-0.01214	-0.00541	-0.00245
94.955	0.2002	-0.3027	0.2143		94.64	-0.01715	-0.00596	-0.00272
94.97	0.2012	-0.3066	0.2153		94.655	-0.01496	-0.00631	-0.0038
94.985	0.1997	-0.307	0.2139		94.67	-0.01147	-0.00116	-0.00467
95	0.2012	-0.3058	0.2139		94.685	-0.01839	-0.00431	-0.00354
95.015	0.1993	-0.3051	0.2135		94.7	-0.0137	-0.00316	-0.00351
95.03	0.1973	-0.3044	0.2144		94.715	-0.01401	-0.00331	-0.00479
95.045	0.2016	-0.3038	0.2126		94.73	-0.00952	-0.00316	-0.00116
95.06	0.1951	-0.3047	0.2129		94.745	-0.01443	-0.00121	-0.00133
95.075	0.1972	-0.3034	0.2126		94.76	-0.01695	-0.000262333	-0.0049
95.09	0.1973	-0.307	0.2144		94.775	-0.01496	-0.00301	-0.00447
95.105	0.198	-0.3055	0.2124		94.79	-0.01277	-0.00416	-0.00445
95.12	0.192	-0.3054	0.2109		94.805	-0.01658	-0.00461	-0.00422
95.135	0.1905	-0.3045	0.2116		94.82	-0.01499	-0.00286	-0.00299
95.15	0.1956	-0.3036	0.2113		94.835	-0.0123	-0.00331	-0.00186
95.165	0.1941	-0.3061	0.2113		94.85	-0.01512	-0.00506	-0.00454
95.18	0.1956	-0.3082	0.2129		94.865	-0.01223	-0.00292	-0.00471
95.195	0.1923	-0.3042	0.2123		94.88	-0.00724	-0.00437	-0.00318
95.21	0.195	-0.3078	0.2114		94.895	-0.00735	-0.00422	-0.00295
95.225	0.1947	-0.3037	0.2113		94.91	-0.01136	-0.00157	-0.00552
95.24	0.1973	-0.3071	0.2112		94.925	-0.01327	-0.00412	-0.0035
95.255	0.1982	-0.306	0.2113		94.94	-0.01509	-0.00287	-0.00317
95.27	0.1998	-0.3054	0.2135		94.955	-0.0113	-0.00492	-0.00314
95.285	0.2013	-0.306	0.2127		94.97	-0.01021	-0.00877	-0.00211
95.3	0.2012	-0.305	0.2142		94.985	-0.01162	-0.00912	-0.00349
95.315	0.2	-0.3038	0.2127		95	-0.01003	-0.00787	-0.00346
95.33	0.2005	-0.3088	0.211		95.015	-0.01184	-0.00712	-0.00383
95.345	0.2038	-0.3075	0.2087		95.03	-0.01376	-0.00637	-0.0029
95.36	0.1983	-0.3039	0.2088		95.045	-0.00937	-0.00572	-0.00467
95.375	0.1996	-0.3051	0.2096		95.06	-0.01578	-0.00657	-0.00435
95.39	0.1914	-0.3048	0.2095		95.075	-0.01359	-0.00522	-0.00462
95.405	0.199	-0.3048	0.2085		95.09	-0.0134	-0.00877	-0.00279
95.42	0.1944	-0.3071	0.2085		95.105	-0.01262	-0.00722	-0.00476
95.435	0.1887	-0.3041	0.2094		95.12	-0.01853	-0.00707	-0.00624
95.45	0.1926	-0.3068	0.2088		95.135	-0.01994	-0.00612	-0.00551
95.465	0.1926	-0.3066	0.2069		95.15	-0.01475	-0.00517	-0.00578
95.48	0.19	-0.3045	0.2089		95.165	-0.01616	-0.00762	-0.00575
95.495	0.1921	-0.3063	0.2095		95.18	-0.01457	-0.00967	-0.00412
95.51	0.1897	-0.31	0.2076		95.195	-0.01779	-0.00562	-0.0047
95.525	0.1917	-0.3078	0.2078		95.21	-0.015	-0.00917	-0.00557
95.54	0.1903	-0.3041	0.2094		95.225	-0.01521	-0.00502	-0.00564
95.555	0.1904	-0.3043	0.2096		95.24	-0.01252	-0.00837	-0.00571
95.57	0.1905	-0.3053	0.2095		95.255	-0.01153	-0.00723	-0.00559
95.585	0.1936	-0.3042	0.2099		95.27	-0.00984	-0.00658	-0.00336
95.6	0.1935	-0.3041	0.2099		95.285	-0.00826	-0.00713	-0.00413
95.615	0.1912	-0.3024	0.211		95.3	-0.00827	-0.00608	-0.0026
95.63	0.1933	-0.3008	0.2103		95.315	-0.00938	-0.00483	-0.00407
95.645	0.1916	-0.3027	0.2095		95.33	-0.00879	-0.00978	-0.00575
95.66	0.1958	-0.3035	0.21		95.345	-0.0054	-0.00843	-0.00802
95.675	0.1951	-0.3086	0.2111		95.36	-0.01081	-0.00478	-0.00789
95.69	0.1899	-0.3043	0.2107		95.375	-0.00943	-0.00593	-0.00706
95.705	0.1908	-0.3051	0.2091		95.39	-0.01754	-0.00558	-0.00714
95.72	0.1903	-0.3032	0.21		95.405	-0.00985	-0.00553	-0.00811
95.735	0.1907	-0.2986	0.2083		95.42	-0.01436	-0.00778	-0.00808
95.75	0.1924	-0.2988	0.2085		95.435	-0.01997	-0.00473	-0.00715
95.765	0.1903	-0.296	0.2115		95.45	-0.01598	-0.00738	-0.00772
95.78	0.196	-0.2962	0.2103		95.465	-0.0159	-0.00713	-0.0096
95.795	0.1977	-0.3	0.2101		95.48	-0.01841	-0.00498	-0.00757
95.81	0.1968	-0.3002	0.2102		95.495	-0.01622	-0.00673	-0.00694
95.825	0.1959	-0.3008	0.2084		95.51	-0.01853	-0.01038	-0.00881
95.84	0.195	-0.2984	0.2094		95.525	-0.01644	-0.00813	-0.00859
95.855	0.1933	-0.3016	0.2099		95.54	-0.01776	-0.00438	-0.00696
95.87	0.1894	-0.2973	0.2083		95.555	-0.01757	-0.00453	-0.00673
95.885	0.1877	-0.3028	0.2101		95.57	-0.01738	-0.00548	-0.0068
95.9	0.1864	-0.302	0.2088		95.585	-0.01419	-0.00433	-0.00638
95.915	0.1834	-0.3044	0.2072		95.6	-0.0142	-0.00418	-0.00635
95.93	0.1772	-0.3005	0.2051		95.615	-0.01641	-0.00243	-0.00522
95.945	0.1786	-0.302	0.2072		95.63	-0.01423	-0.000784649	-0.00589
95.96	0.178	-0.3015	0.2063		95.645	-0.01584	-0.00264	-0.00666
95.975	0.182	-0.301	0.2067		95.66	-0.01155	-0.00339	-0.00614
95.99	0.1905	-0.3052	0.2073		95.675	-0.01216	-0.00844	-0.00501
96.005	0.1917	-0.3033	0.2079		95.69	-0.01727	-0.00409	-0.00538
96.02	0.1887	-0.3056	0.2076		95.705	-0.01628	-0.00484	-0.00695
96.035	0.196	-0.303	0.2101		95.72	-0.0167	-0.00289	-0.00603
96.05	0.193	-0.3058	0.2088		95.735	-0.01621	0.00176	-0.0077
96.065	0.1938	-0.3066	0.211		95.75	-0.01442	0.00161	-0.00747
96.08	0.1932	-0.3038	0.209		95.765	-0.01643	0.00446	-0.00444
96.095	0.1936	-0.3063	0.2095		95.78	-0.01064	0.00431	-0.00561
96.11	0.1995	-0.3055	0.2088		95.795	-0.00885	0.000561119	-0.00579
96.125	0.196	-0.3046	0.2077		95.81	-0.00967	0.000410734	-0.00566
96.14	0.1913	-0.3057	0.2066		95.825	-0.01048	-0.000139651	-0.00743
96.155	0.1937	-0.3053	0.2086		95.84	-0.01129	0.00231	-0.0064
96.17	0.193	-0.3063	0.2087		95.855	-0.0129	-0.00084042	-0.00588
96.185	0.1886	-0.3083	0.2083		95.87	-0.01671	0.00351	-0.00745
96.2	0.1939	-0.3076	0.2086		95.885	-0.01833	-0.00194	-0.00562
96.215	0.1868	-0.3061	0.2103		95.9	-0.01954	-0.00109	-0.00689
96.23	0.1895	-0.307	0.2076		95.915	-0.02245	-0.00344	-0.00846
96.245	0.1895	-0.308	0.2082		95.93	-0.02856	0.000507656	-0.01054
96.26	0.1881	-0.3097	0.2084		95.945	-0.02707	-0.000942729	-0.00841
96.275	0.1883	-0.3083	0.208		95.96	-0.02758	-0.000393114	-0.00928
96.29	0.1874	-0.3059	0.208		95.975	-0.0235	0.000156502	-0.00885
96.305	0.1886	-0.3042	0.2068		95.99	-0.01491	-0.00399	-0.00823
96.32	0.1909	-0.3078	0.2068		96.005	-0.01362	-0.00204	-0.0076
96.335	0.1901	-0.3071	0.2068		96.02	-0.01653	-0.00429	-0.00787
96.35	0.1826	-0.3061	0.2061		96.035	-0.00914	-0.00165	-0.00534
96.365	0.1898	-0.3088	0.2058		96.05	-0.01205	-0.0044	-0.00661
96.38	0.1915	-0.3019	0.2072		96.065	-0.01117	-0.00515	-0.00439
96.395	0.1874	-0.3065	0.2069		96.08	-0.01168	-0.0023	-0.00636
96.41	0.1847	-0.3058	0.2082		96.095	-0.01119	-0.00475	-0.00583
96.425	0.1869	-0.305	0.2084		96.11	-0.0052	-0.0039	-0.0065
96.44	0.1854	-0.308	0.2079		96.125	-0.00861	-0.00295	-0.00758
96.455	0.1848	-0.3087	0.2071		96.14	-0.01322	-0.004	-0.00865
96.47	0.1853	-0.3078	0.2061		96.155	-0.01074	-0.00355	-0.00662
96.485	0.1881	-0.3078	0.2091		96.17	-0.01135	-0.0045	-0.00649
96.5	0.1867	-0.3111	0.2109		96.185	-0.01566	-0.00645	-0.00686
96.515	0.1807	-0.3092	0.2083		96.2	-0.01027	-0.0057	-0.00654
96.53	0.1863	-0.3084	0.2081		96.215	-0.01728	-0.00415	-0.00481
96.545	0.1841	-0.3073	0.2061		96.23	-0.01449	-0.005	-0.00748
96.56	0.1844	-0.3065	0.2076		96.245	-0.01441	-0.00595	-0.00685
96.575	0.1872	-0.3072	0.2072		96.26	-0.01572	-0.0076	-0.00663
96.59	0.1912	-0.308	0.2075		96.275	-0.01543	-0.00615	-0.007
96.605	0.1892	-0.3049	0.2078		96.29	-0.01624	-0.0037	-0.00697
96.62	0.1854	-0.3066	0.2089		96.305	-0.01495	-0.00195	-0.00814
96.635	0.1889	-0.3029	0.2076		96.32	-0.01257	-0.0055	-0.00811
96.65	0.187	-0.3014	0.2082		96.335	-0.01328	-0.00475	-0.00809
96.665	0.1891	-0.3049	0.2081		96.35	-0.02069	-0.0037	-0.00876
96.68	0.1895	-0.3039	0.2082		96.365	-0.0134	-0.00635	-0.00903
96.695	0.1867	-0.3047	0.2067		96.38	-0.01161	0.000596113	-0.0076
96.71	0.1908	-0.3066	0.2059		96.395	-0.01562	-0.00395	-0.00788
96.725	0.1864	-0.3054	0.2043		96.41	-0.01824	-0.0032	-0.00655
96.74	0.1849	-0.3093	0.2045		96.425	-0.01595	-0.00236	-0.00632
96.755	0.188	-0.3075	0.204		96.44	-0.01736	-0.00531	-0.00679
96.77	0.1859	-0.3082	0.2058		96.455	-0.01787	-0.00596	-0.00756
96.785	0.1864	-0.3099	0.2057		96.47	-0.01728	-0.00501	-0.00854
96.8	0.1908	-0.3085	0.2054		96.485	-0.01439	-0.00496	-0.00551
96.815	0.1863	-0.3116	0.2053		96.5	-0.01571	-0.00821	-0.00368
96.83	0.1945	-0.3104	0.2053		96.515	-0.02162	-0.00626	-0.00625
96.845	0.1908	-0.3085	0.2059		96.53	-0.01593	-0.00541	-0.00643
96.86	0.1859	-0.3091	0.2076		96.545	-0.01804	-0.00426	-0.0084
96.875	0.1861	-0.3069	0.2041		96.56	-0.01765	-0.00341	-0.00687
96.89	0.1836	-0.3059	0.2042		96.575	-0.01476	-0.00406	-0.00724
96.905	0.1807	-0.3053	0.2036		96.59	-0.01068	-0.00481	-0.00692
96.92	0.1853	-0.3071	0.203		96.605	-0.01259	-0.00166	-0.00659
96.935	0.1849	-0.3075	0.2025		96.62	-0.0163	-0.00331	-0.00546
96.95	0.1918	-0.3071	0.2044		96.635	-0.01271	0.000439572	-0.00673
96.965	0.1902	-0.3094	0.2069		96.65	-0.01452	0.00199	-0.0061
96.98	0.1865	-0.3098	0.2079		96.665	-0.01234	-0.00146	-0.00618
96.995	0.1904	-0.3097	0.2052		96.68	-0.01185	-0.000411582	-0.00605
97.01	0.1843	-0.3102	0.205		96.695	-0.01456	-0.00116	-0.00752
97.025	0.185	-0.3071	0.2056		96.71	-0.01037	-0.00301	-0.00829
97.04	0.1863	-0.3058	0.2049		96.725	-0.01468	-0.00176	-0.00987
97.055	0.1853	-0.3026	0.2058		96.74	-0.01609	-0.00561	-0.00964
97.07	0.183	-0.3051	0.2089		96.755	-0.01291	-0.00376	-0.01011
97.085	0.18	-0.3087	0.2072		96.77	-0.01492	-0.00441	-0.00828
97.1	0.1805	-0.3076	0.207		96.785	-0.01433	-0.00606	-0.00835
97.115	0.1825	-0.3094	0.2072		96.8	-0.00984	-0.00461	-0.00863
97.13	0.1869	-0.3078	0.2066		96.815	-0.01425	-0.00767	-0.0087
97.145	0.1821	-0.3074	0.2073		96.83	-0.00596	-0.00642	-0.00867
97.16	0.1806	-0.3091	0.207		96.845	-0.00958	-0.00447	-0.00804
97.175	0.1815	-0.3087	0.2068		96.86	-0.01439	-0.00502	-0.00632
97.19	0.1859	-0.3107	0.2077		96.875	-0.0141	-0.00277	-0.00979
97.205	0.1887	-0.3101	0.2079		96.89	-0.01651	-0.00172	-0.00966
97.22	0.1878	-0.3102	0.2085		96.905	-0.01932	-0.00107	-0.01023
97.235	0.1872	-0.3107	0.2076		96.92	-0.01463	-0.00282	-0.0108
97.25	0.1896	-0.3089	0.2075		96.935	-0.01495	-0.00317	-0.01128
97.265	0.1851	-0.3096	0.2073		96.95	-0.00796	-0.00272	-0.00935
97.28	0.1871	-0.3057	0.2053		96.965	-0.00947	-0.00497	-0.00682
97.295	0.1852	-0.3067	0.2056		96.98	-0.01308	-0.00532	-0.00579
97.31	0.1848	-0.3088	0.2044		96.995	-0.00909	-0.00517	-0.00847
97.325	0.1825	-0.3067	0.2042		97.01	-0.0151	-0.00562	-0.00864
97.34	0.1848	-0.3082	0.2054		97.025	-0.01432	-0.00247	-0.00801
97.355	0.1859	-0.308	0.2087		97.04	-0.01293	-0.00112	-0.00868
97.37	0.1902	-0.3099	0.2075		97.055	-0.01384	0.00213	-0.00775
97.385	0.1849	-0.3089	0.2076		97.07	-0.01605	-0.000321585	-0.00463
97.4	0.1892	-0.3096	0.2084		97.085	-0.01896	-0.00387	-0.0063
97.415	0.1852	-0.31	0.2089		97.1	-0.01838	-0.00272	-0.00647
97.43	0.1872	-0.3103	0.209		97.115	-0.01629	-0.00447	-0.00624
97.445	0.1825	-0.3098	0.2067		97.13	-0.0118	-0.00282	-0.00682
97.46	0.1873	-0.3086	0.2078		97.145	-0.01651	-0.00237	-0.00609
97.475	0.1867	-0.3088	0.2055		97.16	-0.01792	-0.00402	-0.00636
97.49	0.1835	-0.3098	0.2083		97.175	-0.01693	-0.00357	-0.00653
97.505	0.1853	-0.3087	0.2081		97.19	-0.01245	-0.00552	-0.0056
97.52	0.1874	-0.3071	0.2089		97.205	-0.00956	-0.00488	-0.00538
97.535	0.1845	-0.3053	0.2076		97.22	-0.01037	-0.00493	-0.00475
97.55	0.1843	-0.3044	0.2077		97.235	-0.01088	-0.00538	-0.00562
97.565	0.1857	-0.308	0.2077		97.25	-0.00839	-0.00353	-0.00569
97.58	0.1902	-0.3097	0.2097		97.265	-0.0128	-0.00418	-0.00587
97.595	0.1881	-0.3109	0.2081		97.28	-0.01072	-0.000226972	-0.00784
97.61	0.1855	-0.3093	0.2086		97.295	-0.01253	-0.00118	-0.00751
97.625	0.1789	-0.3112	0.2079		97.31	-0.01284	-0.00323	-0.00868
97.64	0.1804	-0.31	0.2066		97.325	-0.01505	-0.00108	-0.00885
97.655	0.1766	-0.3092	0.2064		97.34	-0.01266	-0.00253	-0.00763
97.67	0.1745	-0.3086	0.2074		97.355	-0.01147	-0.00228	-0.0043
97.685	0.1725	-0.3059	0.2055		97.37	-0.00709	-0.00413	-0.00547
97.7	0.1723	-0.3076	0.2059		97.385	-0.0123	-0.00308	-0.00534
97.715	0.1735	-0.3103	0.207		97.4	-0.00791	-0.00373	-0.00452
97.73	0.1808	-0.3126	0.2061		97.415	-0.01182	-0.00408	-0.00399
97.745	0.175	-0.3112	0.2069		97.43	-0.00973	-0.00433	-0.00386
97.76	0.1728	-0.3118	0.2066		97.445	-0.01434	-0.00378	-0.00613
97.775	0.1731	-0.3112	0.2085		97.46	-0.00946	-0.00253	-0.005
97.79	0.1742	-0.3089	0.2086		97.475	-0.00997	-0.00268	-0.00728
97.805	0.176	-0.3087	0.2063		97.49	-0.01308	-0.00363	-0.00445
97.82	0.1776	-0.3101	0.2074		97.505	-0.01119	-0.00248	-0.00462
97.835	0.1755	-0.3116	0.2065		97.52	-0.009	-0.000833128	-0.00379
97.85	0.1758	-0.3117	0.2069		97.535	-0.01182	0.00102	-0.00507
97.865	0.1749	-0.3096	0.2065		97.55	-0.01193	0.00197	-0.00494
97.88	0.1762	-0.3125	0.2082		97.565	-0.01044	-0.00158	-0.00491
97.895	0.1749	-0.309	0.2076		97.58	-0.00585	-0.00323	-0.00288
97.91	0.1732	-0.3077	0.2099		97.595	-0.00786	-0.00439	-0.00446
97.925	0.1726	-0.3104	0.2083		97.61	-0.01037	-0.00274	-0.00393
97.94	0.1732	-0.309	0.2088		97.625	-0.01689	-0.00459	-0.0046
97.955	0.1686	-0.3107	0.2082		97.64	-0.0153	-0.00334	-0.00587
97.97	0.171	-0.3107	0.2092		97.655	-0.01901	-0.00249	-0.00604
97.985	0.1738	-0.3101	0.2091		97.67	-0.02102	-0.00184	-0.00502
98	0.1773	-0.3094	0.208		97.685	-0.02293	0.00091264	-0.00689
98.015	0.1757	-0.3065	0.2092		97.7	-0.02304	-0.000737745	-0.00646
98.03	0.1781	-0.3085	0.2089		97.715	-0.02176	-0.00339	-0.00533
98.045	0.1766	-0.3097	0.2094		97.73	-0.01437	-0.00564	-0.00621
98.06	0.1772	-0.3098	0.209		97.745	-0.02008	-0.00419	-0.00538
98.075	0.1762	-0.3122	0.2078		97.76	-0.02219	-0.00474	-0.00565
98.09	0.1776	-0.3097	0.2052		97.775	-0.0218	-0.00409	-0.00372
98.105	0.1797	-0.3146	0.2033		97.79	-0.02061	-0.00174	-0.00359
98.12	0.1761	-0.3111	0.2051		97.805	-0.01873	-0.00149	-0.00587
98.135	0.1729	-0.3127	0.2072		97.82	-0.01704	-0.00284	-0.00474
98.15	0.1739	-0.3123	0.2094		97.835	-0.01905	-0.00429	-0.00561
98.165	0.1702	-0.3132	0.2085		97.85	-0.01866	-0.00434	-0.00518
98.18	0.1733	-0.3114	0.2066		97.865	-0.01947	-0.00219	-0.00556
98.195	0.1732	-0.3104	0.2059		97.88	-0.01809	-0.00504	-0.00383
98.21	0.1742	-0.3121	0.205		97.895	-0.0193	-0.00149	-0.0044
98.225	0.1711	-0.3121	0.2058		97.91	-0.02091	-0.000143132	-0.00207
98.24	0.1677	-0.3104	0.2066		97.925	-0.02142	-0.00279	-0.00364
98.255	0.1708	-0.3082	0.2042		97.94	-0.02073	-0.00134	-0.00312
98.27	0.1743	-0.3103	0.2054		97.955	-0.02524	-0.00299	-0.00369
98.285	0.1754	-0.3102	0.2056		97.97	-0.02276	-0.00294	-0.00266
98.3	0.1709	-0.3095	0.2062		97.985	-0.01987	-0.0023	-0.00273
98.315	0.1746	-0.309	0.2074		98	-0.01628	-0.00155	-0.00381
98.33	0.1717	-0.3114	0.2071		98.015	-0.01779	0.0014	-0.00258
98.345	0.1758	-0.3108	0.2067		98.03	-0.0153	-0.00054621	-0.00285
98.36	0.1714	-0.3113	0.206		98.045	-0.01671	-0.0017	-0.00232
98.375	0.1677	-0.313	0.2061		98.06	-0.01603	-0.00175	-0.00269
98.39	0.1684	-0.3131	0.2054		98.075	-0.01694	-0.0041	-0.00387
98.405	0.1722	-0.3108	0.2072		98.09	-0.01545	-0.00155	-0.00644
98.42	0.1689	-0.3118	0.2044		98.105	-0.01326	-0.0064	-0.00831
98.435	0.1698	-0.3111	0.2055		98.12	-0.01677	-0.00285	-0.00648
98.45	0.1727	-0.3122	0.2075		98.135	-0.01988	-0.0044	-0.00436
98.465	0.1745	-0.31	0.2075		98.15	-0.0188	-0.00395	-0.00213
98.48	0.1766	-0.3093	0.2078		98.165	-0.02241	-0.0048	-0.003
98.495	0.1759	-0.308	0.207		98.18	-0.01922	-0.00295	-0.00487
98.51	0.1733	-0.3096	0.2083		98.195	-0.01923	-0.0019	-0.00554
98.525	0.1704	-0.3125	0.2072		98.21	-0.01814	-0.00355	-0.00642
98.54	0.1693	-0.3104	0.2071		98.225	-0.02115	-0.0035	-0.00559
98.555	0.1761	-0.3134	0.2064		98.24	-0.02447	-0.00175	-0.00476
98.57	0.1724	-0.3127	0.2064		98.255	-0.02128	0.000498019	-0.00713
98.585	0.1728	-0.3129	0.2063		98.27	-0.01769	-0.00155	-0.00591
98.6	0.1725	-0.3157	0.2067		98.285	-0.0165	-0.0014	-0.00568
98.615	0.1749	-0.3135	0.2062		98.3	-0.02091	-0.000653135	-0.00505
98.63	0.175	-0.3125	0.2087		98.315	-0.01713	-0.00010352	-0.00382
98.645	0.1722	-0.3119	0.2084		98.33	-0.01994	-0.00245	-0.00409
98.66	0.168	-0.3116	0.2072		98.345	-0.01575	-0.0018	-0.00447
98.675	0.1685	-0.3134	0.2056		98.36	-0.02006	-0.00225	-0.00514
98.69	0.1737	-0.3118	0.2042		98.375	-0.02367	-0.00391	-0.00501
98.705	0.1658	-0.3134	0.205		98.39	-0.02288	-0.00396	-0.00568
98.72	0.1619	-0.3116	0.204		98.405	-0.019	-0.00161	-0.00386
98.735	0.1653	-0.3111	0.2056		98.42	-0.02221	-0.00256	-0.00663
98.75	0.1653	-0.3104	0.2048		98.435	-0.02122	-0.00181	-0.0055
98.765	0.1683	-0.3122	0.206		98.45	-0.01823	-0.00286	-0.00347
98.78	0.1701	-0.3109	0.2053		98.465	-0.01634	-0.000607368	-0.00344
98.795	0.1705	-0.3093	0.2063		98.48	-0.01415	0.000142248	-0.00312
98.81	0.1675	-0.3115	0.2052		98.495	-0.01477	0.00149	-0.00389
98.825	0.1694	-0.3112	0.2054		98.51	-0.01728	-5.85218e-05	-0.00256
98.84	0.1694	-0.3104	0.2055		98.525	-0.02009	-0.00291	-0.00363
98.855	0.1665	-0.3126	0.2046		98.54	-0.0211	-0.000759291	-0.00371
98.87	0.1667	-0.3114	0.2053		98.555	-0.01421	-0.00371	-0.00438
98.885	0.1682	-0.3155	0.2061		98.57	-0.01782	-0.00296	-0.00435
98.9	0.1624	-0.313	0.2058		98.585	-0.01734	-0.00311	-0.00442
98.915	0.161	-0.3113	0.2039		98.6	-0.01755	-0.00586	-0.004
98.93	0.161	-0.3122	0.2047		98.615	-0.01506	-0.00361	-0.00447
98.945	0.1649	-0.3092	0.204		98.63	-0.01487	-0.00256	-0.00194
98.96	0.1615	-0.3131	0.2047		98.645	-0.01758	-0.00191	-0.00221
98.975	0.1667	-0.3107	0.2061		98.66	-0.0217	-0.00156	-0.00338
98.99	0.1683	-0.3138	0.2056		98.675	-0.02111	-0.00331	-0.00496
99.005	0.1684	-0.3092	0.2037		98.69	-0.01582	-0.00166	-0.00633
99.02	0.1636	-0.3119	0.2061		98.705	-0.02363	-0.00321	-0.0055
99.035	0.1622	-0.3088	0.2059		98.72	-0.02744	-0.00136	-0.00647
99.05	0.1631	-0.3086	0.2062		98.735	-0.02395	-0.000814293	-0.00485
99.065	0.1622	-0.3061	0.2057		98.75	-0.02387	-6.46779e-05	-0.00562
99.08	0.1616	-0.3108	0.2046		98.765	-0.02078	-0.00182	-0.00439
99.095	0.1643	-0.3136	0.2048		98.78	-0.01889	-0.000465447	-0.00506
99.11	0.1615	-0.3141	0.2049		98.795	-0.0184	0.00118	-0.00403
99.125	0.1618	-0.3149	0.2054		98.81	-0.02131	-0.000966217	-0.00511
99.14	0.1624	-0.3123	0.2057		98.825	-0.01932	-0.000616602	-0.00488
99.155	0.1634	-0.3136	0.2062		98.84	-0.01924	0.000233014	-0.00475
99.17	0.1646	-0.316	0.2045		98.855	-0.02205	-0.00192	-0.00562
99.185	0.1671	-0.3135	0.2046		98.87	-0.02176	-0.000667756	-0.0049
99.2	0.1653	-0.3142	0.2045		98.885	-0.02017	-0.00472	-0.00407
99.215	0.1645	-0.3129	0.2051		98.9	-0.02588	-0.00217	-0.00434
99.23	0.1627	-0.3144	0.2053		98.915	-0.02719	-0.00041891	-0.00621
99.245	0.1618	-0.3144	0.2039		98.93	-0.02711	-0.00127	-0.00538
99.26	0.1614	-0.3152	0.2039		98.945	-0.02312	0.00178	-0.00606
99.275	0.1605	-0.3174	0.2052		98.96	-0.02643	-0.00207	-0.00533
99.29	0.1589	-0.3178	0.2036		98.975	-0.02114	0.000379551	-0.0039
99.305	0.1637	-0.3145	0.2021		98.99	-0.01945	-0.00267	-0.00437
99.32	0.1606	-0.3149	0.2016		99.005	-0.01926	0.00198	-0.00625
99.335	0.1635	-0.316	0.2023		99.02	-0.02398	-0.000671603	-0.00382
99.35	0.1683	-0.3134	0.2024		99.035	-0.02529	0.00248	-0.00399
99.365	0.1617	-0.3132	0.2013		99.05	-0.0243	0.00273	-0.00366
99.38	0.162	-0.3123	0.2024		99.065	-0.02511	0.00528	-0.00413
99.395	0.1619	-0.3133	0.2022		99.08	-0.02562	0.000626858	-0.00521
99.41	0.1654	-0.3125	0.2001		99.095	-0.02284	-0.00212	-0.00498
99.425	0.165	-0.3131	0.2011		99.11	-0.02555	-0.00257	-0.00485
99.44	0.1608	-0.3129	0.1999		99.125	-0.02516	-0.00332	-0.00432
99.455	0.1668	-0.3125	0.2021		99.14	-0.02447	-0.000674681	-0.004
99.47	0.1658	-0.3118	0.2018		99.155	-0.02338	-0.00193	-0.00347
99.485	0.1666	-0.3106	0.2036		99.17	-0.02209	-0.00428	-0.00514
99.5	0.1674	-0.31	0.204		99.185	-0.01951	-0.00173	-0.00501
99.515	0.1651	-0.313	0.202		99.2	-0.02122	-0.00238	-0.00508
99.53	0.1664	-0.3111	0.202		99.215	-0.02193	-0.00103	-0.00446
99.545	0.1639	-0.3107	0.2024		99.23	-0.02364	-0.00248	-0.00423
99.56	0.1631	-0.3124	0.2016		99.245	-0.02445	-0.00243	-0.0056
99.575	0.1671	-0.3173	0.2015		99.26	-0.02476	-0.00318	-0.00557
99.59	0.164	-0.3153	0.2006		99.275	-0.02558	-0.00533	-0.00425
99.605	0.1638	-0.3141	0.2005		99.29	-0.02709	-0.00568	-0.00582
99.62	0.1619	-0.3139	0.1997		99.305	-0.0222	-0.00233	-0.00729
99.635	0.1629	-0.3124	0.2014		99.32	-0.02521	-0.00268	-0.00776
99.65	0.1647	-0.3119	0.2025		99.335	-0.02222	-0.00373	-0.00703
99.665	0.161	-0.3122	0.2026		99.35	-0.01733	-0.00108	-0.00691
99.68	0.1667	-0.3148	0.2014		99.365	-0.02385	-0.000830453	-0.00798
99.695	0.1697	-0.3118	0.2019		99.38	-0.02346	0.000119162	-0.00685
99.71	0.17	-0.3113	0.201		99.395	-0.02347	-0.000831222	-0.00702
99.725	0.169	-0.3111	0.2011		99.41	-0.01988	1.8393e-05	-0.0091
99.74	0.171	-0.3107	0.2005		99.425	-0.02019	-0.000531992	-0.00807
99.755	0.1664	-0.3128	0.2028		99.44	-0.02431	-0.000282377	-0.00924
99.77	0.1644	-0.3133	0.2004		99.455	-0.01822	0.000167239	-0.00701
99.785	0.1615	-0.3135	0.2019		99.47	-0.01913	0.000916854	-0.00729
99.8	0.1584	-0.3129	0.2028		99.485	-0.01824	0.00217	-0.00546
99.815	0.1605	-0.315	0.2023		99.5	-0.01735	0.00282	-0.00503
99.83	0.165	-0.3145	0.2011		99.515	-0.01956	-0.0001343	-0.007
99.845	0.165	-0.3133	0.1999		99.53	-0.01818	0.00182	-0.00697
99.86	0.1627	-0.3172	0.201		99.545	-0.02059	0.00226	-0.00655
99.875	0.1623	-0.3125	0.2013		99.56	-0.0213	0.000614545	-0.00732
99.89	0.1585	-0.311	0.203		99.575	-0.01721	-0.00424	-0.00739
99.905	0.1549	-0.3126	0.2006		99.59	-0.02022	-0.00219	-0.00826
99.92	0.1543	-0.3119	0.1997		99.605	-0.02033	-0.000936609	-0.00834
99.935	0.1586	-0.3126	0.2005		99.62	-0.02215	-0.000686994	-0.00911
99.95	0.1563	-0.3144	0.2008		99.635	-0.02106	0.000862622	-0.00738
99.965	0.1565	-0.3106	0.1998		99.65	-0.01917	0.00141	-0.00625
99.98	0.1579	-0.3105	0.2021		99.665	-0.02278	0.00116	-0.00612
99.995	0.1575	-0.3106	0.2012		99.68	-0.01699	-0.00139	-0.0073
100.01	0.1569	-0.3095	0.2024		99.695	-0.0139	0.00166	-0.00677
100.025	0.1578	-0.309	0.2028		99.71	-0.01352	0.00221	-0.00764
100.04	0.1562	-0.3106	0.2051		99.725	-0.01443	0.00246	-0.00751
100.055	0.1614	-0.3132	0.2051		99.74	-0.01234	0.00291	-0.00809
100.07	0.1621	-0.3126	0.2042		99.755	-0.01685	0.000859544	-0.00576
100.085	0.1603	-0.3112	0.2037		99.77	-0.01876	0.000409159	-0.00813
100.1	0.1555	-0.3161	0.2023		99.785	-0.02157	0.000258774	-0.0066
100.115	0.1538	-0.3147	0.2008		99.8	-0.02459	0.000908389	-0.00567
100.13	0.1554	-0.3141	0.2023		99.815	-0.0224	-0.00114	-0.00615
100.145	0.1563	-0.3128	0.2034		99.83	-0.01781	-0.00059238	-0.00732
100.16	0.1639	-0.3141	0.2043		99.845	-0.01772	0.000657235	-0.00849
100.175	0.1637	-0.3128	0.2038		99.86	-0.01993	-0.00319	-0.00736
100.19	0.1643	-0.3113	0.2043		99.875	-0.02025	0.00156	-0.00704
100.205	0.1587	-0.3142	0.2031		99.89	-0.02396	0.00311	-0.00531
100.22	0.1556	-0.3142	0.203		99.905	-0.02747	0.00156	-0.00768
100.235	0.1611	-0.3135	0.2039		99.92	-0.02798	0.00231	-0.00855
100.25	0.1611	-0.3127	0.2031		99.935	-0.02359	0.00165	-0.00772
100.265	0.1597	-0.3147	0.2028		99.95	-0.0258	-9.54582e-05	-0.0074
100.28	0.1592	-0.3163	0.2023		99.965	-0.02552	0.00375	-0.00837
[truncated: 2,669 more rows]
