# Supplementary material for: Flavodiiron-mediated O2 photoreduction at photosystem I acceptor-side provides photoprotection to conifer thylakoids in early spring
Source: Nat Commun. 2023 Jun 3;14:3210. doi: 10.1038/s41467-023-38938-z (PMC10239515; doi:10.1038/s41467-023-38938-z)
Supplement: Supplementary file 7 — Source Data [file 41467_2023_38938_MOESM7_ESM.zip › Raw data files/Fig 2/Fig 2d/Fig 2d.xlsx]

## Sheet: S
	Raw data				Normalised data		Avg
time/s	S1	S2		time/s	S1	S2
350.02	0.1008	0.0767		350.02	0.93084	0.95238	0.94161
350.05	0.1006	0.0762		350.05	0.92507	0.93407	0.94251
350.08	0.1006	0.0763		350.08	0.92507	0.93773	0.93525
350.11	0.1015	0.0774		350.11	0.95101	0.97802	0.90401
350.14	0.1012	0.0761		350.14	0.94236	0.9304	0.92281
350.17	0.1021	0.0753		350.17	0.9683	0.9011	0.92917
350.2	0.1004	0.0754		350.2	0.91931	0.90476	0.92408
350.23	0.1006	0.0748		350.23	0.92507	0.88278	0.93453
350.26	0.1021	0.0744		350.26	0.9683	0.86813	0.92203
350.29	0.1013	0.0757		350.29	0.94524	0.91575	0.91979
350.32	0.1005	0.0751		350.32	0.92219	0.89377	0.93211
350.35	0.1013	0.0767		350.35	0.94524	0.95238	0.9346
350.38	0.1017	0.0748		350.38	0.95677	0.88278	0.93879
350.41	0.0997	0.0754		350.41	0.89914	0.90476	0.94615
350.44	0.1006	0.0759		350.44	0.92507	0.92308	0.92433
350.47	0.101	0.0756		350.47	0.9366	0.91209	0.91594
350.5	0.1019	0.0759		350.5	0.96254	0.92308	0.92926
350.53	0.1005	0.0757		350.53	0.92219	0.91575	0.93267
350.56	0.1014	0.0759		350.56	0.94813	0.92308	0.94967
350.59	0.1018	0.0745		350.59	0.95965	0.87179	0.92655
350.62	0.101	0.0765		350.62	0.9366	0.94505	0.9539
350.65	0.1009	0.0754		350.65	0.93372	0.90476	0.93017
350.68	0.1024	0.0759		350.68	0.97695	0.92308	0.93279
350.71	0.1019	0.0747		350.71	0.96254	0.87912	0.92499
350.74	0.1017	0.0766		350.74	0.95677	0.94872	0.92345
350.77	0.1011	0.0762		350.77	0.93948	0.93407	0.93495
350.8	0.1005	0.0765		350.8	0.92219	0.94505	0.91635
350.83	0.0997	0.0772		350.83	0.89914	0.9707	0.95201
350.86	0.1005	0.0768		350.86	0.92219	0.95604	0.93491
350.89	0.1007	0.0759		350.89	0.92795	0.92308	0.93957
350.92	0.1015	0.0763		350.92	0.95101	0.93773	0.93455
350.95	0.1007	0.0772		350.95	0.92795	0.9707	0.91854
350.98	0.1022	0.0754		350.98	0.97118	0.90476	0.91686
351.01	0.1016	0.0748		351.01	0.95389	0.88278	0.92273
351.04	0.101	0.076		351.04	0.9366	0.92674	0.93791
351.07	0.1008	0.0752		351.07	0.93084	0.89744	0.90203
351.1	0.1032	0.0766		351.1	1	0.94872	0.94503
351.13	0.1006	0.0761		351.13	0.92507	0.9304	0.92038
351.16	0.1	0.0768		351.16	0.90778	0.95604	0.93523
351.19	0.1017	0.0759		351.19	0.95677	0.92308	0.93723
351.22	0.1006	0.0762		351.22	0.92507	0.93407	0.92868
351.25	0.1013	0.0772		351.25	0.94524	0.9707	0.93127
351.28	0.1009	0.0771		351.28	0.93372	0.96703	0.93014
351.31	0.1012	0.0758		351.31	0.94236	0.91941	0.92038
351.34	0.101	0.0755		351.34	0.9366	0.90842	0.9157
351.37	0.1015	0.0757		351.37	0.95101	0.91575	0.93106
351.4	0.102	0.0752		351.4	0.96542	0.89744	0.93936
351.43	0.1023	0.0767		351.43	0.97406	0.95238	0.92936
351.46	0.1014	0.0758		351.46	0.94813	0.91941	0.94539
351.49	0.1021	0.0751		351.49	0.9683	0.89377	0.90866
351.52	0.1008	0.075		351.52	0.93084	0.89011	0.933
351.55	0.1002	0.0761		351.55	0.91354	0.9304	0.94888
351.58	0.1013	0.0768		351.58	0.94524	0.95604	0.93056
351.61	0.1013	0.0768		351.61	0.94524	0.95604	0.94415
351.64	0.1002	0.0757		351.64	0.91354	0.91575	0.93698
351.67	0.1002	0.0759		351.67	0.91354	0.92308	0.94091
351.7	0.101	0.0755		351.7	0.9366	0.90842	0.93081
351.73	0.1021	0.0757		351.73	0.9683	0.91575	0.93752
351.76	0.1011	0.0765		351.76	0.93948	0.94505	0.9302
351.79	0.1013	0.0753		351.79	0.94524	0.9011	0.93576
351.82	0.1011	0.0749		351.82	0.93948	0.88645	0.91178
351.85	0.1013	0.075		351.85	0.94524	0.89011	0.91689
351.88	0.1018	0.0758		351.88	0.95965	0.91941	0.91665
351.91	0.1023	0.0762		351.91	0.97406	0.93407	0.90772
351.94	0.1003	0.0757		351.94	0.91643	0.91575	0.91996
351.97	0.1007	0.0772		351.97	0.92795	0.9707	0.91072
352	0.1008	0.0751		352	0.93084	0.89377	0.91807
352.03	0.1008	0.0762		352.03	0.93084	0.93407	0.92356
352.06	0.1011	0.0765		352.06	0.93948	0.94505	0.92147
352.09	0.1	0.0769		352.09	0.90778	0.95971	0.93234
352.12	0.101	0.0762		352.12	0.9366	0.93407	0.92989
352.15	0.1006	0.0758		352.15	0.92507	0.91941	0.92648
352.18	0.1011	0.0746		352.18	0.93948	0.87546	0.89681
352.21	0.1019	0.0755		352.21	0.96254	0.90842	0.92845
352.24	0.1011	0.0759		352.24	0.93948	0.92308	0.91727
352.27	0.1024	0.0738		352.27	0.97695	0.84615	0.93256
352.3	0.1005	0.075		352.3	0.92219	0.89011	0.93274
352.33	0.1011	0.0754		352.33	0.93948	0.90476	0.94135
352.36	0.1006	0.0763		352.36	0.92507	0.93773	0.94029
352.39	0.101	0.0768		352.39	0.9366	0.95604	0.91704
352.42	0.0998	0.0766		352.42	0.90202	0.94872	0.94502
352.45	0.1001	0.0758		352.45	0.91066	0.91941	0.92398
352.48	0.1004	0.0746		352.48	0.91931	0.87546	0.93359
352.51	0.1006	0.0754		352.51	0.92507	0.90476	0.93541
352.54	0.1019	0.0761		352.54	0.96254	0.9304	0.93977
352.57	0.1014	0.0754		352.57	0.94813	0.90476	0.93139
352.6	0.1021	0.0746		352.6	0.9683	0.87546	0.91801
352.63	0.1007	0.0755		352.63	0.92795	0.90842	0.93637
352.66	0.1019	0.076		352.66	0.96254	0.92674	0.90966
352.69	0.1028	0.0746		352.69	0.98847	0.87546	0.90501
352.72	0.1021	0.0761		352.72	0.9683	0.9304	0.90679
352.75	0.1011	0.0762		352.75	0.93948	0.93407	0.92568
352.78	0.101	0.0766		352.78	0.9366	0.94872	0.91847
352.81	0.1012	0.0755		352.81	0.94236	0.90842	0.91398
352.84	0.1001	0.0768		352.84	0.91066	0.95604	0.91828
352.87	0.1008	0.0759		352.87	0.93084	0.92308	0.91446
352.9	0.1012	0.0759		352.9	0.94236	0.92308	0.94922
352.93	0.1009	0.0758		352.93	0.93372	0.91941	0.92899
352.96	0.0999	0.0767		352.96	0.9049	0.95238	0.93326
352.99	0.1019	0.0761		352.99	0.96254	0.9304	0.95057
353.02	0.1019	0.0739		353.02	0.96254	0.84982	0.90463
353.05	0.1012	0.0763		353.05	0.94236	0.93773	0.94253
353.08	0.1023	0.0747		353.08	0.97406	0.87912	0.9255
353.11	0.0999	0.0758		353.11	0.9049	0.91941	0.93788
353.14	0.1006	0.0755		353.14	0.92507	0.90842	0.93201
353.17	0.1006	0.0763		353.17	0.92507	0.93773	0.92506
353.2	0.1025	0.0746		353.2	0.97983	0.87546	0.92387
353.23	0.1009	0.0768		353.23	0.93372	0.95604	0.90862
353.26	0.1	0.0768		353.26	0.90778	0.95604	0.94858
353.29	0.1011	0.0748		353.29	0.93948	0.88278	0.92409
353.32	0.102	0.0754		353.32	0.96542	0.90476	0.94194
353.35	0.1016	0.0754		353.35	0.95389	0.90476	0.92255
353.38	0.1014	0.0764		353.38	0.94813	0.94139	0.92719
353.41	0.103	0.0755		353.41	0.99424	0.90842	0.93662
353.44	0.1007	0.0751		353.44	0.92795	0.89377	0.91487
353.47	0.1006	0.0749		353.47	0.92507	0.88645	0.92861
353.5	0.1022	0.0756		353.5	0.97118	0.91209	0.91706
353.53	0.1018	0.0753		353.53	0.95965	0.9011	0.92964
353.56	0.0997	0.0761		353.56	0.89914	0.9304	0.90955
353.59	0.101	0.0773		353.59	0.9366	0.97436	0.92003
353.62	0.1002	0.0744		353.62	0.91354	0.86813	0.90939
353.65	0.0994	0.076		353.65	0.89049	0.92674	0.90915
353.68	0.1025	0.0763		353.68	0.97983	0.93773	0.92599
353.71	0.1022	0.0764		353.71	0.97118	0.94139	0.90637
353.74	0.102	0.0757		353.74	0.96542	0.91575	0.92774
353.77	0.1001	0.0765		353.77	0.91066	0.94505	0.93883
353.8	0.1025	0.0752		353.8	0.97983	0.89744	0.91615
353.83	0.1022	0.0746		353.83	0.97118	0.87546	0.92217
353.86	0.1027	0.0757		353.86	0.98559	0.91575	0.92436
353.89	0.1013	0.0756		353.89	0.94524	0.91209	0.92858
353.92	0.102	0.0747		353.92	0.96542	0.87912	0.90352
353.95	0.1006	0.0764		353.95	0.92507	0.94139	0.93971
353.98	0.1005	0.076		353.98	0.92219	0.92674	0.91235
354.01	0.1009	0.0765		354.01	0.93372	0.94505	0.90571
354.04	0.1004	0.076		354.04	0.91931	0.92674	0.91508
354.07	0.0998	0.0766		354.07	0.90202	0.94872	0.91978
354.1	0.1008	0.0764		354.1	0.93084	0.94139	0.92357
354.13	0.1008	0.0768		354.13	0.93084	0.95604	0.90349
354.16	0.1019	0.0754		354.16	0.96254	0.90476	0.92838
354.19	0.1008	0.0754		354.19	0.93084	0.90476	0.91991
354.22	0.1013	0.0746		354.22	0.94524	0.87546	0.92751
354.25	0.1006	0.0758		354.25	0.92507	0.91941	0.93637
354.28	0.1015	0.0745		354.28	0.95101	0.87179	0.91529
354.31	0.1017	0.075		354.31	0.95677	0.89011	0.56727
354.34	0.1013	0.0763		354.34	0.94524	0.93773	0.32534
354.37	0.1009	0.0749		354.37	0.93372	0.88645	0.28975
354.4	0.1003	0.0757		354.4	0.91643	0.91575	0.25756
354.43	0.0999	0.0754		354.43	0.9049	0.90476	0.26445
354.46	0.1006	0.0761		354.46	0.92507	0.9304	0.28043
354.49	0.1013	0.0753		354.49	0.94524	0.9011	0.23741
354.52	0.0998	0.0761		354.52	0.90202	0.9304	0.26121
354.55	0.1018	0.0761		354.55	0.95965	0.9304	0.24086
354.58	0.1011	0.0743		354.58	0.93948	0.86447	0.2301
354.61	0.1015	0.0745		354.61	0.95101	0.87179	0.24551
354.64	0.1007	0.0754		354.64	0.92795	0.90476	0.22331
354.67	0.1016	0.0754		354.67	0.95389	0.90476	0.23278
354.7	0.1014	0.0755		354.7	0.94813	0.90842	0.2284
354.73	0.1007	0.0755		354.73	0.92795	0.90842	0.23297
354.76	0.1006	0.0762		354.76	0.92507	0.93407	0.20931
354.79	0.0999	0.0762		354.79	0.9049	0.93407	0.21601
354.82	0.1012	0.0765		354.82	0.94236	0.94505	0.21292
354.85	0.0994	0.0774		354.85	0.89049	0.97802	0.19667
354.88	0.1006	0.0757		354.88	0.92507	0.91575	0.20395
354.91	0.1013	0.0754		354.91	0.94524	0.90476	0.19665
354.94	0.101	0.0762		354.94	0.9366	0.93407	0.21302
354.97	0.1022	0.0765		354.97	0.97118	0.94505	0.19978
355	0.1019	0.0746		355	0.96254	0.87546	0.19018
355.03	0.1009	0.0753		355.03	0.93372	0.9011	0.18995
355.06	0.1003	0.0744		355.06	0.91643	0.86813	0.18315
355.09	0.1021	0.0747		355.09	0.9683	0.87912	0.18481
355.12	0.1014	0.0739		355.12	0.94813	0.84982	0.17616
355.15	0.1016	0.0771		355.15	0.95389	0.96703	0.20253
355.18	0.1016	0.076		355.18	0.95389	0.92674	0.17144
355.21	0.1004	0.0754		355.21	0.91931	0.90476	0.13608
355.24	0.1011	0.0767		355.24	0.93948	0.95238	0.16679
355.27	0.0999	0.0768		355.27	0.9049	0.95604	0.14866
355.3	0.1015	0.0763		355.3	0.95101	0.93773	0.15063
355.33	0.1011	0.0765		355.33	0.93948	0.94505	0.15653
355.36	0.1005	0.0759		355.36	0.92219	0.92308	0.17123
355.39	0.1012	0.0744		355.39	0.94236	0.86813	0.14248
355.42	0.1026	0.0757		355.42	0.98271	0.91575	0.14603
355.45	0.1002	0.0753		355.45	0.91354	0.9011	0.16081
355.48	0.1021	0.076		355.48	0.9683	0.92674	0.15993
355.51	0.1013	0.0741		355.51	0.94524	0.85714	0.14151
355.54	0.101	0.0749		355.54	0.9366	0.88645	0.14846
355.57	0.1	0.0763		355.57	0.90778	0.93773	0.13246
355.6	0.1016	0.0766		355.6	0.95389	0.94872	0.11743
355.63	0.1012	0.0765		355.63	0.94236	0.94505	0.14994
355.66	0.0997	0.0767		355.66	0.89914	0.95238	0.11795
355.69	0.1002	0.0762		355.69	0.91354	0.93407	0.11186
355.72	0.1018	0.075		355.72	0.95965	0.89011	0.15677
355.75	0.1009	0.0764		355.75	0.93372	0.94139	0.10298
355.78	0.102	0.0751		355.78	0.96542	0.89377	0.10667
355.81	0.1009	0.0753		355.81	0.93372	0.9011	0.1282
355.84	0.1024	0.0753		355.84	0.97695	0.9011	0.13005
355.87	0.1006	0.076		355.87	0.92507	0.92674	0.12699
355.9	0.1013	0.0763		355.9	0.94524	0.93773	0.11556
355.93	0.1011	0.0759		355.93	0.93948	0.92308	0.11138
355.96	0.1005	0.0769		355.96	0.92219	0.95971	0.12678
355.99	0.1002	0.0761		355.99	0.91354	0.9304	0.11865
356.02	0.1017	0.0767		356.02	0.95677	0.95238	0.09478
356.05	0.1002	0.0755		356.05	0.91354	0.90842	0.1355
356.08	0.1	0.0761		356.08	0.90778	0.9304	0.09747
356.11	0.1011	0.0763		356.11	0.93948	0.93773	0.09173
356.14	0.0997	0.0767		356.14	0.89914	0.95238	0.11346
356.17	0.1007	0.0749		356.17	0.92795	0.88645	0.10344
356.2	0.1004	0.0754		356.2	0.91931	0.90476	0.09922
356.23	0.1013	0.0749		356.23	0.94524	0.88645	0.10612
356.26	0.1013	0.0742		356.26	0.94524	0.86081	0.10018
356.29	0.1013	0.0755		356.29	0.94524	0.90842	0.07834
356.32	0.1001	0.0751		356.32	0.91066	0.89377	0.12182
356.35	0.1011	0.0757		356.35	0.93948	0.91575	0.13665
356.38	0.1014	0.0752		356.38	0.94813	0.89744	0.0828
356.41	0.1009	0.0759		356.41	0.93372	0.92308	0.10519
356.44	0.1006	0.0767		356.44	0.92507	0.95238	0.08395
356.47	0.1006	0.0754		356.47	0.92507	0.90476	0.09233
356.5	0.1013	0.0748		356.5	0.94524	0.88278	0.09651
356.53	0.1007	0.075		356.53	0.92795	0.89011	0.11512
356.56	0.1014	0.0759		356.56	0.94813	0.92308	0.08213
356.59	0.1019	0.0749		356.59	0.96254	0.88645	0.09495
356.62	0.1012	0.0748		356.62	0.94236	0.88278	0.10921
356.65	0.1009	0.0755		356.65	0.93372	0.90842	0.0952
356.68	0.101	0.075		356.68	0.9366	0.89011	0.09639
356.71	0.1014	0.0741		356.71	0.94813	0.85714	0.0814
356.74	0.1024	0.076		356.74	0.97695	0.92674	0.08718
356.77	0.1012	0.0762		356.77	0.94236	0.93407	0.07854
356.8	0.1001	0.0762		356.8	0.91066	0.93407	0.11458
356.83	0.0997	0.0772		356.83	0.89914	0.9707	0.09609
356.86	0.1	0.0758		356.86	0.90778	0.91941	0.08837
356.89	0.1012	0.0761		356.89	0.94236	0.9304	0.10359
356.92	0.1023	0.0774		356.92	0.97406	0.97802	0.09243
356.95	0.1016	0.0767		356.95	0.95389	0.95238	0.1063
356.98	0.1021	0.0756		356.98	0.9683	0.91209	0.08771
357.01	0.1009	0.074		357.01	0.93372	0.85348	0.0823
357.04	0.1017	0.0745		357.04	0.95677	0.87179	0.09613
357.07	0.1013	0.0754		357.07	0.94524	0.90476	0.07432
357.1	0.1027	0.0754		357.1	0.98559	0.90476	0.07723
357.13	0.0997	0.076		357.13	0.89914	0.92674	0.09089
357.16	0.1002	0.0761		357.16	0.91354	0.9304	0.08848
357.19	0.1014	0.0761		357.19	0.94813	0.9304	0.08675
357.22	0.1005	0.0758		357.22	0.92219	0.91941	0.09134
357.25	0.0999	0.078		357.25	0.9049	1	0.09754
357.28	0.1001	0.0764		357.28	0.91066	0.94139	0.06574
357.31	0.1021	0.0752		357.31	0.9683	0.89744	0.08979
357.34	0.1002	0.0744		357.34	0.91354	0.86813	0.08385
357.37	0.1003	0.0762		357.37	0.91643	0.93407	0.06201
357.4	0.1024	0.0745		357.4	0.97695	0.87179	0.06659
357.43	0.1019	0.0759		357.43	0.96254	0.92308	0.08358
357.46	0.1	0.0755		357.46	0.90778	0.90842	0.06856
357.49	0.1003	0.0747		357.49	0.91643	0.87912	0.06124
357.52	0.1009	0.0749		357.52	0.93372	0.88645	0.0988
357.55	0.1008	0.075		357.55	0.93084	0.89011	0.07818
357.58	0.1007	0.0777		357.58	0.92795	0.98901	0.08169
357.61	0.1007	0.0752		357.61	0.92795	0.89744	0.09574
357.64	0.1004	0.0767		357.64	0.91931	0.95238	0.09618
357.67	0.1007	0.0753		357.67	0.92795	0.9011	0.07985
357.7	0.0998	0.0763		357.7	0.90202	0.93773	0.08905
357.73	0.1014	0.0764		357.73	0.94813	0.94139	0.09111
357.76	0.1007	0.0764		357.76	0.92795	0.94139	0.09912
357.79	0.1023	0.0748		357.79	0.97406	0.88278	0.0801
357.82	0.1011	0.0743		357.82	0.93948	0.86447	0.06743
357.85	0.1023	0.0749		357.85	0.97406	0.88645	0.08581
357.88	0.1023	0.0746		357.88	0.97406	0.87546	0.08634
357.91	0.1012	0.0767		357.91	0.94236	0.95238	0.09248
357.94	0.101	0.0762		357.94	0.9366	0.93407	0.08362
357.97	0.1003	0.0768		357.97	0.91643	0.95604	0.0529
358	0.1004	0.0754		358	0.91931	0.90476	0.0861
358.03	0.1005	0.076		358.03	0.92219	0.92674	0.08804
358.06	0.1015	0.0766		358.06	0.95101	0.94872	0.06668
358.09	0.0999	0.0758		358.09	0.9049	0.91941	0.065
358.12	0.1008	0.0757		358.12	0.93084	0.91575	0.09397
358.15	0.1007	0.0754		358.15	0.92795	0.90476	0.07707
358.18	0.0999	0.0757		358.18	0.9049	0.91575	0.0403
358.21	0.1017	0.0756		358.21	0.95677	0.91209	0.06906
358.24	0.0999	0.0759		358.24	0.9049	0.92308	0.07594
358.27	0.1024	0.0739		358.27	0.97695	0.84982	0.04205
358.3	0.0999	0.0755		358.3	0.9049	0.90842	0.06349
358.33	0.1001	0.0752		358.33	0.91066	0.89744	0.08519
358.36	0.0998	0.0764		358.36	0.90202	0.94139	0.08082
358.39	0.1014	0.0758		358.39	0.94813	0.91941	0.08601
358.42	0.0996	0.0755		358.42	0.89625	0.90842	0.09662
358.45	0.101	0.076		358.45	0.9366	0.92674	0.07695
358.48	0.0998	0.0749		358.48	0.90202	0.88645	0.08386
358.51	0.1002	0.076		358.51	0.91354	0.92674	0.09982
358.54	0.1009	0.0758		358.54	0.93372	0.91941	0.0896
358.57	0.102	0.0749		358.57	0.96542	0.88645	0.09368
358.6	0.1019	0.0741		358.6	0.96254	0.85714	0.08963
358.63	0.1002	0.075		358.63	0.91354	0.89011	0.09577
358.66	0.1011	0.0753		358.66	0.93948	0.9011	0.07693
358.69	0.1026	0.0754		358.69	0.98271	0.90476	0.07548
358.72	0.1012	0.075		358.72	0.94236	0.89011	0.08651
358.75	0.1007	0.077		358.75	0.92795	0.96337	0.07832
358.78	0.1012	0.0762		358.78	0.94236	0.93407	0.07948
358.81	0.1009	0.0745		358.81	0.93372	0.87179	0.07704
358.84	0.0992	0.0765		358.84	0.88473	0.94505	0.07225
358.87	0.0998	0.0763		358.87	0.90202	0.93773	0.05478
358.9	0.101	0.0763		358.9	0.9366	0.93773	0.08595
358.93	0.1005	0.0753		358.93	0.92219	0.9011	0.0666
358.96	0.1	0.0763		358.96	0.90778	0.93773	0.065
358.99	0.1019	0.0749		358.99	0.96254	0.88645	0.05009
359.02	0.1013	0.0749		359.02	0.94524	0.88645	0.05856
359.05	0.1011	0.0759		359.05	0.93948	0.92308	0.08841
359.08	0.1019	0.0747		359.08	0.96254	0.87912	0.05376
359.11	0.1004	0.0739		359.11	0.91931	0.84982	0.08776
359.14	0.1016	0.0747		359.14	0.95389	0.87912	0.08711
359.17	0.1002	0.077		359.17	0.91354	0.96337	0.08517
359.2	0.1022	0.0755		359.2	0.97118	0.90842	0.06384
359.23	0.1002	0.0765		359.23	0.91354	0.94505	0.09637
359.26	0.0988	0.0765		359.26	0.8732	0.94505	0.09373
359.29	0.1013	0.0752		359.29	0.94524	0.89744	0.06561
359.32	0.1005	0.0748		359.32	0.92219	0.88278	0.09951
359.35	0.101	0.0747		359.35	0.9366	0.87912	0.07671
359.38	0.1013	0.0761		359.38	0.94524	0.9304	0.09391
359.41	0.1019	0.0743		359.41	0.96254	0.86447	0.08541
359.44	0.1011	0.0749		359.44	0.93948	0.88645	0.09107
359.47	0.1015	0.0751		359.47	0.95101	0.89377	0.07652
359.5	0.1021	0.0741		359.5	0.9683	0.85714	0.05687
359.53	0.1021	0.0761		359.53	0.9683	0.9304	0.08889
359.56	0.0994	0.0759		359.56	0.89049	0.92308	0.07158
359.59	0.1002	0.0763		359.59	0.91354	0.93773	0.08111
359.62	0.1006	0.0747		359.62	0.92507	0.87912	0.07433
359.65	0.0998	0.0763		359.65	0.90202	0.93773	0.06249
359.68	0.1016	0.0754		359.68	0.95389	0.90476	0.0549
359.71	0.1006	0.076		359.71	0.92507	0.92674	0.0553
359.74	0.1018	0.0749		359.74	0.95965	0.88645	0.09899
359.77	0.1003	0.0758		359.77	0.91643	0.91941	0.0533
359.8	0.1006	0.0747		359.8	0.92507	0.87912	0.07323
359.83	0.1017	0.0753		359.83	0.95677	0.9011	0.06398
359.86	0.1019	0.0752		359.86	0.96254	0.89744	0.0696
359.89	0.1018	0.0757		359.89	0.95965	0.91575	0.04122
359.92	0.1016	0.0756		359.92	0.95389	0.91209	0.0774
359.95	0.0999	0.0744		359.95	0.9049	0.86813	0.0932
359.98	0.1011	0.076		359.98	0.93948	0.92674	0.05193
360.01	0.0994	0.0738		360.01	0.89049	0.84615	0.07526
360.04	0.0865	0.0667		360.04	0.51873	0.58608	0.07146
360.07	0.082	0.0625		360.07	0.38905	0.43223	0.05977
360.1	0.0788	0.0607		360.1	0.29683	0.3663	0.08125
360.13	0.0787	0.0596		360.13	0.29395	0.32601	0.10533
360.16	0.0777	0.0593		360.16	0.26513	0.31502	0.08281
360.19	0.0783	0.0588		360.19	0.28242	0.2967	0.07254
360.22	0.0777	0.0596		360.22	0.26513	0.32601	0.08804
360.25	0.078	0.0572		360.25	0.27378	0.2381	0.06849
360.28	0.0777	0.0593		360.28	0.26513	0.31502	0.09454
360.31	0.0759	0.0593		360.31	0.21326	0.31502	0.0763
360.34	0.0775	0.0581		360.34	0.25937	0.27106	0.07352
360.37	0.0767	0.0592		360.37	0.23631	0.31136	0.07511
360.4	0.0773	0.0593		360.4	0.2536	0.31502	0.05424
360.43	0.0752	0.0591		360.43	0.19308	0.30769	0.08205
360.46	0.0763	0.0575		360.46	0.22478	0.24908	0.07015
360.49	0.0771	0.0584		360.49	0.24784	0.28205	0.06689
360.52	0.0772	0.0583		360.52	0.25072	0.27839	0.06193
360.55	0.0763	0.0584		360.55	0.22478	0.28205	0.05457
360.58	0.078	0.0566		360.58	0.27378	0.21612	0.07244
360.61	0.0773	0.0568		360.61	0.2536	0.22344	0.08279
360.64	0.0757	0.0573		360.64	0.20749	0.24176	0.08484
360.67	0.0766	0.0569		360.67	0.23343	0.22711	0.07863
360.7	0.0782	0.0576		360.7	0.27954	0.25275	0.07009
360.73	0.0764	0.0581		360.73	0.22767	0.27106	0.07216
360.76	0.0754	0.0582		360.76	0.19885	0.27473	0.07133
360.79	0.0755	0.0563		360.79	0.20173	0.20513	0.08388
360.82	0.0746	0.0587		360.82	0.17579	0.29304	0.09194
360.85	0.0737	0.0579		360.85	0.14986	0.26374	0.10037
360.88	0.0758	0.0577		360.88	0.21037	0.25641	0.08018
360.91	0.0745	0.058		360.91	0.17291	0.2674	0.08945
360.94	0.0752	0.058		360.94	0.19308	0.2674	0.08451
360.97	0.0753	0.0576		360.97	0.19597	0.25275	0.09369
361	0.0763	0.0569		361	0.22478	0.22711	0.07801
361.03	0.0754	0.0582		361.03	0.19885	0.27473	0.05856
361.06	0.075	0.0557		361.06	0.18732	0.18315	0.08041
361.09	0.0767	0.0557		361.09	0.23631	0.18315	0.07968
361.12	0.075	0.0574		361.12	0.18732	0.24542	0.0836
361.15	0.0754	0.0577		361.15	0.19885	0.25641	0.07662
361.18	0.0749	0.0561		361.18	0.18444	0.1978	0.07757
361.21	0.0765	0.057		361.21	0.23055	0.23077	0.05287
361.24	0.0736	0.0578		361.24	0.14697	0.26007	0.06776
361.27	0.0733	0.0566		361.27	0.13833	0.21612	0.08419
361.3	0.0753	0.0561		361.3	0.19597	0.1978	0.05985
361.33	0.076	0.0563		361.33	0.21614	0.20513	0.08743
361.36	0.075	0.0569		361.36	0.18732	0.22711	0.06272
361.39	0.0757	0.0558		361.39	0.20749	0.18681	0.06232
361.42	0.0769	0.0559		361.42	0.24207	0.19048	0.07064
361.45	0.0742	0.0564		361.45	0.16427	0.20879	0.08973
361.48	0.0751	0.0563		361.48	0.1902	0.20513	0.09258
361.51	0.0749	0.0573		361.51	0.18444	0.24176	0.05782
361.54	0.076	0.0568		361.54	0.21614	0.22344	0.10075
361.57	0.0734	0.0583		361.57	0.14121	0.27839	0.04309
361.6	0.0746	0.0557		361.6	0.17579	0.18315	0.07511
361.63	0.0738	0.0569		361.63	0.15274	0.22711	0.08804
361.66	0.0737	0.057		361.66	0.14986	0.23077	0.07292
361.69	0.0748	0.0567		361.69	0.18156	0.21978	0.06907
361.72	0.0752	0.0558		361.72	0.19308	0.18681	0.10046
361.75	0.075	0.0563		361.75	0.18732	0.20513	0.09634
361.78	0.0736	0.0563		361.78	0.14697	0.20513	0.06621
361.81	0.0757	0.0558		361.81	0.20749	0.18681	0.08518
361.84	0.075	0.0562		361.84	0.18732	0.20147	0.07671
361.87	0.0749	0.0555		361.87	0.18444	0.17582	0.071
361.9	0.0745	0.0551		361.9	0.17291	0.16117	0.05946
361.93	0.0736	0.0563		361.93	0.14697	0.20513	0.07581
361.96	0.074	0.0568		361.96	0.1585	0.22344	0.08975
361.99	0.0732	0.0577		361.99	0.13545	0.25641	0.08806
362.02	0.0753	0.0571		362.02	0.19597	0.23443	0.07977
362.05	0.0735	0.0565		362.05	0.14409	0.21245	0.06338
362.08	0.0728	0.0565		362.08	0.12392	0.21245	0.0852
362.11	0.0737	0.0569		362.11	0.14986	0.22711	0.06434
362.14	0.0727	0.0548		362.14	0.12104	0.15018	0.08198
362.17	0.0729	0.0566		362.17	0.1268	0.21612	0.08611
362.2	0.0742	0.0558		362.2	0.16427	0.18681	0.0564
362.23	0.0736	0.0549		362.23	0.14697	0.15385	0.07893
362.26	0.074	0.0545		362.26	0.1585	0.13919	0.08444
362.29	0.0736	0.0548		362.29	0.14697	0.15018	0.0852
362.32	0.0731	0.0565		362.32	0.13256	0.21245	0.09255
362.35	0.0731	0.0553		362.35	0.13256	0.1685	0.09463
362.38	0.0732	0.0555		362.38	0.13545	0.17582	0.09728
362.41	0.0729	0.0562		362.41	0.1268	0.20147	0.06998
362.44	0.0723	0.0555		362.44	0.10951	0.17582	0.08431
362.47	0.0725	0.0553		362.47	0.11527	0.1685	0.05968
362.5	0.0738	0.0566		362.5	0.15274	0.21612	0.09668
362.53	0.0723	0.055		362.53	0.10951	0.15751	0.09733
362.56	0.0731	0.0549		362.56	0.13256	0.15385	0.0598
362.59	0.0726	0.0537		362.59	0.11816	0.10989	0.07676
362.62	0.0738	0.0543		362.62	0.15274	0.13187	0.08288
362.65	0.0735	0.0551		362.65	0.14409	0.16117	0.09737
362.68	0.0733	0.0546		362.68	0.13833	0.14286	0.07337
362.71	0.0743	0.0554		362.71	0.16715	0.17216	0.06418
362.74	0.073	0.0557		362.74	0.12968	0.18315	0.07882
362.77	0.073	0.0559		362.77	0.12968	0.19048	0.07497
362.8	0.0733	0.0554		362.8	0.13833	0.17216	0.09713
362.83	0.0719	0.0561		362.83	0.09798	0.1978	0.07955
362.86	0.0712	0.0557		362.86	0.07781	0.18315	0.11534
362.89	0.0724	0.0546		362.89	0.11239	0.14286	0.06906
362.92	0.0723	0.0563		362.92	0.10951	0.20513	0.07697
362.95	0.0735	0.0555		362.95	0.14409	0.17582	0.07485
362.98	0.0724	0.0548		362.98	0.11239	0.15018	0.08388
363.01	0.0751	0.0544		363.01	0.1902	0.13553	0.08474
363.04	0.0722	0.0546		363.04	0.10663	0.14286	0.07702
363.07	0.0716	0.054		363.07	0.08934	0.12088	0.10271
363.1	0.0725	0.0543		363.1	0.11527	0.13187	0.0639
363.13	0.0714	0.0572		363.13	0.08357	0.2381	0.08794
363.16	0.0731	0.0554		363.16	0.13256	0.17216	0.07921
363.19	0.0721	0.0543		363.19	0.10375	0.13187	0.0943
363.22	0.0708	0.0555		363.22	0.06628	0.17582	0.07776
363.25	0.0711	0.056		363.25	0.07493	0.19414	0.0995
363.28	0.0705	0.0532		363.28	0.05764	0.09158	0.09217
363.31	0.0749	0.055		363.31	0.18444	0.15751	0.09043
363.34	0.0739	0.0547		363.34	0.15562	0.14652	0.10359
363.37	0.0718	0.0555		363.37	0.0951	0.17582	0.08944
363.4	0.0722	0.0533		363.4	0.10663	0.09524	0.0523
363.43	0.0742	0.054		363.43	0.16427	0.12088	0.08337
363.46	0.0703	0.055		363.46	0.05187	0.15751	0.09244
363.49	0.0732	0.053		363.49	0.13545	0.08425	0.0819
363.52	0.0733	0.0545		363.52	0.13833	0.13919	0.08072
363.55	0.0719	0.0548		363.55	0.09798	0.15018	0.1006
363.58	0.0715	0.0557		363.58	0.08646	0.18315	0.1028
363.61	0.0722	0.0549		363.61	0.10663	0.15385	0.10546
363.64	0.0726	0.0544		363.64	0.11816	0.13553	0.08605
363.67	0.0711	0.0559		363.67	0.07493	0.19048	0.0906
363.7	0.0725	0.054		363.7	0.11527	0.12088	0.10544
363.73	0.0721	0.0541		363.73	0.10375	0.12454	0.07635
363.76	0.0716	0.0546		363.76	0.08934	0.14286	0.10329
363.79	0.0721	0.054		363.79	0.10375	0.12088	0.08481
363.82	0.0726	0.0535		363.82	0.11816	0.10256	0.04897
363.85	0.073	0.0541		363.85	0.12968	0.12454	0.0819
363.88	0.072	0.0545		363.88	0.10086	0.13919	0.09869
363.91	0.0728	0.0548		363.91	0.12392	0.15018	0.07761
363.94	0.0721	0.0541		363.94	0.10375	0.12454	0.08484
363.97	0.0724	0.0542		363.97	0.11239	0.12821	0.10129
364	0.0711	0.0543		364	0.07493	0.13187	0.0735
364.03	0.0721	0.053		364.03	0.10375	0.08425	0.09723
364.06	0.071	0.0545		364.06	0.07205	0.13919	0.09698
364.09	0.0713	0.0558		364.09	0.08069	0.18681	0.06992
364.12	0.073	0.0547		364.12	0.12968	0.14652	0.09132
364.15	0.0712	0.0522		364.15	0.07781	0.05495	0.07822
364.18	0.0726	0.0534		364.18	0.11816	0.0989	0.09387
364.21	0.0718	0.0546		364.21	0.0951	0.14286	0.07187
364.24	0.0724	0.0525		364.24	0.11239	0.06593	0.1076
364.27	0.0723	0.0545		364.27	0.10951	0.13919	0.07007
364.3	0.0717	0.0541		364.3	0.09222	0.12454	0.07309
364.33	0.0718	0.0547		364.33	0.0951	0.14652	0.08311
364.36	0.0715	0.0531		364.36	0.08646	0.08791	0.09462
364.39	0.072	0.0539		364.39	0.10086	0.11722	0.10913
364.42	0.0723	0.0549		364.42	0.10951	0.15385	0.06383
364.45	0.0715	0.0538		364.45	0.08646	0.11355	0.1007
364.48	0.0717	0.0531		364.48	0.09222	0.08791	0.0749
364.51	0.0711	0.0547		364.51	0.07493	0.14652	0.1065
364.54	0.0716	0.0537		364.54	0.08934	0.10989	0.10574
364.57	0.0735	0.0534		364.57	0.14409	0.0989	0.07798
364.6	0.0714	0.0535		364.6	0.08357	0.10256	0.0925
364.63	0.0717	0.0528		364.63	0.09222	0.07692	0.06013
364.66	0.0722	0.0519		364.66	0.10663	0.04396	0.09155
364.69	0.0724	0.0537		364.69	0.11239	0.10989	0.0891
364.72	0.073	0.0541		364.72	0.12968	0.12454	0.07679
364.75	0.072	0.0542		364.75	0.10086	0.12821	0.09806
364.78	0.0727	0.0553		364.78	0.12104	0.1685	0.08115
364.81	0.0717	0.0555		364.81	0.09222	0.17582	0.08591
364.84	0.0711	0.0542		364.84	0.07493	0.12821	0.07228
364.87	0.0706	0.0534		364.87	0.06052	0.0989	0.14477
364.9	0.0713	0.0547		364.9	0.08069	0.14652	0.07484
364.93	0.0716	0.0554		364.93	0.08934	0.17216	0.07864
364.96	0.071	0.0526		364.96	0.07205	0.0696	0.10914
364.99	0.072	0.0524		364.99	0.10086	0.06227	0.06722
365.02	0.0712	0.0532		365.02	0.07781	0.09158	0.09325
365.05	0.0722	0.0532		365.05	0.10663	0.09158	0.10199
365.08	0.0715	0.0532		365.08	0.08646	0.09158	0.07342
365.11	0.0726	0.0542		365.11	0.11816	0.12821	0.07953
365.14	0.0713	0.0547		365.14	0.08069	0.14652	0.08782
365.17	0.0697	0.0538		365.17	0.03458	0.11355	0.09197
365.2	0.0732	0.0542		365.2	0.13545	0.12821	0.07003
365.23	0.0708	0.0549		365.23	0.06628	0.15385	0.13903
365.26	0.0708	0.0541		365.26	0.06628	0.12454	0.09832
365.29	0.0701	0.0538		365.29	0.04611	0.11355	0.08757
365.32	0.0719	0.0536		365.32	0.09798	0.10623	0.12886
365.35	0.0713	0.0537		365.35	0.08069	0.10989	0.10156
365.38	0.0715	0.0535		365.38	0.08646	0.10256	0.094
365.41	0.0728	0.0538		365.41	0.12392	0.11355	0.11515
365.44	0.0722	0.0536		365.44	0.10663	0.10623	0.1123
365.47	0.0706	0.0533		365.47	0.06052	0.09524	0.1047
365.5	0.0718	0.0531		365.5	0.0951	0.08791	0.08234
365.53	0.0725	0.0544		365.53	0.11527	0.13553	0.07484
365.56	0.0702	0.055		365.56	0.04899	0.15751	0.08713
365.59	0.0704	0.054		365.59	0.05476	0.12088	0.08609
365.62	0.0704	0.0541		365.62	0.05476	0.12454	0.08726
365.65	0.0717	0.0525		365.65	0.09222	0.06593	0.09562
365.68	0.0712	0.0546		365.68	0.07781	0.14286	0.06926
365.71	0.0702	0.0538		365.71	0.04899	0.11355	0.08969
365.74	0.073	0.0544		365.74	0.12968	0.13553	0.10451
365.77	0.0715	0.0522		365.77	0.08646	0.05495	0.12151
365.8	0.0722	0.0526		365.8	0.10663	0.0696	0.06902
365.83	0.0715	0.0535		365.83	0.08646	0.10256	0.09176
365.86	0.0734	0.0534		365.86	0.14121	0.0989	0.10447
365.89	0.0717	0.0533		365.89	0.09222	0.09524	0.07127
365.92	0.0721	0.0532		365.92	0.10375	0.09158	0.11591
365.95	0.0712	0.0532		365.95	0.07781	0.09158	0.0864
365.98	0.0702	0.0536		365.98	0.04899	0.10623	0.07696
366.01	0.0712	0.0541		366.01	0.07781	0.12454	0.07728
366.04	0.071	0.0541		366.04	0.07205	0.12454	0.09649
366.07	0.0721	0.0536		366.07	0.10375	0.10623	0.07802
366.1	0.0701	0.0543		366.1	0.04611	0.13187	0.09077
366.13	0.0713	0.0537		366.13	0.08069	0.10989	0.13225
366.16	0.0719	0.052		366.16	0.09798	0.04762	0.09841
366.19	0.0718	0.054		366.19	0.0951	0.12088	0.10238
366.22	0.0718	0.0538		366.22	0.0951	0.11355	0.11418
366.25	0.0719	0.0525		366.25	0.09798	0.06593	0.11103
366.28	0.0724	0.0525		366.28	0.11239	0.06593	0.11856
366.31	0.0705	0.0535		366.31	0.05764	0.10256	0.08466
366.34	0.0714	0.0529		366.34	0.08357	0.08059	0.0976
366.37	0.0705	0.0537		366.37	0.05764	0.10989	0.08963
366.4	0.0723	0.0537		366.4	0.10951	0.10989	0.13564
366.43	0.0694	0.0544		366.43	0.02594	0.13553	0.10053
366.46	0.0712	0.0521		366.46	0.07781	0.05128	0.09881
366.49	0.0709	0.053		366.49	0.06916	0.08425	0.08854
366.52	0.0714	0.0536		366.52	0.08357	0.10623	0.10083
366.55	0.0708	0.0533		366.55	0.06628	0.09524	0.11867
366.58	0.0712	0.0516		366.58	0.07781	0.03297	0.08256
366.61	0.0727	0.0532		366.61	0.12104	0.09158	0.09344
366.64	0.0707	0.053		366.64	0.0634	0.08425	0.09775
366.67	0.0714	0.052		366.67	0.08357	0.04762	0.09446
366.7	0.0712	0.0537		366.7	0.07781	0.10989	0.07533
366.73	0.072	0.0535		366.73	0.10086	0.10256	0.09626
366.76	0.0706	0.054		366.76	0.06052	0.12088	0.10587
366.79	0.071	0.0522		366.79	0.07205	0.05495	0.0883
366.82	0.0715	0.055		366.82	0.08646	0.15751	0.11625
366.85	0.0686	0.0538		366.85	0.00288	0.11355	0.09255
366.88	0.0712	0.0535		366.88	0.07781	0.10256	0.09754
366.91	0.0703	0.0547		366.91	0.05187	0.14652	0.07402
366.94	0.0705	0.0539		366.94	0.05764	0.11722	0.12143
366.97	0.0704	0.053		366.97	0.05476	0.08425	0.0993
367	0.0702	0.0518		367	0.04899	0.04029	0.0986
367.03	0.0716	0.0538		367.03	0.08934	0.11355	0.1345
367.06	0.0707	0.0532		367.06	0.0634	0.09158	0.09812
367.09	0.0713	0.0526		367.09	0.08069	0.0696	0.12305
367.12	0.0714	0.0531		367.12	0.08357	0.08791	0.10317
367.15	0.0696	0.054		367.15	0.0317	0.12088	0.13236
367.18	0.0698	0.0526		367.18	0.03746	0.0696	0.10468
367.21	0.0724	0.0535		367.21	0.11239	0.10256	0.0763
367.24	0.0704	0.0537		367.24	0.05476	0.10989	0.10162
367.27	0.0692	0.0529		367.27	0.02017	0.08059	0.09359
367.3	0.0708	0.0534		367.3	0.06628	0.0989	0.11161
367.33	0.0719	0.0526		367.33	0.09798	0.0696	0.08019
367.36	0.0715	0.0539		367.36	0.08646	0.11722	0.10298
367.39	0.0721	0.0513		367.39	0.10375	0.02198	0.0899
367.42	0.0716	0.0536		367.42	0.08934	0.10623	0.09181
367.45	0.0704	0.0532		367.45	0.05476	0.09158	0.12195
367.48	0.0709	0.0515		367.48	0.06916	0.0293	0.09128
367.51	0.0714	0.0542		367.51	0.08357	0.12821	0.09215
367.54	0.0717	0.0535		367.54	0.09222	0.10256	0.12108
367.57	0.0704	0.0547		367.57	0.05476	0.14652	0.09529
367.6	0.0713	0.0525		367.6	0.08069	0.06593	0.09069
367.63	0.0705	0.0547		367.63	0.05764	0.14652	0.12465
367.66	0.0696	0.0534		367.66	0.0317	0.0989	0.1337
367.69	0.0716	0.0536		367.69	0.08934	0.10623	0.08128
367.72	0.07	0.0527		367.72	0.04323	0.07326	0.11995
367.75	0.0717	0.0538		367.75	0.09222	0.11355	0.1161
367.78	0.0705	0.0521		367.78	0.05764	0.05128	0.11377
367.81	0.0728	0.0525		367.81	0.12392	0.06593	0.13065
367.84	0.0719	0.0536		367.84	0.09798	0.10623	0.1049
367.87	0.0722	0.0527		367.87	0.10663	0.07326	0.11812
367.9	0.0707	0.0528		367.9	0.0634	0.07692	0.10698
367.93	0.071	0.0533		367.93	0.07205	0.09524	0.12875
367.96	0.0703	0.0542		367.96	0.05187	0.12821	0.10843
367.99	0.0692	0.0536		367.99	0.02017	0.10623	0.10325
368.02	0.0722	0.0529		368.02	0.10663	0.08059	0.11273
368.05	0.0701	0.0538		368.05	0.04611	0.11355	0.09344
368.08	0.0699	0.0547		368.08	0.04035	0.14652	0.0884
368.11	0.0713	0.0542		368.11	0.08069	0.12821	0.08938
368.14	0.0696	0.0524		368.14	0.0317	0.06227	0.09477
368.17	0.0709	0.0535		368.17	0.06916	0.10256	0.11122
368.2	0.0708	0.0527		368.2	0.06628	0.07326	0.10309
368.23	0.0713	0.0521		368.23	0.08069	0.05128	0.08712
368.26	0.0712	0.0526		368.26	0.07781	0.0696	0.11319
368.29	0.0718	0.0527		368.29	0.0951	0.07326	0.0895
368.32	0.071	0.0535		368.32	0.07205	0.10256	0.12067
368.35	0.0717	0.0534		368.35	0.09222	0.0989	0.11382
368.38	0.0707	0.0536		368.38	0.0634	0.10623	0.12231
368.41	0.07	0.0532		368.41	0.04323	0.09158	0.10722
368.44	0.0704	0.0547		368.44	0.05476	0.14652	0.09414
368.47	0.0709	0.052		368.47	0.06916	0.04762	0.11661
368.5	0.0708	0.0536		368.5	0.06628	0.10623	0.11153
368.53	0.0702	0.0538		368.53	0.04899	0.11355	0.12895
368.56	0.0709	0.0527		368.56	0.06916	0.07326	0.14056
368.59	0.0707	0.0517		368.59	0.0634	0.03663	0.09017
368.62	0.0717	0.0527		368.62	0.09222	0.07326	0.13019
368.65	0.0706	0.0538		368.65	0.06052	0.11355	0.1177
368.68	0.0718	0.0526		368.68	0.0951	0.0696	0.11307
368.71	0.0715	0.0533		368.71	0.08646	0.09524	0.11016
368.74	0.0705	0.0538		368.74	0.05764	0.11355	0.11356
368.77	0.0697	0.0538		368.77	0.03458	0.11355	0.12196
368.8	0.07	0.0531		368.8	0.04323	0.08791	0.1155
368.83	0.0705	0.0541		368.83	0.05764	0.12454	0.13088
368.86	0.0689	0.0539		368.86	0.01153	0.11722	0.11314
368.89	0.0714	0.0521		368.89	0.08357	0.05128	0.10571
368.92	0.0707	0.0543		368.92	0.0634	0.13187	0.08867
368.95	0.0715	0.0533		368.95	0.08646	0.09524	0.10459
368.98	0.0704	0.053		368.98	0.05476	0.08425	0.10812
369.01	0.071	0.053		369.01	0.07205	0.08425	0.08532
369.04	0.0704	0.0534		369.04	0.05476	0.0989	0.10555
369.07	0.0695	0.0521		369.07	0.02882	0.05128	0.121
369.1	0.0706	0.0513		369.1	0.06052	0.02198	0.10101
369.13	0.0703	0.053		369.13	0.05187	0.08425	0.10199
369.16	0.0703	0.0531		369.16	0.05187	0.08791	0.13567
369.19	0.0721	0.0524		369.19	0.10375	0.06227	0.12206
369.22	0.0704	0.0533		369.22	0.05476	0.09524	0.08247
369.25	0.0692	0.0534		369.25	0.02017	0.0989	0.15012
369.28	0.0692	0.0517		369.28	0.02017	0.03663	0.0984
369.31	0.0714	0.0534		369.31	0.08357	0.0989	0.11314
369.34	0.0706	0.0524		369.34	0.06052	0.06227	0.10731
369.37	0.0701	0.053		369.37	0.04611	0.08425	0.12245
369.4	0.0714	0.0517		369.4	0.08357	0.03663	0.09842
369.43	0.0712	0.0534		369.43	0.07781	0.0989	0.13401
369.46	0.0708	0.0534		369.46	0.06628	0.0989	0.13321
369.49	0.0722	0.0521		369.49	0.10663	0.05128	0.11001
369.52	0.071	0.0535		369.52	0.07205	0.10256	0.11997
369.55	0.0704	0.0545		369.55	0.05476	0.13919	0.11016
369.58	0.0698	0.0539		369.58	0.03746	0.11722	0.10312
369.61	0.0704	0.054		369.61	0.05476	0.12088	0.08874
369.64	0.0721	0.0532		369.64	0.10375	0.09158	0.1124
369.67	0.0704	0.0543		369.67	0.05476	0.13187	0.13404
369.7	0.0707	0.0535		369.7	0.0634	0.10256	0.10907
369.73	0.0704	0.0523		369.73	0.05476	0.05861	0.12166
369.76	0.0712	0.0533		369.76	0.07781	0.09524	0.09913
369.79	0.071	0.0532		369.79	0.07205	0.09158	0.11034
369.82	0.0705	0.053		369.82	0.05764	0.08425	0.10384
369.85	0.0726	0.0531		369.85	0.11816	0.08791	0.10133
369.88	0.0697	0.0525		369.88	0.03458	0.06593	0.11231
369.91	0.0715	0.0532		369.91	0.08646	0.09158	0.10394
369.94	0.0704	0.0542		369.94	0.05476	0.12821	0.12015
369.97	0.0707	0.0545		369.97	0.0634	0.13919	0.13504
370	0.0699	0.0544		370	0.04035	0.13553	0.11412
370.03	0.0712	0.0527		370.03	0.07781	0.07326	0.10895
370.06	0.0705	0.0541		370.06	0.05764	0.12454	0.1289
370.09	0.0697	0.0543		370.09	0.03458	0.13187	0.11941
370.12	0.0718	0.0543		370.12	0.0951	0.13187	0.09098
370.15	0.0695	0.0521		370.15	0.02882	0.05128	0.11714
370.18	0.0713	0.0536		370.18	0.08069	0.10623	0.10764
370.21	0.0702	0.0529		370.21	0.04899	0.08059	0.11294
370.24	0.0711	0.0512		370.24	0.07493	0.01832	0.11848
370.27	0.0705	0.0534		370.27	0.05764	0.0989	0.09462
370.3	0.0719	0.0526		370.3	0.09798	0.0696	0.10581
370.33	0.0707	0.054		370.33	0.0634	0.12088	0.11862
370.36	0.0709	0.0526		370.36	0.06916	0.0696	0.13036
370.39	0.0707	0.0534		370.39	0.0634	0.0989	0.10342
370.42	0.0696	0.054		370.42	0.0317	0.12088	0.1184
370.45	0.071	0.0531		370.45	0.07205	0.08791	0.13428
370.48	0.0702	0.0537		370.48	0.04899	0.10989	0.12091
370.51	0.0711	0.0533		370.51	0.07493	0.09524	0.10157
370.54	0.0703	0.0537		370.54	0.05187	0.10989	0.11792
370.57	0.0709	0.0524		370.57	0.06916	0.06227	0.13353
370.6	0.0717	0.0532		370.6	0.09222	0.09158	0.12788
370.63	0.0704	0.0524		370.63	0.05476	0.06227	0.11981
370.66	0.0711	0.0522		370.66	0.07493	0.05495	0.13113
370.69	0.0711	0.0516		370.69	0.07493	0.03297	0.13989
370.72	0.0722	0.0531		370.72	0.10663	0.08791	0.12315
370.75	0.0706	0.0537		370.75	0.06052	0.10989	0.11063
370.78	0.0708	0.0537		370.78	0.06628	0.10989	0.13132
370.81	0.07	0.0539		370.81	0.04323	0.11722	0.11181
370.84	0.0693	0.0532		370.84	0.02305	0.09158	0.12141
370.87	0.0703	0.0529		370.87	0.05187	0.08059	0.12688
370.9	0.0697	0.0533		370.9	0.03458	0.09524	0.11221
370.93	0.0711	0.0551		370.93	0.07493	0.16117	0.09338
370.96	0.0691	0.0525		370.96	0.01729	0.06593	0.15199
370.99	0.0717	0.0522		370.99	0.09222	0.05495	0.1068
371.02	0.0692	0.0532		371.02	0.02017	0.09158	0.09366
371.05	0.0704	0.0525		371.05	0.05476	0.06593	0.13097
371.08	0.0707	0.053		371.08	0.0634	0.08425	0.10849
371.11	0.0714	0.0533		371.11	0.08357	0.09524	0.106
371.14	0.0705	0.0542		371.14	0.05764	0.12821	0.09001
371.17	0.0693	0.0525		371.17	0.02305	0.06593	0.11417
371.2	0.0704	0.0535		371.2	0.05476	0.10256	0.10685
371.23	0.0701	0.0549		371.23	0.04611	0.15385	0.12613
371.26	0.0701	0.0538		371.26	0.04611	0.11355	0.13087
371.29	0.0695	0.0516		371.29	0.02882	0.03297	0.10757
371.32	0.0711	0.0536		371.32	0.07493	0.10623	0.09929
371.35	0.0698	0.0537		371.35	0.03746	0.10989	0.11861
371.38	0.0702	0.0536		371.38	0.04899	0.10623	0.11547
371.41	0.0726	0.0532		371.41	0.11816	0.09158	0.12139
371.44	0.0711	0.0526		371.44	0.07493	0.0696	0.12038
371.47	0.0704	0.0524		371.47	0.05476	0.06227	0.14955
371.5	0.0699	0.0528		371.5	0.04035	0.07692	0.11439
371.53	0.0719	0.0534		371.53	0.09798	0.0989	0.11747
371.56	0.071	0.0544		371.56	0.07205	0.13553	0.10688
371.59	0.0712	0.0539		371.59	0.07781	0.11722	0.09994
371.62	0.0704	0.0538		371.62	0.05476	0.11355	0.11262
371.65	0.0702	0.0531		371.65	0.04899	0.08791	0.11699
371.68	0.0695	0.0534		371.68	0.02882	0.0989	0.10617
371.71	0.0702	0.0541		371.71	0.04899	0.12454	0.1062
371.74	0.071	0.0542		371.74	0.07205	0.12821	0.1081
371.77	0.07	0.0526		371.77	0.04323	0.0696	0.10719
371.8	0.0717	0.0527		371.8	0.09222	0.07326	0.11343
371.83	0.07	0.0529		371.83	0.04323	0.08059	0.09127
371.86	0.0721	0.052		371.86	0.10375	0.04762	0.10948
371.89	0.0726	0.0532		371.89	0.11816	0.09158	0.14483
371.92	0.071	0.0535		371.92	0.07205	0.10256	0.1019
371.95	0.0701	0.0541		371.95	0.04611	0.12454	0.12656
371.98	0.0696	0.0535		371.98	0.0317	0.10256	0.12078
372.01	0.0707	0.0541		372.01	0.0634	0.12454	0.09668
372.04	0.0704	0.0538		372.04	0.05476	0.11355	0.11061
372.07	0.0712	0.0538		372.07	0.07781	0.11355	0.12214
372.1	0.0696	0.0534		372.1	0.0317	0.0989	0.1286
372.13	0.0707	0.0532		372.13	0.0634	0.09158	0.12129
372.16	0.0696	0.0529		372.16	0.0317	0.08059	0.13549
372.19	0.0707	0.0529		372.19	0.0634	0.08059	0.11452
372.22	0.072	0.0541		372.22	0.10086	0.12454	0.14613
372.25	0.0702	0.0512		372.25	0.04899	0.01832	0.13033
372.28	0.0714	0.0524		372.28	0.08357	0.06227	0.15044
372.31	0.071	0.0526		372.31	0.07205	0.0696	0.14218
372.34	0.0706	0.0534		372.34	0.06052	0.0989	0.10942
372.37	0.0707	0.0534		372.37	0.0634	0.0989	0.15449
372.4	0.0709	0.0534		372.4	0.06916	0.0989	0.109
372.43	0.0696	0.0544		372.43	0.0317	0.13553	0.13421
372.46	0.0703	0.0522		372.46	0.05187	0.05495	0.1032
372.49	0.0709	0.053		372.49	0.06916	0.08425	0.12411
372.52	0.07	0.0525		372.52	0.04323	0.06593	0.11834
372.55	0.071	0.0531		372.55	0.07205	0.08791	0.11321
372.58	0.071	0.0517		372.58	0.07205	0.03663	0.15322
372.61	0.0715	0.0527		372.61	0.08646	0.07326	0.11289
372.64	0.0697	0.0526		372.64	0.03458	0.0696	0.10113
372.67	0.0713	0.0519		372.67	0.08069	0.04396	0.13253
372.7	0.0719	0.0533		372.7	0.09798	0.09524	0.10234
372.73	0.0719	0.0535		372.73	0.09798	0.10256	0.11426
372.76	0.0693	0.0526		372.76	0.02305	0.0696	0.13204
372.79	0.0703	0.0522		372.79	0.05187	0.05495	0.12429
372.82	0.0699	0.0541		372.82	0.04035	0.12454	0.11205
372.85	0.0696	0.0536		372.85	0.0317	0.10623	0.11535
372.88	0.0704	0.0537		372.88	0.05476	0.10989	0.13804
372.91	0.0696	0.0538		372.91	0.0317	0.11355	0.10928
372.94	0.0697	0.053		372.94	0.03458	0.08425	0.14252
372.97	0.0695	0.052		372.97	0.02882	0.04762	0.11396
373	0.0717	0.052		373	0.09222	0.04762	0.14365
373.03	0.0709	0.0537		373.03	0.06916	0.10989	0.13316
373.06	0.0699	0.0516		373.06	0.04035	0.03297	0.1519
373.09	0.071	0.0515		373.09	0.07205	0.0293	0.12376
373.12	0.0706	0.0535		373.12	0.06052	0.10256	0.12843
373.15	0.0708	0.053		373.15	0.06628	0.08425	0.1263
373.18	0.0702	0.0526		373.18	0.04899	0.0696	0.13735
373.21	0.0718	0.0532		373.21	0.0951	0.09158	0.12472
373.24	0.0704	0.0534		373.24	0.05476	0.0989	0.12651
373.27	0.0686	0.0528		373.27	0.00288	0.07692	0.15061
373.3	0.0715	0.0525		373.3	0.08646	0.06593	0.08706
373.33	0.0694	0.0529		373.33	0.02594	0.08059	0.11776
373.36	0.0708	0.0536		373.36	0.06628	0.10623	0.11905
373.39	0.071	0.0522		373.39	0.07205	0.05495	0.12102
373.42	0.0713	0.0524		373.42	0.08069	0.06227	0.11121
373.45	0.0699	0.0529		373.45	0.04035	0.08059	0.14474
373.48	0.0699	0.0521		373.48	0.04035	0.05128	0.13249
373.51	0.0715	0.0531		373.51	0.08646	0.08791	0.10937
373.54	0.0724	0.0528		373.54	0.11239	0.07692	0.10391
373.57	0.07	0.0536		373.57	0.04323	0.10623	0.10853
373.6	0.0707	0.0526		373.6	0.0634	0.0696	0.12203
373.63	0.0715	0.0541		373.63	0.08646	0.12454	0.13878
373.66	0.07	0.0541		373.66	0.04323	0.12454	0.13009
373.69	0.0715	0.0532		373.69	0.08646	0.09158	0.1221
373.72	0.0705	0.053		373.72	0.05764	0.08425	0.10861
373.75	0.0722	0.0537		373.75	0.10663	0.10989	0.15449
373.78	0.0702	0.0524		373.78	0.04899	0.06227	0.12264
373.81	0.0718	0.0516		373.81	0.0951	0.03297	0.12476
373.84	0.0717	0.053		373.84	0.09222	0.08425	0.14376
373.87	0.0719	0.0521		373.87	0.09798	0.05128	0.11988
373.9	0.0708	0.0525		373.9	0.06628	0.06593	0.16668
373.93	0.0714	0.0524		373.93	0.08357	0.06227	0.15106
373.96	0.071	0.0546		373.96	0.07205	0.14286	0.13321
373.99	0.0702	0.0542		373.99	0.04899	0.12821	0.13818
374.02	0.0718	0.0534		374.02	0.0951	0.0989	0.13095
374.05	0.0705	0.0533		374.05	0.05764	0.09524	0.1483
374.08	0.0695	0.0537		374.08	0.02882	0.10989	0.13323
374.11	0.0705	0.0539		374.11	0.05764	0.11722	0.14124
374.14	0.0702	0.052		374.14	0.04899	0.04762	0.12835
374.17	0.072	0.0538		374.17	0.10086	0.11355	0.13101
374.2	0.0703	0.0526		374.2	0.05187	0.0696	0.12743
374.23	0.0717	0.052		374.23	0.09222	0.04762	0.13093
374.26	0.0703	0.0522		374.26	0.05187	0.05495	0.11304
374.29	0.0715	0.053		374.29	0.08646	0.08425	0.12456
374.32	0.0701	0.0539		374.32	0.04611	0.11722	0.14417
374.35	0.0717	0.0527		374.35	0.09222	0.07326	0.11901
374.38	0.0704	0.0532		374.38	0.05476	0.09158	0.15765
374.41	0.0701	0.0532		374.41	0.04611	0.09158	0.12334
374.44	0.0701	0.0533		374.44	0.04611	0.09524	0.14139
374.47	0.0704	0.0528		374.47	0.05476	0.07692	0.1475
374.5	0.0714	0.0538		374.5	0.08357	0.11355	0.13556
374.53	0.07	0.0532		374.53	0.04323	0.09158	0.13885
374.56	0.071	0.0516		374.56	0.07205	0.03297	0.13735
374.59	0.0696	0.052		374.59	0.0317	0.04762	0.14483
374.62	0.0712	0.0519		374.62	0.07781	0.04396	0.13408
374.65	0.0708	0.0522		374.65	0.06628	0.05495	0.14814
374.68	0.0713	0.0524		374.68	0.08069	0.06227	0.14063
374.71	0.0719	0.0533		374.71	0.09798	0.09524	0.1329
374.74	0.0704	0.0538		374.74	0.05476	0.11355	0.15838
374.77	0.0704	0.0536		374.77	0.05476	0.10623	0.13199
374.8	0.0708	0.0541		374.8	0.06628	0.12454	0.14877
374.83	0.0704	0.0536		374.83	0.05476	0.10623	0.13855
374.86	0.0685	0.0535		374.86	0	0.10256	0.16437
374.89	0.0705	0.0534		374.89	0.05764	0.0989	0.11474
374.92	0.0712	0.0533		374.92	0.07781	0.09524	0.13233
374.95	0.0706	0.0524		374.95	0.06052	0.06227	0.11904
374.98	0.0713	0.0531		374.98	0.08069	0.08791	0.13329
375.01	0.0711	0.0524		375.01	0.07493	0.06227	0.15004
375.04	0.0717	0.0522		375.04	0.09222	0.05495	0.11656
375.07	0.0693	0.0527		375.07	0.02305	0.07326	0.14484
375.1	0.0717	0.052		375.1	0.09222	0.04762	0.14387
375.13	0.0706	0.0544		375.13	0.06052	0.13553	0.12698
375.16	0.0718	0.0534		375.16	0.0951	0.0989	0.1495
375.19	0.0702	0.0528		375.19	0.04899	0.07692	0.13042
375.22	0.0704	0.053		375.22	0.05476	0.08425	0.1428
375.25	0.0704	0.0547		375.25	0.05476	0.14652	0.15998
375.28	0.0696	0.0524		375.28	0.0317	0.06227	0.12594
375.31	0.0717	0.0538		375.31	0.09222	0.11355	0.1173
375.34	0.071	0.0519		375.34	0.07205	0.04396	0.14852
375.37	0.0706	0.0534		375.37	0.06052	0.0989	0.15321
375.4	0.0717	0.0526		375.4	0.09222	0.0696	0.10217
375.43	0.0728	0.0528		375.43	0.12392	0.07692	0.16052
375.46	0.0701	0.0541		375.46	0.04611	0.12454	0.15377
375.49	0.0713	0.0509		375.49	0.08069	0.00733	0.14252
375.52	0.0707	0.0536		375.52	0.0634	0.10623	0.14884
375.55	0.071	0.0531		375.55	0.07205	0.08791	0.1467
375.58	0.0708	0.0541		375.58	0.06628	0.12454	0.13588
375.61	0.0705	0.0541		375.61	0.05764	0.12454	0.13726
375.64	0.0716	0.0537		375.64	0.08934	0.10989	0.14858
375.67	0.0693	0.0539		375.67	0.02305	0.11722	0.14117
375.7	0.0708	0.0527		375.7	0.06628	0.07326	0.1458
375.73	0.0699	0.0527		375.73	0.04035	0.07326	0.14207
375.76	0.0708	0.0534		375.76	0.06628	0.0989	0.12929
375.79	0.0722	0.0529		375.79	0.10663	0.08059	0.15766
375.82	0.0712	0.0519		375.82	0.07781	0.04396	0.14078
375.85	0.0721	0.0529		375.85	0.10375	0.08059	0.14405
375.88	0.0708	0.053		375.88	0.06628	0.08425	0.13454
375.91	0.0722	0.0526		375.91	0.10663	0.0696	0.13422
375.94	0.07	0.054		375.94	0.04323	0.12088	0.13035
375.97	0.0717	0.0538		375.97	0.09222	0.11355	0.14331
376	0.0699	0.0541		376	0.04035	0.12454	0.13292
376.03	0.0712	0.0523		376.03	0.07781	0.05861	0.15104
376.06	0.0707	0.0537		376.06	0.0634	0.10989	0.16226
376.09	0.0696	0.0539		376.09	0.0317	0.11722	0.1498
376.12	0.0709	0.0527		376.12	0.06916	0.07326	0.14803
376.15	0.0709	0.0516		376.15	0.06916	0.03297	0.14198
376.18	0.0717	0.0522		376.18	0.09222	0.05495	0.15183
376.21	0.0702	0.0534		376.21	0.04899	0.0989	0.13424
376.24	0.0712	0.0518		376.24	0.07781	0.04029	0.14912
376.27	0.0724	0.0538		376.27	0.11239	0.11355	0.1398
376.3	0.0719	0.0521		376.3	0.09798	0.05128	0.13042
376.33	0.0704	0.0534		376.33	0.05476	0.0989	0.14458
376.36	0.0706	0.0523		376.36	0.06052	0.05861	0.1425
376.39	0.0707	0.0524		376.39	0.0634	0.06227	0.15171
376.42	0.0707	0.0542		376.42	0.0634	0.12821	0.15429
376.45	0.0711	0.0528		376.45	0.07493	0.07692	0.15147
376.48	0.0704	0.0521		376.48	0.05476	0.05128	0.1458
376.51	0.0704	0.0528		376.51	0.05476	0.07692	0.12983
376.54	0.0713	0.0537		376.54	0.08069	0.10989	0.15061
376.57	0.071	0.052		376.57	0.07205	0.04762	0.13059
376.6	0.0716	0.053		376.6	0.08934	0.08425	0.15171
376.63	0.0705	0.0524		376.63	0.05764	0.06227	0.13107
376.66	0.0716	0.0529		376.66	0.08934	0.08059	0.13644
376.69	0.0715	0.0521		376.69	0.08646	0.05128	0.14719
376.72	0.072	0.0532		376.72	0.10086	0.09158	0.15027
376.75	0.0709	0.0533		376.75	0.06916	0.09524	0.13457
376.78	0.0716	0.0534		376.78	0.08934	0.0989	0.13297
376.81	0.07	0.0538		376.81	0.04323	0.11355	0.14378
376.84	0.0703	0.0522		376.84	0.05187	0.05495	0.1266
376.87	0.0691	0.0537		376.87	0.01729	0.10989	0.16582
376.9	0.0703	0.0539		376.9	0.05187	0.11722	0.15617
376.93	0.071	0.0545		376.93	0.07205	0.13919	0.12728
376.96	0.0704	0.0529		376.96	0.05476	0.08059	0.15539
376.99	0.0708	0.0511		376.99	0.06628	0.01465	0.12801
377.02	0.0695	0.0535		377.02	0.02882	0.10256	0.14493
377.05	0.0711	0.0522		377.05	0.07493	0.05495	0.15172
377.08	0.0708	0.0537		377.08	0.06628	0.10989	0.14914
377.11	0.0721	0.0523		377.11	0.10375	0.05861	0.12299
377.14	0.0703	0.0542		377.14	0.05187	0.12821	0.15476
377.17	0.0699	0.0536		377.17	0.04035	0.10623	0.17831
377.2	0.0714	0.0522		377.2	0.08357	0.05495	0.1164
377.23	0.0704	0.0548		377.23	0.05476	0.15018	0.18752
377.26	0.0709	0.0537		377.26	0.06916	0.10989	0.14003
377.29	0.07	0.0519		377.29	0.04323	0.04396	0.14074
377.32	0.072	0.0538		377.32	0.10086	0.11355	0.14053
377.35	0.0714	0.0538		377.35	0.08357	0.11355	0.15792
377.38	0.0704	0.0532		377.38	0.05476	0.09158	0.15964
377.41	0.0717	0.0536		377.41	0.09222	0.10623	0.1479
377.44	0.0715	0.0524		377.44	0.08646	0.06227	0.17223
377.47	0.0702	0.0528		377.47	0.04899	0.07692	0.1353
377.5	0.0707	0.0528		377.5	0.0634	0.07692	0.151
377.53	0.0714	0.0537		377.53	0.08357	0.10989	0.14611
377.56	0.07	0.054		377.56	0.04323	0.12088	0.16048
377.59	0.0718	0.0539		377.59	0.0951	0.11722	0.14665
377.62	0.0697	0.054		377.62	0.03458	0.12088	0.13007
377.65	0.0709	0.0526		377.65	0.06916	0.0696	0.1551
377.68	0.0699	0.0537		377.68	0.04035	0.10989	0.14047
377.71	0.0708	0.0525		377.71	0.06628	0.06593	0.16287
377.74	0.0718	0.0542		377.74	0.0951	0.12821	0.13201
377.77	0.0699	0.0521		377.77	0.04035	0.05128	0.15914
377.8	0.0724	0.0529		377.8	0.11239	0.08059	0.16912
377.83	0.071	0.0528		377.83	0.07205	0.07692	0.13759
377.86	0.0721	0.0525		377.86	0.10375	0.06593	0.15842
377.89	0.0726	0.0527		377.89	0.11816	0.07326	0.14714
377.92	0.0712	0.0531		377.92	0.07781	0.08791	0.14011
377.95	0.0704	0.0546		377.95	0.05476	0.14286	0.1636
377.98	0.0715	0.053		377.98	0.08646	0.08425	0.12681
378.01	0.0705	0.054		378.01	0.05764	0.12088	0.14572
378.04	0.0705	0.0533		378.04	0.05764	0.09524	0.16813
378.07	0.0707	0.0545		378.07	0.0634	0.13919	0.17242
378.1	0.0695	0.0528		378.1	0.02882	0.07692	0.12493
378.13	0.0708	0.053		378.13	0.06628	0.08425	0.14352
378.16	0.0704	0.0527		378.16	0.05476	0.07326	0.15564
378.19	0.0721	0.0528		378.19	0.10375	0.07692	0.15604
378.22	0.0715	0.0542		378.22	0.08646	0.12821	0.16349
378.25	0.0719	0.0513		378.25	0.09798	0.02198	0.16175
378.28	0.0719	0.053		378.28	0.09798	0.08425	0.18792
378.31	0.0711	0.0522		378.31	0.07493	0.05495	0.15202
378.34	0.0713	0.054		378.34	0.08069	0.12088	0.1482
378.37	0.0715	0.053		378.37	0.08646	0.08425	0.15187
378.4	0.0722	0.0525		378.4	0.10663	0.06593	0.16331
378.43	0.0706	0.054		378.43	0.06052	0.12088	0.15846
378.46	0.0712	0.0515		378.46	0.07781	0.0293	0.14302
378.49	0.0709	0.0528		378.49	0.06916	0.07692	0.17293
378.52	0.0712	0.0525		378.52	0.07781	0.06593	0.13396
378.55	0.0712	0.0533		378.55	0.07781	0.09524	0.12976
378.58	0.0713	0.0519		378.58	0.08069	0.04396	0.15223
378.61	0.0714	0.0533		378.61	0.08357	0.09524	0.17469
378.64	0.0694	0.0525		378.64	0.02594	0.06593	0.14019
378.67	0.0715	0.0526		378.67	0.08646	0.0696	0.15166
378.7	0.0735	0.0536		378.7	0.14409	0.10623	0.15779
378.73	0.0719	0.0538		378.73	0.09798	0.11355	0.13317
378.76	0.0704	0.0535		378.76	0.05476	0.10256	0.16405
378.79	0.0708	0.0521		378.79	0.06628	0.05128	0.14695
378.82	0.0709	0.0544		378.82	0.06916	0.13553	0.12644
378.85	0.0697	0.0531		378.85	0.03458	0.08791	0.13654
378.88	0.0711	0.054		378.88	0.07493	0.12088	0.14818
378.91	0.0707	0.0541		378.91	0.0634	0.12454	0.14221
378.94	0.0709	0.0538		378.94	0.06916	0.11355	0.1571
378.97	0.0698	0.0523		378.97	0.03746	0.05861	0.17464
379	0.0713	0.052		379	0.08069	0.04762	0.13792
379.03	0.0707	0.0538		379.03	0.0634	0.11355	0.14381
379.06	0.0701	0.0517		379.06	0.04611	0.03663	0.16124
379.09	0.0713	0.0516		379.09	0.08069	0.03297	0.17126
379.12	0.0706	0.0531		379.12	0.06052	0.08791	0.15312
379.15	0.0715	0.0549		379.15	0.08646	0.15385	0.15153
379.18	0.0704	0.0532		379.18	0.05476	0.09158	0.17486
379.21	0.0736	0.0534		379.21	0.14697	0.0989	0.15375
379.24	0.0702	0.0544		379.24	0.04899	0.13553	0.16993
379.27	0.07	0.0522		379.27	0.04323	0.05495	0.16498
379.3	0.0712	0.0517		379.3	0.07781	0.03663	0.15919
379.33	0.0706	0.053		379.33	0.06052	0.08425	0.14759
379.36	0.0709	0.0538		379.36	0.06916	0.11355	0.15097
379.39	0.0722	0.0512		379.39	0.10663	0.01832	0.17279
379.42	0.0727	0.0528		379.42	0.12104	0.07692	0.14663
379.45	0.0701	0.0538		379.45	0.04611	0.11355	0.13457
379.48	0.0709	0.0519		379.48	0.06916	0.04396	0.16341
379.51	0.0711	0.0539		379.51	0.07493	0.11722	0.16128
379.54	0.0725	0.0532		379.54	0.11527	0.09158	0.12759
379.57	0.0697	0.0536		379.57	0.03458	0.10623	0.15036
379.6	0.0715	0.0525		379.6	0.08646	0.06593	0.15507
379.63	0.0708	0.0532		379.63	0.06628	0.09158	0.12964
379.66	0.0701	0.0528		379.66	0.04611	0.07692	0.16266
379.69	0.0706	0.0531		379.69	0.06052	0.08791	0.13664
379.72	0.071	0.0529		379.72	0.07205	0.08059	0.16948
379.75	0.0717	0.0531		379.75	0.09222	0.08791	0.13752
379.78	0.0703	0.0525		379.78	0.05187	0.06593	0.16654
379.81	0.0722	0.0527		379.81	0.10663	0.07326	0.17008
379.84	0.0723	0.0533		379.84	0.10951	0.09524	0.15752
379.87	0.072	0.0532		379.87	0.10086	0.09158	0.17304
379.9	0.0714	0.0529		379.9	0.08357	0.08059	0.16554
379.93	0.0718	0.0524		379.93	0.0951	0.06227	0.18686
379.96	0.0711	0.0532		379.96	0.07493	0.09158	0.16217
379.99	0.0711	0.0554		379.99	0.07493	0.17216	0.16233
380.02	0.0723	0.0536		380.02	0.10951	0.10623
380.05	0.07	0.0541		380.05	0.04323	0.12454
380.08	0.0702	0.053		380.08	0.04899	0.08425
380.11	0.0709	0.0547		380.11	0.06916	0.14652
380.14	0.0716	0.0524		380.14	0.08934	0.06227
380.17	0.071	0.0532		380.17	0.07205	0.09158
380.2	0.0709	0.053		380.2	0.06916	0.08425
380.23	0.0718	0.0521		380.23	0.0951	0.05128
380.26	0.0716	0.0526		380.26	0.08934	0.0696
380.29	0.0717	0.0528		380.29	0.09222	0.07692
380.32	0.07	0.0535		380.32	0.04323	0.10256
380.35	0.072	0.0524		380.35	0.10086	0.06227
380.38	0.0717	0.0535		380.38	0.09222	0.10256
380.41	0.0695	0.0532		380.41	0.02882	0.09158
380.44	0.0699	0.0546		380.44	0.04035	0.14286
380.47	0.0706	0.0531		380.47	0.06052	0.08791
380.5	0.0716	0.0541		380.5	0.08934	0.12454
380.53	0.0696	0.0529		380.53	0.0317	0.08059
380.56	0.072	0.0515		380.56	0.10086	0.0293
380.59	0.0716	0.0515		380.59	0.08934	0.0293
380.62	0.0729	0.0529		380.62	0.1268	0.08059
380.65	0.0705	0.0532		380.65	0.05764	0.09158
380.68	0.0731	0.0507		380.68	0.13256	0
380.71	0.0712	0.053		380.71	0.07781	0.08425
380.74	0.0712	0.0534		380.74	0.07781	0.0989
380.77	0.0708	0.0541		380.77	0.06628	0.12454
380.8	0.0712	0.0535		380.8	0.07781	0.10256
380.83	0.0707	0.0541		380.83	0.0634	0.12454
380.86	0.0689	0.0539		380.86	0.01153	0.11722
380.89	0.0696	0.0527		380.89	0.0317	0.07326
380.92	0.0705	0.0549		380.92	0.05764	0.15385
380.95	0.0705	0.0533		380.95	0.05764	0.09524
380.98	0.0721	0.0531		380.98	0.10375	0.08791
381.01	0.0717	0.0525		381.01	0.09222	0.06593
381.04	0.0714	0.053		381.04	0.08357	0.08425
381.07	0.0712	0.0538		381.07	0.07781	0.11355
381.1	0.0724	0.0524		381.1	0.11239	0.06227
381.13	0.071	0.0545		381.13	0.07205	0.13919
381.16	0.0713	0.054		381.16	0.08069	0.12088
381.19	0.071	0.0539		381.19	0.07205	0.11722
381.22	0.0713	0.0524		381.22	0.08069	0.06227
381.25	0.0695	0.0535		381.25	0.02882	0.10256
381.28	0.07	0.0518		381.28	0.04323	0.04029
381.31	0.0716	0.0539		381.31	0.08934	0.11722
381.34	0.0712	0.053		381.34	0.07781	0.08425
381.37	0.07	0.053		381.37	0.04323	0.08425
381.4	0.0715	0.0529		381.4	0.08646	0.08059
381.43	0.0733	0.0536		381.43	0.13833	0.10623
381.46	0.0708	0.054		381.46	0.06628	0.12088
381.49	0.0714	0.0524		381.49	0.08357	0.06227
381.52	0.0722	0.0527		381.52	0.10663	0.07326
381.55	0.0706	0.0534		381.55	0.06052	0.0989
381.58	0.0704	0.0538		381.58	0.05476	0.11355
381.61	0.0714	0.0541		381.61	0.08357	0.12454
381.64	0.0714	0.0533		381.64	0.08357	0.09524
381.67	0.0695	0.0547		381.67	0.02882	0.14652
381.7	0.0721	0.0541		381.7	0.10375	0.12454
381.73	0.0718	0.0537		381.73	0.0951	0.10989
381.76	0.0719	0.0538		381.76	0.09798	0.11355
381.79	0.0718	0.0535		381.79	0.0951	0.10256
381.82	0.0717	0.0525		381.82	0.09222	0.06593
381.85	0.0723	0.0536		381.85	0.10951	0.10623
381.88	0.0715	0.0523		381.88	0.08646	0.05861
381.91	0.0724	0.0533		381.91	0.11239	0.09524
381.94	0.0697	0.0551		381.94	0.03458	0.16117
381.97	0.0718	0.0539		381.97	0.0951	0.11722
382	0.0713	0.0549		382	0.08069	0.15385
382.03	0.0707	0.0529		382.03	0.0634	0.08059
382.06	0.0709	0.0537		382.06	0.06916	0.10989
382.09	0.0701	0.0542		382.09	0.04611	0.12821
382.12	0.0724	0.0539		382.12	0.11239	0.11722
382.15	0.071	0.0523		382.15	0.07205	0.05861
382.18	0.0712	0.0533		382.18	0.07781	0.09524
382.21	0.0712	0.0528		382.21	0.07781	0.07692
382.24	0.071	0.0509		382.24	0.07205	0.00733
382.27	0.0715	0.0525		382.27	0.08646	0.06593
382.3	0.0716	0.0527		382.3	0.08934	0.07326
382.33	0.0704	0.0537		382.33	0.05476	0.10989
382.36	0.0706	0.0525		382.36	0.06052	0.06593
382.39	0.0711	0.0542		382.39	0.07493	0.12821
382.42	0.0708	0.0543		382.42	0.06628	0.13187
382.45	0.0708	0.0531		382.45	0.06628	0.08791
382.48	0.0717	0.0525		382.48	0.09222	0.06593
382.51	0.0712	0.0532		382.51	0.07781	0.09158
382.54	0.0702	0.054		382.54	0.04899	0.12088
382.57	0.0719	0.0517		382.57	0.09798	0.03663
382.6	0.0724	0.0533		382.6	0.11239	0.09524
382.63	0.0719	0.0517		382.63	0.09798	0.03663
382.66	0.0707	0.0529		382.66	0.0634	0.08059
382.69	0.0716	0.0525		382.69	0.08934	0.06593
382.72	0.0723	0.0536		382.72	0.10951	0.10623
382.75	0.0712	0.0535		382.75	0.07781	0.10256
382.78	0.071	0.0534		382.78	0.07205	0.0989
382.81	0.0702	0.0547		382.81	0.04899	0.14652
382.84	0.0701	0.0531		382.84	0.04611	0.08791
382.87	0.0696	0.0528		382.87	0.0317	0.07692
382.9	0.0718	0.0542		382.9	0.0951	0.12821
382.93	0.0716	0.0553		382.93	0.08934	0.1685
382.96	0.0715	0.052		382.96	0.08646	0.04762
382.99	0.0725	0.052		382.99	0.11527	0.04762
383.02	0.0715	0.0526		383.02	0.08646	0.0696
383.05	0.072	0.052		383.05	0.10086	0.04762
383.08	0.0712	0.0532		383.08	0.07781	0.09158
383.11	0.0726	0.0539		383.11	0.11816	0.11722
383.14	0.0705	0.0543		383.14	0.05764	0.13187
383.17	0.0702	0.0525		383.17	0.04899	0.06593
383.2	0.072	0.0533		383.2	0.10086	0.09524
383.23	0.0713	0.0544		383.23	0.08069	0.13553
383.26	0.0706	0.0535		383.26	0.06052	0.10256
383.29	0.071	0.052		383.29	0.07205	0.04762
383.32	0.0721	0.0531		383.32	0.10375	0.08791
383.35	0.0707	0.0535		383.35	0.0634	0.10256
383.38	0.0701	0.0531		383.38	0.04611	0.08791
383.41	0.0715	0.053		383.41	0.08646	0.08425
383.44	0.0721	0.0524		383.44	0.10375	0.06227
383.47	0.071	0.0532		383.47	0.07205	0.09158
383.5	0.0722	0.0527		383.5	0.10663	0.07326
383.53	0.0723	0.0535		383.53	0.10951	0.10256
383.56	0.0704	0.0551		383.56	0.05476	0.16117
383.59	0.0718	0.0541		383.59	0.0951	0.12454
383.62	0.0716	0.0545		383.62	0.08934	0.13919
383.65	0.0705	0.0525		383.65	0.05764	0.06593
383.68	0.0707	0.0547		383.68	0.0634	0.14652
383.71	0.0714	0.0534		383.71	0.08357	0.0989
383.74	0.0726	0.0542		383.74	0.11816	0.12821
383.77	0.071	0.0521		383.77	0.07205	0.05128
383.8	0.0722	0.0523		383.8	0.10663	0.05861
383.83	0.0717	0.052		383.83	0.09222	0.04762
383.86	0.0728	0.0532		383.86	0.12392	0.09158
383.89	0.0732	0.0532		383.89	0.13545	0.09158
383.92	0.0725	0.0538		383.92	0.11527	0.11355
383.95	0.07	0.0542		383.95	0.04323	0.12821
383.98	0.0702	0.0526		383.98	0.04899	0.0696
384.01	0.0702	0.0542		384.01	0.04899	0.12821
384.04	0.0709	0.0538		384.04	0.06916	0.11355
384.07	0.0706	0.0541		384.07	0.06052	0.12454
384.1	0.0708	0.0539		384.1	0.06628	0.11722
384.13	0.0714	0.0519		384.13	0.08357	0.04396
384.16	0.0702	0.0522		384.16	0.04899	0.05495
384.19	0.0711	0.0534		384.19	0.07493	0.0989
384.22	0.0716	0.0534		384.22	0.08934	0.0989
384.25	0.0714	0.0515		384.25	0.08357	0.0293
384.28	0.0713	0.0534		384.28	0.08069	0.0989
384.31	0.0716	0.0529		384.31	0.08934	0.08059
384.34	0.0704	0.0532		384.34	0.05476	0.09158
384.37	0.0712	0.0532		384.37	0.07781	0.09158
384.4	0.0715	0.0533		384.4	0.08646	0.09524
384.43	0.071	0.0543		384.43	0.07205	0.13187
384.46	0.0713	0.0524		384.46	0.08069	0.06227
384.49	0.0716	0.0527		384.49	0.08934	0.07326
384.52	0.071	0.0533		384.52	0.07205	0.09524
384.55	0.0722	0.0531		384.55	0.10663	0.08791
384.58	0.0719	0.0514		384.58	0.09798	0.02564
384.61	0.0716	0.0527		384.61	0.08934	0.07326
384.64	0.0709	0.0525		384.64	0.06916	0.06593
384.67	0.0707	0.0513		384.67	0.0634	0.02198
384.7	0.0734	0.0548		384.7	0.14121	0.15018
384.73	0.0727	0.0543		384.73	0.12104	0.13187
384.76	0.0704	0.0532		384.76	0.05476	0.09158
384.79	0.0719	0.0523		384.79	0.09798	0.05861
384.82	0.0711	0.0557		384.82	0.07493	0.18315
384.85	0.0695	0.0528		384.85	0.02882	0.07692
384.88	0.0703	0.0526		384.88	0.05187	0.0696
384.91	0.071	0.0547		384.91	0.07205	0.14652
384.94	0.0718	0.0529		384.94	0.0951	0.08059
384.97	0.0708	0.0521		384.97	0.06628	0.05128
385	0.0718	0.0527		385	0.0951	0.07326
385.03	0.072	0.0534		385.03	0.10086	0.0989
385.06	0.0722	0.0527		385.06	0.10663	0.07326
385.09	0.0712	0.0526		385.09	0.07781	0.0696
385.12	0.071	0.0543		385.12	0.07205	0.13187
385.15	0.0714	0.0546		385.15	0.08357	0.14286
385.18	0.0695	0.0527		385.18	0.02882	0.07326
385.21	0.0732	0.0534		385.21	0.13545	0.0989
385.24	0.071	0.0549		385.24	0.07205	0.15385
385.27	0.0701	0.0529		385.27	0.04611	0.08059
385.3	0.0723	0.0533		385.3	0.10951	0.09524
385.33	0.0709	0.0536		385.33	0.06916	0.10623
385.36	0.071	0.0543		385.36	0.07205	0.13187
385.39	0.072	0.053		385.39	0.10086	0.08425
385.42	0.0715	0.0533		385.42	0.08646	0.09524
385.45	0.071	0.0533		385.45	0.07205	0.09524
385.48	0.0705	0.0526		385.48	0.05764	0.0696
385.51	0.0706	0.0534		385.51	0.06052	0.0989
385.54	0.073	0.0548		385.54	0.12968	0.15018
385.57	0.0697	0.0541		385.57	0.03458	0.12454
385.6	0.071	0.0533		385.6	0.07205	0.09524
385.63	0.072	0.0548		385.63	0.10086	0.15018
385.66	0.0707	0.0533		385.66	0.0634	0.09524
385.69	0.0709	0.0538		385.69	0.06916	0.11355
385.72	0.0714	0.0535		385.72	0.08357	0.10256
385.75	0.0739	0.0535		385.75	0.15562	0.10256
385.78	0.072	0.0544		385.78	0.10086	0.13553
385.81	0.0731	0.052		385.81	0.13256	0.04762
385.84	0.0733	0.0536		385.84	0.13833	0.10623
385.87	0.072	0.0521		385.87	0.10086	0.05128
385.9	0.0724	0.0532		385.9	0.11239	0.09158
385.93	0.072	0.0534		385.93	0.10086	0.0989
385.96	0.0726	0.0538		385.96	0.11816	0.11355
385.99	0.0708	0.0538		385.99	0.06628	0.11355
386.02	0.0725	0.0547		386.02	0.11527	0.14652
386.05	0.0711	0.053		386.05	0.07493	0.08425
386.08	0.071	0.0543		386.08	0.07205	0.13187
386.11	0.0714	0.0542		386.11	0.08357	0.12821
386.14	0.0714	0.0526		386.14	0.08357	0.0696
386.17	0.0717	0.0527		386.17	0.09222	0.07326
386.2	0.072	0.0518		386.2	0.10086	0.04029
386.23	0.0725	0.0522		386.23	0.11527	0.05495
386.26	0.0712	0.0517		386.26	0.07781	0.03663
386.29	0.0713	0.0523		386.29	0.08069	0.05861
386.32	0.0701	0.0546		386.32	0.04611	0.14286
386.35	0.0725	0.0531		386.35	0.11527	0.08791
386.38	0.0718	0.0528		386.38	0.0951	0.07692
386.41	0.0713	0.0533		386.41	0.08069	0.09524
386.44	0.0704	0.0544		386.44	0.05476	0.13553
386.47	0.0711	0.0527		386.47	0.07493	0.07326
386.5	0.0724	0.0526		386.5	0.11239	0.0696
386.53	0.0712	0.0539		386.53	0.07781	0.11722
386.56	0.0731	0.0524		386.56	0.13256	0.06227
386.59	0.0719	0.0517		386.59	0.09798	0.03663
386.62	0.073	0.0532		386.62	0.12968	0.09158
386.65	0.0715	0.0535		386.65	0.08646	0.10256
386.68	0.0724	0.0521		386.68	0.11239	0.05128
386.71	0.0721	0.0536		386.71	0.10375	0.10623
386.74	0.0718	0.0538		386.74	0.0951	0.11355
386.77	0.0719	0.0542		386.77	0.09798	0.12821
386.8	0.0719	0.0547		386.8	0.09798	0.14652
386.83	0.0714	0.0543		386.83	0.08357	0.13187
386.86	0.0693	0.0533		386.86	0.02305	0.09524
386.89	0.0712	0.0532		386.89	0.07781	0.09158
386.92	0.0715	0.056		386.92	0.08646	0.19414
386.95	0.0709	0.0528		386.95	0.06916	0.07692
386.98	0.0714	0.0525		386.98	0.08357	0.06593
387.01	0.0715	0.0541		387.01	0.08646	0.12454
387.04	0.0719	0.0528		387.04	0.09798	0.07692
387.07	0.0708	0.0521		387.07	0.06628	0.05128
387.1	0.0725	0.0525		387.1	0.11527	0.06593
387.13	0.0705	0.0547		387.13	0.05764	0.14652
387.16	0.0722	0.0544		387.16	0.10663	0.13553
387.19	0.0714	0.0526		387.19	0.08357	0.0696
387.22	0.071	0.0534		387.22	0.07205	0.0989
387.25	0.071	0.0542		387.25	0.07205	0.12821
387.28	0.0706	0.052		387.28	0.06052	0.04762
387.31	0.0723	0.0538		387.31	0.10951	0.11355
387.34	0.0714	0.0531		387.34	0.08357	0.08791
387.37	0.0706	0.0531		387.37	0.06052	0.08791
387.4	0.0718	0.0532		387.4	0.0951	0.09158
387.43	0.0737	0.0519		387.43	0.14986	0.04396
387.46	0.0715	0.0533		387.46	0.08646	0.09524
387.49	0.0712	0.0517		387.49	0.07781	0.03663
387.52	0.0721	0.0538		387.52	0.10375	0.11355
387.55	0.0715	0.053		387.55	0.08646	0.08425
387.58	0.0715	0.0534		387.58	0.08646	0.0989
387.61	0.0716	0.0538		387.61	0.08934	0.11355
387.64	0.0721	0.0553		387.64	0.10375	0.1685
387.67	0.0703	0.0539		387.67	0.05187	0.11722
387.7	0.0718	0.0527		387.7	0.0951	0.07326
387.73	0.0723	0.0542		387.73	0.10951	0.12821
387.76	0.0723	0.0537		387.76	0.10951	0.10989
387.79	0.072	0.0534		387.79	0.10086	0.0989
387.82	0.0725	0.0524		387.82	0.11527	0.06227
387.85	0.0732	0.0533		387.85	0.13545	0.09524
387.88	0.0717	0.0537		387.88	0.09222	0.10989
387.91	0.0732	0.0535		387.91	0.13545	0.10256
387.94	0.0706	0.0545		387.94	0.06052	0.13919
387.97	0.0722	0.054		387.97	0.10663	0.12088
388	0.0715	0.0549		388	0.08646	0.15385
388.03	0.0722	0.0545		388.03	0.10663	0.13919
388.06	0.0707	0.0536		388.06	0.0634	0.10623
388.09	0.0702	0.0539		388.09	0.04899	0.11722
388.12	0.0728	0.0537		388.12	0.12392	0.10989
388.15	0.0709	0.0527		388.15	0.06916	0.07326
388.18	0.0728	0.0533		388.18	0.12392	0.09524
388.21	0.0711	0.0532		388.21	0.07493	0.09158
388.24	0.0726	0.053		388.24	0.11816	0.08425
388.27	0.0735	0.0544		388.27	0.14409	0.13553
388.3	0.0723	0.0529		388.3	0.10951	0.08059
388.33	0.0715	0.0543		388.33	0.08646	0.13187
388.36	0.0715	0.0532		388.36	0.08646	0.09158
388.39	0.0715	0.0532		388.39	0.08646	0.09158
388.42	0.0715	0.0539		388.42	0.08646	0.11722
388.45	0.0716	0.0531		388.45	0.08934	0.08791
388.48	0.0712	0.0534		388.48	0.07781	0.0989
388.51	0.0712	0.0535		388.51	0.07781	0.10256
388.54	0.0718	0.054		388.54	0.0951	0.12088
388.57	0.0718	0.0531		388.57	0.0951	0.08791
388.6	0.0721	0.054		388.6	0.10375	0.12088
388.63	0.0728	0.0539		388.63	0.12392	0.11722
388.66	0.0719	0.0537		388.66	0.09798	0.10989
388.69	0.0719	0.0522		388.69	0.09798	0.05495
388.72	0.073	0.0545		388.72	0.12968	0.13919
388.75	0.0716	0.0529		388.75	0.08934	0.08059
388.78	0.0723	0.0534		388.78	0.10951	0.0989
388.81	0.0717	0.055		388.81	0.09222	0.15751
388.84	0.0708	0.0538		388.84	0.06628	0.11355
388.87	0.071	0.0542		388.87	0.07205	0.12821
388.9	0.0712	0.0534		388.9	0.07781	0.0989
388.93	0.0726	0.0553		388.93	0.11816	0.1685
388.96	0.0701	0.0534		388.96	0.04611	0.0989
388.99	0.0727	0.0517		388.99	0.12104	0.03663
389.02	0.0719	0.0538		389.02	0.09798	0.11355
389.05	0.0722	0.0529		389.05	0.10663	0.08059
389.08	0.0724	0.0531		389.08	0.11239	0.08791
389.11	0.0733	0.0527		389.11	0.13833	0.07326
389.14	0.0708	0.0547		389.14	0.06628	0.14652
389.17	0.0706	0.0535		389.17	0.06052	0.10256
389.2	0.0724	0.0529		389.2	0.11239	0.08059
389.23	0.0705	0.055		389.23	0.05764	0.15751
389.26	0.0719	0.0545		389.26	0.09798	0.13919
389.29	0.0706	0.0511		389.29	0.06052	0.01465
389.32	0.0715	0.0533		389.32	0.08646	0.09524
389.35	0.0717	0.0539		389.35	0.09222	0.11722
389.38	0.0714	0.053		389.38	0.08357	0.08425
389.41	0.0727	0.0536		389.41	0.12104	0.10623
389.44	0.0727	0.0531		389.44	0.12104	0.08791
389.47	0.0708	0.0525		389.47	0.06628	0.06593
389.5	0.0728	0.0521		389.5	0.12392	0.05128
389.53	0.0722	0.0544		389.53	0.10663	0.13553
389.56	0.0715	0.0551		389.56	0.08646	0.16117
389.59	0.0716	0.0536		389.59	0.08934	0.10623
389.62	0.0717	0.0537		389.62	0.09222	0.10989
389.65	0.0716	0.054		389.65	0.08934	0.12088
389.68	0.0704	0.0545		389.68	0.05476	0.13919
389.71	0.0713	0.0541		389.71	0.08069	0.12454
389.74	0.0732	0.0546		389.74	0.13545	0.14286
389.77	0.0717	0.0539		389.77	0.09222	0.11722
389.8	0.073	0.0528		389.8	0.12968	0.07692
389.83	0.0716	0.0533		389.83	0.08934	0.09524
389.86	0.073	0.0537		389.86	0.12968	0.10989
389.89	0.0729	0.054		389.89	0.1268	0.12088
389.92	0.073	0.053		389.92	0.12968	0.08425
389.95	0.0716	0.054		389.95	0.08934	0.12088
389.98	0.0709	0.0538		389.98	0.06916	0.11355
390.01	0.0729	0.0547		390.01	0.1268	0.14652
390.04	0.0724	0.0546		390.04	0.11239	0.14286
390.07	0.0722	0.0543		390.07	0.10663	0.13187
390.1	0.0707	0.0545		390.1	0.0634	0.13919
390.13	0.072	0.0529		390.13	0.10086	0.08059
390.16	0.0712	0.0525		390.16	0.07781	0.06593
390.19	0.0724	0.0532		390.19	0.11239	0.09158
390.22	0.0723	0.0538		390.22	0.10951	0.11355
390.25	0.0724	0.0526		390.25	0.11239	0.0696
390.28	0.0723	0.0533		390.28	0.10951	0.09524
390.31	0.0713	0.0535		390.31	0.08069	0.10256
390.34	0.072	0.0539		390.34	0.10086	0.11722
390.37	0.0724	0.0536		390.37	0.11239	0.10623
390.4	0.0723	0.0545		390.4	0.10951	0.13919
390.43	0.0705	0.054		390.43	0.05764	0.12088
390.46	0.0715	0.0522		390.46	0.08646	0.05495
390.49	0.0728	0.0538		390.49	0.12392	0.11355
390.52	0.0716	0.0537		390.52	0.08934	0.10989
390.55	0.0724	0.0545		390.55	0.11239	0.13919
390.58	0.0727	0.0523		390.58	0.12104	0.05861
390.61	0.0721	0.0528		390.61	0.10375	0.07692
390.64	0.0707	0.0539		390.64	0.0634	0.11722
390.67	0.0718	0.0532		390.67	0.0951	0.09158
390.7	0.073	0.0544		390.7	0.12968	0.13553
390.73	0.0716	0.0548		390.73	0.08934	0.15018
390.76	0.0707	0.0547		390.76	0.0634	0.14652
390.79	0.072	0.0525		390.79	0.10086	0.06593
390.82	0.0715	0.0555		390.82	0.08646	0.17582
390.85	0.0694	0.0542		390.85	0.02594	0.12821
390.88	0.072	0.0538		390.88	0.10086	0.11355
390.91	0.0722	0.0544		390.91	0.10663	0.13553
390.94	0.0722	0.0544		390.94	0.10663	0.13553
390.97	0.0714	0.0536		390.97	0.08357	0.10623
391	0.0719	0.0529		391	0.09798	0.08059
391.03	0.0723	0.0545		391.03	0.10951	0.13919
391.06	0.0712	0.0534		391.06	0.07781	0.0989
391.09	0.0733	0.052		391.09	0.13833	0.04762
391.12	0.0718	0.0542		391.12	0.0951	0.12821
391.15	0.0716	0.0552		391.15	0.08934	0.16484
391.18	0.0712	0.0536		391.18	0.07781	0.10623
391.21	0.0733	0.0543		391.21	0.13833	0.13187
391.24	0.0711	0.0556		391.24	0.07493	0.17949
391.27	0.0709	0.053		391.27	0.06916	0.08425
391.3	0.0719	0.0527		391.3	0.09798	0.07326
391.33	0.0724	0.0538		391.33	0.11239	0.11355
391.36	0.0717	0.0548		391.36	0.09222	0.15018
391.39	0.0728	0.0525		391.39	0.12392	0.06593
391.42	0.0733	0.0537		391.42	0.13833	0.10989
391.45	0.0709	0.0532		391.45	0.06916	0.09158
391.48	0.0723	0.053		391.48	0.10951	0.08425
391.51	0.0724	0.0547		391.51	0.11239	0.14652
391.54	0.0732	0.0544		391.54	0.13545	0.13553
391.57	0.0709	0.0559		391.57	0.06916	0.19048
391.6	0.0715	0.0533		391.6	0.08646	0.09524
391.63	0.0719	0.0539		391.63	0.09798	0.11722
391.66	0.0704	0.0543		391.66	0.05476	0.13187
391.69	0.0726	0.0541		391.69	0.11816	0.12454
391.72	0.0723	0.054		391.72	0.10951	0.12088
391.75	0.0731	0.0539		391.75	0.13256	0.11722
391.78	0.0714	0.0541		391.78	0.08357	0.12454
391.81	0.073	0.0523		391.81	0.12968	0.05861
391.84	0.0739	0.0536		391.84	0.15562	0.10623
391.87	0.073	0.0537		391.87	0.12968	0.10989
391.9	0.0728	0.0532		391.9	0.12392	0.09158
391.93	0.072	0.0539		391.93	0.10086	0.11722
391.96	0.0712	0.0543		391.96	0.07781	0.13187
391.99	0.0712	0.0542		391.99	0.07781	0.12821
392.02	0.0734	0.0539		392.02	0.14121	0.11722
392.05	0.0715	0.0549		392.05	0.08646	0.15385
392.08	0.0711	0.0532		392.08	0.07493	0.09158
392.11	0.0716	0.0548		392.11	0.08934	0.15018
392.14	0.0715	0.0522		392.14	0.08646	0.05495
392.17	0.0728	0.0541		392.17	0.12392	0.12454
392.2	0.0716	0.0528		392.2	0.08934	0.07692
392.23	0.072	0.0526		392.23	0.10086	0.0696
392.26	0.0721	0.0522		392.26	0.10375	0.05495
392.29	0.0733	0.0539		392.29	0.13833	0.11722
392.32	0.0721	0.0536		392.32	0.10375	0.10623
392.35	0.0727	0.0521		392.35	0.12104	0.05128
392.38	0.0718	0.0537		392.38	0.0951	0.10989
392.41	0.0716	0.0544		392.41	0.08934	0.13553
392.44	0.0721	0.0544		392.44	0.10375	0.13553
392.47	0.0726	0.0528		392.47	0.11816	0.07692
392.5	0.0725	0.0543		392.5	0.11527	0.13187
392.53	0.0713	0.0531		392.53	0.08069	0.08791
392.56	0.0728	0.0522		392.56	0.12392	0.05495
392.59	0.0715	0.0527		392.59	0.08646	0.07326
392.62	0.0731	0.0535		392.62	0.13256	0.10256
392.65	0.0721	0.0542		392.65	0.10375	0.12821
392.68	0.0726	0.0522		392.68	0.11816	0.05495
392.71	0.0715	0.0538		392.71	0.08646	0.11355
392.74	0.0719	0.0535		392.74	0.09798	0.10256
392.77	0.0728	0.0548		392.77	0.12392	0.15018
392.8	0.0716	0.0544		392.8	0.08934	0.13553
392.83	0.0712	0.0548		392.83	0.07781	0.15018
392.86	0.0704	0.0536		392.86	0.05476	0.10623
392.89	0.0728	0.0534		392.89	0.12392	0.0989
392.92	0.0726	0.0562		392.92	0.11816	0.20147
392.95	0.072	0.0533		392.95	0.10086	0.09524
392.98	0.0725	0.0538		392.98	0.11527	0.11355
393.01	0.0725	0.0519		393.01	0.11527	0.04396
393.04	0.0721	0.0531		393.04	0.10375	0.08791
393.07	0.0714	0.0534		393.07	0.08357	0.0989
393.1	0.0734	0.0531		393.1	0.14121	0.08791
393.13	0.0716	0.055		393.13	0.08934	0.15751
393.16	0.0733	0.0542		393.16	0.13833	0.12821
393.19	0.0714	0.0536		393.19	0.08357	0.10623
393.22	0.0722	0.0534		393.22	0.10663	0.0989
393.25	0.0718	0.0553		393.25	0.0951	0.1685
393.28	0.0703	0.0526		393.28	0.05187	0.0696
393.31	0.0738	0.0546		393.31	0.15274	0.14286
393.34	0.0727	0.0538		393.34	0.12104	0.11355
393.37	0.0706	0.0535		393.37	0.06052	0.10256
393.4	0.0719	0.0533		393.4	0.09798	0.09524
393.43	0.073	0.0529		393.43	0.12968	0.08059
393.46	0.0725	0.0548		393.46	0.11527	0.15018
393.49	0.0722	0.0528		393.49	0.10663	0.07692
393.52	0.073	0.0536		393.52	0.12968	0.10623
393.55	0.0728	0.0537		393.55	0.12392	0.10989
393.58	0.0711	0.0552		393.58	0.07493	0.16484
393.61	0.0713	0.0544		393.61	0.08069	0.13553
393.64	0.0724	0.0537		393.64	0.11239	0.10989
393.67	0.0708	0.0549		393.67	0.06628	0.15385
393.7	0.0724	0.0534		393.7	0.11239	0.0989
393.73	0.0725	0.0537		393.73	0.11527	0.10989
393.76	0.0729	0.0536		393.76	0.1268	0.10623
393.79	0.0733	0.0539		393.79	0.13833	0.11722
393.82	0.0735	0.0532		393.82	0.14409	0.09158
393.85	0.0736	0.0536		393.85	0.14697	0.10623
393.88	0.072	0.0542		393.88	0.10086	0.12821
393.91	0.0724	0.0535		393.91	0.11239	0.10256
393.94	0.072	0.0552		393.94	0.10086	0.16484
393.97	0.0721	0.0547		393.97	0.10375	0.14652
394	0.0719	0.0547		394	0.09798	0.14652
394.03	0.0721	0.0537		394.03	0.10375	0.10989
394.06	0.0728	0.0544		394.06	0.12392	0.13553
394.09	0.071	0.0544		394.09	0.07205	0.13553
394.12	0.0731	0.0542		394.12	0.13256	0.12821
394.15	0.0724	0.0519		394.15	0.11239	0.04396
394.18	0.0729	0.0537		394.18	0.1268	0.10989
394.21	0.0722	0.0539		394.21	0.10663	0.11722
394.24	0.073	0.0526		394.24	0.12968	0.0696
394.27	0.0724	0.0546		394.27	0.11239	0.14286
394.3	0.0726	0.0533		394.3	0.11816	0.09524
394.33	0.0718	0.0541		394.33	0.0951	0.12454
394.36	0.0712	0.0526		394.36	0.07781	0.0696
394.39	0.0732	0.0534		394.39	0.13545	0.0989
394.42	0.0711	0.0548		394.42	0.07493	0.15018
394.45	0.0722	0.0533		394.45	0.10663	0.09524
394.48	0.0722	0.0526		394.48	0.10663	0.0696
394.51	0.0726	0.0542		394.51	0.11816	0.12821
394.54	0.0714	0.0543		394.54	0.08357	0.13187
394.57	0.0721	0.0526		394.57	0.10375	0.0696
394.6	0.0732	0.0546		394.6	0.13545	0.14286
394.63	0.0725	0.0533		394.63	0.11527	0.09524
394.66	0.072	0.0534		394.66	0.10086	0.0989
394.69	0.0726	0.0524		394.69	0.11816	0.06227
394.72	0.0734	0.0544		394.72	0.14121	0.13553
394.75	0.0718	0.0539		394.75	0.0951	0.11722
394.78	0.0725	0.0541		394.78	0.11527	0.12454
394.81	0.0724	0.0546		394.81	0.11239	0.14286
394.84	0.0702	0.053		394.84	0.04899	0.08425
394.87	0.0711	0.0537		394.87	0.07493	0.10989
394.9	0.0715	0.0549		394.9	0.08646	0.15385
394.93	0.0728	0.0556		394.93	0.12392	0.17949
394.96	0.0717	0.0535		394.96	0.09222	0.10256
394.99	0.0721	0.0528		394.99	0.10375	0.07692
395.02	0.0733	0.0534		395.02	0.13833	0.0989
395.05	0.0729	0.0535		395.05	0.1268	0.10256
395.08	0.0726	0.0536		395.08	0.11816	0.10623
395.11	0.0733	0.0529		395.11	0.13833	0.08059
395.14	0.072	0.0538		395.14	0.10086	0.11355
395.17	0.0711	0.0536		395.17	0.07493	0.10623
395.2	0.0731	0.054		395.2	0.13256	0.12088
395.23	0.0717	0.0543		395.23	0.09222	0.13187
395.26	0.0719	0.0545		395.26	0.09798	0.13919
395.29	0.0717	0.0529		395.29	0.09222	0.08059
395.32	0.072	0.0543		395.32	0.10086	0.13187
395.35	0.0734	0.0542		395.35	0.14121	0.12821
395.38	0.0716	0.0531		395.38	0.08934	0.08791
395.41	0.0736	0.0547		395.41	0.14697	0.14652
395.44	0.0726	0.053		395.44	0.11816	0.08425
395.47	0.0722	0.0538		395.47	0.10663	0.11355
395.5	0.0727	0.0534		395.5	0.12104	0.0989
395.53	0.0735	0.0543		395.53	0.14409	0.13187
395.56	0.0717	0.0547		395.56	0.09222	0.14652
395.59	0.0723	0.0536		395.59	0.10951	0.10623
395.62	0.0722	0.0543		395.62	0.10663	0.13187
395.65	0.0719	0.0529		395.65	0.09798	0.08059
395.68	0.0719	0.0546		395.68	0.09798	0.14286
395.71	0.0718	0.0532		395.71	0.0951	0.09158
395.74	0.0735	0.0548		395.74	0.14409	0.15018
395.77	0.0715	0.0531		395.77	0.08646	0.08791
395.8	0.0734	0.0528		395.8	0.14121	0.07692
395.83	0.0724	0.0533		395.83	0.11239	0.09524
395.86	0.0742	0.0534		395.86	0.16427	0.0989
395.89	0.0738	0.0543		395.89	0.15274	0.13187
395.92	0.0738	0.0536		395.92	0.15274	0.10623
395.95	0.0715	0.0551		395.95	0.08646	0.16117
395.98	0.0716	0.0542		395.98	0.08934	0.12821
396.01	0.0724	0.0547		396.01	0.11239	0.14652
396.04	0.0719	0.0543		396.04	0.09798	0.13187
396.07	0.073	0.0546		396.07	0.12968	0.14286
396.1	0.0714	0.0545		396.1	0.08357	0.13919
396.13	0.072	0.053		396.13	0.10086	0.08425
396.16	0.0717	0.0531		396.16	0.09222	0.08791
396.19	0.073	0.0532		396.19	0.12968	0.09158
396.22	0.0736	0.0548		396.22	0.14697	0.15018
396.25	0.0723	0.0531		396.25	0.10951	0.08791
396.28	0.0729	0.0535		396.28	0.1268	0.10256
396.31	0.0713	0.0534		396.31	0.08069	0.0989
396.34	0.0729	0.0531		396.34	0.1268	0.08791
396.37	0.0721	0.054		396.37	0.10375	0.12088
396.4	0.0721	0.054		396.4	0.10375	0.12088
396.43	0.0708	0.0546		396.43	0.06628	0.14286
396.46	0.0724	0.0533		396.46	0.11239	0.09524
396.49	0.0723	0.0534		396.49	0.10951	0.0989
396.52	0.0717	0.0538		396.52	0.09222	0.11355
396.55	0.073	0.0542		396.55	0.12968	0.12821
396.58	0.0732	0.0527		396.58	0.13545	0.07326
396.61	0.0733	0.0543		396.61	0.13833	0.13187
396.64	0.0714	0.0536		396.64	0.08357	0.10623
396.67	0.0729	0.0529		396.67	0.1268	0.08059
396.7	0.0738	0.0539		396.7	0.15274	0.11722
396.73	0.0738	0.0542		396.73	0.15274	0.12821
396.76	0.0718	0.0532		396.76	0.0951	0.09158
396.79	0.0724	0.0531		396.79	0.11239	0.08791
396.82	0.0725	0.0546		396.82	0.11527	0.14286
396.85	0.0705	0.0539		396.85	0.05764	0.11722
396.88	0.0724	0.0542		396.88	0.11239	0.12821
396.91	0.0726	0.0539		396.91	0.11816	0.11722
396.94	0.0719	0.054		396.94	0.09798	0.12088
396.97	0.0714	0.0529		396.97	0.08357	0.08059
397	0.0732	0.0526		397	0.13545	0.0696
397.03	0.0722	0.0542		397.03	0.10663	0.12821
397.06	0.0719	0.0529		397.06	0.09798	0.08059
397.09	0.0736	0.0522		397.09	0.14697	0.05495
397.12	0.0724	0.0542		397.12	0.11239	0.12821
397.15	0.0735	0.0552		397.15	0.14409	0.16484
397.18	0.0713	0.0536		397.18	0.08069	0.10623
397.21	0.0731	0.0547		397.21	0.13256	0.14652
397.24	0.0718	0.0546		397.24	0.0951	0.14286
397.27	0.0714	0.0532		397.27	0.08357	0.09158
397.3	0.072	0.053		397.3	0.10086	0.08425
397.33	0.0719	0.0534		397.33	0.09798	0.0989
397.36	0.0728	0.0551		397.36	0.12392	0.16117
397.39	0.0729	0.0521		397.39	0.1268	0.05128
397.42	0.0733	0.0539		397.42	0.13833	0.11722
397.45	0.0726	0.054		397.45	0.11816	0.12088
397.48	0.0718	0.0524		397.48	0.0951	0.06227
397.51	0.0728	0.054		397.51	0.12392	0.12088
397.54	0.0746	0.0538		397.54	0.17579	0.11355
397.57	0.0705	0.0545		397.57	0.05764	0.13919
397.6	0.0724	0.0534		397.6	0.11239	0.0989
397.63	0.0724	0.0557		397.63	0.11239	0.18315
397.66	0.0715	0.0548		397.66	0.08646	0.15018
397.69	0.0736	0.0533		397.69	0.14697	0.09524
397.72	0.0722	0.0541		397.72	0.10663	0.12454
397.75	0.0745	0.0551		397.75	0.17291	0.16117
397.78	0.0717	0.0536		397.78	0.09222	0.10623
397.81	0.0736	0.0538		397.81	0.14697	0.11355
397.84	0.0733	0.0542		397.84	0.13833	0.12821
397.87	0.0727	0.0529		397.87	0.12104	0.08059
397.9	0.0731	0.0538		397.9	0.13256	0.11355
397.93	0.0721	0.0539		397.93	0.10375	0.11722
397.96	0.0721	0.055		397.96	0.10375	0.15751
397.99	0.0722	0.0545		397.99	0.10663	0.13919
398.02	0.0735	0.0543		398.02	0.14409	0.13187
398.05	0.0713	0.0546		398.05	0.08069	0.14286
398.08	0.0714	0.0554		398.08	0.08357	0.17216
398.11	0.0718	0.0551		398.11	0.0951	0.16117
398.14	0.0726	0.0536		398.14	0.11816	0.10623
398.17	0.0735	0.054		398.17	0.14409	0.12088
398.2	0.0727	0.0536		398.2	0.12104	0.10623
398.23	0.0739	0.054		398.23	0.15562	0.12088
398.26	0.0723	0.0526		398.26	0.10951	0.0696
398.29	0.0732	0.0547		398.29	0.13545	0.14652
398.32	0.0718	0.0545		398.32	0.0951	0.13919
398.35	0.0726	0.0541		398.35	0.11816	0.12454
398.38	0.0728	0.0542		398.38	0.12392	0.12821
398.41	0.0713	0.0536		398.41	0.08069	0.10623
398.44	0.0722	0.0542		398.44	0.10663	0.12821
398.47	0.0721	0.0533		398.47	0.10375	0.09524
398.5	0.0735	0.054		398.5	0.14409	0.12088
398.53	0.0722	0.0538		398.53	0.10663	0.11355
398.56	0.0734	0.0529		398.56	0.14121	0.08059
398.59	0.0728	0.0535		398.59	0.12392	0.10256
398.62	0.0742	0.0541		398.62	0.16427	0.12454
398.65	0.0725	0.0537		398.65	0.11527	0.10989
398.68	0.073	0.0523		398.68	0.12968	0.05861
398.71	0.0729	0.0543		398.71	0.1268	0.13187
398.74	0.072	0.0527		398.74	0.10086	0.07326
398.77	0.0725	0.054		398.77	0.11527	0.12088
398.8	0.0721	0.0535		398.8	0.10375	0.10256
398.83	0.0717	0.054		398.83	0.09222	0.12088
398.86	0.0707	0.0538		398.86	0.0634	0.11355
398.89	0.0721	0.0544		398.89	0.10375	0.13553
398.92	0.073	0.0556		398.92	0.12968	0.17949
398.95	0.0721	0.0541		398.95	0.10375	0.12454
398.98	0.0724	0.0536		398.98	0.11239	0.10623
399.01	0.0726	0.0531		399.01	0.11816	0.08791
399.04	0.0744	0.0532		399.04	0.17003	0.09158
399.07	0.0714	0.0528		399.07	0.08357	0.07692
399.1	0.0734	0.0533		399.1	0.14121	0.09524
399.13	0.072	0.0551		399.13	0.10086	0.16117
399.16	0.0731	0.0542		399.16	0.13256	0.12821
399.19	0.0717	0.0541		399.19	0.09222	0.12454
399.22	0.0721	0.0538		399.22	0.10375	0.11355
399.25	0.0718	0.0555		399.25	0.0951	0.17582
399.28	0.0712	0.0538		399.28	0.07781	0.11355
399.31	0.0734	0.0546		399.31	0.14121	0.14286
399.34	0.0716	0.0531		399.34	0.08934	0.08791
399.37	0.0721	0.0537		399.37	0.10375	0.10989
399.4	0.0731	0.0529		399.4	0.13256	0.08059
399.43	0.074	0.0532		399.43	0.1585	0.09158
399.46	0.072	0.0541		399.46	0.10086	0.12454
399.49	0.0726	0.0532		399.49	0.11816	0.09158
399.52	0.0724	0.054		399.52	0.11239	0.12088
399.55	0.0725	0.0545		399.55	0.11527	0.13919
399.58	0.0722	0.054		399.58	0.10663	0.12088
399.61	0.0725	0.0546		399.61	0.11527	0.14286
399.64	0.0728	0.0546		399.64	0.12392	0.14286
399.67	0.0713	0.0548		399.67	0.08069	0.15018
399.7	0.0721	0.0536		399.7	0.10375	0.10623
399.73	0.0724	0.0542		399.73	0.11239	0.12821
399.76	0.0716	0.0535		399.76	0.08934	0.10256
399.79	0.0741	0.0536		399.79	0.16138	0.10623
399.82	0.0732	0.0531		399.82	0.13545	0.08791
399.85	0.0737	0.0536		399.85	0.14986	0.10623
399.88	0.0728	0.0527		399.88	0.12392	0.07326
399.91	0.0732	0.0536		399.91	0.13545	0.10623
399.94	0.0728	0.0545		399.94	0.12392	0.13919
399.97	0.0725	0.0542		399.97	0.11527	0.12821
400	0.0711	0.0551		400	0.07493	0.16117
400.03	0.0721	0.0541		400.03	0.10375	0.12454
400.06	0.0726	0.0545		400.06	0.11816	0.13919
400.09	0.0721	0.0553		400.09	0.10375	0.1685
400.12	0.0737	0.055		400.12	0.14986	0.15751
400.15	0.0718	0.0534		400.15	0.0951	0.0989
400.18	0.0731	0.0533		400.18	0.13256	0.09524
400.21	0.0728	0.0538		400.21	0.12392	0.11355
400.24	0.0727	0.0532		400.24	0.12104	0.09158
400.27	0.0727	0.0546		400.27	0.12104	0.14286
400.3	0.0718	0.0534		400.3	0.0951	0.0989
400.33	0.0718	0.0541		400.33	0.0951	0.12454
400.36	0.0734	0.0531		400.36	0.14121	0.08791
400.39	0.072	0.0534		400.39	0.10086	0.0989
400.42	0.0714	0.0539		400.42	0.08357	0.11722
400.45	0.0722	0.0546		400.45	0.10663	0.14286
400.48	0.0722	0.0531		400.48	0.10663	0.08791
400.51	0.0728	0.0534		400.51	0.12392	0.0989
400.54	0.0719	0.0545		400.54	0.09798	0.13919
400.57	0.0733	0.0525		400.57	0.13833	0.06593
400.6	0.0717	0.054		400.6	0.09222	0.12088
400.63	0.0721	0.0535		400.63	0.10375	0.10256
400.66	0.0725	0.0533		400.66	0.11527	0.09524
400.69	0.0729	0.0531		400.69	0.1268	0.08791
400.72	0.0729	0.0536		400.72	0.1268	0.10623
400.75	0.0719	0.0538		400.75	0.09798	0.11355
400.78	0.0729	0.0543		400.78	0.1268	0.13187
400.81	0.0709	0.0547		400.81	0.06916	0.14652
400.84	0.0709	0.0544		400.84	0.06916	0.13553
400.87	0.071	0.0542		400.87	0.07205	0.12821
400.9	0.0724	0.0547		400.9	0.11239	0.14652
400.93	0.0721	0.0559		400.93	0.10375	0.19048
400.96	0.071	0.0529		400.96	0.07205	0.08059
400.99	0.0749	0.0519		400.99	0.18444	0.04396
401.02	0.0721	0.0538		401.02	0.10375	0.11355
401.05	0.0732	0.0533		401.05	0.13545	0.09524
401.08	0.0738	0.0541		401.08	0.15274	0.12454
401.11	0.0741	0.0546		401.11	0.16138	0.14286
401.14	0.0728	0.054		401.14	0.12392	0.12088
401.17	0.0719	0.0533		401.17	0.09798	0.09524
401.2	0.0735	0.0535		401.2	0.14409	0.10256
401.23	0.0721	0.0547		401.23	0.10375	0.14652
401.26	0.0721	0.0553		401.26	0.10375	0.1685
401.29	0.0723	0.0533		401.29	0.10951	0.09524
401.32	0.0739	0.0542		401.32	0.15562	0.12821
401.35	0.0724	0.0539		401.35	0.11239	0.11722
401.38	0.0721	0.0529		401.38	0.10375	0.08059
401.41	0.0737	0.0544		401.41	0.14986	0.13553
401.44	0.073	0.0533		401.44	0.12968	0.09524
401.47	0.0732	0.0524		401.47	0.13545	0.06227
401.5	0.0731	0.0531		401.5	0.13256	0.08791
401.53	0.0732	0.0544		401.53	0.13545	0.13553
401.56	0.0715	0.0557		401.56	0.08646	0.18315
401.59	0.073	0.0541		401.59	0.12968	0.12454
401.62	0.0719	0.0547		401.62	0.09798	0.14652
401.65	0.0725	0.0542		401.65	0.11527	0.12821
401.68	0.0719	0.0545		401.68	0.09798	0.13919
401.71	0.0734	0.0531		401.71	0.14121	0.08791
401.74	0.0739	0.0551		401.74	0.15562	0.16117
401.77	0.0723	0.0533		401.77	0.10951	0.09524
401.8	0.0741	0.0527		401.8	0.16138	0.07326
401.83	0.0729	0.0534		401.83	0.1268	0.0989
401.86	0.0747	0.0536		401.86	0.17867	0.10623
401.89	0.0749	0.0548		401.89	0.18444	0.15018
401.92	0.0729	0.0546		401.92	0.1268	0.14286
401.95	0.072	0.0548		401.95	0.10086	0.15018
401.98	0.0728	0.0547		401.98	0.12392	0.14652
402.01	0.0732	0.0554		402.01	0.13545	0.17216
402.04	0.0721	0.0534		402.04	0.10375	0.0989
402.07	0.0737	0.0546		402.07	0.14986	0.14286
402.1	0.0722	0.0543		402.1	0.10663	0.13187
402.13	0.0724	0.0532		402.13	0.11239	0.09158
402.16	0.0732	0.0534		402.16	0.13545	0.0989
402.19	0.0737	0.0533		402.19	0.14986	0.09524
402.22	0.0741	0.0551		402.22	0.16138	0.16117
402.25	0.0729	0.0522		402.25	0.1268	0.05495
402.28	0.0725	0.0535		402.28	0.11527	0.10256
402.31	0.0719	0.054		402.31	0.09798	0.12088
402.34	0.0732	0.0545		402.34	0.13545	0.13919
402.37	0.0734	0.054		402.37	0.14121	0.12088
402.4	0.0733	0.0543		402.4	0.13833	0.13187
402.43	0.07	0.0548		402.43	0.04323	0.15018
402.46	0.0721	0.054		402.46	0.10375	0.12088
402.49	0.0728	0.0542		402.49	0.12392	0.12821
402.52	0.073	0.0534		402.52	0.12968	0.0989
402.55	0.0727	0.054		402.55	0.12104	0.12088
402.58	0.0731	0.0534		402.58	0.13256	0.0989
402.61	0.0737	0.0533		402.61	0.14986	0.09524
402.64	0.0714	0.0545		402.64	0.08357	0.13919
402.67	0.0731	0.0529		402.67	0.13256	0.08059
402.7	0.074	0.0549		402.7	0.1585	0.15385
402.73	0.0737	0.0542		402.73	0.14986	0.12821
402.76	0.0715	0.0541		402.76	0.08646	0.12454
402.79	0.0734	0.0534		402.79	0.14121	0.0989
402.82	0.0727	0.0549		402.82	0.12104	0.15385
402.85	0.0706	0.0542		402.85	0.06052	0.12821
402.88	0.0727	0.0549		402.88	0.12104	0.15385
402.91	0.0724	0.055		402.91	0.11239	0.15751
402.94	0.0726	0.0541		402.94	0.11816	0.12454
402.97	0.0706	0.0539		402.97	0.06052	0.11722
403	0.0742	0.0525		403	0.16427	0.06593
403.03	0.0732	0.055		403.03	0.13545	0.15751
403.06	0.0726	0.0534		403.06	0.11816	0.0989
403.09	0.0735	0.0522		403.09	0.14409	0.05495
403.12	0.0728	0.0545		403.12	0.12392	0.13919
403.15	0.074	0.0537		403.15	0.1585	0.10989
403.18	0.072	0.0538		403.18	0.10086	0.11355
403.21	0.0739	0.0541		403.21	0.15562	0.12454
403.24	0.0714	0.0545		403.24	0.08357	0.13919
403.27	0.0712	0.0547		403.27	0.07781	0.14652
403.3	0.0741	0.0529		403.3	0.16138	0.08059
403.33	0.0729	0.0531		403.33	0.1268	0.08791
403.36	0.0734	0.055		403.36	0.14121	0.15751
403.39	0.0732	0.0525		403.39	0.13545	0.06593
403.42	0.0747	0.0552		403.42	0.17867	0.16484
403.45	0.0715	0.0539		403.45	0.08646	0.11722
403.48	0.0721	0.0539		403.48	0.10375	0.11722
403.51	0.0732	0.0541		403.51	0.13545	0.12454
403.54	0.0743	0.0541		403.54	0.16715	0.12454
403.57	0.0716	0.0553		403.57	0.08934	0.1685
403.6	0.0721	0.053		403.6	0.10375	0.08425
403.63	0.0728	0.0545		403.63	0.12392	0.13919
403.66	0.0717	0.0553		403.66	0.09222	0.1685
403.69	0.0734	0.0548		403.69	0.14121	0.15018
403.72	0.0716	0.0543		403.72	0.08934	0.13187
403.75	0.0738	0.0542		403.75	0.15274	0.12821
403.78	0.0718	0.0538		403.78	0.0951	0.11355
403.81	0.0746	0.0532		403.81	0.17579	0.09158
403.84	0.0753	0.0545		403.84	0.19597	0.13919
403.87	0.0736	0.0541		403.87	0.14697	0.12454
403.9	0.0729	0.0539		403.9	0.1268	0.11722
403.93	0.0733	0.0537		403.93	0.13833	0.10989
403.96	0.0724	0.0549		403.96	0.11239	0.15385
403.99	0.0716	0.0543		403.99	0.08934	0.13187
404.02	0.0737	0.0541		404.02	0.14986	0.12454
404.05	0.0718	0.0545		404.05	0.0951	0.13919
404.08	0.0721	0.0547		404.08	0.10375	0.14652
404.11	0.0737	0.0542		404.11	0.14986	0.12821
404.14	0.0722	0.053		404.14	0.10663	0.08425
404.17	0.0728	0.0542		404.17	0.12392	0.12821
404.2	0.073	0.0537		404.2	0.12968	0.10989
404.23	0.0735	0.0536		404.23	0.14409	0.10623
404.26	0.0724	0.0546		404.26	0.11239	0.14286
404.29	0.0729	0.0528		404.29	0.1268	0.07692
404.32	0.0738	0.0551		404.32	0.15274	0.16117
404.35	0.0732	0.0535		404.35	0.13545	0.10256
404.38	0.0716	0.0527		404.38	0.08934	0.07326
404.41	0.0724	0.0535		404.41	0.11239	0.10256
404.44	0.0729	0.0542		404.44	0.1268	0.12821
404.47	0.0727	0.0534		404.47	0.12104	0.0989
404.5	0.073	0.0538		404.5	0.12968	0.11355
404.53	0.0728	0.0538		404.53	0.12392	0.11355
404.56	0.073	0.0532		404.56	0.12968	0.09158
404.59	0.073	0.0534		404.59	0.12968	0.0989
404.62	0.0743	0.054		404.62	0.16715	0.12088
404.65	0.0739	0.0539		404.65	0.15562	0.11722
404.68	0.0732	0.052		404.68	0.13545	0.04762
404.71	0.0739	0.0547		404.71	0.15562	0.14652
404.74	0.0743	0.054		404.74	0.16715	0.12088
404.77	0.0722	0.054		404.77	0.10663	0.12088
404.8	0.0731	0.0543		404.8	0.13256	0.13187
404.83	0.0728	0.0546		404.83	0.12392	0.14286
404.86	0.0721	0.053		404.86	0.10375	0.08425
404.89	0.0722	0.0544		404.89	0.10663	0.13553
404.92	0.0725	0.0548		404.92	0.11527	0.15018
404.95	0.0727	0.0529		404.95	0.12104	0.08059
404.98	0.0742	0.0532		404.98	0.16427	0.09158
405.01	0.0723	0.0535		405.01	0.10951	0.10256
405.04	0.0729	0.0536		405.04	0.1268	0.10623
405.07	0.0719	0.0539		405.07	0.09798	0.11722
405.1	0.0739	0.0537		405.1	0.15562	0.10989
405.13	0.0713	0.0543		405.13	0.08069	0.13187
405.16	0.0734	0.0546		405.16	0.14121	0.14286
405.19	0.0725	0.0542		405.19	0.11527	0.12821
405.22	0.0735	0.0537		405.22	0.14409	0.10989
405.25	0.0726	0.0551		405.25	0.11816	0.16117
405.28	0.0712	0.0532		405.28	0.07781	0.09158
405.31	0.0739	0.0546		405.31	0.15562	0.14286
405.34	0.0734	0.0549		405.34	0.14121	0.15385
405.37	0.0721	0.0536		405.37	0.10375	0.10623
405.4	0.0735	0.0542		405.4	0.14409	0.12821
405.43	0.0748	0.054		405.43	0.18156	0.12088
405.46	0.0738	0.0555		405.46	0.15274	0.17582
405.49	0.0728	0.0527		405.49	0.12392	0.07326
405.52	0.0726	0.0551		405.52	0.11816	0.16117
405.55	0.073	0.0544		405.55	0.12968	0.13553
405.58	0.0719	0.0548		405.58	0.09798	0.15018
405.61	0.0728	0.0551		405.61	0.12392	0.16117
405.64	0.074	0.0546		405.64	0.1585	0.14286
405.67	0.072	0.0547		405.67	0.10086	0.14652
405.7	0.0722	0.0531		405.7	0.10663	0.08791
405.73	0.0732	0.0544		405.73	0.13545	0.13553
405.76	0.0739	0.0553		405.76	0.15562	0.1685
405.79	0.0745	0.0551		405.79	0.17291	0.16117
405.82	0.0735	0.0521		405.82	0.14409	0.05128
405.85	0.0755	0.0542		405.85	0.20173	0.12821
405.88	0.0722	0.0539		405.88	0.10663	0.11722
405.91	0.0737	0.0546		405.91	0.14986	0.14286
405.94	0.0723	0.0545		405.94	0.10951	0.13919
405.97	0.0741	0.0536		405.97	0.16138	0.10623
406	0.0729	0.0548		406	0.1268	0.15018
406.03	0.0734	0.0534		406.03	0.14121	0.0989
406.06	0.0728	0.0543		406.06	0.12392	0.13187
406.09	0.0727	0.055		406.09	0.12104	0.15751
406.12	0.0747	0.0563		406.12	0.17867	0.20513
406.15	0.0735	0.0533		406.15	0.14409	0.09524
406.18	0.0742	0.0528		406.18	0.16427	0.07692
406.21	0.0731	0.0544		406.21	0.13256	0.13553
406.24	0.0735	0.0535		406.24	0.14409	0.10256
406.27	0.075	0.0533		406.27	0.18732	0.09524
406.3	0.0741	0.054		406.3	0.16138	0.12088
406.33	0.074	0.0544		406.33	0.1585	0.13553
406.36	0.0734	0.0532		406.36	0.14121	0.09158
406.39	0.0734	0.0541		406.39	0.14121	0.12454
406.42	0.0725	0.0547		406.42	0.11527	0.14652
406.45	0.0738	0.0534		406.45	0.15274	0.0989
406.48	0.0735	0.0536		406.48	0.14409	0.10623
406.51	0.0733	0.0542		406.51	0.13833	0.12821
406.54	0.0732	0.0547		406.54	0.13545	0.14652
406.57	0.0741	0.0531		406.57	0.16138	0.08791
406.6	0.0746	0.0531		406.6	0.17579	0.08791
406.63	0.0731	0.0532		406.63	0.13256	0.09158
406.66	0.0735	0.055		406.66	0.14409	0.15751
406.69	0.0741	0.0525		406.69	0.16138	0.06593
406.72	0.0742	0.0545		406.72	0.16427	0.13919
406.75	0.0735	0.0541		406.75	0.14409	0.12454
406.78	0.0746	0.0541		406.78	0.17579	0.12454
406.81	0.0728	0.0556		406.81	0.12392	0.17949
406.84	0.0717	0.0546		406.84	0.09222	0.14286
406.87	0.0719	0.0543		406.87	0.09798	0.13187
406.9	0.0734	0.0553		406.9	0.14121	0.1685
406.93	0.0733	0.0559		406.93	0.13833	0.19048
406.96	0.0722	0.0545		406.96	0.10663	0.13919
406.99	0.0739	0.0532		406.99	0.15562	0.09158
407.02	0.0728	0.0543		407.02	0.12392	0.13187
407.05	0.0739	0.0542		407.05	0.15562	0.12821
407.08	0.0737	0.0537		407.08	0.14986	0.10989
407.11	0.0752	0.0535		407.11	0.19308	0.10256
407.14	0.0736	0.0547		407.14	0.14697	0.14652
407.17	0.0725	0.0537		407.17	0.11527	0.10989
407.2	0.074	0.0545		407.2	0.1585	0.13919
407.23	0.0729	0.0561		407.23	0.1268	0.1978
407.26	0.073	0.0547		407.26	0.12968	0.14652
407.29	0.0725	0.0527		407.29	0.11527	0.07326
407.32	0.0736	0.0544		407.32	0.14697	0.13553
407.35	0.0736	0.0537		407.35	0.14697	0.10989
407.38	0.0729	0.0535		407.38	0.1268	0.10256
407.41	0.0749	0.0545		407.41	0.18444	0.13919
407.44	0.0746	0.0533		407.44	0.17579	0.09524
407.47	0.0731	0.0544		407.47	0.13256	0.13553
407.5	0.0734	0.0545		407.5	0.14121	0.13919
407.53	0.0745	0.054		407.53	0.17291	0.12088
407.56	0.073	0.0554		407.56	0.12968	0.17216
407.59	0.0738	0.0542		407.59	0.15274	0.12821
407.62	0.0728	0.055		407.62	0.12392	0.15751
407.65	0.0742	0.0543		407.65	0.16427	0.13187
407.68	0.073	0.0544		407.68	0.12968	0.13553
407.71	0.0736	0.0543		407.71	0.14697	0.13187
407.74	0.0746	0.0555		407.74	0.17579	0.17582
407.77	0.0737	0.0532		407.77	0.14986	0.09158
407.8	0.0739	0.0527		407.8	0.15562	0.07326
407.83	0.0731	0.0548		407.83	0.13256	0.15018
407.86	0.0746	0.0531		407.86	0.17579	0.08791
407.89	0.0749	0.0538		407.89	0.18444	0.11355
407.92	0.0741	0.0546		407.92	0.16138	0.14286
407.95	0.0733	0.0552		407.95	0.13833	0.16484
407.98	0.0724	0.0537		407.98	0.11239	0.10989
408.01	0.0735	0.0549		408.01	0.14409	0.15385
408.04	0.0736	0.0561		408.04	0.14697	0.1978
408.07	0.0737	0.0554		408.07	0.14986	0.17216
408.1	0.0725	0.0538		408.1	0.11527	0.11355
408.13	0.0735	0.0539		408.13	0.14409	0.11722
408.16	0.0738	0.0538		408.16	0.15274	0.11355
408.19	0.0735	0.0539		408.19	0.14409	0.11722
408.22	0.074	0.0543		408.22	0.1585	0.13187
408.25	0.0733	0.0527		408.25	0.13833	0.07326
408.28	0.0747	0.0545		408.28	0.17867	0.13919
408.31	0.0733	0.0542		408.31	0.13833	0.12821
408.34	0.0737	0.0545		408.34	0.14986	0.13919
408.37	0.0737	0.0551		408.37	0.14986	0.16117
408.4	0.0732	0.0546		408.4	0.13545	0.14286
408.43	0.0729	0.0541		408.43	0.1268	0.12454
408.46	0.0731	0.0532		408.46	0.13256	0.09158
408.49	0.0734	0.0547		408.49	0.14121	0.14652
408.52	0.0741	0.0542		408.52	0.16138	0.12821
408.55	0.0739	0.0549		408.55	0.15562	0.15385
408.58	0.0736	0.0541		408.58	0.14697	0.12454
408.61	0.075	0.0543		408.61	0.18732	0.13187
408.64	0.0732	0.0556		408.64	0.13545	0.17949
408.67	0.0735	0.0529		408.67	0.14409	0.08059
408.7	0.0744	0.0545		408.7	0.17003	0.13919
408.73	0.0743	0.0543		408.73	0.16715	0.13187
408.76	0.073	0.0553		408.76	0.12968	0.1685
408.79	0.0734	0.0531		408.79	0.14121	0.08791
408.82	0.0734	0.0556		408.82	0.14121	0.17949
408.85	0.0721	0.0541		408.85	0.10375	0.12454
408.88	0.074	0.0549		408.88	0.1585	0.15385
408.91	0.0726	0.0547		408.91	0.11816	0.14652
408.94	0.0738	0.0553		408.94	0.15274	0.1685
408.97	0.0731	0.0538		408.97	0.13256	0.11355
409	0.0738	0.0524		409	0.15274	0.06227
409.03	0.074	0.0551		409.03	0.1585	0.16117
409.06	0.0729	0.0532		409.06	0.1268	0.09158
409.09	0.0741	0.0529		409.09	0.16138	0.08059
409.12	0.074	0.0548		409.12	0.1585	0.15018
409.15	0.0739	0.0546		409.15	0.15562	0.14286
409.18	0.0725	0.054		409.18	0.11527	0.12088
409.21	0.0749	0.0542		409.21	0.18444	0.12821
409.24	0.0729	0.0553		409.24	0.1268	0.1685
409.27	0.0721	0.0535		409.27	0.10375	0.10256
409.3	0.0734	0.0524		409.3	0.14121	0.06227
409.33	0.073	0.0534		409.33	0.12968	0.0989
409.36	0.074	0.0552		409.36	0.1585	0.16484
409.39	0.0738	0.0532		409.39	0.15274	0.09158
409.42	0.0745	0.0548		409.42	0.17291	0.15018
409.45	0.0734	0.0545		409.45	0.14121	0.13919
409.48	0.0736	0.053		409.48	0.14697	0.08425
409.51	0.0736	0.0551		409.51	0.14697	0.16117
409.54	0.0741	0.0541		409.54	0.16138	0.12454
409.57	0.0723	0.0559		409.57	0.10951	0.19048
409.6	0.0732	0.0534		409.6	0.13545	0.0989
409.63	0.074	0.0546		409.63	0.1585	0.14286
409.66	0.073	0.0548		409.66	0.12968	0.15018
409.69	0.0745	0.0547		409.69	0.17291	0.14652
409.72	0.0733	0.0538		409.72	0.13833	0.11355
409.75	0.074	0.0553		409.75	0.1585	0.1685
409.78	0.0733	0.0544		409.78	0.13833	0.13553
409.81	0.0745	0.0539		409.81	0.17291	0.11722
409.84	0.0739	0.0543		409.84	0.15562	0.13187
409.87	0.0753	0.0539		409.87	0.19597	0.11722
409.9	0.0742	0.0543		409.9	0.16427	0.13187
409.93	0.0734	0.0544		409.93	0.14121	0.13553
[truncated: 336 more rows]

## Sheet: ES
	Raw data					Noise reduction by smoothing					Normalised between 0 to 1			Avg
time/s	ES1	ES2	ES3		time/s	ES1	ES2	ES3		time/s	ES1	ES2	ES3
350.02	0.0782	0.0555	0.0561		350.02	0.07757	0.05475	0.05551		350.02	0.96536	0.88791	0.91614	0.92314
350.05	0.0761	0.0543	0.0544		350.05	0.07747	0.05486	0.05544		350.05	0.95945	0.899	0.90902	0.92255
350.08	0.0779	0.0541	0.0556		350.08	0.07739	0.05497	0.05538		350.08	0.95381	0.91034	0.90303	0.9249
350.11	0.0772	0.0553	0.0549		350.11	0.0773	0.05508	0.05533		350.11	0.94843	0.92192	0.8982	0.93622
350.14	0.0781	0.055	0.0555		350.14	0.07722	0.0552	0.05529		350.14	0.94332	0.93373	0.89451	0.92546
350.17	0.0764	0.056	0.0566		350.17	0.07714	0.05532	0.05527		350.17	0.93848	0.94579	0.89197	0.92263
350.2	0.0775	0.0558	0.0551		350.2	0.07719	0.05567	0.05536		350.2	0.94169	0.98189	0.9008	0.93983
350.23	0.0775	0.0558	0.0552		350.23	0.07692	0.05584	0.05519		350.23	0.92439	1	0.88436	0.92608
350.26	0.0758	0.0554	0.0541		350.26	0.07686	0.0557	0.05524		350.26	0.9208	0.98581	0.88908	0.90976
350.29	0.077	0.055	0.0553		350.29	0.07686	0.05557	0.05522		350.29	0.92049	0.97238	0.88745	0.88711
350.32	0.0771	0.0564	0.0558		350.32	0.07692	0.05533	0.05533		350.32	0.92425	0.94682	0.89773	0.91136
350.35	0.0769	0.0552	0.0556		350.35	0.07672	0.05504	0.05558		350.35	0.91193	0.91723	0.92293	0.92447
350.38	0.077	0.0544	0.0561		350.38	0.07685	0.055	0.05577		350.38	0.9202	0.91356	0.94167	0.91816
350.41	0.0772	0.0547	0.056		350.41	0.07713	0.05494	0.0562		350.41	0.93798	0.90664	0.98333	0.9081
350.44	0.0763	0.0547	0.056		350.44	0.07722	0.05472	0.05629		350.44	0.94353	0.88404	0.99255	0.89509
350.47	0.0771	0.0544	0.0557		350.47	0.07713	0.05443	0.05613		350.47	0.93795	0.85419	0.9766	0.93278
350.5	0.078	0.0557	0.0567		350.5	0.07714	0.05459	0.05609		350.5	0.93802	0.87102	0.97236	0.93803
350.53	0.0774	0.0541	0.0569		350.53	0.07695	0.05475	0.05594		350.53	0.92651	0.88793	0.95789	0.93275
350.56	0.0769	0.0541	0.0551		350.56	0.07701	0.05481	0.05568		350.56	0.92994	0.89324	0.93266	0.9307
350.59	0.0756	0.055	0.0544		350.59	0.07673	0.05497	0.0553		350.59	0.9124	0.90972	0.89481	0.94629
350.62	0.0769	0.0558	0.0558		350.62	0.07635	0.05516	0.05499		350.62	0.88832	0.92996	0.86429	0.94625
350.65	0.0761	0.0553	0.0548		350.65	0.07624	0.05531	0.05469		350.65	0.88109	0.94483	0.83534	0.92782
350.68	0.077	0.0553	0.0542		350.68	0.07596	0.05551	0.05469		350.68	0.8636	0.96563	0.83548	0.93454
350.71	0.0747	0.0558	0.0546		350.71	0.07609	0.05563	0.05497		350.71	0.87172	0.97788	0.86286	0.9198
350.74	0.0767	0.0556	0.0555		350.74	0.07627	0.05568	0.05543		350.74	0.88298	0.98326	0.90736	0.92422
350.77	0.0767	0.0554	0.0556		350.77	0.07645	0.0554	0.05551		350.77	0.89468	0.95451	0.91564	0.9174
350.8	0.0751	0.055	0.0559		350.8	0.07648	0.05534	0.05568		350.8	0.89647	0.94855	0.93227	0.92623
350.83	0.0782	0.0561	0.0561		350.83	0.07647	0.05526	0.05575		350.83	0.89563	0.94043	0.93887	0.94589
350.86	0.0768	0.0551	0.0565		350.86	0.07672	0.05505	0.05561		350.86	0.91162	0.91831	0.9253	0.92239
350.89	0.077	0.0537	0.0541		350.89	0.07681	0.05488	0.05541		350.89	0.91746	0.90085	0.9061	0.91279
350.92	0.0752	0.0557	0.0548		350.92	0.07692	0.05503	0.05509		350.92	0.92422	0.91642	0.87419	0.90968
350.95	0.0773	0.0551	0.0553		350.95	0.07717	0.05527	0.05495		350.95	0.94002	0.94096	0.86023	0.94052
350.98	0.0778	0.0546	0.055		350.98	0.07712	0.05489	0.05474		350.98	0.937	0.90148	0.84011	0.92587
351.01	0.078	0.0554	0.0549		351.01	0.07722	0.05501	0.05465		351.01	0.94319	0.91409	0.83094	0.92085
351.04	0.0766	0.0565	0.0543		351.04	0.07733	0.0555	0.05498		351.04	0.95034	0.9644	0.86325	0.89763
351.07	0.0778	0.0548	0.0556		351.07	0.07739	0.05545	0.0552		351.07	0.95384	0.95953	0.88488	0.90085
351.1	0.077	0.0532	0.0545		351.1	0.07714	0.05558	0.05525		351.1	0.93845	0.97269	0.88995	0.92044
351.13	0.0761	0.0574	0.0556		351.13	0.07697	0.05564	0.05552		351.13	0.92726	0.97927	0.91656	0.91488
351.16	0.0777	0.0571	0.0566		351.16	0.07683	0.05535	0.05566		351.16	0.91873	0.94915	0.93057	0.91332
351.19	0.0768	0.0541	0.0561		351.19	0.07698	0.05521	0.05582		351.19	0.92835	0.93472	0.94615	0.91299
351.22	0.0773	0.055	0.0548		351.22	0.07693	0.05519	0.05572		351.22	0.92472	0.93275	0.93608	0.90788
351.25	0.0766	0.0549	0.0562		351.25	0.07734	0.05526	0.05586		351.25	0.95124	0.93995	0.95014	0.90204
351.28	0.0772	0.0542	0.0553		351.28	0.07746	0.05474	0.05584		351.28	0.95843	0.88623	0.9481	0.90972
351.31	0.0782	0.0555	0.0559		351.31	0.07761	0.05476	0.05554		351.31	0.96807	0.88817	0.91846	0.91113
351.34	0.0777	0.055	0.0555		351.34	0.07779	0.05527	0.05548		351.34	0.97935	0.9408	0.91305	0.90468
351.37	0.0787	0.0562	0.0562		351.37	0.07794	0.05524	0.05558		351.37	0.98862	0.93765	0.92222	0.92295
351.4	0.0769	0.0543	0.0553		351.4	0.07812	0.05536	0.05539		351.4	1	0.95019	0.90346	0.91474
351.43	0.0787	0.0554	0.0539		351.43	0.07794	0.05538	0.05526		351.43	0.98909	0.95206	0.8914	0.91244
351.46	0.0772	0.0563	0.0558		351.46	0.07774	0.05539	0.05499		351.46	0.97628	0.95295	0.86493	0.91561
351.49	0.0782	0.0545	0.0557		351.49	0.07754	0.05544	0.05496		351.49	0.96333	0.95876	0.86156	0.92079
351.52	0.0774	0.0557	0.0546		351.52	0.07729	0.05552	0.05499		351.52	0.9476	0.96734	0.86461	0.92722
351.55	0.0766	0.0553	0.0546		351.55	0.0771	0.05572	0.05524		351.55	0.93571	0.9871	0.88917	0.92063
351.58	0.0771	0.0561	0.0553		351.58	0.07699	0.05522	0.0556		351.58	0.92884	0.93626	0.92472	0.91973
351.61	0.0766	0.055	0.0562		351.61	0.07711	0.05491	0.05574		351.61	0.93632	0.90381	0.93823	0.89946
351.64	0.0771	0.0553	0.0561		351.64	0.07682	0.05469	0.05588		351.64	0.91834	0.88164	0.95179	0.9088
351.67	0.0769	0.0538	0.0562		351.67	0.07699	0.05445	0.05621		351.67	0.92862	0.857	0.98413	0.8965
351.7	0.0784	0.0529	0.0566		351.7	0.07732	0.05427	0.05622		351.7	0.94997	0.83833	0.98576	0.89951
351.73	0.0765	0.055	0.0558		351.73	0.07735	0.05434	0.05584		351.73	0.9513	0.84571	0.94777	0.9167
351.76	0.0764	0.0545	0.055		351.76	0.07748	0.05448	0.0556		351.76	0.96001	0.85949	0.92486	0.90514
351.79	0.0787	0.0556	0.0562		351.79	0.07753	0.05484	0.0554		351.79	0.96309	0.8973	0.90442	0.91219
351.82	0.078	0.0546	0.0547		351.82	0.07737	0.05513	0.05527		351.82	0.95286	0.92648	0.89204	0.92118
351.85	0.0765	0.0559	0.0545		351.85	0.07718	0.05552	0.05508		351.85	0.94083	0.96717	0.87355	0.93434
351.88	0.0776	0.0546	0.0562		351.88	0.07727	0.05539	0.05545		351.88	0.94624	0.95391	0.91009	0.91687
351.91	0.077	0.0562	0.0552		351.91	0.07728	0.05545	0.05569		351.91	0.94732	0.95939	0.9336	0.9219
351.94	0.0762	0.0546	0.0558		351.94	0.07696	0.05517	0.05569		351.94	0.92676	0.93104	0.93381	0.93448
351.97	0.0775	0.0563	0.0556		351.97	0.07697	0.05492	0.0557		351.97	0.92738	0.90522	0.93436	0.92449
352	0.0775	0.0539	0.0573		352	0.07714	0.05464	0.05589		352	0.93826	0.87633	0.95291	0.92513
352.03	0.0777	0.0546	0.0548		352.03	0.07718	0.05466	0.05554		352.03	0.941	0.87772	0.91897	0.90013
352.06	0.0762	0.0537	0.0548		352.06	0.07741	0.05453	0.05553		352.06	0.95562	0.86511	0.91791	0.89829
352.09	0.0774	0.0545	0.0551		352.09	0.07746	0.05464	0.05543		352.09	0.95885	0.87573	0.90807	0.90953
352.12	0.078	0.0556	0.0568		352.12	0.07736	0.05474	0.05523		352.12	0.95217	0.88697	0.88791	0.91712
352.15	0.0777	0.0554	0.0538		352.15	0.0774	0.05514	0.05513		352.15	0.95454	0.92766	0.87809	0.92125
352.18	0.0774	0.0551	0.056		352.18	0.07752	0.05531	0.05535		352.18	0.96265	0.94557	0.89984	0.91145
352.21	0.0769	0.0551	0.0553		352.21	0.07772	0.05565	0.05522		352.21	0.97494	0.9804	0.88686	0.91534
352.24	0.0776	0.056	0.0546		352.24	0.07743	0.05567	0.05514		352.24	0.95662	0.98278	0.87936	0.89144
352.27	0.0775	0.0553	0.0557		352.27	0.07698	0.05553	0.05502		352.27	0.92803	0.96738	0.86704	0.90816
352.3	0.0774	0.0559	0.0549		352.3	0.07667	0.05543	0.05528		352.3	0.90876	0.95766	0.89273	0.91637
352.33	0.0765	0.0558	0.055		352.33	0.07652	0.05534	0.05554		352.33	0.89894	0.94817	0.91828	0.93348
352.36	0.0753	0.0546	0.0559		352.36	0.07634	0.05506	0.0555		352.36	0.88786	0.9198	0.91461	0.94017
352.39	0.0755	0.0543	0.0555		352.39	0.07631	0.05468	0.05563		352.39	0.88614	0.88041	0.92757	0.92088
352.42	0.0769	0.0546	0.0563		352.42	0.07647	0.05445	0.05574		352.42	0.89603	0.85702	0.93803	0.9082
352.45	0.0772	0.0546	0.0568		352.45	0.07657	0.05426	0.05587		352.45	0.90254	0.83747	0.95101	0.90393
352.48	0.0768	0.0539	0.0534		352.48	0.0767	0.05422	0.05599		352.48	0.9108	0.83281	0.96307	0.93749
352.51	0.0776	0.0542	0.057		352.51	0.07703	0.05434	0.05587		352.51	0.93122	0.84503	0.95105	0.91262
352.54	0.0766	0.0546	0.0563		352.54	0.07707	0.05467	0.05588		352.54	0.9336	0.87895	0.95195	0.89686
352.57	0.076	0.0549	0.0555		352.57	0.07687	0.05464	0.05558		352.57	0.92136	0.87645	0.92284	0.8862
352.6	0.0768	0.0547	0.0561		352.6	0.0767	0.05486	0.05547		352.6	0.91054	0.89932	0.91204	0.92589
352.63	0.0779	0.0553	0.0548		352.63	0.07668	0.05517	0.05573		352.63	0.90947	0.93073	0.9375	0.94175
352.66	0.0764	0.0559	0.0554		352.66	0.07674	0.05526	0.05521		352.66	0.91276	0.94007	0.88656	0.92324
352.69	0.0762	0.0539	0.0545		352.69	0.07678	0.0553	0.05515		352.69	0.91572	0.94428	0.88018	0.91292
352.72	0.0765	0.0562	0.0559		352.72	0.07677	0.05536	0.05516		352.72	0.915	0.95038	0.8814	0.91329
352.75	0.0773	0.0554	0.0559		352.75	0.07669	0.05529	0.05525		352.75	0.90991	0.94264	0.88993	0.92275
352.78	0.077	0.0548	0.0543		352.78	0.07647	0.05483	0.05541		352.78	0.89579	0.89602	0.9058	0.91585
352.81	0.076	0.055	0.0555		352.81	0.07673	0.05465	0.05554		352.81	0.91237	0.87686	0.91816	0.91792
352.84	0.077	0.0547	0.0558		352.84	0.07701	0.05467	0.05573		352.84	0.93015	0.87912	0.93743	0.89724
352.87	0.077	0.0537	0.056		352.87	0.07719	0.05436	0.05553		352.87	0.9417	0.84782	0.91748	0.89556
352.9	0.0765	0.0536	0.0553		352.9	0.07719	0.05455	0.05533		352.9	0.94156	0.8667	0.89757	0.91606
352.93	0.0786	0.0558	0.0559		352.93	0.0773	0.05476	0.0553		352.93	0.94856	0.88877	0.89495	0.90199
352.96	0.0779	0.0551	0.0549		352.96	0.07735	0.05491	0.05509		352.96	0.95143	0.90402	0.87422	0.89877
352.99	0.0768	0.055	0.0539		352.99	0.07728	0.05509	0.05489		352.99	0.94688	0.92218	0.8544	0.91865
353.02	0.0763	0.0557	0.0545		353.02	0.07714	0.05535	0.05479		353.02	0.93848	0.94937	0.84504	0.91897
353.05	0.077	0.0551	0.0557		353.05	0.07677	0.05551	0.05488		353.05	0.91472	0.96604	0.8533	0.92084
353.08	0.0768	0.055	0.0553		353.08	0.0765	0.0553	0.05496		353.08	0.89756	0.94406	0.86197	0.9241
353.11	0.077	0.0553	0.0547		353.11	0.07644	0.05524	0.0552		353.11	0.89417	0.93849	0.88477	0.92811
353.14	0.0759	0.0559	0.0554		353.14	0.07658	0.05541	0.05548		353.14	0.90317	0.95581	0.91268	0.89759
353.17	0.076	0.0555	0.0556		353.17	0.07672	0.05523	0.05558		353.17	0.91146	0.93698	0.92231	0.91767
353.2	0.0777	0.0543	0.0555		353.2	0.07681	0.05514	0.05539		353.2	0.91715	0.92814	0.90422	0.90754
353.23	0.0764	0.0551	0.0555		353.23	0.07683	0.05507	0.05538		353.23	0.9189	0.92091	0.90245	0.89384
353.26	0.0776	0.056	0.056		353.26	0.077	0.05493	0.05547		353.26	0.9296	0.90556	0.91172	0.8997
353.29	0.0773	0.0535	0.0552		353.29	0.0772	0.05466	0.05558		353.29	0.94206	0.87868	0.92254	0.9073
353.32	0.0771	0.0549	0.0544		353.32	0.07745	0.05443	0.05558		353.32	0.95799	0.85503	0.92243	0.91583
353.35	0.0767	0.055	0.0559		353.35	0.07751	0.05461	0.05548		353.35	0.96151	0.87304	0.91266	0.89743
353.38	0.0781	0.0542	0.0564		353.38	0.0777	0.05451	0.05547		353.38	0.97398	0.86305	0.91174	0.90561
353.41	0.0777	0.0539	0.0559		353.41	0.07757	0.05455	0.05531		353.41	0.96566	0.86648	0.8963	0.89486
353.44	0.0785	0.0547	0.0545		353.44	0.0772	0.05494	0.05534		353.44	0.94219	0.90748	0.89878	0.91436
353.47	0.0768	0.0564	0.0549		353.47	0.07718	0.05511	0.0555		353.47	0.94094	0.92475	0.915	0.90953
353.5	0.0766	0.0545	0.0557		353.5	0.07718	0.05524	0.05552		353.5	0.94055	0.93851	0.91656	0.91099
353.53	0.0761	0.0554	0.055		353.53	0.07683	0.05538	0.05542		353.53	0.91874	0.95223	0.90644	0.9161
353.56	0.0759	0.0558	0.0563		353.56	0.07664	0.05531	0.05561		353.56	0.90662	0.94548	0.92511	0.90857
353.59	0.0788	0.0553	0.0567		353.59	0.07657	0.05498	0.05587		353.59	0.90223	0.91101	0.95096	0.90682
353.62	0.0768	0.0541	0.0555		353.62	0.07677	0.05461	0.0559		353.62	0.91489	0.8727	0.95392	0.91207
353.65	0.0757	0.0546	0.0546		353.65	0.07681	0.05474	0.05591		353.65	0.91725	0.88625	0.95507	0.9153
353.68	0.0767	0.0544	0.0565		353.68	0.07699	0.05463	0.05592		353.68	0.92887	0.87549	0.95566	0.91131
353.71	0.0773	0.0543	0.056		353.71	0.07714	0.05454	0.05574		353.71	0.93834	0.86571	0.93819	0.90126
353.74	0.077	0.0549	0.0557		353.74	0.07681	0.05458	0.05533		353.74	0.91716	0.87004	0.89828	0.88661
353.77	0.0771	0.0557	0.0556		353.77	0.07689	0.05484	0.05534		353.77	0.92235	0.89629	0.89855	0.88025
353.8	0.0778	0.0545	0.0549		353.8	0.07713	0.05494	0.05518		353.8	0.93781	0.90753	0.8833	0.91911
353.83	0.0768	0.0543	0.0546		353.83	0.07702	0.05507	0.05491		353.83	0.93069	0.92074	0.85656	0.91863
353.86	0.0753	0.0551	0.0537		353.86	0.07678	0.05512	0.05486		353.86	0.91531	0.92545	0.85199	0.90285
353.89	0.0771	0.0558	0.0563		353.89	0.07664	0.05502	0.05498		353.89	0.90696	0.91488	0.8636	0.90874
353.92	0.0781	0.055	0.055		353.92	0.07654	0.05476	0.05519		353.92	0.90021	0.88832	0.88431	0.91365
353.95	0.0759	0.0548	0.0555		353.95	0.07656	0.05496	0.0553		353.95	0.90164	0.90899	0.89518	0.91413
353.98	0.076	0.0546	0.0552		353.98	0.07687	0.05495	0.05554		353.98	0.92133	0.90782	0.91892	0.90326
354.01	0.0771	0.0543	0.0559		354.01	0.07724	0.05471	0.05563		354.01	0.94493	0.88354	0.92709	0.92082
354.04	0.0774	0.0543	0.0554		354.04	0.07718	0.0545	0.05541		354.04	0.94064	0.86173	0.90536	0.92628
354.07	0.0778	0.056	0.0549		354.07	0.07719	0.05445	0.05537		354.07	0.94156	0.85613	0.90236	0.92917
354.1	0.0779	0.0541	0.0562		354.1	0.07757	0.05451	0.05541		354.1	0.96569	0.86245	0.90612	0.89784
354.13	0.0777	0.0539	0.0549		354.13	0.07768	0.05464	0.05522		354.13	0.97233	0.87573	0.88745	0.88538
354.16	0.0767	0.0544	0.055		354.16	0.07773	0.05478	0.05506		354.16	0.97568	0.89021	0.87096	0.90964
354.19	0.0774	0.0549	0.0549		354.19	0.07776	0.05476	0.05512		354.19	0.97748	0.88844	0.8775	0.90555
354.22	0.0784	0.0556	0.0559		354.22	0.07771	0.05489	0.05519		354.22	0.97424	0.90227	0.88419	0.89699
354.25	0.0779	0.0552	0.0541		354.25	0.07748	0.05517	0.05528		354.25	0.95992	0.93114	0.8933	0.91479
354.28	0.0778	0.055	0.0559		354.28	0.07725	0.0552	0.05549		354.28	0.94532	0.93395	0.9139	0.86431
354.31	0.0768	0.0548	0.0561		354.31	0.07719	0.05518	0.05577		354.31	0.94168	0.93167	0.94147	0.64217
354.34	0.0764	0.0557	0.0559		354.34	0.07704	0.05499	0.05597		354.34	0.93177	0.9125	0.96112	0.37369
354.37	0.0759	0.0542	0.0562		354.37	0.07651	0.05469	0.05592		354.37	0.8985	0.88145	0.95617	0.2418
354.4	0.0769	0.0548	0.0557		354.4	0.07633	0.05449	0.05627		354.4	0.88696	0.8611	0.99021	0.20791
354.43	0.0775	0.0549	0.0569		354.43	0.0764	0.05465	0.05635		354.43	0.89122	0.87719	0.99826	0.19913
354.46	0.0764	0.0539	0.0557		354.46	0.07652	0.05459	0.05625		354.46	0.89922	0.87148	0.98814	0.17326
354.49	0.0749	0.0542	0.0558		354.49	0.0768	0.05476	0.0563		354.49	0.91651	0.8882	0.99346	0.16994
354.52	0.0776	0.0552	0.0575		354.52	0.077	0.05488	0.05615		354.52	0.92932	0.90138	0.9789	0.16955
354.55	0.0777	0.0563	0.056		354.55	0.07716	0.05499	0.05583		354.55	0.93961	0.91212	0.94754	0.15873
354.58	0.077	0.0542	0.0545		354.58	0.07713	0.05503	0.05548		354.58	0.93768	0.9167	0.9125	0.13668
354.61	0.078	0.0558	0.056		354.61	0.0773	0.05525	0.05521		354.61	0.94862	0.93933	0.88628	0.12208
354.64	0.077	0.0542	0.0544		354.64	0.07738	0.0554	0.0551		354.64	0.95376	0.9548	0.87546	0.12774
354.67	0.077	0.0558	0.0544		354.67	0.07682	0.05534	0.05487		354.67	0.91815	0.94805	0.85247	0.1261
354.7	0.0756	0.055	0.0554		354.7	0.07644	0.05525	0.05498		354.7	0.89404	0.93914	0.86305	0.11509
354.73	0.077	0.0562	0.055		354.73	0.0762	0.05536	0.0551		354.73	0.87862	0.95069	0.87582	0.11108
354.76	0.0763	0.0557	0.0562		354.76	0.07595	0.05535	0.05505		354.76	0.86305	0.94959	0.87057	0.12806
354.79	0.075	0.0545	0.0544		354.79	0.07603	0.05528	0.05523		354.79	0.86835	0.94168	0.8877	0.13986
354.82	0.076	0.0548	0.055		354.82	0.07624	0.05515	0.05529		354.82	0.88135	0.92826	0.89355	0.11221
354.85	0.0767	0.0553	0.0554		354.85	0.07648	0.05522	0.05535		354.85	0.8966	0.93623	0.89977	0.114
354.88	0.0768	0.0557	0.0553		354.88	0.07648	0.05496	0.05533		354.88	0.89663	0.90895	0.89789	0.13836
354.91	0.0771	0.0543	0.0554		354.91	0.07658	0.05509	0.05524		354.91	0.9026	0.92288	0.88952	0.12948
354.94	0.0771	0.0562	0.0558		354.94	0.07702	0.05546	0.05535		354.94	0.93074	0.96095	0.90009	0.10707
354.97	0.0763	0.0551	0.0554		354.97	0.07707	0.0555	0.05527		354.97	0.93357	0.96481	0.89169	0.09379
355	0.0765	0.0546	0.0543		355	0.07692	0.05552	0.055		355	0.92464	0.96714	0.86575	0.09489
355.03	0.0769	0.0566	0.0551		355.03	0.07692	0.0556	0.05494		355.03	0.92424	0.97505	0.85984	0.09634
355.06	0.0785	0.0562	0.055		355.06	0.07663	0.05556	0.05495		355.06	0.90627	0.97115	0.86034	0.1075
355.09	0.0759	0.0547	0.0551		355.09	0.07651	0.05535	0.05501		355.09	0.89831	0.94918	0.86658	0.09798
355.12	0.0758	0.0554	0.0545		355.12	0.07643	0.05533	0.05532		355.12	0.89371	0.94757	0.89656	0.08388
355.15	0.0766	0.0551	0.0561		355.15	0.07652	0.05527	0.0555		355.15	0.89912	0.94067	0.91511	0.10899
355.18	0.0754	0.0544	0.0557		355.18	0.07643	0.05486	0.05548		355.18	0.89312	0.89838	0.91268	0.10023
355.21	0.0772	0.0554	0.0556		355.21	0.07638	0.05466	0.05534		355.21	0.89056	0.87777	0.89919	0.10565
355.24	0.0771	0.0548	0.0557		355.24	0.07672	0.05476	0.05542		355.24	0.91165	0.88851	0.90667	0.08918
355.27	0.0778	0.0549	0.0546		355.27	0.077	0.05468	0.05548		355.27	0.92932	0.88015	0.91273	0.0977
355.3	0.0761	0.0538	0.055		355.3	0.07743	0.05484	0.05519		355.3	0.95639	0.89689	0.88403	0.07335
355.33	0.0772	0.0547	0.0549		355.33	0.07779	0.05478	0.05514		355.33	0.97916	0.89043	0.87965	0.09871
355.36	0.0778	0.0559	0.0564		355.36	0.07774	0.055	0.05493		355.36	0.97649	0.91365	0.85885	0.08607
355.39	0.0789	0.055	0.0549		355.39	0.07768	0.05513	0.05499		355.39	0.97275	0.92619	0.86415	0.09356
355.42	0.0785	0.0555	0.0542		355.42	0.07765	0.05544	0.05514		355.42	0.97054	0.95898	0.87908	0.09566
355.45	0.0767	0.0547	0.0551		355.45	0.07756	0.05581	0.05514		355.45	0.96465	0.99709	0.87887	0.0886
355.48	0.0766	0.057	0.0547		355.48	0.07727	0.05578	0.05523		355.48	0.94675	0.99327	0.88775	0.07333
355.51	0.0765	0.0547	0.0564		355.51	0.07681	0.05553	0.05531		355.51	0.91741	0.96796	0.89596	0.07684
355.54	0.0771	0.0567	0.0555		355.54	0.07617	0.05548	0.05555		355.54	0.87692	0.96263	0.91995	0.07515
355.57	0.0761	0.0553	0.0556		355.57	0.07612	0.05528	0.05586		355.57	0.87377	0.94202	0.95007	0.061
355.6	0.0767	0.0542	0.056		355.6	0.07626	0.05499	0.05598		355.6	0.88269	0.91219	0.96238	0.06191
355.63	0.0751	0.0542	0.0558		355.63	0.07624	0.05463	0.05597		355.63	0.88124	0.87518	0.96133	0.07211
355.66	0.0757	0.0551	0.0556		355.66	0.07644	0.05465	0.05581		355.66	0.89392	0.87746	0.94518	0.07922
355.69	0.078	0.0546	0.0568		355.69	0.07663	0.05436	0.05587		355.69	0.90603	0.84768	0.95105	0.10241
355.72	0.0768	0.0543	0.0556		355.72	0.07701	0.0546	0.05581		355.72	0.93033	0.87205	0.94569	0.09854
355.75	0.077	0.0552	0.055		355.75	0.07727	0.05506	0.05572		355.75	0.94658	0.91947	0.93658	0.08779
355.78	0.078	0.0548	0.0557		355.78	0.07759	0.05528	0.0555		355.78	0.96647	0.94166	0.91429	0.08771
355.81	0.0771	0.055	0.0556		355.81	0.07742	0.05529	0.05524		355.81	0.95611	0.94312	0.88947	0.09119
355.84	0.0773	0.0562	0.0553		355.84	0.07685	0.05538	0.05489		355.84	0.92007	0.95259	0.855	0.1008
355.87	0.0768	0.0562	0.0549		355.87	0.07641	0.0552	0.05507		355.87	0.89211	0.93352	0.87206	0.10841
355.9	0.0763	0.0544	0.0543		355.9	0.07626	0.05507	0.05528		355.9	0.88266	0.92031	0.89351	0.11944
355.93	0.0753	0.0543	0.0552		355.93	0.07593	0.05486	0.05536		355.93	0.8617	0.89862	0.90117	0.11619
355.96	0.0749	0.0546	0.0555		355.96	0.0759	0.05469	0.05548		355.96	0.85991	0.88089	0.91273	0.11787
355.99	0.0762	0.0542	0.0569		355.99	0.07615	0.05455	0.05556		355.99	0.87589	0.86723	0.92046	0.11156
356.02	0.0782	0.0555	0.0559		356.02	0.07664	0.05461	0.05565		356.02	0.90679	0.8728	0.92993	0.10338
356.05	0.0759	0.0543	0.0551		356.05	0.0772	0.05495	0.05576		356.05	0.94198	0.90808	0.94071	0.11032
356.08	0.0777	0.0555	0.0551		356.08	0.07746	0.055	0.05576		356.08	0.9584	0.91315	0.93982	0.10718
356.11	0.0786	0.0551	0.0553		356.11	0.07774	0.05517	0.05557		356.11	0.97617	0.93112	0.92204	0.10682
356.14	0.0777	0.0549	0.0559		356.14	0.07763	0.05525	0.05533		356.14	0.96942	0.93878	0.8978	0.10673
356.17	0.0772	0.0555	0.056		356.17	0.07753	0.05507	0.05519		356.17	0.96287	0.92028	0.8841	0.10965
356.2	0.0765	0.0548	0.0554		356.2	0.07764	0.05515	0.05508		356.2	0.96995	0.92835	0.8738	0.10009
356.23	0.0784	0.0558	0.0542		356.23	0.07723	0.05524	0.05512		356.23	0.94411	0.93823	0.87761	0.08199
356.26	0.0768	0.0545	0.0547		356.26	0.07691	0.05512	0.05521		356.26	0.92352	0.9255	0.88585	0.07596
356.29	0.0772	0.0547	0.0547		356.29	0.07692	0.055	0.05528		356.29	0.92424	0.91332	0.89257	0.09333
356.32	0.0766	0.0557	0.0561		356.32	0.07701	0.05488	0.05543		356.32	0.93027	0.90059	0.90752	0.11425
356.35	0.0762	0.0554	0.0568		356.35	0.07683	0.05472	0.0558		356.35	0.91859	0.88423	0.94392	0.10787
356.38	0.0767	0.0532	0.056		356.38	0.0764	0.05469	0.05622		356.38	0.89152	0.88099	0.98599	0.08732
356.41	0.0774	0.055	0.0557		356.41	0.07649	0.05468	0.05637		356.41	0.89709	0.88032	1	0.08011
356.44	0.0767	0.0548	0.056		356.44	0.07666	0.05478	0.05633		356.44	0.90825	0.89048	0.99672	0.08961
356.47	0.0753	0.0544	0.0567		356.47	0.07662	0.05458	0.056		356.47	0.9055	0.87018	0.96346	0.12077
356.5	0.0764	0.0556	0.0563		356.5	0.07655	0.05474	0.05579		356.5	0.90102	0.88692	0.94342	0.12278
356.53	0.0777	0.0543	0.0555		356.53	0.07645	0.05499	0.05593		356.53	0.89471	0.91188	0.95665	0.09276
356.56	0.0771	0.0556	0.0551		356.56	0.07651	0.05484	0.05552		356.56	0.89847	0.89706	0.91679	0.09361
356.59	0.0751	0.0537	0.055		356.59	0.07657	0.05497	0.05519		356.59	0.90214	0.91034	0.88429	0.12286
356.62	0.0768	0.0557	0.0557		356.62	0.07681	0.05498	0.05493		356.62	0.91734	0.91116	0.85857	0.11462
356.65	0.077	0.055	0.0555		356.65	0.07677	0.05504	0.05485		356.65	0.91482	0.91759	0.8511	0.09873
356.68	0.077	0.055	0.0531		356.68	0.07646	0.05501	0.05512		356.68	0.89555	0.91435	0.87729	0.10393
356.71	0.0762	0.0554	0.0558		356.71	0.07664	0.05498	0.0552		356.71	0.90685	0.9112	0.88557	0.09805
356.74	0.0775	0.0547	0.0554		356.74	0.07675	0.05524	0.05541		356.74	0.91386	0.93765	0.90598	0.09341
356.77	0.0761	0.0554	0.0556		356.77	0.07653	0.05503	0.05528		356.77	0.89974	0.9161	0.89323	0.08958
356.8	0.0754	0.0541	0.0563		356.8	0.07633	0.05515	0.05524		356.8	0.88721	0.92835	0.88887	0.08716
356.83	0.0776	0.0561	0.0546		356.83	0.0764	0.05509	0.05528		356.83	0.89149	0.92285	0.893	0.07957
356.86	0.0761	0.0554	0.0554		356.86	0.07653	0.05508	0.05507		356.86	0.89971	0.92172	0.8722	0.09946
356.89	0.0765	0.0545	0.0536		356.89	0.07666	0.05507	0.05503		356.89	0.90779	0.92021	0.86874	0.09988
356.92	0.0764	0.0554	0.0551		356.92	0.07688	0.05522	0.055		356.92	0.9216	0.93592	0.86541	0.10208
356.95	0.0778	0.0547	0.0557		356.95	0.07704	0.05543	0.0551		356.95	0.93208	0.95742	0.87548	0.12291
356.98	0.077	0.0554	0.056		356.98	0.07693	0.05494	0.05523		356.98	0.92489	0.90683	0.8878	0.11128
357.01	0.0772	0.0552	0.0548		357.01	0.07701	0.05492	0.05521		357.01	0.9303	0.90501	0.88582	0.0918
357.04	0.0764	0.0562	0.0554		357.04	0.07701	0.05525	0.05554		357.04	0.92991	0.93952	0.91874	0.08103
357.07	0.0773	0.0543	0.0554		357.07	0.07707	0.05527	0.05559		357.07	0.93369	0.94154	0.92348	0.10987
357.1	0.0765	0.0534	0.0547		357.1	0.07674	0.05524	0.05541		357.1	0.91332	0.93837	0.90536	0.11913
357.13	0.0767	0.0567	0.0561		357.13	0.07668	0.05523	0.05552		357.13	0.90935	0.93695	0.9169	0.12578
357.16	0.0774	0.0567	0.0567		357.16	0.07657	0.05517	0.0557		357.16	0.90214	0.93097	0.93422	0.11395
357.19	0.0767	0.0542	0.0554		357.19	0.07677	0.05524	0.05574		357.19	0.91517	0.93765	0.93881	0.10245
357.22	0.0754	0.0546	0.0544		357.22	0.07659	0.05526	0.05567		357.22	0.90378	0.94012	0.93105	0.1117
357.25	0.0771	0.0556	0.0566		357.25	0.07686	0.05528	0.05565		357.25	0.92051	0.94195	0.92988	0.11075
357.28	0.0772	0.0546	0.0554		357.28	0.07692	0.05462	0.05556		357.28	0.92471	0.87369	0.9202	0.09611
357.31	0.0779	0.0553	0.0555		357.31	0.07722	0.05446	0.05522		357.31	0.94336	0.8581	0.88761	0.10079
357.34	0.0763	0.0539	0.0548		357.34	0.07762	0.05475	0.05519		357.34	0.96872	0.88767	0.88447	0.13533
357.37	0.0787	0.0554	0.0557		357.37	0.07791	0.05475	0.05522		357.37	0.98694	0.888	0.88697	0.14941
357.4	0.0773	0.0532	0.055		357.4	0.07773	0.05482	0.05483		357.4	0.97578	0.89466	0.84906	0.12932
357.43	0.0785	0.0556	0.0534		357.43	0.07753	0.05502	0.05482		357.43	0.96286	0.91483	0.84812	0.11294
357.46	0.0772	0.0561	0.0557		357.46	0.07724	0.05526	0.05469		357.46	0.94487	0.94003	0.83507	0.11508
357.49	0.0768	0.0551	0.0554		357.49	0.0769	0.05519	0.05481		357.49	0.9234	0.93268	0.84692	0.11646
357.52	0.0761	0.0553	0.054		357.52	0.07652	0.05516	0.05485		357.52	0.89884	0.92927	0.85052	0.10606
357.55	0.0761	0.0549	0.0552		357.55	0.07631	0.05523	0.05529		357.55	0.88609	0.93659	0.89374	0.12312
357.58	0.0763	0.0551	0.0552		357.58	0.07633	0.05477	0.05558		357.58	0.88701	0.88937	0.92252	0.13679
357.61	0.0762	0.0532	0.0563		357.61	0.0766	0.05451	0.05569		357.61	0.90415	0.86259	0.93314	0.12774
357.64	0.0776	0.0559	0.0558		357.64	0.07676	0.0544	0.05571		357.64	0.91452	0.85193	0.93502	0.11172
357.67	0.0764	0.0541	0.0566		357.67	0.07689	0.05431	0.05609		357.67	0.92279	0.84258	0.97314	0.1213
357.7	0.0782	0.0539	0.0553		357.7	0.07724	0.05431	0.05602		357.7	0.94443	0.84177	0.96589	0.14867
357.73	0.0766	0.0543	0.056		357.73	0.07725	0.05451	0.05574		357.73	0.94557	0.86286	0.93848	0.16406
357.76	0.0767	0.0546	0.0546		357.76	0.07721	0.05481	0.05537		357.76	0.94246	0.89382	0.90231	0.16004
357.79	0.0773	0.055	0.057		357.79	0.07712	0.05462	0.05515		357.79	0.93712	0.87443	0.87993	0.156
357.82	0.0782	0.055	0.0542		357.82	0.07701	0.05487	0.05499		357.82	0.93006	0.90023	0.86481	0.16758
357.85	0.0758	0.0557	0.0541		357.85	0.0768	0.05512	0.05507		357.85	0.91657	0.9255	0.8722	0.17498
357.88	0.0769	0.0546	0.0552		357.88	0.07678	0.05512	0.05513		357.88	0.91541	0.92521	0.87825	0.1569
357.91	0.0769	0.0542	0.0554		357.91	0.07663	0.055	0.05532		357.91	0.90603	0.91286	0.89683	0.15419
357.94	0.0759	0.0554	0.0559		357.94	0.07641	0.0548	0.0553		357.94	0.89237	0.89312	0.89534	0.14909
357.97	0.077	0.0555	0.0557		357.97	0.07651	0.0545	0.05568		357.97	0.89871	0.86206	0.93193	0.14734
358	0.0764	0.0539	0.0559		358	0.07702	0.05444	0.05592		358	0.93099	0.85575	0.95631	0.15169
358.03	0.0771	0.0541	0.0554		358.03	0.0772	0.05449	0.05576		358.03	0.94235	0.86031	0.94059	0.15919
358.06	0.0772	0.0542	0.0555		358.06	0.07729	0.05461	0.05548		358.06	0.94769	0.87311	0.91296	0.14276
358.09	0.0784	0.0543	0.0556		358.09	0.07736	0.05464	0.05531		358.09	0.95201	0.8765	0.89608	0.13401
358.12	0.0778	0.0558	0.056		358.12	0.07728	0.05476	0.05522		358.12	0.94729	0.88877	0.88669	0.15476
358.15	0.0767	0.0548	0.0539		358.15	0.07737	0.05499	0.05504		358.15	0.95295	0.91209	0.86908	0.1381
358.18	0.0762	0.0557	0.0546		358.18	0.07719	0.05509	0.05504		358.18	0.94178	0.92278	0.86908	0.13684
358.21	0.0772	0.0548	0.0557		358.21	0.0772	0.05535	0.05493		358.21	0.94224	0.9498	0.8586	0.13753
358.24	0.0776	0.0546	0.055		358.24	0.07709	0.05536	0.05489		358.24	0.93522	0.95081	0.8547	0.15053
358.27	0.0774	0.0553	0.0548		358.27	0.07685	0.05521	0.05489		358.27	0.91983	0.93515	0.85511	0.16317
358.3	0.0766	0.0559	0.0555		358.3	0.07671	0.05513	0.05535		358.3	0.91137	0.92648	0.89968	0.17086
358.33	0.0772	0.0559	0.0549		358.33	0.07646	0.05518	0.05567		358.33	0.89536	0.93136	0.93105	0.172
358.36	0.0755	0.0541	0.0556		358.36	0.07618	0.05498	0.05564		358.36	0.87757	0.91094	0.92803	0.15923
358.39	0.0748	0.0545	0.056		358.39	0.07615	0.05476	0.05592		358.39	0.87576	0.8888	0.95608	0.17773
358.42	0.0768	0.0545	0.0573		358.42	0.07635	0.05458	0.05615		358.42	0.8881	0.86953	0.97888	0.17042
358.45	0.0767	0.0554	0.0562		358.45	0.07659	0.05444	0.05612		358.45	0.9035	0.8556	0.97615	0.17521
358.48	0.0773	0.053	0.0546		358.48	0.07658	0.05431	0.05611		358.48	0.90263	0.84177	0.97461	0.17588
358.51	0.0774	0.0552	0.0568		358.51	0.07707	0.05452	0.05604		358.51	0.93376	0.86408	0.96789	0.17159
358.54	0.077	0.055	0.0559		358.54	0.07736	0.0547	0.05582		358.54	0.95201	0.88274	0.94667	0.17733
358.57	0.0764	0.0543	0.0551		358.57	0.07705	0.05471	0.05549		358.57	0.93258	0.88346	0.91323	0.1825
358.6	0.0764	0.0543	0.0557		358.6	0.07694	0.05497	0.05522		358.6	0.92586	0.90972	0.88708	0.18247
358.63	0.0785	0.056	0.0557		358.63	0.07666	0.0552	0.05512		358.63	0.90811	0.9339	0.87754	0.18834
358.66	0.0765	0.0555	0.0542		358.66	0.07653	0.05507	0.05469		358.66	0.89958	0.92072	0.8352	0.18161
358.69	0.0752	0.0544	0.0541		358.69	0.07638	0.05515	0.05468		358.69	0.89043	0.92874	0.8338	0.17926
358.72	0.0766	0.056	0.0543		358.72	0.07636	0.05521	0.05475		358.72	0.88873	0.93508	0.84098	0.17438
358.75	0.0759	0.0542	0.0558		358.75	0.07623	0.05513	0.05495		358.75	0.88048	0.92708	0.86027	0.20159
358.78	0.0766	0.0552	0.0548		358.78	0.07606	0.05475	0.05515		358.78	0.87029	0.88738	0.88064	0.19143
358.81	0.0762	0.0549	0.0557		358.81	0.07642	0.05469	0.05553		358.81	0.89277	0.88106	0.91793	0.1861
358.84	0.077	0.0548	0.0559		358.84	0.07673	0.05485	0.05581		358.84	0.91248	0.89773	0.94555	0.15097
358.87	0.0765	0.0546	0.0561		358.87	0.07687	0.05477	0.05587		358.87	0.92138	0.88928	0.95138	0.16168
358.9	0.0769	0.0541	0.055		358.9	0.07715	0.05492	0.05547		358.9	0.93874	0.9051	0.91147	0.18228
358.93	0.0775	0.0556	0.0559		358.93	0.07713	0.05504	0.05537		358.93	0.93777	0.9169	0.90165	0.18119
358.96	0.0775	0.0558	0.0556		358.96	0.07712	0.05503	0.05514		358.96	0.93721	0.91656	0.87897	0.16099
358.99	0.0773	0.0546	0.0543		358.99	0.07713	0.05508	0.05482		358.99	0.93747	0.92158	0.84747	0.1713
359.02	0.0768	0.0551	0.0537		359.02	0.07716	0.05512	0.05485		359.02	0.9393	0.92614	0.85121	0.17975
359.05	0.0763	0.0556	0.0558		359.05	0.07689	0.05536	0.05494		359.05	0.92268	0.94992	0.85954	0.16812
359.08	0.077	0.0541	0.0551		359.08	0.07672	0.05518	0.055		359.08	0.91159	0.93198	0.86562	0.17466
359.11	0.0774	0.0556	0.0547		359.11	0.07664	0.05501	0.05519		359.11	0.90687	0.91387	0.88413	0.20392
359.14	0.0764	0.0555	0.0565		359.14	0.0768	0.05518	0.05552		359.14	0.91707	0.93162	0.91695	0.20957
359.17	0.0761	0.0558	0.0551		359.17	0.0768	0.05492	0.05588		359.17	0.91669	0.90503	0.95167	0.21522
359.2	0.0773	0.0536	0.0558		359.2	0.07693	0.05474	0.05564		359.2	0.9249	0.88639	0.92874	0.18873
359.23	0.0771	0.0543	0.0555		359.23	0.07686	0.05461	0.05567		359.23	0.92064	0.8733	0.93156	0.18103
359.26	0.0775	0.0555	0.0562		359.26	0.07699	0.05441	0.05563		359.26	0.92897	0.85265	0.92718	0.18623
359.29	0.0763	0.0534	0.056		359.29	0.07725	0.05441	0.0555		359.29	0.94526	0.85253	0.91479	0.20372
359.32	0.0779	0.0548	0.0539		359.32	0.07757	0.05445	0.05542		359.32	0.96529	0.85661	0.90647	0.19653
359.35	0.0771	0.0547	0.0557		359.35	0.07766	0.05512	0.05524		359.35	0.97121	0.92526	0.88878	0.18801
359.38	0.0782	0.0556	0.0555		359.38	0.0778	0.05523	0.05511		359.38	0.98032	0.93702	0.8763	0.20718
359.41	0.078	0.0551	0.0552		359.41	0.07785	0.05534	0.0548		359.41	0.98309	0.94841	0.8463	0.21694
359.44	0.0784	0.0556	0.0542		359.44	0.0776	0.05555	0.05491		359.44	0.96734	0.96945	0.85651	0.23673
359.47	0.077	0.057	0.0553		359.47	0.07736	0.05552	0.05509		359.47	0.95196	0.96714	0.87465	0.22157
359.5	0.0769	0.054	0.0547		359.5	0.07725	0.0554	0.05505		359.5	0.9452	0.95475	0.87071	0.22574
359.53	0.0765	0.0551	0.0547		359.53	0.07668	0.05513	0.05505		359.53	0.90925	0.92682	0.87055	0.23292
359.56	0.0758	0.0549	0.0563		359.56	0.0764	0.05498	0.05517		359.56	0.8915	0.91087	0.88263	0.23217
359.59	0.0779	0.0554	0.0552		359.59	0.07634	0.05455	0.0553		359.59	0.88779	0.86728	0.89546	0.22012
359.62	0.0761	0.054	0.0554		359.62	0.07651	0.05436	0.05545		359.62	0.89875	0.84765	0.91009	0.21831
359.65	0.0753	0.0544	0.0546		359.65	0.07671	0.0547	0.05559		359.65	0.91097	0.88281	0.92362	0.21846
359.68	0.0775	0.0545	0.0559		359.68	0.07697	0.05463	0.05564		359.68	0.92767	0.87496	0.92858	0.20679
359.71	0.0776	0.054	0.0558		359.71	0.07722	0.05454	0.05548		359.71	0.94359	0.86627	0.91305	0.21357
359.74	0.0772	0.0556	0.0563		359.74	0.07701	0.0546	0.05547		359.74	0.93022	0.87246	0.91128	0.19881
359.77	0.0775	0.0553	0.0549		359.77	0.07705	0.05466	0.05543		359.77	0.93249	0.8778	0.90807	0.18249
359.8	0.0771	0.0541	0.0553		359.8	0.07712	0.05484	0.05534		359.8	0.93687	0.89682	0.89864	0.19841
359.83	0.0766	0.0542	0.0546		359.83	0.07687	0.05489	0.055		359.83	0.92133	0.90208	0.86523	0.19726
359.86	0.0755	0.0553	0.0549		359.86	0.07687	0.05507	0.05489		359.86	0.92094	0.92086	0.85468	0.19231
359.89	0.077	0.0546	0.0555		359.89	0.0772	0.05517	0.05496		359.89	0.94238	0.93044	0.86204	0.19866
359.92	0.078	0.0562	0.0547		359.92	0.07699	0.05515	0.05546		359.92	0.92879	0.92879	0.91094	0.22062
359.95	0.0764	0.0543	0.055		359.95	0.07632	0.05479	0.05552		359.95	0.8867	0.89129	0.91709	0.21113
359.98	0.0762	0.055	0.0558		359.98	0.07534	0.05377	0.05554		359.98	0.82446	0.78621	0.91899	0.22979
360.01	0.0752	0.0533	0.0559		360.01	0.07372	0.05275	0.05496		360.01	0.72226	0.68183	0.8614	0.24711
360.04	0.0701	0.0506	0.0552		360.04	0.07156	0.05158	0.05396		360.04	0.58576	0.56123	0.76279	0.23832
360.07	0.0689	0.0495	0.0521		360.07	0.06946	0.05034	0.05289		360.07	0.45292	0.43363	0.65756	0.22545
360.1	0.0681	0.0489	0.0516		360.1	0.06799	0.04943	0.05135		360.1	0.35987	0.33914	0.50597	0.21071
360.13	0.0658	0.0501	0.049		360.13	0.06664	0.04864	0.05008		360.13	0.27447	0.25769	0.38173	0.21244
360.16	0.066	0.0478	0.0487		360.16	0.06616	0.04838	0.04907		360.16	0.24409	0.23082	0.28212	0.2342
360.19	0.0661	0.0484	0.0488		360.19	0.06614	0.04838	0.04857		360.19	0.24272	0.23115	0.23244	0.24231
360.22	0.0667	0.0479	0.0478		360.22	0.06576	0.04841	0.04839		360.22	0.21888	0.23394	0.21542	0.21851
360.25	0.0653	0.0486	0.0496		360.25	0.06537	0.04836	0.04822		360.25	0.19421	0.22885	0.19877	0.22728
360.28	0.0663	0.0484	0.0482		360.28	0.065	0.04818	0.04854		360.28	0.17039	0.21038	0.22975	0.25522
360.31	0.0638	0.0484	0.0486		360.31	0.06466	0.04817	0.04871		360.31	0.14897	0.20905	0.24691	0.24885
360.34	0.0635	0.0484	0.048		360.34	0.06431	0.04811	0.04873		360.34	0.12709	0.20382	0.24842	0.2484
360.37	0.0638	0.0475	0.0489		360.37	0.0643	0.04782	0.0486		360.37	0.1263	0.17334	0.2362	0.2488
360.4	0.0643	0.0472	0.0497		360.4	0.06439	0.04754	0.04858		360.4	0.13222	0.14442	0.2337	0.25132
360.43	0.0657	0.0473	0.0485		360.43	0.06447	0.04727	0.04862		360.43	0.13693	0.11682	0.23741	0.24252
360.46	0.0646	0.0481	0.0477		360.46	0.06474	0.04721	0.0487		360.46	0.15397	0.11092	0.2456	0.24111
360.49	0.0655	0.0461	0.0481		360.49	0.06486	0.0473	0.04864		360.49	0.1619	0.12019	0.23962	0.23186
360.52	0.0639	0.0478	0.0496		360.52	0.0649	0.04744	0.04835		360.52	0.16432	0.13479	0.21101	0.23582
360.55	0.0646	0.0473	0.0477		360.55	0.06473	0.04783	0.048		360.55	0.15356	0.17454	0.17711	0.25702
360.58	0.0643	0.0485	0.0489		360.58	0.06451	0.04772	0.04794		360.58	0.13954	0.16323	0.17049	0.25929
360.61	0.0652	0.048	0.047		360.61	0.06433	0.04784	0.04798		360.61	0.12852	0.17509	0.17427	0.25358
360.64	0.0645	0.0478	0.0472		360.64	0.06427	0.04802	0.04768		360.64	0.12437	0.19419	0.14544	0.22813
360.67	0.0636	0.0486	0.0472		360.67	0.06407	0.04786	0.04742		360.67	0.11201	0.17718	0.11925	0.22091
360.7	0.0638	0.046	0.0482		360.7	0.06392	0.04778	0.04732		360.7	0.10247	0.1693	0.10941	0.24392
360.73	0.0634	0.0488	0.0481		360.73	0.06378	0.04755	0.04747		360.73	0.09346	0.14545	0.12468	0.22976
360.76	0.0645	0.0474	0.0465		360.76	0.06358	0.04771	0.04752		360.76	0.08058	0.16248	0.12913	0.22321
360.79	0.0627	0.0476	0.0474		360.79	0.06375	0.04747	0.04762		360.79	0.0917	0.13693	0.13906	0.22778
360.82	0.0649	0.0474	0.0473		360.82	0.06401	0.04751	0.04765		360.82	0.10787	0.14161	0.14241	0.25673
360.85	0.0636	0.0476	0.049		360.85	0.06431	0.04774	0.04753		360.85	0.12719	0.16544	0.13083	0.25611
360.88	0.0642	0.0481	0.0461		360.88	0.06443	0.04744	0.0473		360.88	0.13453	0.13481	0.10789	0.26674
360.91	0.0652	0.0461	0.0485		360.91	0.06451	0.04742	0.04718		360.91	0.13956	0.13256	0.09603	0.26289
360.94	0.0648	0.0489	0.0467		360.94	0.06456	0.04755	0.04687		360.94	0.1428	0.14589	0.06578	0.24135
360.97	0.0648	0.0473	0.0461		360.97	0.06444	0.04754	0.04666		360.97	0.13547	0.14449	0.04502	0.25039
361	0.0635	0.0469	0.0457		361	0.06448	0.04757	0.04654		361	0.13746	0.14774	0.03271	0.24394
361.03	0.0645	0.0475	0.0472		361.03	0.06431	0.04754	0.04691		361.03	0.1271	0.14473	0.06975	0.24838
361.06	0.0638	0.0487	0.0473		361.06	0.06421	0.04786	0.04695		361.06	0.12081	0.17781	0.07294	0.2543
361.09	0.065	0.0469	0.0474		361.09	0.06414	0.04753	0.04748		361.09	0.11618	0.14315	0.12507	0.27539
361.12	0.0639	0.0479	0.0479		361.12	0.06421	0.04757	0.04773		361.12	0.12091	0.14718	0.15037	0.28674
361.15	0.0644	0.0474	0.048		361.15	0.06429	0.04766	0.04773		361.15	0.12607	0.15725	0.14993	0.28067
361.18	0.0644	0.0481	0.0475		361.18	0.06447	0.04731	0.04755		361.18	0.13705	0.12108	0.13216	0.28485
361.21	0.0639	0.0459	0.0477		361.21	0.06455	0.04697	0.04738		361.21	0.14239	0.08565	0.11617	0.27179
361.24	0.0651	0.0474	0.0467		361.24	0.06457	0.04687	0.04735		361.24	0.14364	0.07602	0.11294	0.27812
361.27	0.0647	0.0476	0.0469		361.27	0.06482	0.04681	0.0473		361.27	0.15947	0.06956	0.10789	0.26192
361.3	0.0658	0.0454	0.0475		361.3	0.06496	0.04686	0.04721		361.3	0.16805	0.07482	0.0992	0.25461
361.33	0.064	0.047	0.0472		361.33	0.06512	0.04691	0.04713		361.33	0.17803	0.0795	0.09156	0.26864
361.36	0.0653	0.0475	0.0479		361.36	0.06513	0.04755	0.04718		361.36	0.17875	0.1461	0.09567	0.26375
361.39	0.0653	0.0483	0.0469		361.39	0.06506	0.04759	0.04702		361.39	0.17428	0.14961	0.07982	0.26185
361.42	0.0651	0.0473	0.0464		361.42	0.06485	0.04773	0.04688		361.42	0.16113	0.16412	0.06686	0.25755
361.45	0.0647	0.048	0.0468		361.45	0.06458	0.04778	0.04694		361.45	0.14404	0.16971	0.07278	0.26548
361.48	0.0642	0.0489	0.0473		361.48	0.06457	0.04748	0.04713		361.48	0.14351	0.13825	0.0908	0.24576
361.51	0.0645	0.0458	0.0461		361.51	0.06413	0.04734	0.04703		361.51	0.11547	0.12434	0.08113	0.24936
361.54	0.0632	0.0468	0.0483		361.54	0.06399	0.04693	0.04736		361.54	0.10651	0.08145	0.11386	0.24918
361.57	0.0643	0.0465	0.0482		361.57	0.06388	0.04684	0.04741		361.57	0.09973	0.07294	0.11888	0.23139
361.6	0.0642	0.0473	0.0471		361.6	0.06397	0.04634	0.04757		361.6	0.10576	0.02063	0.13432	0.26022
361.63	0.0634	0.0469	0.0464		361.63	0.06407	0.04638	0.04736		361.63	0.11198	0.02515	0.11386	0.27041
361.66	0.0647	0.0454	0.0484		361.66	0.06422	0.04663	0.04752		361.66	0.12131	0.05046	0.12982	0.26811
361.69	0.0641	0.0471	0.0467		361.69	0.06445	0.04674	0.04734		361.69	0.136	0.06199	0.11168	0.27629
361.72	0.0648	0.0457	0.048		361.72	0.06432	0.04689	0.04706		361.72	0.12757	0.07717	0.08427	0.29116
361.75	0.0642	0.0486	0.0461		361.75	0.06422	0.04694	0.04716		361.75	0.1215	0.08231	0.09399	0.29507
361.78	0.0645	0.0467	0.0485		361.78	0.06436	0.04719	0.0471		361.78	0.13003	0.10837	0.08814	0.28555
361.81	0.0639	0.048	0.0462		361.81	0.06405	0.04747	0.04688		361.81	0.11043	0.13746	0.06663	0.29264
361.84	0.0633	0.0468	0.0457		361.84	0.06381	0.04739	0.0469		361.84	0.09541	0.12869	0.06814	0.27736
361.87	0.0639	0.0471	0.0483		361.87	0.06363	0.04749	0.04693		361.87	0.08402	0.13943	0.07131	0.2869
361.9	0.0645	0.0476	0.0468		361.9	0.06351	0.04711	0.0471		361.9	0.07675	0.1002	0.08782	0.29168
361.93	0.0623	0.0473	0.0471		361.93	0.06348	0.04692	0.04719		361.93	0.07439	0.08041	0.09654	0.2799
361.96	0.0634	0.0468	0.0472		361.96	0.06347	0.04683	0.0477		361.96	0.07421	0.07124	0.14762	0.30422
361.99	0.0641	0.0469	0.0483		361.99	0.06377	0.04696	0.04788		361.99	0.09296	0.08466	0.16457	0.31741
362.02	0.0634	0.0459	0.0474		362.02	0.06367	0.04685	0.0476		362.02	0.08679	0.07311	0.13785	0.32065
362.05	0.0641	0.0465	0.0485		362.05	0.06359	0.04674	0.04755		362.05	0.08167	0.06177	0.13211	0.29738
362.08	0.0637	0.0485	0.0476		362.08	0.06378	0.04691	0.04762		362.08	0.09352	0.0801	0.13902	0.31919
362.11	0.0647	0.0469	0.0468		362.11	0.06389	0.04725	0.0474		362.11	0.10064	0.11445	0.1172	0.31899
362.14	0.0622	0.0466	0.0463		362.14	0.06376	0.04751	0.04706		362.14	0.09198	0.14101	0.08395	0.30736
362.17	0.0637	0.0474	0.0472		362.17	0.06386	0.04754	0.04695		362.17	0.09853	0.14512	0.07346	0.29792
362.2	0.0646	0.0483	0.0483		362.2	0.06385	0.04733	0.0467		362.2	0.09818	0.12281	0.04844	0.30931
362.23	0.0646	0.0478	0.0457		362.23	0.06362	0.0473	0.04683		362.23	0.08324	0.11949	0.06124	0.30054
362.26	0.0625	0.0468	0.0467		362.26	0.0635	0.04727	0.047		362.26	0.07566	0.11697	0.07791	0.27061
362.29	0.0642	0.0462	0.0472		362.29	0.06372	0.04721	0.04726		362.29	0.08981	0.11032	0.10342	0.25946
362.32	0.0631	0.0473	0.047		362.32	0.06357	0.04704	0.04722		362.32	0.08017	0.09305	0.09982	0.27899
362.35	0.0623	0.0478	0.048		362.35	0.06319	0.04679	0.04717		362.35	0.0561	0.06752	0.09532	0.29544
362.38	0.0645	0.0458	0.0477		362.38	0.06338	0.04679	0.04764		362.38	0.06804	0.06778	0.14131	0.29136
362.41	0.0641	0.0475	0.0479		362.41	0.06374	0.04672	0.04771		362.41	0.09091	0.05973	0.14789	0.28129
362.44	0.0632	0.0466	0.0466		362.44	0.06363	0.04672	0.04771		362.44	0.08384	0.05973	0.14817	0.29979
362.47	0.0626	0.046	0.0475		362.47	0.06383	0.04632	0.04763		362.47	0.09649	0.01931	0.14032	0.30057
362.5	0.0655	0.0467	0.0488		362.5	0.06385	0.04644	0.04752		362.5	0.09821	0.03122	0.12973	0.30904
362.53	0.0636	0.0462	0.0473		362.53	0.06367	0.04683	0.04752		362.53	0.08686	0.07097	0.12911	0.28518
362.56	0.0629	0.0473	0.047		362.56	0.06349	0.04704	0.04734		362.56	0.0752	0.09336	0.11186	0.30419
362.59	0.064	0.0463	0.047		362.59	0.06371	0.04718	0.04716		362.59	0.0889	0.10772	0.09447	0.30599
362.62	0.0634	0.049	0.0474		362.62	0.06369	0.04742	0.04693		362.62	0.08786	0.13256	0.0711	0.31042
362.65	0.0634	0.0477	0.0467		362.65	0.06335	0.04771	0.04672		362.65	0.06639	0.16171	0.05078	0.3028
362.68	0.0628	0.0473	0.0462		362.68	0.06346	0.04748	0.0468		362.68	0.07304	0.13801	0.0589	0.31142
362.71	0.0651	0.0461	0.0469		362.71	0.06339	0.04724	0.04703		362.71	0.06872	0.11349	0.08177	0.31972
362.74	0.0627	0.0482	0.0477		362.74	0.06331	0.04694	0.04733		362.74	0.06357	0.08272	0.11039	0.29799
362.77	0.0627	0.0472	0.047		362.77	0.06338	0.04658	0.04727		362.77	0.0685	0.04592	0.10532	0.30274
362.8	0.0633	0.0446	0.0476		362.8	0.06336	0.04658	0.04737		362.8	0.06718	0.04542	0.11484	0.29176
362.83	0.0634	0.0474	0.0484		362.83	0.06325	0.04656	0.04756		362.83	0.05981	0.04367	0.13337	0.31334
362.86	0.0639	0.0463	0.0471		362.86	0.06321	0.04675	0.04721		362.86	0.05746	0.06276	0.09934	0.33233
362.89	0.0633	0.0474	0.0457		362.89	0.06342	0.04661	0.04709		362.89	0.07069	0.04919	0.08739	0.33807
362.92	0.0631	0.0465	0.0476		362.92	0.06362	0.04681	0.04702		362.92	0.08365	0.06912	0.08041	0.31792
362.95	0.0633	0.0471	0.0474		362.95	0.06372	0.04725	0.04675		362.95	0.08965	0.11502	0.05367	0.33145
362.98	0.0644	0.0475	0.0454		362.98	0.06378	0.04689	0.04633		362.98	0.09333	0.07763	0.01216	0.34916
363.01	0.0633	0.0463	0.0476		363.01	0.06377	0.0469	0.04629		363.01	0.09304	0.07842	0.00853	0.3285
363.04	0.0648	0.0471	0.046		363.04	0.06367	0.04695	0.0464		363.04	0.08627	0.08354	0.01936	0.3204
363.07	0.0633	0.0477	0.0456		363.07	0.06353	0.04713	0.0462		363.07	0.07741	0.10253	0	0.31784
363.1	0.063	0.0456	0.0456		363.1	0.06307	0.04714	0.04646		363.1	0.04892	0.1033	0.02534	0.32936
363.13	0.0628	0.0478	0.0476		363.13	0.06307	0.04724	0.04692		363.13	0.04848	0.1138	0.07005	0.32826
363.16	0.0624	0.0481	0.0477		363.16	0.06302	0.04742	0.04697		363.16	0.04556	0.13203	0.07498	0.32681
363.19	0.0633	0.047	0.0469		363.19	0.06302	0.04692	0.04732		363.19	0.04568	0.08092	0.10984	0.31821
363.22	0.0629	0.0468	0.0481		363.22	0.06334	0.0466	0.04775		363.22	0.06556	0.04732	0.15191	0.31854
363.25	0.0654	0.0468	0.0476		363.25	0.0638	0.04671	0.04794		363.25	0.09469	0.05957	0.17035	0.30664
363.28	0.0628	0.0459	0.047		363.28	0.06425	0.04623	0.04768		363.28	0.12328	0.01009	0.14532	0.29879
363.31	0.0647	0.0446	0.0479		363.31	0.06451	0.04635	0.04745		363.31	0.1396	0.02248	0.12269	0.29847
363.34	0.0645	0.0476	0.0486		363.34	0.06449	0.04665	0.0473		363.34	0.13844	0.05339	0.10814	0.31341
363.37	0.0654	0.048	0.0466		363.37	0.06448	0.04699	0.04686		363.37	0.13779	0.08829	0.06415	0.31383
363.4	0.0642	0.0462	0.0457		363.4	0.06422	0.04716	0.04656		363.4	0.1212	0.10563	0.03473	0.34169
363.43	0.0635	0.0486	0.0462		363.43	0.06411	0.04754	0.0466		363.43	0.11448	0.145	0.03874	0.33634
363.46	0.0636	0.0472	0.0468		363.46	0.06372	0.04778	0.04644		363.46	0.09002	0.16976	0.02344	0.33466
363.49	0.0638	0.0474	0.0461		363.49	0.06357	0.04736	0.04646		363.49	0.08014	0.12598	0.02484	0.33334
363.52	0.0632	0.0467	0.0472		363.52	0.06316	0.04722	0.04696		363.52	0.05426	0.11156	0.07431	0.34504
363.55	0.0629	0.0481	0.0484		363.55	0.06329	0.04712	0.04745		363.55	0.06264	0.10172	0.12223	0.3197
363.58	0.064	0.0469	0.0466		363.58	0.06349	0.0468	0.04775		363.58	0.07545	0.06824	0.15165	0.30251
363.61	0.0633	0.0458	0.0477		363.61	0.06357	0.04664	0.04791		363.61	0.08054	0.05214	0.16782	0.3125
363.64	0.0627	0.0469	0.0488		363.64	0.06354	0.04674	0.04818		363.64	0.07821	0.06223	0.19434	0.31992
363.67	0.0651	0.0466	0.0484		363.67	0.06384	0.04677	0.04793		363.67	0.09703	0.06514	0.17014	0.33418
363.7	0.064	0.047	0.0477		363.7	0.06377	0.04678	0.04778		363.7	0.09258	0.06605	0.15553	0.35813
363.73	0.0633	0.0466	0.0474		363.73	0.06388	0.0471	0.04775		363.73	0.10011	0.0992	0.15172	0.36901
363.76	0.0635	0.0486	0.0477		363.76	0.0641	0.04745	0.04735		363.76	0.11372	0.13493	0.11241	0.37363
363.79	0.0649	0.0467	0.0462		363.79	0.06427	0.04761	0.04706		363.79	0.1247	0.15218	0.08461	0.36597
363.82	0.0631	0.0478	0.0476		363.82	0.06402	0.04781	0.04689		363.82	0.10876	0.17195	0.06759	0.37188
363.85	0.0654	0.0479	0.0469		363.85	0.06391	0.04775	0.04707		363.85	0.10148	0.16582	0.08512	0.34445
363.88	0.0638	0.0481	0.047		363.88	0.06382	0.04759	0.04728		363.88	0.09573	0.14968	0.10592	0.33754
363.91	0.0637	0.0476	0.0475		363.91	0.06357	0.0474	0.0477		363.91	0.08041	0.12967	0.147	0.33974
363.94	0.0623	0.047	0.0474		363.94	0.06334	0.04752	0.04771		363.94	0.06571	0.14255	0.14842	0.34497
363.97	0.0628	0.0466	0.049		363.97	0.06329	0.0472	0.04778		363.97	0.06242	0.10914	0.15507	0.32826
364	0.064	0.0471	0.048		364	0.06321	0.04697	0.04786		364	0.05746	0.08543	0.16292	0.33167
364.03	0.0635	0.0477	0.048		364.03	0.06349	0.04679	0.0479		364.03	0.07545	0.0678	0.16714	0.35233
364.06	0.0638	0.0469	0.0458		364.06	0.06374	0.04681	0.04769		364.06	0.09108	0.06948	0.14585	0.3348
364.09	0.0637	0.046	0.049		364.09	0.06417	0.04686	0.04766		364.09	0.11817	0.07412	0.14356	0.32023
364.12	0.0647	0.0468	0.0472		364.12	0.06408	0.04695	0.0475		364.12	0.11239	0.08406	0.12723	0.32954
364.15	0.0638	0.047	0.0479		364.15	0.06412	0.04686	0.04751		364.15	0.11512	0.0745	0.1289	0.34631
364.18	0.0643	0.0473	0.047		364.18	0.06409	0.04683	0.04761		364.18	0.11327	0.07107	0.13826	0.35669
364.21	0.0643	0.0471	0.0483		364.21	0.06399	0.04706	0.04756		364.21	0.10657	0.09502	0.13328	0.35567
364.24	0.0629	0.0473	0.047		364.24	0.06374	0.04737	0.04726		364.24	0.09093	0.12751	0.10386	0.34894
364.27	0.0645	0.0466	0.0471		364.27	0.06354	0.04726	0.04725		364.27	0.07853	0.11589	0.10259	0.35101
364.3	0.0628	0.0474	0.0477		364.3	0.06353	0.0473	0.04738		364.3	0.07799	0.11997	0.11558	0.36517
364.33	0.0635	0.0479	0.0467		364.33	0.06337	0.04731	0.04765		364.33	0.06761	0.12043	0.14182	0.37479
364.36	0.063	0.0475	0.0482		364.36	0.06332	0.04711	0.0478		364.36	0.06432	0.10064	0.15691	0.36357
364.39	0.0639	0.0461	0.0476		364.39	0.06331	0.04693	0.04809		364.39	0.06378	0.08171	0.1859	0.36012
364.42	0.0633	0.0474	0.0495		364.42	0.06324	0.04664	0.04832		364.42	0.05958	0.0519	0.2084	0.34938
364.45	0.0629	0.0463	0.0481		364.45	0.06327	0.04654	0.04824		364.45	0.06129	0.04196	0.20069	0.35398
364.48	0.0632	0.0456	0.048		364.48	0.06307	0.04638	0.04808		364.48	0.04841	0.02495	0.18434	0.36201
364.51	0.0631	0.0467	0.0477		364.51	0.06314	0.04636	0.04793		364.51	0.05331	0.02296	0.17016	0.35202
364.54	0.0635	0.0464	0.0479		364.54	0.06319	0.04672	0.04751		364.54	0.05634	0.06048	0.12849	0.36177
364.57	0.0624	0.0479	0.0464		364.57	0.06317	0.04676	0.04704		364.57	0.05505	0.06394	0.08188	0.37003
364.6	0.0634	0.046	0.0472		364.6	0.06333	0.04699	0.04705		364.6	0.06524	0.08829	0.08335	0.36679
364.63	0.0642	0.0472	0.048		364.63	0.06347	0.0471	0.04706		364.63	0.07371	0.09939	0.08454	0.36662
364.66	0.0632	0.0482	0.0455		364.66	0.06322	0.04729	0.04723		364.66	0.05813	0.11925	0.10133	0.39089
364.69	0.0625	0.0463	0.0479		364.69	0.06315	0.04721	0.04751		364.69	0.0539	0.11101	0.12881	0.38192
364.72	0.0641	0.0472	0.0483		364.72	0.06303	0.0472	0.04803		364.72	0.04624	0.11003	0.17968	0.37246
364.75	0.0627	0.0475	0.0481		364.75	0.06288	0.04743	0.04805		364.75	0.03681	0.13357	0.18177	0.35051
364.78	0.0614	0.0481	0.0484		364.78	0.0628	0.04716	0.04798		364.78	0.03162	0.10551	0.17455	0.36387
364.81	0.0639	0.0459	0.0483		364.81	0.0631	0.04715	0.04796		364.81	0.05082	0.10431	0.17232	0.35317
364.84	0.0628	0.048	0.0479		364.84	0.0632	0.04725	0.04772		364.84	0.05675	0.11428	0.1489	0.36007
364.87	0.064	0.047	0.0461		364.87	0.06332	0.04706	0.04728		364.87	0.06419	0.09511	0.10599	0.34624
364.9	0.0634	0.0464	0.0468		364.9	0.06356	0.04688	0.04695		364.9	0.0794	0.07643	0.07301	0.34893
364.93	0.0641	0.0478	0.0472		364.93	0.0637	0.0471	0.04672		364.93	0.08854	0.09884	0.05062	0.34983
364.96	0.0629	0.0467	0.0477		364.96	0.06358	0.04749	0.04644		364.96	0.08063	0.13943	0.02344	0.35188
364.99	0.064	0.0472	0.0451		364.99	0.06358	0.04734	0.04661		364.99	0.08076	0.12417	0.03993	0.36573
365.02	0.063	0.0476	0.047		365.02	0.06344	0.04744	0.04691		365.02	0.07231	0.13469	0.06931	0.38509
365.05	0.0639	0.049	0.0471		365.05	0.06346	0.04781	0.04722		365.05	0.07346	0.17272	0.10044	0.40502
365.08	0.0637	0.0472	0.0467		365.08	0.06359	0.04775	0.04732		365.08	0.08158	0.16613	0.11005	0.41537
365.11	0.0631	0.0466	0.0489		365.11	0.06385	0.04777	0.04761		365.11	0.09765	0.16842	0.13858	0.38763
365.14	0.064	0.0479	0.0479		365.14	0.06386	0.04738	0.04785		365.14	0.09884	0.12778	0.16205	0.35075
365.17	0.0641	0.0487	0.0483		365.17	0.06385	0.047	0.04777		365.17	0.09809	0.08908	0.15445	0.34619
365.2	0.0647	0.0457	0.0464		365.2	0.06399	0.04674	0.04756		365.2	0.10695	0.06245	0.13335	0.35321
365.23	0.0638	0.0463	0.0479		365.23	0.06413	0.04646	0.04745		365.23	0.11549	0.03283	0.12257	0.34839
365.26	0.0636	0.0458	0.0468		365.26	0.06428	0.04657	0.04741		365.26	0.12499	0.04441	0.11881	0.35978
365.29	0.0638	0.0469	0.0479		365.29	0.06436	0.04647	0.04738		365.29	0.13009	0.03406	0.11606	0.37462
365.32	0.0656	0.0468	0.0467		365.32	0.06426	0.04654	0.04743		365.32	0.12373	0.04146	0.12092	0.36406
365.35	0.0639	0.046	0.0485		365.35	0.06428	0.04712	0.04762		365.35	0.12515	0.10155	0.13948	0.33866
365.38	0.0645	0.0493	0.0481		365.38	0.06431	0.04733	0.04744		365.38	0.12729	0.12276	0.12159	0.34038
365.41	0.0642	0.0465	0.0461		365.41	0.06397	0.04749	0.04731		365.41	0.1056	0.13993	0.10835	0.3634
365.44	0.063	0.0472	0.0479		365.44	0.06372	0.04744	0.04739		365.44	0.08951	0.13443	0.11698	0.38052
365.47	0.0642	0.0481	0.0472		365.47	0.06331	0.04752	0.04742		365.47	0.06396	0.14238	0.11973	0.38105
365.5	0.0629	0.047	0.0469		365.5	0.06372	0.04714	0.0473		365.5	0.08969	0.10371	0.10753	0.35471
365.53	0.0627	0.0469	0.0474		365.53	0.06349	0.04669	0.04748		365.53	0.07486	0.05664	0.12592	0.36586
365.56	0.0645	0.0468	0.0491		365.56	0.06367	0.04693	0.04772		365.56	0.08651	0.08214	0.14957	0.39723
365.59	0.0637	0.0467	0.0467		365.59	0.06374	0.04679	0.04768		365.59	0.09088	0.06759	0.14526	0.40683
365.62	0.0652	0.0453	0.0479		365.62	0.0636	0.04656	0.04773		365.62	0.08197	0.04393	0.15012	0.4094
365.65	0.0615	0.0478	0.0479		365.65	0.06343	0.04659	0.04805		365.65	0.07107	0.04624	0.18195	0.40801
365.68	0.0645	0.0475	0.0478		365.68	0.06356	0.04672	0.04808		365.68	0.07928	0.06019	0.1845	0.41159
365.71	0.0625	0.0461	0.048		365.71	0.06325	0.04675	0.04777		365.71	0.06008	0.0636	0.15427	0.39411
365.74	0.063	0.0461	0.0479		365.74	0.06316	0.04683	0.04794		365.74	0.0546	0.07191	0.17117	0.40238
365.77	0.063	0.0472	0.0492		365.77	0.06306	0.04697	0.04763		365.77	0.04821	0.0863	0.14074	0.40502
365.8	0.0651	0.0475	0.0464		365.8	0.06329	0.04681	0.04751		365.8	0.06258	0.06977	0.12842	0.41058
365.83	0.0617	0.0464	0.0463		365.83	0.06305	0.04684	0.04736		365.83	0.04734	0.07208	0.11379	0.40731
365.86	0.063	0.0472	0.0482		365.86	0.06308	0.04717	0.04735		365.86	0.04938	0.10662	0.11319	0.37188
365.89	0.0632	0.0472	0.0469		365.89	0.06309	0.04715	0.04732		365.89	0.04966	0.10426	0.11007	0.37352
365.92	0.063	0.0468	0.0479		365.92	0.06306	0.04687	0.04737		365.92	0.04774	0.07592	0.11425	0.39274
365.95	0.0632	0.0466	0.0476		365.95	0.06288	0.04668	0.04775		365.95	0.03658	0.05627	0.15177	0.38165
365.98	0.0629	0.0477	0.0482		365.98	0.06343	0.04665	0.04805		365.98	0.07134	0.05246	0.18136	0.38043
366.01	0.0642	0.0457	0.0474		366.01	0.06366	0.0465	0.0479		366.01	0.08583	0.03795	0.16656	0.38601
366.04	0.0631	0.0459	0.0481		366.04	0.06366	0.04641	0.04804		366.04	0.08564	0.02796	0.18026	0.40422
366.07	0.0635	0.0466	0.0482		366.07	0.06364	0.04663	0.04789		366.07	0.08481	0.05068	0.16567	0.38899
366.1	0.0652	0.047	0.0486		366.1	0.06382	0.0466	0.04762		366.1	0.09629	0.04729	0.13932	0.39707
366.13	0.0638	0.0469	0.0464		366.13	0.06406	0.04668	0.04758		366.13	0.11142	0.05618	0.13539	0.37546
366.16	0.0624	0.0468	0.0478		366.16	0.06408	0.04696	0.04754		366.16	0.11236	0.08464	0.13147	0.37852
366.19	0.0643	0.0478	0.047		366.19	0.0642	0.04734	0.04748		366.19	0.12038	0.12444	0.12512	0.38895
366.22	0.0653	0.0461	0.047		366.22	0.06407	0.04747	0.0474		366.22	0.11201	0.1375	0.11785	0.38688
366.25	0.0641	0.0479	0.0488		366.25	0.06359	0.04748	0.04729		366.25	0.08145	0.1389	0.1064	0.40465
366.28	0.0631	0.0476	0.0472		366.28	0.06332	0.04734	0.0477		366.28	0.06443	0.12367	0.14753	0.40946
366.31	0.063	0.0487	0.0478		366.31	0.06315	0.04701	0.04769		366.31	0.05379	0.09036	0.14636	0.41875
366.34	0.0623	0.046	0.0471		366.34	0.06261	0.04698	0.04797		366.34	0.01922	0.08726	0.17349	0.41976
366.37	0.0614	0.046	0.0478		366.37	0.0623	0.04668	0.04813		366.37	0	0.05627	0.18945	0.43465
366.4	0.0628	0.0458	0.0496		366.4	0.06248	0.0462	0.04831		366.4	0.01139	0.00704	0.20711	0.42424
366.43	0.0637	0.0464	0.0478		366.43	0.06281	0.04614	0.04855		366.43	0.03229	0	0.23069	0.42765
366.46	0.0625	0.0476	0.049		366.46	0.06307	0.04615	0.04854		366.46	0.04864	0.00166	0.22948	0.44946
366.49	0.0634	0.0447	0.0485		366.49	0.06359	0.0466	0.04836		366.49	0.08154	0.0476	0.21262	0.43605
366.52	0.0642	0.0473	0.0484		366.52	0.06404	0.04679	0.04806		366.52	0.10981	0.06783	0.18303	0.41353
366.55	0.064	0.0476	0.047		366.55	0.06392	0.04729	0.0476		366.55	0.10226	0.11851	0.13741	0.39372
366.58	0.0638	0.0472	0.0475		366.58	0.06387	0.04736	0.0475		366.58	0.09895	0.1265	0.12711	0.39869
366.61	0.0647	0.0477	0.047		366.61	0.0637	0.04763	0.04749		366.61	0.08814	0.1534	0.12665	0.41941
366.64	0.0633	0.0479	0.0478		366.64	0.06342	0.04807	0.0474		366.64	0.07068	0.19899	0.11778	0.41587
366.67	0.062	0.0488	0.0471		366.67	0.06296	0.0479	0.0475		366.67	0.04149	0.18177	0.12741	0.38621
366.7	0.0631	0.0465	0.0482		366.7	0.06293	0.04775	0.04756		366.7	0.03958	0.16649	0.13372	0.37718
366.73	0.0623	0.0485	0.0485		366.73	0.06278	0.04752	0.04774		366.73	0.03051	0.14221	0.15124	0.40051
366.76	0.0635	0.0474	0.0463		366.76	0.06272	0.04738	0.04776		366.76	0.0264	0.1278	0.15344	0.40654
366.79	0.0625	0.0468	0.0482		366.79	0.06312	0.04703	0.04785		366.79	0.05162	0.0917	0.16239	0.39901
366.82	0.0644	0.0464	0.0475		366.82	0.06351	0.04695	0.04791		366.82	0.07651	0.08382	0.16803	0.41842
366.85	0.0627	0.0469	0.0489		366.85	0.06377	0.04706	0.04778		366.85	0.09282	0.09485	0.15471	0.40747
366.88	0.064	0.0477	0.0471		366.88	0.06392	0.04688	0.04775		366.88	0.10266	0.07652	0.15257	0.42631
366.91	0.0647	0.0462	0.0484		366.91	0.06394	0.04698	0.04764		366.91	0.10371	0.08695	0.1417	0.43649
366.94	0.0641	0.048	0.047		366.94	0.06392	0.04706	0.0476		366.94	0.10268	0.0947	0.1372	0.43805
366.97	0.0639	0.0467	0.0472		366.97	0.06381	0.04697	0.04731		366.97	0.09562	0.08567	0.10879	0.4278
367	0.0629	0.0469	0.0472		367	0.06382	0.04696	0.0472		367	0.09585	0.08433	0.09831	0.4392
367.03	0.0638	0.0468	0.047		367.03	0.06345	0.04705	0.04729		367.03	0.07271	0.0942	0.10716	0.44042
367.06	0.0632	0.0471	0.0489		367.06	0.06338	0.04742	0.04754		367.06	0.06835	0.13229	0.13159	0.41296
367.09	0.064	0.0471	0.0459		367.09	0.0634	0.04745	0.04797		367.09	0.06917	0.13532	0.17333	0.43177
367.12	0.0629	0.0484	0.0491		367.12	0.06344	0.04751	0.04822		367.12	0.07175	0.14166	0.1987	0.45283
367.15	0.0633	0.048	0.0482		367.15	0.06345	0.0477	0.04855		367.15	0.07255	0.1615	0.23095	0.45865
367.18	0.0642	0.0478	0.0498		367.18	0.06347	0.04757	0.04856		367.18	0.07411	0.14721	0.23161	0.43187
367.21	0.0631	0.0466	0.0481		367.21	0.06352	0.04734	0.04846		367.21	0.07727	0.12415	0.22152	0.43931
367.24	0.0636	0.0466	0.0484		367.24	0.06358	0.04706	0.04855		367.24	0.08073	0.09497	0.23095	0.45589
367.27	0.0636	0.0481	0.0484		367.27	0.06395	0.04676	0.04824		367.27	0.10427	0.06449	0.19996	0.4574
367.3	0.0645	0.0456	0.0471		367.3	0.06428	0.04679	0.04809		367.3	0.12486	0.06696	0.18551	0.45264
367.33	0.0638	0.0469	0.0483		367.33	0.06424	0.0466	0.04784		367.33	0.12246	0.04751	0.16083	0.44467
367.36	0.0649	0.0468	0.048		367.36	0.06446	0.04689	0.04783		367.36	0.13642	0.07808	0.16007	0.44663
367.39	0.0652	0.0471	0.0483		367.39	0.06451	0.04684	0.0476		367.39	0.13985	0.07263	0.13759	0.41456
367.42	0.0643	0.047	0.047		367.42	0.06419	0.04688	0.04747		367.42	0.11924	0.07691	0.12434	0.40333
367.45	0.0627	0.0461	0.0476		367.45	0.06394	0.04702	0.04777		367.45	0.10371	0.09132	0.15432	0.40978
367.48	0.0646	0.0485	0.0473		367.48	0.06378	0.04701	0.04789		367.48	0.09339	0.08997	0.16604	0.43119
367.51	0.0635	0.046	0.0476		367.51	0.06341	0.04697	0.04788		367.51	0.07029	0.08567	0.16521	0.4532
367.54	0.0623	0.0473	0.0486		367.54	0.06332	0.04684	0.04804		367.54	0.06474	0.07229	0.18055	0.45131
367.57	0.0644	0.0463	0.0497		367.57	0.06348	0.04693	0.04828		367.57	0.07457	0.08212	0.20471	0.44425
367.6	0.0635	0.0476	0.0477		367.6	0.06384	0.04673	0.04833		367.6	0.09762	0.06077	0.20913	0.43317
367.63	0.0635	0.0462	0.047		367.63	0.06393	0.04674	0.04837		367.63	0.10305	0.06204	0.21335	0.44959
367.66	0.0645	0.0468	0.0489		367.66	0.06423	0.04705	0.04816		367.66	0.12199	0.09427	0.1925	0.44123
367.69	0.0646	0.0475	0.0481		367.69	0.06455	0.04709	0.04795		367.69	0.14205	0.09847	0.17145	0.44993
367.72	0.065	0.0462	0.048		367.72	0.06428	0.04725	0.04758		367.72	0.12489	0.11486	0.13532	0.45018
367.75	0.0639	0.0489	0.0477		367.75	0.0641	0.04719	0.04786		367.75	0.11353	0.10866	0.1626	0.45189
367.78	0.0639	0.0468	0.0472		367.78	0.06407	0.04732	0.0478		367.78	0.1119	0.12216	0.15695	0.45978
367.81	0.0641	0.0473	0.0477		367.81	0.06376	0.04737	0.04742		367.81	0.09234	0.12713	0.11927	0.47264
367.84	0.0624	0.047	0.0469		367.84	0.06359	0.0473	0.0474		367.84	0.08173	0.11942	0.1172	0.45724
367.87	0.0637	0.0471	0.0491		367.87	0.06359	0.04744	0.04757		367.87	0.08119	0.13481	0.1347	0.44287
367.9	0.065	0.0476	0.0468		367.9	0.06384	0.04724	0.04789		367.9	0.09702	0.11325	0.16629	0.43207
367.93	0.063	0.0479	0.0473		367.93	0.06392	0.04741	0.04816		367.93	0.10237	0.1315	0.19209	0.42273
367.96	0.0642	0.047	0.0488		367.96	0.06392	0.04745	0.04837		367.96	0.10206	0.13493	0.21269	0.44243
367.99	0.0645	0.0479	0.0494		367.99	0.06432	0.04757	0.04864		367.99	0.1274	0.1474	0.23941	0.48081
368.02	0.0643	0.0469	0.0488		368.02	0.06419	0.04752	0.04854		368.02	0.11969	0.1424	0.23021	0.48509
368.05	0.0636	0.0475	0.0483		368.05	0.0641	0.04734	0.04878		368.05	0.1135	0.1241	0.25395	0.47677
368.08	0.0641	0.0479	0.0487		368.08	0.06427	0.04735	0.04864		368.08	0.12459	0.12499	0.23923	0.46103
368.11	0.0655	0.0475	0.0484		368.11	0.06427	0.04744	0.04837		368.11	0.12448	0.13438	0.2131	0.45114
368.14	0.0632	0.0469	0.0477		368.14	0.06423	0.04749	0.04819		368.14	0.12182	0.13952	0.19558	0.45372
368.17	0.0642	0.0473	0.0485		368.17	0.06427	0.04773	0.04804		368.17	0.12457	0.16431	0.18106	0.4669
368.2	0.0647	0.0483	0.0481		368.2	0.06452	0.04774	0.04794		368.2	0.14007	0.16565	0.17042	0.45451
368.23	0.0647	0.0479	0.048		368.23	0.0643	0.04809	0.048		368.23	0.1265	0.20101	0.17677	0.44007
368.26	0.0638	0.0483	0.0477		368.26	0.06435	0.048	0.04798		368.26	0.12962	0.19203	0.17441	0.44555
368.29	0.0647	0.0481	0.0477		368.29	0.06446	0.04803	0.04827		368.29	0.13662	0.19522	0.20283	0.45065
368.32	0.0649	0.0477	0.0487		368.32	0.06439	0.04779	0.04837		368.32	0.13182	0.17082	0.2134	0.45068
368.35	0.0631	0.0483	0.0492		368.35	0.06417	0.0473	0.04852		368.35	0.11821	0.12016	0.22801	0.45252
368.38	0.0652	0.0453	0.0481		368.38	0.06414	0.04694	0.04897		368.38	0.11605	0.08294	0.27244	0.44584
368.41	0.0634	0.0478	0.05		368.41	0.06415	0.04668	0.04925		368.41	0.11686	0.05606	0.29992	0.45877
368.44	0.0645	0.0462	0.0485		368.44	0.06407	0.04672	0.04923		368.44	0.11214	0.05976	0.29822	0.45523
368.47	0.0633	0.046	0.0491		368.47	0.06397	0.04662	0.049		368.47	0.10549	0.05001	0.2756	0.47026
368.5	0.0645	0.0472	0.0503		368.5	0.06381	0.04693	0.0489		368.5	0.09563	0.08212	0.26565	0.45603
368.53	0.0639	0.0478	0.0479		368.53	0.06371	0.04732	0.04864		368.53	0.08929	0.12216	0.23925	0.48081
368.56	0.0637	0.0478	0.0477		368.56	0.06359	0.04767	0.04816		368.56	0.08163	0.15749	0.1923	0.47
368.59	0.0628	0.0469	0.0481		368.59	0.06358	0.04788	0.04807		368.59	0.08071	0.1798	0.18319	0.47117
368.62	0.0633	0.0492	0.0483		368.62	0.06377	0.04813	0.04794		368.62	0.09282	0.20531	0.17078	0.46066
368.65	0.0648	0.0475	0.0471		368.65	0.0637	0.04809	0.04787		368.65	0.08844	0.20089	0.16425	0.4535
368.68	0.0626	0.0491	0.0483		368.68	0.06373	0.04788	0.04815		368.68	0.09024	0.17978	0.19113	0.46516
368.71	0.0652	0.0462	0.0488		368.71	0.06365	0.04788	0.04843		368.71	0.08534	0.17915	0.21865	0.46811
368.74	0.0636	0.0489	0.0487		368.74	0.06367	0.04769	0.0485		368.74	0.08682	0.16025	0.22565	0.49139
368.77	0.0629	0.047	0.0481		368.77	0.06356	0.04749	0.04847		368.77	0.07987	0.13907	0.2226	0.4863
368.8	0.063	0.0469	0.0486		368.8	0.0634	0.04741	0.04849		368.8	0.0695	0.13167	0.22512	0.48587
368.83	0.0633	0.0481	0.0491		368.83	0.06345	0.04719	0.04832		368.83	0.07234	0.10844	0.20773	0.48197
368.86	0.0641	0.0469	0.0474		368.86	0.06343	0.04752	0.04813		368.86	0.07113	0.14272	0.18943	0.48294
368.89	0.0637	0.048	0.0477		368.89	0.06347	0.04739	0.04817		368.89	0.07393	0.12948	0.19374	0.48755
368.92	0.0634	0.0466	0.0484		368.92	0.06385	0.04769	0.04816		368.92	0.09797	0.16032	0.19283	0.47666
368.95	0.0637	0.048	0.0483		368.95	0.06394	0.04792	0.04812		368.95	0.10384	0.1836	0.18805	0.47349
368.98	0.0645	0.0487	0.0479		368.98	0.06394	0.04765	0.04787		368.98	0.10361	0.15549	0.16354	0.46124
369.01	0.0628	0.0474	0.0486		369.01	0.06386	0.04756	0.04791		369.01	0.09881	0.14666	0.16766	0.47754
369.04	0.0657	0.0478	0.0475		369.04	0.06382	0.04753	0.04796		369.04	0.09631	0.14365	0.17283	0.50249
369.07	0.063	0.0475	0.0477		369.07	0.06389	0.04755	0.04793		369.07	0.10072	0.14553	0.16982	0.48505
369.1	0.0636	0.0456	0.0469		369.1	0.06374	0.04733	0.04799		369.1	0.0913	0.12324	0.17528	0.46739
369.13	0.0636	0.0479	0.049		369.13	0.06382	0.04722	0.04817		369.13	0.09576	0.11135	0.19374	0.45715
369.16	0.0638	0.0484	0.0491		369.16	0.06396	0.04732	0.04819		369.16	0.10484	0.12196	0.19553	0.47401
369.19	0.0646	0.0469	0.0479		369.19	0.06407	0.04715	0.04823		369.19	0.11207	0.1046	0.19961	0.48254
369.22	0.0638	0.0472	0.0483		369.22	0.06446	0.04706	0.04849		369.22	0.13658	0.09523	0.22452	0.49463
369.25	0.0653	0.0469	0.0486		369.25	0.06459	0.04726	0.04878		369.25	0.14483	0.11586	0.25335	0.49523
369.28	0.0644	0.047	0.0478		369.28	0.06471	0.04705	0.04866		369.28	0.15216	0.09418	0.24179	0.47165
369.31	0.0654	0.0465	0.0486		369.31	0.06463	0.0473	0.04851		369.31	0.14754	0.11973	0.22725	0.48282
369.34	0.0638	0.0477	0.0503		369.34	0.06469	0.04746	0.04841		369.34	0.15133	0.13611	0.21666	0.47382
369.37	0.0649	0.0488	0.0484		369.37	0.06466	0.04777	0.04826		369.37	0.14894	0.16794	0.20257	0.46998
369.4	0.0645	0.0476	0.047		369.4	0.06461	0.048	0.0479		369.4	0.14631	0.19159	0.16725	0.47748
369.43	0.0644	0.0484	0.0468		369.43	0.0647	0.04811	0.04785		369.43	0.15191	0.20329	0.16218	0.49535
369.46	0.0654	0.047	0.0479		369.46	0.06467	0.04822	0.04763		369.46	0.14959	0.21453	0.14037	0.47563
369.49	0.0641	0.0492	0.0483		369.49	0.06482	0.04796	0.04755		369.49	0.15956	0.18806	0.13225	0.45988
369.52	0.0653	0.0474	0.0473		369.52	0.0644	0.04772	0.04798		369.52	0.13254	0.16282	0.17468	0.46808
369.55	0.0642	0.0477	0.0493		369.55	0.06439	0.04765	0.04855		369.55	0.13232	0.15561	0.23046	0.459
369.58	0.0643	0.0477	0.0482		369.58	0.06442	0.04752	0.04893		369.58	0.13372	0.14296	0.26819	0.46672
369.61	0.0641	0.0467	0.0489		369.61	0.06444	0.04735	0.04888		369.61	0.13534	0.12533	0.26349	0.47072
369.64	0.0633	0.0472	0.0495		369.64	0.06447	0.04698	0.04911		369.64	0.13692	0.08711	0.28569	0.46215
369.67	0.0661	0.0473	0.0498		369.67	0.06448	0.04703	0.04911		369.67	0.13768	0.09189	0.28574	0.48
369.7	0.0649	0.0473	0.0487		369.7	0.06469	0.04699	0.04908		369.7	0.15105	0.08817	0.28264	0.49941
369.73	0.0645	0.0463	0.048		369.73	0.06471	0.04717	0.04905		369.73	0.15205	0.10597	0.28026	0.50117
369.76	0.0639	0.0473	0.0498		369.76	0.06463	0.04732	0.04885		369.76	0.14735	0.12232	0.2601	0.47844
369.79	0.0652	0.0476	0.0481		369.79	0.06464	0.04746	0.04866		369.79	0.14791	0.13606	0.24202	0.498
369.82	0.0644	0.0478	0.0496		369.82	0.06438	0.04743	0.04849		369.82	0.13117	0.13282	0.22459	0.49964
369.85	0.0641	0.0479	0.0478		369.85	0.06445	0.04754	0.04862		369.85	0.13599	0.14413	0.23757	0.5048
369.88	0.0644	0.0471	0.0487		369.88	0.06456	0.0474	0.04888		369.88	0.14255	0.13056	0.26354	0.47882
369.91	0.0652	0.0476	0.0486		369.91	0.06455	0.04741	0.04884		369.91	0.14216	0.13157	0.25978	0.47893
369.94	0.0643	0.0465	0.0487		369.94	0.06455	0.04729	0.0489		369.94	0.14219	0.11935	0.26551	0.48952
369.97	0.0644	0.0477	0.05		369.97	0.06456	0.0473	0.04897		369.97	0.14278	0.12007	0.272	0.49789
370	0.0649	0.0467	0.0497		370	0.06476	0.04727	0.0491		370	0.15577	0.11668	0.28457	0.4853
370.03	0.0644	0.0488	0.048		370.03	0.0646	0.04738	0.04912		370.03	0.14563	0.12775	0.28721	0.48361
370.06	0.0651	0.0466	0.0484		370.06	0.06461	0.04733	0.04902		370.06	0.14614	0.12261	0.2773	0.48391
370.09	0.0642	0.0477	0.0498		370.09	0.06495	0.04766	0.04884		370.09	0.1673	0.1572	0.25936	0.47592
370.12	0.0657	0.0471	0.0483		370.12	0.06498	0.04771	0.04862		370.12	0.16952	0.16196	0.23822	0.46944
370.15	0.0638	0.0479	0.0493		370.15	0.06496	0.04772	0.04843		370.15	0.16791	0.16361	0.21879	0.46575
370.18	0.0659	0.0478	0.0478		370.18	0.06491	0.04763	0.04856		370.18	0.1647	0.15427	0.23143	0.46124
370.21	0.0654	0.049	0.0484		370.21	0.06476	0.04784	0.04833		370.21	0.15572	0.17555	0.20948	0.483
370.24	0.0637	0.0471	0.0483		370.24	0.06455	0.04806	0.04837		370.24	0.14225	0.19791	0.21276	0.49018
370.27	0.0642	0.0472	0.0479		370.27	0.06405	0.04802	0.04856		370.27	0.11056	0.19388	0.23189	0.49993
370.3	0.0638	0.0483	0.0497		370.3	0.06377	0.04783	0.04877		370.3	0.09302	0.17495	0.25223	0.48943
370.33	0.0637	0.0481	0.0486		370.33	0.06331	0.04772	0.04919		370.33	0.06404	0.16349	0.29336	0.49353
370.36	0.0628	0.0487	0.0502		370.36	0.0633	0.0475	0.04952		370.36	0.06314	0.14058	0.32625	0.48374
370.39	0.063	0.046	0.0491		370.39	0.06353	0.04761	0.04994		370.39	0.078	0.15184	0.36755	0.49192
370.42	0.0637	0.0475	0.0504		370.42	0.06377	0.04739	0.05015		370.42	0.09298	0.12905	0.38801	0.4982
370.45	0.0642	0.0474	0.0501		370.45	0.06382	0.04727	0.05005		370.45	0.09575	0.11697	0.37854	0.49054
370.48	0.0644	0.0471	0.0505		370.48	0.06396	0.04715	0.0499		370.48	0.1048	0.10443	0.36354	0.48444
370.51	0.0645	0.0477	0.0499		370.51	0.06406	0.04724	0.04971		370.51	0.1114	0.11418	0.34517	0.47166
370.54	0.0641	0.0471	0.0488		370.54	0.06415	0.04763	0.04929		370.54	0.11712	0.15384	0.30365	0.49228
370.57	0.0626	0.048	0.0486		370.57	0.06399	0.04762	0.04875		370.57	0.10663	0.15309	0.25049	0.51225
370.6	0.0644	0.047	0.0482		370.6	0.06376	0.04771	0.04829		370.6	0.09236	0.16164	0.20484	0.5203
370.63	0.0639	0.0485	0.0491		370.63	0.06377	0.04774	0.04814		370.63	0.0927	0.16561	0.19044	0.5119
370.66	0.0644	0.048	0.0467		370.66	0.06364	0.04794	0.0482		370.66	0.08455	0.18597	0.19668	0.52412
370.69	0.063	0.0476	0.0487		370.69	0.06385	0.04783	0.04838		370.69	0.09805	0.17459	0.21388	0.5418
370.72	0.0637	0.0476	0.0484		370.72	0.06397	0.04792	0.04881		370.72	0.10545	0.18374	0.25638	0.51539
370.75	0.0645	0.0479	0.0499		370.75	0.06404	0.04778	0.04899		370.75	0.11	0.1694	0.27455	0.50472
370.78	0.0634	0.0484	0.0489		370.78	0.06397	0.0475	0.04905		370.78	0.1058	0.14067	0.2801	0.49959
370.81	0.0652	0.0463	0.0493		370.81	0.06416	0.04747	0.04914		370.81	0.11749	0.1371	0.28909	0.50505
370.84	0.0639	0.0486	0.0499		370.84	0.06449	0.04739	0.049		370.84	0.13861	0.12958	0.2753	0.50985
370.87	0.0649	0.046	0.0475		370.87	0.0646	0.0473	0.04885		370.87	0.14519	0.11947	0.26026	0.5083
370.9	0.0632	0.0477	0.0484		370.9	0.06442	0.04726	0.04854		370.9	0.13397	0.11579	0.23005	0.49772
370.93	0.0659	0.0476	0.0485		370.93	0.06445	0.04748	0.04855		370.93	0.13617	0.13794	0.23088	0.48366
370.96	0.0646	0.0474	0.0494		370.96	0.06449	0.04782	0.04832		370.96	0.13823	0.17315	0.20851	0.48686
370.99	0.0641	0.0478	0.0478		370.99	0.0645	0.04765	0.04826		370.99	0.13885	0.15593	0.20253	0.47483
371.02	0.0634	0.0482	0.0483		371.02	0.06439	0.04783	0.04845		371.02	0.13226	0.17425	0.2214	0.48363
371.05	0.0653	0.0484	0.0486		371.05	0.06459	0.04786	0.04848		371.05	0.14471	0.17771	0.22436	0.4907
371.08	0.0651	0.0472	0.0478		371.08	0.06432	0.04773	0.04843		371.08	0.12765	0.16378	0.2195	0.48273
371.11	0.0634	0.0468	0.0489		371.11	0.06444	0.04757	0.04845		371.11	0.13521	0.14795	0.22074	0.51103
371.14	0.065	0.048	0.0489		371.14	0.06461	0.04756	0.04868		371.14	0.14572	0.14615	0.24384	0.52225
371.17	0.0651	0.0483	0.0491		371.17	0.06478	0.04728	0.04875		371.17	0.15696	0.11812	0.25051	0.51778
371.2	0.0639	0.0461	0.0481		371.2	0.06464	0.0473	0.04876		371.2	0.1481	0.12028	0.25129	0.49512
371.23	0.065	0.0477	0.0491		371.23	0.06494	0.04746	0.04898		371.23	0.16697	0.1364	0.27349	0.49714
371.26	0.0656	0.048	0.0491		371.26	0.06519	0.04759	0.04927		371.26	0.18279	0.14992	0.30166	0.49423
371.29	0.0653	0.0464	0.0492		371.29	0.06525	0.04739	0.04925		371.29	0.18659	0.12883	0.29987	0.48628
371.32	0.0648	0.0485	0.0492		371.32	0.06522	0.04742	0.04939		371.32	0.18431	0.1322	0.31303	0.49229
371.35	0.066	0.0477	0.0504		371.35	0.06545	0.04791	0.04951		371.35	0.19903	0.18242	0.32533	0.48397
371.38	0.0648	0.0478	0.0498		371.38	0.06519	0.04782	0.0493		371.38	0.1829	0.17375	0.30466	0.50988
371.41	0.0653	0.0469	0.0475		371.41	0.06481	0.0479	0.04889		371.41	0.15888	0.18165	0.2643	0.5243
371.44	0.0641	0.0486	0.0497		371.44	0.0647	0.04794	0.04883		371.44	0.15163	0.18588	0.25831	0.53712
371.47	0.0655	0.049	0.0485		371.47	0.06431	0.04782	0.04871		371.47	0.12723	0.17346	0.24675	0.52438
371.5	0.0632	0.0467	0.048		371.5	0.06431	0.04769	0.04852		371.5	0.12697	0.15967	0.22829	0.52765
371.53	0.0638	0.0477	0.0482		371.53	0.06429	0.04769	0.04884		371.53	0.12558	0.1597	0.25936	0.5135
371.56	0.065	0.0473	0.0506		371.56	0.06438	0.04768	0.04918		371.56	0.13148	0.15912	0.29303	0.49887
371.59	0.0638	0.0479	0.0487		371.59	0.06454	0.04735	0.04923		371.59	0.14159	0.12526	0.2976	0.50953
371.62	0.0663	0.0466	0.0491		371.62	0.06448	0.0472	0.04922		371.62	0.13758	0.10936	0.29716	0.51825
371.65	0.0636	0.0484	0.0502		371.65	0.06473	0.04739	0.04947		371.65	0.15366	0.12931	0.32092	0.50826
371.68	0.0654	0.0471	0.0489		371.68	0.0651	0.04738	0.04936		371.68	0.17685	0.1279	0.3109	0.49482
371.71	0.0643	0.0467	0.049		371.71	0.06504	0.04748	0.04899		371.71	0.17346	0.13813	0.27459	0.51145
371.74	0.0647	0.0474	0.0481		371.74	0.06503	0.04754	0.04898		371.74	0.17232	0.14459	0.27283	0.53419
371.77	0.0658	0.0483	0.0506		371.77	0.06481	0.04758	0.04875		371.77	0.15838	0.14887	0.25042	0.50555
371.8	0.0664	0.0479	0.0479		371.8	0.06494	0.04757	0.04869		371.8	0.16662	0.14795	0.24448	0.49825
371.83	0.0629	0.0476	0.0482		371.83	0.06466	0.04781	0.04879		371.83	0.1493	0.17228	0.25466	0.49497
371.86	0.0643	0.0476	0.049		371.86	0.06457	0.0479	0.04913		371.86	0.14345	0.18211	0.28785	0.49948
371.89	0.0647	0.0474	0.0493		371.89	0.06447	0.04796	0.04926		371.89	0.13721	0.18811	0.30111	0.51089
371.92	0.0644	0.0486	0.0499		371.92	0.06426	0.04787	0.04934		371.92	0.1239	0.17908	0.30833	0.51113
371.95	0.0644	0.0479	0.0495		371.95	0.06419	0.04799	0.04968		371.95	0.11929	0.19073	0.34244	0.52653
371.98	0.0646	0.0481	0.0508		371.98	0.06477	0.048	0.04997		371.98	0.15595	0.19191	0.37104	0.54384
372.01	0.0651	0.0482	0.0487		372.01	0.06483	0.04789	0.05001		372.01	0.1597	0.18052	0.37494	0.56226
372.04	0.0641	0.0472	0.0502		372.04	0.06493	0.04779	0.04989		372.04	0.16606	0.17	0.36226	0.52587
372.07	0.065	0.048	0.0496		372.07	0.06501	0.04765	0.04965		372.07	0.17139	0.15566	0.3387	0.51326
372.1	0.0666	0.0473	0.0509		372.1	0.06518	0.04758	0.04959		372.1	0.18209	0.14891	0.3331	0.51847
372.13	0.0647	0.0475	0.0487		372.13	0.06524	0.0476	0.04955		372.13	0.18585	0.15047	0.32884	0.50794
372.16	0.0649	0.048	0.0487		372.16	0.06543	0.0477	0.04944		372.16	0.19756	0.16128	0.31881	0.50958
372.19	0.0652	0.0479	0.0493		372.19	0.06566	0.04792	0.04919		372.19	0.21244	0.1841	0.29409	0.52165
372.22	0.066	0.0476	0.05		372.22	0.06549	0.04818	0.04915		372.22	0.2019	0.21016	0.29021	0.53353
372.25	0.0653	0.0487	0.0493		372.25	0.06515	0.04838	0.04904		372.25	0.18034	0.23108	0.27913	0.52826
372.28	0.0659	0.0484	0.0481		372.28	0.06497	0.04834	0.04937		372.28	0.16849	0.227	0.31111	0.53292
372.31	0.0647	0.0486	0.05		372.31	0.06476	0.04814	0.04955		372.31	0.1554	0.20636	0.32898	0.52936
372.34	0.0636	0.0487	0.0495		372.34	0.06447	0.04835	0.04954		372.34	0.13701	0.2276	0.32831	0.53618
372.37	0.0636	0.0472	0.0496		372.37	0.06437	0.04805	0.04958		372.37	0.13052	0.19707	0.33182	0.55625
372.4	0.0643	0.0474	0.0504		372.4	0.06434	0.04773	0.04996		372.4	0.1289	0.1639	0.36962	0.55596
372.43	0.0655	0.0478	0.05		372.43	0.06443	0.04756	0.05007		372.43	0.13443	0.1462	0.38012	0.5375
372.46	0.0645	0.0489	0.0493		372.46	0.06458	0.04742	0.04992		372.46	0.14405	0.13246	0.36526	0.53027
372.49	0.0652	0.0456	0.0501		372.49	0.06479	0.04739	0.04992		372.49	0.15743	0.12869	0.36602	0.53865
372.52	0.0642	0.048	0.0505		372.52	0.06497	0.04755	0.04968		372.52	0.16884	0.14584	0.34248	0.52394
372.55	0.065	0.0477	0.0487		372.55	0.06492	0.04787	0.04942		372.55	0.16554	0.17877	0.31625	0.50526
372.58	0.0643	0.0479	0.0495		372.58	0.06483	0.04792	0.049		372.58	0.16015	0.184	0.27533	0.5096
372.61	0.0656	0.0481	0.0489		372.61	0.0649	0.04816	0.04893		372.61	0.16408	0.20797	0.26787	0.51522
372.64	0.0654	0.0488	0.0482		372.64	0.06483	0.04854	0.04868		372.64	0.16012	0.24794	0.24349	0.51734
372.67	0.0642	0.0493	0.0486		372.67	0.06466	0.04828	0.04871		372.67	0.14892	0.2213	0.24673	0.48918
372.7	0.0645	0.0471	0.048		372.7	0.06458	0.0483	0.04872		372.7	0.14418	0.22287	0.24714	0.50112
372.73	0.0644	0.0486	0.0503		372.73	0.0645	0.04806	0.04874		372.73	0.13932	0.19808	0.24943	0.52127
372.76	0.0643	0.0475	0.0485		372.76	0.0643	0.04796	0.04881		372.76	0.12636	0.1878	0.25604	0.54089
372.79	0.0639	0.0475	0.0491		372.79	0.06446	0.04749	0.04896		372.79	0.13645	0.13911	0.27154	0.52114
372.82	0.0657	0.048	0.048		372.82	0.06478	0.04739	0.04912		372.82	0.15705	0.12939	0.28693	0.50865
372.85	0.0643	0.047	0.0497		372.85	0.06496	0.04756	0.04915		372.85	0.1684	0.14663	0.28987	0.51843
372.88	0.065	0.0479	0.0487		372.88	0.06495	0.04742	0.04899		372.88	0.16756	0.13275	0.27434	0.52928
372.91	0.0657	0.0462	0.0497		372.91	0.06503	0.04745	0.04896		372.91	0.1726	0.13513	0.27074	0.53664
372.94	0.0652	0.0488	0.0493		372.94	0.06508	0.04774	0.04882		372.94	0.17589	0.16534	0.25757	0.52943
372.97	0.0646	0.0478	0.0481		372.97	0.06505	0.04778	0.0486		372.97	0.17365	0.16981	0.2359	0.53087
373	0.0642	0.0475	0.0483		373	0.06508	0.0479	0.04843		373	0.17554	0.18213	0.21925	0.52901
373.03	0.0657	0.0479	0.0477		373.03	0.06495	0.04785	0.04849		373.03	0.16725	0.17615	0.22466	0.53446
373.06	0.0652	0.0492	0.049		373.06	0.06481	0.04812	0.04857		373.06	0.15836	0.20476	0.23285	0.53177
373.09	0.065	0.0467	0.0484		373.09	0.06475	0.04795	0.04878		373.09	0.15515	0.18689	0.25395	0.52457
373.12	0.0641	0.0479	0.0501		373.12	0.06481	0.0479	0.04916		373.12	0.15847	0.1817	0.29092	0.56215
373.15	0.0649	0.0482	0.0491		373.15	0.06476	0.04816	0.04939		373.15	0.15571	0.20869	0.31326	0.57819
373.18	0.0645	0.0489	0.0496		373.18	0.06481	0.048	0.04947		373.18	0.15841	0.19219	0.3212	0.57058
373.21	0.0648	0.0473	0.049		373.21	0.06482	0.04783	0.04925		373.21	0.15912	0.17428	0.29985	0.53315
373.24	0.0655	0.0476	0.0497		373.24	0.06495	0.04809	0.04934		373.24	0.16737	0.20166	0.30902	0.54087
373.27	0.0652	0.0494	0.0491		373.27	0.06526	0.04799	0.04929		373.27	0.18708	0.19078	0.30411	0.54495
373.3	0.0658	0.0464	0.0487		373.3	0.06563	0.04799	0.04928		373.3	0.21056	0.19085	0.30292	0.53453
373.33	0.0644	0.0482	0.0492		373.33	0.06585	0.048	0.04923		373.33	0.2246	0.19251	0.29737	0.53467
373.36	0.0664	0.049	0.0503		373.36	0.06578	0.04848	0.04919		373.36	0.21983	0.241	0.29393	0.53519
373.39	0.0667	0.0482	0.049		373.39	0.06584	0.0485	0.04901		373.39	0.22398	0.24355	0.27592	0.54337
373.42	0.0663	0.0485	0.0483		373.42	0.06547	0.04842	0.04904		373.42	0.20061	0.23574	0.27858	0.55114
373.45	0.0643	0.0486	0.0493		373.45	0.06528	0.04857	0.04917		373.45	0.18821	0.25041	0.29221	0.56389
373.48	0.0646	0.0493	0.0488		373.48	0.06517	0.04828	0.04926		373.48	0.18118	0.2207	0.30099	0.53387
373.51	0.0654	0.047	0.0491		373.51	0.06473	0.04798	0.04906		373.51	0.15332	0.18972	0.2812	0.51805
373.54	0.0631	0.0477	0.05		373.54	0.06455	0.04776	0.0494		373.54	0.14246	0.16765	0.31418	0.5347
373.57	0.0661	0.0476	0.0501		373.57	0.06457	0.04771	0.04956		373.57	0.14342	0.16239	0.33012	0.53866
373.6	0.0648	0.0478	0.0492		373.6	0.06487	0.04742	0.04972		373.6	0.16248	0.13203	0.34567	0.53186
373.63	0.0645	0.0471	0.0484		373.63	0.06488	0.04738	0.04972		373.63	0.16321	0.12807	0.34581	0.54171
373.66	0.0649	0.0477	0.051		373.66	0.06502	0.04762	0.04966		373.66	0.17197	0.15319	0.3401	0.53844
373.69	0.0651	0.0484	0.0495		373.69	0.06542	0.04788	0.04965		373.69	0.19691	0.17913	0.33914	0.54097
373.72	0.0657	0.0466	0.05		373.72	0.06512	0.04791	0.04943		373.72	0.17842	0.18283	0.3173	0.54424
373.75	0.065	0.0489	0.0485		373.75	0.06517	0.04829	0.04945		373.75	0.18148	0.22202	0.3195	0.55973
373.78	0.0658	0.0486	0.0497		373.78	0.06529	0.0485	0.04921		373.78	0.18918	0.24393	0.29567	0.5299
373.81	0.0652	0.0492	0.0492		373.81	0.06506	0.04858	0.04873		373.81	0.17449	0.25128	0.24868	0.55885
373.84	0.0637	0.0475	0.0478		373.84	0.06483	0.04844	0.04883		373.84	0.16015	0.23706	0.2581	0.55919
373.87	0.065	0.0498	0.0497		373.87	0.06461	0.04852	0.04905		373.87	0.14595	0.24515	0.2801	0.56308
373.9	0.0654	0.0474	0.0485		373.9	0.06448	0.0483	0.04947		373.9	0.13762	0.22313	0.32106	0.54112
373.93	0.0635	0.0481	0.0496		373.93	0.06448	0.04814	0.04963		373.93	0.13757	0.20682	0.33748	0.54011
373.96	0.0647	0.0475	0.0508		373.96	0.06448	0.04806	0.05007		373.96	0.13796	0.19827	0.38031	0.54688
373.99	0.0647	0.0489	0.0509		373.99	0.06497	0.04813	0.05041		373.99	0.16845	0.20569	0.41416	0.54665
374.02	0.0649	0.0482	0.0501		374.02	0.06501	0.04786	0.0503		374.02	0.1712	0.17737	0.40336	0.54998
374.05	0.0657	0.0473	0.0499		374.05	0.0651	0.0479	0.05014		374.05	0.17683	0.18179	0.38767	0.54995
374.08	0.0649	0.0483	0.0504		374.08	0.06554	0.04777	0.05013		374.08	0.20496	0.16803	0.38588	0.57208
374.11	0.0671	0.0477	0.0495		374.11	0.0657	0.04789	0.04977		374.11	0.21476	0.18043	0.3512	0.5601
374.14	0.0644	0.0473	0.0491		374.14	0.06576	0.04799	0.04959		374.14	0.21844	0.19133	0.33324	0.55929
374.17	0.0655	0.0479	0.0494		374.17	0.06582	0.04816	0.04941		374.17	0.22233	0.20797	0.31565	0.56209
374.2	0.0668	0.0489	0.0511		374.2	0.06583	0.04832	0.04924		374.2	0.22326	0.22467	0.29865	0.56253
374.23	0.0656	0.0492	0.0478		374.23	0.06557	0.04846	0.04928		374.23	0.20664	0.23915	0.30244	0.55294
374.26	0.065	0.0485	0.0493		374.26	0.06522	0.04855	0.04945		374.26	0.18485	0.24917	0.31909	0.54995
374.29	0.0657	0.0476	0.0491		374.29	0.06525	0.04862	0.04969		374.29	0.18666	0.25606	0.34336	0.55692
374.32	0.0648	0.0486	0.0501		374.32	0.06505	0.0484	0.04971		374.32	0.17402	0.23305	0.34462	0.56234
374.35	0.0636	0.0487	0.0507		374.35	0.06469	0.04801	0.04967		374.35	0.15092	0.19332	0.34067	0.56488
374.38	0.0655	0.0475	0.0499		374.38	0.06485	0.04781	0.05015		374.38	0.16113	0.17255	0.38811	0.54617
374.41	0.0652	0.0481	0.0503		374.41	0.06494	0.04756	0.05037		374.41	0.16716	0.14706	0.40978	0.53763
374.44	0.0653	0.047	0.0492		374.44	0.06494	0.04764	0.05024		374.44	0.16688	0.15497	0.39721	0.53949
374.47	0.0642	0.0471	0.0501		374.47	0.06525	0.04744	0.05001		374.47	0.18677	0.13467	0.37402	0.54706
374.5	0.0662	0.0478	0.0511		374.5	0.06537	0.04764	0.04977		374.5	0.19389	0.15451	0.35086	0.54325
374.53	0.065	0.0474	0.0503		374.53	0.06532	0.04783	0.04962		374.53	0.19058	0.17418	0.33652	0.56028
374.56	0.0652	0.0493	0.0478		374.56	0.06513	0.04815	0.04958		374.56	0.17859	0.2074	0.33212	0.54433
374.59	0.0659	0.0476	0.0496		374.59	0.06536	0.04826	0.04944		374.59	0.19315	0.21885	0.31826	0.5449
374.62	0.0648	0.0491	0.0492		374.62	0.06561	0.04864	0.04947		374.62	0.20942	0.25788	0.32099	0.52302
374.65	0.0655	0.048	0.0496		374.65	0.06542	0.04875	0.04935		374.65	0.19706	0.269	0.30941	0.51718
374.68	0.0645	0.0493	0.0502		374.68	0.06537	0.04874	0.04941		374.68	0.1938	0.26807	0.31533	0.53307
374.71	0.0674	0.0477	0.0491		374.71	0.06519	0.04864	0.0498		374.71	0.1826	0.25844	0.35356	0.55449
374.74	0.0649	0.0504	0.0507		374.74	0.06511	0.04853	0.04976		374.74	0.17763	0.24686	0.34994	0.54942
374.77	0.0639	0.0475	0.0483		374.77	0.06508	0.04829	0.04966		374.77	0.1759	0.22224	0.33966	0.54092
374.8	0.0646	0.0478	0.0496		374.8	0.06506	0.04809	0.04949		374.8	0.17462	0.20115	0.32349	0.56963
374.83	0.0653	0.0482	0.0508		374.83	0.06496	0.04786	0.04959		374.83	0.16833	0.17721	0.33274	0.56582
374.86	0.0655	0.047	0.0491		374.86	0.06485	0.04801	0.0495		374.86	0.161	0.19352	0.32425	0.5704
374.89	0.0649	0.0485	0.0486		374.89	0.06504	0.04769	0.04952		374.89	0.17306	0.16013	0.32629	0.56727
374.92	0.0656	0.0476	0.0499		374.92	0.06533	0.04813	0.04962		374.92	0.19179	0.20574	0.33588	0.57568
374.95	0.0645	0.0489	0.0502		374.95	0.06541	0.04841	0.0494		374.95	0.19677	0.23406	0.31423	0.5805
374.98	0.0657	0.0487	0.0483		374.98	0.06527	0.04843	0.04912		374.98	0.18771	0.23584	0.28647	0.57854
375.01	0.0647	0.0474	0.0502		375.01	0.06523	0.04841	0.0491		375.01	0.18507	0.23382	0.28521	0.58096
375.04	0.0666	0.0497	0.0482		375.04	0.06516	0.0484	0.04894		375.04	0.18069	0.23329	0.26936	0.58541
375.07	0.0648	0.0485	0.0489		375.07	0.06502	0.04853	0.04871		375.07	0.17209	0.24652	0.24702	0.59824
375.1	0.0641	0.0471	0.0482		375.1	0.06492	0.0485	0.04885		375.1	0.16567	0.24355	0.25994	0.58622
375.13	0.0651	0.0484	0.0491		375.13	0.06488	0.0484	0.04908		375.13	0.1632	0.23281	0.28255	0.57256
375.16	0.0647	0.0496	0.0493		375.16	0.06499	0.04841	0.04906		375.16	0.17023	0.23418	0.28124	0.54982
375.19	0.0652	0.0482	0.0497		375.19	0.06509	0.04805	0.04932		375.19	0.17626	0.19669	0.30673	0.53547
375.22	0.0653	0.0479	0.05		375.22	0.06547	0.04785	0.04962		375.22	0.20014	0.1761	0.33567	0.55751
375.25	0.0666	0.047	0.0491		375.25	0.06601	0.04793	0.05		375.25	0.23421	0.18499	0.37356	0.55842
375.28	0.0658	0.0481	0.0496		375.28	0.06627	0.04759	0.04992		375.28	0.25065	0.15016	0.3654	0.54631
375.31	0.0665	0.047	0.05		375.31	0.06647	0.04758	0.04982		375.31	0.2633	0.14923	0.35535	0.54738
375.34	0.0663	0.0475	0.0511		375.34	0.06651	0.0478	0.04964		375.34	0.26632	0.17127	0.33826	0.59115
375.37	0.0676	0.0494	0.0495		375.37	0.06633	0.04821	0.04959		375.37	0.25445	0.21347	0.33299	0.56475
375.4	0.0656	0.0475	0.0482		375.4	0.06613	0.04842	0.04948		375.4	0.24204	0.23507	0.32203	0.56516
375.43	0.0656	0.0491	0.0493		375.43	0.06609	0.04848	0.04944		375.43	0.23949	0.24112	0.31877	0.56562
375.46	0.0658	0.0483	0.0494		375.46	0.06581	0.04869	0.04925		375.46	0.22204	0.26288	0.29973	0.55391
375.49	0.0652	0.0493	0.0498		375.49	0.06572	0.04857	0.04917		375.49	0.21619	0.25075	0.29182	0.5437
375.52	0.0662	0.0475	0.0492		375.52	0.06522	0.04828	0.04942		375.52	0.18469	0.22051	0.31693	0.56795
375.55	0.0655	0.0485	0.0503		375.55	0.06524	0.04824	0.04976		375.55	0.18596	0.21715	0.35008	0.55866
375.58	0.0649	0.0483	0.0488		375.58	0.0652	0.04804	0.05006		375.58	0.18351	0.19582	0.37985	0.56733
375.61	0.0652	0.0475	0.0501		375.61	0.06522	0.04781	0.05008		375.61	0.18485	0.1726	0.38161	0.5968
375.64	0.0637	0.0475	0.0505		375.64	0.06532	0.04758	0.05022		375.64	0.19066	0.14826	0.39524	0.58736
375.67	0.0665	0.0479	0.0511		375.67	0.06536	0.04765	0.05009		375.67	0.19319	0.15571	0.38205	0.55992
375.7	0.066	0.0479	0.0505		375.7	0.0654	0.04756	0.05002		375.7	0.19602	0.14646	0.37586	0.57415
375.73	0.0657	0.0468	0.0484		375.73	0.06566	0.04782	0.04984		375.73	0.21262	0.17363	0.35746	0.57727
375.76	0.0655	0.0483	0.0501		375.76	0.06577	0.04824	0.04954		375.76	0.21914	0.21703	0.32854	0.57901
375.79	0.0654	0.0486	0.0485		375.79	0.06569	0.04853	0.04937		375.79	0.21455	0.2465	0.31191	0.58951
375.82	0.065	0.0488	0.0503		375.82	0.06538	0.04859	0.04926		375.82	0.19474	0.25303	0.30028	0.59895
375.85	0.0665	0.0495	0.0487		375.85	0.06528	0.04867	0.04954		375.85	0.18846	0.26151	0.32836	0.58529
375.88	0.0649	0.0489	0.0505		375.88	0.06536	0.04879	0.05002		375.88	0.19346	0.27388	0.37574	0.58475
375.91	0.0647	0.0481	0.0499		375.91	0.06529	0.04875	0.05022		375.91	0.18884	0.2697	0.39485	0.58231
375.94	0.0658	0.0478	0.0501		375.94	0.06542	0.0487	0.05027		375.94	0.19697	0.26374	0.40038	0.57765
375.97	0.0651	0.0488	0.0512		375.97	0.06538	0.04853	0.05035		375.97	0.19445	0.2465	0.40829	0.5609
376	0.0661	0.0491	0.0507		376	0.06547	0.04832	0.05043		376	0.20033	0.22452	0.41542	0.55125
376.03	0.0651	0.0489	0.0499		376.03	0.06586	0.04816	0.05038		376.03	0.22528	0.20836	0.41086	0.53953
376.06	0.0665	0.0477	0.0491		376.06	0.06597	0.04832	0.05034		376.06	0.23199	0.22474	0.40694	0.54172
376.09	0.0654	0.0476	0.0515		376.09	0.06609	0.04823	0.05023		376.09	0.23927	0.21597	0.3962	0.55218
376.12	0.067	0.0479	0.0495		376.12	0.0662	0.04835	0.0499		376.12	0.24624	0.22757	0.36349	0.58321
376.15	0.0661	0.0483	0.0507		376.15	0.0662	0.04833	0.04968		376.15	0.24664	0.22584	0.342	0.5753
376.18	0.0657	0.0498	0.0491		376.18	0.06608	0.04847	0.04972		376.18	0.23909	0.24013	0.3462	0.57291
376.21	0.0664	0.0482	0.0496		376.21	0.06587	0.0488	0.04964		376.21	0.22556	0.27431	0.33787	0.56318
376.24	0.0653	0.0496	0.0487		376.24	0.06555	0.049	0.04955		376.24	0.20516	0.29518	0.32923	0.59956
376.27	0.0655	0.0475	0.0497		376.27	0.06508	0.04882	0.0497		376.27	0.17586	0.27691	0.34418	0.60027
376.3	0.0644	0.049	0.0509		376.3	0.06501	0.04854	0.0499		376.3	0.17119	0.2472	0.36368	0.58782
376.33	0.0653	0.0491	0.0499		376.33	0.06485	0.04817	0.05019		376.33	0.16122	0.20901	0.39191	0.57105
376.36	0.0639	0.0481	0.0507		376.36	0.06483	0.04797	0.05041		376.36	0.1597	0.18859	0.4134	0.57143
376.39	0.0654	0.0468	0.0498		376.39	0.06508	0.04776	0.05071		376.39	0.17555	0.16746	0.44329	0.59232
376.42	0.0657	0.0477	0.0513		376.42	0.06541	0.04779	0.05067		376.42	0.19658	0.17	0.43969	0.59022
376.45	0.0652	0.0476	0.05		376.45	0.06563	0.0478	0.0505		376.45	0.21067	0.17185	0.42292	0.59415
376.48	0.0662	0.0478	0.0511		376.48	0.06568	0.04777	0.05013		376.48	0.21342	0.16825	0.38664	0.59106
376.51	0.066	0.0488	0.0504		376.51	0.06574	0.04807	0.05009		376.51	0.2174	0.19875	0.38249	0.60436
376.54	0.0659	0.0482	0.0493		376.54	0.06564	0.04845	0.04985		376.54	0.21087	0.23881	0.35907	0.59694
376.57	0.0646	0.049	0.0489		376.57	0.06551	0.04853	0.04961		376.57	0.20279	0.24638	0.33526	0.60838
376.6	0.0654	0.0473	0.0488		376.6	0.06547	0.04869	0.04959		376.6	0.20047	0.26281	0.33317	0.61277
376.63	0.0653	0.0495	0.0516		376.63	0.06528	0.04867	0.0495		376.63	0.1884	0.26057	0.32441	0.5984
376.66	0.0658	0.0491	0.0485		376.66	0.06501	0.04874	0.04958		376.66	0.17122	0.26788	0.33258	0.5845
376.69	0.0647	0.0483	0.0503		376.69	0.06491	0.04865	0.04984		376.69	0.16485	0.25918	0.35783	0.58746
376.72	0.0652	0.0488	0.0496		376.72	0.06488	0.04865	0.05005		376.72	0.16281	0.25933	0.37884	0.60866
376.75	0.0644	0.0483	0.0499		376.75	0.06499	0.04869	0.04992		376.75	0.16999	0.26355	0.36567	0.61211
376.78	0.0641	0.0489	0.0497		376.78	0.06499	0.04828	0.04971		376.78	0.16988	0.22034	0.3454	0.58166
376.81	0.0658	0.0474	0.0505		376.81	0.06529	0.04813	0.04984		376.81	0.18918	0.20521	0.35806	0.55735
376.84	0.0657	0.049	0.0498		376.84	0.06555	0.04802	0.04974		376.84	0.20563	0.19416	0.34755	0.57271
376.87	0.0667	0.0476	0.0487		376.87	0.06573	0.048	0.04966		376.87	0.21669	0.19234	0.33998	0.60433
376.9	0.0649	0.0474	0.0498		376.9	0.06581	0.04797	0.04939		376.9	0.22214	0.18907	0.31398	0.59096
376.93	0.0667	0.0482	0.0492		376.93	0.06593	0.04828	0.04929		376.93	0.22957	0.22087	0.30384	0.57572
376.96	0.0648	0.0485	0.0499		376.96	0.0657	0.0486	0.049		376.96	0.21465	0.25356	0.27473	0.56856
376.99	0.0657	0.0491	0.0483		376.99	0.06545	0.04832	0.04892		376.99	0.19894	0.22488	0.26714	0.56036
377.02	0.0652	0.0484	0.0488		377.02	0.06525	0.04855	0.04912		377.02	0.18668	0.2483	0.28677	0.58627
377.05	0.0662	0.0499	0.0495		377.05	0.06541	0.04887	0.0493		377.05	0.19629	0.28145	0.30418	0.60088
377.08	0.0645	0.0474	0.0486		377.08	0.06525	0.04872	0.04952		377.08	0.18663	0.2661	0.32629	0.60527
377.11	0.0648	0.0473	0.0501		377.11	0.06538	0.04865	0.04973		377.11	0.19445	0.25872	0.3471	0.58787
377.14	0.0659	0.0503	0.0511		377.14	0.06525	0.04862	0.04999		377.14	0.18647	0.25579	0.37216	0.60786
377.17	0.0659	0.0495	0.0502		377.17	0.06531	0.04857	0.04999		377.17	0.1903	0.25099	0.37274	0.60067
377.2	0.065	0.0471	0.0493		377.2	0.06534	0.04843	0.04999		377.2	0.19224	0.2367	0.37205	0.60165
377.23	0.0654	0.0488	0.0499		377.23	0.06584	0.0484	0.05001		377.23	0.22376	0.23303	0.37466	0.6057
377.26	0.0657	0.0484	0.0495		377.26	0.06602	0.04841	0.05015		377.26	0.23495	0.23379	0.38783	0.58043
377.29	0.0664	0.0477	0.0501		377.29	0.06633	0.04791	0.04983		377.29	0.25476	0.18266	0.35693	0.57107
377.32	0.0667	0.0481	0.0503		377.32	0.06642	0.048	0.04983		377.32	0.26047	0.19234	0.35636	0.58155
377.35	0.0676	0.0479	0.0503		377.35	0.06683	0.04854	0.04984		377.35	0.2861	0.24744	0.35801	0.59428
377.38	0.0663	0.0497	0.0506		377.38	0.06693	0.04851	0.04979		377.38	0.29279	0.24415	0.35304	0.60393
377.41	0.0671	0.0472	0.0472		377.41	0.06675	0.04872	0.04964		377.41	0.28145	0.26598	0.3381	0.60455
377.44	0.0654	0.0497	0.0503		377.44	0.06653	0.04885	0.04962		377.44	0.26757	0.27912	0.33613	0.59876
377.47	0.0677	0.05	0.0501		377.47	0.06606	0.04901	0.04968		377.47	0.23796	0.29571	0.34196	0.59228
377.5	0.0655	0.0476	0.05		377.5	0.06588	0.04867	0.04972		377.5	0.22631	0.26137	0.34593	0.60863
377.53	0.0651	0.0488	0.0495		377.53	0.06572	0.04851	0.05004		377.53	0.21644	0.24491	0.37737	0.59659
377.56	0.0658	0.0484	0.051		377.56	0.06562	0.04856	0.05056		377.56	0.21008	0.24941	0.42907	0.58964
377.59	0.0649	0.0487	0.0501		377.59	0.06576	0.0482	0.05051		377.59	0.21874	0.21263	0.42384	0.59521
377.62	0.0668	0.0466	0.0502		377.62	0.0656	0.04804	0.0505		377.62	0.20849	0.1964	0.42301	0.60819
377.65	0.0652	0.0496	0.0515		377.65	0.06572	0.0482	0.0506		377.65	0.21617	0.21311	0.43292	0.62333
377.68	0.0666	0.0479	0.0507		377.68	0.06606	0.04807	0.05064		377.68	0.23787	0.19938	0.43602	0.59827
377.71	0.0659	0.048	0.0502		377.71	0.06606	0.04808	0.05035		377.71	0.23753	0.20024	0.40806	0.58645
377.74	0.0654	0.0478	0.0495		377.74	0.06615	0.0483	0.05037		377.74	0.24343	0.22275	0.40946	0.58142
377.77	0.0659	0.0488	0.0509		377.77	0.06595	0.04867	0.05009		377.77	0.23087	0.26125	0.38276	0.58908
377.8	0.0676	0.0484	0.0499		377.8	0.06592	0.04853	0.04986		377.8	0.22886	0.2465	0.35953	0.57416
377.83	0.0648	0.0488	0.0495		377.83	0.06585	0.04861	0.04982		377.83	0.22462	0.25522	0.35629	0.57188
377.86	0.0659	0.0497	0.0504		377.86	0.06576	0.04878	0.05		377.86	0.21843	0.27234	0.37331	0.57355
377.89	0.0653	0.0487	0.0494		377.89	0.06583	0.04896	0.05024		377.89	0.22342	0.29084	0.39684	0.57281
377.92	0.0656	0.0479	0.0505		377.92	0.06558	0.04906	0.05032		377.92	0.20746	0.30153	0.40549	0.58607
377.95	0.0664	0.0485	0.0505		377.95	0.06547	0.04897	0.05065		377.95	0.20025	0.29173	0.43792	0.60068
377.98	0.065	0.0503	0.0516		377.98	0.0659	0.0487	0.05094		377.98	0.22727	0.2643	0.46627	0.60869
378.01	0.0666	0.0491	0.051		378.01	0.06594	0.04867	0.05082		378.01	0.23012	0.26079	0.45439	0.60072
378.04	0.065	0.0485	0.0506		378.04	0.06604	0.04871	0.05091		378.04	0.23613	0.26523	0.46343	0.60559
378.07	0.0667	0.0473	0.0508		378.07	0.06608	0.0488	0.05058		378.07	0.23897	0.27446	0.4301	0.59446
378.1	0.0668	0.0486	0.0505		378.1	0.06614	0.0485	0.05032		378.1	0.24275	0.24362	0.40522	0.59726
378.13	0.0658	0.0496	0.0493		378.13	0.06642	0.04842	0.05024		378.13	0.26057	0.23502	0.39719	0.59355
378.16	0.066	0.0484	0.0508		378.16	0.0664	0.0488	0.05019		378.16	0.25892	0.27482	0.39253	0.58953
378.19	0.0666	0.0492	0.0495		378.19	0.06644	0.04914	0.0502		378.19	0.26184	0.30967	0.39366	0.58939
378.22	0.0665	0.0483	0.0507		378.22	0.06616	0.04943	0.05014		378.22	0.24422	0.33921	0.38719	0.60583
378.25	0.0665	0.0503	0.051		378.25	0.06593	0.04938	0.05022		378.25	0.22963	0.33407	0.39476	0.61359
378.28	0.0655	0.0498	0.0495		378.28	0.06576	0.04926	0.05035		378.28	0.21859	0.32172	0.40762	0.61906
378.31	0.0652	0.0491	0.0504		378.31	0.0656	0.04915	0.05035		378.31	0.20846	0.31094	0.40769	0.59927
378.34	0.0653	0.049	0.0501		378.34	0.06534	0.04916	0.0504		378.34	0.19246	0.31142	0.41269	0.59685
378.37	0.065	0.0485	0.0508		378.37	0.0654	0.04886	0.05047		378.37	0.1962	0.28051	0.41992	0.60427
378.4	0.0657	0.0482	0.0508		378.4	0.06551	0.04846	0.05078		378.4	0.20283	0.23951	0.45074	0.63118
378.43	0.0662	0.0485	0.0509		378.43	0.0658	0.04836	0.05106		378.43	0.22136	0.22897	0.47772	0.6263
378.46	0.0655	0.0495	0.0505		378.46	0.06596	0.04829	0.05101		378.46	0.23128	0.22195	0.47331	0.6283
378.49	0.0666	0.0469	0.052		378.49	0.06604	0.04838	0.05097		378.49	0.23616	0.23089	0.46902	0.60392
378.52	0.0657	0.0489	0.051		378.52	0.06597	0.04853	0.05062		378.52	0.2323	0.24614	0.43418	0.59667
378.55	0.066	0.0485	0.0498		378.55	0.06562	0.04877	0.05036		378.55	0.20967	0.27107	0.40902	0.60644
378.58	0.0653	0.0487	0.0499		378.58	0.0654	0.04869	0.04998		378.58	0.19565	0.26312	0.37122	0.59985
378.61	0.0652	0.0495	0.0497		378.61	0.06516	0.04875	0.04984		378.61	0.18093	0.26896	0.35785	0.58165
378.64	0.0646	0.0489	0.0491		378.64	0.06498	0.04888	0.04949		378.64	0.16931	0.28301	0.32368	0.58198
378.67	0.0645	0.049	0.05		378.67	0.06487	0.0489	0.04953		378.67	0.16268	0.28517	0.32714	0.5909
378.7	0.0655	0.0477	0.0495		378.7	0.06484	0.04892	0.04975		378.7	0.16077	0.28728	0.34916	0.58682
378.73	0.0648	0.0493	0.0506		378.73	0.06507	0.04884	0.05001		378.73	0.17509	0.27847	0.37483	0.60228
378.76	0.0656	0.0487	0.0492		378.76	0.06525	0.04885	0.05007		378.76	0.18643	0.2795	0.38005	0.61036
378.79	0.0648	0.05	0.0505		378.79	0.06552	0.04864	0.05033		378.79	0.20357	0.2575	0.40579	0.59996
378.82	0.0661	0.0479	0.0509		378.82	0.06579	0.04863	0.0504		378.82	0.22042	0.25692	0.41317	0.60634
378.85	0.0662	0.0486	0.0505		378.85	0.06596	0.04884	0.0504		378.85	0.23165	0.2788	0.41306	0.61041
378.88	0.0658	0.0487	0.0494		378.88	0.06603	0.04866	0.05009		378.88	0.23589	0.25985	0.38205	0.60523
378.91	0.0664	0.0474	0.0511		378.91	0.06605	0.04855	0.04995		378.91	0.23706	0.24818	0.36902	0.6063
378.94	0.0664	0.0501	0.0495		378.94	0.06611	0.0486	0.04975		378.94	0.24108	0.25419	0.34939	0.61286
378.97	0.0658	0.0493	0.0489		378.97	0.06613	0.04881	0.04951		378.97	0.24189	0.27573	0.32544	0.60632
379	0.0653	0.0479	0.049		379	0.06621	0.04899	0.04955		379	0.24735	0.29403	0.32893	0.60206
379.03	0.0667	0.0486	0.0502		379.03	0.0663	0.04907	0.04976		379.03	0.25259	0.30253	0.35026	0.62365
379.06	0.0664	0.0499	0.0504		379.06	0.06609	0.04921	0.04982		379.06	0.23976	0.3167	0.35549	0.61096
379.09	0.0668	0.0487	0.0493		379.09	0.06594	0.04886	0.05015		379.09	0.23025	0.28089	0.38801	0.61113
379.12	0.0658	0.0498	0.0509		379.12	0.06603	0.04876	0.05035		379.12	0.23601	0.27069	0.40806	0.60702
379.15	0.0656	0.0482	0.0507		379.15	0.06611	0.04898	0.05044		379.15	0.24089	0.29297	0.41655	0.61762
379.18	0.0651	0.0487	0.05		379.18	0.06616	0.0487	0.05023		379.18	0.244	0.26413	0.39567	0.6254
379.21	0.0664	0.0477	0.0501		379.21	0.06614	0.04835	0.05012		379.21	0.24269	0.22798	0.38505	0.62709
379.24	0.0674	0.0485	0.0503		379.24	0.06628	0.04815	0.05023		379.24	0.25178	0.2079	0.39581	0.62009
379.27	0.0668	0.0496	0.0501		379.27	0.06659	0.04815	0.05026		379.27	0.27117	0.20716	0.39907	0.61203
379.3	0.0667	0.047	0.0494		379.3	0.06702	0.0484	0.05008		379.3	0.29811	0.2337	0.38141	0.61914
379.33	0.0657	0.048	0.0505		379.33	0.06704	0.04841	0.05002		379.33	0.29973	0.2342	0.37542	0.61766
379.36	0.0676	0.0486	0.051		379.36	0.06676	0.04889	0.04998		379.36	0.28175	0.28409	0.37194	0.60542
379.39	0.0672	0.05	0.05		379.39	0.06669	0.04874	0.04979		379.39	0.27724	0.26843	0.35294	0.59218
379.42	0.0673	0.0488	0.0481		379.42	0.06643	0.04894	0.04984		379.42	0.26111	0.28875	0.3576	0.58452
379.45	0.065	0.0488	0.0504		379.45	0.06646	0.04915	0.04989		379.45	0.26269	0.31039	0.36269	0.60689
379.48	0.0661	0.0501	0.0503		379.48	0.0663	0.04906	0.05019		379.48	0.2531	0.30114	0.39221	0.59704
379.51	0.0666	0.047	0.0497		379.51	0.06595	0.04881	0.05028		379.51	0.23069	0.2759	0.40083	0.5939
379.54	0.065	0.0499	0.0514		379.54	0.06572	0.04859	0.05072		379.54	0.21591	0.25253	0.44451	0.5968
379.57	0.0673	0.0479	0.051		379.57	0.06571	0.0487	0.0509		379.57	0.21533	0.26379	0.46242	0.61055
379.6	0.0651	0.049	0.0519		379.6	0.06613	0.04836	0.05084		379.6	0.24195	0.22916	0.45618	0.61181
379.63	0.0658	0.048	0.0492		379.63	0.06616	0.04826	0.05089		379.63	0.24405	0.21842	0.46148	0.60664
379.66	0.0657	0.0486	0.0514		379.66	0.06645	0.04849	0.05089		379.66	0.26246	0.24232	0.46077	0.60081
379.69	0.0674	0.0484	0.0501		379.69	0.06666	0.04825	0.05066		379.69	0.27579	0.21792	0.43822	0.60011
379.72	0.0676	0.0471	0.0514		379.72	0.06649	0.04824	0.05039		379.72	0.26467	0.2172	0.41152	0.61802
379.75	0.0662	0.0495	0.0503		379.75	0.06651	0.04832	0.05032		379.75	0.26593	0.22541	0.40517	0.62459
379.78	0.0668	0.0485	0.0503		379.78	0.06655	0.04853	0.05044		379.78	0.26845	0.24688	0.41682	0.62214
379.81	0.0652	0.0481	0.0499		379.81	0.0662	0.04851	0.05021		379.81	0.24682	0.24503	0.39402	0.62643
379.84	0.0656	0.0481	0.0495		379.84	0.06584	0.04858	0.05016		379.84	0.22348	0.25219	0.38939	0.61552
379.87	0.066	0.0499	0.0513		379.87	0.06582	0.0487	0.05017		379.87	0.22245	0.26396	0.39063	0.61782
379.9	0.0672	0.0482	0.0502		379.9	0.06589	0.04856	0.05058		379.9	0.22677	0.2501	0.43102	0.62316
379.93	0.0645	0.0481	0.0506		379.93	0.06594	0.04849	0.05085		379.93	0.23038	0.24222	0.45698	0.63736
379.96	0.0666	0.0487	0.0506		379.96	0.06619	0.04857	0.05116		379.96	0.24615	0.25109	0.48781	0.64657
379.99	0.0665	0.0488	0.0521		379.99	0.06649	0.04848	0.05134		379.99	0.26458	0.24148	0.50526	0.6506
380.02	0.0659	0.0484	0.0517		380.02	0.06632	0.04852	0.05113		380.02	0.25391	0.24549	0.48458
380.05	0.0668	0.0478	0.0508		380.05	0.0661	0.04868	0.05105		380.05	0.24001	0.26168	0.47687
380.08	0.0667	0.0498	0.0511		380.08	0.0664	0.04889	0.05106		380.08	0.25906	0.2833	0.47769
380.11	0.0668	0.0486	0.0504		380.11	0.06634	0.04893	0.05081		380.11	0.25514	0.28805	0.45322
380.14	0.0642	0.0496	0.0498		380.14	0.06626	0.04903	0.05032		380.14	0.25043	0.29843	0.40503
380.17	0.0665	0.0484	0.0507		380.17	0.06629	0.04913	0.05019		380.17	0.25234	0.30868	0.39228
380.2	0.0678	0.05	0.0514		380.2	0.06655	0.04927	0.05015		380.2	0.26881	0.32266	0.38804
380.23	0.0664	0.0487	0.0491		380.23	0.0664	0.04939	0.0504		380.23	0.2592	0.33527	0.41306
380.26	0.0656	0.0493	0.0498		380.26	0.06635	0.0495	0.05064		380.26	0.25593	0.3461	0.43655
380.29	0.0671	0.0495	0.0512		380.29	0.0664	0.04943	0.05078		380.29	0.25943	0.33914	0.45029
380.32	0.067	0.0501	0.0512		380.32	0.06608	0.04939	0.05082		380.32	0.23875	0.33556	0.45407
380.35	0.0637	0.0497	0.0522		380.35	0.06588	0.04904	0.05083		380.35	0.22599	0.29869	0.45526
380.38	0.0665	0.0478	0.0502		380.38	0.066	0.04889	0.05119		380.38	0.23374	0.28349	0.49054
380.41	0.0664	0.0487	0.0507		380.41	0.06613	0.04843	0.05127		380.41	0.24195	0.23663	0.49875
380.44	0.0665	0.0481	0.051		380.44	0.06606	0.04833	0.05112		380.44	0.23772	0.22558	0.48393
380.47	0.066	0.048	0.0508		380.47	0.06633	0.04808	0.05094		380.47	0.25488	0.20012	0.46643
380.5	0.0666	0.0484	0.052		380.5	0.06664	0.04837	0.05082		380.5	0.27422	0.23029	0.45377
380.53	0.0667	0.0483	0.0511		380.53	0.06661	0.0487	0.05078		380.53	0.27255	0.26422	0.44985
380.56	0.0662	0.0498	0.0498		380.56	0.06647	0.04903	0.05059		380.56	0.2639	0.29775	0.43162
380.59	0.0668	0.0483	0.0499		380.59	0.06637	0.04908	0.05034		380.59	0.25743	0.30378	0.40689
380.62	0.0662	0.0505	0.0505		380.62	0.0664	0.04942	0.05026		380.62	0.25902	0.33806	0.39877
380.65	0.0668	0.049	0.0499		380.65	0.066	0.04961	0.0501		380.65	0.23382	0.3579	0.38368
380.68	0.0645	0.0499	0.0508		380.68	0.06577	0.04953	0.05026		380.68	0.21931	0.34978	0.39893
380.71	0.0662	0.0482	0.0502		380.71	0.06554	0.04947	0.05061		380.71	0.20487	0.34373	0.43359
380.74	0.0658	0.0511	0.051		380.74	0.06533	0.04953	0.05087		380.74	0.19178	0.35014	0.45918
380.77	0.0642	0.0489	0.0504		380.77	0.0653	0.04918	0.05079		380.77	0.18955	0.31341	0.45123
380.8	0.066	0.0484	0.0511		380.8	0.06551	0.04911	0.05074		380.8	0.20292	0.30676	0.44655
380.83	0.0655	0.0497	0.0515		380.83	0.06589	0.0489	0.05083		380.83	0.22689	0.28442	0.45531
380.86	0.0662	0.0485	0.0505		380.86	0.06616	0.04881	0.05054		380.86	0.24418	0.27587	0.4265
380.89	0.0665	0.0481	0.0492		380.89	0.06642	0.04835	0.05035		380.89	0.26048	0.22829	0.40785
380.92	0.0674	0.0487	0.0506		380.92	0.06684	0.04853	0.05016		380.92	0.28682	0.24693	0.38927
380.95	0.0665	0.0487	0.0509		380.95	0.06681	0.04871	0.04993		380.95	0.2851	0.26543	0.36684
380.98	0.0672	0.0485	0.0482		380.98	0.06676	0.04868	0.04977		380.98	0.2819	0.26211	0.35051
381.01	0.0657	0.0485	0.0509		381.01	0.0665	0.04891	0.04978		381.01	0.26543	0.28529	0.35226
381.04	0.0671	0.0498	0.0495		381.04	0.06613	0.04911	0.04993		381.04	0.24214	0.30647	0.36675
381.07	0.0656	0.0495	0.05		381.07	0.06588	0.049	0.04984		381.07	0.22608	0.29514	0.3581
381.1	0.0654	0.0484	0.0497		381.1	0.06581	0.04911	0.0501		381.1	0.22185	0.30606	0.38315
381.13	0.0657	0.0492	0.0503		381.13	0.06586	0.04914	0.05037		381.13	0.22481	0.30916	0.40989
381.16	0.0657	0.0492	0.0509		381.16	0.06599	0.04919	0.05024		381.16	0.23352	0.31498	0.39687
381.19	0.0667	0.0483	0.0503		381.19	0.06612	0.04889	0.05038		381.19	0.24124	0.28322	0.41139
381.22	0.0665	0.0498	0.0509		381.22	0.06642	0.04865	0.0507		381.22	0.26038	0.2586	0.44196
381.25	0.0671	0.0487	0.0499		381.25	0.06695	0.04882	0.05095		381.25	0.29425	0.27698	0.46664
381.28	0.0664	0.0488	0.0508		381.28	0.06726	0.0486	0.05075		381.28	0.31357	0.2538	0.44765
381.31	0.0676	0.0473	0.051		381.31	0.06738	0.04869	0.05058		381.31	0.32105	0.2635	0.43072
381.34	0.0673	0.0487	0.0521		381.34	0.06737	0.0487	0.05051		381.34	0.32029	0.26398	0.424
381.37	0.0688	0.0503	0.0497		381.37	0.06716	0.04889	0.05041		381.37	0.30723	0.28366	0.41421
381.4	0.0663	0.048	0.0489		381.4	0.0671	0.04902	0.0503		381.4	0.30373	0.29735	0.40345
381.43	0.0663	0.0499	0.0505		381.43	0.0669	0.04919	0.05024		381.43	0.29064	0.31476	0.39675
381.46	0.0665	0.0488	0.0506		381.46	0.06643	0.04948	0.05034		381.46	0.26097	0.34452	0.4071
381.49	0.0658	0.0502	0.0507		381.49	0.06637	0.04921	0.05044		381.49	0.25755	0.31634	0.4165
381.52	0.0673	0.0479	0.0505		381.52	0.06593	0.04913	0.05085		381.52	0.22939	0.30868	0.45687
381.55	0.0653	0.0498	0.0518		381.55	0.06603	0.04914	0.05122		381.55	0.23567	0.30993	0.49393
381.58	0.0659	0.0492	0.0511		381.58	0.06598	0.0488	0.05139		381.58	0.2328	0.27479	0.50983
381.61	0.0667	0.0479	0.0507		381.61	0.06594	0.04849	0.05125		381.61	0.22994	0.24218	0.49627
381.64	0.0643	0.0491	0.0515		381.64	0.06579	0.04828	0.05117		381.64	0.2203	0.22054	0.48829
381.67	0.0668	0.0476	0.0521		381.67	0.06581	0.04845	0.05096		381.67	0.2218	0.23831	0.46804
381.7	0.0662	0.0481	0.0506		381.7	0.06597	0.04815	0.0508		381.7	0.23191	0.20793	0.45226
381.73	0.0658	0.0478	0.0491		381.73	0.06621	0.04835	0.05069		381.73	0.24733	0.22834	0.44134
381.76	0.0657	0.0497	0.0511		381.76	0.06634	0.04869	0.05048		381.76	0.25559	0.26329	0.42072
381.79	0.0674	0.0489	0.0504		381.79	0.06674	0.04881	0.05034		381.79	0.28084	0.2759	0.40719
381.82	0.0661	0.0482	0.051		381.82	0.06646	0.04909	0.05016		381.82	0.26281	0.30388	0.3895
381.85	0.0677	0.0499	0.0498		381.85	0.06628	0.04909	0.05042		381.85	0.25167	0.30412	0.41517
381.88	0.0657	0.0493	0.0504		381.88	0.0664	0.04909	0.05072		381.88	0.25923	0.30405	0.44462
381.91	0.0664	0.0487	0.051		381.91	0.06615	0.04909	0.05078		381.91	0.24366	0.30453	0.45042
381.94	0.0649	0.0489	0.0502		381.94	0.06622	0.04931	0.05095		381.94	0.24766	0.3267	0.46703
381.97	0.0661	0.0491	0.0521		381.97	0.06639	0.04924	0.05127		381.97	0.25886	0.31978	0.49889
382	0.0679	0.0496	0.0517		382	0.06647	0.04904	0.05122		382	0.26334	0.29929	0.4932
382.03	0.0659	0.0499	0.0512		382.03	0.06676	0.04917	0.05135		382.03	0.28218	0.31241	0.50618
382.06	0.0684	0.0488	0.0508		382.06	0.06694	0.04935	0.0513		382.06	0.2936	0.3315	0.50095
382.09	0.0661	0.0484	0.0517		382.09	0.06709	0.04933	0.05123		382.09	0.30303	0.32907	0.49483
382.12	0.0669	0.0497	0.0495		382.12	0.06703	0.04956	0.05093		382.12	0.2988	0.35259	0.46519
382.15	0.0667	0.05	0.0528		382.15	0.06694	0.04948	0.05083		382.15	0.29332	0.34447	0.4551
382.18	0.0674	0.0498	0.0502		382.18	0.06698	0.04947	0.05087		382.18	0.2958	0.3438	0.45875
382.21	0.0667	0.0493	0.0507		382.21	0.06695	0.04959	0.05091		382.21	0.29397	0.35588	0.46283
382.24	0.0674	0.0503	0.0507		382.24	0.06692	0.04965	0.05101		382.24	0.29214	0.36241	0.47302
382.27	0.0666	0.048	0.0509		382.27	0.06661	0.04929	0.05111		382.27	0.27273	0.32475	0.48318
382.3	0.0663	0.0494	0.0516		382.3	0.06654	0.04902	0.05086		382.3	0.26785	0.29723	0.45822
382.33	0.0671	0.0494	0.0513		382.33	0.06646	0.04894	0.05117		382.33	0.26309	0.28901	0.48827
382.36	0.0648	0.0491	0.0514		382.36	0.06646	0.04865	0.05118		382.36	0.26322	0.25906	0.48997
382.39	0.0668	0.0476	0.0504		382.39	0.06634	0.04852	0.05141		382.39	0.25509	0.24515	0.5124
382.42	0.0673	0.0487	0.0514		382.42	0.06644	0.04856	0.05161		382.42	0.26184	0.24965	0.53166
382.45	0.0665	0.0488	0.0518		382.45	0.06631	0.04853	0.05152		382.45	0.25352	0.24621	0.52341
382.48	0.066	0.0477	0.0518		382.48	0.06637	0.04849	0.05137		382.48	0.25758	0.24237	0.50809
382.51	0.066	0.0495	0.0523		382.51	0.06627	0.04866	0.0514		382.51	0.25119	0.25978	0.5115
382.54	0.0664	0.0487	0.0509		382.54	0.06619	0.04903	0.05128		382.54	0.24571	0.29847	0.49919
382.57	0.0656	0.0496	0.0497		382.57	0.06616	0.04905	0.05065		382.57	0.24428	0.30018	0.43792
382.6	0.067	0.0483	0.0504		382.6	0.06624	0.0493	0.05037		382.6	0.24929	0.32578	0.40987
382.63	0.0653	0.0499	0.0514		382.63	0.06639	0.04955	0.05027		382.63	0.2587	0.35165	0.39971
382.66	0.0679	0.0499	0.0494		382.66	0.06615	0.0495	0.05026		382.66	0.2434	0.34675	0.3987
382.69	0.0655	0.049	0.0496		382.69	0.06617	0.04935	0.05064		382.69	0.24463	0.33076	0.43664
382.72	0.066	0.05	0.052		382.72	0.06623	0.0493	0.05111		382.72	0.24867	0.32586	0.48237
382.75	0.0663	0.0491	0.0512		382.75	0.06631	0.04935	0.051		382.75	0.25351	0.33128	0.47226
382.78	0.0652	0.0486	0.0511		382.78	0.06634	0.04895	0.05103		382.78	0.25516	0.29033	0.47494
382.81	0.0678	0.0481	0.0517		382.81	0.06636	0.04877	0.05103		382.81	0.25647	0.27177	0.47508
382.84	0.0666	0.0501	0.0509		382.84	0.06673	0.04881	0.05086		382.84	0.27988	0.2753	0.45774
382.87	0.067	0.0486	0.049		382.87	0.06678	0.04877	0.05039		382.87	0.28346	0.27114	0.41212
382.9	0.0658	0.048	0.0508		382.9	0.06672	0.0488	0.05017		382.9	0.27933	0.27484	0.3904
382.93	0.0678	0.0493	0.0497		382.93	0.06686	0.04911	0.05014		382.93	0.28813	0.30688	0.38687
382.96	0.0664	0.0497	0.0508		382.96	0.06683	0.04949	0.04987		382.96	0.2861	0.34591	0.36095
382.99	0.0666	0.0492	0.0495		382.99	0.06696	0.04936	0.04992		382.99	0.29429	0.33167	0.36609
383.02	0.0667	0.0493	0.05		383.02	0.06694	0.04961	0.05017		383.02	0.29331	0.3578	0.39067
383.05	0.068	0.0511	0.0507		383.05	0.06701	0.04989	0.05017		383.05	0.29804	0.38713	0.39042
383.08	0.0671	0.0497	0.0491		383.08	0.06677	0.04976	0.05038		383.08	0.2826	0.37348	0.41118
383.11	0.066	0.0481	0.0511		383.11	0.06676	0.04973	0.05052		383.11	0.28224	0.37003	0.42508
383.14	0.0667	0.0504	0.0513		383.14	0.06671	0.04969	0.05075		383.14	0.2788	0.36604	0.44698
383.17	0.0668	0.0503	0.0507		383.17	0.06678	0.04929	0.05071		383.17	0.2834	0.32446	0.44352
383.2	0.0664	0.0485	0.0506		383.2	0.06675	0.04912	0.0505		383.2	0.28143	0.30758	0.42308
383.23	0.067	0.0493	0.0508		383.23	0.06704	0.04906	0.05075		383.23	0.29997	0.30109	0.44762
383.26	0.0678	0.0487	0.0501		383.26	0.0672	0.04938	0.05078		383.26	0.3095	0.33402	0.4507
383.29	0.0677	0.0483	0.0503		383.29	0.06751	0.04887	0.05063		383.29	0.32909	0.28212	0.4359
383.32	0.0669	0.0503	0.0506		383.32	0.06745	0.04891	0.05085		383.32	0.32532	0.28538	0.45719
383.35	0.0676	0.0486	0.0526		383.35	0.06754	0.04928	0.05066		383.35	0.33113	0.32362	0.43838
383.38	0.0672	0.0506	0.0507		383.38	0.06743	0.04932	0.05072		383.38	0.32455	0.32809	0.44435
383.41	0.0684	0.0471	0.0492		383.41	0.06717	0.0495	0.05076		383.41	0.30781	0.34682	0.44854
383.44	0.0656	0.0507	0.0516		383.44	0.0671	0.04958	0.05095		383.44	0.30345	0.35468	0.46726
383.47	0.0678	0.0503	0.0495		383.47	0.06685	0.04973	0.05086		383.47	0.28748	0.3701	0.4582
383.5	0.0664	0.0491	0.0522		383.5	0.06655	0.04967	0.05084		383.5	0.2689	0.3644	0.45577
383.53	0.066	0.0499	0.0511		383.53	0.0662	0.0497	0.05109		383.53	0.24639	0.36767	0.4807
383.56	0.0666	0.0498	0.052		383.56	0.06606	0.04983	0.05121		383.56	0.23738	0.38079	0.49253
383.59	0.0654	0.05	0.05		383.59	0.06631	0.04925	0.05116		383.59	0.25377	0.32074	0.48767
383.62	0.0665	0.0476	0.0513		383.62	0.06627	0.04904	0.05118		383.62	0.251	0.2996	0.48923
383.65	0.066	0.0505	0.0507		383.65	0.06662	0.04906	0.05102		383.65	0.27293	0.30167	0.47389
383.68	0.0678	0.048	0.0514		383.68	0.06706	0.0489	0.05107		383.68	0.30098	0.28442	0.47909
383.71	0.0673	0.0485	0.0516		383.71	0.06712	0.04867	0.05106		383.71	0.30495	0.26069	0.47818
383.74	0.0672	0.0491	0.0504		383.74	0.06728	0.04907	0.05116		383.74	0.31509	0.30225	0.48767
383.77	0.0674	0.0497	0.0518		383.77	0.06731	0.04914	0.05096		383.77	0.31683	0.30914	0.46843
383.8	0.0675	0.0487	0.0504		383.8	0.06705	0.04916	0.05097		383.8	0.30044	0.31193	0.4688
383.83	0.0656	0.0489	0.051		383.83	0.06682	0.04922	0.05071		383.83	0.28568	0.31757	0.4434
383.86	0.0671	0.0512	0.0506		383.86	0.06638	0.04931	0.05099		383.86	0.25787	0.32715	0.47136
383.89	0.0668	0.0473	0.0511		383.89	0.06618	0.04941	0.05121		383.89	0.24539	0.33683	0.49281
383.92	0.0651	0.0503	0.0514		383.92	0.06602	0.04932	0.05151		383.92	0.23519	0.3278	0.52185
383.95	0.0667	0.048	0.0512		383.95	0.06592	0.04934	0.05156		383.95	0.22886	0.33047	0.52703
383.98	0.0646	0.051	0.0534		383.98	0.06625	0.04922	0.05176		383.98	0.24999	0.31791	0.54669
384.01	0.0675	0.0491	0.051		384.01	0.06643	0.04902	0.05179		384.01	0.26088	0.29677	0.54987
384.04	0.0665	0.0482	0.0521		384.04	0.06675	0.04923	0.05161		384.04	0.28129	0.31882	0.53173
384.07	0.0669	0.0492	0.0498		384.07	0.0671	0.049	0.0513		384.07	0.30355	0.2947	0.50125
384.1	0.0683	0.0491	0.0527		384.1	0.06713	0.04913	0.05103		384.1	0.3052	0.30839	0.47469
384.13	0.0672	0.049	0.0502		384.13	0.06747	0.04902	0.05096		384.13	0.32701	0.29679	0.46788
384.16	0.0667	0.0494	0.0506		384.16	0.06726	0.04945	0.05091		384.16	0.31359	0.34156	0.46304
384.19	0.0671	0.0499	0.0507		384.19	0.06753	0.0498	0.05095		384.19	0.33057	0.37735	0.46673
384.22	0.0673	0.0497	0.0515		384.22	0.06728	0.04994	0.05093		384.22	0.31457	0.39224	0.46474
384.25	0.0679	0.0503	0.0517		384.25	0.06687	0.05011	0.05065		384.25	0.28887	0.40992	0.43701
384.28	0.0667	0.0503	0.0494		384.28	0.06669	0.05007	0.05091		384.28	0.27727	0.40528	0.46343
384.31	0.0672	0.0501	0.052		384.31	0.06668	0.0498	0.05125		384.31	0.27665	0.37713	0.49607
384.34	0.0648	0.0496	0.0499		384.34	0.0664	0.04986	0.0512		384.34	0.25917	0.38374	0.49134
384.37	0.066	0.0492	0.0518		384.37	0.06634	0.04932	0.05125		384.37	0.25551	0.32852	0.4965
384.4	0.0668	0.0486	0.0522		384.4	0.06633	0.04884	0.05146		384.4	0.25467	0.27854	0.51717
384.43	0.0675	0.0489	0.0525		384.43	0.0665	0.04845	0.05178		384.43	0.26562	0.23836	0.54818
384.46	0.0659	0.0497	0.0499		384.46	0.06653	0.0485	0.05169		384.46	0.26757	0.24345	0.53974
384.49	0.0673	0.0459	0.0522		384.49	0.06693	0.04861	0.05174		384.49	0.29297	0.25435	0.54492
384.52	0.0664	0.0493	0.0517		384.52	0.06683	0.04877	0.05137		384.52	0.28636	0.27162	0.50875
384.55	0.0665	0.0493	0.0514		384.55	0.06662	0.04917	0.05109		384.55	0.27311	0.31243	0.48068
384.58	0.0666	0.0506	0.051		384.58	0.06656	0.04929	0.05079		384.58	0.2691	0.32451	0.45168
384.61	0.0675	0.0491	0.0502		384.61	0.06652	0.04955	0.05086		384.61	0.2666	0.35177	0.45843
384.64	0.0659	0.0497	0.0504		384.64	0.06665	0.05002	0.05034		384.64	0.27519	0.39969	0.40712
384.67	0.0661	0.0502	0.0501		384.67	0.06664	0.0499	0.05025		384.67	0.27435	0.38775	0.39827
384.7	0.0669	0.0488	0.0502		384.7	0.06666	0.04973	0.05019		384.7	0.27581	0.37077	0.39196
384.73	0.0665	0.0503	0.0511		384.73	0.06655	0.04956	0.05047		384.73	0.26862	0.35292	0.41971
384.76	0.068	0.0499	0.0496		384.76	0.06641	0.04959	0.05064		384.76	0.25963	0.35609	0.43657
384.79	0.0651	0.0497	0.0511		384.79	0.06661	0.04923	0.05072		384.79	0.27229	0.31867	0.44446
384.82	0.067	0.0481	0.0508		384.82	0.06672	0.04914	0.05069		384.82	0.27955	0.3096	0.4415
384.85	0.066	0.0495	0.0517		384.85	0.06664	0.04939	0.05077		384.85	0.27464	0.33517	0.44932
384.88	0.0668	0.0491	0.0499		384.88	0.06674	0.04937	0.05068		384.88	0.2805	0.33361	0.44063
384.91	0.0676	0.0489	0.0505		384.91	0.06661	0.04943	0.05071		384.91	0.27277	0.33955	0.44334
384.94	0.0671	0.0509	0.0503		384.94	0.0668	0.0496	0.05059		384.94	0.28424	0.35722	0.43182
384.97	0.0661	0.0505	0.0513		384.97	0.06686	0.04999	0.05042		384.97	0.28856	0.39659	0.41441
385	0.0669	0.0492	0.05		385	0.06704	0.04997	0.05024		385	0.29988	0.39539	0.39712
385.03	0.0662	0.0493	0.0506		385.03	0.06679	0.05011	0.0506		385.03	0.28393	0.40954	0.43262
385.06	0.0674	0.0506	0.0508		385.06	0.06682	0.05038	0.05075		385.06	0.28564	0.43716	0.44701
385.09	0.0682	0.0508	0.0498		385.09	0.06692	0.05018	0.05089		385.09	0.29219	0.41645	0.4607
385.12	0.0663	0.0498	0.0515		385.12	0.06721	0.05008	0.05126		385.12	0.31045	0.40646	0.49795
385.15	0.0662	0.0506	0.0527		385.15	0.0672	0.05024	0.05175		385.15	0.30974	0.42287	0.54602
385.18	0.0682	0.0506	0.0514		385.18	0.0676	0.04996	0.05169		385.18	0.33525	0.39371	0.5401
385.21	0.0672	0.0481	0.0517		385.21	0.06739	0.04932	0.0518		385.21	0.32193	0.32823	0.55109
385.24	0.0682	0.0491	0.0528		385.24	0.06728	0.04899	0.05191		385.24	0.31465	0.29362	0.5613
385.27	0.0672	0.05	0.0509		385.27	0.06754	0.049	0.05163		385.27	0.33114	0.29463	0.53387
385.3	0.0684	0.0477	0.0502		385.3	0.06767	0.0487	0.05128		385.3	0.33968	0.26449	0.499
385.33	0.0653	0.0481	0.0523		385.33	0.06725	0.04861	0.05113		385.33	0.31263	0.25438	0.48501
385.36	0.0676	0.0499	0.0512		385.36	0.06719	0.04921	0.05081		385.36	0.30918	0.3168	0.4535
385.39	0.0683	0.0497	0.0503		385.39	0.06715	0.04924	0.05045		385.39	0.30631	0.3198	0.41781
385.42	0.0673	0.0481	0.0499		385.42	0.06695	0.04922	0.05044		385.42	0.29395	0.31755	0.41691
385.45	0.0654	0.0498	0.0505		385.45	0.06687	0.04938	0.05053		385.45	0.28879	0.33457	0.42533
385.48	0.0677	0.0512	0.0502		385.48	0.06718	0.04942	0.05046		385.48	0.3084	0.33782	0.41856
385.51	0.0671	0.0477	0.0503		385.51	0.0668	0.0492	0.05035		385.51	0.2847	0.31598	0.40804
385.54	0.0657	0.0486	0.0513		385.54	0.06667	0.04922	0.05079		385.54	0.27631	0.31735	0.45086
385.57	0.068	0.0495	0.0517		385.57	0.06677	0.04949	0.05086		385.57	0.28275	0.34586	0.45843
385.6	0.0672	0.0501	0.0502		385.6	0.06711	0.04904	0.0511		385.6	0.30426	0.29867	0.48212
385.63	0.0659	0.0487	0.0497		385.63	0.06701	0.04894	0.0511		385.63	0.29758	0.28937	0.4818
385.66	0.0671	0.0495	0.0532		385.66	0.06712	0.04947	0.05105		385.66	0.3047	0.34385	0.47659
385.69	0.0675	0.0497	0.05		385.69	0.06727	0.0495	0.05091		385.69	0.314	0.34663	0.46265
385.72	0.0681	0.0475	0.0518		385.72	0.06704	0.0493	0.05059		385.72	0.29944	0.32598	0.43109
385.75	0.0664	0.0506	0.0496		385.75	0.06692	0.04939	0.05093		385.75	0.29195	0.33505	0.46485
385.78	0.0667	0.0505	0.0509		385.78	0.06703	0.04953	0.05086		385.78	0.29874	0.34966	0.45845
385.81	0.0669	0.0489	0.0504		385.81	0.06656	0.04936	0.05046		385.81	0.2696	0.33239	0.41834
385.84	0.066	0.0486	0.0501		385.84	0.06625	0.04928	0.05062		385.84	0.24993	0.32384	0.43439
385.87	0.066	0.0501	0.0529		385.87	0.0662	0.0494	0.0506		385.87	0.24627	0.33614	0.43267
385.9	0.0673	0.0487	0.0495		385.9	0.06634	0.0492	0.05081		385.9	0.25553	0.31548	0.45283
385.93	0.0651	0.0488	0.0501		385.93	0.0666	0.0492	0.05089		385.93	0.27173	0.31574	0.46091
385.96	0.0671	0.0496	0.0511		385.96	0.06672	0.04935	0.05106		385.96	0.27951	0.33157	0.47751
385.99	0.0676	0.0501	0.0517		385.99	0.06735	0.04948	0.05113		385.99	0.31919	0.34445	0.48499
386.02	0.0673	0.0495	0.051		386.02	0.06754	0.04924	0.05108		386.02	0.33117	0.31997	0.48024
386.05	0.0683	0.0485	0.0519		386.05	0.06749	0.04933	0.05131		386.05	0.32784	0.32905	0.50256
386.08	0.067	0.0495	0.0509		386.08	0.0676	0.04928	0.05136		386.08	0.33475	0.3236	0.50779
386.11	0.0689	0.0496	0.051		386.11	0.06748	0.04929	0.05109		386.11	0.32766	0.32499	0.48052
386.14	0.0657	0.0483	0.0508		386.14	0.0673	0.0492	0.05074		386.14	0.3164	0.31586	0.44616
386.17	0.0667	0.05	0.0503		386.17	0.06719	0.04938	0.05048		386.17	0.309	0.33453	0.42079
386.2	0.0676	0.0498	0.0516		386.2	0.06709	0.04961	0.05025		386.2	0.30259	0.35758	0.39845
386.23	0.0679	0.0499	0.0492		386.23	0.06693	0.04976	0.05047		386.23	0.29301	0.37334	0.41962
386.26	0.0662	0.049	0.05		386.26	0.06672	0.04999	0.05068		386.26	0.27911	0.39755	0.44081
386.29	0.067	0.0506	0.0509		386.29	0.06698	0.05022	0.05098		386.29	0.29602	0.42063	0.46974
386.32	0.0668	0.0504	0.0518		386.32	0.06686	0.05017	0.05119		386.32	0.28857	0.41523	0.49013
386.35	0.0658	0.0505	0.0524		386.35	0.06653	0.05014	0.05134		386.35	0.26753	0.41237	0.50545
386.38	0.0673	0.0499	0.0516		386.38	0.06662	0.04986	0.05192		386.38	0.27314	0.38398	0.56238
386.41	0.0673	0.0497	0.0515		386.41	0.06694	0.04967	0.05218		386.41	0.29353	0.3638	0.588
386.44	0.0667	0.0495	0.0514		386.44	0.06702	0.04959	0.0521		386.44	0.29851	0.35581	0.58001
386.47	0.0662	0.0488	0.0524		386.47	0.06726	0.04939	0.05198		386.47	0.31381	0.3357	0.56845
386.5	0.0685	0.0489	0.053		386.5	0.06738	0.04955	0.05185		386.5	0.32143	0.35122	0.55529
386.53	0.0675	0.0505	0.0519		386.53	0.06739	0.04964	0.05169		386.53	0.3219	0.36109	0.53944
386.56	0.0671	0.0509	0.0505		386.56	0.0671	0.04998	0.05152		386.56	0.30331	0.39625	0.52297
386.59	0.0674	0.0488	0.0513		386.59	0.06727	0.05026	0.05124		386.59	0.31447	0.42495	0.49536
386.62	0.0667	0.0513	0.0508		386.62	0.06729	0.05049	0.05099		386.62	0.31525	0.44859	0.47095
386.65	0.0671	0.0498	0.0507		386.65	0.06683	0.05054	0.05077		386.65	0.28617	0.45342	0.44957
386.68	0.0656	0.0514	0.0515		386.68	0.06663	0.05038	0.05088		386.68	0.27358	0.43764	0.46001
386.71	0.0689	0.05	0.0509		386.71	0.06669	0.05038	0.05122		386.71	0.2777	0.43754	0.49375
386.74	0.0661	0.0502	0.0514		386.74	0.06669	0.05027	0.05131		386.74	0.27736	0.4262	0.50286
386.77	0.0654	0.0501	0.0508		386.77	0.06681	0.04993	0.05153		386.77	0.28508	0.39107	0.52387
386.8	0.067	0.0497	0.0521		386.8	0.06717	0.04968	0.05171		386.8	0.30799	0.36505	0.54169
386.83	0.0684	0.0496	0.0525		386.83	0.06741	0.04946	0.05185		386.83	0.32305	0.34228	0.55588
386.86	0.0671	0.0489	0.0513		386.86	0.06728	0.04979	0.05179		386.86	0.31478	0.37687	0.54983
386.89	0.0679	0.0501	0.0518		386.89	0.06746	0.04965	0.05157		386.89	0.32645	0.36188	0.5279
386.92	0.0685	0.0491	0.0517		386.92	0.06776	0.04986	0.05135		386.92	0.34531	0.38357	0.50653
386.95	0.0663	0.0511	0.0511		386.95	0.06764	0.05001	0.05108		386.95	0.33748	0.39916	0.48008
386.98	0.0669	0.0506	0.0498		386.98	0.06742	0.04993	0.05078		386.98	0.32352	0.39111	0.44983
387.01	0.0672	0.0484	0.0509		387.01	0.06726	0.04972	0.05061		387.01	0.31387	0.36959	0.43324
387.04	0.0692	0.0509	0.051		387.04	0.06695	0.04967	0.05068		387.04	0.29366	0.3638	0.44081
387.07	0.0662	0.0489	0.0511		387.07	0.06677	0.04962	0.05095		387.07	0.28281	0.35878	0.46652
387.1	0.066	0.0487	0.0501		387.1	0.06682	0.04963	0.05123		387.1	0.28602	0.35963	0.49416
387.13	0.0662	0.0497	0.0515		387.13	0.06691	0.04979	0.05141		387.13	0.29158	0.37663	0.51267
387.16	0.0669	0.0512	0.0528		387.16	0.06666	0.04994	0.05138		387.16	0.27541	0.39234	0.50946
387.19	0.0672	0.0495	0.0513		387.19	0.06676	0.04965	0.05121		387.19	0.28225	0.36191	0.49217
387.22	0.0675	0.0505	0.0507		387.22	0.06727	0.04956	0.05104		387.22	0.31424	0.35223	0.47561
387.25	0.0682	0.0486	0.0507		387.25	0.06774	0.04947	0.05128		387.25	0.34394	0.3438	0.49987
387.28	0.0661	0.0488	0.0509		387.28	0.06786	0.04923	0.05107		387.28	0.35172	0.31841	0.47912
387.31	0.0691	0.0487	0.0503		387.31	0.06801	0.04917	0.05083		387.31	0.36126	0.31243	0.45563
387.34	0.0678	0.0491	0.0518		387.34	0.06799	0.04921	0.05104		387.34	0.35996	0.31666	0.47616
387.37	0.0687	0.0507	0.0527		387.37	0.06759	0.0494	0.05118		387.37	0.33421	0.33616	0.48958
387.4	0.0667	0.0495	0.0498		387.4	0.06738	0.04985	0.05113		387.4	0.32128	0.38268	0.48501
387.43	0.0677	0.0499	0.0506		387.43	0.06729	0.05001	0.05129		387.43	0.31565	0.39887	0.5001
387.46	0.066	0.0491	0.0519		387.46	0.06665	0.05004	0.05138		387.46	0.27504	0.4019	0.50907
387.49	0.0657	0.0511	0.0513		387.49	0.06668	0.04992	0.05136		387.49	0.27706	0.39034	0.50733
387.52	0.0679	0.0498	0.0513		387.52	0.06657	0.04973	0.05144		387.52	0.27019	0.37003	0.51531
387.55	0.0667	0.0493	0.0526		387.55	0.06692	0.04944	0.05194		387.55	0.29198	0.34075	0.56469
387.58	0.0664	0.0492	0.0514		387.58	0.06699	0.04937	0.05189		387.58	0.29634	0.3333	0.55939
387.61	0.0681	0.0492	0.0518		387.61	0.06729	0.04914	0.0516		387.61	0.31537	0.30948	0.53125
387.64	0.0669	0.0488	0.0514		387.64	0.06737	0.04888	0.05153		387.64	0.32057	0.28281	0.52375
387.67	0.0679	0.0482	0.052		387.67	0.06728	0.04912	0.05123		387.67	0.31472	0.3076	0.49458
387.7	0.0669	0.0506	0.0504		387.7	0.06757	0.04923	0.05104		387.7	0.33313	0.31827	0.47609
387.73	0.0676	0.0485	0.0504		387.73	0.06776	0.04942	0.05092		387.73	0.34525	0.33813	0.4638
387.76	0.0676	0.0501	0.0513		387.76	0.06742	0.04962	0.05088		387.76	0.32392	0.35912	0.46019
387.79	0.0677	0.0501	0.0506		387.79	0.06745	0.04995	0.05084		387.79	0.32578	0.39248	0.45664
387.82	0.0679	0.0494	0.0515		387.82	0.06717	0.05007	0.0507		387.82	0.308	0.40564	0.44237
387.85	0.067	0.0504	0.0504		387.85	0.06702	0.04985	0.05103		387.85	0.29866	0.383	0.47515
387.88	0.0655	0.0501	0.0517		387.88	0.06698	0.05003	0.05136		387.88	0.29606	0.4011	0.50708
387.91	0.0676	0.0503	0.0506		387.91	0.06699	0.05005	0.05147		387.91	0.29627	0.40329	0.51815
387.94	0.0665	0.0493	0.0513		387.94	0.06695	0.04994	0.05152		387.94	0.29406	0.39147	0.52318
387.97	0.0675	0.0495	0.0531		387.97	0.06701	0.04985	0.05162		387.97	0.29786	0.38227	0.53297
388	0.0683	0.0505	0.0521		388	0.06749	0.04961	0.05177		388	0.32781	0.35787	0.54774
388.03	0.067	0.0502	0.0507		388.03	0.06773	0.04956	0.05179		388.03	0.34317	0.35232	0.55013
388.06	0.0672	0.0484	0.0511		388.06	0.06768	0.04976	0.05172		388.06	0.33984	0.37288	0.54242
388.09	0.0681	0.0498	0.0524		388.09	0.06799	0.0498	0.05159		388.09	0.35977	0.37788	0.53022
388.12	0.0689	0.0499	0.0514		388.12	0.068	0.05003	0.0513		388.12	0.36019	0.40098	0.50164
388.15	0.0672	0.0505	0.0516		388.15	0.06807	0.05009	0.05111		388.15	0.36462	0.40692	0.48292
388.18	0.0683	0.051	0.0505		388.18	0.06815	0.05024	0.05136		388.18	0.37008	0.42313	0.50758
388.21	0.0686	0.0495	0.0518		388.21	0.06812	0.05051	0.05115		388.21	0.36824	0.45025	0.48648
388.24	0.0674	0.0515	0.0503		388.24	0.06772	0.05055	0.05113		388.24	0.34277	0.45435	0.48455
388.27	0.0676	0.0496	0.0509		388.27	0.06734	0.05056	0.05128		388.27	0.3186	0.45553	0.49905
388.3	0.067	0.0503	0.0532		388.3	0.06701	0.05041	0.05159		388.3	0.2978	0.44061	0.52983
388.33	0.0672	0.051	0.0506		388.33	0.06673	0.05041	0.05193		388.33	0.2798	0.44045	0.56332
388.36	0.0655	0.0508	0.0527		388.36	0.06646	0.05042	0.05208		388.36	0.26279	0.44088	0.57848
388.39	0.0665	0.0498	0.052		388.39	0.06663	0.05023	0.05257		388.39	0.27357	0.42198	0.62632
388.42	0.0666	0.0499	0.0532		388.42	0.06707	0.05023	0.05264		388.42	0.30132	0.4221	0.63318
388.45	0.068	0.0505	0.0522		388.45	0.06713	0.05031	0.05238		388.45	0.30527	0.42997	0.60806
388.48	0.0668	0.0497	0.0526		388.48	0.06731	0.04987	0.0524		388.48	0.31701	0.38439	0.6093
388.51	0.0687	0.0502	0.0529		388.51	0.06742	0.04968	0.05226		388.51	0.32357	0.36513	0.59634
388.54	0.068	0.0497	0.0512		388.54	0.06752	0.04973	0.05186		388.54	0.33032	0.37072	0.55648
388.57	0.0651	0.0505	0.0509		388.57	0.06737	0.0497	0.05159		388.57	0.32056	0.36767	0.53031
388.6	0.0678	0.0473	0.0519		388.6	0.06705	0.04968	0.05145		388.6	0.30026	0.36546	0.51572
388.63	0.0669	0.0506	0.0523		388.63	0.06713	0.04972	0.05135		388.63	0.3053	0.3694	0.50636
388.66	0.0682	0.0507	0.0496		388.66	0.06665	0.04989	0.05127		388.66	0.27498	0.38674	0.49829
388.69	0.0657	0.05	0.0525		388.69	0.0668	0.05	0.05136		388.69	0.28462	0.39846	0.50721
388.72	0.0667	0.05	0.0511		388.72	0.0669	0.05028	0.05156		388.72	0.29071	0.4274	0.52721
388.75	0.0673	0.0501	0.0518		388.75	0.06665	0.05079	0.05147		388.75	0.27503	0.47919	0.51767
388.78	0.0653	0.0511	0.051		388.78	0.06653	0.05052	0.05151		388.78	0.26711	0.45152	0.52226
388.81	0.068	0.05	0.0518		388.81	0.06667	0.05043	0.05171		388.81	0.27644	0.4423	0.54178
388.84	0.0663	0.0514	0.0525		388.84	0.067	0.05022	0.05155		388.84	0.297	0.42123	0.52565
388.87	0.0672	0.0502	0.0505		388.87	0.06703	0.04988	0.05148		388.87	0.29895	0.38597	0.51898
388.9	0.0665	0.0489	0.0515		388.9	0.06706	0.04964	0.05125		388.9	0.30118	0.36119	0.49685
388.93	0.0685	0.049	0.0514		388.93	0.06725	0.04955	0.05118		388.93	0.31314	0.35124	0.48955
388.96	0.0666	0.049	0.0512		388.96	0.06721	0.04973	0.05088		388.96	0.31024	0.37072	0.46033
388.99	0.0672	0.0499	0.0499		388.99	0.06735	0.04959	0.05073		388.99	0.31906	0.35542	0.44496
389.02	0.067	0.0508	0.0511		389.02	0.0673	0.04977	0.05086		389.02	0.31621	0.37401	0.45815
389.05	0.0676	0.0507	0.0511		389.05	0.06728	0.05035	0.05096		389.05	0.31484	0.43394	0.4676
389.08	0.0676	0.05	0.0506		389.08	0.06701	0.05031	0.05109		389.08	0.29782	0.42995	0.48084
389.11	0.0665	0.049	0.0514		389.11	0.06695	0.05032	0.05124		389.11	0.29422	0.43055	0.4951
389.14	0.0672	0.0507	0.0518		389.14	0.06688	0.05012	0.05147		389.14	0.28953	0.41009	0.51802
389.17	0.0666	0.0515	0.052		389.17	0.06693	0.04987	0.05143		389.17	0.29273	0.38487	0.51469
389.2	0.0665	0.0482	0.0508		389.2	0.067	0.0499	0.05147		389.2	0.29705	0.3878	0.5179
389.23	0.067	0.0505	0.0513		389.23	0.0673	0.04986	0.0515		389.23	0.31623	0.38393	0.52077
389.26	0.0684	0.0495	0.0517		389.26	0.06761	0.05006	0.05153		389.26	0.33571	0.40471	0.52409
389.29	0.0679	0.0497	0.0513		389.29	0.06783	0.04973	0.05124		389.29	0.34939	0.37036	0.49542
389.32	0.068	0.0504	0.0514		389.32	0.06784	0.04965	0.0513		389.32	0.35039	0.36162	0.50141
389.35	0.0682	0.0496	0.0516		389.35	0.06811	0.05005	0.05145		389.35	0.36702	0.40293	0.51646
389.38	0.0675	0.0508	0.0516		389.38	0.06805	0.04993	0.0515		389.38	0.36329	0.39135	0.52075
389.41	0.0679	0.0485	0.0501		389.41	0.06782	0.05017	0.05147		389.41	0.34879	0.41607	0.51827
389.44	0.0672	0.0505	0.0529		389.44	0.06786	0.05015	0.05174		389.44	0.35166	0.41309	0.54435
389.47	0.0694	0.0511	0.0517		389.47	0.06764	0.05028	0.05174		389.47	0.33755	0.42719	0.54481
389.5	0.0668	0.05	0.0519		389.5	0.06773	0.05014	0.05167		389.5	0.34338	0.41254	0.53832
389.53	0.0673	0.0504	0.0516		389.53	0.06757	0.05008	0.05199		389.53	0.33312	0.40636	0.56951
389.56	0.0679	0.0496	0.0526		389.56	0.06748	0.05032	0.0522		389.56	0.32735	0.43113	0.59043
389.59	0.0669	0.0504	0.051		389.59	0.06757	0.04982	0.05216		389.59	0.33298	0.3793	0.58607
389.62	0.0686	0.0485	0.0523		389.62	0.06765	0.04956	0.05205		389.62	0.33853	0.35259	0.57504
389.65	0.0665	0.0509	0.0537		389.65	0.06791	0.04962	0.05221		389.65	0.35464	0.35854	0.59144
389.68	0.0688	0.0498	0.0516		389.68	0.06808	0.04966	0.05222		389.68	0.36562	0.36284	0.59238
389.71	0.0686	0.0482	0.0519		389.71	0.06804	0.04982	0.05192		389.71	0.36305	0.37999	0.56217
389.74	0.0682	0.0503	0.0506		389.74	0.0681	0.04998	0.05194		389.74	0.36647	0.39647	0.5646
389.77	0.0671	0.0507	0.0535		389.77	0.06788	0.05007	0.05152		389.77	0.35307	0.40502	0.52299
389.8	0.0686	0.0503	0.0507		389.8	0.06775	0.04986	0.0514		389.8	0.34429	0.38412	0.51114
389.83	0.0668	0.0501	0.0508		389.83	0.06753	0.04993	0.05145		389.83	0.33058	0.39099	0.51653
389.86	0.0677	0.05	0.0523		389.86	0.06739	0.05022	0.05159		389.86	0.32191	0.42092	0.52948
389.89	0.0672	0.049	0.051		389.89	0.0676	0.0502	0.05176		389.89	0.33524	0.41857	0.54703
389.92	0.0673	0.0503	0.0524		389.92	0.06763	0.05023	0.05174		389.92	0.3372	0.42178	0.54467
389.95	0.0687	0.0505	0.0515		389.95	0.06755	0.05038	0.05214		389.95	0.3317	0.43692	0.58375
389.98	0.067	0.0518	0.0532		389.98	0.06784	0.05033	0.05243		389.98	0.35042	0.43228	0.61311
390.01	0.0686	0.0502	0.0521		390.01	0.06769	0.05031	0.05239		390.01	0.34093	0.42971	0.60889
390.04	0.0667	0.0495	0.0524		390.04	0.06763	0.0502	0.05247		390.04	0.33668	0.41859	0.61676
390.07	0.0679	0.0499	0.0524		390.07	0.06749	0.04997	0.05242		390.07	0.32819	0.39505	0.61125
390.1	0.0679	0.0492	0.0531		390.1	0.06739	0.04964	0.05234		390.1	0.32186	0.36104	0.60371
390.13	0.0666	0.0501	0.0512		390.13	0.06753	0.04961	0.05215		390.13	0.33073	0.35809	0.58483
390.16	0.0677	0.0498	0.0522		390.16	0.06782	0.04988	0.05207		390.16	0.34892	0.38585	0.57733
390.19	0.068	0.0503	0.0525		390.19	0.06809	0.05009	0.05208		390.19	0.36615	0.40692	0.57859
390.22	0.0683	0.0495	0.0515		390.22	0.06805	0.05037	0.05198		390.22	0.36354	0.43656	0.56806
390.25	0.0683	0.0514	0.0523		390.25	0.06777	0.05057	0.05194		390.25	0.34604	0.457	0.5641
390.28	0.069	0.0503	0.0518		390.28	0.06769	0.05051	0.05223		390.28	0.34075	0.45063	0.59277
390.31	0.0661	0.0507	0.0529		390.31	0.06737	0.05047	0.05232		390.31	0.32038	0.44693	0.60222
390.34	0.0667	0.051	0.0516		390.34	0.06706	0.05052	0.05234		390.34	0.30078	0.45186	0.60391
390.37	0.0659	0.0496	0.0528		390.37	0.06707	0.05032	0.05261		390.37	0.30154	0.4312	0.63038
390.4	0.0681	0.0498	0.0532		390.4	0.067	0.04993	0.05272		390.4	0.29683	0.39075	0.64157
390.43	0.0673	0.0502	0.0526		390.43	0.06707	0.0499	0.05265		390.43	0.30152	0.38785	0.63444
390.46	0.0673	0.0505	0.052		390.46	0.06746	0.04992	0.0526		390.46	0.32607	0.38948	0.62914
390.49	0.0682	0.0488	0.0533		390.49	0.06737	0.05001	0.05259		390.49	0.32049	0.39904	0.62848
390.52	0.0663	0.0503	0.0521		390.52	0.06738	0.05032	0.05215		390.52	0.32128	0.43134	0.58554
390.55	0.0673	0.0509	0.0512		390.55	0.0669	0.0506	0.05172		390.55	0.29076	0.45949	0.5426
390.58	0.067	0.051	0.0524		390.58	0.06689	0.05051	0.05136		390.58	0.29	0.45111	0.50744
390.61	0.0664	0.0505	0.0509		390.61	0.06665	0.05048	0.05123		390.61	0.27509	0.4478	0.49497
390.64	0.067	0.0509	0.0503		390.64	0.06666	0.0506	0.05104		390.64	0.27588	0.45988	0.47595
390.67	0.0658	0.0505	0.0508		390.67	0.06663	0.05045	0.05118		390.67	0.27392	0.44489	0.48941
390.7	0.0675	0.0489	0.0515		390.7	0.06654	0.0504	0.05139		390.7	0.26794	0.43949	0.50981
390.73	0.0662	0.0507	0.0525		390.73	0.06668	0.05031	0.05154		390.73	0.27666	0.43021	0.52494
390.76	0.0675	0.051	0.0515		390.76	0.06694	0.05044	0.05165		390.76	0.29333	0.4433	0.53623
390.79	0.0659	0.0507	0.0519		390.79	0.06715	0.05007	0.05202		390.79	0.30642	0.40526	0.57228
390.82	0.068	0.0502	0.0521		390.82	0.06744	0.0503	0.05218		390.82	0.32522	0.42937	0.58754
390.85	0.0679	0.0498	0.0517		390.85	0.06768	0.05055	0.05199		390.85	0.33996	0.45455	0.56951
390.88	0.0681	0.0505	0.0512		390.88	0.06798	0.05047	0.05179		390.88	0.35885	0.44688	0.54944
390.91	0.0679	0.049	0.0537		390.91	0.06796	0.05042	0.05168		390.91	0.358	0.44174	0.53873
390.94	0.0681	0.0529	0.0512		390.94	0.06818	0.05057	0.05158		390.94	0.37197	0.45649	0.5285
390.97	0.0685	0.0505	0.0503		390.97	0.06808	0.05054	0.05144		390.97	0.36563	0.45397	0.51517
391	0.0673	0.0502	0.0514		391	0.06809	0.05051	0.05148		391	0.36609	0.45075	0.51951
391.03	0.0678	0.0498	0.0515		391.03	0.06781	0.05041	0.05156		391.03	0.34855	0.44013	0.52666
391.06	0.0685	0.0506	0.0522		391.06	0.06764	0.0505	0.05152		391.06	0.33741	0.44912	0.52299
391.09	0.0677	0.0496	0.0516		391.09	0.06735	0.05002	0.052		391.09	0.31939	0.40038	0.56999
391.12	0.0669	0.0507	0.0525		391.12	0.0674	0.05016	0.05217		391.12	0.32217	0.4146	0.58671
391.15	0.0664	0.0506	0.0522		391.15	0.06749	0.0504	0.05216		391.15	0.32825	0.43905	0.58623
391.18	0.0679	0.0505	0.052		391.18	0.06767	0.0502	0.05209		391.18	0.33971	0.41893	0.57949
391.21	0.0677	0.0491	0.0522		391.21	0.06762	0.05005	0.05209		391.21	0.33623	0.40367	0.57919
391.24	0.0691	0.0504	0.0518		391.24	0.06798	0.04991	0.05228		391.24	0.35888	0.38857	0.59758
391.27	0.0678	0.0507	0.0523		391.27	0.06824	0.0498	0.05227		391.27	0.37558	0.37788	0.59694
391.3	0.0687	0.0482	0.0519		391.3	0.06842	0.0498	0.05215		391.3	0.38718	0.37737	0.58462
391.33	0.0671	0.0505	0.0528		391.33	0.06844	0.04986	0.05194		391.33	0.38801	0.3835	0.56414
391.36	0.0694	0.0498	0.0523		391.36	0.06851	0.05025	0.05166		391.36	0.39267	0.42385	0.53671
391.39	0.0683	0.051	0.051		391.39	0.06859	0.05028	0.05149		391.39	0.39788	0.42714	0.52045
391.42	0.0689	0.0501	0.0504		391.42	0.06853	0.05054	0.05133		391.42	0.39356	0.45356	0.50476
391.45	0.0687	0.0508	0.0512		391.45	0.06843	0.05078	0.05136		391.45	0.38755	0.47799	0.50703
391.48	0.0683	0.0516	0.0515		391.48	0.06847	0.05081	0.05141		391.48	0.39029	0.48173	0.51274
391.51	0.0683	0.05	0.0521		391.51	0.06819	0.0508	0.05151		391.51	0.37206	0.48056	0.52169
391.54	0.0668	0.0509	0.0521		391.54	0.06801	0.05073	0.05198		391.54	0.36098	0.47364	0.56811
391.57	0.0689	0.0504	0.0522		391.57	0.06784	0.05085	0.05215		391.57	0.35029	0.48543	0.58481
391.6	0.0681	0.0515	0.0519		391.6	0.06788	0.05043	0.05226		391.6	0.35251	0.44222	0.5955
391.63	0.0676	0.0496	0.0515		391.63	0.0679	0.05034	0.05215		391.63	0.35405	0.43266	0.58508
391.66	0.0673	0.0509	0.0533		391.66	0.06803	0.05042	0.05197		391.66	0.36212	0.44186	0.56735
391.69	0.0686	0.0501	0.0514		391.69	0.06821	0.05031	0.05194		391.69	0.37356	0.43002	0.5641
391.72	0.0683	0.0489	0.0522		391.72	0.0679	0.05004	0.05166		391.72	0.35403	0.40238	0.53678
391.75	0.0678	0.0515	0.0508		391.75	0.0678	0.05005	0.05171		391.75	0.34764	0.40329	0.54146
391.78	0.0683	0.0501	0.0516		391.78	0.06801	0.05014	0.05152		391.78	0.36092	0.41287	0.52304
391.81	0.0675	0.0498	0.0518		391.81	0.06782	0.05011	0.05127		391.81	0.34899	0.4093	0.49841
391.84	0.0667	0.0493	0.0508		391.84	0.06751	0.0502	0.05146		391.84	0.32917	0.419	0.51735
391.87	0.0678	0.0515	0.0527		391.87	0.06737	0.05025	0.05164		391.87	0.32057	0.42342	0.53515
391.9	0.0688	0.0496	0.0508		391.9	0.06741	0.05016	0.05202		391.9	0.32276	0.41482	0.5718
391.93	0.066	0.0506	0.0522		391.93	0.0674	0.05027	0.05225		391.93	0.32249	0.42539	0.59527
391.96	0.0675	0.05	0.0529		391.96	0.0676	0.05039	0.05248		391.96	0.33494	0.43857	0.61742
391.99	0.0678	0.0505	0.0532		391.99	0.06796	0.05043	0.05281		391.99	0.3577	0.4422	0.6505
392.02	0.0684	0.0507	0.0528		392.02	0.06794	0.05033	0.05283		392.02	0.35676	0.43216	0.65167
392.05	0.068	0.0497	0.0529		392.05	0.06797	0.05037	0.05289		392.05	0.35822	0.43665	0.65781
392.08	0.0686	0.051	0.0525		392.08	0.06827	0.05029	0.05291		392.08	0.37717	0.42822	0.66015
392.11	0.0688	0.0502	0.053		392.11	0.0684	0.05028	0.05268		392.11	0.38534	0.42714	0.63735
392.14	0.0671	0.0502	0.0521		392.14	0.06833	0.05023	0.0524		392.14	0.38154	0.42212	0.60976
392.17	0.0681	0.0496	0.0522		392.17	0.06832	0.05025	0.05228		392.17	0.38046	0.42395	0.59777
392.2	0.0689	0.0508	0.0534		392.2	0.06844	0.05027	0.05195		392.2	0.38849	0.42599	0.56579
392.23	0.0692	0.0502	0.0506		392.23	0.0681	0.05036	0.0519		392.23	0.36683	0.43564	0.5604
392.26	0.0671	0.0506	0.0516		392.26	0.06785	0.05049	0.05178		392.26	0.35114	0.44811	0.54861
392.29	0.0683	0.0504	0.0522		392.29	0.06792	0.0505	0.05199		392.29	0.35523	0.44993	0.56958
392.32	0.0676	0.0504	0.0515		392.32	0.06769	0.05051	0.05209		392.32	0.34053	0.45087	0.57965
392.35	0.0659	0.0512	0.0532		392.35	0.06737	0.05034	0.05229		392.35	0.3206	0.43307	0.59917
392.38	0.068	0.0495	0.0524		392.38	0.06729	0.05026	0.05283		392.38	0.31525	0.42467	0.65233
392.41	0.0685	0.0501	0.0534		392.41	0.06744	0.04997	0.05314		392.41	0.32522	0.39464	0.68201
392.44	0.0671	0.0501	0.0526		392.44	0.06735	0.05004	0.05297		392.44	0.3191	0.40243	0.66568
392.47	0.0668	0.0498	0.0532		392.47	0.06754	0.04983	0.05286		392.47	0.33097	0.38081	0.65479
392.5	0.0678	0.0497	0.0531		392.5	0.06766	0.04987	0.05259		392.5	0.33912	0.38499	0.62829
392.53	0.0677	0.0498	0.0526		392.53	0.06767	0.05011	0.05219		392.53	0.33969	0.40908	0.58903
392.56	0.0676	0.0512	0.0502		392.56	0.06759	0.05027	0.05175		392.56	0.33424	0.42625	0.54526
392.59	0.0681	0.0492	0.0523		392.59	0.06789	0.05029	0.05162		392.59	0.35343	0.42789	0.53336
392.62	0.0678	0.0514	0.0517		392.62	0.06785	0.05061	0.05157		392.62	0.35076	0.46048	0.52831
392.65	0.0683	0.0505	0.0505		392.65	0.06769	0.05078	0.05169		392.65	0.34083	0.47816	0.53942
392.68	0.0665	0.0509	0.0524		392.68	0.06759	0.05066	0.05175		392.68	0.33412	0.46595	0.54533
392.71	0.0685	0.05	0.0527		392.71	0.0676	0.05066	0.05204		392.71	0.33502	0.46605	0.57423
392.74	0.0668	0.0518	0.0523		392.74	0.06752	0.05064	0.05197		392.74	0.33029	0.46379	0.56751
392.77	0.0677	0.0499	0.0516		392.77	0.0675	0.05034	0.05212		392.77	0.32902	0.43276	0.58261
392.8	0.0677	0.0497	0.0513		392.8	0.06785	0.05034	0.0522		392.8	0.35066	0.43281	0.58951
392.83	0.0683	0.051	0.0528		392.83	0.06803	0.05013	0.05212		392.83	0.3623	0.41165	0.58169
392.86	0.0676	0.0494	0.0521		392.86	0.06793	0.0503	0.05193		392.86	0.35586	0.42933	0.56313
392.89	0.0682	0.0506	0.052		392.89	0.06794	0.0501	0.05193		392.89	0.35664	0.40872	0.56343
392.92	0.0692	0.0504	0.052		392.92	0.06804	0.05046	0.05189		392.92	0.36305	0.44499	0.55946
392.95	0.0665	0.0502	0.0521		392.95	0.06803	0.05069	0.05197		392.95	0.3624	0.46936	0.56705
392.98	0.0678	0.0516	0.0506		392.98	0.0679	0.05064	0.0517		392.98	0.3543	0.46386	0.54049
393.01	0.0677	0.0498	0.0523		393.01	0.06779	0.05079	0.05172		393.01	0.34727	0.47976	0.54315
393.04	0.0692	0.0518	0.0519		393.04	0.06751	0.05083	0.05182		393.04	0.32917	0.48315	0.55283
393.07	0.0668	0.0508	0.0526		393.07	0.06749	0.05093	0.05193		393.07	0.32796	0.49439	0.5638
393.1	0.0671	0.0499	0.051		393.1	0.06758	0.05086	0.05222		393.1	0.33368	0.48627	0.59226
393.13	0.0672	0.0511	0.0526		393.13	0.06755	0.05068	0.05237		393.13	0.33173	0.46797	0.6063
393.16	0.0675	0.0513	0.0527		393.16	0.06744	0.05075	0.05222		393.16	0.32488	0.47549	0.59148
393.19	0.0684	0.0503	0.0524		393.19	0.06765	0.05029	0.05214		393.19	0.33805	0.42796	0.58391
393.22	0.0674	0.0498	0.0527		393.22	0.06805	0.05001	0.05238		393.22	0.36348	0.39959	0.60735
393.25	0.0689	0.0502	0.0514		393.25	0.06842	0.05014	0.05282		393.25	0.38701	0.41237	0.65089
393.28	0.0677	0.0499	0.0524		393.28	0.0687	0.04983	0.05263		393.28	0.4048	0.38086	0.6327
393.31	0.0698	0.0488	0.0527		393.31	0.06877	0.04991	0.05244		393.31	0.40928	0.38854	0.6138
393.34	0.0683	0.0502	0.0543		393.34	0.06879	0.05001	0.05226		393.34	0.41034	0.39873	0.59575
393.37	0.0697	0.0519	0.0522		393.37	0.06876	0.05029	0.0522		393.37	0.40813	0.4281	0.58958
393.4	0.0682	0.0491	0.0503		393.4	0.06854	0.0504	0.052		393.4	0.39463	0.43932	0.57038
393.43	0.0679	0.0511	0.0513		393.43	0.06842	0.05064	0.05179		393.43	0.38689	0.46442	0.54974
393.46	0.0683	0.0501	0.052		393.46	0.06813	0.05078	0.05162		393.46	0.36855	0.47837	0.53311
393.49	0.0678	0.0514	0.0524		393.49	0.06817	0.05039	0.05155		393.49	0.37113	0.4386	0.52563
393.52	0.0684	0.05	0.0513		393.52	0.06792	0.05022	0.05198		393.52	0.35539	0.42118	0.56882
393.55	0.068	0.0506	0.0529		393.55	0.06803	0.05039	0.05237		393.55	0.3622	0.43848	0.6068
393.58	0.0684	0.0497	0.0519		393.58	0.06828	0.05014	0.05236		393.58	0.37816	0.41283	0.60584
393.61	0.0681	0.0493	0.0524		393.61	0.06845	0.05002	0.05236		393.61	0.38885	0.39986	0.60579
393.64	0.0678	0.0509	0.0528		393.64	0.06838	0.04992	0.05246		393.64	0.38463	0.3901	0.61605
393.67	0.0691	0.0502	0.0525		393.67	0.06843	0.05007	0.05243		393.67	0.38773	0.40526	0.61263
393.7	0.0695	0.0499	0.0521		393.7	0.06846	0.05021	0.0524		393.7	0.38963	0.41943	0.60926
393.73	0.0679	0.0499	0.0525		393.73	0.06864	0.05053	0.05251		393.73	0.40091	0.45234	0.6205
393.76	0.0674	0.0511	0.0525		393.76	0.06864	0.05068	0.05237		393.76	0.40104	0.46778	0.60669
393.79	0.0694	0.0507	0.0518		393.79	0.06852	0.05073	0.05236		393.79	0.39351	0.47366	0.60531
393.82	0.0683	0.0513	0.0533		393.82	0.06818	0.0509	0.05216		393.82	0.37159	0.49117	0.58648
393.85	0.069	0.051	0.052		393.85	0.06789	0.05091	0.05228		393.85	0.35347	0.49218	0.59822
393.88	0.067	0.0506	0.0519		393.88	0.06798	0.05084	0.05246		393.88	0.35882	0.48433	0.61566
393.91	0.0675	0.0509	0.0526		393.91	0.06771	0.05084	0.05273		393.91	0.34205	0.48421	0.6421
393.94	0.0672	0.0503	0.0519		393.94	0.06754	0.05073	0.05276		393.94	0.3313	0.47345	0.64492
393.97	0.0675	0.0505	0.0544		393.97	0.06744	0.05056	0.05285		393.97	0.32523	0.4556	0.65407
394	0.0685	0.051	0.0533		394	0.06765	0.05049	0.05288		394	0.33804	0.44818	0.65678
394.03	0.0672	0.0511	0.0526		394.03	0.06797	0.05042	0.05284		394.03	0.3585	0.44179	0.65256
394.06	0.0687	0.0494	0.0517		394.06	0.06809	0.05044	0.0527		394.06	0.36618	0.44311	0.6391
394.09	0.0673	0.0504	0.0532		394.09	0.06842	0.05048	0.0526		394.09	0.38677	0.44777	0.62923
394.12	0.0696	0.0505	0.0514		394.12	0.06841	0.05058	0.05227		394.12	0.38606	0.45808	0.59692
394.15	0.0679	0.0507	0.053		394.15	0.06844	0.05057	0.05212		394.15	0.3881	0.45704	0.58201
394.18	0.0687	0.0511	0.0524		394.18	0.06856	0.05056	0.05216		394.18	0.39579	0.45618	0.586
394.21	0.0689	0.0506	0.0521		394.21	0.06838	0.05074	0.05198		394.21	0.3844	0.47405	0.56836
394.24	0.0673	0.051	0.0516		394.24	0.06816	0.05073	0.05202		394.24	0.37031	0.4735	0.5724
394.27	0.0685	0.0499	0.0513		394.27	0.06776	0.05057	0.0521		394.27	0.34534	0.45726	0.58059
394.3	0.0677	0.0503	0.0529		394.3	0.06778	0.05051	0.05217		394.3	0.34616	0.45104	0.58657
394.33	0.0673	0.0511	0.0519		394.33	0.06762	0.05058	0.05255		394.33	0.33639	0.45757	0.6246
394.36	0.067	0.0507	0.054		394.36	0.06758	0.05038	0.05278		394.36	0.33377	0.43747	0.64719
394.39	0.0683	0.0497	0.0521		394.39	0.06779	0.05041	0.05316		394.39	0.34702	0.43997	0.68456
394.42	0.0682	0.051	0.054		394.42	0.06807	0.05035	0.05348		394.42	0.36462	0.43408	0.71552
394.45	0.068	0.0504	0.0533		394.45	0.06818	0.05035	0.05329		394.45	0.3719	0.4337	0.69745
394.48	0.0682	0.049	0.0527		394.48	0.06844	0.0501	0.05317		394.48	0.38835	0.40795	0.68525
394.51	0.069	0.0513	0.0539		394.51	0.06845	0.05009	0.05289		394.51	0.38863	0.40737	0.6574
394.54	0.069	0.0497	0.0527		394.54	0.06839	0.0504	0.05266		394.54	0.38525	0.43977	0.63479
394.57	0.0669	0.051	0.0511		394.57	0.0684	0.05045	0.05201		394.57	0.38537	0.44451	0.57105
394.6	0.0691	0.0495	0.0521		394.6	0.06822	0.05078	0.05182		394.6	0.37411	0.47859	0.55281
394.63	0.0676	0.0515	0.0521		394.63	0.06804	0.05089	0.05172		394.63	0.36302	0.48978	0.54279
394.66	0.0684	0.052	0.0508		394.66	0.06758	0.05088	0.05163		394.66	0.3335	0.48884	0.53359
394.69	0.0674	0.0503	0.0516		394.69	0.06751	0.05087	0.05186		394.69	0.32965	0.48723	0.5563
394.72	0.067	0.051	0.053		394.72	0.0676	0.05085	0.05235		394.72	0.3349	0.48555	0.60449
394.75	0.0676	0.0501	0.0525		394.75	0.06747	0.05097	0.05243		394.75	0.32704	0.49783	0.61302
394.78	0.0667	0.0513	0.0525		394.78	0.06769	0.05074	0.05258		394.78	0.34055	0.47405	0.62722
394.81	0.069	0.0499	0.0528		394.81	0.06785	0.0506	0.05283		394.81	0.35117	0.45945	0.65196
394.84	0.0681	0.052	0.0534		394.84	0.06806	0.05081	0.05279		394.84	0.36395	0.4814	0.64761
394.87	0.0684	0.0507	0.0516		394.87	0.06839	0.05081	0.05242		394.87	0.38516	0.48183	0.61123
394.9	0.0682	0.0504	0.0524		394.9	0.06841	0.05091	0.05228		394.9	0.38649	0.49141	0.59825
394.93	0.0685	0.0505	0.0527		394.93	0.06851	0.05112	0.05211		394.93	0.39249	0.51305	0.58066
394.96	0.068	0.0518	0.0517		394.96	0.0683	0.05135	0.05174		394.96	0.37941	0.53683	0.54483
394.99	0.0692	0.0511	0.0508		394.99	0.06829	0.05103	0.05159		394.99	0.379	0.50371	0.52953
395.02	0.0675	0.0515	0.0522		395.02	0.06826	0.05108	0.05165		395.02	0.37709	0.50911	0.53554
395.05	0.0685	0.0521	0.0516		395.05	0.06821	0.05139	0.0518		395.05	0.37381	0.54111	0.55109
395.08	0.0679	0.05	0.0512		395.08	0.06807	0.05118	0.05183		395.08	0.3645	0.51932	0.55391
395.11	0.0679	0.0498	0.0527		395.11	0.06785	0.05082	0.05218		395.11	0.35073	0.4825	0.58788
395.14	0.0683	0.0518	0.0525		395.14	0.06782	0.05069	0.05234		395.14	0.34884	0.4691	0.60355
395.17	0.0676	0.052	0.0532		395.17	0.06799	0.05028	0.0524		395.17	0.35974	0.427	0.61011
395.2	0.0676	0.0485	0.0513		395.2	0.06793	0.05029	0.05248		395.2	0.3557	0.42777	0.61731
395.23	0.0679	0.0501	0.0531		395.23	0.06823	0.05026	0.05263		395.23	0.37515	0.42488	0.63224
395.26	0.0694	0.0503	0.0521		395.26	0.06848	0.05024	0.05263		395.26	0.39088	0.42284	0.63254
395.29	0.0683	0.0496	0.0529		395.29	0.06893	0.04991	0.05247		395.29	0.41903	0.38869	0.6165
395.32	0.0688	0.0514	0.0522		395.32	0.0689	0.04997	0.05242		395.32	0.41756	0.39517	0.61155
395.35	0.0699	0.0493	0.0533		395.35	0.06909	0.05045	0.05245		395.35	0.42928	0.44491	0.6143
395.38	0.069	0.0511	0.052		395.38	0.06908	0.05052	0.05215		395.38	0.42872	0.45164	0.58485
395.41	0.0692	0.0495	0.0509		395.41	0.06883	0.05054	0.05194		395.41	0.41307	0.45332	0.56481
395.44	0.0669	0.051	0.0526		395.44	0.06891	0.05046	0.05183		395.44	0.41769	0.44496	0.55405
395.47	0.0703	0.0513	0.0516		395.47	0.06845	0.05047	0.05188		395.47	0.3887	0.44676	0.55854
395.5	0.0681	0.0504	0.0517		395.5	0.06829	0.05047	0.05175		395.5	0.37888	0.44691	0.54552
395.53	0.0679	0.0495	0.0517		395.53	0.0682	0.0503	0.05203		395.53	0.37278	0.42945	0.57352
395.56	0.0686	0.0501	0.053		395.56	0.06831	0.05038	0.05218		395.56	0.38011	0.43704	0.58804
395.59	0.067	0.0511	0.052		395.59	0.06841	0.05008	0.05224		395.59	0.38625	0.406	0.59394
395.62	0.0695	0.0491	0.0518		395.62	0.0682	0.04995	0.05235		395.62	0.37291	0.39313	0.60481
395.65	0.0679	0.0508	0.053		395.65	0.06831	0.05001	0.05243		395.65	0.37989	0.39911	0.61217
395.68	0.0693	0.05	0.0522		395.68	0.06857	0.05018	0.05244		395.68	0.39659	0.41612	0.61332
395.71	0.0678	0.0495	0.0527		395.71	0.06847	0.05	0.05227		395.71	0.39028	0.3982	0.59703
395.74	0.0685	0.0502	0.0517		395.74	0.06847	0.05026	0.05234		395.74	0.39028	0.42534	0.60387
395.77	0.0679	0.0506	0.0527		395.77	0.06819	0.05055	0.05215		395.77	0.3724	0.45471	0.58485
395.8	0.0695	0.0509	0.052		395.8	0.06823	0.0505	0.05203		395.8	0.37505	0.44945	0.57283
395.83	0.0668	0.0501	0.0517		395.83	0.06797	0.05049	0.052		395.83	0.35872	0.44859	0.57072
395.86	0.0682	0.0521	0.0522		395.86	0.06787	0.05075	0.05208		395.86	0.35219	0.47491	0.57811
395.89	0.0681	0.0496	0.0517		395.89	0.06796	0.05081	0.05224		395.89	0.35792	0.48147	0.59426
395.92	0.0678	0.0503	0.0529		395.92	0.06798	0.0508	0.05234		395.92	0.35904	0.48097	0.6035
395.95	0.0675	0.0505	0.0522		395.95	0.06785	0.05076	0.05245		395.95	0.35098	0.47631	0.61428
395.98	0.0682	0.0524	0.0532		395.98	0.06833	0.0507	0.05279		395.98	0.38099	0.47001	0.64839
396.01	0.0696	0.0504	0.0525		396.01	0.06841	0.05067	0.05275		396.01	0.38605	0.46675	0.64446
396.04	0.0674	0.0502	0.0528		396.04	0.06844	0.05074	0.0528		396.04	0.38808	0.47453	0.64917
396.07	0.0684	0.0503	0.0524		396.07	0.06839	0.05062	0.0527		396.07	0.38533	0.46156	0.63871
396.1	0.0696	0.0505	0.0537		396.1	0.06844	0.05037	0.05258		396.1	0.3883	0.43627	0.62708
396.13	0.0679	0.0511	0.0513		396.13	0.06836	0.05032	0.05242		396.13	0.38295	0.43149	0.6121
396.16	0.0675	0.0497	0.0528		396.16	0.06841	0.05069	0.05234		396.16	0.38633	0.46956	0.60423
396.19	0.0684	0.0512	0.0522		396.19	0.06868	0.05092	0.05229		396.19	0.40332	0.49273	0.59843
396.22	0.0693	0.0506	0.0518		396.22	0.06854	0.05117	0.05209		396.22	0.39421	0.51846	0.57887
396.25	0.0686	0.0521	0.0526		396.25	0.0683	0.05135	0.052		396.25	0.37933	0.53738	0.57045
396.28	0.0688	0.0514	0.052		396.28	0.06832	0.05138	0.05233		396.28	0.38064	0.54063	0.60251
396.31	0.0678	0.0514	0.0525		396.31	0.06812	0.05128	0.05253		396.31	0.36804	0.5304	0.62231
396.34	0.0673	0.0514	0.0518		396.34	0.06775	0.05122	0.05274		396.34	0.34467	0.52369	0.6427
396.37	0.0672	0.0506	0.0536		396.37	0.06758	0.05078	0.05278		396.37	0.33397	0.47816	0.64742
396.4	0.0679	0.05	0.0536		396.4	0.06756	0.05033	0.05303		396.4	0.33234	0.43199	0.67194
396.43	0.0677	0.05	0.0534		396.43	0.06772	0.0501	0.05312		396.43	0.34251	0.40865	0.6802
396.46	0.0679	0.0512	0.052		396.46	0.06794	0.04989	0.05315		396.46	0.35664	0.38698	0.68357
396.49	0.0685	0.0481	0.0529		396.49	0.06822	0.04999	0.05317		396.49	0.37457	0.39697	0.68502
396.52	0.068	0.0508	0.0541		396.52	0.06836	0.05019	0.05289		396.52	0.38331	0.41739	0.65758
396.55	0.0689	0.0503	0.0519		396.55	0.06847	0.05055	0.05259		396.55	0.39015	0.4551	0.62855
396.58	0.0681	0.0508	0.0531		396.58	0.06857	0.05059	0.05239		396.58	0.39632	0.45853	0.60894
396.61	0.0689	0.0516	0.0523		396.61	0.06842	0.05092	0.05244		396.61	0.38723	0.49252	0.61398
396.64	0.0682	0.0508	0.0517		396.64	0.06841	0.05123	0.0522		396.64	0.38614	0.52482	0.59038
396.67	0.0685	0.0514	0.0514		396.67	0.06814	0.05104	0.05206		396.67	0.36905	0.50527	0.57634
396.7	0.0678	0.0501	0.0527		396.7	0.06797	0.05112	0.05224		396.7	0.35844	0.51353	0.59435
396.73	0.0675	0.0522	0.0531		396.73	0.0679	0.05099	0.05235		396.73	0.3543	0.50059	0.60439
396.76	0.0684	0.05	0.0519		396.76	0.06776	0.05097	0.05233		396.76	0.34523	0.49852	0.60288
396.79	0.0668	0.0512	0.0524		396.79	0.06786	0.05073	0.05252		396.79	0.3512	0.47297	0.62167
396.82	0.0689	0.051	0.0526		396.82	0.0681	0.05065	0.05251		396.82	0.36664	0.4649	0.62015
396.85	0.068	0.0504	0.0526		396.85	0.06851	0.05073	0.0523		396.85	0.39259	0.47352	0.59999
396.88	0.0685	0.0507	0.0511		396.88	0.0686	0.05057	0.05202		396.88	0.39859	0.45692	0.57183
396.91	0.0691	0.0494	0.0532		396.91	0.06867	0.05066	0.05189		396.91	0.40295	0.46567	0.55992
396.94	0.0694	0.052	0.0514		396.94	0.0687	0.05069	0.05178		396.94	0.40459	0.46888	0.54836
396.97	0.0685	0.0509	0.0513		396.97	0.06863	0.05075	0.05155		396.97	0.40042	0.47551	0.52588
397	0.0674	0.0505	0.0508		397	0.06848	0.05093	0.05149		397	0.39045	0.4943	0.51994
397.03	0.0686	0.0507	0.052		397.03	0.06818	0.05111	0.05142		397.03	0.37159	0.51262	0.51315
397.06	0.0679	0.0518	0.052		397.06	0.06792	0.0513	0.05126		397.06	0.3553	0.53251	0.49737
397.09	0.0688	0.0506	0.0508		397.09	0.06772	0.05101	0.05158		397.09	0.34295	0.50265	0.52887
397.12	0.0666	0.0516	0.0519		397.12	0.06782	0.0509	0.05191		397.12	0.3488	0.49079	0.56166
397.15	0.068	0.0513	0.0515		397.15	0.06786	0.05112	0.0522		397.15	0.3517	0.51339	0.58983
397.18	0.068	0.0506	0.0527		397.18	0.06803	0.05098	0.05214		397.18	0.36248	0.49953	0.58421
397.21	0.068	0.0499	0.0529		397.21	0.06823	0.05074	0.05229		397.21	0.37471	0.47484	0.599
397.24	0.0689	0.0507	0.0529		397.24	0.06846	0.05063	0.05248		397.24	0.38914	0.46348	0.61772
397.27	0.0687	0.0524	0.0519		397.27	0.06887	0.05043	0.05256		397.27	0.4152	0.44278	0.62552
397.3	0.0698	0.0493	0.0515		397.3	0.06916	0.05054	0.0525		397.3	0.43363	0.4537	0.61939
397.33	0.0683	0.0502	0.0528		397.33	0.06936	0.05058	0.05212		397.33	0.44664	0.45779	0.58258
397.36	0.0696	0.0505	0.0525		397.36	0.06933	0.05081	0.05186		397.36	0.44415	0.48205	0.55611
397.39	0.0695	0.0511	0.0524		397.39	0.06928	0.05079	0.0517		397.39	0.44111	0.47955	0.54123
397.42	0.07	0.0513	0.0508		397.42	0.06895	0.05077	0.05184		397.42	0.42055	0.47724	0.5541
397.45	0.0681	0.0506	0.0511		397.45	0.06882	0.05102	0.05195		397.45	0.41234	0.50287	0.56529
397.48	0.0682	0.0518	0.052		397.48	0.06892	0.05086	0.0521		397.48	0.41846	0.4868	0.57967
397.51	0.0689	0.0501	0.0526		397.51	0.06861	0.05071	0.05213		397.51	0.39922	0.47129	0.58283
397.54	0.0676	0.0503	0.0533		397.54	0.0683	0.05056	0.05242		397.54	0.37952	0.45584	0.61201
397.57	0.0699	0.0503	0.0528		397.57	0.06815	0.05066	0.05262		397.57	0.36954	0.46583	0.63144
397.6	0.0684	0.0507	0.0526		397.6	0.06848	0.05043	0.05278		397.6	0.39062	0.44194	0.64717
397.63	0.0673	0.0507	0.0513		397.63	0.06842	0.05035	0.05277		397.63	0.3868	0.43403	0.64582
397.66	0.0678	0.0508	0.0535		397.66	0.06857	0.05057	0.05272		397.66	0.39659	0.45683	0.64075
397.69	0.0693	0.0508	0.0523		397.69	0.06874	0.05069	0.05264		397.69	0.40715	0.46968	0.63293
397.72	0.0697	0.049	0.0537		397.72	0.06858	0.05068	0.05237		397.72	0.39725	0.46812	0.60623
397.75	0.068	0.0518	0.0522		397.75	0.06853	0.05067	0.05241		397.75	0.39399	0.46711	0.61056
397.78	0.0695	0.051	0.052		397.78	0.06877	0.05066	0.0524		397.78	0.40928	0.46576	0.60956
397.81	0.0678	0.0509	0.0516		397.81	0.06849	0.05071	0.05207		397.81	0.3915	0.47126	0.57705
397.84	0.0677	0.0501	0.0512		397.84	0.06819	0.05074	0.05199		397.84	0.37259	0.4741	0.56914
397.87	0.0678	0.0508	0.0537		397.87	0.06819	0.05079	0.05192		397.87	0.37237	0.47936	0.56265
397.9	0.07	0.0505	0.0519		397.9	0.06839	0.05049	0.05229		397.9	0.38496	0.4482	0.59912
397.93	0.0672	0.0508	0.052		397.93	0.06845	0.05037	0.05267		397.93	0.38888	0.43632	0.63591
397.96	0.0689	0.0503	0.0525		397.96	0.06851	0.05049	0.05294		397.96	0.39246	0.4482	0.66304
397.99	0.0691	0.0505	0.0535		397.99	0.06895	0.05057	0.05303		397.99	0.42016	0.45707	0.6721
398.02	0.0688	0.0504	0.0536		398.02	0.06901	0.05061	0.05277		398.02	0.42449	0.46043	0.64655
398.05	0.0688	0.0502	0.0532		398.05	0.06885	0.05061	0.05291		398.05	0.41427	0.46105	0.66004
398.08	0.0684	0.0518	0.0523		398.08	0.06901	0.05071	0.05297		398.08	0.42412	0.47167	0.66605
398.11	0.0712	0.0505	0.0522		398.11	0.06894	0.05086	0.05263		398.11	0.41965	0.48644	0.63196
398.14	0.0674	0.051	0.0521		398.14	0.06898	0.05103	0.05234		398.14	0.42212	0.50383	0.60371
398.17	0.0683	0.0506	0.0531		398.17	0.06892	0.05124	0.05232		398.17	0.41846	0.52547	0.6018
398.2	0.0691	0.0517	0.0529		398.2	0.06904	0.05125	0.05231		398.2	0.42602	0.52691	0.60095
398.23	0.0697	0.0513	0.0512		398.23	0.06875	0.05133	0.05268		398.23	0.40751	0.53501	0.63738
398.26	0.0685	0.0518	0.0531		398.26	0.06834	0.05147	0.05275		398.26	0.38204	0.54995	0.64456
398.29	0.0682	0.0514	0.0532		398.29	0.06855	0.05152	0.05309		398.29	0.39499	0.55465	0.67715
398.32	0.0689	0.0509	0.0528		398.32	0.06835	0.05135	0.05308		398.32	0.38264	0.537	0.67692
398.35	0.0665	0.0519	0.0543		398.35	0.06801	0.05113	0.05304		398.35	0.3613	0.51488	0.67291
398.38	0.0684	0.0505	0.0524		398.38	0.06797	0.05094	0.0532		398.38	0.35823	0.49494	0.6883
398.41	0.0687	0.0511	0.054		398.41	0.0682	0.05064	0.05315		398.41	0.37314	0.46449	0.6832
398.44	0.0683	0.0499	0.0516		398.44	0.06825	0.05062	0.05304		398.44	0.37644	0.46204	0.67307
398.47	0.0677	0.051	0.0526		398.47	0.06833	0.05061	0.05295		398.47	0.38149	0.46074	0.66375
398.5	0.0691	0.0502	0.0541		398.5	0.06843	0.05058	0.05284		398.5	0.38736	0.4582	0.65279
398.53	0.0684	0.0507	0.0533		398.53	0.0682	0.05075	0.0529		398.53	0.37294	0.47486	0.65848
398.56	0.0676	0.0516	0.0519		398.56	0.06785	0.0511	0.05284		398.56	0.35076	0.51094	0.65281
398.59	0.0681	0.051	0.0528		398.59	0.06795	0.05119	0.05269		398.59	0.3575	0.52069	0.638
398.62	0.0674	0.0513	0.0528		398.62	0.06806	0.05147	0.05251		398.62	0.36439	0.54963	0.62034
398.65	0.0681	0.0515	0.0521		398.65	0.068	0.05172	0.05222		398.65	0.36053	0.57502	0.59217
398.68	0.0673	0.0525	0.0525		398.68	0.068	0.05155	0.05215		398.68	0.36008	0.55811	0.58545
398.71	0.0699	0.0503	0.0511		398.71	0.06806	0.05152	0.05237		398.71	0.36423	0.55477	0.60678
398.74	0.068	0.053	0.0536		398.74	0.06807	0.05146	0.05228		398.74	0.36448	0.54814	0.59781
398.77	0.0675	0.0504	0.0516		398.77	0.06814	0.05122	0.05236		398.77	0.36936	0.52374	0.60543
398.8	0.0674	0.0503	0.0524		398.8	0.06838	0.05091	0.05239		398.8	0.38448	0.49156	0.60884
398.83	0.0687	0.0516	0.0534		398.83	0.06843	0.05048	0.05263		398.83	0.38776	0.44804	0.63222
398.86	0.0687	0.0501	0.0518		398.86	0.06828	0.05053	0.05244		398.86	0.37798	0.45294	0.61373
398.89	0.0689	0.0502	0.0525		398.89	0.06841	0.05019	0.05228		398.89	0.38656	0.41794	0.59818
398.92	0.0695	0.0501	0.0521		398.92	0.06876	0.05056	0.05227		398.92	0.4085	0.45539	0.59641
398.95	0.0673	0.0503	0.0529		398.95	0.06882	0.05076	0.05206		398.95	0.41248	0.47604	0.57639
398.98	0.0684	0.0517	0.0502		398.98	0.06864	0.05078	0.05169		398.98	0.40098	0.47885	0.5401
399.01	0.0686	0.0506	0.0531		399.01	0.06854	0.05102	0.05163		399.01	0.3948	0.50301	0.53354
399.04	0.0702	0.052	0.0509		399.04	0.06846	0.05119	0.05165		399.04	0.38935	0.5204	0.53588
399.07	0.0677	0.0511	0.0518		399.07	0.06839	0.0513	0.05165		399.07	0.38493	0.53157	0.53627
399.1	0.068	0.0504	0.0509		399.1	0.06864	0.05123	0.05178		399.1	0.40089	0.52514	0.54907
399.13	0.0684	0.0511	0.0526		399.13	0.06856	0.05094	0.05212		399.13	0.39581	0.49506	0.58256
399.16	0.0686	0.0515	0.053		399.16	0.06848	0.05083	0.0521		399.16	0.39045	0.48373	0.58031
399.19	0.0687	0.0507	0.0516		399.19	0.06856	0.05049	0.0522		399.19	0.39555	0.44813	0.58955
399.22	0.0694	0.0502	0.0528		399.22	0.06882	0.05041	0.05248		399.22	0.41251	0.44033	0.61726
399.25	0.0687	0.0499	0.0523		399.25	0.06912	0.0506	0.0527		399.25	0.43143	0.46026	0.63962
399.28	0.0688	0.0505	0.0524		399.28	0.06938	0.05049	0.05268		399.28	0.44782	0.44832	0.63758
399.31	0.0697	0.0504	0.052		399.31	0.06939	0.05068	0.05267		399.31	0.44809	0.46788	0.6366
399.34	0.069	0.0513	0.0548		399.34	0.06934	0.05074	0.05278		399.34	0.44481	0.47414	0.64726
399.37	0.0707	0.052	0.0521		399.37	0.06917	0.05111	0.05257		399.37	0.43417	0.51286	0.62605
399.4	0.0688	0.0501	0.0523		399.4	0.06902	0.05112	0.05244		399.4	0.42468	0.51368	0.61318
399.43	0.0678	0.0516	0.0518		399.43	0.06891	0.05119	0.05247		399.43	0.41797	0.5211	0.61685
399.46	0.0686	0.0502	0.0524		399.46	0.06847	0.05127	0.05225		399.46	0.38978	0.52876	0.59533
399.49	0.0683	0.0524	0.052		399.49	0.06844	0.05098	0.05219		399.49	0.38835	0.49881	0.58852
399.52	0.0684	0.05	0.0526		399.52	0.06796	0.05092	0.05249		399.52	0.35769	0.49326	0.61813
399.55	0.0688	0.0518	0.0534		399.55	0.06816	0.05084	0.05266		399.55	0.37026	0.48466	0.63501
399.58	0.0672	0.0505	0.0518		399.58	0.06827	0.05069	0.05293		399.58	0.37734	0.46896	0.66167
399.61	0.0691	0.0496	0.0537		399.61	0.06841	0.05063	0.05274		399.61	0.38605	0.46286	0.64302
399.64	0.0669	0.0511	0.0522		399.64	0.06851	0.05038	0.05271		399.64	0.39231	0.43723	0.64027
399.67	0.07	0.0499	0.0532		399.67	0.06871	0.05039	0.05259		399.67	0.40556	0.43836	0.6288
399.7	0.0689	0.0513	0.0525		399.7	0.06865	0.05031	0.05253		399.7	0.40155	0.43005	0.6227
399.73	0.0693	0.05	0.0511		399.73	0.06903	0.05053	0.05239		399.73	0.42539	0.45318	0.60866
399.76	0.0682	0.0505	0.0531		399.76	0.06888	0.0508	0.05208		399.76	0.41588	0.48015	0.57857
399.79	0.0691	0.0504	0.0524		399.79	0.06905	0.05088	0.05215		399.79	0.42645	0.48889	0.5849
399.82	0.0679	0.0517	0.052		399.82	0.06856	0.05095	0.05182		399.82	0.39567	0.49636	0.55286
399.85	0.0701	0.0511	0.0512		399.85	0.06835	0.05098	0.0521		399.85	0.38257	0.49859	0.58033
399.88	0.0676	0.0515	0.0526		399.88	0.06842	0.05113	0.05247		399.88	0.38664	0.51435	0.61683
399.91	0.0687	0.0507	0.0525		399.91	0.06853	0.05108	0.05261		399.91	0.39405	0.50933	0.63001
399.94	0.0674	0.0502	0.0521		399.94	0.06861	0.05094	0.05285		399.94	0.39862	0.49473	0.65442
399.97	0.0687	0.0515	0.0549		399.97	0.06881	0.05069	0.05321		399.97	0.41169	0.46946	0.68958
400	0.0704	0.0506	0.0534		400	0.06899	0.05069	0.05333		400	0.42313	0.46941	0.70125
400.03	0.0688	0.0507	0.0529		400.03	0.06928	0.05067	0.05337		400.03	0.44113	0.46691	0.70481
400.06	0.0695	0.0504	0.0526		400.06	0.06924	0.05064	0.05339		400.06	0.43873	0.46362	0.70703
400.09	0.0692	0.0508	0.0537		400.09	0.06928	0.05081	0.05326		400.09	0.44122	0.48152	0.69458
400.12	0.0694	0.0511	0.0526		400.12	0.06899	0.05093	0.05274		400.12	0.42278	0.49406	0.64272
400.15	0.0678	0.0509	0.0536		400.15	0.0689	0.05128	0.05249		400.15	0.41709	0.52994	0.61855
400.18	0.069	0.051	0.0522		400.18	0.06881	0.05149	0.05251		400.18	0.41189	0.55134	0.62089
400.21	0.0689	0.0527	0.0519		400.21	0.06868	0.05156	0.0524		400.21	0.40328	0.55902	0.61011
400.24	0.0688	0.0517	0.0513		400.24	0.06848	0.0518	0.05212		400.24	0.39045	0.58355	0.58228
400.27	0.069	0.0515	0.0522		400.27	0.06839	0.05159	0.05203		400.27	0.38491	0.562	0.57313
400.3	0.0673	0.0511	0.0538		400.3	0.06854	0.0513	0.0521		400.3	0.39467	0.53191	0.57969
400.33	0.0687	0.051	0.0517		400.33	0.0683	0.05097	0.05247		400.33	0.37912	0.49811	0.6165
400.36	0.0677	0.0517	0.0519		400.36	0.06823	0.05047	0.05277		400.36	0.37507	0.4466	0.64653
400.39	0.069	0.0488	0.0529		400.39	0.06833	0.05057	0.05319		400.39	0.3812	0.45654	0.68713
400.42	0.0688	0.0505	0.0541		400.42	0.06852	0.0506	0.05339		400.42	0.39298	0.46	0.70697
400.45	0.0677	0.0509	0.0535		400.45	0.06855	0.05069	0.05329		400.45	0.39511	0.46893	0.69692
400.48	0.0688	0.0506	0.0536		400.48	0.06851	0.05047	0.0534		400.48	0.39264	0.44614	0.70814
400.51	0.069	0.052	0.0538		400.51	0.06838	0.05051	0.05321		400.51	0.38457	0.45027	0.68965
400.54	0.0683	0.0503	0.0524		400.54	0.06838	0.05096	0.05274		400.54	0.38434	0.49691	0.64362
400.57	0.0674	0.0503	0.0513		400.57	0.06834	0.05099	0.05232		400.57	0.38179	0.49963	0.60187
400.6	0.069	0.0498	0.0525		400.6	0.06835	0.0511	0.05221		400.6	0.38232	0.51156	0.59077
400.63	0.0676	0.0525	0.0524		400.63	0.06829	0.05124	0.05208		400.63	0.37868	0.52588	0.57825
400.66	0.0694	0.0523	0.0518		400.66	0.06806	0.05156	0.05218		400.66	0.36406	0.55914	0.58809
400.69	0.0673	0.0515	0.0526		400.69	0.06805	0.05189	0.05237		400.69	0.3637	0.59248	0.60662
400.72	0.0683	0.0515	0.0529		400.72	0.06806	0.05184	0.05286		400.72	0.36385	0.58768	0.65524
400.75	0.0682	0.0518	0.0525		400.75	0.0681	0.05179	0.05283		400.75	0.36693	0.58225	0.65222
400.78	0.0669	0.0523	0.0531		400.78	0.06827	0.05123	0.05279		400.78	0.37768	0.52439	0.64807
400.81	0.069	0.0501	0.0527		400.81	0.06825	0.05096	0.05272		400.81	0.37639	0.4973	0.64144
400.84	0.0689	0.0507	0.054		400.84	0.06851	0.05097	0.05268		400.84	0.39239	0.49843	0.6371
400.87	0.0693	0.0513	0.0509		400.87	0.0686	0.05085	0.05252		400.87	0.3981	0.48555	0.62139
400.9	0.068	0.0499	0.052		400.9	0.06883	0.05071	0.05228		400.9	0.41289	0.47143	0.598
400.93	0.0686	0.0512	0.0526		400.93	0.06902	0.05088	0.05213		400.93	0.42468	0.48844	0.58302
400.96	0.0688	0.0518	0.0528		400.96	0.06878	0.05115	0.05186		400.96	0.40937	0.51615	0.55639
400.99	0.0694	0.0506	0.0512		400.99	0.06867	0.05104	0.05173		400.99	0.40248	0.50563	0.54423
401.02	0.069	0.0511	0.0516		401.02	0.06878	0.05095	0.05215		401.02	0.40948	0.49617	0.58492
401.05	0.0685	0.0518	0.0524		401.05	0.0689	0.05144	0.0522		401.05	0.41744	0.54642	0.5902
401.08	0.0682	0.0505	0.0513		401.08	0.06893	0.05134	0.05217		401.08	0.41927	0.53606	0.58708
401.11	0.0688	0.0509	0.0532		401.11	0.0686	0.05128	0.05223		401.11	0.39849	0.53013	0.59256
401.14	0.0697	0.0519	0.0532		401.14	0.06856	0.05148	0.05222		401.14	0.3956	0.55086	0.59235
401.17	0.0684	0.0531	0.0521		401.17	0.06874	0.05124	0.05229		401.17	0.40711	0.52586	0.59903
401.2	0.0688	0.0496	0.0514		401.2	0.06903	0.05113	0.05227		401.2	0.4252	0.5144	0.59692
401.23	0.0676	0.051	0.0521		401.23	0.06913	0.05109	0.05264		401.23	0.43176	0.51046	0.63313
401.26	0.0706	0.0514	0.0522		401.26	0.06927	0.0511	0.05287		401.26	0.44069	0.51125	0.656
401.29	0.0699	0.05	0.0542		401.29	0.06967	0.05095	0.05287		401.29	0.46567	0.49571	0.65639
401.32	0.0698	0.0517	0.0531		401.32	0.0698	0.05094	0.0531		401.32	0.47401	0.49504	0.67825
401.35	0.0693	0.0513	0.0543		401.35	0.06994	0.05156	0.05303		401.35	0.48331	0.5591	0.67121
401.38	0.0705	0.0522	0.0525		401.38	0.0699	0.05151	0.05277		401.38	0.48078	0.55324	0.64609
401.41	0.0701	0.0507	0.0506		401.41	0.06939	0.05139	0.05245		401.41	0.44813	0.54149	0.61451
401.44	0.0678	0.0516	0.053		401.44	0.06931	0.05139	0.05226		401.44	0.44312	0.5418	0.59591
401.47	0.0701	0.0522	0.0519		401.47	0.06885	0.05125	0.05246		401.47	0.41426	0.52725	0.61556
401.5	0.0683	0.0499	0.0528		401.5	0.06899	0.05101	0.0524		401.5	0.42322	0.50229	0.60997
401.53	0.0685	0.0505	0.0529		401.53	0.06874	0.05089	0.05279		401.53	0.40698	0.48983	0.64777
401.56	0.0691	0.0514	0.0538		401.56	0.06887	0.05079	0.0531		401.56	0.41559	0.47931	0.67898
401.59	0.0681	0.0511	0.0528		401.59	0.06908	0.05053	0.05301		401.59	0.42857	0.4526	0.66983
401.62	0.0712	0.0496	0.052		401.62	0.0688	0.05031	0.05289		401.62	0.4108	0.4305	0.65802
401.65	0.0675	0.0511	0.0535		401.65	0.06893	0.05047	0.0529		401.65	0.41887	0.44631	0.65839
401.68	0.0695	0.0497	0.053		401.68	0.06908	0.05049	0.05279		401.68	0.42895	0.44816	0.64816
401.71	0.0686	0.0505	0.0524		401.71	0.06923	0.05043	0.05264		401.71	0.43786	0.44232	0.63378
401.74	0.0685	0.0504	0.052		401.74	0.06918	0.05068	0.05272		401.74	0.435	0.46852	0.64137
401.77	0.0699	0.0516	0.054		401.77	0.06906	0.05102	0.05262		401.77	0.42727	0.50347	0.63134
401.8	0.0703	0.0514	0.0518		401.8	0.06929	0.05106	0.05247		401.8	0.44173	0.50741	0.61646
401.83	0.0689	0.0507	0.0524		401.83	0.06928	0.05132	0.0524		401.83	0.44109	0.53417	0.60962
401.86	0.0681	0.0518	0.0526		401.86	0.06913	0.05142	0.05253		401.86	0.43181	0.54478	0.62233
401.89	0.0695	0.0513	0.0522		401.89	0.06905	0.0515	0.05262		401.89	0.4267	0.55216	0.63134
401.92	0.0685	0.0511	0.053		401.92	0.06868	0.05144	0.05261		401.92	0.40306	0.54642	0.63001
401.95	0.0696	0.0517	0.0524		401.95	0.0685	0.05132	0.05295		401.95	0.39224	0.53445	0.66375
401.98	0.0674	0.0517	0.0538		401.98	0.06868	0.05128	0.05317		401.98	0.4032	0.52951	0.68515
402.01	0.0694	0.051	0.0531		402.01	0.0687	0.0511	0.0531		402.01	0.40472	0.51108	0.67871
402.04	0.0678	0.0508	0.0531		402.04	0.06851	0.05095	0.0532		402.04	0.3929	0.49624	0.68832
402.07	0.0689	0.0503	0.0533		402.07	0.06855	0.05106	0.0532		402.07	0.3952	0.50734	0.68839
402.1	0.0693	0.0514	0.0534		402.1	0.06863	0.05083	0.0532		402.1	0.40036	0.48361	0.68857
402.13	0.0684	0.051	0.052		402.13	0.06896	0.05089	0.05315		402.13	0.42107	0.48964	0.6838
402.16	0.0686	0.0509	0.054		402.16	0.06916	0.05117	0.05302		402.16	0.43394	0.51877	0.6705
402.19	0.0693	0.0521	0.0532		402.19	0.06937	0.05139	0.05317		402.19	0.44716	0.54113	0.68582
402.22	0.0699	0.0501	0.0529		402.22	0.06926	0.05161	0.05295		402.22	0.44007	0.56349	0.66405
402.25	0.0695	0.0524	0.0532		402.25	0.06905	0.05159	0.05295		402.25	0.42696	0.56159	0.66417
402.28	0.0696	0.0521	0.0522		402.28	0.06889	0.05161	0.05323		402.28	0.41694	0.56371	0.69169
402.31	0.0676	0.0514	0.0543		402.31	0.06874	0.05147	0.05319		402.31	0.40729	0.54959	0.68768
402.34	0.0682	0.0514	0.0518		402.34	0.06842	0.05138	0.05325		402.34	0.38702	0.54005	0.69284
402.37	0.0679	0.0507	0.0545		402.37	0.06846	0.05108	0.05338		402.37	0.3897	0.50948	0.70577
402.4	0.0688	0.0507	0.0543		402.4	0.06841	0.05056	0.05363		402.4	0.38633	0.45572	0.73087
402.43	0.0693	0.0506	0.0529		402.43	0.06858	0.0505	0.0538		402.43	0.39734	0.44929	0.74784
402.46	0.0684	0.0508	0.053		402.46	0.06879	0.05059	0.05372		402.46	0.41031	0.45856	0.73999
402.49	0.0696	0.0491	0.0545		402.49	0.06887	0.05049	0.05392		402.49	0.41519	0.44847	0.75899
402.52	0.0676	0.0514	0.0543		402.52	0.06889	0.05048	0.05351		402.52	0.41688	0.44703	0.71848
402.55	0.0693	0.0514	0.053		402.55	0.06867	0.05085	0.05333		402.55	0.40278	0.48606	0.70162
402.58	0.0683	0.0507	0.0532		402.58	0.06846	0.05079	0.05316		402.58	0.38948	0.47933	0.68449
402.61	0.0691	0.05	0.0529		402.61	0.06836	0.05099	0.05277		402.61	0.38314	0.4996	0.64632
402.64	0.068	0.0514	0.052		402.64	0.0683	0.05109	0.05254		402.64	0.37911	0.51044	0.62366
402.67	0.0677	0.0524	0.0524		402.67	0.06829	0.05093	0.0527		402.67	0.37881	0.4935	0.63896
402.7	0.0681	0.0492	0.0525		402.7	0.06813	0.05117	0.05269		402.7	0.3683	0.51855	0.63848
402.73	0.0685	0.0522	0.053		402.73	0.06822	0.05118	0.05283		402.73	0.37427	0.51961	0.65151
402.76	0.0688	0.0507	0.0538		402.76	0.06829	0.05138	0.05266		402.76	0.37859	0.54048	0.63497
402.79	0.0678	0.0517	0.0528		402.79	0.06866	0.05098	0.05267		402.79	0.40192	0.4992	0.63644
402.82	0.0691	0.0516	0.0513		402.82	0.06889	0.05108	0.05249		402.82	0.41685	0.50962	0.61898
402.85	0.0689	0.0501	0.0529		402.85	0.06898	0.05147	0.05211		402.85	0.42229	0.54959	0.58137
402.88	0.0693	0.052	0.0507		402.88	0.06896	0.05114	0.05177		402.88	0.4212	0.51577	0.54786
402.91	0.0695	0.0498	0.0528		402.91	0.06902	0.0511	0.0515		402.91	0.42468	0.51116	0.52127
402.94	0.0688	0.0529	0.0515		402.94	0.06913	0.05112	0.052		402.94	0.43196	0.51298	0.57063
402.97	0.0687	0.051	0.0511		402.97	0.06914	0.05102	0.05198		402.97	0.43246	0.50347	0.5679
403	0.0688	0.05	0.0524		403	0.06907	0.05109	0.05194		403	0.42773	0.51044	0.56476
403.03	0.0695	0.051	0.0526		403.03	0.06905	0.051	0.05237		403.03	0.42686	0.50104	0.60685
403.06	0.0694	0.0519	0.0539		403.06	0.06913	0.05127	0.05239		403.06	0.43192	0.52879	0.60827
403.09	0.0694	0.0501	0.0501		403.09	0.06924	0.05094	0.05267		403.09	0.43882	0.49475	0.63662
403.12	0.0684	0.0518	0.0537		403.12	0.06924	0.05115	0.05293		403.12	0.43864	0.51702	0.66224
403.15	0.0697	0.0516	0.0535		403.15	0.06925	0.05154	0.05279		403.15	0.43941	0.55677	0.6477
403.18	0.0693	0.0512	0.0524		403.18	0.06924	0.05101	0.05268		403.18	0.43902	0.50239	0.63751
403.21	0.069	0.05	0.053		403.21	0.06907	0.05071	0.0528		403.21	0.42828	0.47145	0.64935
403.24	0.0692	0.0515	0.0532		403.24	0.06912	0.05054	0.05311		403.24	0.43133	0.4537	0.6793
403.27	0.0695	0.0512	0.0518		403.27	0.06918	0.05025	0.05291		403.27	0.43516	0.42411	0.66015
403.3	0.069	0.0475	0.053		403.3	0.06934	0.05039	0.05278		403.3	0.44489	0.43824	0.64742
403.33	0.0684	0.0514	0.0538		403.33	0.06946	0.05046	0.05281		403.33	0.45272	0.44587	0.65034
403.36	0.0704	0.0508	0.0525		403.36	0.06948	0.051	0.05258		403.36	0.454	0.50155	0.62692
403.39	0.0697	0.0518	0.0528		403.39	0.0696	0.05101	0.05237		403.39	0.46159	0.50234	0.60655
403.42	0.0704	0.0518	0.0511		403.42	0.0694	0.05151	0.05231		403.42	0.44863	0.55369	0.60116
403.45	0.0684	0.051	0.0527		403.45	0.06945	0.05177	0.05225		403.45	0.45183	0.58079	0.59451
403.48	0.0691	0.0528	0.0518		403.48	0.06932	0.0515	0.05241		403.48	0.44383	0.55292	0.61038
403.51	0.0696	0.0499	0.0525		403.51	0.06908	0.0515	0.05249		403.51	0.42867	0.55213	0.61845
403.54	0.068	0.0522	0.0533		403.54	0.06893	0.05116	0.0528		403.54	0.41887	0.51752	0.64882
403.57	0.0701	0.0502	0.0537		403.57	0.06896	0.05112	0.05297		403.57	0.42094	0.51389	0.66609
403.6	0.0688	0.0519	0.0528		403.6	0.06922	0.05093	0.053		403.6	0.43752	0.49401	0.66901
403.63	0.0693	0.0505	0.0518		403.63	0.06928	0.05071	0.05305		403.63	0.4415	0.47088	0.67327
403.66	0.0687	0.0502	0.0541		403.66	0.0695	0.05086	0.05293		403.66	0.45544	0.48642	0.66224
403.69	0.0704	0.0514	0.0521		403.69	0.06973	0.05059	0.05286		403.69	0.46989	0.45913	0.65538
403.72	0.0697	0.0499	0.0535		403.72	0.06965	0.05057	0.05274		403.72	0.46492	0.45664	0.64268
403.75	0.0699	0.0511	0.0524		403.75	0.0696	0.05071	0.05297		403.75	0.46125	0.47095	0.66529
403.78	0.0699	0.0508	0.0531		403.78	0.06979	0.05089	0.05294		403.78	0.47348	0.49002	0.66316
403.81	0.069	0.0506	0.0529		403.81	0.06962	0.05102	0.05281		403.81	0.46271	0.5027	0.65045
403.84	0.0691	0.051	0.0524		403.84	0.069	0.05103	0.05281		403.84	0.42337	0.50458	0.64969
403.87	0.0687	0.0526	0.0537		403.87	0.06885	0.05117	0.05263		403.87	0.4142	0.51817	0.63196
403.9	0.0705	0.0501	0.0521		403.9	0.06864	0.05123	0.05281		403.9	0.40052	0.52475	0.64981
403.93	0.0668	0.0515	0.0531		403.93	0.06871	0.05131	0.05296		403.93	0.40514	0.53268	0.66458
403.96	0.0679	0.0512	0.0522		403.96	0.06878	0.05155	0.05336		403.96	0.40972	0.55756	0.70451
403.99	0.0701	0.0514	0.0539		403.99	0.06911	0.05169	0.05372		403.99	0.43044	0.57211	0.73963
404.02	0.0691	0.0523	0.0544		404.02	0.0692	0.05166	0.05357		404.02	0.43649	0.56916	0.7249
404.05	0.07	0.0515	0.0542		404.05	0.06922	0.05176	0.05353		404.05	0.43752	0.57946	0.72096
404.08	0.0691	0.0526	0.054		404.08	0.06952	0.05144	0.05347		404.08	0.45616	0.54601	0.71476
404.11	0.0703	0.0512	0.0525		404.11	0.06948	0.05154	0.05332		404.11	0.45373	0.55694	0.70036
404.14	0.0679	0.0505	0.0513		404.14	0.06919	0.05146	0.05286		404.14	0.43535	0.54807	0.65527
404.17	0.0691	0.0508	0.0531		404.17	0.06915	0.05134	0.05262		404.17	0.43313	0.53594	0.63102
404.2	0.0692	0.0517	0.0539		404.2	0.06914	0.05149	0.05243		404.2	0.4326	0.55163	0.61293
404.23	0.07	0.0529	0.0521		404.23	0.06905	0.05153	0.05251		404.23	0.42671	0.5559	0.62075
404.26	0.0683	0.051	0.0524		404.26	0.06883	0.05168	0.05285		404.26	0.41264	0.57163	0.65412
404.29	0.0691	0.0516	0.0528		404.29	0.06905	0.05169	0.05305		404.29	0.42679	0.57192	0.67316
404.32	0.0692	0.0519	0.0526		404.32	0.06885	0.05152	0.05293		404.32	0.41399	0.55446	0.66157
404.35	0.0677	0.051	0.0538		404.35	0.06866	0.05121	0.05297		404.35	0.40197	0.52309	0.66605
404.38	0.0689	0.0507	0.0536		404.38	0.06867	0.05098	0.0533		404.38	0.40245	0.49903	0.69848
404.41	0.0696	0.0511	0.053		404.41	0.06885	0.05087	0.05346		404.41	0.4143	0.48793	0.71414
404.44	0.0683	0.051	0.053		404.44	0.06879	0.05084	0.05343		404.44	0.41024	0.48442	0.71146
404.47	0.0687	0.0507	0.0533		404.47	0.069	0.0509	0.05319		404.47	0.42368	0.49129	0.68736
404.5	0.0697	0.0509	0.0536		404.5	0.06917	0.05119	0.05282		404.5	0.43436	0.52115	0.65114
404.53	0.0689	0.0509	0.053		404.53	0.06919	0.05137	0.05261		404.53	0.43588	0.53938	0.63018
404.56	0.0691	0.0526	0.0518		404.56	0.06916	0.05161	0.05242		404.56	0.43342	0.56414	0.6113
404.59	0.0699	0.0516	0.0516		404.59	0.06953	0.05171	0.05223		404.59	0.45706	0.57444	0.59293
404.62	0.0689	0.052	0.0524		404.62	0.06948	0.05181	0.05241		404.62	0.45414	0.58432	0.61109
404.65	0.0697	0.0516	0.0525		404.65	0.06932	0.05193	0.05252		404.65	0.44365	0.59685	0.62102
404.68	0.0689	0.0521	0.0527		404.68	0.06904	0.05191	0.05257		404.68	0.42582	0.59484	0.62644
404.71	0.0701	0.0511	0.0534		404.71	0.06882	0.0519	0.05304		404.71	0.41193	0.5939	0.67265
404.74	0.0677	0.0522	0.0541		404.74	0.06864	0.05197	0.05323		404.74	0.40111	0.60072	0.69135
404.77	0.0681	0.0524	0.0518		404.77	0.06859	0.05174	0.05306		404.77	0.39759	0.57713	0.67499
404.8	0.0679	0.0515	0.0525		404.8	0.06868	0.05144	0.05289		404.8	0.40307	0.54692	0.65779
404.83	0.0697	0.0518	0.0545		404.83	0.06873	0.0512	0.05283		404.83	0.4068	0.52194	0.65245
404.86	0.0691	0.0503	0.052		404.86	0.06878	0.05118	0.05266		404.86	0.40981	0.52	0.63485
404.89	0.069	0.0502	0.0518		404.89	0.06901	0.05092	0.0526		404.89	0.4244	0.49254	0.62921
404.92	0.0698	0.0508	0.0529		404.92	0.06938	0.05084	0.05287		404.92	0.44739	0.48512	0.65561
404.95	0.0682	0.0518	0.0534		404.95	0.06954	0.05107	0.0527		404.95	0.45779	0.50878	0.63926
404.98	0.0694	0.0516	0.0523		404.98	0.06932	0.0511	0.05251		404.98	0.44412	0.51118	0.62031
405.01	0.0695	0.0507	0.0529		405.01	0.06939	0.05125	0.05272		405.01	0.44803	0.52638	0.64132
405.04	0.0711	0.0514	0.053		405.04	0.06914	0.05129	0.05284		405.04	0.43249	0.53119	0.65311
405.07	0.0682	0.0516	0.052		405.07	0.069	0.0513	0.05268		405.07	0.42377	0.53186	0.63735
405.1	0.0681	0.0504	0.0526		405.1	0.069	0.05129	0.05274		405.1	0.42381	0.53076	0.64295
405.13	0.0691	0.0515	0.0531		405.13	0.06907	0.0515	0.05277		405.13	0.42776	0.55261	0.64584
405.16	0.0682	0.052	0.0534		405.16	0.06906	0.05158	0.05268		405.16	0.4275	0.56051	0.63701
405.19	0.07	0.0518	0.0521		405.19	0.06914	0.05139	0.05262		405.19	0.4322	0.54137	0.63114
405.22	0.0697	0.0514	0.053		405.22	0.0693	0.0512	0.05279		405.22	0.44228	0.52151	0.64768
405.25	0.0705	0.0514	0.052		405.25	0.06947	0.05128	0.05274		405.25	0.45357	0.53037	0.64334
405.28	0.0684	0.0503	0.0528		405.28	0.06961	0.05123	0.05274		405.28	0.4619	0.52528	0.64295
405.31	0.0692	0.0507	0.0528		405.31	0.06964	0.05121	0.05261		405.31	0.46387	0.52326	0.63056
405.34	0.0686	0.0514	0.0535		405.34	0.06938	0.05125	0.05263		405.34	0.44736	0.52734	0.63215
405.37	0.0712	0.0526	0.0524		405.37	0.06938	0.05152	0.05264		405.37	0.44738	0.55492	0.63281
405.4	0.0696	0.0517	0.0524		405.4	0.06947	0.05157	0.05262		405.4	0.45357	0.55979	0.63162
405.43	0.0686	0.0511	0.0518		405.43	0.06969	0.05169	0.05276		405.43	0.46703	0.57245	0.64534
405.46	0.0692	0.0514	0.0531		405.46	0.06932	0.05168	0.05279		405.46	0.44374	0.57096	0.64763
405.49	0.0697	0.052	0.0535		405.49	0.06914	0.05125	0.05276		405.49	0.43274	0.52732	0.64545
405.52	0.0694	0.0505	0.0527		405.52	0.06856	0.0511	0.05303		405.52	0.39558	0.51125	0.67167
405.55	0.0682	0.0516	0.0542		405.55	0.06868	0.0511	0.05338		405.55	0.40313	0.51135	0.70623
405.58	0.0677	0.0512	0.0522		405.58	0.06893	0.05132	0.05361		405.58	0.41887	0.53376	0.72871
405.61	0.0694	0.05	0.0533		405.61	0.0689	0.05124	0.05347		405.61	0.41713	0.52569	0.71453
405.64	0.0683	0.0524	0.0543		405.64	0.06901	0.05128	0.05349		405.64	0.42411	0.53018	0.71651
405.67	0.0707	0.0513	0.0542		405.67	0.06939	0.05143	0.05335		405.67	0.44812	0.54557	0.70355
405.7	0.07	0.0522	0.0527		405.7	0.06968	0.05137	0.05315		405.7	0.46641	0.53885	0.68346
405.73	0.0688	0.0504	0.0524		405.73	0.06979	0.05136	0.05309		405.73	0.47345	0.53815	0.67797
405.76	0.0699	0.0517	0.0531		405.76	0.06958	0.05153	0.05274		405.76	0.46039	0.5553	0.6429
405.79	0.0699	0.0512	0.052		405.79	0.06957	0.05145	0.05243		405.79	0.45994	0.54798	0.61267
405.82	0.0688	0.0514	0.053		405.82	0.06925	0.05143	0.05228		405.82	0.43943	0.54562	0.59758
405.85	0.0693	0.0515	0.0523		405.85	0.06901	0.05146	0.05264		405.85	0.42428	0.54887	0.63359
405.88	0.0689	0.0525	0.0526		405.88	0.06908	0.05171	0.05287		405.88	0.42878	0.57413	0.65566
405.91	0.0693	0.0513	0.0526		405.91	0.06891	0.05164	0.05293		405.91	0.41818	0.56695	0.66206
405.94	0.0685	0.0505	0.0531		405.94	0.06901	0.05144	0.05297		405.94	0.42433	0.5462	0.66573
405.97	0.0684	0.0522	0.0546		405.97	0.06917	0.05103	0.05319		405.97	0.43464	0.504	0.6877
406	0.0705	0.0513	0.0527		406	0.0693	0.05103	0.05326		406	0.44257	0.50419	0.69417
406.03	0.069	0.0505	0.0525		406.03	0.06932	0.05077	0.05346		406.03	0.44372	0.47727	0.71364
406.06	0.0697	0.0498	0.053		406.06	0.06933	0.05106	0.05331		406.06	0.44425	0.50712	0.6994
406.09	0.0692	0.0511	0.0546		406.09	0.06937	0.05123	0.05307		406.09	0.44679	0.52502	0.67586
406.12	0.0694	0.0529	0.0522		406.12	0.06935	0.05138	0.05277		406.12	0.44577	0.5406	0.64582
406.15	0.0685	0.0506	0.0538		406.15	0.06917	0.05173	0.05282		406.15	0.43413	0.57656	0.65077
406.18	0.0695	0.0531	0.0514		406.18	0.06919	0.05207	0.05294		406.18	0.43557	0.61119	0.66327
406.21	0.0693	0.0517	0.0527		406.21	0.06934	0.05225	0.05273		406.21	0.44508	0.62966	0.6419
406.24	0.0696	0.0523	0.0527		406.24	0.06915	0.05208	0.05282		406.24	0.43293	0.61208	0.65061
406.27	0.0689	0.0516	0.0536		406.27	0.06904	0.05183	0.05299		406.27	0.42586	0.58698	0.66784
406.3	0.0689	0.052	0.054		406.3	0.06902	0.05182	0.053		406.3	0.42489	0.58552	0.66894
406.33	0.0697	0.0516	0.0522		406.33	0.06881	0.05147	0.05349		406.33	0.41161	0.54942	0.71671
406.36	0.067	0.0511	0.0542		406.36	0.06888	0.05126	0.05367		406.36	0.41594	0.52761	0.7344
406.39	0.0696	0.051	0.0525		406.39	0.06878	0.05105	0.05384		406.39	0.40985	0.50614	0.75162
406.42	0.0692	0.0511	0.0545		406.42	0.06912	0.05097	0.05391		406.42	0.43117	0.49785	0.75834
406.45	0.069	0.051	0.0549		406.45	0.06907	0.05112	0.05393		406.45	0.4281	0.51313	0.76025
406.48	0.0696	0.0504	0.054		406.48	0.06916	0.05107	0.0538		406.48	0.43363	0.50844	0.74759
406.51	0.0686	0.0519	0.0533		406.51	0.06911	0.05124	0.05358		406.51	0.43084	0.52557	0.72591
406.54	0.0701	0.0516	0.0531		406.54	0.06887	0.05161	0.05331		406.54	0.4151	0.56361	0.69967
406.57	0.0675	0.0523	0.0524		406.57	0.06881	0.05179	0.05284		406.57	0.41127	0.58259	0.65274
406.6	0.0692	0.0505	0.0523		406.6	0.06886	0.05202	0.05258		406.6	0.41463	0.60581	0.62694
406.63	0.0679	0.053	0.0537		406.63	0.06902	0.05201	0.05251		406.63	0.42469	0.60516	0.62011
406.66	0.0701	0.0528	0.0517		406.66	0.0688	0.05201	0.05266		406.66	0.4108	0.60569	0.63495
406.69	0.0688	0.0512	0.0531		406.69	0.06877	0.05195	0.05273		406.69	0.40935	0.59942	0.64247
406.72	0.0696	0.052	0.0526		406.72	0.06914	0.05206	0.05308		406.72	0.43258	0.61023	0.6766
406.75	0.0689	0.0514	0.053		406.75	0.06924	0.05207	0.05295		406.75	0.43848	0.6117	0.66359
406.78	0.0672	0.0527	0.0537		406.78	0.06925	0.05171	0.05288		406.78	0.4392	0.57418	0.65735
406.81	0.0709	0.0512	0.0528		406.81	0.06927	0.05153	0.05302		406.81	0.44036	0.55583	0.6705
406.84	0.0699	0.0525	0.0535		406.84	0.06941	0.05161	0.05313		406.84	0.44963	0.56438	0.68187
406.87	0.0695	0.0506	0.0513		406.87	0.06933	0.05151	0.053		406.87	0.44437	0.55393	0.66891
406.9	0.0685	0.0512	0.0536		406.9	0.06949	0.05149	0.05265		406.9	0.45488	0.55115	0.63414
406.93	0.0703	0.0512	0.053		406.93	0.06953	0.05157	0.05248		406.93	0.45699	0.56006	0.6174
406.96	0.0685	0.0524	0.0534		406.96	0.06929	0.05173	0.0524		406.96	0.44203	0.57584	0.60992
406.99	0.0692	0.0517	0.0506		406.99	0.06926	0.05148	0.05244		406.99	0.43991	0.55028	0.61384
407.02	0.07	0.0517	0.0521		407.02	0.06937	0.05145	0.05243		407.02	0.44703	0.54721	0.61311
407.05	0.0693	0.0521	0.0532		407.05	0.06928	0.05164	0.05241		407.05	0.44119	0.56669	0.61102
407.08	0.0696	0.0503	0.0525		407.08	0.06927	0.05154	0.05256		407.08	0.44042	0.5572	0.6254
407.11	0.0682	0.0505	0.0533		407.11	0.06929	0.05135	0.05287		407.11	0.44224	0.53719	0.65598
407.14	0.0698	0.0521	0.0522		407.14	0.06908	0.05139	0.05316		407.14	0.4289	0.54132	0.68458
407.17	0.0686	0.0533	0.0542		407.17	0.06905	0.05137	0.05312		407.17	0.42702	0.53938	0.6807
407.2	0.0701	0.05	0.0524		407.2	0.06901	0.05142	0.05283		407.2	0.42415	0.54401	0.65153
407.23	0.0682	0.0512	0.0534		407.23	0.06937	0.05145	0.05292		407.23	0.44692	0.54764	0.6605
407.26	0.0695	0.0515	0.0522		407.26	0.06957	0.05143	0.05308		407.26	0.45964	0.54557	0.67644
407.29	0.07	0.0512	0.0532		407.29	0.06976	0.05116	0.05293		407.29	0.47164	0.51735	0.66162
407.32	0.0694	0.0513	0.052		407.32	0.06982	0.05093	0.05275		407.32	0.47528	0.4943	0.64378
407.35	0.0715	0.0509	0.0543		407.35	0.06986	0.05134	0.05295		407.35	0.47817	0.5364	0.66334
407.38	0.0688	0.052	0.0531		407.38	0.06997	0.05129	0.05279		407.38	0.48495	0.53085	0.64804
407.41	0.0703	0.0504	0.051		407.41	0.06967	0.05129	0.05252		407.41	0.46573	0.53109	0.62146
407.44	0.0683	0.051	0.0534		407.44	0.06947	0.05128	0.05235		407.44	0.45328	0.5303	0.6052
407.47	0.0701	0.0526	0.0525		407.47	0.06896	0.05146	0.05228		407.47	0.42126	0.54901	0.59829
407.5	0.0685	0.051	0.0514		407.5	0.06869	0.0513	0.05208		407.5	0.40393	0.53176	0.57852
407.53	0.0686	0.0511	0.0516		407.53	0.06865	0.05121	0.05243		407.53	0.4016	0.52249	0.61238
407.56	0.0686	0.0512	0.0538		407.56	0.06847	0.05142	0.05281		407.56	0.39017	0.54452	0.65038
407.59	0.0675	0.0518	0.0526		407.59	0.06889	0.05132	0.05293		407.59	0.41635	0.53381	0.6619
407.62	0.0702	0.0498	0.0533		407.62	0.06893	0.05107	0.05296		407.62	0.41914	0.50825	0.66479
407.65	0.0685	0.0521	0.0537		407.65	0.06928	0.05098	0.05334		407.65	0.44151	0.49917	0.70215
407.68	0.0703	0.0515	0.0532		407.68	0.0698	0.05077	0.05344		407.68	0.47444	0.47731	0.7121
407.71	0.0708	0.0503	0.0529		407.71	0.0701	0.05069	0.05296		407.71	0.49312	0.46941	0.66522
407.74	0.0692	0.05	0.0518		407.74	0.07036	0.05078	0.05299		407.74	0.50954	0.47895	0.66763
407.77	0.0704	0.0504	0.0548		407.77	0.07023	0.05099	0.05261		407.77	0.50133	0.4996	0.63036
407.8	0.0713	0.0514	0.0521		407.8	0.07019	0.05111	0.05245		407.8	0.49888	0.5126	0.61485
407.83	0.0691	0.052	0.051		407.83	0.06991	0.05127	0.05241		407.83	0.48134	0.52847	0.61102
407.86	0.0699	0.052	0.0535		407.86	0.0695	0.05167	0.05274		407.86	0.45509	0.57012	0.64339
407.89	0.0692	0.0515	0.0518		407.89	0.06943	0.05204	0.05281		407.89	0.45078	0.60836	0.65029
407.92	0.0687	0.0523	0.0536		407.92	0.06896	0.05205	0.0528		407.92	0.42097	0.60917	0.6488
407.95	0.0693	0.0507	0.0534		407.95	0.06876	0.05182	0.0532		407.95	0.4081	0.58528	0.68848
407.98	0.068	0.053	0.0544		407.98	0.06906	0.05165	0.05367		407.98	0.42723	0.56808	0.73499
408.01	0.0699	0.0521	0.0521		408.01	0.06913	0.05164	0.05336		408.01	0.4319	0.56712	0.70378
408.04	0.0685	0.0506	0.0538		408.04	0.06926	0.05155	0.05349		408.04	0.44029	0.55797	0.71733
408.07	0.07	0.0511	0.0533		408.07	0.06929	0.05162	0.05329		408.07	0.44209	0.56527	0.69752
408.1	0.0702	0.0519	0.0543		408.1	0.06939	0.05165	0.05317		408.1	0.44846	0.56777	0.68557
408.13	0.069	0.052	0.0513		408.13	0.06958	0.05154	0.0531		408.13	0.46041	0.55694	0.67875
408.16	0.0689	0.0515	0.0541		408.16	0.06961	0.0517	0.05316		408.16	0.4624	0.57334	0.68479
408.19	0.0695	0.0526	0.0529		408.19	0.06988	0.05201	0.05288		408.19	0.47892	0.60473	0.65669
408.22	0.0705	0.0511	0.0527		408.22	0.06982	0.05209	0.05282		408.22	0.47547	0.61343	0.65098
408.25	0.07	0.0524	0.0532		408.25	0.0698	0.0521	0.05284		408.25	0.47438	0.6148	0.65313
408.28	0.0702	0.0518	0.0526		408.28	0.06962	0.05201	0.05328		408.28	0.46265	0.6055	0.69642
408.31	0.0695	0.0527	0.0531		408.31	0.06954	0.05185	0.05321		408.31	0.45748	0.58905	0.68908
408.34	0.0688	0.0519	0.0536		408.34	0.06932	0.05187	0.05352		408.34	0.4438	0.59027	0.71958
408.37	0.0684	0.0514	0.0542		408.37	0.06886	0.05176	0.05379		408.37	0.41472	0.57958	0.74653
408.4	0.0684	0.0509	0.0544		408.4	0.06884	0.05154	0.0541		408.4	0.41329	0.5565	0.77713
408.43	0.0703	0.0516	0.0536		408.43	0.06891	0.0515	0.05428		408.43	0.41784	0.55309	0.795
408.46	0.0686	0.0525	0.0543		408.46	0.0689	0.05132	0.05433		408.46	0.41712	0.53436	0.79997
408.49	0.0682	0.0504	0.0546		408.49	0.06915	0.05146	0.05424		408.49	0.43327	0.54899	0.79045
408.52	0.0703	0.0521	0.0544		408.52	0.06948	0.05174	0.05396		408.52	0.4537	0.57752	0.7635
408.55	0.0692	0.0517	0.0533		408.55	0.06932	0.05212	0.05366		408.55	0.4439	0.6166	0.73332
408.58	0.0686	0.0516	0.0538		408.58	0.06917	0.05197	0.05353		408.58	0.43435	0.60108	0.72043
408.61	0.0706	0.0528	0.0529		408.61	0.0694	0.0521	0.05332		408.61	0.44912	0.61431	0.70064
408.64	0.0694	0.0528	0.0526		408.64	0.06955	0.05211	0.05308		408.64	0.45807	0.61588	0.67669
408.67	0.0677	0.0521	0.0531		408.67	0.06911	0.05192	0.05307		408.67	0.43055	0.59558	0.67573
408.7	0.0699	0.0502	0.0538		408.7	0.06919	0.05176	0.05296		408.7	0.43584	0.57918	0.66437
408.73	0.0697	0.0525	0.0531		408.73	0.06904	0.05152	0.053		408.73	0.42595	0.55497	0.66907
408.76	0.0691	0.0505	0.0524		408.76	0.06864	0.05139	0.05291		408.76	0.40104	0.54159	0.66008
408.79	0.0674	0.052	0.0532		408.79	0.06889	0.05104	0.05305		408.79	0.41635	0.50563	0.67366
408.82	0.0699	0.0509	0.0523		408.82	0.06923	0.05115	0.05304		408.82	0.43795	0.51656	0.67222
408.85	0.0684	0.0514	0.0539		408.85	0.0693	0.05141	0.05311		408.85	0.44237	0.54303	0.67958
408.88	0.0693	0.0515	0.0523		408.88	0.06947	0.05125	0.05327		408.88	0.45357	0.52672	0.69575
408.91	0.0711	0.0498	0.0545		408.91	0.06962	0.05139	0.05314		408.91	0.46308	0.54108	0.68238
408.94	0.0702	0.053	0.0527		408.94	0.06982	0.05143	0.05285		408.94	0.47549	0.54586	0.65437
408.97	0.0694	0.0518	0.0529		408.97	0.06978	0.05148	0.05256		408.97	0.47288	0.55095	0.62534
409	0.0687	0.0509	0.052		409	0.06988	0.0516	0.05229		409	0.47913	0.56323	0.59894
409.03	0.0694	0.0516	0.0513		409.03	0.06945	0.05176	0.05234		409.03	0.45202	0.5791	0.60348
409.06	0.0702	0.0522	0.0524		409.06	0.06921	0.05201	0.05232		409.06	0.43718	0.605	0.60217
409.09	0.0699	0.0511	0.0525		409.09	0.06919	0.05171	0.05262		409.09	0.43551	0.57471	0.63093
409.12	0.0686	0.0528	0.0538		409.12	0.06938	0.05179	0.05301		409.12	0.44766	0.58261	0.66946
409.15	0.0685	0.0518	0.0534		409.15	0.0696	0.05196	0.05345		409.15	0.46159	0.59983	0.71254
409.18	0.0703	0.0518	0.0536		409.18	0.06972	0.05161	0.05351		409.18	0.46924	0.56395	0.71912
409.21	0.0695	0.0507	0.053		409.21	0.06964	0.05127	0.05335		409.21	0.46417	0.52905	0.70327
409.24	0.0709	0.0514	0.0541		409.24	0.06992	0.05106	0.05334		409.24	0.48166	0.50681	0.70174
409.27	0.0703	0.0516	0.0527		409.27	0.07035	0.05091	0.0532		409.27	0.50865	0.49228	0.6885
409.3	0.0699	0.0496	0.0521		409.3	0.0704	0.05116	0.053		409.3	0.51195	0.51788	0.6683
409.33	0.0693	0.0513	0.0533		409.33	0.07027	0.05137	0.05263		409.33	0.50405	0.53923	0.63192
409.36	0.0713	0.0519	0.0534		409.36	0.07015	0.05178	0.05251		409.36	0.49645	0.58122	0.62063
409.39	0.0705	0.0528	0.0521		409.39	0.06998	0.05175	0.05214		409.39	0.48548	0.57848	0.58449
409.42	0.0693	0.0521	0.0512		409.42	0.06978	0.05192	0.05218		409.42	0.47263	0.59609	0.58841
409.45	0.0697	0.0517	0.0519		409.45	0.06982	0.05192	0.05228		409.45	0.47574	0.59565	0.59834
409.48	0.0691	0.0519	0.053		409.48	0.06969	0.0518	0.05236		409.48	0.46738	0.58352	0.60611
409.51	0.0699	0.0505	0.0518		409.51	0.06934	0.05168	0.05234		409.51	0.44499	0.5712	0.60378
409.54	0.0689	0.0521	0.0536		409.54	0.06935	0.05151	0.05297		409.54	0.44551	0.55413	0.66529
409.57	0.0706	0.0511	0.0535		409.57	0.06938	0.05165	0.05321		409.57	0.44742	0.56772	0.68947
409.6	0.0687	0.0529	0.0529		409.6	0.06951	0.05142	0.05314		409.6	0.45571	0.54425	0.68279
409.63	0.0691	0.0511	0.0522		409.63	0.06949	0.05139	0.05301		409.63	0.45459	0.54137	0.67006
409.66	0.0697	0.0511	0.055		409.66	0.06951	0.05152	0.05315		409.66	0.4556	0.55432	0.683
409.69	0.0698	0.0515	0.0517		409.69	0.06981	0.0515	0.05309		409.69	0.47481	0.55307	0.67797
409.72	0.0705	0.0502	0.0527		409.72	0.0699	0.05149	0.05299		409.72	0.48076	0.5517	0.66791
409.75	0.0691	0.0528	0.0533		409.75	0.07009	0.05155	0.05315		409.75	0.49245	0.55732	0.68323
409.78	0.0708	0.0522	0.0539		409.78	0.0703	0.05193	0.0532		409.78	0.50578	0.59676	0.68859
409.81	0.0707	0.052	0.0531		409.81	0.07013	0.05206	0.05299		409.81	0.49528	0.60999	0.66779
409.84	0.0696	0.0512	0.0522		409.84	0.07003	0.05197	0.05316		409.84	0.48864	0.60154	0.68435
409.87	0.0695	0.0528	0.054		409.87	0.0698	0.05197	0.05297		409.87	0.47416	0.60113	0.66616
409.9	0.0708	0.0517	0.0527		409.9	0.06981	0.05163	0.05296		409.9	0.47512	0.56623	0.66437
409.93	0.0683	0.0512	0.0525		409.93	0.06946	0.05146	0.053		409.93	0.45251	0.54824	0.6685
[truncated: 336 more rows]
