# Supplementary material for: Flavodiiron-mediated O2 photoreduction at photosystem I acceptor-side provides photoprotection to conifer thylakoids in early spring
Source: Nat Commun. 2023 Jun 3;14:3210. doi: 10.1038/s41467-023-38938-z (PMC10239515; doi:10.1038/s41467-023-38938-z)
Supplement: Supplementary file 7 — Source Data [file 41467_2023_38938_MOESM7_ESM.zip › Raw data files/Fig 2/Fig 2e/Fig 2e.xlsx]

## Sheet: Sheet1
	Pine S	Pine ES
	119.164	37.3397
	104.793	26.171
	67.6806	23.9372
	53.1498	23.9797
	41.3385	25.1889
	60.0596	26.0423
	48.0319	24.6648
	38.9842	26.691
	34.7631	26.4076
