# Supplementary material for: Flavodiiron-mediated O2 photoreduction at photosystem I acceptor-side provides photoprotection to conifer thylakoids in early spring
Source: Nat Commun. 2023 Jun 3;14:3210. doi: 10.1038/s41467-023-38938-z (PMC10239515; doi:10.1038/s41467-023-38938-z)
Supplement: Supplementary file 7 — Source Data [file 41467_2023_38938_MOESM7_ESM.zip › Raw data files/Fig 2/Fig 2f/Fig 2f.xlsx]

## Sheet: S
	Raw recordings					Baseline corrected data					Norm to 50 ug Chl (DF 3)			Avg	SD	SE		Source data Fig 2f
Time	Oxygen 1	Oxygen 2	Oxygen 3		Time	Oxygen 1	Oxygen 2	Oxygen 3		Time	Oxygen 1	Oxygen 2	Oxygen 3					Time	S	SE	X 0 of set
0	258.768	251.622	256.546		0	-0.31307	0.09293	-0.46314		150	-0.1854	-0.01074	-0.03111	-0.07575	0.0955043	0.0551394		150	-0.07575	0.0551394	0
0.1	258.81	251.624	256.58		0.1	-0.29083	0.09451	-0.44135		150.1	-0.19059	-0.00903	-0.02811	-0.07591	0.0997729	0.0576039		150.1	-0.07591	0.0576039	0.1
0.2	258.85	251.632	256.618		0.2	-0.27047	0.10173	-0.41558		150.2	-0.19986	-0.0016947	-0.03102	-0.0775249	0.106955	0.0617506		150.2	-0.0775249	0.0617506	0.2
0.3	258.89	251.64	256.662		0.3	-0.25011	0.11011	-0.38406		150.3	-0.20412	0.00786	-0.03744	-0.0779	0.111632	0.0644506		150.3	-0.0779	0.0644506	0.3
0.4	258.934	251.646	256.703		0.4	-0.22619	0.11514	-0.35473		150.4	-0.22062	0.01425	-0.04917	-0.08518	0.121505	0.0701511		150.4	-0.08518	0.0701511	0.4
0.5	258.98	251.65	256.74		0.5	-0.19997	0.1188	-0.33053		150.5	-0.23775	0.02004	-0.05964	-0.09245	0.13199	0.0762043		150.5	-0.09245	0.0762043	0.5
0.6	259.032	251.651	256.773		0.6	-0.1681	0.12017	-0.30947		150.6	-0.24735	0.02142	-0.05787	-0.0946	0.138098	0.0797311		150.6	-0.0946	0.0797311	0.6
0.7	259.088	251.651	256.804		0.7	-0.1313	0.11954	-0.29061		150.7	-0.25569	0.01494	-0.0429	-0.09455	0.142516	0.0822819		150.7	-0.09455	0.0822819	0.7
0.8	259.144	251.651	256.833		0.8	-0.09535	0.11934	-0.27437		150.8	-0.26433	0.01599	-0.01569	-0.08801	0.153517	0.0886331		150.8	-0.08801	0.0886331	0.8
0.9	259.197	251.654	256.858		0.9	-0.0619	0.12238	-0.26127		150.9	-0.27363	0.0249	0.01089	-0.07928	0.168458	0.0972591		150.9	-0.07928	0.0972591	0.9
1	259.246	251.658	256.884		1	-0.03275	0.12615	-0.24702		151	-0.2697	0.03384	0.02775	-0.06937	0.173518	0.10018		151	-0.06937	0.10018	1
1.1	259.289	251.662	256.91		1.1	-0.00956	0.12898	-0.23361		151.1	-0.25887	0.03897	0.03864	-0.06042	0.171863	0.099225		151.1	-0.06042	0.099225	1.1
1.2	259.33	251.667	256.932		1.2	0.01121	0.13442	-0.22407		151.2	-0.23991	0.03972	0.04638	-0.05127	0.163401	0.0943396		151.2	-0.05127	0.0943396	1.2
1.3	259.367	251.674	256.953		1.3	0.02864	0.14071	-0.21536		151.3	-0.20802	0.04644	0.045	-0.03886	0.146499	0.084581		151.3	-0.03886	0.084581	1.3
1.4	259.401	251.678	256.972		1.4	0.0424	0.14459	-0.20854		151.4	-0.17679	0.05127	0.04269	-0.02761	0.129265	0.0746311		151.4	-0.02761	0.0746311	1.4
1.5	259.432	251.679	256.988		1.5	0.05396	0.14563	-0.20455		151.5	-0.14745	0.05361	0.04131	-0.01751	0.112699	0.065067		151.5	-0.01751	0.065067	1.5
1.6	259.461	251.679	257.005		1.6	0.06333	0.14522	-0.19972		151.6	-0.12216	0.05874	0.0318	-0.01054	0.0975997	0.0563492		151.6	-0.01054	0.0563492	1.6
1.7	259.488	251.677	257.023		1.7	0.06997	0.14229	-0.19353		151.7	-0.09879	0.06171	0.02508	-0.004	0.0841088	0.0485603		151.7	-0.004	0.0485603	1.7
1.8	259.515	251.674	257.04		1.8	0.07703	0.13894	-0.18954		151.8	-0.07854	0.05742	0.01899	-0.00071	0.0700881	0.0404654		151.8	-0.00071	0.0404654	1.8
1.9	259.546	251.672	257.055		1.9	0.08818	0.13654	-0.18618		151.9	-0.06018	0.04497	0.00696	-0.00275	0.0532433	0.03074		151.9	-0.00275	0.03074	1.9
2	259.579	251.67	257.073		2	0.10173	0.13466	-0.18082		152	-0.04716	0.02562	-0.01044	-0.01066	0.0363905	0.0210101		152	-0.01066	0.0210101	2
2.1	259.615	251.669	257.091		2.1	0.11811	0.13309	-0.17526		152.1	-0.04701	0.00909	-0.0297	-0.02254	0.0287272	0.0165857		152.1	-0.02254	0.0165857	2.1
2.2	259.654	251.668	257.107		2.2	0.13637	0.13215	-0.17085		152.2	-0.05472	-0.00333	-0.05337	-0.03714	0.0292881	0.0169095		152.2	-0.03714	0.0169095	2.2
2.3	259.692	251.67	257.127		2.3	0.15506	0.13341	-0.1634		152.3	-0.0615	-0.01296	-0.07923	-0.05123	0.0343079	0.0198077		152.3	-0.05123	0.0198077	2.3
2.4	259.727	251.67	257.145		2.4	0.17028	0.13362	-0.15763		152.4	-0.07893	-0.0213	-0.09819	-0.06614	0.0400088	0.0230991		152.4	-0.06614	0.0230991	2.4
2.5	259.758	251.67	257.161		2.5	0.18153	0.133	-0.15437		152.5	-0.08946	-0.0234	-0.11337	-0.07541	0.0466015	0.0269054		152.5	-0.07541	0.0269054	2.5
2.6	259.79	251.67	257.179		2.6	0.19299	0.13321	-0.14808		152.6	-0.07866	-0.01698	-0.12669	-0.07411	0.0549963	0.0317522		152.6	-0.07411	0.0317522	2.6
2.7	259.819	251.67	257.196		2.7	0.20257	0.13216	-0.14315		152.7	-0.06531	-0.00618	-0.13275	-0.06808	0.0633305	0.0365639		152.7	-0.06808	0.0365639	2.7
2.8	259.847	251.668	257.214		2.8	0.21036	0.13007	-0.138		152.8	-0.0567	-0.00166038	-0.13506	-0.0644735	0.0670387	0.0387048		152.8	-0.0644735	0.0387048	2.8
2.9	259.875	251.67	257.233		2.9	0.21847	0.13175	-0.13066		152.9	-0.05151	0.00789	-0.13143	-0.05835	0.0699114	0.0403634		152.9	-0.05835	0.0403634	2.9
3	259.901	251.672	257.253		3	0.22543	0.13332	-0.12332		153	-0.04731	0.02214	-0.12147	-0.04888	0.0718179	0.0414641		153	-0.04888	0.0414641	3
3.1	259.927	251.666	257.272		3.1	0.23092	0.12757	-0.11639		153.1	-0.04872	0.02445	-0.11091	-0.04506	0.0677542	0.0391179		153.1	-0.04506	0.0391179	3.1
3.2	259.953	251.666	257.29		3.2	0.23756	0.12663	-0.1101		153.2	-0.05205	0.0252	-0.10254	-0.04313	0.0643355	0.0371441		153.2	-0.04313	0.0371441	3.2
3.3	259.982	251.661	257.309		3.3	0.2464	0.12171	-0.10339		153.3	-0.05346	0.02628	-0.09795	-0.04171	0.062943	0.0363402		153.3	-0.04171	0.0363402	3.3
3.4	260.009	251.658	257.33		3.4	0.25346	0.11868	-0.09479		153.4	-0.05772	0.02199	-0.09084	-0.04219	0.057996	0.033484		153.4	-0.04219	0.033484	3.4
3.5	260.036	251.661	257.352		3.5	0.26063	0.12056	-0.08504		153.5	-0.0651	0.01647	-0.08214	-0.04359	0.0527067	0.0304302		153.5	-0.04359	0.0304302	3.5
3.6	260.064	251.662	257.376		3.6	0.26937	0.12151	-0.07382		153.6	-0.07218	0.01344	-0.08541	-0.04805	0.0536612	0.0309813		153.6	-0.04805	0.0309813	3.6
3.7	260.094	251.661	257.402		3.7	0.27936	0.12015	-0.05978		153.7	-0.08397	0.0051	-0.08394	-0.05427	0.0514159	0.029685		153.7	-0.05427	0.029685	3.7
3.8	260.123	251.661	257.426		3.8	0.28852	0.12047	-0.04762		153.8	-0.10458	-0.00891	-0.0759	-0.06313	0.0490968	0.028346		153.8	-0.06313	0.028346	3.8
3.9	260.151	251.664	257.45		3.9	0.29621	0.12309	-0.03662		153.9	-0.12138	-0.01383	-0.06627	-0.06716	0.0537805	0.0310502		153.9	-0.06716	0.0310502	3.9
4	260.175	251.664	257.472		4	0.30065	0.12257	-0.02686		154	-0.13662	-0.01779	-0.04722	-0.06721	0.0618857	0.0357297		154	-0.06721	0.0357297	4
4.1	260.196	251.665	257.489		4.1	0.30164	0.12278	-0.02141		154.1	-0.15597	-0.02331	-0.02724	-0.06884	0.0754824	0.0435798		154.1	-0.06884	0.0435798	4.1
4.2	260.219	251.669	257.504		4.2	0.30483	0.12666	-0.0192		154.2	-0.17091	-0.01974	-0.00912	-0.06659	0.0904997	0.05225		154.2	-0.06659	0.05225	4.2
4.3	260.246	251.672	257.518		4.3	0.31157	0.1299	-0.01677		154.3	-0.18867	-0.01113	0.00489	-0.06497	0.107426	0.0620227		154.3	-0.06497	0.0620227	4.3
4.4	260.271	251.672	257.532		4.4	0.31696	0.12928	-0.01571		154.4	-0.21552	-0.00537	0.01077	-0.07004	0.126248	0.0728891		154.4	-0.07004	0.0728891	4.4
4.5	260.297	251.672	257.543		4.5	0.32329	0.12834	-0.01622		154.5	-0.24459	-0.00429	0.0207	-0.07606	0.146485	0.0845732		154.5	-0.07606	0.0845732	4.5
4.6	260.328	251.672	257.558		4.6	0.33443	0.12845	-0.01401		154.6	-0.26769	-0.00417	0.02529	-0.08219	0.161322	0.0931391		154.6	-0.08219	0.0931391	4.6
4.7	260.355	251.67	257.573		4.7	0.34171	0.12646	-0.01065		154.7	-0.28356	-0.00624	0.02676	-0.08768	0.170438	0.0984022		154.7	-0.08768	0.0984022	4.7
4.8	260.378	251.67	257.588		4.8	0.3451	0.12563	-0.00833		154.8	-0.29379	-0.01398	0.02538	-0.09413	0.174027	0.100475		154.8	-0.09413	0.100475	4.8
4.9	260.401	251.671	257.603		4.9	0.34787	0.12668	-0.0057		154.9	-0.29742	-0.02202	0.01272	-0.10224	0.169921	0.0981039		154.9	-0.10224	0.0981039	4.9
5	260.421	251.67	257.623		5	0.34802	0.12563	0.00206		155	-0.29037	-0.03321	-0.00624	-0.10994	0.156838	0.0905503		155	-0.10994	0.0905503	5
5.1	260.441	251.668	257.641		5.1	0.34786	0.12281	0.00804		155.1	-0.27702	-0.04755	-0.02205	-0.11554	0.140426	0.0810749		155.1	-0.11554	0.0810749	5.1
5.2	260.465	251.666	257.654		5.2	0.35231	0.1204	0.00847		155.2	-0.26493	-0.05652	-0.03663	-0.11936	0.126459	0.0730111		155.2	-0.11936	0.0730111	5.2
5.3	260.488	251.661	257.668		5.3	0.3557	0.11569	0.01006		155.3	-0.25131	-0.05325	-0.05256	-0.11904	0.11455	0.0661353		155.3	-0.11904	0.0661353	5.3
5.4	260.506	251.656	257.679		5.4	0.35355	0.11004	0.00881		155.4	-0.2433	-0.04716	-0.06654	-0.119	0.108082	0.0624013		155.4	-0.119	0.0624013	5.4
5.5	260.523	251.653	257.688		5.5	0.35098	0.10638	0.00632		155.5	-0.24723	-0.04548	-0.08397	-0.12556	0.107112	0.0618414		155.5	-0.12556	0.0618414	5.5
5.6	260.544	251.646	257.699		5.6	0.35187	0.09968	0.00507		155.6	-0.25494	-0.03843	-0.10359	-0.13232	0.111077	0.0641306		155.6	-0.13232	0.0641306	5.6
5.7	260.565	251.635	257.709		5.7	0.35307	0.08775	0.00299		155.7	-0.26265	-0.02922	-0.12699	-0.13962	0.117226	0.0676807		155.7	-0.13962	0.0676807	5.7
5.8	260.585	251.624	257.718		5.8	0.35374	0.07645	-0.000449732		155.8	-0.26598	-0.02187	-0.14694	-0.14493	0.122067	0.0704757		155.8	-0.14493	0.0704757	5.8
5.9	260.605	251.614	257.728		5.9	0.35389	0.0663	-0.00263		155.9	-0.25986	-0.0186	-0.16656	-0.14834	0.121658	0.0702391		155.9	-0.14834	0.0702391	5.9
6	260.624	251.602	257.741		6	0.35237	0.05405	-0.00178		156	-0.24714	-0.01566	-0.17961	-0.14747	0.11904	0.0687277		156	-0.14747	0.0687277	6
6.1	260.643	251.59	257.757		6.1	0.35231	0.0418	0.00116		156.1	-0.2376	-0.01869	-0.17568	-0.14399	0.112843	0.0651501		156.1	-0.14399	0.0651501	6.1
6.2	260.664	251.579	257.773		6.2	0.35257	0.03102	0.00547		156.2	-0.22614	-0.02766	-0.16893	-0.14091	0.102164	0.0589842		156.2	-0.14091	0.0589842	6.2
6.3	260.685	251.57	257.79		6.3	0.35366	0.02076	0.01019		156.3	-0.20463	-0.03729	-0.16878	-0.1369	0.0881074	0.0508688		156.3	-0.1369	0.0508688	6.3
6.4	260.705	251.561	257.809		6.4	0.35381	0.01166	0.01711		156.4	-0.18375	-0.04752	-0.16548	-0.13225	0.0739448	0.042692		156.4	-0.13225	0.042692	6.4
6.5	260.723	251.557	257.83		6.5	0.3524	0.00726	0.02519		156.5	-0.16887	-0.05526	-0.15276	-0.12563	0.0614722	0.035491		156.5	-0.12563	0.035491	6.5
6.6	260.742	251.558	257.851		6.6	0.3514	0.0079	0.03452		156.6	-0.15081	-0.05577	-0.14946	-0.11868	0.0544858	0.0314574		156.6	-0.11868	0.0314574	6.6
6.7	260.758	251.562	257.874		6.7	0.34757	0.01156	0.04479		156.7	-0.13497	-0.04872	-0.15024	-0.11131	0.0547396	0.0316039		156.7	-0.11131	0.0316039	6.7
6.8	260.772	251.567	257.896		6.8	0.34207	0.01628	0.05496		156.8	-0.12981	-0.03636	-0.14379	-0.10332	0.0584088	0.0337224		156.8	-0.10332	0.0337224	6.8
6.9	260.788	251.573	257.918		6.9	0.33855	0.02214	0.0645		156.9	-0.1287	-0.02085	-0.14238	-0.09731	0.0665686	0.0384334		156.9	-0.09731	0.0384334	6.9
7	260.805	251.576	257.938		7	0.33557	0.02529	0.07237		157	-0.12543	-0.00156041	-0.14946	-0.0921501	0.0793677	0.045823		157	-0.0921501	0.045823	7
7.1	260.822	251.576	257.958		7.1	0.33279	0.02445	0.08003		157.1	-0.12747	0.02274	-0.16281	-0.08918	0.0985231	0.0568823		157.1	-0.08918	0.0568823	7.1
7.2	260.843	251.577	257.972		7.2	0.33346	0.02529	0.08245		157.2	-0.13833	0.04392	-0.18744	-0.09395	0.121898	0.0703777		157.2	-0.09395	0.0703777	7.2
7.3	260.866	251.578	257.983		7.3	0.33665	0.02561	0.0812		157.3	-0.1404	0.06225	-0.21651	-0.09822	0.144087	0.0831888		157.3	-0.09822	0.0831888	7.3
7.4	260.89	251.579	257.995		7.4	0.34109	0.02634	0.08101		157.4	-0.1371	0.0831	-0.23832	-0.09744	0.164339	0.0948813		157.4	-0.09744	0.0948813	7.4
7.5	260.914	251.582	258.008		7.5	0.34491	0.02907	0.08113		157.5	-0.14637	0.10206	-0.25482	-0.09971	0.182958	0.105631		157.5	-0.09971	0.105631	7.5
7.6	260.937	251.585	258.018		7.6	0.3481	0.032	0.07905		157.6	-0.15942	0.11883	-0.27162	-0.10407	0.201024	0.116061		157.6	-0.10407	0.116061	7.6
7.7	260.958	251.588	258.029		7.7	0.34951	0.03515	0.0777		157.7	-0.17247	0.13122	-0.28152	-0.10759	0.213882	0.123485		157.7	-0.10759	0.123485	7.7
7.8	260.975	251.591	258.041		7.8	0.34631	0.03777	0.07792		157.8	-0.18804	0.13071	-0.282	-0.11311	0.216318	0.124891		157.8	-0.11311	0.124891	7.8
7.9	260.991	251.595	258.054		7.9	0.3428	0.04101	0.07835		157.9	-0.20139	0.12831	-0.27711	-0.11673	0.215562	0.124455		157.9	-0.11673	0.124455	7.9
8	261.011	251.597	258.069		8	0.34232	0.04311	0.08119		158	-0.20472	0.13188	-0.26973	-0.11419	0.215568	0.124458		158	-0.11419	0.124458	8
8.1	261.025	251.598	258.083		8.1	0.33734	0.04374	0.08257		158.1	-0.20142	0.12918	-0.27051	-0.11425	0.213628	0.123338		158.1	-0.11425	0.123338	8.1
8.2	261.035	251.6	258.095		8.2	0.32734	0.045	0.0829		158.2	-0.19722	0.12147	-0.27633	-0.11736	0.210581	0.121579		158.2	-0.11736	0.121579	8.2
8.3	261.044	251.602	258.108		8.3	0.31608	0.04689	0.08322		158.3	-0.18168	0.12063	-0.2856	-0.11555	0.211035	0.121841		158.3	-0.11555	0.121841	8.3
8.4	261.052	251.604	258.121		8.4	0.30419	0.04878	0.08376		158.4	-0.15639	0.11823	-0.29079	-0.10965	0.208477	0.120364		158.4	-0.10965	0.120364	8.4
8.5	261.06	251.607	258.136		8.5	0.2923	0.05098	0.0865		158.5	-0.13176	0.10737	-0.28968	-0.10469	0.199904	0.115415		158.5	-0.10469	0.115415	8.5
8.6	261.068	251.61	258.151		8.6	0.28115	0.05381	0.08965		158.6	-0.11781	0.09462	-0.29235	-0.10518	0.193794	0.111887		158.6	-0.10518	0.111887	8.6
8.7	261.08	251.608	258.166		8.7	0.27303	0.05224	0.09249		158.7	-0.12048	0.08721	-0.28812	-0.10713	0.188021	0.108554		158.7	-0.10713	0.108554	8.7
8.8	261.091	251.602	258.182		8.8	0.26397	0.04523	0.09596		158.8	-0.13353	0.07446	-0.27318	-0.11075	0.174936	0.100999		158.8	-0.11075	0.100999	8.8
8.9	261.102	251.595	258.196		8.9	0.25564	0.03853	0.09754		158.9	-0.15663	0.05226	-0.25575	-0.12004	0.157231	0.0907775		158.9	-0.12004	0.0907775	8.9
9	261.117	251.588	258.208		9	0.24993	0.03068	0.09818		159	-0.18066	0.03135	-0.23613	-0.12848	0.141168	0.0815035		159	-0.12848	0.0815035	9
9.1	261.133	251.577	258.223		9.1	0.24662	0.01959	0.10081		159.1	-0.19875	0.01293	-0.20832	-0.13138	0.125068	0.0722079		159.1	-0.13138	0.0722079	9.1
9.2	261.153	251.567	258.235		9.2	0.24657	0.00922	0.10041		159.2	-0.21054	-0.00672	-0.17895	-0.13207	0.109699	0.063335		159.2	-0.13207	0.063335	9.2
9.3	261.175	251.558	258.245		9.3	0.24923	-9.06592e-05	0.09822		159.3	-0.21321	-0.01728	-0.15744	-0.12931	0.100949	0.0582827		159.3	-0.12931	0.0582827	9.3
9.4	261.197	251.55	258.258		9.4	0.25085	-0.00836	0.09834		159.4	-0.2046	-0.02061	-0.14598	-0.12373	0.0939914	0.0542659		159.4	-0.12373	0.0542659	9.4
9.5	261.215	251.548	258.27		9.5	0.24891	-0.01087	0.09898		159.5	-0.19284	-0.0315	-0.13704	-0.12046	0.0819379	0.0473069		159.5	-0.12046	0.0473069	9.5
9.6	261.235	251.551	258.286		9.6	0.24885	-0.00783	0.10224		159.6	-0.18579	-0.03954	-0.13845	-0.12126	0.074625	0.0430848		159.6	-0.12126	0.0430848	9.6
9.7	261.256	251.556	258.306		9.7	0.25047	-0.00291	0.11021		159.7	-0.16899	-0.04128	-0.13986	-0.11671	0.0669283	0.0386411		159.7	-0.11671	0.0386411	9.7
9.8	261.275	251.562	258.327		9.8	0.24957	0.00223	0.1185		159.8	-0.1503	-0.05184	-0.14094	-0.11436	0.0543458	0.0313766		159.8	-0.11436	0.0313766	9.8
9.9	261.293	251.567	258.343		9.9	0.24784	0.00704	0.1228		159.9	-0.13572	-0.06366	-0.14865	-0.11601	0.0457951	0.0264398		159.9	-0.11601	0.0264398	9.9
10	261.312	251.573	258.36		10	0.24663	0.01281	0.127		160	-0.1158	-0.0714	-0.15822	-0.11514	0.0434138	0.0250649		160	-0.11514	0.0250649	10
10.1	261.331	251.575	258.375		10.1	0.24563	0.0148	0.13005		160.1	-0.10119	-0.07662	-0.15807	-0.11196	0.0417794	0.0241214		160.1	-0.11196	0.0241214	10.1
10.2	261.351	251.576	258.386		10.2	0.24589	0.01522	0.12923		160.2	-0.09225	-0.07713	-0.15321	-0.10753	0.0402759	0.0232533		160.2	-0.10753	0.0232533	10.2
10.3	261.374	251.576	258.397		10.3	0.24928	0.01512	0.12788		160.3	-0.09054	-0.07479	-0.14331	-0.10288	0.0358881	0.02072		160.3	-0.10288	0.02072	10.3
10.4	261.397	251.574	258.409		10.4	0.25226	0.01271	0.12758		160.4	-0.08508	-0.06369	-0.12243	-0.0904	0.0297292	0.0171641		160.4	-0.0904	0.0171641	10.4
10.5	261.416	251.574	258.42		10.5	0.25189	0.01177	0.12644		160.5	-0.07209	-0.05319	-0.09714	-0.07414	0.0220466	0.0127286		160.5	-0.07414	0.0127286	10.5
10.6	261.434	251.575	258.431		10.6	0.24963	0.01272	0.1252		160.6	-0.06666	-0.04806	-0.07875	-0.06449	0.0154596	0.00892563		160.6	-0.06449	0.00892563	10.6
10.7	261.448	251.574	258.441		10.7	0.24424	0.01178	0.12249		160.7	-0.06246	-0.03756	-0.06132	-0.05378	0.0140585	0.00811667		160.7	-0.05378	0.00811667	10.7
10.8	261.457	251.572	258.449		10.8	0.23319	0.00937	0.11895		160.8	-0.0564	-0.0324	-0.03981	-0.04287	0.0122891	0.00709513		160.8	-0.04287	0.00709513	10.8
10.9	261.463	251.571	258.455		10.9	0.21952	0.00833	0.11247		160.9	-0.05787	-0.02979	-0.03117	-0.03961	0.0158287	0.00913869		160.9	-0.03961	0.00913869	10.9
11	261.474	251.57	258.462		11	0.20993	0.00613	0.10725		161	-0.06654	-0.0174	-0.03165	-0.03853	0.0252821	0.0145966		161	-0.03853	0.0145966	11
11.1	261.486	251.567	258.472		11.1	0.20307	0.00341	0.10517		161.1	-0.06489	-7.09659e-06	-0.03777	-0.0342224	0.0325866	0.0188139		161.1	-0.0342224	0.0188139	11.1
11.2	261.503	251.567	258.48		11.2	0.19966	0.003	0.10078		161.2	-0.06006	0.01299	-0.05583	-0.0343	0.0410089	0.0236765		161.2	-0.0343	0.0236765	11.2
11.3	261.521	251.57	258.49		11.3	0.19762	0.00541	0.09786		161.3	-0.05652	0.03291	-0.07704	-0.03355	0.0584634	0.0337538		161.3	-0.03355	0.0337538	11.3
11.4	261.537	251.576	258.502		11.4	0.19358	0.01086	0.09788		161.4	-0.04794	0.06159	-0.09132	-0.02589	0.0788037	0.0454973		161.4	-0.02589	0.0454973	11.4
11.5	261.552	251.583	258.516		11.5	0.18934	0.01756	0.09967		161.5	-0.04533	0.07932	-0.1053	-0.02377	0.0941794	0.0543745		161.5	-0.02377	0.0543745	11.5
11.6	261.567	251.59	258.53		11.6	0.18457	0.0252	0.10126		161.6	-0.04992	0.08352	-0.12525	-0.03055	0.105724	0.0610399		161.6	-0.03055	0.0610399	11.6
11.7	261.581	251.599	258.545		11.7	0.17854	0.03316	0.1043		161.7	-0.05799	0.08394	-0.13797	-0.03734	0.112387	0.0648866		161.7	-0.03734	0.0648866	11.7
11.8	261.596	251.604	258.561		11.8	0.17325	0.03809	0.1083		161.8	-0.0651	0.07056	-0.1419	-0.04548	0.10758	0.0621115		161.8	-0.04548	0.0621115	11.8
11.9	261.608	251.61	258.575		11.9	0.16545	0.04427	0.1104		161.9	-0.07128	0.05343	-0.14142	-0.05309	0.0986904	0.0569789		161.9	-0.05309	0.0569789	11.9
12	261.616	251.617	258.589		12	0.15377	0.05034	0.11146		162	-0.07401	0.04065	-0.13497	-0.05611	0.0891678	0.0514811		162	-0.05611	0.0514811	12
12.1	261.622	251.62	258.602		12.1	0.1402	0.05286	0.11252		162.1	-0.07674	0.021	-0.12288	-0.05954	0.0734659	0.0424156		162.1	-0.05954	0.0424156	12.1
12.2	261.628	251.622	258.615		12.2	0.12654	0.05485	0.11327		162.2	-0.08511	0.00636	-0.10515	-0.0613	0.0594458	0.0343211		162.2	-0.0613	0.0343211	12.2
12.3	261.635	251.626	258.626		12.3	0.11371	0.0581	0.11203		162.3	-0.09537	-0.0016851	-0.0855	-0.0608517	0.0514769	0.0297202		162.3	-0.0608517	0.0297202	12.3
12.4	261.639	251.626	258.638		12.4	0.09805	0.05831	0.11225		162.4	-0.09498	-0.00879	-0.0687	-0.05749	0.044175	0.0255044		162.4	-0.05749	0.0255044	12.4
12.5	261.644	251.62	258.652		12.5	0.08302	0.05161	0.11342		162.5	-0.08388	-0.0096	-0.06006	-0.05118	0.0379278	0.0218976		162.5	-0.05118	0.0218976	12.5
12.6	261.653	251.611	258.662		12.6	0.07218	0.04251	0.11144		162.6	-0.07842	0.000566895	-0.06306	-0.046971	0.0418793	0.024179		162.6	-0.046971	0.024179	12.6
12.7	261.661	251.603	258.674		12.7	0.05966	0.03413	0.11093		162.7	-0.07266	0.01419	-0.06102	-0.03983	0.0471433	0.0272182		162.7	-0.03983	0.0272182	12.7
12.8	261.667	251.593	258.688		12.8	0.04631	0.0243	0.11241		162.8	-0.05937	0.03033	-0.05205	-0.02703	0.0498099	0.0287577		162.8	-0.02703	0.0287577	12.8
12.9	261.676	251.584	258.701		12.9	0.03505	0.01509	0.11357		162.9	-0.04767	0.03987	-0.04875	-0.01885	0.0508559	0.0293617		162.9	-0.01885	0.0293617	12.9
13	261.686	251.575	258.714		13	0.02567	0.00504	0.11453		163	-0.0438	0.04314	-0.0486	-0.01642	0.0516363	0.0298122		163	-0.01642	0.0298122	13
13.1	261.699	251.564	258.729		13.1	0.01902	-0.00553	0.11685		163.1	-0.04839	0.04545	-0.04215	-0.01503	0.0524701	0.0302936		163.1	-0.01503	0.0302936	13.1
13.2	261.71	251.557	258.743		13.2	0.00954	-0.01286	0.11843		163.2	-0.06213	0.04308	-0.03948	-0.01951	0.055375	0.0319708		163.2	-0.01951	0.0319708	13.2
13.3	261.717	251.554	258.752		13.3	-0.00298	-0.01642	0.11604		163.3	-0.07677	0.04005	-0.04341	-0.02671	0.0601739	0.0347414		163.3	-0.02671	0.0347414	13.3
13.4	261.725	251.551	258.761		13.4	-0.01507	-0.02008	0.1127		163.4	-0.0927	0.03516	-0.04671	-0.03475	0.0647636	0.0373913		163.4	-0.03475	0.0373913	13.4
13.5	261.732	251.551	258.77		13.5	-0.02801	-0.01987	0.10957		163.5	-0.10893	0.02742	-0.05283	-0.04478	0.0685305	0.0395661		163.5	-0.04478	0.0395661	13.5
13.6	261.737	251.555	258.78		13.6	-0.04209	-0.01662	0.10697		163.6	-0.12579	0.02031	-0.06651	-0.05733	0.0734813	0.0424245		163.6	-0.05733	0.0424245	13.6
13.7	261.746	251.558	258.792		13.7	-0.05367	-0.014	0.10719		163.7	-0.13668	0.01479	-0.08172	-0.06787	0.0766789	0.0442706		163.7	-0.06787	0.0442706	13.7
13.8	261.755	251.562	258.808		13.8	-0.0643	-0.01002	0.11066		163.8	-0.13719	0.00831	-0.08502	-0.0713	0.0737139	0.0425587		163.8	-0.0713	0.0425587	13.8
13.9	261.765	251.566	258.821		13.9	-0.07441	-0.00666	0.11161		163.9	-0.13803	-0.00759	-0.08517	-0.07693	0.0656092	0.0378795		163.9	-0.07693	0.0378795	13.9
14	261.778	251.571	258.832		14	-0.08075	-0.00184	0.11016		164	-0.14076	-0.0219	-0.08817	-0.08361	0.0595611	0.0343876		164	-0.08361	0.0343876	14
14.1	261.793	251.579	258.843		14.1	-0.0763	0.00549	0.10902		164.1	-0.13626	-0.02901	-0.08394	-0.08307	0.0536303	0.0309635		164.1	-0.08307	0.0309635	14.1
14.2	261.808	251.586	258.854		14.2	-0.07012	0.01261	0.10778		164.2	-0.12987	-0.04272	-0.0756	-0.08273	0.0440103	0.0254094		164.2	-0.08273	0.0254094	14.2
14.3	261.822	251.595	258.865		14.3	-0.06415	0.02172	0.10612		164.3	-0.12288	-0.05265	-0.06948	-0.08167	0.0366676	0.02117		164.3	-0.08167	0.02117	14.3
14.4	261.84	251.604	258.876		14.4	-0.05524	0.02989	0.1054		164.4	-0.1146	-0.05661	-0.06837	-0.07986	0.0306549	0.0176986		164.4	-0.07986	0.0176986	14.4
14.5	261.858	251.609	258.888		14.5	-0.04561	0.03502	0.10468		164.5	-0.10917	-0.05898	-0.06915	-0.0791	0.0265332	0.015319		164.5	-0.0791	0.015319	14.5
14.6	261.875	251.614	258.897		14.6	-0.03702	0.03932	0.10113		164.6	-0.10185	-0.06042	-0.07686	-0.07971	0.0208615	0.0120444		164.6	-0.07971	0.0120444	14.6
14.7	261.895	251.616	258.905		14.7	-0.02591	0.04068	0.09706		164.7	-0.09954	-0.06252	-0.08769	-0.08325	0.0189052	0.0109149		164.7	-0.08325	0.0109149	14.7
14.8	261.913	251.615	258.913		14.8	-0.01586	0.04006	0.093		164.8	-0.09222	-0.06081	-0.09759	-0.08354	0.019867	0.0114702		164.8	-0.08354	0.0114702	14.8
14.9	261.929	251.613	258.92		14.9	-0.00874	0.03713	0.08757		164.9	-0.07704	-0.06792	-0.10812	-0.08436	0.021076	0.0121682		164.9	-0.08436	0.0121682	14.9
15	261.944	251.61	258.924		15	-0.00255	0.03378	0.08004		165	-0.06312	-0.07659	-0.11895	-0.08622	0.0291342	0.0168206		165	-0.08622	0.0168206	15
15.1	261.956	251.608	258.931		15.1	0.00101	0.03232	0.0743		165.1	-0.04353	-0.08088	-0.12348	-0.08263	0.0400037	0.0230962		165.1	-0.08263	0.0230962	15.1
15.2	261.966	251.608	258.938		15.2	0.00269	0.03117	0.06897		165.2	-0.01767	-0.08577	-0.12333	-0.07559	0.0535606	0.0309232		165.2	-0.07559	0.0309232	15.2
15.3	261.978	251.608	258.944		15.3	0.00594	0.03117	0.0626		165.3	-0.00471	-0.09006	-0.11439	-0.06972	0.0575996	0.0332551		165.3	-0.06972	0.0332551	15.3
15.4	261.992	251.607	258.952		15.4	0.0116	0.02992	0.05895		165.4	0.00137196	-0.08679	-0.10197	-0.0624627	0.055801	0.0322167		165.4	-0.0624627	0.0322167	15.4
15.5	262.008	251.606	258.962		15.5	0.01872	0.02887	0.05645		165.5	0.01497	-0.07599	-0.09303	-0.05135	0.0580633	0.0335229		165.5	-0.05135	0.0335229	15.5
15.6	262.024	251.607	258.972		15.6	0.02574	0.02961	0.05374		165.6	0.00188975	-0.06675	-0.08313	-0.0493301	0.0451074	0.0260428		165.6	-0.0493301	0.0260428	15.6
15.7	262.04	251.609	258.983		15.7	0.03381	0.03066	0.05333		165.7	-0.000209354	-0.05343	-0.08139	-0.0450098	0.0412401	0.02381		165.7	-0.0450098	0.02381	15.7
15.8	262.055	251.61	259		15.8	0.0403	0.03118	0.05732		165.8	-0.01017	-0.04296	-0.08313	-0.04542	0.0365422	0.0210976		165.8	-0.04542	0.0210976	15.8
15.9	262.067	251.611	259.018		15.9	0.04334	0.03276	0.06519		165.9	-0.02826	-0.04188	-0.08925	-0.05313	0.0320135	0.018483		165.9	-0.05313	0.018483	15.9
16	262.078	251.616	259.034		16	0.04544	0.03747	0.07186		166	-0.03288	-0.03204	-0.096	-0.05364	0.0366872	0.0211814		166	-0.05364	0.0211814	16
16.1	262.086	251.622	259.048		16.1	0.04576	0.0426	0.07601		166.1	-0.03183	-0.01746	-0.09711	-0.0488	0.0424502	0.0245086		166.1	-0.0488	0.0245086	16.1
16.2	262.091	251.626	259.061		16.2	0.04189	0.04638	0.07923		166.2	-0.03237	-0.01326	-0.09348	-0.04637	0.0419024	0.0241924		166.2	-0.04637	0.0241924	16.2
16.3	262.095	251.628	259.086		16.3	0.03687	0.04847	0.09532		166.3	-0.03414	-0.01689	-0.08862	-0.04655	0.0374407	0.0216164		166.3	-0.04655	0.0216164	16.3
16.4	262.099	251.63	259.1		16.4	0.03258	0.04963	0.09874		166.4	-0.03939	-0.01488	-0.08313	-0.0458	0.0345736	0.0199611		166.4	-0.0458	0.0199611	16.4
16.5	262.105	251.627	259.112		16.5	0.02997	0.04691	0.10123		166.5	-0.0465	-0.01947	-0.06726	-0.04441	0.0239635	0.0138353		166.5	-0.04441	0.0138353	16.5
16.6	262.114	251.623	259.123		16.6	0.03039	0.04199	0.10308		166.6	-0.04359	-0.03726	-0.04356	-0.04147	0.003646	0.00210502		166.6	-0.04147	0.00210502	16.6
16.7	262.129	251.619	259.135		16.7	0.03658	0.03833	0.10514		166.7	-0.02964	-0.04752	-0.02142	-0.03286	0.0133446	0.00770452		166.7	-0.03286	0.00770452	16.7
16.8	262.146	251.614	259.147		16.8	0.04496	0.03226	0.10794		166.8	-0.0063	-0.05682	-0.00114967	-0.0214232	0.0307625	0.0177607		166.8	-0.0214232	0.0177607	16.8
16.9	262.161	251.607	259.16		16.9	0.05135	0.02556	0.11063		166.9	0.01893	-0.06924	0.02004	-0.01009	0.0512284	0.0295767		166.9	-0.01009	0.0295767	16.9
17	262.176	251.603	259.171		17	0.05816	0.02127	0.11227		167	0.03819	-0.07917	0.03561	-0.00179	0.0670255	0.0386972		167	-0.00179	0.0386972	17
17.1	262.189	251.601	259.179		17.1	0.06266	0.01824	0.11099		167.1	0.05586	-0.08691	0.04896	0.00597	0.0805104	0.0464827		167.1	0.00597	0.0464827	17.1
17.2	262.197	251.599	259.187		17.2	0.06204	0.01615	0.10844		167.2	0.07104	-0.09432	0.0579	0.01154	0.0919126	0.0530657		167.2	0.01154	0.0530657	17.2
17.3	262.203	251.599	259.191		17.3	0.05974	0.01594	0.10276		167.3	0.09564	-0.10866	0.05616	0.01438	0.108369	0.0625668		167.3	0.01438	0.0625668	17.3
17.4	262.208	251.599	259.194		17.4	0.05566	0.01573	0.09676		167.4	0.1278	-0.12393	0.04941	0.01776	0.128815	0.0743713		167.4	0.01776	0.0743713	17.4
17.5	262.212	251.598	259.201		17.5	0.05158	0.01417	0.09359		167.5	0.13824	-0.12474	0.04548	0.01966	0.133378	0.0770057		167.5	0.01966	0.0770057	17.5
17.6	262.22	251.6	259.209		17.6	0.05075	0.01605	0.0923		167.6	0.13899	-0.12306	0.04095	0.01896	0.132402	0.0764422		167.6	0.01896	0.0764422	17.6
17.7	262.23	251.608	259.218		17.7	0.05233	0.02328	0.09175		167.7	0.14316	-0.12261	0.03546	0.01867	0.133678	0.0771791		167.7	0.01867	0.0771791	17.7
17.8	262.242	251.616	259.228		17.8	0.05526	0.03176	0.09203		167.8	0.14043	-0.12375	0.03936	0.01868	0.133299	0.07696		167.8	0.01868	0.07696	17.8
17.9	262.253	251.625	259.238		17.9	0.05767	0.04014	0.09273		167.9	0.13299	-0.12708	0.04989	0.0186	0.132828	0.0766885		167.9	0.0186	0.0766885	17.9
18	262.266	251.635	259.248		18	0.06239	0.04946	0.09238		168	0.12903	-0.12225	0.05538	0.02072	0.129176	0.0745797		168	0.02072	0.0745797	18
18.1	262.282	251.644	259.259		18.1	0.06951	0.05836	0.0935		168.1	0.12819	-0.11928	0.06339	0.0241	0.128328	0.0740903		168.1	0.0241	0.0740903	18.1
18.2	262.296	251.648	259.269		18.2	0.07538	0.06266	0.09431		168.2	0.1311	-0.12672	0.0642	0.02286	0.133789	0.0772432		168.2	0.02286	0.0772432	18.2
18.3	262.309	251.649	259.277		18.3	0.07957	0.06308	0.0924		168.3	0.13434	-0.14199	0.05304	0.01513	0.142012	0.0819907		168.3	0.01513	0.0819907	18.3
18.4	262.322	251.648	259.284		18.4	0.08429	0.06141	0.09006		168.4	0.14136	-0.14469	0.03342	0.01003	0.144452	0.0833996		168.4	0.01003	0.0833996	18.4
18.5	262.335	251.645	259.293		18.5	0.08806	0.05848	0.0893		168.5	0.14712	-0.14394	0.01566	0.00628	0.145757	0.0841526		168.5	0.00628	0.0841526	18.5
18.6	262.344	251.642	259.3		18.6	0.08859	0.05503	0.08665		168.6	0.14157	-0.1482	0.00765	0.00034	0.145023	0.0837292		168.6	0.00034	0.0837292	18.6
18.7	262.353	251.641	259.308		18.7	0.0887	0.05378	0.08473		168.7	0.1401	-0.13584	-0.00129644	0.000987854	0.137984	0.0796652		168.7	0.000987854	0.0796652	18.7
18.8	262.362	251.642	259.319		18.8	0.08996	0.0542	0.08659		168.8	0.14994	-0.1134	-0.00208164	0.0114861	0.132193	0.0763218		168.8	0.0114861	0.0763218	18.8
18.9	262.372	251.639	259.333		18.9	0.09101	0.05148	0.09043		168.9	0.1692	-0.09507	0.00278817	0.0256394	0.133609	0.077139		168.9	0.0256394	0.077139	18.9
19	262.382	251.636	259.349		19	0.09227	0.04792	0.09689		169	0.20133	-0.08238	0.00765	0.0422	0.144976	0.0837021		169	0.0422	0.0837021	19
19.1	262.391	251.633	259.366		19.1	0.09312	0.04478	0.1045		169.1	0.23223	-0.06435	0.01911	0.06233	0.152941	0.0883004		169.1	0.06233	0.0883004	19.1
19.2	262.399	251.627	259.381		19.2	0.0926	0.0385	0.1096		169.2	0.25116	-0.05043	0.03027	0.077	0.156131	0.0901423		169.2	0.077	0.0901423	19.2
19.3	262.409	251.623	259.392		19.3	0.09365	0.03359	0.11125		169.3	0.27105	-0.04527	0.03327	0.08635	0.164705	0.0950924		169.3	0.08635	0.0950924	19.3
19.4	262.425	251.62	259.403		19.4	0.10067	0.03066	0.11184		169.4	0.28059	-0.04077	0.0378	0.09254	0.167527	0.096722		169.4	0.09254	0.096722	19.4
19.5	262.446	251.618	259.413		19.5	0.11355	0.02836	0.11275		169.5	0.27441	-0.04032	0.04833	0.09414	0.162289	0.0936975		169.5	0.09414	0.0936975	19.5
19.6	262.467	251.619	259.423		19.6	0.12601	0.02899	0.11325		169.6	0.26193	-0.04995	0.06201	0.09133	0.157994	0.0912177		169.6	0.09133	0.0912177	19.6
19.7	262.487	251.622	259.433		19.7	0.13733	0.0315	0.11332		169.7	0.24444	-0.05985	0.07284	0.08581	0.152559	0.08808		169.7	0.08581	0.08808	19.7
19.8	262.507	251.625	259.445		19.8	0.14916	0.03412	0.11528		169.8	0.23043	-0.0591	0.08304	0.08479	0.144773	0.0835847		169.8	0.08479	0.0835847	19.8
19.9	262.525	251.628	259.457		19.9	0.15869	0.03727	0.11755		169.9	0.21732	-0.05772	0.09294	0.08418	0.137729	0.0795179		169.9	0.08418	0.0795179	19.9
20	262.541	251.632	259.465		20	0.16519	0.04041	0.11637		170	0.19701	-0.05352	0.09717	0.08022	0.126122	0.0728167		170	0.08022	0.0728167	20
20.1	262.552	251.637	259.475		20.1	0.16802	0.04523	0.11676		170.1	0.18267	-0.03078	0.10203	0.08464	0.107782	0.0622282		170.1	0.08464	0.0622282	20.1
20.2	262.56	251.641	259.487		20.2	0.16719	0.04911	0.11945		170.2	0.17115	-0.01812	0.11004	0.08769	0.0965941	0.0557686		170.2	0.08769	0.0557686	20.2
20.3	262.567	251.643	259.498		20.3	0.16635	0.05047	0.12078		170.3	0.15522	0.00399	0.11367	0.09096	0.0781309	0.0451089		170.3	0.09096	0.0451089	20.3
20.4	262.575	251.643	259.511		20.4	0.16521	0.05005	0.12389		170.4	0.14184	0.02328	0.1179	0.09434	0.0626931	0.0361959		170.4	0.09434	0.0361959	20.4
20.5	262.58	251.641	259.527		20.5	0.16207	0.04754	0.13003		170.5	0.12624	0.03345	0.1281	0.09593	0.0541173	0.0312446		170.5	0.09593	0.0312446	20.5
20.6	262.587	251.637	259.544		20.6	0.15967	0.04357	0.13712		170.6	0.11313	0.03357	0.12858	0.09176	0.0509827	0.0294349		170.6	0.09176	0.0294349	20.6
20.7	262.593	251.634	259.559		20.7	0.15716	0.04033	0.14306		170.7	0.1101	0.02994	0.12183	0.08729	0.0500116	0.0288742		170.7	0.08729	0.0288742	20.7
20.8	262.598	251.633	259.572		20.8	0.15413	0.03897	0.14606		170.8	0.11241	0.0222	0.12324	0.08595	0.055474	0.032028		170.8	0.08595	0.032028	20.8
20.9	262.604	251.632	259.582		20.9	0.15183	0.03792	0.14635		170.9	0.11877	0.00945	0.1347	0.08764	0.0681814	0.0393645		170.9	0.08764	0.0393645	20.9
21	262.613	251.634	259.588		21	0.15173	0.03897	0.14317		171	0.12864	-0.000169151	0.14805	0.0921736	0.0805579	0.0465101		171	0.0921736	0.0465101	21
21.1	262.625	251.635	259.593		21.1	0.1555	0.04002	0.13801		171.1	0.1413	-0.01731	0.16362	0.09587	0.09865	0.0569556		171.1	0.09587	0.0569556	21.1
21.2	262.637	251.634	259.597		21.2	0.15833	0.03835	0.13233		171.2	0.15363	-0.04044	0.18042	0.09787	0.120527	0.0695861		171.2	0.09787	0.0695861	21.2
21.3	262.648	251.631	259.6		21.3	0.16095	0.03594	0.12612		171.3	0.15594	-0.05853	0.19125	0.09622	0.135175	0.0780435		171.3	0.09622	0.0780435	21.3
21.4	262.661	251.632	259.605		21.4	0.16578	0.03626	0.12096		171.4	0.15951	-0.07161	0.19518	0.09436	0.144837	0.0836214		171.4	0.09436	0.0836214	21.4
21.5	262.674	251.633	259.609		21.5	0.16965	0.0371	0.11507		171.5	0.1599	-0.08529	0.19974	0.09145	0.154352	0.0891152		171.5	0.09145	0.0891152	21.5
21.6	262.685	251.633	259.611		21.6	0.17186	0.03658	0.1075		171.6	0.14715	-0.09774	0.20145	0.08362	0.159392	0.0920248		171.6	0.08362	0.0920248	21.6
21.7	262.696	251.636	259.615		21.7	0.17458	0.03962	0.10192		171.7	0.13719	-0.09762	0.201	0.08019	0.157258	0.0907932		171.7	0.08019	0.0907932	21.7
21.8	262.707	251.643	259.623		21.8	0.17679	0.04502	0.0999		171.8	0.1332	-0.09876	0.20964	0.08136	0.160603	0.0927239		171.8	0.08136	0.0927239	21.8
21.9	262.716	251.649	259.631		21.9	0.17784	0.04636	0.09871		171.9	0.12105	-0.11025	0.21765	0.07615	0.168498	0.0972824		171.9	0.07615	0.0972824	21.9
22	262.72	251.655	259.64		22	0.17261	0.04781	0.09826		172	0.09762	-0.123	0.21969	0.06477	0.173691	0.10028		172	0.06477	0.10028	22
22.1	262.721	251.66	259.652		22.1	0.1656	0.04768	0.10085		172.1	0.07383	-0.14049	0.22077	0.05137	0.181674	0.10489		172.1	0.05137	0.10489	22.1
22.2	262.722	251.664	259.665		22.2	0.15827	0.04588	0.10365		172.2	0.04914	-0.15636	0.22629	0.03969	0.1915	0.110563		172.2	0.03969	0.110563	22.2
22.3	262.727	251.665	259.676		22.3	0.15399	0.04198	0.10498		172.3	0.0285	-0.16002	0.22173	0.03007	0.19088	0.110205		172.3	0.03007	0.110205	22.3
22.4	262.733	251.663	259.69		22.4	0.15148	0.03558	0.10966		172.4	0.02043	-0.15078	0.20493	0.02486	0.177896	0.102709		172.4	0.02486	0.102709	22.4
22.5	262.74	251.66	259.708		22.5	0.1497	0.02697	0.11769		172.5	0.01644	-0.14784	0.18402	0.01754	0.165933	0.0958013		172.5	0.01754	0.0958013	22.5
22.6	262.749	251.656	259.725		22.6	0.15086	0.01836	0.1253		172.6	0.00744	-0.14709	0.15876	0.00637	0.152928	0.0882929		172.6	0.00637	0.0882929	22.6
22.7	262.761	251.651	259.74		22.7	0.15442	0.00777	0.13029		172.7	0.00504	-0.13785	0.13065	-0.00072	0.134343	0.0775628		172.7	-0.00072	0.0775628	22.7
22.8	262.769	251.645	259.751		22.8	0.1537	-0.00304	0.13173		172.8	0.01017	-0.13335	0.11289	-0.00343	0.123682	0.0714079		172.8	-0.00343	0.0714079	22.8
22.9	262.776	251.639	259.761		22.9	0.15202	-0.01353	0.1317		172.9	0.00525	-0.13542	0.10488	-0.00843	0.120733	0.069705		172.9	-0.00843	0.069705	22.9
23	262.785	251.633	259.767		23	0.15224	-0.02517	0.128		173	0.000315051	-0.13782	0.09687	-0.013545	0.117957	0.0681027		173	-0.013545	0.0681027	23
23.1	262.791	251.629	259.771		23.1	0.14931	-0.0343	0.12242		173.1	-0.000524055	-0.14742	0.09483	-0.0177047	0.122035	0.0704572		173.1	-0.0177047	0.0704572	23.1
23.2	262.795	251.627	259.779		23.2	0.14534	-0.04155	0.12061		173.2	-0.00293516	-0.16425	0.10221	-0.0216584	0.134213	0.077488		173.2	-0.0216584	0.077488	23.2
23.3	262.801	251.624	259.788		23.3	0.14231	-0.0489	0.12027		173.3	-0.00283226	-0.17451	0.10773	-0.0232041	0.142219	0.0821099		173.3	-0.0232041	0.0821099	23.3
23.4	262.808	251.624	259.796		23.4	0.14085	-0.05394	0.11908		173.4	0.00324	-0.1794	0.10629	-0.02329	0.144681	0.0835316		173.4	-0.02329	0.0835316	23.4
23.5	262.816	251.627	259.808		23.5	0.14001	-0.05585	0.12115		173.5	0.01149	-0.17802	0.10488	-0.02055	0.144146	0.0832226		173.5	-0.02055	0.0832226	23.5
23.6	262.824	251.631	259.82		23.6	0.13939	-0.05734	0.12373		173.6	0.01662	-0.16566	0.10944	-0.0132	0.139953	0.0808021		173.6	-0.0132	0.0808021	23.6
23.7	262.832	251.637	259.832		23.7	0.1396	-0.05662	0.12569		173.7	0.02112	-0.14544	0.10896	-0.00512	0.129214	0.0746017		173.7	-0.00512	0.0746017	23.7
23.8	262.843	251.643	259.843		23.8	0.14149	-0.05549	0.12702		173.8	0.02532	-0.12771	0.11289	0.0035	0.121775	0.0703069		173.8	0.0035	0.0703069	23.8
23.9	262.854	251.645	259.853		23.9	0.14359	-0.05855	0.12699		173.9	0.02604	-0.11283	0.13221	0.01514	0.122883	0.0709466		173.9	0.01514	0.0709466	23.9
24	262.863	251.644	259.859		24	0.14412	-0.06465	0.12413		174	0.02961	-0.09042	0.14871	0.0293	0.119565	0.0690311		174	0.0293	0.0690311	24
24.1	262.872	251.644	259.862		24.1	0.14496	-0.0699	0.1175		174.1	0.04227	-0.07146	0.16236	0.04439	0.116924	0.0675063		174.1	0.04439	0.0675063	24.1
24.2	262.879	251.645	259.864		24.2	0.14298	-0.07317	0.10962		174.2	0.0606	-0.06474	0.17196	0.05594	0.118419	0.0683691		174.2	0.05594	0.0683691	24.2
24.3	262.885	251.646	259.865		24.3	0.14089	-0.07738	0.10069		174.3	0.0786	-0.06492	0.17085	0.06151	0.11881	0.0685952		174.3	0.06151	0.0685952	24.3
24.4	262.893	251.649	259.865		24.4	0.13964	-0.07991	0.09113		174.4	0.10068	-0.06795	0.1638	0.06551	0.119811	0.069173		174.4	0.06551	0.069173	24.4
24.5	262.9	251.652	259.868		24.5	0.13817	-0.0815	0.0843		174.5	0.12621	-0.06876	0.15012	0.06919	0.120065	0.0693195		174.5	0.06919	0.0693195	24.5
24.6	262.909	251.655	259.869		24.6	0.13944	-0.08404	0.07558		174.6	0.14361	-0.07524	0.13488	0.06775	0.12391	0.0715394		174.6	0.06775	0.0715394	24.6
24.7	262.921	251.658	259.869		24.7	0.14269	-0.08626	0.06591		174.7	0.15249	-0.07764	0.11778	0.06421	0.124066	0.0716293		174.7	0.06421	0.0716293	24.7
24.8	262.932	251.659	259.874		24.8	0.14478	-0.08994	0.0619		174.8	0.15855	-0.06996	0.10569	0.06476	0.119627	0.0690668		174.8	0.06476	0.0690668	24.8
24.9	262.943	251.662	259.881		24.9	0.14709	-0.09237	0.05926		174.9	0.14766	-0.05853	0.09987	0.063	0.107926	0.0623114		174.9	0.063	0.0623114	24.9
25	262.959	251.667	259.887		25	0.15422	-0.0924	0.05493		175	0.12861	-0.04083	0.09312	0.0603	0.0893607	0.0515925		175	0.0603	0.0515925	25
25.1	262.975	251.673	259.891		25.1	0.16165	-0.09147	0.04967		175.1	0.11898	-0.03192	0.08919	0.05875	0.0799228	0.0461434		175.1	0.05875	0.0461434	25.1
25.2	262.986	251.678	259.897		25.2	0.1649	-0.09118	0.04566		175.2	0.11124	-0.02835	0.09405	0.05898	0.0761168	0.0439461		175.2	0.05898	0.0439461	25.2
25.3	263	251.682	259.904		25.3	0.16941	-0.09183	0.04301		175.3	0.10788	-0.02349	0.10365	0.06268	0.0746554	0.0431023		175.3	0.06268	0.0431023	25.3
25.4	263.015	251.685	259.912		25.4	0.17622	-0.09416	0.04162		175.4	0.10578	-0.02088	0.1107	0.0652	0.074588	0.0430634		175.4	0.0652	0.0430634	25.4
25.5	263.027	251.687	259.924		25.5	0.17947	-0.09679	0.04399		175.5	0.10713	-0.01761	0.12972	0.07308	0.0793479	0.0458115		175.5	0.07308	0.0458115	25.5
25.6	263.035	251.688	259.936		25.6	0.17937	-0.10153	0.04627		175.6	0.11352	-0.00681	0.15501	0.08724	0.08405	0.0485263		175.6	0.08724	0.0485263	25.6
25.7	263.043	251.688	259.945		25.7	0.17875	-0.10584	0.04561		175.7	0.12306	0.02535	0.18342	0.11061	0.0797671	0.0460535		175.7	0.11061	0.0460535	25.7
25.8	263.049	251.69	259.955		25.8	0.17603	-0.1089	0.04579		175.8	0.13821	0.05595	0.21498	0.13638	0.0795308	0.0459171		175.8	0.13638	0.0459171	25.8
25.9	263.054	251.69	259.968		25.9	0.17237	-0.11478	0.04921		175.9	0.1509	0.08277	0.24468	0.15945	0.0812929	0.0469345		175.9	0.15945	0.0469345	25.9
26	263.062	251.686	259.981		26	0.17154	-0.12318	0.05274		176	0.15948	0.1143	0.26994	0.18124	0.0800692	0.046228		176	0.18124	0.046228	26
26.1	263.071	251.682	259.992		26.1	0.17206	-0.13262	0.05375		176.1	0.17151	0.14613	0.28392	0.20052	0.0733328	0.0423387		176.1	0.20052	0.0423387	26.1
26.2	263.079	251.68	260.001		26.2	0.17123	-0.13977	0.0532		176.2	0.18636	0.16857	0.29538	0.21677	0.0686569	0.0396391		176.2	0.21677	0.0396391	26.2
26.3	263.088	251.679	260.009		26.3	0.17166	-0.14596	0.0517		176.3	0.18615	0.18438	0.30153	0.22402	0.0671315	0.0387584		176.3	0.22402	0.0387584	26.3
26.4	263.096	251.679	260.015		26.4	0.17176	-0.15038	0.04832		176.4	0.17934	0.19959	0.29664	0.22519	0.0627004	0.0362001		176.4	0.22519	0.0362001	26.4
26.5	263.104	251.682	260.021		26.5	0.17135	-0.15239	0.04452		176.5	0.18855	0.20316	0.29178	0.22783	0.055862	0.032252		176.5	0.22783	0.032252	26.5
26.6	263.113	251.683	260.03		26.6	0.17146	-0.15671	0.04344		176.6	0.20625	0.20139	0.28881	0.23215	0.0491291	0.0283647		176.6	0.23215	0.0283647	26.6
26.7	263.125	251.682	260.039		26.7	0.17429	-0.16312	0.04257		176.7	0.22707	0.19524	0.28707	0.23646	0.0466296	0.0269216		176.7	0.23646	0.0269216	26.7
26.8	263.137	251.682	260.047		26.8	0.17775	-0.16816	0.04097		176.8	0.25734	0.1809	0.2907	0.24298	0.0562909	0.0324996		176.8	0.24298	0.0324996	26.8
26.9	263.147	251.683	260.056		26.9	0.17933	-0.17227	0.04042		176.9	0.28947	0.1644	0.3009	0.25159	0.0757247	0.0437197		176.9	0.25159	0.0437197	26.9
27	263.158	251.684	260.064		27	0.18174	-0.17627	0.03913		177	0.3081	0.15069	0.31173	0.25684	0.0919465	0.0530853		177	0.25684	0.0530853	27
27.1	263.166	251.682	260.073		27.1	0.18174	-0.18288	0.03795		177.1	0.31857	0.14076	0.31095	0.25676	0.100531	0.0580417		177.1	0.25676	0.0580417	27.1
27.2	263.172	251.69	260.083		27.2	0.17861	-0.17976	0.03876		177.2	0.32463	0.13179	0.29979	0.25207	0.104903	0.060566		177.2	0.25207	0.060566	27.2
27.3	263.179	252.206	260.096		27.3	0.17725	0.33123	0.04197		177.3	0.31722	0.12342	0.29493	0.24519	0.106043	0.0612241		177.3	0.24519	0.0612241	27.3
27.4	263.188	253.691	260.107		27.4	0.17736	1.81095	0.04278		177.4	0.30348	0.12447	0.2841	0.23735	0.098236	0.0567166		177.4	0.23735	0.0567166	27.4
27.5	263.198	255.578	260.116		27.5	0.17893	3.69323	0.04275		177.5	0.28725	0.12459	0.26352	0.22512	0.0878663	0.0507296		177.5	0.22512	0.0507296	27.5
27.6	263.208	257.116	260.124		27.6	0.18103	5.2254	0.04083		177.6	0.26757	0.11718	0.25017	0.21164	0.0822661	0.0474963		177.6	0.21164	0.0474963	27.6
27.7	263.218	258.07	260.124		27.7	0.18208	6.17496	0.03138		177.7	0.24474	0.11196	0.23211	0.19627	0.0732872	0.0423124		177.7	0.19627	0.0423124	27.7
27.8	263.226	258.492	260.122		27.8	0.18104	6.59203	0.01972		177.8	0.22662	0.11208	0.2103	0.183	0.0619582	0.0357716		177.8	0.183	0.0357716	27.8
27.9	263.23	258.558	260.119		27.9	0.17696	6.65284	0.00724		177.9	0.2151	0.10875	0.20292	0.17559	0.0582046	0.0336045		177.9	0.17559	0.0336045	27.9
28	263.234	258.411	260.116		28	0.17215	6.50101	-0.00557		178	0.20421	0.09633	0.19395	0.16483	0.0595441	0.0343778		178	0.16483	0.0343778	28
28.1	263.238	258.107	260.116		28.1	0.16745	6.1911	-0.01523		178.1	0.19836	0.08106	0.17871	0.15271	0.0628237	0.0362713		178.1	0.15271	0.0362713	28.1
28.2	263.241	257.682	260.121		28.2	0.16201	5.76141	-0.02039		178.2	0.20286	0.0642	0.17793	0.14833	0.0739173	0.0426762		178.2	0.14833	0.0426762	28.2
28.3	263.244	257.182	260.128		28.3	0.15625	5.25655	-0.02262		178.3	0.21426	0.04833	0.18312	0.14857	0.0881956	0.0509198		178.3	0.14857	0.0509198	28.3
28.4	263.249	256.647	260.137		28.4	0.1528	4.71673	-0.02297		178.4	0.22443	0.03807	0.17919	0.14723	0.0972039	0.0561207		178.4	0.14723	0.0561207	28.4
28.5	263.253	256.111	260.152		28.5	0.14862	4.17523	-0.01763		178.5	0.23427	0.03411	0.17151	0.14663	0.102373	0.0591052		178.5	0.14663	0.0591052	28.5
28.6	263.256	255.598	260.171		28.6	0.14318	3.65708	-0.00366		178.6	0.23655	0.03423	0.16851	0.14643	0.102951	0.059439		178.6	0.14643	0.059439	28.6
28.7	263.261	255.129	260.188		28.7	0.1391	3.18363	0.00832		178.7	0.22284	0.04002	0.16209	0.14165	0.0931082	0.053756		178.7	0.14165	0.053756	28.7
28.8	263.266	254.715	260.203		28.8	0.13596	2.76399	0.01841		178.8	0.19971	0.05898	0.15093	0.13654	0.07146	0.0412575		178.8	0.13654	0.0412575	28.8
28.9	263.275	254.354	260.219		28.9	0.13576	2.39859	0.02902		178.9	0.16902	0.07764	0.14889	0.13185	0.048014	0.0277209		178.9	0.13185	0.0277209	28.9
29	263.287	254.049	260.232		29	0.13901	2.08846	0.03713		179	0.13896	0.09156	0.14592	0.12548	0.029581	0.0170786		179	0.12548	0.0170786	29
29.1	263.3	253.794	260.241		29.1	0.14352	1.82849	0.04157		179.1	0.10452	0.10803	0.13443	0.11566	0.0163498	0.00943954		179.1	0.11566	0.00943954	29.1
29.2	263.313	253.585	260.25		29.2	0.14792	1.61437	0.04527		179.2	0.07542	0.1248	0.11985	0.10669	0.0271935	0.0157002		179.2	0.10669	0.0157002	29.2
29.3	263.325	253.414	260.26		29.3	0.15159	1.43836	0.04982		179.3	0.06294	0.13968	0.1065	0.10304	0.0384868	0.0222204		179.3	0.10304	0.0222204	29.3
29.4	263.34	253.276	260.267		29.4	0.15798	1.29532	0.05195		179.4	0.05865	0.15801	0.09504	0.1039	0.050269	0.0290228		179.4	0.1039	0.0290228	29.4
29.5	263.354	253.168	260.272		29.5	0.16343	1.18192	0.05147		179.5	0.06096	0.17667	0.08514	0.10759	0.0610344	0.0352383		179.5	0.10759	0.0352383	29.5
29.6	263.365	253.083	260.277		29.6	0.16553	1.09175	0.05204		179.6	0.06201	0.19689	0.0834	0.1141	0.0724915	0.041853		179.6	0.1141	0.041853	29.6
29.7	263.375	253.016	260.282		29.7	0.16742	1.02023	0.05218		179.7	0.06273	0.21837	0.08451	0.12187	0.084278	0.0486579		179.7	0.12187	0.0486579	29.7
29.8	263.381	252.962	260.286		29.8	0.16522	0.96116	0.05107		179.8	0.05874	0.23106	0.08781	0.12587	0.0922495	0.0532603		179.8	0.12587	0.0532603	29.8
29.9	263.384	252.917	260.29		29.9	0.15926	0.91088	0.04923		179.9	0.05634	0.23685	0.10209	0.13176	0.0938413	0.0541793		179.9	0.13176	0.0541793	29.9
30	263.386	252.881	260.293		30	0.15277	0.86992	0.04791		180	0.05487	0.24168	0.123	0.13985	0.094538	0.0545815		180	0.13985	0.0545815	30
30.1	263.39	252.853	260.298		30.1	0.14817	0.83682	0.04743		180.1	0.04932	0.24588	0.14355	0.14625	0.0983078	0.056758		180.1	0.14625	0.056758	30.1
30.2	263.393	252.829	260.301		30.2	0.14242	0.80717	0.04559		180.2	0.04941	0.24033	0.17262	0.15412	0.0967951	0.0558847		180.2	0.15412	0.0558847	30.2
30.3	263.393	252.81	260.306		30.3	0.13436	0.78338	0.04574		180.3	0.05454	0.22758	0.20511	0.16241	0.0940913	0.0543237		180.3	0.16241	0.0543237	30.3
30.4	263.398	252.798	260.311		30.4	0.12986	0.76609	0.04515		180.4	0.05151	0.21672	0.21909	0.16244	0.0960755	0.0554692		180.4	0.16244	0.0554692	30.4
30.5	263.404	252.788	260.312		30.5	0.12756	0.7513	0.04059		180.5	0.04377	0.20364	0.22428	0.15723	0.0987997	0.057042		180.5	0.15723	0.057042	30.5
30.6	263.411	252.782	260.31		30.6	0.12642	0.73998	0.03393		180.6	0.03885	0.19119	0.23637	0.15547	0.103491	0.0597508		180.6	0.15547	0.0597508	30.6
30.7	263.422	252.778	260.307		30.7	0.12841	0.73168	0.02622		180.7	0.03015	0.18474	0.24501	0.1533	0.110827	0.0639858		180.7	0.1533	0.0639858	30.7
30.8	263.433	252.776	260.307		30.8	0.13072	0.72402	0.02092		180.8	0.03183	0.19209	0.23136	0.15176	0.105702	0.0610271		180.8	0.15176	0.0610271	30.8
30.9	263.443	252.773	260.31		30.9	0.13219	0.71635	0.01898		180.9	0.04887	0.201	0.2136	0.15449	0.0916863	0.0529351		180.9	0.15449	0.0529351	30.9
31	263.452	252.772	260.315		31	0.13293	0.71037	0.01839		181	0.06531	0.20112	0.20277	0.1564	0.0788906	0.0455475		181	0.1564	0.0455475	31
31.1	263.46	252.771	260.318		31.1	0.13251	0.70396	0.01686		181.1	0.07767	0.20658	0.19287	0.15904	0.0708011	0.040877		181.1	0.15904	0.040877	31.1
31.2	263.465	252.766	260.325		31.2	0.12875	0.69389	0.01827		181.2	0.09441	0.20796	0.18927	0.16388	0.0608842	0.0351515		181.2	0.16388	0.0351515	31.2
31.3	263.466	252.757	260.333		31.3	0.12142	0.68046	0.02113		181.3	0.11304	0.20619	0.18753	0.16892	0.0492847	0.0284545		181.3	0.16892	0.0284545	31.3
31.4	263.469	252.75	260.339		31.4	0.11504	0.66767	0.02222		181.4	0.12384	0.20976	0.18831	0.17397	0.044719	0.0258185		181.4	0.17397	0.0258185	31.4
31.5	263.472	252.742	260.344		31.5	0.1096	0.65456	0.02185		181.5	0.12957	0.21618	0.18786	0.17787	0.0441608	0.0254962		181.5	0.17787	0.0254962	31.5
31.6	263.472	252.731	260.348		31.6	0.10102	0.63915	0.02095		181.6	0.13407	0.2166	0.18708	0.17925	0.0418184	0.0241439		181.6	0.17925	0.0241439	31.6
31.7	263.473	252.725	260.35		31.7	0.0938	0.62751	0.01806		181.7	0.12789	0.22677	0.18282	0.17916	0.0495415	0.0286028		181.7	0.17916	0.0286028	31.7
31.8	263.481	252.719	260.348		31.8	0.09318	0.61712	0.01056		181.8	0.12078	0.25173	0.16947	0.18066	0.0661883	0.0382138		181.8	0.18066	0.0382138	31.8
31.9	263.488	252.714	260.347		31.9	0.09161	0.60673	0.00505		181.9	0.11115	0.26472	0.1596	0.17849	0.0785083	0.0453268		181.9	0.17849	0.0453268	31.9
32	263.492	252.71	260.353		32	0.08712	0.59802	0.00593		182	0.08328	0.27333	0.15693	0.17118	0.095823	0.0553234		182	0.17118	0.0553234	32
32.1	263.497	252.707	260.363		32.1	0.08304	0.58994	0.01058		182.1	0.05043	0.28005	0.15486	0.16178	0.114966	0.0663758		182.1	0.16178	0.0663758	32.1
32.2	263.5	252.704	260.374		32.2	0.0777	0.58207	0.0168		182.2	0.02352	0.27984	0.1635	0.15562	0.128342	0.074098		182.2	0.15562	0.074098	32.2
32.3	263.502	252.699	260.387		32.3	0.0709	0.57168	0.02449		182.3	0.00224937	0.27714	0.18126	0.15355	0.139525	0.0805545		182.3	0.15355	0.0805545	32.3
32.4	263.504	252.694	260.402		32.4	0.06452	0.5615	0.03395		182.4	-0.01587	0.27255	0.19461	0.15043	0.149199	0.0861403		182.4	0.15043	0.0861403	32.4
32.5	263.506	252.692	260.415		32.5	0.05856	0.55436	0.04195		182.5	-0.02832	0.26796	0.20325	0.14763	0.155774	0.0899364		182.5	0.14763	0.0899364	32.5
32.6	263.511	252.689	260.423		32.6	0.05479	0.54649	0.04524		182.6	-0.03891	0.26496	0.21912	0.14839	0.163818	0.0945803		182.6	0.14839	0.0945803	32.6
32.7	263.517	252.688	260.427		32.7	0.05218	0.54008	0.04413		182.7	-0.05703	0.26034	0.23088	0.14473	0.175349	0.101238		182.7	0.14473	0.101238	32.7
32.8	263.524	252.691	260.426		32.8	0.05051	0.53786	0.0381		182.8	-0.07482	0.25167	0.22383	0.13356	0.180998	0.104499		182.8	0.13356	0.104499	32.8
32.9	263.532	252.69	260.424		32.9	0.06003	0.53219	0.03071		182.9	-0.08604	0.23202	0.21393	0.11997	0.178639	0.103137		182.9	0.11997	0.103137	32.9
33	263.54	252.687	260.419		33	0.07146	0.52473	0.02091		183	-0.10383	0.207	0.20937	0.10418	0.180146	0.104007		183	0.10418	0.104007	33
33.1	263.55	252.686	260.413		33.1	0.0854	0.51853	0.00964		183.1	-0.12978	0.18891	0.19413	0.08442	0.185521	0.107111		183.1	0.08442	0.107111	33.1
33.2	263.562	252.683	260.409		33.2	0.10122	0.51003	0.000994245		183.2	-0.15669	0.16674	0.17544	0.06183	0.189294	0.109289		183.2	0.06183	0.109289	33.2
33.3	263.575	252.675	260.408		33.3	0.11819	0.49692	-0.00514		183.3	-0.18237	0.14235	0.16431	0.04143	0.194127	0.112079		183.3	0.04143	0.112079	33.3
33.4	263.588	252.666	260.41		33.4	0.13611	0.4834	-0.00887		183.4	-0.20925	0.11892	0.12426	0.01131	0.191029	0.110291		183.4	0.01131	0.110291	33.4
33.5	263.602	252.661	260.414		33.5	0.15413	0.4729	-0.00998		183.5	-0.23931	0.09864	0.1329	-0.00259	0.20572	0.118772		183.5	-0.00259	0.118772	33.5
33.6	263.615	252.655	260.419		33.6	0.17069	0.4621	-0.00941		183.6	-0.26088	0.08652	0.07527	-0.03303	0.197404	0.113971		183.6	-0.03303	0.113971	33.6
33.7	263.626	252.652	260.426		33.7	0.18536	0.45349	-0.00811		183.7	-0.28716	0.08412	0.04212	-0.05364	0.203322	0.117388		183.7	-0.05364	0.117388	33.7
33.8	263.636	252.653	260.433		33.8	0.19972	0.44939	-0.00608		183.8	-0.32694	0.09429	0.01182	-0.07361	0.223232	0.128883		183.8	-0.07361	0.128883	33.8
33.9	263.644	252.654	260.44		33.9	0.21146	0.4457	-0.00353		183.9	-0.37113	0.10605	-0.00939	-0.09149	0.248959	0.143736		183.9	-0.09149	0.143736	33.9
34	263.651	252.653	260.452		34	0.22215	0.43961	0.00259		184	-0.41562	0.11244	-0.0312	-0.11146	0.273026	0.157632		184	-0.11146	0.157632	34
34.1	263.656	252.65	260.464		34.1	0.23117	0.43153	0.00943		184.1	-0.4614	0.11571	-0.05586	-0.13385	0.296354	0.1711		184.1	-0.13385	0.1711	34.1
34.2	263.657	252.645	260.474		34.2	0.23673	0.42125	0.01513		184.2	-0.49836	0.11079	-0.0777	-0.15509	0.311862	0.180054		184.2	-0.15509	0.180054	34.2
34.3	263.658	252.637	260.486		34.3	0.24167	0.40908	0.02145		184.3	-0.5259	0.0993	-0.10077	-0.17579	0.31928	0.184336		184.3	-0.17579	0.184336	34.3
34.4	263.659	252.632	260.495		34.4	0.24691	0.39869	0.02579		184.4	-0.55875	0.08748	-0.11883	-0.1967	0.330077	0.19057		184.4	-0.1967	0.19057	34.4
34.5	263.661	252.627	260.501		34.5	0.25248	0.38831	0.02625		184.5	-0.58755	0.07503	-0.12369	-0.21207	0.340017	0.196309		184.5	-0.21207	0.196309	34.5
34.6	263.66	252.619	260.506		34.6	0.25605	0.37572	0.02681		184.6	-0.61008	0.05445	-0.12072	-0.22545	0.344422	0.198852		184.6	-0.22545	0.198852	34.6
34.7	263.66	252.614	260.512		34.7	0.25931	0.36575	0.0278		184.7	-0.63477	0.0222	-0.11898	-0.24385	0.345828	0.199664		184.7	-0.24385	0.199664	34.7
34.8	263.661	252.612	260.516		34.8	0.26477	0.35799	0.02648		184.8	-0.66735	-0.01851	-0.11883	-0.26823	0.349269	0.20165		184.8	-0.26823	0.20165	34.8
34.9	263.662	252.609	260.521		34.9	0.27002	0.35043	0.02652		184.9	-0.69645	-0.06141	-0.11208	-0.28998	0.352924	0.203761		184.9	-0.28998	0.203761	34.9
35	263.665	252.605	260.527		35	0.27652	0.34151	0.02761		185	-0.72117	-0.10935	-0.10281	-0.31111	0.355137	0.205039		185	-0.31111	0.205039	35
35.1	263.669	252.605	260.533		35.1	0.28449	0.33667	0.02828		185.1	-0.74931	-0.15603	-0.10296	-0.3361	0.358833	0.207172		185.1	-0.3361	0.207172	35.1
35.2	263.674	252.611	260.539		35.2	0.29341	0.33686	0.02926		185.2	-0.76743	-0.1917	-0.11097	-0.3567	0.357986	0.206683		185.2	-0.3567	0.206683	35.2
35.3	263.68	252.615	260.548		35.3	0.30316	0.33642	0.03318		185.3	-0.77895	-0.22863	-0.11646	-0.37468	0.354572	0.204712		185.3	-0.37468	0.204712	35.3
35.4	263.687	252.62	260.558		35.4	0.31469	0.33587	0.03731		185.4	-0.79644	-0.2637	-0.12699	-0.39571	0.35371	0.204215		185.4	-0.39571	0.204215	35.4
35.5	263.7	252.626	260.565		35.5	0.33187	0.33679	0.03965		185.5	-0.81897	-0.29529	-0.14883	-0.42103	0.352321	0.203412		185.5	-0.42103	0.203412	35.5
35.6	263.713	252.63	260.571		35.6	0.34885	0.33593	0.04043		185.6	-0.84303	-0.33003	-0.17379	-0.44895	0.35011	0.202136		185.6	-0.44895	0.202136	35.6
35.7	263.724	252.632	260.576		35.7	0.36383	0.33287	0.04089		185.7	-0.86964	-0.372	-0.20097	-0.48087	0.347375	0.200557		185.7	-0.48087	0.200557	35.7
35.8	263.736	252.633	260.584		35.8	0.37997	0.3294	0.04302		185.8	-0.91287	-0.41145	-0.23253	-0.51895	0.352679	0.20362		185.8	-0.51895	0.20362	35.8
35.9	263.746	252.633	260.59		35.9	0.3938	0.32383	0.04443		185.9	-0.95862	-0.44493	-0.26598	-0.55651	0.359548	0.207585		185.9	-0.55651	0.207585	35.9
36	263.754	252.632	260.598		36	0.40502	0.31742	0.04677		186	-1.00626	-0.47841	-0.29943	-0.5947	0.367484	0.212167		186	-0.5947	0.212167	36
36.1	263.76	252.63	260.606		36.1	0.41519	0.31122	0.05037		186.1	-1.06113	-0.51411	-0.33381	-0.63635	0.378755	0.218674		186.1	-0.63635	0.218674	36.1
36.2	263.766	252.632	260.616		36.2	0.42578	0.30764	0.0546		186.2	-1.11441	-0.55011	-0.37104	-0.67852	0.387965	0.223992		186.2	-0.67852	0.223992	36.2
36.3	263.771	252.636	260.626		36.3	0.43469	0.30689	0.05957		186.3	-1.16835	-0.58044	-0.41421	-0.721	0.396232	0.228765		186.3	-0.721	0.228765	36.3
36.4	263.776	252.641	260.637		36.4	0.44298	0.30634	0.06631		186.4	-1.2141	-0.60075	-0.45993	-0.75826	0.400999	0.231517		186.4	-0.75826	0.231517	36.4
36.5	263.781	252.643	260.647		36.5	0.45294	0.30391	0.07096		186.5	-1.263	-0.61005	-0.50466	-0.79257	0.410798	0.237174		186.5	-0.79257	0.237174	36.5
36.6	263.785	252.644	260.652		36.6	0.46018	0.2996	0.071		186.6	-1.31724	-0.60897	-0.53874	-0.82165	0.430628	0.248623		186.6	-0.82165	0.248623	36.6
36.7	263.788	252.644	260.656		36.7	0.46741	0.29413	0.06968		186.7	-1.37022	-0.60384	-0.55776	-0.84394	0.456354	0.263476		186.7	-0.84394	0.263476	36.7
36.8	263.794	252.645	260.658		36.8	0.47706	0.29045	0.06679		186.8	-1.42665	-0.59961	-0.57237	-0.86621	0.485546	0.28033		186.8	-0.86621	0.28033	36.8
36.9	263.799	252.646	260.66		36.9	0.4866	0.28687	0.06317		186.9	-1.4859	-0.59196	-0.57378	-0.88388	0.521444	0.301056		186.9	-0.88388	0.301056	36.9
37	263.807	252.646	260.664		37	0.49834	0.28182	0.06279		187	-1.54359	-0.58209	-0.56733	-0.89767	0.559432	0.322988		187	-0.89767	0.322988	37
37.1	263.816	252.647	260.672		37.1	0.51165	0.27698	0.06524		187.1	-1.58997	-0.56754	-0.56748	-0.90833	0.590318	0.34082		187.1	-0.90833	0.34082	37.1
37.2	263.825	252.647	260.68		37.2	0.52423	0.27225	0.06769		187.2	-1.62975	-0.55107	-0.56481	-0.91521	0.618848	0.357292		187.2	-0.91521	0.357292	37.2
37.3	263.829	252.647	260.688		37.3	0.53262	0.2672	0.07098		187.3	-1.67175	-0.53871	-0.55335	-0.92127	0.649976	0.375264		187.3	-0.92127	0.375264	37.3
37.4	263.831	252.648	260.7		37.4	0.53881	0.26299	0.07762		187.4	-1.71498	-0.53889	-0.54753	-0.9338	0.676536	0.390598		187.4	-0.9338	0.390598	37.4
37.5	263.836	252.652	260.709		37.5	0.54741	0.26224	0.08216		187.5	-1.75476	-0.55512	-0.55146	-0.95378	0.693671	0.400491		187.5	-0.95378	0.400491	37.5
37.6	263.839	252.657	260.716		37.6	0.55465	0.26169	0.08356		187.6	-1.7889	-0.57414	-0.56325	-0.97543	0.704507	0.406747		187.6	-0.97543	0.406747	37.6
37.7	263.842	252.662	260.726		37.7	0.56105	0.26157	0.08842		187.7	-1.81581	-0.59979	-0.58854	-1.00138	0.705339	0.407228		187.7	-1.00138	0.407228	37.7
37.8	263.845	252.667	260.735		37.8	0.56829	0.26186	0.09265		187.8	-1.84836	-0.6273	-0.61851	-1.03139	0.70753	0.408493		187.8	-1.03139	0.408493	37.8
37.9	263.847	252.67	260.743		37.9	0.57448	0.25974	0.0951		187.9	-1.87716	-0.65073	-0.64224	-1.05671	0.710543	0.410232		187.9	-1.05671	0.410232	37.9
38	263.846	252.671	260.752		38	0.57711	0.25595	0.09964		188	-1.89936	-0.68013	-0.66564	-1.08171	0.708143	0.408846		188	-1.08171	0.408846	38
38.1	263.847	252.672	260.761		38.1	0.58267	0.25216	0.10314		188.1	-1.92156	-0.70545	-0.69405	-1.10702	0.705435	0.407283		188.1	-1.10702	0.407283	38.1
38.2	263.852	252.672	260.768		38.2	0.59159	0.24659	0.10549		188.2	-1.94061	-0.72039	-0.71997	-1.12699	0.704616	0.40681		188.2	-1.12699	0.40681	38.2
38.3	263.857	252.669	260.774		38.3	0.60081	0.23861	0.10668		188.3	-1.95309	-0.73254	-0.74118	-1.14227	0.702204	0.405418		188.3	-1.14227	0.405418	38.3
38.4	263.867	252.667	260.779		38.4	0.61402	0.23179	0.10609		188.4	-1.96272	-0.74655	-0.76644	-1.15857	0.696485	0.402116		188.4	-1.15857	0.402116	38.4
38.5	263.878	252.667	260.782		38.5	0.629	0.22643	0.10373		188.5	-1.98429	-0.75459	-0.79614	-1.17834	0.698282	0.403153		188.5	-1.17834	0.403153	38.5
38.6	263.888	252.664	260.781		38.6	0.64357	0.21866	0.09833		188.6	-2.00367	-0.76671	-0.81984	-1.19674	0.699327	0.403756		188.6	-1.19674	0.403756	38.6
38.7	263.9	252.659	260.782		38.7	0.65887	0.2089	0.09355		188.7	-2.02146	-0.7914	-0.84009	-1.21765	0.696545	0.402151		188.7	-1.21765	0.402151	38.7
38.8	263.911	252.658	260.785		38.8	0.67427	0.20207	0.0915		188.8	-2.04681	-0.82269	-0.86193	-1.24381	0.695695	0.40166		188.8	-1.24381	0.40166	38.8
38.9	263.92	252.658	260.787		38.9	0.68738	0.19755	0.08914		188.9	-2.07465	-0.85869	-0.88029	-1.27121	0.695883	0.401768		188.9	-1.27121	0.401768	38.9
39	263.927	252.659	260.791		39	0.69817	0.19334	0.0874		189	-2.09778	-0.89343	-0.89364	-1.29495	0.695271	0.401415		189	-1.29495	0.401415	39
39.1	263.934	252.663	260.794		39.1	0.70897	0.19269	0.08597		189.1	-2.12343	-0.92346	-0.90573	-1.31754	0.697978	0.402978		189.1	-1.31754	0.402978	39.1
39.2	263.941	252.669	260.796		39.2	0.71977	0.1934	0.08288		189.2	-2.16387	-0.94533	-0.91596	-1.34172	0.712154	0.411162		189.2	-1.34172	0.411162	39.2
39.3	263.946	252.673	260.797		39.3	0.729	0.19233	0.07831		189.3	-2.21274	-0.95745	-0.91956	-1.36325	0.735924	0.424886		189.3	-1.36325	0.424886	39.3
39.4	263.952	252.676	260.798		39.4	0.73885	0.19001	0.07427		189.4	-2.26386	-0.97242	-0.92538	-1.38722	0.759557	0.43853		189.4	-1.38722	0.43853	39.4
39.5	263.96	252.68	260.8		39.5	0.7508	0.18894	0.07096		189.5	-2.31966	-0.97857	-0.93495	-1.41106	0.787173	0.454474		189.5	-1.41106	0.454474	39.5
39.6	263.967	252.684	260.802		39.6	0.76181	0.18808	0.06786		189.6	-2.46057	-0.97278	-0.94515	-1.4595	0.867062	0.500599		189.6	-1.4595	0.500599	39.6
39.7	263.972	252.685	260.806		39.7	0.77093	0.18461	0.06738		189.7	-2.53302	-0.96732	-0.96072	-1.48702	0.905869	0.523003		189.7	-1.48702	0.523003	39.7
39.8	263.976	252.686	260.809		39.8	0.77911	0.18029	0.06491		189.8	-2.60328	-0.95967	-0.98442	-1.51579	0.941875	0.543792		189.8	-1.51579	0.543792	39.8
39.9	263.979	252.685	260.81		39.9	0.78666	0.17451	0.06045		189.9	-2.66349	-0.94731	-1.00908	-1.53996	0.973496	0.562048		189.9	-1.53996	0.562048	39.9
40	263.983	252.683	260.812		40	0.7938	0.16653	0.05788		190	-2.71521	-0.94623	-1.03026	-1.5639	0.997949	0.576166		190	-1.5639	0.576166	40
40.1	263.984	252.678	260.818		40.1	0.79946	0.15667	0.05834		190.1	-2.76096	-0.96087	-1.05963	-1.59382	1.01198	0.584266		190.1	-1.59382	0.584266	40.1
40.2	263.987	252.672	260.821		40.2	0.80597	0.14566	0.05691		190.2	-2.79948	-0.98241	-1.09056	-1.62415	1.0193	0.588494		190.2	-1.62415	0.588494	40.2
40.3	263.99	252.665	260.822		40.3	0.81352	0.13339	0.05277		190.3	-2.83581	-1.01088	-1.10925	-1.65198	1.02641	0.592596		190.3	-1.65198	0.592596	40.3
40.4	263.995	252.656	260.826		40.4	0.82212	0.11934	0.05134		190.4	-2.88	-1.04406	-1.1226	-1.68222	1.03805	0.599319		190.4	-1.68222	0.599319	40.4
40.5	264.002	252.646	260.837		40.5	0.83292	0.10466	0.05704		190.5	-2.92701	-1.08006	-1.12998	-1.71235	1.05222	0.607501		190.5	-1.71235	0.607501	40.5
40.6	264.009	252.638	260.845		40.6	0.84424	0.09155	0.06012		190.6	-2.96334	-1.11918	-1.12197	-1.73483	1.06392	0.614256		190.6	-1.73483	0.614256	40.6
40.7	264.015	252.632	260.854		40.7	0.8542	0.08053	0.06393		190.7	-3	-1.16556	-1.11492	-1.76016	1.07403	0.620092		190.7	-1.76016	0.620092	40.7
40.8	264.021	252.629	260.861		40.8	0.86395	0.07308	0.06627		190.8	-3.03411	-1.20312	-1.116	-1.78441	1.08315	0.625356		190.8	-1.78441	0.625356	40.8
40.9	264.026	252.629	260.87		40.9	0.87328	0.06761	0.06956		190.9	-3.06135	-1.22466	-1.11804	-1.80135	1.09249	0.630751		190.9	-1.80135	0.630751	40.9
41	264.029	252.629	260.879		41	0.87979	0.06288	0.07379		191	-3.09327	-1.23711	-1.11789	-1.81609	1.10768	0.639517		191	-1.81609	0.639517	41
41.1	264.031	252.632	260.887		41.1	0.8865	0.06056	0.07697		191.1	-3.12522	-1.24767	-1.12686	-1.83325	1.12051	0.646926		191.1	-1.83325	0.646926	41.1
41.2	264.036	252.636	260.895		41.2	0.89521	0.0598	0.07921		191.2	-3.15684	-1.2513	-1.14522	-1.85112	1.13203	0.653578		191.2	-1.85112	0.653578	41.2
41.3	264.04	252.639	260.901		41.3	0.90349	0.05716	0.08051		191.3	-3.18312	-1.2471	-1.16484	-1.86502	1.14225	0.659478		191.3	-1.86502	0.659478	41.3
41.4	264.044	252.639	260.906		41.4	0.91115	0.05233	0.08003		191.4	-3.20688	-1.24197	-1.19391	-1.88092	1.14857	0.663125		191.4	-1.88092	0.663125	41.4
41.5	264.048	252.638	260.909		41.5	0.91954	0.04676	0.07871		191.5	-3.22941	-1.23336	-1.22514	-1.89597	1.1548	0.666724		191.5	-1.89597	0.666724	41.5
41.6	264.052	252.641	260.916		41.6	0.92741	0.04401	0.08032		191.6	-3.24123	-1.2279	-1.25262	-1.90725	1.15533	0.667028		191.6	-1.90725	0.667028	41.6
41.7	264.055	252.644	260.924		41.7	0.93433	0.04231	0.0833		191.7	-3.25902	-1.22904	-1.2864	-1.92482	1.15581	0.667305		191.7	-1.92482	0.667305	41.7
41.8	264.056	252.647	260.931		41.8	0.93947	0.03968	0.0847		191.8	-3.28437	-1.22451	-1.32708	-1.94532	1.16078	0.670179		191.8	-1.94532	0.670179	41.8
41.9	264.06	252.652	260.939		41.9	0.94755	0.03966	0.08799		191.9	-3.3072	-1.22124	-1.35675	-1.96173	1.16718	0.673871		191.9	-1.96173	0.673871	41.9
42	264.065	252.656	260.949		42	0.95625	0.03911	0.09337		192	-3.33066	-1.23117	-1.36695	-1.97626	1.17491	0.678333		192	-1.97626	0.678333	42
42.1	264.068	252.66	260.959		42.1	0.96276	0.03825	0.09802		192.1	-3.36165	-1.24959	-1.37184	-1.99436	1.18568	0.684555		192.1	-1.99436	0.684555	42.1
42.2	264.075	252.664	260.968		42.2	0.97408	0.03739	0.10193		192.2	-3.39861	-1.26831	-1.37199	-2.01297	1.20112	0.693466		192.2	-2.01297	0.693466	42.2
42.3	264.084	252.67	260.977		42.3	0.98728	0.0381	0.10596		192.3	-3.43809	-1.2795	-1.37277	-2.03012	1.22023	0.7045		192.3	-2.03012	0.7045	42.3
42.4	264.091	252.678	260.983		42.4	0.99756	0.04059	0.10683		192.4	-3.47913	-1.29162	-1.38516	-2.05197	1.23684	0.714091		192.4	-2.05197	0.714091	42.4
42.5	264.097	252.687	260.986		42.5	1.00752	0.04528	0.10436		192.5	-3.51702	-1.30248	-1.40448	-2.07466	1.25016	0.721781		192.5	-2.07466	0.721781	42.5
42.6	264.101	252.697	260.986		42.6	1.01591	0.05018	0.0998		192.6	-3.54864	-1.31274	-1.42695	-2.09611	1.25922	0.727013		192.6	-2.09611	0.727013	42.6
42.7	264.102	252.709	260.987		42.7	1.02074	0.05665	0.09576		192.7	-3.57711	-1.32234	-1.44876	-2.11607	1.26688	0.731431		192.7	-2.11607	0.731431	42.7
42.8	264.1	252.723	260.988		42.8	1.02348	0.06595	0.0914		192.8	-3.60402	-1.33509	-1.47216	-2.13709	1.27225	0.734532		192.8	-2.13709	0.734532	42.8
42.9	264.1	252.736	260.986		42.9	1.02705	0.07326	0.08422		192.9	-3.62844	-1.34847	-1.49055	-2.15582	1.2773	0.737451		192.9	-2.15582	0.737451	42.9
43	264.102	252.745	260.983		43	1.03345	0.07753	0.08028		193	-3.65124	-1.35936	-1.49667	-2.16909	1.28541	0.742134		193	-2.16909	0.742134	43
43.1	264.106	252.748	260.979		43.1	1.04142	0.07594	0.0787		193.1	-3.68412	-1.37808	-1.50468	-2.18896	1.29639	0.748473		193.1	-2.18896	0.748473	43.1
43.2	264.11	252.749	260.974		43.2	1.04929	0.07183	0.07597		193.2	-3.72045	-1.39806	-1.51332	-2.21061	1.30883	0.755653		193.2	-2.21061	0.755653	43.2
43.3	264.114	252.748	260.97		43.3	1.05663	0.06511	0.07429		193.3	-3.75081	-1.41144	-1.51974	-2.22733	1.32048	0.762381		193.3	-2.22733	0.762381	43.3
43.4	264.116	252.741	260.966		43.4	1.06314	0.05326	0.07177		193.4	-3.79374	-1.42827	-1.53372	-2.25191	1.3363	0.771516		193.4	-2.25191	0.771516	43.4
43.5	264.121	252.734	260.958		43.5	1.07153	0.04182	0.06684		193.5	-3.83856	-1.4514	-1.54677	-2.27891	1.35154	0.780311		193.5	-2.27891	0.780311	43.5
43.6	264.125	252.729	260.951		43.6	1.08012	0.03154	0.06149		193.6	-3.8796	-1.47075	-1.55664	-2.30233	1.36663	0.789025		193.6	-2.30233	0.789025	43.6
43.7	264.127	252.725	260.946		43.7	1.0859	0.02273	0.05886		193.7	-3.91845	-1.4898	-1.56372	-2.32399	1.38134	0.797516		193.7	-2.32399	0.797516	43.7
43.8	264.129	252.722	260.943		43.8	1.09198	0.01412	0.05833		193.8	-3.94536	-1.51983	-1.57017	-2.34512	1.38608	0.800252		193.8	-2.34512	0.800252	43.8
43.9	264.131	252.722	260.938		43.9	1.09817	0.00897	0.0555		193.9	-3.96819	-1.56336	-1.57881	-2.37012	1.38399	0.799047		193.9	-2.37012	0.799047	43.9
44	264.134	252.724	260.935		44	1.10447	0.00633	0.05507		194	-3.99414	-1.57893	-1.58178	-2.38495	1.3936	0.804595		194	-2.38495	0.804595	44
44.1	264.137	252.725	260.936		44.1	1.11223	0.00212	0.05799		194.1	-4.02294	-1.58289	-1.59009	-2.39864	1.40669	0.812153		194.1	-2.39864	0.812153	44.1
44.2	264.144	252.729	260.937		44.2	1.12272	0.000737466	0.06196		194.2	-4.05456	-1.57305	-1.611	-2.41287	1.42187	0.820918		194.2	-2.41287	0.820918	44.2
44.3	264.15	252.734	260.94		44.3	1.1331	0.000611648	0.06708		194.3	-4.08147	-1.55877	-1.63281	-2.42435	1.43559	0.828836		194.3	-2.42435	0.828836	44.3
44.4	264.152	252.737	260.944		44.4	1.13929	-0.00066617	0.07357		194.4	-4.10775	-1.542	-1.64931	-2.43302	1.45135	0.837938		194.4	-2.43302	0.837938	44.4
44.5	264.152	252.743	260.947		44.5	1.14328	-5.99881e-05	0.07869		194.5	-4.13214	-1.53027	-1.66767	-2.44336	1.46414	0.845321		194.5	-2.44336	0.845321	44.5
44.6	264.152	252.751	260.951		44.6	1.14664	0.00327	0.08506		194.6	-4.1418	-1.52763	-1.6851	-2.45151	1.46595	0.846367		194.6	-2.45151	0.846367	44.6
44.7	264.15	252.759	260.958		44.7	1.14865	0.00566	0.09375		194.7	-4.15395	-1.52688	-1.69563	-2.45882	1.47045	0.848964		194.7	-2.45882	0.848964	44.7
44.8	264.148	252.766	260.965		44.8	1.15044	0.00952	0.10316		194.8	-4.17078	-1.53117	-1.70208	-2.46801	1.47712	0.852813		194.8	-2.46801	0.852813	44.8
44.9	264.148	252.772	260.973		44.9	1.15485	0.01551	0.11362		194.9	-4.18326	-1.5483	-1.71072	-2.48076	1.47664	0.85254		194.9	-2.48076	0.85254	44.9
45	264.148	252.776	260.985		45	1.15884	0.01888	0.12827		195	-4.19856	-1.57425	-1.71807	-2.49696	1.47538	0.851812		195	-2.49696	0.851812	45
45.1	264.151	252.78	261.002		45.1	1.16535	0.02257	0.14742		195.1	-4.22325	-1.60587	-1.71888	-2.516	1.4796	0.854248		195.1	-2.516	0.854248	45.1
45.2	264.168	252.787	261.018		45.2	1.18651	0.02824	0.165		195.2	-4.25739	-1.6296	-1.72122	-2.53607	1.49141	0.861066		195.2	-2.53607	0.861066	45.2
45.3	264.213	252.792	261.033		45.3	1.23552	0.03371	0.18226		195.3	-4.2909	-1.65054	-1.72641	-2.55595	1.50299	0.867751		195.3	-2.55595	0.867751	45.3
45.4	264.275	252.798	261.05		45.4	1.30223	0.03834	0.20162		195.4	-4.32723	-1.67208	-1.72749	-2.5756	1.51721	0.875961		195.4	-2.5756	0.875961	45.4
45.5	264.329	252.803	261.065		45.5	1.3594	0.04296	0.21973		195.5	-4.37706	-1.69143	-1.7286	-2.59903	1.53993	0.88908		195.5	-2.59903	0.88908	45.5
45.6	264.364	252.81	261.077		45.6	1.39868	0.05021	0.23396		195.6	-4.4244	-1.71108	-1.73694	-2.62414	1.55912	0.900161		195.6	-2.62414	0.900161	45.6
45.7	264.381	252.816	261.086		45.7	1.42026	0.05526	0.24473		195.7	-4.46322	-1.73139	-1.75248	-2.64903	1.57117	0.907115		195.7	-2.64903	0.907115	45.7
45.8	264.385	252.818	261.089		45.8	1.42781	0.05622	0.25006		195.8	-4.50114	-1.75137	-1.77588	-2.67613	1.58055	0.912532		195.8	-2.67613	0.912532	45.8
45.9	264.462	252.818	261.087		45.9	1.50834	0.05666	0.25047		195.9	-4.52994	-1.76916	-1.8024	-2.7005	1.58443	0.91477		195.9	-2.7005	0.91477	45.9
46	264.462	252.816	261.084		46	1.51233	0.05396	0.24942		196	-4.55307	-1.79322	-1.81983	-2.72204	1.58577	0.915547		196	-2.72204	0.915547	46
46.1	264.586	252.813	261.083		46.1	1.64091	0.0499	0.25098		196.1	-4.57056	-1.81476	-1.83351	-2.73961	1.58568	0.915491		196.1	-2.73961	0.915491	46.1
46.2	264.892	252.813	261.081		46.2	1.95103	0.0495	0.25139		196.2	-4.58772	-1.83003	-1.84749	-2.75508	1.58714	0.916334		196.2	-2.75508	0.916334	46.2
46.3	265.032	252.815	261.076		46.3	2.09458	0.05088	0.24876		196.3	-4.60428	-1.84248	-1.85517	-2.76731	1.59088	0.918492		196.3	-2.76731	0.918492	46.3
46.4	265.145	252.816	261.072		46.4	2.21185	0.05143	0.24687		196.4	-4.62333	-1.85304	-1.85943	-2.7786	1.59759	0.922367		196.4	-2.7786	0.922367	46.4
46.5	265.224	252.815	261.067		46.5	2.29488	0.0503	0.24456		196.5	-4.65339	-1.8576	-1.86804	-2.79301	1.61114	0.930195		196.5	-2.79301	0.930195	46.5
46.6	265.27	252.815	261.063		46.6	2.34494	0.04927	0.24225		196.6	-4.68909	-1.85499	-1.88862	-2.8109	1.62665	0.939145		196.6	-2.8109	0.939145	46.6
46.7	265.287	252.813	261.062		46.7	2.36548	0.0473	0.24402		196.7	-4.72857	-1.85706	-1.90668	-2.83077	1.64373	0.949008		196.7	-2.83077	0.949008	46.7
46.8	265.281	252.809	261.064		46.8	2.36329	0.04272	0.24851		196.8	-4.7718	-1.85976	-1.91562	-2.84906	1.66538	0.961505		196.8	-2.84906	0.961505	46.8
46.9	265.259	252.805	261.064		46.9	2.34551	0.03782	0.25018		196.9	-4.81503	-1.86216	-1.92678	-2.86799	1.6865	0.973699		196.9	-2.86799	0.973699	46.9
47	265.222	252.8	261.063		47	2.31254	0.0325	0.25184		197	-4.85514	-1.8639	-1.92852	-2.88252	1.70864	0.986486		197	-2.88252	0.986486	47
47.1	265.179	252.792	261.064		47.1	2.27361	0.02446	0.25539		197.1	-4.89366	-1.86504	-1.91955	-2.89275	1.73305	1.00058		197.1	-2.89275	1.00058	47.1
47.2	265.132	252.784	261.065		47.2	2.23091	0.01537	0.2579		197.2	-4.93158	-1.86933	-1.9197	-2.90687	1.75363	1.01246		197.2	-2.90687	1.01246	47.2
47.3	265.079	252.776	261.063		47.3	2.18161	0.00754	0.25852		197.3	-4.96569	-1.87767	-1.92363	-2.92233	1.76975	1.02177		197.3	-2.92233	1.02177	47.3
47.4	265.025	252.769	261.063		47.4	2.13169	0.000127705	0.2605		197.4	-5.00424	-1.89231	-1.92348	-2.94001	1.78774	1.03215		197.4	-2.94001	1.03215	47.4
47.5	264.971	252.762	261.066		47.5	2.08145	-0.00812	0.26583		197.5	-5.04684	-1.90446	-1.92489	-2.95873	1.80839	1.04407		197.5	-2.95873	1.04407	47.5
47.6	264.915	252.755	261.069		47.6	2.03006	-0.01522	0.27179		197.6	-5.08662	-1.9128	-1.9263	-2.97524	1.82852	1.0557		197.6	-2.97524	1.0557	47.6
47.7	264.861	252.751	261.073		47.7	1.97951	-0.01949	0.27806		197.7	-5.1123	-1.92525	-1.92018	-2.98591	1.84151	1.0632		197.7	-2.98591	1.0632	47.7
47.8	264.811	252.748	261.078		47.8	1.93346	-0.02355	0.28528		197.8	-5.12601	-1.93485	-1.91877	-2.99321	1.84708	1.06641		197.8	-2.99321	1.06641	47.8
47.9	264.761	252.745	261.082		47.9	1.88772	-0.02699	0.29113		197.9	-5.14443	-1.93851	-1.92081	-3.00125	1.85607	1.0716		197.9	-3.00125	1.0716	47.9
48	264.711	252.745	261.086		48	1.84125	-0.0278	0.2973		198	-5.16036	-1.94688	-1.91091	-3.00605	1.86577	1.07721		198	-3.00605	1.07721	48
48.1	264.665	252.745	261.094		48.1	1.79939	-0.0281	0.30776		198.1	-5.17626	-1.96434	-1.90323	-3.01461	1.87229	1.08097		198.1	-3.01461	1.08097	48.1
48.2	264.621	252.745	261.103		48.2	1.75983	-0.02839	0.31885		198.2	-5.20443	-1.98273	-1.90149	-3.02955	1.88394	1.08769		198.2	-3.02955	1.08769	48.2
48.3	264.578	252.747	261.11		48.3	1.72068	-0.0268	0.32899		198.3	-5.22633	-2.00712	-1.89756	-3.04367	1.89103	1.09179		198.3	-3.04367	1.09179	48.3
48.4	264.537	252.746	261.12		48.4	1.68332	-0.02814	0.34092		198.4	-5.24379	-2.03904	-1.89363	-3.05882	1.89364	1.09329		198.4	-3.05882	1.09329	48.4
48.5	264.5	252.742	261.127		48.5	1.65015	-0.03283	0.35023		198.5	-5.2707	-2.06466	-1.89975	-3.07837	1.9004	1.0972		198.5	-3.07837	1.0972	48.5
48.6	264.462	252.74	261.13		48.6	1.61656	-0.03542	0.35566		198.6	-5.30076	-2.0859	-1.92003	-3.10223	1.90579	1.10031		198.6	-3.10223	1.10031	48.6
48.7	264.422	252.737	261.131		48.7	1.58087	-0.03907	0.3588		198.7	-5.32077	-2.10903	-1.93872	-3.12284	1.90537	1.10006		198.7	-3.12284	1.10006	48.7
48.8	264.383	252.735	261.129		48.8	1.5456	-0.04177	0.3591		198.8	-5.33982	-2.1177	-1.95456	-3.13736	1.90913	1.10224		198.8	-3.13736	1.10224	48.8
48.9	264.343	252.74	261.127		48.9	1.50918	-0.03714	0.35888		198.9	-5.36169	-2.11977	-1.97262	-3.15136	1.91562	1.10598		198.9	-3.15136	1.10598	48.9
49	264.301	252.746	261.123		49	1.47119	-0.03105	0.35731		199	-5.38389	-2.12844	-1.98	-3.16411	1.92382	1.11072		199	-3.16411	1.11072	49
49.1	264.262	252.75	261.12		49.1	1.43655	-0.02799	0.35719		199.1	-5.40831	-2.13522	-1.98645	-3.17666	1.9341	1.11665		199.1	-3.17666	1.11665	49.1
49.2	264.229	252.755	261.119		49.2	1.40704	-0.02305	0.35854		199.2	-5.44242	-2.13573	-1.99698	-3.19171	1.95041	1.12607		199.2	-3.19171	1.12607	49.2
49.3	264.198	252.761	261.114		49.3	1.38005	-0.018	0.35571		199.3	-5.48316	-2.12838	-1.99713	-3.20289	1.97586	1.14076		199.3	-3.20289	1.14076	49.3
49.4	264.168	252.762	261.108		49.4	1.35452	-0.01756	0.35151		199.4	-5.51634	-2.11758	-2.00043	-3.21145	1.99695	1.15294		199.4	-3.21145	1.15294	49.4
49.5	264.143	252.762	261.103		49.5	1.33391	-0.01806	0.34941		199.5	-5.54829	-2.10615	-2.00844	-3.22096	2.01612	1.16401		199.5	-3.22096	1.16401	49.5
49.6	264.12	252.76	261.1		49.6	1.31497	-0.02076	0.34814		199.6	-5.57487	-2.10258	-2.01486	-3.23077	2.03052	1.17232		199.6	-3.23077	1.17232	49.6
49.7	264.097	252.757	261.098		49.7	1.2953	-0.0242	0.34824		199.7	-5.59299	-2.1078	-2.02098	-3.24059	2.0377	1.17647		199.7	-3.24059	1.17647	49.7
49.8	264.078	252.757	261.1		49.8	1.28003	-0.02428	0.35347		199.8	-5.60859	-2.11491	-2.02899	-3.25083	2.04233	1.17914		199.8	-3.25083	1.17914	49.8
49.9	264.057	252.761	261.104		49.9	1.26371	-0.02039	0.35911		199.9	-5.62827	-2.133	-2.05176	-3.27101	2.04185	1.17886		199.9	-3.27101	1.17886	49.9
50	264.033	252.769	261.105		50	1.24384	-0.01325	0.36214		200	-5.6511	-2.16429	-2.08836	-3.30125	2.03538	1.17513		200	-3.30125	1.17513	50
50.1	264.01	252.777	261.108		50.1	1.2248	-0.00632	0.36789		200.1	-5.67864	-2.19777	-2.12463	-3.33368	2.03112	1.17267		200.1	-3.33368	1.17267	50.1
50.2	263.986	252.784	261.113		50.2	1.20471	0.00103	0.37552		200.2	-5.71719	-2.22843	-2.15619	-3.36727	2.03541	1.17515		200.2	-3.36727	1.17515	50.2
50.3	263.96	252.793	261.12		50.3	1.18242	0.00912	0.38399		200.3	-5.75886	-2.25279	-2.18211	-3.39792	2.04494	1.18065		200.3	-3.39792	1.18065	50.3
50.4	263.932	252.798	261.129		50.4	1.15804	0.01385	0.3954		200.4	-5.79519	-2.27688	-2.20803	-3.4267	2.05146	1.18441		200.4	-3.4267	1.18441	50.4
50.5	263.901	252.798	261.139		50.5	1.13105	0.01314	0.40847		200.5	-5.82618	-2.30406	-2.22765	-3.45263	2.05591	1.18698		200.5	-3.45263	1.18698	50.5
50.6	263.868	252.797	261.148		50.6	1.10248	0.01201	0.41935		200.6	-5.85969	-2.32437	-2.24541	-3.47649	2.06429	1.19182		200.6	-3.47649	1.19182	50.6
50.7	263.835	252.798	261.159		50.7	1.0737	0.01171	0.43233		200.7	-5.88312	-2.34309	-2.2644	-3.49687	2.06693	1.19334		200.7	-3.49687	1.19334	50.7
50.8	263.803	252.793	261.171		50.8	1.04503	0.00671	0.44698		200.8	-5.9028	-2.36433	-2.2812	-3.51611	2.06735	1.19359		200.8	-3.51611	1.19359	50.8
50.9	263.772	252.79	261.178		50.9	1.01824	0.00265	0.45618		200.9	-5.92626	-2.37801	-2.30964	-3.53797	2.0686	1.19431		200.9	-3.53797	1.19431	50.9
51	263.74	252.787	261.184		51	0.9902	-0.000785408	0.46465		201	-5.94063	-2.39361	-2.34087	-3.55837	2.06327	1.19123		201	-3.55837	1.19123	51
51.1	263.707	252.785	261.192		51.1	0.96121	-0.00265	0.47511		201.1	-5.95935	-2.41044	-2.36835	-3.57938	2.06122	1.19005		201.1	-3.57938	1.19005	51.1
51.2	263.675	252.788	261.198		51.2	0.93338	-0.000743025	0.48275		201.2	-5.99442	-2.42256	-2.39835	-3.60511	2.06924	1.19468		201.2	-3.60511	1.19468	51.2
51.3	263.642	252.791	261.2		51.3	0.90418	0.00231	0.48714		201.3	-6.03108	-2.42997	-2.43399	-3.63168	2.07794	1.1997		201.3	-3.63168	1.1997	51.3
51.4	263.611	252.795	261.202		51.4	0.87782	0.00537	0.49215		201.4	-6.06303	-2.4396	-2.47059	-3.65774	2.0831	1.20268		201.4	-3.65774	1.20268	51.4
51.5	263.584	252.798	261.207		51.5	0.85448	0.00812	0.49895		201.5	-6.09651	-2.45958	-2.49777	-3.68462	2.08885	1.206		201.5	-3.68462	1.206	51.5
51.6	263.559	252.798	261.21		51.6	0.83335	0.00793	0.50417		201.6	-6.12657	-2.4786	-2.52462	-3.70993	2.093	1.20839		201.6	-3.70993	1.20839	51.6
51.7	263.534	252.796	261.214		51.7	0.81263	0.00491	0.51034		201.7	-6.15255	-2.50425	-2.5524	-3.7364	2.09259	1.20815		201.7	-3.7364	1.20815	51.7
51.8	263.512	252.793	261.217		51.8	0.79391	0.00116	0.51578		201.8	-6.17598	-2.52987	-2.57109	-3.75898	2.09328	1.20856		201.8	-3.75898	1.20856	51.8
51.9	263.488	252.788	261.218		51.9	0.77393	-0.00342	0.51901		201.9	-6.19725	-2.54076	-2.5923	-3.77677	2.09636	1.21033		201.9	-3.77677	1.21033	51.9
52	263.461	252.784	261.217		52	0.75164	-0.00874	0.52068		202	-6.22134	-2.54502	-2.61759	-3.79465	2.10189	1.21353		202	-3.79465	1.21353	52
52.1	263.436	252.781	261.215		52.1	0.73051	-0.01196	0.52078		202.1	-6.2451	-2.55465	-2.63532	-3.81169	2.10778	1.21693		202.1	-3.81169	1.21693	52.1
52.2	263.41	252.78	261.213		52.2	0.7078	-0.01351	0.52119		202.2	-6.26823	-2.56959	-2.65212	-3.82998	2.11199	1.21936		202.2	-3.82998	1.21936	52.2
52.3	263.379	252.78	261.209		52.3	0.68175	-0.01433	0.5195		202.3	-6.29076	-2.57511	-2.66799	-3.84462	2.11893	1.22336		202.3	-3.84462	1.22336	52.3
52.4	263.35	252.78	261.208		52.4	0.65632	-0.01431	0.52065		202.4	-6.30855	-2.5728	-2.67756	-3.85297	2.12724	1.22816		202.4	-3.85297	1.22816	52.4
52.5	263.325	252.782	261.212		52.5	0.63571	-0.01314	0.52681		202.5	-6.32478	-2.56608	-2.68716	-3.85934	2.13599	1.23322		202.5	-3.85934	1.23322	52.5
52.6	263.3	252.785	261.22		52.6	0.61437	-0.01039	0.53675		202.6	-6.34446	-2.55435	-2.70048	-3.86643	2.14728	1.23973		202.6	-3.86643	1.23973	52.6
52.7	263.276	252.787	261.231		52.7	0.59407	-0.00849	0.55046		202.7	-6.3654	-2.54418	-2.72013	-3.87657	2.15718	1.24545		202.7	-3.87657	1.24545	52.7
52.8	263.255	252.79	261.245		52.8	0.57733	-0.00637	0.56657		202.8	-6.37974	-2.53809	-2.74416	-3.88733	2.16095	1.24762		202.8	-3.88733	1.24762	52.8
52.9	263.232	252.793	261.262		52.9	0.55861	-0.00373	0.58635		202.9	-6.40101	-2.53734	-2.76693	-3.90176	2.16746	1.25138		202.9	-3.90176	1.25138	52.9
53	263.21	252.793	261.312		53	0.53978	-0.00424	0.63858		203	-6.42069	-2.54034	-2.78844	-3.91649	2.17225	1.25415		203	-3.91649	1.25415	53
53.1	263.19	252.793	261.531		53.1	0.52388	-0.00495	0.8599		203.1	-6.4341	-2.54775	-2.80242	-3.92809	2.174	1.25516		203.1	-3.92809	1.25516	53.1
53.2	263.175	252.794	261.931		53.2	0.513	-0.00461	1.2616		203.2	-6.44688	-2.5668	-2.81607	-3.94325	2.17179	1.25388		203.2	-3.94325	1.25388	53.2
53.3	263.162	252.793	262.334		53.3	0.50433	-0.00574	1.66697		203.3	-6.45087	-2.58867	-2.83413	-3.95789	2.16247	1.2485		203.3	-3.95789	1.2485	53.3
53.4	263.149	252.792	262.639		53.4	0.49513	-0.00719	1.97434		203.4	-6.45294	-2.61336	-2.85471	-3.97367	2.1505	1.24159		203.4	-3.97367	1.24159	53.4
53.5	263.136	252.794	262.821		53.5	0.48645	-0.00622	2.15912		203.5	-6.45975	-2.64873	-2.87151	-3.99333	2.13888	1.23489		203.5	-3.99333	1.23489	53.5
53.6	263.125	252.797	262.888		53.6	0.47872	-0.00369	2.22831		203.6	-6.47316	-2.67969	-2.87982	-4.01089	2.13473	1.23249		203.6	-4.01089	1.23249	53.6
53.7	263.113	252.798	262.864		53.7	0.47162	-0.00262	2.20642		203.7	-6.49254	-2.69904	-2.89098	-4.02752	2.13693	1.23375		203.7	-4.02752	1.23375	53.7
53.8	263.103	252.802	262.776		53.8	0.46483	0.000853949	2.12098		203.8	-6.51252	-2.72121	-2.89395	-4.04256	2.14079	1.23599		203.8	-4.04256	1.23599	53.8
53.9	263.091	252.811	262.648		53.9	0.45667	0.00925	1.99461		203.9	-6.54165	-2.74308	-2.8935	-4.05941	2.151	1.24188		203.9	-4.05941	1.24188	53.9
54	263.076	252.822	262.495		54	0.4459	0.01932	1.84405		204	-6.57891	-2.75553	-2.88861	-4.07435	2.17003	1.25287		204	-4.07435	1.25287	54
54.1	263.061	252.833	262.335		54.1	0.43482	0.03023	1.68669		204.1	-6.61305	-2.77173	-2.8737	-4.08616	2.18894	1.26379		204.1	-4.08616	1.26379	54.1
54.2	263.047	252.846	262.182		54.2	0.42478	0.04261	1.53581		204.2	-6.6456	-2.78763	-2.86695	-4.10006	2.20486	1.27298		204.2	-4.10006	1.27298	54.2
54.3	263.034	252.857	262.037		54.3	0.41621	0.05331	1.39342		204.3	-6.67566	-2.79567	-2.86992	-4.11375	2.21899	1.28113		204.3	-4.11375	1.28113	54.3
54.4	263.021	252.866	261.903		54.4	0.40712	0.0617	1.26139		204.4	-6.69693	-2.79996	-2.87952	-4.12547	2.2273	1.28594		204.4	-4.12547	1.28594	54.4
54.5	263.008	252.873	261.782		54.5	0.39823	0.06842	1.14329		204.5	-6.71913	-2.81082	-2.89851	-4.14282	2.23158	1.2884		204.5	-4.14282	1.2884	54.5
54.6	262.995	252.877	261.678		54.6	0.38956	0.07127	1.04078		204.6	-6.75075	-2.82765	-2.92191	-4.16677	2.23829	1.29228		204.6	-4.16677	1.29228	54.6
54.7	262.983	252.878	261.587		54.7	0.38088	0.07213	0.95241		204.7	-6.78267	-2.84043	-2.94027	-4.18779	2.24779	1.29776		204.7	-4.18779	1.29776	54.7
54.8	262.973	252.879	261.509		54.8	0.37535	0.07215	0.8764		204.8	-6.82026	-2.85507	-2.94735	-4.20756	2.26313	1.30662		204.8	-4.20756	1.30662	54.8
54.9	262.965	252.881	261.44		54.9	0.37097	0.07385	0.8098		204.9	-6.86256	-2.86719	-2.94561	-4.22512	2.28443	1.31891		204.9	-4.22512	1.31891	54.9
55	262.956	252.885	261.378		55	0.36627	0.07743	0.75064		205	-6.90675	-2.86833	-2.94045	-4.23851	2.31104	1.33428		205	-4.23851	1.33428	55
55.1	262.948	252.889	261.327		55.1	0.36251	0.08091	0.70122		205.1	-6.95094	-2.87322	-2.92647	-4.25021	2.33905	1.35045		205.1	-4.25021	1.35045	55.1
55.2	262.942	252.896	261.286		55.2	0.35991	0.08731	0.66258		205.2	-6.98727	-2.88189	-2.90682	-4.25866	2.36308	1.36432		205.2	-4.25866	1.36432	55.2
55.3	262.934	252.903	261.253		55.3	0.35637	0.09435	0.6321		205.3	-7.01952	-2.88051	-2.89098	-4.26367	2.38664	1.37793		205.3	-4.26367	1.37793	55.3
55.4	262.924	252.909	261.227		55.4	0.34989	0.09971	0.60896		205.4	-7.04232	-2.87442	-2.88015	-4.26563	2.40469	1.38835		205.4	-4.26563	1.38835	55.4
55.5	262.912	252.913	261.209		55.5	0.34195	0.10308	0.59293		205.5	-7.05918	-2.86458	-2.87088	-4.26488	2.41994	1.39715		205.5	-4.26488	1.39715	55.5
55.6	262.896	252.914	261.194		55.6	0.33044	0.10373	0.58057		205.6	-7.077	-2.85219	-2.87196	-4.26705	2.43351	1.40499		205.6	-4.26705	1.40499	55.6
55.7	262.877	252.913	261.181		55.7	0.31517	0.10166	0.56915		205.7	-7.0929	-2.84076	-2.88216	-4.27194	2.44311	1.41053		205.7	-4.27194	1.41053	55.7
55.8	262.857	252.908	261.171		55.8	0.29938	0.09623	0.56139		205.8	-7.11261	-2.83218	-2.88954	-4.27811	2.45492	1.41735		205.8	-4.27811	1.41735	55.8
55.9	262.836	252.905	261.164		55.9	0.2817	0.09332	0.55657		205.9	-7.13478	-2.82606	-2.89977	-4.28687	2.46664	1.42411		205.9	-4.28687	1.42411	55.9
56	262.814	252.907	261.152		56	0.26402	0.09439	0.54766		206	-7.16046	-2.81874	-2.91909	-4.29943	2.47823	1.43081		206	-4.29943	1.43081	56
56.1	262.794	252.908	261.139		56.1	0.2476	0.09515	0.53676		206.1	-7.18044	-2.81736	-2.93085	-4.30955	2.48691	1.43582		206.1	-4.30955	1.43582	56.1
56.2	262.775	252.908	261.128		56.2	0.23348	0.09433	0.52817		206.2	-7.19886	-2.82666	-2.92755	-4.31769	2.49568	1.44088		206.2	-4.31769	1.44088	56.2
56.3	262.76	252.906	261.117		56.3	0.22187	0.09247	0.51884		206.3	-7.22106	-2.84757	-2.92833	-4.33232	2.50205	1.44456		206.3	-4.33232	1.44456	56.3
56.4	262.746	252.902	261.102		56.4	0.21225	0.08757	0.50648		206.4	-7.23669	-2.87853	-2.93571	-4.35031	2.49984	1.44328		206.4	-4.35031	1.44328	56.4
56.5	262.735	252.897	261.086		56.5	0.20494	0.08204	0.49265		206.5	-7.25007	-2.91768	-2.94939	-4.37238	2.4922	1.43887		206.5	-4.37238	1.43887	56.5
56.6	262.723	252.893	261.069		56.6	0.19679	0.07745	0.47819		206.6	-7.26411	-2.95275	-2.97435	-4.39707	2.48295	1.43353		206.6	-4.39707	1.43353	56.6
56.7	262.711	252.889	261.052		56.7	0.18864	0.07276	0.46363		206.7	-7.27593	-2.98089	-3.00216	-4.41966	2.47363	1.42815		206.7	-4.41966	1.42815	56.7
56.8	262.702	252.885	261.039		56.8	0.18373	0.0687	0.45253		206.8	-7.28685	-3.01437	-3.02679	-4.44267	2.46314	1.42209		206.8	-4.44267	1.42209	56.8
56.9	262.696	252.885	261.031		56.9	0.18207	0.06757	0.44645		206.9	-7.30149	-3.05037	-3.05115	-4.46767	2.45416	1.41691		206.9	-4.46767	1.41691	56.9
57	262.691	252.885	261.024		57	0.18062	0.06791	0.44194		207	-7.32054	-3.07914	-3.07518	-4.49162	2.44992	1.41446		207	-4.49162	1.41446	57
57.1	262.686	252.886	261.016		57.1	0.17979	0.06835	0.4369		207.1	-7.33866	-3.10635	-3.09228	-4.51243	2.4476	1.41312		207.1	-4.51243	1.41312	57.1
57.2	262.681	252.889	261.011		57.2	0.17855	0.07025	0.43396		207.2	-7.36431	-3.12915	-3.09621	-4.52989	2.45473	1.41724		207.2	-4.52989	1.41724	57.2
57.3	262.674	252.89	261.006		57.3	0.17605	0.07132	0.4306		207.3	-7.4016	-3.14598	-3.10014	-4.54924	2.47032	1.42624		207.3	-4.54924	1.42624	57.3
57.4	262.665	252.89	260.998		57.4	0.17125	0.07019	0.42504		207.4	-7.43478	-3.16377	-3.10155	-4.5667	2.48402	1.43415		207.4	-4.5667	1.43415	57.4
57.5	262.653	252.89	260.993		57.5	0.16321	0.07032	0.42221		207.5	-7.46325	-3.17997	-3.11868	-4.5873	2.49083	1.43808		207.5	-4.5873	1.43808	57.5
57.6	262.641	252.891	260.989		57.6	0.15463	0.07065	0.42063		207.6	-7.49205	-3.19557	-3.14019	-4.60927	2.49671	1.44148		207.6	-4.60927	1.44148	57.6
57.7	262.629	252.892	260.98		57.7	0.14669	0.07046	0.41434		207.7	-7.51992	-3.20706	-3.15321	-4.62673	2.50572	1.44668		207.7	-4.62673	1.44668	57.7
57.8	262.618	252.891	260.967		57.8	0.14001	0.06944	0.40365		207.8	-7.54932	-3.22137	-3.16185	-4.64418	2.5161	1.45267		207.8	-4.64418	1.45267	57.8
57.9	262.609	252.892	260.95		57.9	0.13478	0.06977	0.38867		207.9	-7.5819	-3.24606	-3.16956	-4.66584	2.52567	1.4582		207.9	-4.66584	1.4582	57.9
58	262.599	252.897	260.93		58	0.12873	0.07419	0.37087		208	-7.61823	-3.27642	-3.15903	-4.68456	2.54131	1.46723		208	-4.68456	1.46723	58
58.1	262.591	252.9	260.911		58.1	0.12497	0.07672	0.35442		208.1	-7.64796	-3.30675	-3.1419	-4.69887	2.55532	1.47531		208.1	-4.69887	1.47531	58.1
58.2	262.586	252.905	260.895		58.2	0.12363	0.08135	0.34122		208.2	-7.67172	-3.33144	-3.13044	-4.7112	2.56585	1.4814		208.2	-4.7112	1.4814	58.2
58.3	262.58	252.908	260.882		58.3	0.12196	0.08441	0.33001		208.3	-7.69455	-3.34671	-3.11457	-4.71861	2.57985	1.48948		208.3	-4.71861	1.48948	58.3
58.4	262.574	252.908	260.871		58.4	0.1202	0.0837	0.32089		208.4	-7.713	-3.35289	-3.09213	-4.71934	2.59586	1.49872		208.4	-4.71934	1.49872	58.4
58.5	262.571	252.908	260.862		58.5	0.12126	0.08299	0.31439		208.5	-7.72701	-3.35277	-3.07878	-4.71952	2.60816	1.50582		208.5	-4.71952	1.50582	58.5
58.6	262.573	252.905	260.854		58.6	0.12661	0.07987	0.30894		208.6	-7.74828	-3.3495	-3.07296	-4.72358	2.62311	1.51446		208.6	-4.72358	1.51446	58.6
58.7	262.572	252.9	260.847		58.7	0.12998	0.07423	0.30453		208.7	-7.76607	-3.34686	-3.07155	-4.72816	2.63451	1.52103		208.7	-4.72816	1.52103	58.7
58.8	262.568	252.895	260.841		58.8	0.1302	0.06808	0.30076		208.8	-7.7754	-3.35082	-3.07548	-4.7339	2.63761	1.52283		208.8	-4.7339	1.52283	58.8
58.9	262.564	252.889	260.835		58.9	0.13022	0.06203	0.29635		208.9	-7.78818	-3.36609	-3.0819	-4.74539	2.63896	1.52361		208.9	-4.74539	1.52361	58.9
59	262.555	252.883	260.828		59	0.12521	0.05524	0.29184		209	-7.79874	-3.38481	-3.08961	-4.75772	2.63773	1.5229		209	-4.75772	1.5229	59
59.1	262.537	252.876	260.82		59.1	0.11119	0.04783	0.28681		209.1	-7.79895	-3.40605	-3.10674	-4.77058	2.62691	1.51665		209.1	-4.77058	1.51665	59.1
59.2	262.514	252.869	260.814		59.2	0.09152	0.04052	0.28282		209.2	-7.80012	-3.43452	-3.12825	-4.78763	2.61338	1.50884		209.2	-4.78763	1.50884	59.2
59.3	262.487	252.862	260.806		59.3	0.06829	0.03269	0.27695		209.3	-7.81038	-3.46515	-3.15351	-4.80968	2.60335	1.50304		209.3	-4.80968	1.50304	59.3
59.4	262.459	252.852	260.794		59.4	0.04444	0.02277	0.26772		209.4	-7.82409	-3.48861	-3.17691	-4.82987	2.59775	1.49981		209.4	-4.82987	1.49981	59.4
59.5	262.435	252.844	260.783		59.5	0.02498	0.0142	0.25819		209.5	-7.84188	-3.50637	-3.19404	-4.84743	2.59797	1.49994		209.5	-4.84743	1.49994	59.5
59.6	262.415	252.837	260.768		59.6	0.00887	0.0069	0.24583		209.6	-7.86786	-3.5229	-3.2055	-4.86542	2.60503	1.50401		209.6	-4.86542	1.50401	59.6
59.7	262.398	252.83	260.753		59.7	-0.0041	-0.00104	0.23304		209.7	-7.90326	-3.5322	-3.20409	-4.87985	2.62348	1.51467		209.7	-4.87985	1.51467	59.7
59.8	262.389	252.824	260.738		59.8	-0.00932	-0.00793	0.21995		209.8	-7.938	-3.53868	-3.20769	-4.89479	2.64069	1.5246		209.8	-4.89479	1.5246	59.8
59.9	262.39	252.819	260.723		59.9	-0.00407	-0.01304	0.20759		209.9	-7.97748	-3.54642	-3.22326	-4.91572	2.65648	1.53372		209.9	-4.91572	1.53372	59.9
60	262.413	252.814	260.712		60	0.02264	-0.01856	0.19878		210	-8.02419	-3.54471	-3.23409	-4.93433	2.6804	1.54753		210	-4.93433	1.54753	60
60.1	262.461	252.806	260.699		60.1	0.07438	-0.02734	0.1882		210.1	-8.07495	-3.5424	-3.23769	-4.95168	2.70912	1.56411		210.1	-4.95168	1.56411	60.1
60.2	262.52	252.8	260.689		60.2	0.13763	-0.03339	0.18055		210.2	-8.127	-3.54951	-3.24663	-4.97438	2.73445	1.57873		210.2	-4.97438	1.57873	60.2
60.3	262.576	252.798	260.683		60.3	0.19721	-0.03588	0.1773		210.3	-8.16051	-3.5544	-3.26061	-4.99184	2.74808	1.5866		210.3	-4.99184	1.5866	60.3
60.4	262.621	252.794	260.676		60.4	0.24643	-0.04036	0.17237		210.4	-8.18112	-3.55272	-3.26799	-5.00061	2.75808	1.59238		210.4	-5.00061	1.59238	60.4
60.5	262.654	252.793	260.669		60.5	0.2833	-0.04222	0.16775		210.5	-8.19327	-3.54255	-3.2625	-4.99944	2.76948	1.59896		210.5	-4.99944	1.59896	60.5
60.6	262.675	252.797	260.663		60.6	0.30875	-0.03843	0.16334		210.6	-8.19915	-3.53457	-3.25575	-4.99649	2.77709	1.60335		210.6	-4.99649	1.60335	60.6
60.7	262.686	252.803	260.657		60.7	0.32416	-0.0336	0.16041		210.7	-8.21538	-3.53193	-3.2427	-4.99667	2.79123	1.61152		210.7	-4.99667	1.61152	60.7
60.8	262.688	252.806	260.655		60.8	0.3292	-0.03054	0.16019		210.8	-8.22753	-3.53337	-3.22434	-4.99508	2.80364	1.61869		210.8	-4.99508	1.61869	60.8
60.9	262.683	252.808	260.651		60.9	0.32816	-0.02895	0.15861		210.9	-8.23872	-3.54048	-3.21414	-4.99778	2.81148	1.62321		210.9	-4.99778	1.62321	60.9
61	262.673	252.811	260.646		61	0.32252	-0.02673	0.15609		211	-8.25903	-3.54759	-3.20391	-5.00351	2.82459	1.63078		211	-5.00351	1.63078	61
61.1	262.663	252.813	260.638		61.1	0.31709	-0.02503	0.15053		211.1	-8.27874	-3.54966	-3.19341	-5.00727	2.83877	1.63896		211.1	-5.00727	1.63896	61.1
61.2	262.658	252.815	260.63		61.2	0.31533	-0.02396	0.14424		211.2	-8.30061	-3.55926	-3.19482	-5.01823	2.84846	1.64456		211.2	-5.01823	1.64456	61.2
61.3	262.652	252.817	260.622		61.3	0.31388	-0.02248	0.13879		211.3	-8.32155	-3.5739	-3.21129	-5.03558	2.8515	1.64632		211.3	-5.03558	1.64632	61.3
61.4	262.648	252.82	260.61		61.4	0.31326	-0.01921	0.12956		211.4	-8.34438	-3.58038	-3.22968	-5.05148	2.85712	1.64956		211.4	-5.05148	1.64956	61.4
61.5	262.643	252.823	260.595		61.5	0.31255	-0.0172	0.11657		211.5	-8.37096	-3.58968	-3.25497	-5.07187	2.86199	1.65237		211.5	-5.07187	1.65237	61.5
61.6	262.64	252.825	260.578		61.6	0.31319	-0.01571	0.1017		211.6	-8.39661	-3.60747	-3.28872	-5.0976	2.86147	1.65207		211.6	-5.0976	1.65207	61.6
61.7	262.639	252.829	260.559		61.7	0.31655	-0.01213	0.08536		211.7	-8.43264	-3.61614	-3.31557	-5.12145	2.87151	1.65787		211.7	-5.12145	1.65787	61.7
61.8	262.639	252.832	260.54		61.8	0.32044	-0.0096	0.0687		211.8	-8.47116	-3.61728	-3.33174	-5.14006	2.88835	1.66759		211.8	-5.14006	1.66759	61.8
61.9	262.64	252.834	260.524		61.9	0.3259	-0.00853	0.05477		211.9	-8.5053	-3.6231	-3.34668	-5.15836	2.90183	1.67537		211.9	-5.15836	1.67537	61.9
62	262.637	252.835	260.51		62	0.32685	-0.00788	0.04335		212	-8.54322	-3.62895	-3.3597	-5.17729	2.91809	1.68476		212	-5.17729	1.68476	62
62.1	262.629	252.837	260.498		62.1	0.32226	-0.00608	0.03329		212.1	-8.57043	-3.63291	-3.36708	-5.19014	2.93043	1.69189		212.1	-5.19014	1.69189	62.1
62.2	262.622	252.84	260.487		62.2	0.31966	-0.00386	0.02407		212.2	-8.5788	-3.63438	-3.3732	-5.19546	2.93297	1.69335		212.2	-5.19546	1.69335	62.2
62.3	262.617	252.845	260.477		62.3	0.3181	0.00119	0.01725		212.3	-8.57493	-3.63549	-3.38403	-5.19815	2.92708	1.68995		212.3	-5.19815	1.68995	62.3
62.4	262.61	252.853	260.469		62.4	0.31529	0.00822	0.01138		212.4	-8.56164	-3.63411	-3.40179	-5.19918	2.91429	1.68257		212.4	-5.19918	1.68257	62.4
62.5	262.602	252.858	260.463		62.5	0.31112	0.01327	0.00708		212.5	-8.54112	-3.63966	-3.42834	-5.20304	2.89279	1.67015		212.5	-5.20304	1.67015	62.5
62.6	262.595	252.865	260.462		62.6	0.30841	0.01947	0.00875		212.6	-8.52186	-3.65085	-3.46335	-5.21202	2.86794	1.6558		212.6	-5.21202	1.6558	62.6
62.7	262.59	252.871	260.461		62.7	0.30769	0.02493	0.00989		212.7	-8.50701	-3.66894	-3.49083	-5.22226	2.84607	1.64318		212.7	-5.22226	1.64318	62.7
62.8	262.585	252.876	260.454		62.8	0.30624	0.02967	0.00569		212.8	-8.50407	-3.6933	-3.50952	-5.23563	2.83204	1.63508		212.8	-5.23563	1.63508	62.8
62.9	262.58	252.884	260.449		62.9	0.30521	0.0368	0.00275		212.9	-8.5134	-3.71832	-3.52098	-5.2509	2.82713	1.63224		212.9	-5.2509	1.63224	62.9
63	262.576	252.893	260.446		63	0.30533	0.04489	0.00149		213	-8.53245	-3.74208	-3.52176	-5.26543	2.83147	1.63475		213	-5.26543	1.63475	63
63.1	262.572	252.897	260.44		63.1	0.30555	0.0491	-0.00177		213.1	-8.5581	-3.75795	-3.51438	-5.27681	2.84429	1.64215		213.1	-5.27681	1.64215	63.1
63.2	262.572	252.903	260.433		63.2	0.30944	0.05393	-0.0068		213.2	-8.5872	-3.77544	-3.49602	-5.28622	2.86214	1.65246		213.2	-5.28622	1.65246	63.2
63.3	262.575	252.909	260.425		63.3	0.31626	0.0595	-0.01267		213.3	-8.62887	-3.78945	-3.477	-5.29844	2.88846	1.66766		213.3	-5.29844	1.66766	63.3
63.4	262.576	252.91	260.413		63.4	0.32161	0.06047	-0.02168		213.4	-8.67747	-3.79716	-3.46176	-5.31213	2.91929	1.68545		213.4	-5.31213	1.68545	63.4
63.5	262.575	252.909	260.401		63.5	0.32403	0.05871	-0.03206		213.5	-8.71944	-3.81369	-3.44121	-5.32478	2.94576	1.70073		213.5	-5.32478	1.70073	63.5
63.6	262.572	252.905	260.391		63.6	0.3252	0.05444	-0.03918		213.6	-8.79159	-3.83682	-3.41874	-5.34905	2.98865	1.7255		213.6	-5.34905	1.7255	63.6
63.7	262.566	252.901	260.385		63.7	0.32364	0.04975	-0.04349		213.7	-8.82069	-3.85302	-3.39942	-5.35771	3.00759	1.73643		213.7	-5.35771	1.73643	63.7
63.8	262.559	252.896	260.379		63.8	0.32083	0.04401	-0.04674		213.8	-8.84604	-3.86736	-3.37947	-5.36429	3.02514	1.74656		213.8	-5.36429	1.74656	63.8
63.9	262.551	252.889	260.379		63.9	0.31676	0.03702	-0.04486		213.9	-8.87169	-3.8823	-3.36864	-5.37421	3.03978	1.75502		213.9	-5.37421	1.75502	63.9
64	262.537	252.886	260.382		64	0.30599	0.03296	-0.03953		214	-8.89074	-3.88878	-3.36693	-5.38215	3.04971	1.76075		214	-5.38215	1.76075	64
64.1	262.522	252.885	260.382		64.1	0.29585	0.03193	-0.03724		214.1	-8.8809	-3.88362	-3.37209	-5.37887	3.04361	1.75723		214.1	-5.37887	1.75723	64.1
64.2	262.515	252.888	260.383		64.2	0.29241	0.03415	-0.03379		214.2	-8.84532	-3.87627	-3.38703	-5.36954	3.02004	1.74362		214.2	-5.36954	1.74362	64.2
64.3	262.512	252.891	260.382		64.3	0.29389	0.037	-0.03265		214.3	-8.80689	-3.87207	-3.40665	-5.36187	2.99254	1.72774		214.3	-5.36187	1.72774	64.3
64.4	262.511	252.894	260.378		64.4	0.29652	0.03911	-0.03381		214.4	-8.77602	-3.8682	-3.42942	-5.35788	2.96831	1.71376		214.4	-5.35788	1.71376	64.4
64.5	262.505	252.896	260.375		64.5	0.29486	0.04102	-0.03507		214.5	-8.7558	-3.86115	-3.45312	-5.35669	2.95078	1.70363		214.5	-5.35669	1.70363	64.5
64.6	262.495	252.898	260.37		64.6	0.28796	0.04198	-0.0376		214.6	-8.75946	-3.86073	-3.47841	-5.3662	2.94486	1.70022		214.6	-5.3662	1.70022	64.6
64.7	262.48	252.901	260.362		64.7	0.27751	0.04493	-0.04305		214.7	-8.78325	-3.86718	-3.50745	-5.38596	2.94763	1.70182		214.7	-5.38596	1.70182	64.7
64.8	262.462	252.903	260.354		64.8	0.26329	0.04642	-0.04861		214.8	-8.81487	-3.87054	-3.53934	-5.40825	2.95486	1.70599		214.8	-5.40825	1.70599	64.8
64.9	262.441	252.904	260.349		64.9	0.24592	0.04634	-0.05134		214.9	-8.86125	-3.87072	-3.57624	-5.43607	2.96994	1.7147		214.9	-5.43607	1.7147	64.9
65	262.42	252.904	260.345		65	0.2295	0.04583	-0.05302		215	-8.91612	-3.87375	-3.61251	-5.46746	2.98948	1.72598		215	-5.46746	1.72598	65
65.1	262.398	252.902	260.341		65.1	0.21171	0.04376	-0.0546		215.1	-8.976	-3.87708	-3.64158	-5.49822	3.01415	1.74022		215.1	-5.49822	1.74022	65.1
65.2	262.375	252.9	260.339		65.2	0.19194	0.04137	-0.05419		215.2	-9.03933	-3.88071	-3.66969	-5.52991	3.04108	1.75577		215.2	-5.52991	1.75577	65.2
65.3	262.355	252.897	260.339		65.3	0.17604	0.03731	-0.05263		215.3	-9.10425	-3.8919	-3.69465	-5.5636	3.06788	1.77124		215.3	-5.5636	1.77124	65.3
65.4	262.335	252.894	260.339		65.4	0.16035	0.03419	-0.05023		215.4	-9.16917	-3.90339	-3.71397	-5.59551	3.09633	1.78767		215.4	-5.59551	1.78767	65.4
65.5	262.315	252.891	260.341		65.5	0.14414	0.03097	-0.04626		215.5	-9.23346	-3.90894	-3.73455	-5.62565	3.12567	1.80461		215.5	-5.62565	1.80461	65.5
65.6	262.297	252.887	260.343		65.6	0.13065	0.0267	-0.04124		215.6	-9.30402	-3.91572	-3.76674	-5.66216	3.15482	1.82144		215.6	-5.66216	1.82144	65.6
65.7	262.281	252.886	260.344		65.7	0.11852	0.02515	-0.03842		215.7	-9.36987	-3.92973	-3.80145	-5.70035	3.17854	1.83513		215.7	-5.70035	1.83513	65.7
65.8	262.266	252.886	260.341		65.8	0.10722	0.02444	-0.03917		215.8	-9.42285	-3.94689	-3.8286	-5.73278	3.19624	1.84535		215.8	-5.73278	1.84535	65.8
65.9	262.253	252.887	260.337		65.9	0.09813	0.02509	-0.04022		215.9	-9.46797	-3.96342	-3.85074	-5.76071	3.21108	1.85392		215.9	-5.76071	1.85392	65.9
66	262.244	252.889	260.335		66	0.09291	0.02584	-0.04034		216	-9.50682	-3.98151	-3.86787	-5.7854	3.22335	1.861		216	-5.7854	1.861	66
66.1	262.235	252.891	260.331		66.1	0.08821	0.02733	-0.04202		216.1	-9.53655	-4.00179	-3.8784	-5.80558	3.2317	1.86583		216.1	-5.80558	1.86583	66.1
66.2	262.227	252.896	260.328		66.2	0.08467	0.03216	-0.04276		216.2	-9.5553	-4.01613	-3.88734	-5.81959	3.23586	1.86822		216.2	-5.81959	1.86822	66.2
66.3	262.222	252.901	260.327		66.3	0.0828	0.03721	-0.04099		216.3	-9.56964	-4.03296	-3.89691	-5.83317	3.23659	1.86865		216.3	-5.83317	1.86865	66.3
66.4	262.214	252.908	260.327		66.4	0.07904	0.04299	-0.03943		216.4	-9.58212	-4.05105	-3.88923	-5.8408	3.24109	1.87124		216.4	-5.8408	1.87124	66.4
66.5	262.205	252.912	260.325		66.5	0.07456	0.04647	-0.03902		216.5	-9.59364	-4.06851	-3.86991	-5.84402	3.24878	1.87569		216.5	-5.84402	1.87569	66.5
66.6	262.199	252.91	260.324		66.6	0.07195	0.04471	-0.03704		216.6	-9.60516	-4.09605	-3.85341	-5.85154	3.25299	1.87812		216.6	-5.85154	1.87812	66.6
66.7	262.194	252.908	260.324		66.7	0.07081	0.04127	-0.03474		216.7	-9.61572	-4.13142	-3.83157	-5.85957	3.25637	1.88007		216.7	-5.85957	1.88007	66.7
66.8	262.185	252.905	260.32		66.8	0.06633	0.03784	-0.03685		216.8	-9.62943	-4.15077	-3.80535	-5.86185	3.26739	1.88643		216.8	-5.86185	1.88643	66.8
66.9	262.175	252.902	260.315		66.9	0.06027	0.03482	-0.03979		216.9	-9.64944	-4.1679	-3.78258	-5.86664	3.28166	1.89467		216.9	-5.86664	1.89467	66.9
67	262.168	252.904	260.309		67	0.05672	0.036	-0.04335		217	-9.6732	-4.19667	-3.76611	-5.87866	3.29321	1.90134		217	-5.87866	1.90134	67
67.1	262.16	252.905	260.301		67.1	0.05286	0.03665	-0.04933		217.1	-9.69447	-4.21479	-3.74865	-5.88597	3.30648	1.909		217.1	-5.88597	1.909	67.1
67.2	262.151	252.903	260.294		67.2	0.04806	0.03416	-0.05353		217.2	-9.711	-4.2288	-3.73407	-5.89129	3.3172	1.91519		217.2	-5.89129	1.91519	67.2
67.3	262.143	252.903	260.289		67.3	0.04389	0.03323	-0.05605		217.3	-9.73038	-4.24689	-3.7383	-5.90519	3.32246	1.91822		217.3	-5.90519	1.91822	67.3
67.4	262.133	252.899	260.284		67.4	0.03794	0.02928	-0.05909		217.4	-9.74976	-4.26561	-3.75039	-5.92192	3.325	1.91969		217.4	-5.92192	1.91969	67.4
67.5	262.12	252.893	260.282		67.5	0.02895	0.02312	-0.05858		217.5	-9.76881	-4.27932	-3.77001	-5.93938	3.32615	1.92035		217.5	-5.93938	1.92035	67.5
67.6	262.107	252.888	260.283		67.6	0.01985	0.01759	-0.05565		217.6	-9.79194	-4.29678	-3.79467	-5.96113	3.32706	1.92088		217.6	-5.96113	1.92088	67.6
67.7	262.093	252.883	260.281		67.7	0.01023	0.01175	-0.05545		217.7	-9.81759	-4.3092	-3.82059	-5.98246	3.33029	1.92275		217.7	-5.98246	1.92275	67.7
67.8	262.079	252.877	260.278		67.8	-1.13893e-05	0.00528	-0.05609		217.8	-9.8373	-4.31286	-3.8421	-5.99742	3.33375	1.92474		217.8	-5.99742	1.92474	67.8
67.9	262.065	252.871	260.274		67.9	-0.00963	-0.000873575	-0.05778		217.9	-9.84912	-4.31118	-3.85764	-6.00598	3.33597	1.92603		217.9	-6.00598	1.92603	67.9
68	262.053	252.869	260.267		68	-0.0181	-0.00368	-0.0625		218	-9.86316	-4.30821	-3.87885	-6.01674	3.33801	1.9272		218	-6.01674	1.9272	68
68.1	262.043	252.867	260.258		68.1	-0.02352	-0.00648	-0.06931		218.1	-9.8778	-4.30056	-3.89472	-6.02436	3.34334	1.93028		218.1	-6.02436	1.93028	68.1
68.2	262.035	252.865	260.25		68.2	-0.0278	-0.00919	-0.07518		218.2	-9.88683	-4.29888	-3.90648	-6.03073	3.34524	1.93137		218.2	-6.03073	1.93137	68.2
68.3	262.029	252.868	260.242		68.3	-0.02967	-0.00655	-0.08074		218.3	-9.90492	-4.30659	-3.92361	-6.04504	3.34823	1.9331		218.3	-6.04504	1.9331	68.3
68.4	262.023	252.874	260.233		68.4	-0.03175	-0.000872119	-0.08766		218.4	-9.92526	-4.31622	-3.94605	-6.06251	3.35036	1.93433		218.4	-6.06251	1.93433	68.4
68.5	262.014	252.879	260.227		68.5	-0.03656	0.00417	-0.09091		218.5	-9.94053	-4.32048	-3.9657	-6.07557	3.35185	1.93519		218.5	-6.07557	1.93519	68.5
68.6	262.008	252.886	260.225		68.6	-0.03842	0.01069	-0.0905		218.6	-9.95424	-4.32978	-3.97842	-6.08748	3.35332	1.93604		218.6	-6.08748	1.93604	68.6
68.7	262.004	252.893	260.225		68.7	-0.03872	0.01723	-0.08852		218.7	-9.96453	-4.34505	-3.98421	-6.09793	3.35343	1.9361		218.7	-6.09793	1.9361	68.7
68.8	261.996	252.898	260.225		68.8	-0.04258	0.0218	-0.08591		218.8	-9.97728	-4.36032	-3.98847	-6.10869	3.35545	1.93727		218.8	-6.10869	1.93727	68.8
68.9	261.986	252.905	260.226		68.9	-0.04896	0.02846	-0.08236		218.9	-9.99069	-4.37559	-3.98988	-6.11872	3.35877	1.93918		218.9	-6.11872	1.93918	68.9
69	261.977	252.914	260.228		69	-0.05376	0.03806	-0.07829		219	-10.0003	-4.38645	-3.99096	-6.12591	3.36116	1.94057		219	-6.12591	1.94057	69
69.1	261.97	252.923	260.227		69.1	-0.05657	0.04692	-0.07725		219.1	-10.0065	-4.39797	-3.99834	-6.13427	3.3594	1.93955		219.1	-6.13427	1.93955	69.1
69.2	261.961	252.932	260.224		69.2	-0.06169	0.05599	-0.07788		219.2	-10.0073	-4.4079	-4.0095	-6.14158	3.35377	1.9363		219.2	-6.14158	1.9363	69.2
69.3	261.952	252.943	260.218		69.3	-0.06722	0.06716	-0.08135		219.3	-10.0142	-4.42128	-4.02474	-6.15339	3.34939	1.93377		219.3	-6.15339	1.93377	69.3
69.4	261.946	252.954	260.21		69.4	-0.06941	0.07811	-0.08722		219.4	-10.0266	-4.43151	-4.04562	-6.16792	3.34731	1.93257		219.4	-6.16792	1.93257	69.4
69.5	261.936	252.962	260.2		69.5	-0.07473	0.08582	-0.09477		219.5	-10.0331	-4.4427	-4.06746	-6.18109	3.34122	1.92905		219.5	-6.18109	1.92905	69.5
69.6	261.926	252.968	260.193		69.6	-0.08068	0.09165	-0.10001		219.6	-10.0456	-4.46205	-4.09743	-6.20168	3.33389	1.92482		219.6	-6.20168	1.92482	69.6
69.7	261.908	252.972	260.186		69.7	-0.09522	0.09517	-0.10431		219.7	-10.0722	-4.47795	-4.13592	-6.22868	3.33295	1.92428		219.7	-6.22868	1.92428	69.7
69.8	261.896	252.969	260.179		69.8	-0.10295	0.09273	-0.10882		219.8	-10.0969	-4.49352	-4.17942	-6.25661	3.32949	1.92228		219.8	-6.25661	1.92228	69.8
69.9	261.889	252.962	260.176		69.9	-0.10608	0.08578	-0.1103		219.9	-10.1153	-4.51098	-4.23141	-6.2859	3.31931	1.91641		219.9	-6.2859	1.91641	69.9
70	261.885	252.955	260.172		70	-0.10565	0.07831	-0.11177		220	-10.1425	-4.52532	-4.28682	-6.31822	3.31409	1.91339		220	-6.31822	1.91339	70
70.1	261.88	252.948	260.167		70.1	-0.10668	0.07178	-0.11461		220.1	-10.1701	-4.5384	-4.33725	-6.34857	3.31104	1.91163		220.1	-6.34857	1.91163	70.1
70.2	261.874	252.942	260.162		70.2	-0.10866	0.06515	-0.1165		220.2	-10.1825	-4.55775	-4.35876	-6.36635	3.30641	1.90896		220.2	-6.36635	1.90896	70.2
70.3	261.867	252.937	260.161		70.3	-0.1122	0.06019	-0.11598		220.3	-10.1947	-4.58556	-4.36551	-6.38192	3.30379	1.90744		220.3	-6.38192	1.90744	70.3
70.4	261.856	252.934	260.162		70.4	-0.11889	0.05722	-0.11212		220.4	-10.2084	-4.6134	-4.38012	-6.40064	3.29968	1.90507		220.4	-6.40064	1.90507	70.4
70.5	261.847	252.929	260.166		70.5	-0.12369	0.05279	-0.10564		220.5	-10.2256	-4.64028	-4.39125	-6.41903	3.2989	1.90462		220.5	-6.41903	1.90462	70.5
70.6	261.842	252.924	260.17		70.6	-0.12504	0.04762	-0.1001		220.6	-10.2503	-4.67409	-4.39392	-6.43943	3.30326	1.90714		220.6	-6.43943	1.90714	70.6
70.7	261.836	252.921	260.172		70.7	-0.12659	0.04444	-0.09508		220.7	-10.2788	-4.70853	-4.39095	-6.45941	3.31145	1.91187		220.7	-6.45941	1.91187	70.7
70.8	261.832	252.918	260.174		70.8	-0.12721	0.04147	-0.09101		220.8	-10.301	-4.73508	-4.38105	-6.47236	3.32038	1.91702		220.8	-6.47236	1.91702	70.8
70.9	261.828	252.916	260.175		70.9	-0.12709	0.03913	-0.08808		220.9	-10.3109	-4.76511	-4.36392	-6.47998	3.32374	1.91896		220.9	-6.47998	1.91896	70.9
71	261.823	252.917	260.176		71	-0.12822	0.04025	-0.08443		221	-10.3209	-4.80333	-4.34178	-6.48866	3.32681	1.92073		221	-6.48866	1.92073	71
71.1	261.82	252.921	260.179		71.1	-0.12674	0.04419	-0.07931		221.1	-10.3295	-4.82958	-4.31241	-6.49051	3.33474	1.92531		221.1	-6.49051	1.92531	71.1
71.2	261.822	252.924	260.182		71.2	-0.1216	0.04687	-0.07429		221.2	-10.3342	-4.85271	-4.27959	-6.48882	3.34247	1.92978		221.2	-6.48882	1.92978	71.2
71.3	261.821	252.927	260.184		71.3	-0.11855	0.0505	-0.07011		221.3	-10.3429	-4.884	-4.2474	-6.49142	3.3506	1.93447		221.3	-6.49142	1.93447	71.3
71.4	261.815	252.932	260.185		71.4	-0.12031	0.05518	-0.06667		221.4	-10.36	-4.91307	-4.22211	-6.4984	3.36206	1.94109		221.4	-6.4984	1.94109	71.4
71.5	261.811	252.935	260.188		71.5	-0.12051	0.05817	-0.06102		221.5	-10.3719	-4.93776	-4.20438	-6.50467	3.36911	1.94516		221.5	-6.50467	1.94516	71.5
71.6	261.808	252.94	260.192		71.6	-0.11934	0.06264	-0.05517		221.6	-10.3852	-4.96182	-4.18473	-6.5106	3.37797	1.95027		221.6	-6.5106	1.95027	71.6
71.7	261.805	252.943	260.194		71.7	-0.11828	0.06574	-0.05067		221.7	-10.4046	-4.98087	-4.1673	-6.5176	3.39076	1.95765		221.7	-6.5176	1.95765	71.7
71.8	261.801	252.945	260.195		71.8	-0.11806	0.06759	-0.04723		221.8	-10.4174	-4.98795	-4.14861	-6.51799	3.40297	1.96471		221.8	-6.51799	1.96471	71.8
71.9	261.797	252.944	260.194		71.9	-0.11846	0.06672	-0.04619		221.9	-10.4292	-4.99068	-4.13526	-6.51839	3.41379	1.97095		221.9	-6.51839	1.97095	71.9
72	261.792	252.942	260.192		72	-0.11887	0.065	-0.04546		222	-10.4445	-4.98804	-4.1301	-6.52089	3.42494	1.97739		222	-6.52089	1.97739	72
72.1	261.785	252.943	260.19		72.1	-0.122	0.06601	-0.04579		222.1	-10.462	-4.97661	-4.13433	-6.52432	3.43605	1.98381		222.1	-6.52432	1.98381	72.1
72.2	261.78	252.944	260.185		72.2	-0.12355	0.06681	-0.04758		222.2	-10.4754	-4.9611	-4.1439	-6.52681	3.44393	1.98835		222.2	-6.52681	1.98835	72.2
72.3	261.778	252.945	260.18		72.3	-0.12123	0.06772	-0.05083		222.3	-10.492	-4.94871	-4.15725	-6.53264	3.45163	1.9928		222.3	-6.53264	1.9928	72.3
72.4	261.776	252.946	260.175		72.4	-0.11923	0.06862	-0.05387		222.4	-10.5201	-4.94514	-4.18632	-6.55053	3.45865	1.99685		222.4	-6.55053	1.99685	72.4
72.5	261.773	252.944	260.166		72.5	-0.11817	0.06691	-0.06016		222.5	-10.5518	-4.94943	-4.22667	-6.57595	3.46206	1.99882		222.5	-6.57595	1.99882	72.5
72.6	261.771	252.94	260.159		72.6	-0.11648	0.0629	-0.0652		222.6	-10.5808	-4.95936	-4.27929	-6.6065	3.45864	1.99685		222.6	-6.6065	1.99685	72.6
72.7	261.767	252.936	260.155		72.7	-0.11657	0.05867	-0.06699		222.7	-10.6084	-4.97052	-4.33347	-6.63746	3.45365	1.99396		222.7	-6.63746	1.99396	72.7
72.8	261.762	252.93	260.149		72.8	-0.1175	0.05246	-0.06993		222.8	-10.6231	-4.97166	-4.38354	-6.65942	3.44519	1.98908		222.8	-6.65942	1.98908	72.8
72.9	261.758	252.923	260.143		72.9	-0.11707	0.04572	-0.07402		222.9	-10.6226	-4.97313	-4.42203	-6.6726	3.43191	1.98142		222.9	-6.6726	1.98142	72.9
73	261.752	252.919	260.139		73	-0.11904	0.0415	-0.0757		223	-10.6235	-4.97487	-4.45077	-6.68304	3.42257	1.97602		223	-6.68304	1.97602	73
73.1	261.744	252.917	260.137		73.1	-0.12374	0.03968	-0.07582		223.1	-10.6243	-4.97319	-4.47543	-6.69098	3.41545	1.97191		223.1	-6.69098	1.97191	73.1
73.2	261.736	252.914	260.133		73.2	-0.12718	0.03681	-0.0775		223.2	-10.6242	-4.97808	-4.48941	-6.69724	3.40964	1.96856		223.2	-6.69724	1.96856	73.2
73.3	261.73	252.912	260.131		73.3	-0.12957	0.03479	-0.07699		223.3	-10.6316	-4.98708	-4.49268	-6.7038	3.41058	1.9691		223.3	-6.7038	1.9691	73.3
73.4	261.722	252.914	260.128		73.4	-0.13312	0.0359	-0.07762		223.4	-10.6491	-4.99794	-4.49505	-6.71404	3.41715	1.97289		223.4	-6.71404	1.97289	73.4
73.5	261.717	252.912	260.123		73.5	-0.13446	0.03388	-0.08025		223.5	-10.6717	-5.01729	-4.49394	-6.72763	3.42564	1.97779		223.5	-6.72763	1.97779	73.5
73.6	261.713	252.907	260.118		73.6	-0.13403	0.02934	-0.0834		223.6	-10.6957	-5.04513	-4.48563	-6.74216	3.43529	1.98337		223.6	-6.74216	1.98337	73.6
73.7	261.708	252.906	260.109		73.7	-0.13506	0.02773	-0.08916		223.7	-10.7154	-5.07201	-4.48296	-6.7568	3.4409	1.98661		223.7	-6.7568	1.98661	73.7
73.8	261.707	252.908	260.1		73.8	-0.13254	0.02968	-0.09619		223.8	-10.7326	-5.09829	-4.47651	-6.76913	3.44651	1.98984		223.8	-6.76913	1.98984	73.8
73.9	261.707	252.91	260.093		73.9	-0.12833	0.03237	-0.10101		223.9	-10.7479	-5.11638	-4.46913	-6.7778	3.4534	1.99382		223.9	-6.7778	1.99382	73.9
74	261.705	252.912	260.087		74	-0.12675	0.0338	-0.10427		224	-10.7603	-5.13291	-4.46553	-6.78626	3.45779	1.99636		224	-6.78626	1.99636	74
74.1	261.701	252.916	260.081		74.1	-0.12642	0.03774	-0.10836		224.1	-10.7775	-5.14755	-4.46724	-6.79744	3.4636	1.99971		224.1	-6.79744	1.99971	74.1
74.2	261.698	252.92	260.076		74.2	-0.12505	0.04199	-0.11098		224.2	-10.7997	-5.15685	-4.47777	-6.81144	3.47058	2.00374		224.2	-6.81144	2.00374	74.2
74.3	261.694	252.922	260.073		74.3	-0.12503	0.04353	-0.11194		224.3	-10.8251	-5.16519	-4.49112	-6.82712	3.47867	2.00841		224.3	-6.82712	2.00841	74.3
74.4	261.689	252.924	260.071		74.4	-0.12596	0.04642	-0.11152		224.4	-10.8589	-5.17419	-4.51419	-6.84908	3.48822	2.01392		224.4	-6.84908	2.01392	74.4
74.5	261.686	252.928	260.072		74.5	-0.1249	0.05036	-0.10871		224.5	-10.8952	-5.18412	-4.54074	-6.87335	3.49784	2.01948		224.5	-6.87335	2.01948	74.5
74.6	261.686	252.931	260.077		74.6	-0.12174	0.05315	-0.10118		224.6	-10.9303	-5.19624	-4.55943	-6.89532	3.50886	2.02584		224.6	-6.89532	2.02584	74.6
74.7	261.686	252.933	260.085		74.7	-0.11733	0.0551	-0.09093		224.7	-10.961	-5.20932	-4.58094	-6.91707	3.51617	2.03006		224.7	-6.91707	2.03006	74.7
74.8	261.686	252.934	260.092		74.8	-0.11313	0.05559	-0.08183		224.8	-10.9844	-5.21106	-4.60056	-6.93201	3.52273	2.03385		224.8	-6.93201	2.03385	74.8
74.9	261.689	252.932	260.097		74.9	-0.10652	0.05398	-0.07419		224.9	-10.9956	-5.20938	-4.61454	-6.93984	3.52496	2.03514		224.9	-6.93984	2.03514	74.9
75	261.692	252.928	260.102		75	-0.09928	0.05007	-0.06635		225	-11.0021	-5.21616	-4.62978	-6.94935	3.52202	2.03344		225	-6.94935	2.03344	75
75.1	261.691	252.924	260.108		75.1	-0.09623	0.04585	-0.05892		225.1	-11.0149	-5.22012	-4.6425	-6.95917	3.52421	2.0347		225.1	-6.95917	2.0347	75.1
75.2	261.689	252.923	260.11		75.2	-0.09486	0.04466	-0.05401		225.2	-11.0339	-5.22315	-4.64076	-6.96595	3.535	2.04093		225.2	-6.96595	2.04093	75.2
75.3	261.687	252.924	260.11		75.3	-0.09275	0.04525	-0.05151		225.3	-11.0593	-5.23842	-4.63089	-6.9762	3.54908	2.04906		225.3	-6.9762	2.04906	75.3
75.4	261.683	252.926	260.107		75.4	-0.092	0.04752	-0.05246		225.4	-11.0856	-5.25933	-4.63104	-6.99198	3.55904	2.05482		225.4	-6.99198	2.05482	75.4
75.5	261.679	252.93	260.102		75.5	-0.09209	0.05188	-0.0553		225.5	-11.1024	-5.27271	-4.63275	-7.00263	3.56492	2.05821		225.5	-7.00263	2.05821	75.5
75.6	261.673	252.938	260.099		75.6	-0.09449	0.05938	-0.05646		225.6	-11.1076	-5.28423	-4.62351	-7.00513	3.56821	2.06011		225.6	-7.00513	2.06011	75.6
75.7	261.662	252.947	260.095		75.7	-0.10191	0.06845	-0.05751		225.7	-11.106	-5.29413	-4.61958	-7.00657	3.5662	2.05894		225.7	-7.00657	2.05894	75.7
75.8	261.648	252.952	260.091		75.8	-0.11142	0.07364	-0.0594		225.8	-11.1068	-5.30658	-4.62633	-7.01325	3.56143	2.05619		225.8	-7.01325	2.05619	75.8
75.9	261.636	252.957	260.087		75.9	-0.11978	0.078	-0.0614		225.9	-11.1055	-5.32281	-4.63245	-7.02024	3.5547	2.05231		225.9	-7.02024	2.05231	75.9
76	261.626	252.961	260.083		76	-0.12594	0.08184	-0.06309		226	-11.1013	-5.3412	-4.63701	-7.0265	3.54639	2.04751		226	-7.0265	2.04751	76
76.1	261.617	252.961	260.078		76.1	-0.13012	0.08201	-0.06529		226.1	-11.1059	-5.37093	-4.6428	-7.03987	3.54004	2.04384		226.1	-7.03987	2.04384	76.1
76.2	261.611	252.96	260.073		76.2	-0.13282	0.08083	-0.06823		226.2	-11.1209	-5.3997	-4.64736	-7.05598	3.54035	2.04402		226.2	-7.05598	2.04402	76.2
76.3	261.606	252.958	260.069		76.3	-0.13354	0.07911	-0.0695		226.3	-11.138	-5.42313	-4.64784	-7.06967	3.54457	2.04646		226.3	-7.06967	2.04646	76.3
76.4	261.6	252.955	260.068		76.4	-0.1351	0.07656	-0.06888		226.4	-11.1596	-5.44938	-4.64265	-7.08388	3.55266	2.05113		226.4	-7.08388	2.05113	76.4
76.5	261.594	252.954	260.064		76.5	-0.13749	0.07485	-0.07035		226.5	-11.1868	-5.46591	-4.63434	-7.09569	3.56734	2.0596		226.5	-7.09569	2.0596	76.5
76.6	261.588	252.957	260.058		76.6	-0.13957	0.07827	-0.07455		226.6	-11.2128	-5.47614	-4.6194	-7.10278	3.58507	2.06984		226.6	-7.10278	2.06984	76.6
76.7	261.582	252.962	260.054		76.7	-0.14196	0.08305	-0.07581		226.7	-11.2419	-5.49141	-4.59945	-7.11092	3.60522	2.08148		226.7	-7.11092	2.08148	76.7
76.8	261.574	252.964	260.05		76.8	-0.14562	0.08521	-0.07708		226.8	-11.2773	-5.50323	-4.58643	-7.12232	3.6274	2.09428		226.8	-7.12232	2.09428	76.8
76.9	261.571	252.965	260.047		76.9	-0.14455	0.08643	-0.07824		226.9	-11.3164	-5.50908	-4.57779	-7.13444	3.65154	2.10822		226.9	-7.13444	2.10822	76.9
77	261.573	252.965	260.045		77	-0.13878	0.08618	-0.07815		227	-11.3515	-5.52405	-4.57104	-7.14887	3.67066	2.11926		227	-7.14887	2.11926	77
77.1	261.574	252.96	260.039		77.1	-0.13374	0.08101	-0.08161		227.1	-11.3907	-5.53929	-4.57623	-7.16874	3.6879	2.12921		227.1	-7.16874	2.12921	77.1
77.2	261.577	252.953	260.03		77.2	-0.1265	0.07396	-0.0879		227.2	-11.4226	-5.54703	-4.58895	-7.1862	3.69999	2.13619		227.2	-7.1862	2.13619	77.2
77.3	261.581	252.95	260.024		77.3	-0.11874	0.0712	-0.09189		227.3	-11.4373	-5.56041	-4.59819	-7.19863	3.70218	2.13746		227.3	-7.19863	2.13746	77.3
77.4	261.58	252.945	260.02		77.4	-0.11548	0.06583	-0.09326		227.4	-11.4563	-5.57223	-4.60998	-7.21285	3.70633	2.13985		227.4	-7.21285	2.13985	77.4
77.5	261.577	252.939	260.018		77.5	-0.11494	0.05961	-0.09347		227.5	-11.4757	-5.58027	-4.62489	-7.22696	3.71041	2.14221		227.5	-7.22696	2.14221	77.5
77.6	261.572	252.936	260.019		77.6	-0.11598	0.05717	-0.09055		227.6	-11.4866	-5.58078	-4.64391	-7.2371	3.70988	2.1419		227.6	-7.2371	2.1419	77.6
77.7	261.563	252.934	260.024		77.7	-0.12067	0.05504	-0.08302		227.7	-11.5035	-5.57688	-4.66509	-7.24848	3.71302	2.14372		227.7	-7.24848	2.14372	77.7
77.8	261.552	252.932	260.031		77.8	-0.12778	0.05259	-0.07319		227.8	-11.5276	-5.57205	-4.69509	-7.2649	3.71752	2.14631		227.8	-7.2649	2.14631	77.8
77.9	261.542	252.93	260.038		77.9	-0.13363	0.05109	-0.06377		227.9	-11.5519	-5.56125	-4.72761	-7.28027	3.72279	2.14935		227.9	-7.28027	2.14935	77.9
78	261.535	252.93	260.044		78	-0.13644	0.05095	-0.05593		228	-11.5716	-5.55924	-4.75602	-7.29563	3.72484	2.15054		228	-7.29563	2.15054	78
78.1	261.528	252.928	260.044		78.1	-0.14009	0.04829	-0.05322		228.1	-11.5948	-5.56257	-4.78854	-7.31529	3.72628	2.15137		228.1	-7.31529	2.15137	78.1
78.2	261.518	252.923	260.042		78.2	-0.14562	0.04323	-0.05333		228.2	-11.6148	-5.56026	-4.81854	-7.33119	3.72818	2.15247		228.2	-7.33119	2.15247	78.2
78.3	261.512	252.918	260.04		78.3	-0.1477	0.03817	-0.05324		228.3	-11.6219	-5.568	-4.83909	-7.34299	3.72351	2.14977		228.3	-7.34299	2.14977	78.3
78.4	261.507	252.913	260.036		78.4	-0.14863	0.03342	-0.0544		228.4	-11.624	-5.58924	-4.85841	-7.35721	3.71316	2.14379		228.4	-7.35721	2.14379	78.4
78.5	261.504	252.907	260.03		78.5	-0.14726	0.02731	-0.05891		228.5	-11.6333	-5.607	-4.87743	-7.37258	3.70789	2.14075		228.5	-7.37258	2.14075	78.5
78.6	261.506	252.897	260.022		78.6	-0.14149	0.01754	-0.06467		228.6	-11.6389	-5.63265	-4.88763	-7.38638	3.70155	2.13709		228.6	-7.38638	2.13709	78.6
78.7	261.508	252.888	260.016		78.7	-0.1354	0.00818	-0.06814		228.7	-11.6469	-5.66862	-4.89342	-7.40299	3.69574	2.13374		228.7	-7.40299	2.13374	78.7
78.8	261.511	252.882	260.01		78.8	-0.12889	0.00186	-0.07202		228.8	-11.6651	-5.6949	-4.89924	-7.41973	3.69802	2.13505		228.8	-7.41973	2.13505	78.8
78.9	261.512	252.877	260.003		78.9	-0.12417	-0.00247	-0.07674		228.9	-11.6769	-5.71707	-4.8969	-7.43028	3.70045	2.13645		228.9	-7.43028	2.13645	78.9
79	261.508	252.876	259.997		79	-0.12384	-0.00334	-0.07978		229	-11.6909	-5.73861	-4.88196	-7.43716	3.70867	2.1412		229	-7.43716	2.1412	79
79.1	261.502	252.877	259.994		79.1	-0.12613	-0.00327	-0.08094		229.1	-11.7109	-5.7564	-4.85793	-7.44174	3.72438	2.15027		229.1	-7.44174	2.15027	79.1
79.2	261.493	252.876	259.99		79.2	-0.13114	-0.00352	-0.082		229.2	-11.7243	-5.76318	-4.82826	-7.43858	3.74086	2.15979		229.2	-7.43858	2.15979	79.2
79.3	261.484	252.876	259.987		79.3	-0.13521	-0.00387	-0.08274		229.3	-11.7314	-5.76465	-4.79418	-7.43009	3.75655	2.16884		229.3	-7.43009	2.16884	79.3
79.4	261.478	252.875	259.987		79.4	-0.13739	-0.00454	-0.08055		229.4	-11.7407	-5.77017	-4.76325	-7.42472	3.77154	2.1775		229.4	-7.42472	2.1775	79.4
79.5	261.47	252.875	259.989		79.5	-0.14136	-0.00489	-0.07627		229.5	-11.7545	-5.77695	-4.74141	-7.42428	3.78564	2.18564		229.5	-7.42428	2.18564	79.5
79.6	261.463	252.874	259.993		79.6	-0.14427	-0.00639	-0.06979		229.6	-11.7654	-5.78187	-4.7268	-7.42468	3.79598	2.19161		229.6	-7.42468	2.19161	79.6
79.7	261.458	252.874	260.002		79.7	-0.14531	-0.00611	-0.0587		229.7	-11.7766	-5.79399	-4.71849	-7.42968	3.80272	2.1955		229.7	-7.42968	2.1955	79.7
79.8	261.452	252.875	260.012		79.8	-0.1478	-0.00468	-0.04708		229.8	-11.7943	-5.80644	-4.72335	-7.44138	3.80848	2.19883		229.8	-7.44138	2.19883	79.8
79.9	261.445	252.875	260.019		79.9	-0.15062	-0.00493	-0.03704		229.9	-11.8163	-5.80287	-4.74393	-7.45435	3.81444	2.20227		229.9	-7.45435	2.20227	79.9
80	261.443	252.878	260.029		80	-0.1484	-0.00204	-0.02553		230	-11.8366	-5.79801	-4.76511	-7.46656	3.81961	2.20525		230	-7.46656	2.20525	80
80.1	261.444	252.884	260.036		80.1	-0.14368	0.00421	-0.01602		230.1	-11.8581	-5.78721	-4.78665	-7.47733	3.82673	2.20936		230.1	-7.47733	2.20936	80.1
80.2	261.446	252.89	260.037		80.2	-0.13791	0.00972	-0.01236		230.2	-11.8819	-5.77014	-4.80093	-7.48432	3.83912	2.21651		230.2	-7.48432	2.21651	80.2
80.3	261.45	252.895	260.034		80.3	-0.12931	0.01513	-0.01342		230.3	-11.9022	-5.76153	-4.80234	-7.48869	3.85218	2.22406		230.3	-7.48869	2.22406	80.3
80.4	261.454	252.904	260.031		80.4	-0.12165	0.02326	-0.01426		230.4	-11.9207	-5.75859	-4.80564	-7.49496	3.86226	2.22988		230.4	-7.49496	2.22988	80.4
80.5	261.456	252.91	260.029		80.5	-0.11577	0.02992	-0.01354		230.5	-11.945	-5.76255	-4.81302	-7.50687	3.87278	2.23595		230.5	-7.50687	2.23595	80.5
80.6	261.456	252.919	260.026		80.6	-0.11136	0.03815	-0.01459		230.6	-11.9726	-5.76996	-4.81821	-7.52025	3.88509	2.24306		230.6	-7.52025	2.24306	80.6
80.7	261.454	252.929	260.02		80.7	-0.10978	0.04817	-0.01764		230.7	-11.9995	-5.77707	-4.8303	-7.53562	3.8947	2.24861		230.7	-7.53562	2.24861	80.7
80.8	261.448	252.935	260.016		80.8	-0.11228	0.05483	-0.01974		230.8	-12.0339	-5.78793	-4.85682	-7.55956	3.90279	2.25327		230.8	-7.55956	2.25327	80.8
80.9	261.437	252.943	260.01		80.9	-0.11896	0.06202	-0.02331		230.9	-12.0677	-5.8095	-4.88307	-7.58677	3.90818	2.25639		230.9	-7.58677	2.25639	80.9
81	261.427	252.95	260.003		81	-0.12502	0.06899	-0.02772		231	-12.0915	-5.83701	-4.90143	-7.60999	3.90922	2.25699		231	-7.60999	2.25699	81
81.1	261.419	252.952	259.999		81.1	-0.12846	0.07168	-0.02971		231.1	-12.1197	-5.86326	-4.9176	-7.63351	3.9138	2.25963		231.1	-7.63351	2.25963	81.1
81.2	261.413	252.95	259.995		81.2	-0.13117	0.06934	-0.0315		231.2	-12.1504	-5.88954	-4.94508	-7.66166	3.91591	2.26085		231.2	-7.66166	2.26085	81.2
81.3	261.412	252.948	259.988		81.3	-0.12822	0.06689	-0.03654		231.3	-12.1679	-5.90826	-4.94901	-7.67504	3.92034	2.26341		231.3	-7.67504	2.26341	81.3
81.4	261.413	252.945	259.979		81.4	-0.12287	0.06455	-0.04272		231.4	-12.1816	-5.92791	-4.95546	-7.68831	3.92153	2.2641		231.4	-7.68831	2.2641	81.4
81.5	261.41	252.941	259.97		81.5	-0.1217	0.05991	-0.04985		231.5	-12.1981	-5.95104	-4.96032	-7.70316	3.92414	2.2656		231.5	-7.70316	2.2656	81.5
81.6	261.406	252.936	259.96		81.6	-0.12148	0.05558	-0.05719		231.6	-12.215	-5.96442	-4.96488	-7.71476	3.92922	2.26854		231.6	-7.71476	2.26854	81.6
81.7	261.402	252.933	259.954		81.7	-0.12188	0.05188	-0.06138		231.7	-12.2369	-5.98062	-4.97445	-7.73064	3.93479	2.27175		231.7	-7.73064	2.27175	81.7
81.8	261.395	252.928	259.95		81.8	-0.1248	0.04692	-0.06275		231.8	-12.2591	-6.00123	-4.99032	-7.7502	3.93736	2.27323		231.8	-7.7502	2.27323	81.8
81.9	261.385	252.922	259.947		81.9	-0.13055	0.04154	-0.06339		231.9	-12.2781	-6.0234	-5.00868	-7.77006	3.93691	2.27297		231.9	-7.77006	2.27297	81.9
82	261.379	252.919	259.943		82	-0.13273	0.03784	-0.06539		232	-12.294	-6.04872	-5.03397	-7.79224	3.93154	2.26988		232	-7.79224	2.26988	82
82.1	261.375	252.916	259.938		82.1	-0.13303	0.03467	-0.06822		232.1	-12.3103	-6.07248	-5.06052	-7.81442	3.92625	2.26682		232.1	-7.81442	2.26682	82.1
82.2	261.369	252.913	259.931		82.2	-0.135	0.03201	-0.07294		232.2	-12.3328	-6.09372	-5.08233	-7.83627	3.92677	2.26712		232.2	-7.83627	2.26712	82.2
82.3	261.367	252.912	259.921		82.3	-0.133	0.03072	-0.08059		232.3	-12.3537	-6.1002	-5.10918	-7.85436	3.92792	2.26779		232.3	-7.85436	2.26779	82.3
82.4	261.367	252.911	259.911		82.4	-0.1289	0.03037	-0.08762		232.4	-12.3765	-6.09534	-5.13855	-7.87014	3.93186	2.27006		232.4	-7.87014	2.27006	82.4
82.5	261.368	252.91	259.902		82.5	-0.12386	0.02865	-0.09485		232.5	-12.4034	-6.08706	-5.1585	-7.883	3.94225	2.27606		232.5	-7.883	2.27606	82.5
82.6	261.372	252.906	259.893		82.6	-0.1161	0.02506	-0.10104		232.6	-12.4222	-6.07407	-5.17248	-7.88958	3.95116	2.2812		232.6	-7.88958	2.2812	82.6
82.7	261.377	252.903	259.889		82.7	-0.10667	0.02219	-0.10356		232.7	-12.4322	-6.06168	-5.18301	-7.89228	3.95611	2.28406		232.7	-7.89228	2.28406	82.7
82.8	261.381	252.9	259.888		82.8	-0.09943	0.01891	-0.10147		232.8	-12.4339	-6.05466	-5.18565	-7.89141	3.95785	2.28507		232.8	-7.89141	2.28507	82.8
82.9	261.383	252.898	259.889		82.9	-0.09292	0.01688	-0.09865		232.9	-12.4266	-6.0492	-5.18175	-7.88585	3.95625	2.28414		232.9	-7.88585	2.28414	82.9
83	261.385	252.898	259.886		83	-0.08704	0.01685	-0.09877		233	-12.4174	-6.04626	-5.17341	-7.87902	3.9545	2.28313		233	-7.87902	2.28313	83
83.1	261.384	252.897	259.887		83.1	-0.08389	0.01534	-0.09563		233.1	-12.4113	-6.05115	-5.1789	-7.88045	3.94799	2.27938		233.1	-7.88045	2.27938	83.1
83.2	261.381	252.895	259.891		83.2	-0.08272	0.01363	-0.08978		233.2	-12.4081	-6.05763	-5.18754	-7.88441	3.94168	2.27573		233.2	-7.88441	2.27573	83.2
83.3	261.378	252.895	259.893		83.3	-0.08229	0.0137	-0.08487		233.3	-12.3967	-6.05436	-5.18769	-7.87957	3.93584	2.27236		233.3	-7.87957	2.27236	83.3
83.4	261.374	252.896	259.895		83.4	-0.08154	0.01471	-0.08069		233.4	-12.3787	-6.05487	-5.19288	-7.87547	3.92362	2.2653		233.4	-7.87547	2.2653	83.4
83.5	261.37	252.897	259.896		83.5	-0.08216	0.01551	-0.07787		233.5	-12.3701	-6.05727	-5.19963	-7.87566	3.91583	2.26081		233.5	-7.87566	2.26081	83.5
83.6	261.363	252.898	259.896		83.6	-0.08497	0.01683	-0.07495		233.6	-12.3731	-6.05148	-5.20263	-7.87574	3.91789	2.262		233.6	-7.87574	2.262	83.6
83.7	261.356	252.901	259.897		83.7	-0.08778	0.01931	-0.07192		233.7	-12.39	-6.0498	-5.21439	-7.88472	3.92396	2.2655		233.7	-7.88472	2.2655	83.7
83.8	261.352	252.903	259.901		83.8	-0.08756	0.02158	-0.06617		233.8	-12.415	-6.05565	-5.24283	-7.90449	3.92729	2.26742		233.8	-7.90449	2.26742	83.8
83.9	261.349	252.904	259.903		83.9	-0.08681	0.0228	-0.06178		233.9	-12.4432	-6.06714	-5.26434	-7.92488	3.93348	2.271		233.9	-7.92488	2.271	83.9
84	261.346	252.905	259.902		84	-0.08565	0.02339	-0.06033		234	-12.4745	-6.08334	-5.27895	-7.94559	3.9427	2.27632		234	-7.94559	2.27632	84
84.1	261.344	252.907	259.904		84.1	-0.08396	0.02576	-0.05583		234.1	-12.5092	-6.10584	-5.30799	-7.97435	3.94752	2.2791		234.1	-7.97435	2.2791	84.1
84.2	261.342	252.909	259.904		84.2	-0.08206	0.02698	-0.05364		234.2	-12.5497	-6.13116	-5.33484	-8.00522	3.95569	2.28382		234.2	-8.00522	2.28382	84.2
84.3	261.342	252.912	259.901		84.3	-0.07796	0.02987	-0.05418		234.3	-12.5904	-6.14988	-5.34945	-8.0299	3.96971	2.29191		234.3	-8.0299	2.29191	84.3
84.4	261.344	252.914	259.898		84.4	-0.07177	0.03193	-0.05502		234.4	-12.6201	-6.16452	-5.36436	-8.04966	3.97829	2.29686		234.4	-8.04966	2.29686	84.4
84.5	261.347	252.912	259.898		84.5	-0.06526	0.03001	-0.05325		234.5	-12.6527	-6.1842	-5.37897	-8.07195	3.98741	2.30213		234.5	-8.07195	2.30213	84.5
84.6	261.349	252.911	259.897		84.6	-0.05897	0.02945	-0.05138		234.6	-12.6972	-6.20166	-5.38731	-8.09538	4.00601	2.31287		234.6	-8.09538	2.31287	84.6
84.7	261.35	252.913	259.895		84.7	-0.05403	0.03067	-0.05128		234.7	-12.7291	-6.22446	-5.3865	-8.11336	4.01926	2.32052		234.7	-8.11336	2.32052	84.7
84.8	261.35	252.913	259.895		84.8	-0.04983	0.03073	-0.04846		234.8	-12.7566	-6.25827	-5.38416	-8.13302	4.02795	2.32554		234.8	-8.13302	2.32554	84.8
84.9	261.349	252.914	259.896		84.9	-0.04678	0.03153	-0.04575		234.9	-12.776	-6.2883	-5.37897	-8.14776	4.03389	2.32897		234.9	-8.14776	2.32897	84.9
85	261.349	252.918	259.896		85	-0.04279	0.036	-0.04293		235	-12.7803	-6.31644	-5.36655	-8.15443	4.03418	2.32913		235	-8.15443	2.32913	85
85.1	261.35	252.921	259.899		85.1	-0.03775	0.0391	-0.03791		235.1	-12.7865	-6.34836	-5.36421	-8.16635	4.03129	2.32747		235.1	-8.16635	2.32747	85.1
85.2	261.348	252.922	259.901		85.2	-0.03658	0.03959	-0.03363		235.2	-12.8008	-6.38025	-5.37126	-8.18412	4.02991	2.32667		235.2	-8.18412	2.32667	85.2
85.3	261.344	252.923	259.901		85.3	-0.03636	0.04112	-0.03144		235.3	-12.8158	-6.42003	-5.3799	-8.20525	4.0266	2.32476		235.3	-8.20525	2.32476	85.3
85.4	261.34	252.923	259.903		85.4	-0.03614	0.04119	-0.02726		235.4	-12.8321	-6.45792	-5.39703	-8.229	4.0215	2.32181		235.4	-8.229	2.32181	85.4
85.5	261.334	252.919	259.905		85.5	-0.03853	0.03728	-0.02277		235.5	-12.8533	-6.49077	-5.41635	-8.25347	4.01962	2.32073		235.5	-8.25347	2.32073	85.5
85.6	261.326	252.916	259.905		85.6	-0.04249	0.03368	-0.02089		235.6	-12.8746	-6.52017	-5.42625	-8.27366	4.02186	2.32202		235.6	-8.27366	2.32202	85.6
85.7	261.318	252.913	259.902		85.7	-0.04635	0.0304	-0.02142		235.7	-12.8993	-6.5436	-5.4264	-8.28975	4.03084	2.32721		235.7	-8.28975	2.32721	85.7
85.8	261.311	252.91	259.901		85.8	-0.04958	0.02722	-0.02018		235.8	-12.924	-6.56985	-5.42529	-8.30637	4.0397	2.33232		235.8	-8.30637	2.33232	85.8
85.9	261.303	252.907	259.901		85.9	-0.05355	0.02436	-0.01767		235.9	-12.9402	-6.59361	-5.42481	-8.31954	4.04406	2.33484		235.9	-8.31954	2.33484	85.9
86	261.294	252.902	259.896		86	-0.05825	0.01982	-0.02019		236	-12.9514	-6.60669	-5.42184	-8.32665	4.04875	2.33754		236	-8.32665	2.33754	86
86.1	261.287	252.897	259.89		86.1	-0.06148	0.01434	-0.02387		236.1	-12.9579	-6.61725	-5.42703	-8.33406	4.04834	2.33731		236.1	-8.33406	2.33731	86.1
86.2	261.281	252.891	259.882		86.2	-0.06345	0.00844	-0.02963		236.2	-12.9666	-6.62529	-5.43597	-8.34262	4.0484	2.33734		236.2	-8.34262	2.33734	86.2
86.3	261.276	252.887	259.872		86.3	-0.06448	0.00421	-0.03718		236.3	-12.9775	-6.62169	-5.43141	-8.34353	4.05702	2.34232		236.3	-8.34353	2.34232	86.3
86.4	261.274	252.885	259.865		86.4	-0.06238	0.0025	-0.04226		236.4	-12.9843	-6.61185	-5.42811	-8.34142	4.06418	2.34646		236.4	-8.34142	2.34646	86.4
86.5	261.272	252.882	259.859		86.5	-0.06016	-0.000887088	-0.04502		236.5	-12.9993	-6.6042	-5.43486	-8.34611	4.07195	2.35094		236.5	-8.34611	2.35094	86.5
86.6	261.267	252.878	259.851		86.6	-0.06141	-0.00448	-0.05007		236.6	-13.0164	-6.59715	-5.44446	-8.35268	4.07984	2.3555		236.6	-8.35268	2.3555	86.6
86.7	261.263	252.881	259.843		86.7	-0.06118	-0.0018	-0.05586		236.7	-13.0333	-6.59484	-5.46345	-8.36386	4.08322	2.35745		236.7	-8.36386	2.35745	86.7
86.8	261.261	252.886	259.836		86.8	-0.05955	0.00298	-0.05987		236.8	-13.0505	-6.59784	-5.48622	-8.37818	4.08433	2.35809		236.8	-8.37818	2.35809	86.8
86.9	261.259	252.892	259.828		86.9	-0.05903	0.00943	-0.06503		236.9	-13.0708	-6.59931	-5.50335	-8.39115	4.08957	2.36111		236.9	-8.39115	2.36111	86.9
87	261.259	252.901	259.819		87	-0.05569	0.0184	-0.07134		237	-13.0798	-6.60012	-5.51448	-8.39813	4.09061	2.36172		237	-8.39813	2.36172	87
87.1	261.26	252.91	259.811		87.1	-0.05183	0.02674	-0.07598		237.1	-13.0772	-6.60942	-5.5206	-8.4024	4.08492	2.35843		237.1	-8.4024	2.35843	87.1
87.2	261.255	252.915	259.804		87.2	-0.05393	0.03225	-0.08051		237.2	-13.0755	-6.62124	-5.51448	-8.40374	4.08353	2.35763		237.2	-8.40374	2.35763	87.2
87.3	261.25	252.918	259.797		87.3	-0.05541	0.03535	-0.08504		237.3	-13.0726	-6.62646	-5.49675	-8.3986	4.08702	2.35964		237.3	-8.3986	2.35964	87.3
87.4	261.246	252.919	259.792		87.4	-0.05604	0.03636	-0.08685		237.4	-13.0656	-6.64077	-5.47806	-8.3948	4.08657	2.35938		237.4	-8.3948	2.35938	87.4
87.5	261.237	252.915	259.791		87.5	-0.06192	0.03214	-0.08479		237.5	-13.0636	-6.65982	-5.46093	-8.39478	4.0875	2.35992		237.5	-8.39478	2.35992	87.5
87.6	261.228	252.909	259.793		87.6	-0.0681	0.02634	-0.08042		237.6	-13.0848	-6.67509	-5.4501	-8.40334	4.10029	2.36731		237.6	-8.40334	2.36731	87.6
87.7	261.221	252.906	259.795		87.7	-0.07157	0.02264	-0.07522		237.7	-13.0807	-6.69381	-5.44239	-8.40562	4.09677	2.36527		237.7	-8.40562	2.36527	87.7
87.8	261.215	252.904	259.8		87.8	-0.07451	0.02114	-0.06792		237.8	-13.0802	-6.71034	-5.43786	-8.40948	4.09473	2.36409		237.8	-8.40948	2.36409	87.8
87.9	261.209	252.903	259.802		87.9	-0.07756	0.01964	-0.06272		237.9	-13.083	-6.7209	-5.43141	-8.41176	4.09644	2.36508		237.9	-8.41176	2.36508	87.9
88	261.204	252.901	259.802		88	-0.07966	0.01824	-0.06034		238	-13.0835	-6.72423	-5.41365	-8.40712	4.10252	2.36859		238	-8.40712	2.36859	88
88.1	261.202	252.899	259.802		88.1	-0.07789	0.01632	-0.05754		238.1	-13.0903	-6.72504	-5.3931	-8.40281	4.11374	2.37507		238.1	-8.40281	2.37507	88.1
88.2	261.202	252.896	259.805		88.2	-0.07486	0.01283	-0.05192		238.2	-13.093	-6.72807	-5.37912	-8.40007	4.1198	2.37857		238.2	-8.40007	2.37857	88.2
88.3	261.205	252.893	259.81		88.3	-0.06932	0.00996	-0.04378		238.3	-13.0892	-6.72228	-5.37111	-8.39418	4.12171	2.37967		238.3	-8.39418	2.37967	88.3
88.4	261.208	252.892	259.818		88.4	-0.06274	0.00835	-0.03272		238.4	-13.0894	-6.71055	-5.36088	-8.38693	4.12796	2.38328		238.4	-8.38693	2.38328	88.4
88.5	261.21	252.891	259.824		88.5	-0.05804	0.00811	-0.02406		238.5	-13.0902	-6.70383	-5.33529	-8.37644	4.13919	2.38976		238.5	-8.37644	2.38976	88.5
88.6	261.21	252.894	259.826		88.6	-0.0547	0.01027	-0.01938		238.6	-13.0983	-6.7059	-5.27736	-8.36051	4.16473	2.40451		238.6	-8.36051	2.40451	88.6
88.7	261.21	252.899	259.828		88.7	-0.05136	0.01557	-0.01512		238.7	-13.1145	-6.71112	-5.19741	-8.34101	4.20268	2.42642		238.7	-8.34101	2.42642	88.7
88.8	261.211	252.904	259.828		88.8	-0.04749	0.02056	-0.01232		238.8	-13.1417	-6.72732	-5.13288	-8.33397	4.23926	2.44754		238.8	-8.33397	2.44754	88.8
88.9	261.209	252.907	259.824		88.9	-0.04603	0.02398	-0.01308		238.9	-13.1715	-6.74949	-5.09502	-8.33866	4.2663	2.46315		238.9	-8.33866	2.46315	88.9
89	261.208	252.913	259.819		89	-0.04437	0.02918	-0.01521		239	-13.1921	-6.76635	-5.07696	-8.34513	4.28173	2.47206		239	-8.34513	2.47206	89
89.1	261.208	252.92	259.812		89.1	-0.04103	0.03657	-0.01921		239.1	-13.2115	-6.78945	-5.07837	-8.35976	4.28791	2.47563		239.1	-8.35976	2.47563	89.1
89.2	261.206	252.926	259.803		89.2	-0.03968	0.0424	-0.02584		239.2	-13.2343	-6.81447	-5.10021	-8.38299	4.28789	2.47561		239.2	-8.38299	2.47561	89.2
89.3	261.203	252.93	259.791		89.3	-0.04011	0.04634	-0.03435		239.3	-13.254	-6.8376	-5.13333	-8.4083	4.28212	2.47228		239.3	-8.4083	2.47228	89.3
89.4	261.199	252.933	259.781		89.4	-0.04074	0.04934	-0.04223		239.4	-13.2642	-6.86133	-5.17401	-8.43319	4.26802	2.46414		239.4	-8.43319	2.46414	89.4
89.5	261.195	252.936	259.771		89.5	-0.04149	0.05202	-0.04928		239.5	-13.2701	-6.88194	-5.22348	-8.4585	4.24866	2.45296		239.5	-8.4585	2.45296	89.5
89.6	261.192	252.939	259.761		89.6	-0.04108	0.05523	-0.05632		239.6	-13.2725	-6.89973	-5.2764	-8.48288	4.22661	2.44023		239.6	-8.48288	2.44023	89.6
89.7	261.191	252.942	259.755		89.7	-0.03952	0.05802	-0.05929		239.7	-13.2712	-6.90588	-5.32146	-8.4995	4.20763	2.42928		239.7	-8.4995	2.42928	89.7
89.8	261.19	252.944	259.751		89.8	-0.03743	0.0605	-0.06099		239.8	-13.2773	-6.90606	-5.36403	-8.51581	4.19507	2.42202		239.8	-8.51581	2.42202	89.8
89.9	261.186	252.948	259.744		89.9	-0.03776	0.06381	-0.06458		239.9	-13.2983	-6.90564	-5.39904	-8.53432	4.19392	2.42136		239.9	-8.53432	2.42136	89.9
90	261.182	252.951	259.74		90	-0.03913	0.06754	-0.0666		240	-13.3233	-6.90645	-5.424	-8.55125	4.19866	2.4241		240	-8.55125	2.4241	90
90.1	261.18	252.955	259.738		90.1	-0.03809	0.07075	-0.0659		240.1	-13.3439	-6.91671	-5.4474	-8.56934	4.19966	2.42467		240.1	-8.56934	2.42467	90.1
90.2	261.178	252.955	259.733		90.2	-0.03674	0.07092	-0.0675		240.2	-13.3655	-6.9285	-5.46297	-8.58565	4.20381	2.42707		240.2	-8.58565	2.42707	90.2
90.3	261.176	252.951	259.728		90.3	-0.03591	0.06743	-0.06941		240.3	-13.3934	-6.93906	-5.47506	-8.60249	4.21308	2.43243		240.3	-8.60249	2.43243	90.3
90.4	261.176	252.948	259.728		90.4	-0.03257	0.06404	-0.06725		240.4	-13.4269	-6.94617	-5.48085	-8.61796	4.22858	2.44137		240.4	-8.61796	2.44137	90.4
90.5	261.177	252.944	259.728		90.5	-0.02808	0.06003	-0.06435		240.5	-13.4629	-6.95265	-5.49171	-8.63574	4.24375	2.45013		240.5	-8.63574	2.45013	90.5
90.6	261.173	252.941	259.726		90.6	-0.02924	0.05664	-0.06312		240.6	-13.4957	-6.95505	-5.50944	-8.65341	4.25542	2.45687		240.6	-8.65341	2.45687	90.6
90.7	261.164	252.939	259.726		90.7	-0.03522	0.05535	-0.06064		240.7	-13.528	-6.94299	-5.51964	-8.66354	4.27243	2.46669		240.7	-8.66354	2.46669	90.7
90.8	261.157	252.939	259.727		90.8	-0.03889	0.05458	-0.05658		240.8	-13.5631	-6.92967	-5.52672	-8.67315	4.29249	2.47827		240.8	-8.67315	2.47827	90.8
90.9	261.15	252.937	259.729		90.9	-0.04298	0.05297	-0.05222		240.9	-13.5931	-6.91917	-5.53944	-8.68391	4.30711	2.48671		240.9	-8.68391	2.48671	90.9
91	261.141	252.934	259.732		91	-0.04854	0.0499	-0.04659		241	-13.6128	-6.89643	-5.54934	-8.68619	4.31941	2.49381		241	-8.68619	2.49381	91
91.1	261.134	252.932	259.736		91.1	-0.05253	0.04735	-0.03951		241.1	-13.6215	-6.8646	-5.55231	-8.67947	4.32993	2.49988		241.1	-8.67947	2.49988	91.1
91.2	261.127	252.928	259.739		91.2	-0.05662	0.04396	-0.03409		241.2	-13.6211	-6.83778	-5.56473	-8.67453	4.33087	2.50043		241.2	-8.67453	2.50043	91.2
91.3	261.119	252.924	259.738		91.3	-0.06093	0.03963	-0.03213		241.3	-13.621	-6.81252	-5.57994	-8.67115	4.33076	2.50037		241.3	-8.67115	2.50037	91.3
91.4	261.112	252.923	259.736		91.4	-0.06502	0.03823	-0.0308		241.4	-13.6243	-6.79326	-5.59392	-8.6705	4.33184	2.50099		241.4	-8.6705	2.50099	91.4
91.5	261.104	252.92	259.732		91.5	-0.06974	0.03579	-0.0324		241.5	-13.6283	-6.78873	-5.61417	-8.67707	4.32793	2.49873		241.5	-8.67707	2.49873	91.5
91.6	261.095	252.918	259.725		91.6	-0.07572	0.03324	-0.03673		241.6	-13.631	-6.79866	-5.63475	-8.68815	4.32005	2.49418		241.6	-8.68815	2.49418	91.6
91.7	261.087	252.918	259.72		91.7	-0.08065	0.03351	-0.03833		241.7	-13.6322	-6.81519	-5.63961	-8.69566	4.31537	2.49148		241.7	-8.69566	2.49148	91.7
91.8	261.082	252.916	259.717		91.8	-0.08233	0.03107	-0.03909		241.8	-13.6334	-6.84081	-5.63223	-8.70213	4.3131	2.49017		241.8	-8.70213	2.49017	91.8
91.9	261.078	252.912	259.715		91.9	-0.08349	0.02747	-0.0386		241.9	-13.6376	-6.87303	-5.63019	-8.71362	4.30937	2.48801		241.9	-8.71362	2.48801	91.9
92	261.074	252.908	259.715		92	-0.08403	0.02367	-0.03528		242	-13.6423	-6.90246	-5.63097	-8.72523	4.30547	2.48576		242	-8.72523	2.48576	92
92.1	261.075	252.906	259.718		92.1	-0.08016	0.02122	-0.02976		242.1	-13.6456	-6.93594	-5.628	-8.73651	4.30139	2.48341		242.1	-8.73651	2.48341	92.1
92.2	261.076	252.906	259.722		92.2	-0.07557	0.02139	-0.02278		242.2	-13.643	-6.97632	-5.64009	-8.75313	4.28711	2.47517		242.2	-8.75313	2.47517	92.2
92.3	261.078	252.906	259.725		92.3	-0.07087	0.02157	-0.01715		242.3	-13.6375	-7.01547	-5.66475	-8.77259	4.26696	2.46353		242.3	-8.77259	2.46353	92.3
92.4	261.08	252.909	259.727		92.4	-0.06606	0.02425	-0.01195		242.4	-13.6321	-7.04361	-5.68407	-8.78659	4.25103	2.45433		242.4	-8.78659	2.45433	92.4
92.5	261.082	252.912	259.729		92.5	-0.0601	0.02673	-0.00779		242.5	-13.6245	-7.06326	-5.70714	-8.79829	4.23424	2.44464		242.5	-8.79829	2.44464	92.5
92.6	261.085	252.915	259.729		92.6	-0.05488	0.02983	-0.00416		242.6	-13.631	-7.0842	-5.73117	-8.81544	4.22487	2.43923		242.6	-8.81544	2.43923	92.6
92.7	261.082	252.921	259.73		92.7	-0.05394	0.03576	-0.00105		242.7	-13.6371	-7.10544	-5.74296	-8.82851	4.21974	2.43627		242.7	-8.82851	2.43627	92.7
92.8	261.081	252.926	259.728		92.8	-0.05196	0.04127	-0.000344466		242.8	-13.6358	-7.12728	-5.7519	-8.83832	4.21125	2.43137		242.8	-8.83832	2.43137	92.8
92.9	261.078	252.934	259.724		92.9	-0.05239	0.04867	-0.000793159		242.9	-13.6486	-7.14162	-5.7621	-8.85076	4.21188	2.43173		242.9	-8.85076	2.43173	92.9
93	261.071	252.943	259.724		93	-0.05586	0.05753	0.00169		243	-13.6522	-7.15596	-5.76636	-8.85818	4.2095	2.43035		243	-8.85818	2.43035	93
93.1	261.067	252.951	259.728		93.1	-0.05671	0.06629	0.00836		243.1	-13.6477	-7.17876	-5.77122	-8.8659	4.20055	2.42519		243.1	-8.8659	2.42519	93.1
93.2	261.064	252.961	259.734		93.2	-0.05672	0.07578	0.01691		243.2	-13.6464	-7.19778	-5.78394	-8.87603	4.19128	2.41984		243.2	-8.87603	2.41984	93.2
93.3	261.059	252.968	259.739		93.3	-0.05819	0.08328	0.02505		243.3	-13.6422	-7.21086	-5.78943	-8.88082	4.18425	2.41578		243.3	-8.88082	2.41578	93.3
93.4	261.055	252.974	259.745		93.4	-0.05904	0.08879	0.03413		243.4	-13.6364	-7.22109	-5.77923	-8.87891	4.18271	2.41489		243.4	-8.87891	2.41489	93.4
93.5	261.049	252.977	259.754		93.5	-0.0624	0.0921	0.0454		243.5	-13.6272	-7.23228	-5.76147	-8.87365	4.18187	2.4144		243.5	-8.87365	2.4144	93.5
93.6	261.04	252.978	259.76		93.6	-0.06775	0.09322	0.05406		243.6	-13.6136	-7.2372	-5.74812	-8.86631	4.17816	2.41226		243.6	-8.86631	2.41226	93.6
93.7	261.025	252.977	259.763		93.7	-0.08032	0.0914	0.0601		243.7	-13.6091	-7.23423	-5.72316	-8.8555	4.1855	2.4165		243.7	-8.8555	2.4165	93.7
93.8	261.023	252.975	259.766		93.8	-0.07886	0.09	0.06615		243.8	-13.6166	-7.236	-5.69913	-8.85056	4.19839	2.42394		243.8	-8.85056	2.42394	93.8
93.9	261.023	252.973	259.767		93.9	-0.07542	0.08735	0.06936		243.9	-13.6187	-7.23306	-5.69457	-8.84876	4.20186	2.42594		243.9	-8.84876	2.42594	93.9
94	261.022	252.967	259.763		94	-0.07365	0.08124	0.06818		244	-13.6189	-7.21785	-5.69568	-8.84413	4.2045	2.42747		244	-8.84413	2.42747	94
94.1	261.024	252.963	259.759		94.1	-0.06874	0.07754	0.06752		244.1	-13.6118	-7.20015	-5.69613	-8.83604	4.20377	2.42705		244.1	-8.83604	2.42705	94.1
94.2	261.027	252.96	259.755		94.2	-0.06226	0.07467	0.06592		244.2	-13.6073	-7.18119	-5.6982	-8.82891	4.20415	2.42727		244.2	-8.82891	2.42727	94.2
94.3	261.03	252.958	259.747		94.3	-0.05578	0.07212	0.06076		244.3	-13.6044	-7.1622	-5.69709	-8.82124	4.20664	2.4287		244.3	-8.82124	2.4287	94.3
94.4	261.034	252.956	259.739		94.4	-0.04898	0.0702	0.05591		244.4	-13.5911	-7.15455	-5.67807	-8.80791	4.20764	2.42928		244.4	-8.80791	2.42928	94.4
94.5	261.034	252.954	259.732		94.5	-0.04616	0.06818	0.05138		244.5	-13.5872	-7.15098	-5.65467	-8.79763	4.21486	2.43345		244.5	-8.79763	2.43345	94.5
94.6	261.03	252.949	259.723		94.6	-0.04711	0.06301	0.04496		244.6	-13.5862	-7.14741	-5.6247	-8.78611	4.22616	2.43998		244.6	-8.78611	2.43998	94.6
94.7	261.026	252.942	259.713		94.7	-0.04733	0.05638	0.03844		244.7	-13.5776	-7.14195	-5.58747	-8.76901	4.23628	2.44582		244.7	-8.76901	2.44582	94.7
94.8	261.024	252.936	259.709		94.8	-0.04661	0.05016	0.03695		244.8	-13.5649	-7.13397	-5.56188	-8.7536	4.24025	2.44811		244.8	-8.7536	2.44811	94.8
94.9	261.019	252.928	259.704		94.9	-0.0484	0.04269	0.03503		244.9	-13.5576	-7.11813	-5.54979	-8.74185	4.24367	2.45008		244.9	-8.74185	2.45008	94.9
95	261.011	252.924	259.698		95	-0.05281	0.03805	0.03176		245	-13.5588	-7.09884	-5.54241	-8.73335	4.25081	2.4542		245	-8.73335	2.4542	95
95.1	261.005	252.923	259.695		95.1	-0.05606	0.03749	0.03089		245.1	-13.5599	-7.08492	-5.53563	-8.72683	4.25668	2.45759		245.1	-8.72683	2.45759	95.1
95.2	261	252.922	259.69		95.2	-0.05775	0.03578	0.02876		245.2	-13.563	-7.07787	-5.53893	-8.72659	4.25852	2.45866		245.2	-8.72659	2.45866	95.2
95.3	260.995	252.921	259.683		95.3	-0.06006	0.0349	0.02517		245.3	-13.571	-7.0674	-5.54883	-8.72909	4.26144	2.46034		245.3	-8.72909	2.46034	95.3
95.4	260.989	252.92	259.677		95.4	-0.06311	0.03413	0.022		245.4	-13.5778	-7.04718	-5.55183	-8.72562	4.26815	2.46422		245.4	-8.72562	2.46422	95.4
95.5	260.983	252.918	259.672		95.5	-0.06584	0.0321	0.01988		245.5	-13.5887	-7.02915	-5.55387	-8.72392	4.27714	2.46941		245.5	-8.72392	2.46941	95.5
95.6	260.976	252.916	259.668		95.6	-0.06941	0.02993	0.01828		245.6	-13.6034	-7.01268	-5.5584	-8.72483	4.28709	2.47515		245.6	-8.72483	2.47515	95.6
95.7	260.971	252.913	259.664		95.7	-0.0713	0.02687	0.01699		245.7	-13.6086	-6.99342	-5.56203	-8.72136	4.29258	2.47832		245.7	-8.72136	2.47832	95.7
95.8	260.968	252.91	259.661		95.8	-0.07089	0.02495	0.01717		245.8	-13.613	-6.97539	-5.56437	-8.71757	4.29783	2.48135		245.8	-8.71757	2.48135	95.8
95.9	260.964	252.91	259.661		95.9	-0.07258	0.0244	0.01955		245.9	-13.6207	-6.9627	-5.56674	-8.71671	4.30394	2.48488		245.9	-8.71671	2.48488	95.9
96	260.959	252.913	259.661		96	-0.07437	0.02813	0.02255		246	-13.6319	-6.94563	-5.57253	-8.71668	4.3117	2.48936		246	-8.71668	2.48936	96
96.1	260.957	252.92	259.66		96.1	-0.07249	0.0348	0.0243		246.1	-13.639	-6.93072	-5.5818	-8.71718	4.31547	2.49154		246.1	-8.71718	2.49154	96.1
96.2	260.957	252.924	259.657		96.2	-0.06978	0.03927	0.02417		246.2	-13.6411	-6.91647	-5.5914	-8.71633	4.31615	2.49193		246.2	-8.71633	2.49193	96.2
96.3	260.956	252.925	259.651		96.3	-0.06728	0.04008	0.02079		246.3	-13.6423	-6.89781	-5.59092	-8.71033	4.32087	2.49466		246.3	-8.71033	2.49466	96.3
96.4	260.954	252.926	259.646		96.4	-0.06614	0.04131	0.01887		246.4	-13.6371	-6.88578	-5.57223	-8.69838	4.32722	2.49832		246.4	-8.69838	2.49832	96.4
96.5	260.951	252.927	259.644		96.5	-0.06667	0.04232	0.01926		246.5	-13.627	-6.88314	-5.54601	-8.68538	4.33147	2.50077		246.5	-8.68538	2.50077	96.5
96.6	260.945	252.926	259.642		96.6	-0.06898	0.04198	0.01996		246.6	-13.619	-6.87672	-5.52699	-8.67425	4.33516	2.50291		246.6	-8.67425	2.50291	96.6
96.7	260.94	252.925	259.64		96.7	-0.07098	0.04153	0.0215		246.7	-13.6133	-6.86403	-5.51238	-8.66323	4.33981	2.50559		246.7	-8.66323	2.50559	96.7
96.8	260.935	252.924	259.64		96.8	-0.07256	0.04045	0.02398		246.8	-13.6009	-6.86205	-5.50125	-8.65474	4.33722	2.50409		246.8	-8.65474	2.50409	96.8
96.9	260.928	252.924	259.639		96.9	-0.07718	0.04031	0.02563		246.9	-13.5917	-6.8619	-5.49228	-8.64863	4.33526	2.50296		246.9	-8.64863	2.50296	96.9
97	260.922	252.923	259.634		97	-0.08001	0.03955	0.02382		247	-13.59	-6.86148	-5.48679	-8.6461	4.33639	2.50362		247	-8.6461	2.50362	97
97.1	260.92	252.92	259.63		97.1	-0.07887	0.03711	0.02253		247.1	-13.579	-6.87108	-5.47659	-8.64221	4.33183	2.50098		247.1	-8.64221	2.50098	97.1
97.2	260.918	252.917	259.626		97.2	-0.07742	0.03436	0.02093		247.2	-13.5644	-6.89328	-5.4711	-8.64293	4.32104	2.49475		247.2	-8.64293	2.49475	97.2
97.3	260.915	252.914	259.62		97.3	-0.07701	0.03118	0.01807		247.3	-13.5521	-6.92109	-5.47659	-8.64991	4.30638	2.48629		247.3	-8.64991	2.48629	97.3
97.4	260.915	252.91	259.615		97.4	-0.07409	0.02686	0.01532		247.4	-13.5343	-6.94329	-5.47989	-8.65251	4.29065	2.47721		247.4	-8.65251	2.47721	97.4
97.5	260.915	252.905	259.608		97.5	-0.07074	0.02222	0.01163		247.5	-13.5173	-6.96168	-5.47722	-8.65207	4.2783	2.47008		247.5	-8.65207	2.47008	97.5
97.6	260.912	252.898	259.603		97.6	-0.07065	0.01601	0.00919		247.6	-13.5065	-6.97695	-5.47674	-8.6534	4.26933	2.4649		247.6	-8.6534	2.4649	97.6
97.7	260.909	252.892	259.599		97.7	-0.07035	0.00991	0.00821		247.7	-13.5014	-6.98028	-5.48286	-8.65484	4.26348	2.46152		247.7	-8.65484	2.46152	97.7
97.8	260.908	252.887	259.598		97.8	-0.06816	0.00496	0.01007		247.8	-13.4956	-6.97953	-5.48301	-8.65272	4.2603	2.45969		247.8	-8.65272	2.45969	97.8
97.9	260.908	252.883	259.599		97.9	-0.06524	0.00126	0.01339		247.9	-13.4827	-6.97815	-5.47437	-8.64506	4.25642	2.45745		247.9	-8.64506	2.45745	97.9
98	260.907	252.882	259.597		98	-0.06294	-2.3519e-05	0.0143		248	-13.4678	-6.9705	-5.46009	-8.63279	4.25478	2.4565		248	-8.63279	2.4565	98
98.1	260.903	252.882	259.596		98.1	-0.064	0.00046972	0.01594		248.1	-13.4504	-6.96063	-5.43795	-8.61633	4.2551	2.45668		248.1	-8.61633	2.45668	98.1
98.2	260.897	252.881	259.594		98.2	-0.06704	-0.000609042	0.01686		248.2	-13.4393	-6.95706	-5.4177	-8.60469	4.25706	2.45782		248.2	-8.60469	2.45782	98.2
98.3	260.891	252.881	259.588		98.3	-0.06999	-0.000220803	0.01348		248.3	-13.4442	-6.96291	-5.39649	-8.60121	4.26668	2.46337		248.3	-8.60121	2.46337	98.3
98.4	260.885	252.882	259.583		98.4	-0.07282	0.00121	0.01135		248.4	-13.4548	-6.97503	-5.38344	-8.60443	4.27528	2.46833		248.4	-8.60443	2.46833	98.4
98.5	260.881	252.884	259.58		98.5	-0.07356	0.00359	0.01122		248.5	-13.466	-6.99186	-5.38392	-8.61393	4.27824	2.47005		248.5	-8.61393	2.47005	98.5
98.6	260.878	252.888	259.574		98.6	-0.07368	0.00754	0.00815		248.6	-13.4866	-7.0062	-5.38503	-8.62596	4.28681	2.47499		248.6	-8.62596	2.47499	98.6
98.7	260.877	252.893	259.568		98.7	-0.07118	0.01295	0.00477		248.7	-13.5173	-7.0155	-5.38203	-8.63829	4.30359	2.48468		248.7	-8.63829	2.48468	98.7
98.8	260.879	252.894	259.567		98.8	-0.06637	0.01397	0.00725		248.8	-13.5414	-7.02636	-5.37969	-8.64915	4.31607	2.49188		248.8	-8.64915	2.49188	98.8
98.9	260.878	252.892	259.572		98.9	-0.0645	0.01163	0.01476		248.9	-13.5551	-7.03692	-5.38266	-8.65824	4.32075	2.49459		248.9	-8.65824	2.49459	98.9
99	260.874	252.891	259.577		99	-0.06503	0.01097	0.0229		249	-13.5601	-7.03743	-5.38722	-8.66157	4.32171	2.49514		249	-8.66157	2.49514	99
99.1	260.869	252.89	259.583		99.1	-0.06692	0.01052	0.03134		249.1	-13.5568	-7.02381	-5.38518	-8.65527	4.32321	2.49601		249.1	-8.65527	2.49601	99.1
99.2	260.864	252.888	259.588		99.2	-0.0684	0.00871	0.03896		249.2	-13.5586	-7.01238	-5.37873	-8.6499	4.32881	2.49924		249.2	-8.6499	2.49924	99.2
99.3	260.861	252.885	259.59		99.3	-0.06904	0.00575	0.04385		249.3	-13.5591	-7.00095	-5.37795	-8.64601	4.33158	2.50084		249.3	-8.64601	2.50084	99.3
99.4	260.86	252.885	259.589		99.4	-0.06685	0.00593	0.04528		249.4	-13.5581	-6.99015	-5.36994	-8.63939	4.33606	2.50342		249.4	-8.63939	2.50342	99.4
99.5	260.861	252.887	259.585		99.5	-0.06204	0.00789	0.04431		249.5	-13.5646	-6.99255	-5.35344	-8.63685	4.34551	2.50888		249.5	-8.63685	2.50888	99.5
99.6	260.86	252.887	259.579		99.6	-0.05985	0.00785	0.04072		249.6	-13.5777	-6.99996	-5.34294	-8.64019	4.35551	2.51465		249.6	-8.64019	2.51465	99.6
99.7	260.856	252.889	259.568		99.7	-0.06133	0.01002	0.03273		249.7	-13.5964	-7.01145	-5.32896	-8.6456	4.36926	2.52259		249.7	-8.6456	2.52259	99.7
99.8	260.85	252.889	259.558		99.8	-0.06354	0.01051	0.02621		249.8	-13.6214	-7.02672	-5.31402	-8.65406	4.38628	2.53242		249.8	-8.65406	2.53242	99.8
99.9	260.843	252.886	259.552		99.9	-0.06794	0.00745	0.02262		249.9	-13.648	-7.03728	-5.30823	-8.66451	4.40158	2.54126		249.9	-8.66451	2.54126	99.9
100	260.834	252.883	259.547		100	-0.07392	0.00459	0.0205		250	-13.679	-7.03842	-5.29707	-8.6715	4.42317	2.55372		250	-8.6715	2.55372	100
100.1	260.828	252.88	259.545		100.1	-0.07676	0.00215	0.02068		250.1	-13.7113	-7.03389	-5.27838	-8.67451	4.44939	2.56886		250.1	-8.67451	2.56886	100.1
100.2	260.825	252.877	259.543		100.2	-0.07687	-0.000813271	0.02148		250.2	-13.7347	-7.02687	-5.25876	-8.67345	4.47145	2.58159		250.2	-8.67345	2.58159	100.2
100.3	260.823	252.876	259.543		100.3	-0.07573	-0.00147	0.0247		250.3	-13.7585	-7.01511	-5.24382	-8.67247	4.49277	2.5939		250.3	-8.67247	2.5939	100.3
100.4	260.822	252.879	259.546		100.4	-0.07302	0.00132	0.03084		250.4	-13.7719	-6.99708	-5.23458	-8.66785	4.50722	2.60224		250.4	-8.66785	2.60224	100.4
100.5	260.821	252.881	259.549		100.5	-0.07146	0.0037	0.03626		250.5	-13.7743	-6.97971	-5.22123	-8.65841	4.51688	2.60782		250.5	-8.65841	2.60782	100.5
100.6	260.815	252.886	259.551		100.6	-0.07387	0.00922	0.04136		250.6	-13.7748	-6.96324	-5.211	-8.64969	4.52414	2.61202		250.6	-8.64969	2.61202	100.6
100.7	260.808	252.896	259.555		100.7	-0.07765	0.01882	0.04782		250.7	-13.7766	-6.94743	-5.21022	-8.64475	4.5284	2.61447		250.7	-8.64475	2.61447	100.7
100.8	260.803	252.905	259.56		100.8	-0.07955	0.0279	0.05533		250.8	-13.7771	-6.94572	-5.20317	-8.64201	4.5317	2.61638		250.8	-8.64201	2.61638	100.8
100.9	260.798	252.913	259.564		100.9	-0.08176	0.03645	0.06252		250.9	-13.7761	-6.95691	-5.19138	-8.64146	4.5335	2.61742		250.9	-8.64146	2.61742	100.9
101	260.791	252.923	259.565		101	-0.08543	0.0471	0.06615		251	-13.7788	-6.96714	-5.19123	-8.64573	4.5332	2.61725		251	-8.64573	2.61725	101
101.1	260.787	252.931	259.563		101.1	-0.08628	0.05534	0.06738		251.1	-13.7728	-6.97992	-5.19798	-8.65022	4.52484	2.61242		251.1	-8.65022	2.61242	101.1
101.2	260.787	252.933	259.56		101.2	-0.08336	0.0574	0.06714		251.2	-13.7582	-6.99927	-5.20473	-8.65407	4.51046	2.60412		251.2	-8.65407	2.60412	101.2
101.3	260.786	252.934	259.555		101.3	-0.08075	0.05779	0.06491		251.3	-13.7455	-7.00731	-5.20866	-8.65383	4.50031	2.59825		251.3	-8.65383	2.59825	101.3
101.4	260.785	252.934	259.55		101.4	-0.07919	0.05817	0.06205		251.4	-13.7338	-7.0056	-5.21352	-8.65098	4.49214	2.59354		251.4	-8.65098	2.59354	101.4
101.5	260.784	252.932	259.544		101.5	-0.07647	0.05647	0.05909		251.5	-13.7183	-7.01052	-5.20989	-8.64624	4.48386	2.58876		251.5	-8.64624	2.58876	101.5
101.6	260.782	252.926	259.539		101.6	-0.07575	0.0511	0.05686		251.6	-13.7044	-7.01949	-5.19876	-8.64088	4.47863	2.58574		251.6	-8.64088	2.58574	101.6
101.7	260.779	252.918	259.532		101.7	-0.07576	0.04269	0.05254		251.7	-13.6924	-7.02786	-5.19735	-8.63919	4.47086	2.58125		251.7	-8.63919	2.58125	101.7
101.8	260.778	252.908	259.521		101.8	-0.07378	0.03271	0.04476		251.8	-13.675	-7.04094	-5.19657	-8.6375	4.459	2.5744		251.8	-8.6375	2.5744	101.8
101.9	260.775	252.895	259.511		101.9	-0.07369	0.01991	0.03772		251.9	-13.6529	-7.04646	-5.19765	-8.63234	4.44512	2.56639		251.9	-8.63234	2.56639	101.9
102	260.771	252.88	259.5		102	-0.07391	0.00564	0.02973		252	-13.6321	-7.04475	-5.20785	-8.62822	4.42971	2.5575		252	-8.62822	2.5575	102
102.1	260.77	252.87	259.491		102.1	-0.07214	-0.00455	0.02279		252.1	-13.6122	-7.04307	-5.21337	-8.62287	4.41665	2.54995		252.1	-8.62287	2.54995	102.1
102.2	260.768	252.861	259.485		102.2	-0.07131	-0.01327	0.02004		252.2	-13.5964	-7.04106	-5.20818	-8.6152	4.41008	2.54616		252.2	-8.6152	2.54616	102.2
102.3	260.763	252.854	259.48		102.3	-0.07237	-0.02042	0.0177		252.3	-13.5894	-7.0419	-5.2008	-8.61069	4.40884	2.54544		252.3	-8.61069	2.54544	102.3
102.4	260.762	252.85	259.476		102.4	-0.07101	-0.0238	0.01631		252.4	-13.583	-7.04052	-5.19183	-8.60511	4.40895	2.54551		252.4	-8.60511	2.54551	102.4
102.5	260.766	252.845	259.475		102.5	-0.06391	-0.02844	0.01838		252.5	-13.5822	-7.041	-5.18259	-8.60194	4.41202	2.54728		252.5	-8.60194	2.54728	102.5
102.6	260.769	252.84	259.475		102.6	-0.05753	-0.03297	0.02138		252.6	-13.5869	-7.05033	-5.17269	-8.60329	4.41682	2.55005		252.6	-8.60329	2.55005	102.6
102.7	260.772	252.84	259.477		102.7	-0.05126	-0.03352	0.02606		252.7	-13.5908	-7.06434	-5.16594	-8.60704	4.41924	2.55145		252.7	-8.60704	2.55145	102.7
102.8	260.777	252.837	259.479		102.8	-0.04258	-0.03554	0.03116		252.8	-13.5939	-7.08462	-5.1639	-8.61413	4.41822	2.55086		252.8	-8.61413	2.55086	102.8
102.9	260.781	252.835	259.481		102.9	-0.03641	-0.03788	0.03542		252.9	-13.5998	-7.10427	-5.16153	-8.62185	4.41907	2.55135		252.9	-8.62185	2.55135	102.9
103	260.781	252.836	259.481		103	-0.03286	-0.03655	0.03811		253	-13.6122	-7.10982	-5.15853	-8.62685	4.4263	2.55553		253	-8.62685	2.55553	103
103.1	260.78	252.839	259.479		103.1	-0.03036	-0.03386	0.03934		253.1	-13.6231	-7.10655	-5.15304	-8.62756	4.43515	2.56063		253.1	-8.62756	2.56063	103.1
103.2	260.781	252.842	259.479		103.2	-0.02628	-0.03064	0.0414		253.2	-13.6255	-7.10016	-5.14473	-8.62346	4.44085	2.56393		253.2	-8.62346	2.56393	103.2
103.3	260.78	252.846	259.475		103.3	-0.02472	-0.02586	0.04085		253.3	-13.6257	-7.09344	-5.1342	-8.61779	4.44626	2.56705		253.3	-8.61779	2.56705	103.3
103.4	260.774	252.852	259.47		103.4	-0.02704	-0.01971	0.03894		253.4	-13.6265	-7.0842	-5.11803	-8.60959	4.45464	2.57189		253.4	-8.60959	2.57189	103.4
103.5	260.769	252.855	259.466		103.5	-0.02924	-0.0165	0.03744		253.5	-13.6126	-7.06899	-5.09493	-8.59218	4.45846	2.57409		253.5	-8.59218	2.57409	103.5
103.6	260.763	252.855	259.46		103.6	-0.03198	-0.01642	0.03385		253.6	-13.5993	-7.05129	-5.07531	-8.57531	4.46169	2.57596		253.6	-8.57531	2.57596	103.6
103.7	260.755	252.856	259.452		103.7	-0.03649	-0.01541	0.02838		253.7	-13.5942	-7.03077	-5.06226	-8.56241	4.46743	2.57927		253.7	-8.56241	2.57927	103.7
103.8	260.746	252.858	259.445		103.8	-0.04236	-0.01356	0.02416		253.8	-13.5878	-7.00803	-5.04831	-8.54806	4.47322	2.58261		253.8	-8.54806	2.58261	103.8
103.9	260.74	252.86	259.441		103.9	-0.04562	-0.01118	0.02339		253.9	-13.5858	-6.99093	-5.03967	-8.53881	4.47841	2.58561		253.9	-8.53881	2.58561	103.9
104	260.735	252.864	259.438		104	-0.04793	-0.00692	0.02273		254	-13.5945	-6.97668	-5.037	-8.53607	4.48683	2.59047		254	-8.53607	2.59047	104
104.1	260.73	252.868	259.434		104.1	-0.04951	-0.00234	0.02197		254.1	-13.6076	-6.9552	-5.034	-8.53227	4.49912	2.59757		254.1	-8.53227	2.59757	104.1
104.2	260.73	252.871	259.43		104.2	-0.04669	0.000767272	0.02121		254.2	-13.6154	-6.9378	-5.02695	-8.52671	4.5093	2.60344		254.2	-8.52671	2.60344	104.2
104.3	260.731	252.874	259.424		104.3	-0.04251	0.00325	0.0173		254.3	-13.6181	-6.93141	-5.01138	-8.5203	4.51801	2.60847		254.3	-8.5203	2.60847	104.3
104.4	260.73	252.876	259.414		104.4	-0.04001	0.00594	0.00995		254.4	-13.6098	-6.91809	-4.9971	-8.50834	4.52122	2.61033		254.4	-8.50834	2.61033	104.4
104.5	260.731	252.88	259.406		104.5	-0.03625	0.00957	0.00562		254.5	-13.5909	-6.90729	-4.98531	-8.4945	4.51702	2.6079		254.5	-8.4945	2.6079	104.5
104.6	260.734	252.881	259.402		104.6	-0.02977	0.01143	0.00423		254.6	-13.5672	-6.90999	-4.98045	-8.48589	4.50509	2.60101		254.6	-8.48589	2.60101	104.6
104.7	260.737	252.882	259.396		104.7	-0.02381	0.01213	0.00127		254.7	-13.5442	-6.91365	-4.9806	-8.47948	4.4914	2.59311		254.7	-8.47948	2.59311	104.7
104.8	260.739	252.882	259.392		104.8	-0.0188	0.01262	-0.0003326		254.8	-13.5171	-6.91383	-4.97856	-8.46982	4.47687	2.58472		254.8	-8.46982	2.58472	104.8
104.9	260.741	252.882	259.39		104.9	-0.01336	0.01238	-4.8293e-05		254.9	-13.4802	-6.91905	-4.97841	-8.45923	4.45526	2.57225		254.9	-8.45923	2.57225	104.9
105	260.74	252.886	259.385		105	-0.01159	0.01675	-0.00133		255	-13.4415	-6.92646	-4.99491	-8.45429	4.42571	2.55519		255	-8.45429	2.55519	105
105.1	260.737	252.89	259.38		105.1	-0.01129	0.02101	-0.00388		255.1	-13.4015	-6.9345	-4.99914	-8.44505	4.40015	2.54042		255.1	-8.44505	2.54042	105.1
105.2	260.735	252.891	259.376		105.2	-0.00952	0.02181	-0.00517		255.2	-13.3725	-6.94506	-5.00715	-8.44157	4.37886	2.52814		255.2	-8.44157	2.52814	105.2
105.3	260.732	252.892	259.371		105.3	-0.00995	0.02335	-0.0076		255.3	-13.357	-6.95091	-5.01516	-8.44103	4.36601	2.52071		255.3	-8.44103	2.52071	105.3
105.4	260.726	252.891	259.364		105.4	-0.01226	0.0228	-0.01193		255.4	-13.3519	-6.94983	-5.01375	-8.43849	4.36385	2.51947		255.4	-8.43849	2.51947	105.4
105.5	260.72	252.89	259.357		105.5	-0.0151	0.02141	-0.01573		255.5	-13.3518	-6.94878	-5.01045	-8.43701	4.36528	2.52029		255.5	-8.43701	2.52029	105.5
105.6	260.715	252.887	259.352		105.6	-0.01699	0.01907	-0.01806		255.6	-13.3526	-6.95526	-5.00904	-8.43898	4.3652	2.52025		255.6	-8.43898	2.52025	105.6
105.7	260.711	252.881	259.347		105.7	-0.01794	0.01339	-0.0206		255.7	-13.3682	-6.9567	-5.00352	-8.44282	4.37591	2.52643		255.7	-8.44282	2.52643	105.7
105.8	260.709	252.876	259.344		105.8	-0.01743	0.00844	-0.02021		255.8	-13.3936	-6.94935	-4.9908	-8.44457	4.3964	2.53826		255.8	-8.44457	2.53826	105.8
105.9	260.708	252.872	259.345		105.9	-0.01493	0.00432	-0.01669		255.9	-13.418	-6.93699	-4.98375	-8.44624	4.41502	2.54902		255.9	-8.44624	2.54902	105.9
106	260.706	252.868	259.345		106	-0.0142	0.000939566	-0.01368		256	-13.4486	-6.91173	-4.98516	-8.44851	4.43609	2.56118		256	-8.44851	2.56118	106
106.1	260.704	252.867	259.344		106.1	-0.01254	0.000280805	-0.01172		256.1	-13.4897	-6.8736	-4.98972	-8.451	4.46413	2.57737		256.1	-8.451	2.57737	106.1
106.2	260.708	252.866	259.342		106.2	-0.00522	-0.00101	-0.01102		256.2	-13.5348	-6.83799	-4.9971	-8.45664	4.49313	2.59411		256.2	-8.45664	2.59411	106.2
106.3	260.713	252.865	259.339		106.3	0.00241	-0.00198	-0.01126		256.3	-13.5774	-6.81462	-5.00415	-8.4654	4.51875	2.6089		256.3	-8.4654	2.6089	106.3
106.4	260.713	252.864	259.335		106.4	0.00565	-0.00295	-0.01254		256.4	-13.6122	-6.78813	-5.0175	-8.47261	4.53821	2.62013		256.4	-8.47261	2.62013	106.4
106.5	260.712	252.861	259.334		106.5	0.00732	-0.0056	-0.01111		256.5	-13.6353	-6.76728	-5.02551	-8.47604	4.55216	2.62819		256.5	-8.47604	2.62819	106.5
106.6	260.711	252.856	259.334		106.6	0.00961	-0.01003	-0.008		256.6	-13.6475	-6.76149	-5.03385	-8.48094	4.55698	2.63097		256.6	-8.48094	2.63097	106.6
106.7	260.708	252.854	259.333		106.7	0.01044	-0.01247	-0.00583		256.7	-13.654	-6.75132	-5.03934	-8.48155	4.56052	2.63302		256.7	-8.48155	2.63302	106.7
106.8	260.706	252.852	259.332		106.8	0.01085	-0.01386	-0.0044		256.8	-13.6554	-6.74334	-5.02848	-8.47575	4.56695	2.63673		256.8	-8.47575	2.63673	106.8
106.9	260.704	252.849	259.33		106.9	0.0122	-0.0163	-0.00338		256.9	-13.6506	-6.73569	-5.01798	-8.4681	4.56964	2.63828		256.9	-8.4681	2.63828	106.9
107	260.699	252.85	259.327		107	0.0103	-0.01539	-0.00393		257	-13.6376	-6.72582	-5.01153	-8.45833	4.56658	2.63652		257	-8.45833	2.63652	107
107.1	260.694	252.853	259.322		107.1	0.0082	-0.01249	-0.00595		257.1	-13.6243	-6.71316	-5.01075	-8.44942	4.56174	2.63372		257.1	-8.44942	2.63372	107.1
107.2	260.691	252.852	259.319		107.2	0.00903	-0.01336	-0.00672		257.2	-13.6082	-6.7014	-5.01531	-8.44165	4.55313	2.62875		257.2	-8.44165	2.62875	107.2
107.3	260.69	252.85	259.316		107.3	0.0109	-0.01465	-0.00612		257.3	-13.5887	-6.69279	-5.02173	-8.43439	4.54125	2.62189		257.3	-8.43439	2.62189	107.3
107.4	260.688	252.854	259.314		107.4	0.01204	-0.01101	-0.00573		257.4	-13.5747	-6.6861	-5.02785	-8.42956	4.53233	2.61674		257.4	-8.42956	2.61674	107.4
107.5	260.685	252.86	259.311		107.5	0.01245	-0.00455	-0.00576		257.5	-13.5649	-6.68658	-5.03808	-8.42985	4.52282	2.61125		257.5	-8.42985	2.61125	107.5
107.6	260.685	252.866	259.31		107.6	0.01527	0.00117	-0.00412		257.6	-13.5456	-6.69588	-5.04954	-8.43035	4.50579	2.60142		257.6	-8.43035	2.60142	107.6
107.7	260.685	252.87	259.309		107.7	0.01788	0.00523	-0.00195		257.7	-13.5264	-6.71148	-5.05377	-8.43054	4.49028	2.59246		257.7	-8.43054	2.59246	107.7
107.8	260.684	252.873	259.31		107.8	0.0208	0.00896	0.00137		257.8	-13.5093	-6.73617	-5.0508	-8.4321	4.47703	2.58482		257.8	-8.4321	2.58482	107.8
107.9	260.686	252.875	259.314		107.9	0.02602	0.01145	0.00783		257.9	-13.4847	-6.77154	-5.05095	-8.43574	4.45638	2.57289		257.9	-8.43574	2.57289	107.9
108	260.687	252.874	259.319		108	0.02989	0.01047	0.01565		258	-13.4589	-6.80376	-5.04513	-8.43592	4.43799	2.56227		258	-8.43592	2.56227	108
108.1	260.686	252.871	259.323		108.1	0.03166	0.00699	0.02316		258.1	-13.4349	-6.82752	-5.02332	-8.42858	4.42846	2.55677		258.1	-8.42858	2.55677	108.1
108.2	260.684	252.865	259.329		108.2	0.03322	0.00141	0.03182		258.2	-13.415	-6.85251	-5.00148	-8.423	4.42117	2.55256		258.2	-8.423	2.55256	108.2
108.3	260.682	252.856	259.336		108.3	0.03405	-0.00679	0.04153		258.3	-13.3942	-6.87405	-4.98216	-8.41679	4.4131	2.54791		258.3	-8.41679	2.54791	108.3
108.4	260.677	252.851	259.342		108.4	0.03236	-0.01195	0.04987		258.4	-13.3759	-6.88242	-4.95594	-8.40474	4.41156	2.54702		258.4	-8.40474	2.54702	108.4
108.5	260.67	252.848	259.345		108.5	0.02858	-0.01502	0.0556		258.5	-13.3594	-6.88608	-4.92531	-8.39027	4.41367	2.54823		258.5	-8.39027	2.54823	108.5
108.6	260.665	252.841	259.348		108.6	0.02616	-0.02217	0.06227		258.6	-13.3392	-6.87966	-4.90569	-8.37485	4.41109	2.54674		258.6	-8.37485	2.54674	108.6
108.7	260.66	252.834	259.351		108.7	0.02438	-0.02838	0.06747		258.7	-13.3168	-6.86823	-4.8939	-8.35965	4.40507	2.54327		258.7	-8.35965	2.54327	108.7
108.8	260.652	252.834	259.352		108.8	0.02028	-0.02862	0.07174		258.8	-13.2997	-6.85305	-4.88589	-8.34623	4.40119	2.54103		258.8	-8.34623	2.54103	108.8
108.9	260.644	252.836	259.354		108.9	0.01535	-0.02572	0.07673		258.9	-13.2974	-6.84129	-4.87473	-8.33782	4.40627	2.54396		258.9	-8.33782	2.54396	108.9
109	260.637	252.841	259.357		109	0.01084	-0.02104	0.08194		259	-13.3008	-6.83898	-4.86264	-8.33414	4.41331	2.54802		259	-8.33414	2.54802	109
109.1	260.629	252.848	259.36		109.1	0.0058	-0.01416	0.08829		259.1	-13.3123	-6.82722	-4.85211	-8.33055	4.42592	2.55531		259.1	-8.33055	2.55531	109.1
109.2	260.622	252.855	259.362		109.2	0.00255	-0.00697	0.09224		259.2	-13.3289	-6.80544	-4.83783	-8.32405	4.44456	2.56607		259.2	-8.32405	2.56607	109.2
109.3	260.619	252.861	259.36		109.3	0.00202	-0.000506561	0.09388		259.3	-13.3463	-6.79308	-4.8336	-8.32434	4.45817	2.57392		259.3	-8.32434	2.57392	109.3
109.4	260.614	252.869	259.354		109.4	0.000331853	0.00752	0.09019		259.4	-13.3692	-6.78165	-4.83282	-8.32788	4.4733	2.58266		259.4	-8.32788	2.58266	109.4
109.5	260.61	252.877	259.342		109.5	-9.70891e-05	0.01629	0.08084		259.5	-13.4005	-6.77052	-4.82544	-8.33215	4.49576	2.59563		259.5	-8.33215	2.59563	109.5
109.6	260.609	252.883	259.329		109.6	0.00146	0.0217	0.07055		259.6	-13.4365	-6.76788	-4.81584	-8.34007	4.52026	2.60977		259.6	-8.34007	2.60977	109.6
109.7	260.604	252.886	259.315		109.7	-1.19742e-05	0.02554	0.05911		259.7	-13.4769	-6.76746	-4.81002	-8.35147	4.5454	2.62429		259.7	-8.35147	2.62429	109.7
109.8	260.596	252.889	259.301		109.8	-0.00463	0.02886	0.04861		259.8	-13.5173	-6.77205	-4.80141	-8.3636	4.57074	2.63892		259.8	-8.3636	2.63892	109.8
109.9	260.589	252.89	259.292		109.9	-0.00893	0.02967	0.04209		259.9	-13.5414	-6.78669	-4.79055	-8.37288	4.58599	2.64772		259.9	-8.37288	2.64772	109.9
110	260.584	252.888	259.286		110	-0.01072	0.02817	0.03902		260	-13.5533	-6.81012	-4.78413	-8.3825	4.59115	2.6507		260	-8.3825	2.6507	110
110.1	260.58	252.887	259.282		110.1	-0.01125	0.02699	0.03826		260.1	-13.5644	-6.83448	-4.77516	-8.39136	4.59682	2.65398		260.1	-8.39136	2.65398	110.1
110.2	260.58	252.885	259.278		110.2	-0.00865	0.02497	0.03697		260.2	-13.5703	-6.85446	-4.75773	-8.39417	4.60364	2.65791		260.2	-8.39417	2.65791	110.2
110.3	260.583	252.88	259.275		110.3	-0.00256	0.02075	0.03621		260.3	-13.5712	-6.87729	-4.73811	-8.39552	4.60809	2.66048		260.3	-8.39552	2.66048	110.3
110.4	260.585	252.88	259.272		110.4	0.000969451	0.02019	0.03618		260.4	-13.566	-6.8985	-4.72161	-8.39538	4.6083	2.6606		260.4	-8.39538	2.6606	110.4
110.5	260.584	252.883	259.269		110.5	0.00282	0.0233	0.03573		260.5	-13.5619	-6.91314	-4.71108	-8.39536	4.6078	2.66031		260.5	-8.39536	2.66031	110.5
110.6	260.586	252.882	259.266		110.6	0.00677	0.02317	0.0358		260.6	-13.5611	-6.92433	-4.70781	-8.39775	4.60689	2.65979		260.6	-8.39775	2.65979	110.6
110.7	260.587	252.882	259.26		110.7	0.01031	0.02345	0.03284		260.7	-13.5576	-6.93114	-4.69854	-8.39575	4.60754	2.66016		260.7	-8.39575	2.66016	110.7
110.8	260.585	252.885	259.252		110.8	0.01038	0.02625	0.02737		260.8	-13.5568	-6.93258	-4.68486	-8.39142	4.61238	2.66296		260.8	-8.39142	2.66296	110.8
110.9	260.584	252.886	259.245		110.9	0.01161	0.02747	0.02315		260.9	-13.5517	-6.92994	-4.67904	-8.38689	4.61227	2.66289		260.9	-8.38689	2.66289	110.9
111	260.586	252.886	259.24		111	0.01587	0.02723	0.02113		261	-13.5378	-6.93297	-4.67514	-8.38196	4.60557	2.65902		261	-8.38196	2.65902	111
111.1	260.586	252.882	259.236		111.1	0.01794	0.02395	0.01984		261.1	-13.5352	-6.93063	-4.66587	-8.37722	4.6082	2.66055		261.1	-8.37722	2.66055	111.1
111.2	260.583	252.876	259.234		111.2	0.01728	0.01785	0.02069		261.2	-13.5385	-6.91701	-4.65408	-8.36987	4.61697	2.66561		261.2	-8.36987	2.66561	111.2
111.3	260.58	252.868	259.233		111.3	0.01714	0.00997	0.02204		261.3	-13.5419	-6.90402	-4.64607	-8.36399	4.62412	2.66974		261.3	-8.36399	2.66974	111.3
111.4	260.575	252.862	259.228		111.4	0.01418	0.00386	0.01983		261.4	-13.5547	-6.89226	-4.63932	-8.36208	4.63585	2.67651		261.4	-8.36208	2.67651	111.4
111.5	260.568	252.857	259.222		111.5	0.00955	-0.000145313	0.01626		261.5	-13.5423	-6.87768	-4.63068	-8.35022	4.63471	2.67585		261.5	-8.35022	2.67585	111.5
111.6	260.564	252.852	259.215		111.6	0.00764	-0.00489	0.01259		261.6	-13.5205	-6.86847	-4.6302	-8.33973	4.62416	2.66976		261.6	-8.33973	2.66976	111.6
111.7	260.562	252.849	259.207		111.7	0.0074	-0.00795	0.00703		261.7	-13.4997	-6.86331	-4.6398	-8.33427	4.60947	2.66128		261.7	-8.33427	2.66128	111.7
111.8	260.56	252.85	259.199		111.8	0.008	-0.00694	0.00147		261.8	-13.4751	-6.84843	-4.64214	-8.32189	4.59713	2.65415		261.8	-8.32189	2.65415	111.8
111.9	260.56	252.851	259.186		111.9	0.0109	-0.00561	-0.0087		261.9	-13.4448	-6.82977	-4.6467	-8.3071	4.58134	2.64504		261.9	-8.3071	2.64504	111.9
112	260.56	252.849	259.178		112	0.01265	-0.00721	-0.01384		262	-13.4209	-6.81867	-4.65438	-8.29797	4.56662	2.63654		262	-8.29797	2.63654	112
112.1	260.556	252.849	259.17		112.1	0.01126	-0.00745	-0.01918		262.1	-13.4	-6.81039	-4.65738	-8.28927	4.55509	2.62988		262.1	-8.28927	2.62988	112.1
112.2	260.549	252.851	259.166		112.2	0.00652	-0.00518	-0.02066		262.2	-13.3786	-6.80523	-4.66443	-8.28275	4.54108	2.6218		262.2	-8.28275	2.6218	112.2
112.3	260.54	252.851	259.164		112.3	-0.000105841	-0.0049	-0.01952		262.3	-13.375	-6.81327	-4.67937	-8.28922	4.53182	2.61645		262.3	-8.28922	2.61645	112.3
112.4	260.534	252.853	259.164		112.4	-0.00464	-0.00273	-0.01743		262.4	-13.3821	-6.82728	-4.6971	-8.30217	4.52647	2.61336		262.4	-8.30217	2.61336	112.4
112.5	260.527	252.857	259.165		112.5	-0.00854	0.000904073	-0.01336		262.5	-13.3786	-6.83439	-4.70544	-8.30614	4.52	2.60962		262.5	-8.30614	2.60962	112.5
112.6	260.524	252.856	259.165		112.6	-0.00972	0.000559311	-0.01086		262.6	-13.3735	-6.83835	-4.71438	-8.30873	4.51292	2.60553		262.6	-8.30873	2.60553	112.6
112.7	260.523	252.856	259.163		112.7	-0.0086	0.00010955	-0.01013		262.7	-13.3696	-6.83697	-4.72584	-8.3108	4.50641	2.60178		262.7	-8.3108	2.60178	112.7
112.8	260.521	252.856	259.16		112.8	-0.00779	0.000391789	-0.00993		262.8	-13.3714	-6.83214	-4.73196	-8.31182	4.50576	2.6014		262.8	-8.31182	2.6014	112.8
112.9	260.521	252.855	259.158		112.9	-0.00572	0.000256027	-0.00974		262.9	-13.3697	-6.83955	-4.73622	-8.31516	4.50193	2.59919		262.9	-8.31516	2.59919	112.9
113	260.521	252.854	259.156		113	-0.00335	-0.000821734	-0.0088		263	-13.3665	-6.85419	-4.74171	-8.32079	4.49553	2.5955		263	-8.32079	2.5955	113
113.1	260.518	252.855	259.154		113.1	-0.004	0.000193504	-0.00818		263.1	-13.3742	-6.86631	-4.74405	-8.32819	4.49697	2.59633		263.1	-8.32819	2.59633	113.1
113.2	260.516	252.857	259.153		113.2	-0.00414	0.00268	-0.00662		263.2	-13.376	-6.87687	-4.73919	-8.33068	4.49819	2.59703		263.2	-8.33068	2.59703	113.2
113.3	260.513	252.857	259.155		113.3	-0.00448	0.00223	-0.00171		263.3	-13.3743	-6.88617	-4.72866	-8.32972	4.49998	2.59806		263.3	-8.32972	2.59806	113.3
113.4	260.511	252.856	259.159		113.4	-0.00398	0.00146	0.00508		263.4	-13.3811	-6.88764	-4.71564	-8.32813	4.50875	2.60313		263.4	-8.32813	2.60313	113.4
113.5	260.507	252.854	259.163		113.5	-0.00579	-3.55415e-05	0.01156		263.5	-13.3911	-6.87933	-4.70418	-8.32486	4.52025	2.60977		263.5	-8.32486	2.60977	113.5
113.6	260.499	252.851	259.168		113.6	-0.01221	-0.00289	0.01972		263.6	-13.3916	-6.86664	-4.69584	-8.31803	4.52593	2.61304		263.6	-8.31803	2.61304	113.6
113.7	260.49	252.849	259.174		113.7	-0.01873	-0.00429	0.02819		263.7	-13.3861	-6.84675	-4.69254	-8.30848	4.52738	2.61389		263.7	-8.30848	2.61389	113.7
113.8	260.479	252.852	259.181		113.8	-0.02692	-0.00107	0.03771		263.8	-13.3854	-6.82275	-4.69803	-8.30207	4.52869	2.61464		263.8	-8.30207	2.61464	113.8
113.9	260.47	252.855	259.185		113.9	-0.03407	0.00193	0.04492		263.9	-13.3819	-6.8019	-4.70856	-8.29744	4.52593	2.61305		263.9	-8.29744	2.61305	113.9
114	260.462	252.857	259.186		114	-0.03934	0.0041	0.04889		264	-13.3733	-6.78891	-4.72536	-8.29585	4.51661	2.60767		264	-8.29585	2.60767	114
114.1	260.456	252.862	259.187		114.1	-0.04334	0.00951	0.05171		264.1	-13.3691	-6.77715	-4.75284	-8.2997	4.5054	2.60119		264.1	-8.2997	2.60119	114.1
114.2	260.453	252.868	259.187		114.2	-0.04431	0.01493	0.05484		264.2	-13.3615	-6.76479	-4.78065	-8.3023	4.49227	2.59362		264.2	-8.3023	2.59362	114.2
114.3	260.453	252.872	259.186		114.3	-0.04246	0.01919	0.0564		264.3	-13.3573	-6.75492	-4.79712	-8.30311	4.48518	2.58952		264.3	-8.30311	2.58952	114.3
114.4	260.454	252.873	259.182		114.4	-0.03882	0.02094	0.05513		264.4	-13.3572	-6.74916	-4.80576	-8.30403	4.48273	2.58811		264.4	-8.30403	2.58811	114.4
114.5	260.457	252.875	259.179		114.5	-0.03341	0.02248	0.0546		264.5	-13.3555	-6.7437	-4.81002	-8.30307	4.48107	2.58715		264.5	-8.30307	2.58715	114.5
114.6	260.462	252.875	259.175		114.6	-0.02621	0.02276	0.05375		264.6	-13.3676	-6.73509	-4.81236	-8.30503	4.48851	2.59144		264.6	-8.30503	2.59144	114.6
114.7	260.467	252.874	259.171		114.7	-0.01902	0.02168	0.05259		264.7	-13.3908	-6.729	-4.81911	-8.31297	4.50002	2.59809		264.7	-8.31297	2.59809	114.7
114.8	260.472	252.874	259.165		114.8	-0.0112	0.02228	0.04913		264.8	-13.4086	-6.72384	-4.82901	-8.32048	4.50713	2.60219		264.8	-8.32048	2.60219	114.8
114.9	260.477	252.872	259.161		114.9	-0.00411	0.02099	0.04755		264.9	-13.4226	-6.71022	-4.84737	-8.32674	4.51039	2.60408		264.9	-8.32674	2.60408	114.9
115	260.481	252.868	259.157		115	0.00215	0.01667	0.04649		265	-13.4351	-6.69252	-4.86357	-8.33039	4.51438	2.60638		265	-8.33039	2.60638	115
115.1	260.482	252.864	259.151		115.1	0.00474	0.01276	0.04376		265.1	-13.4416	-6.68298	-4.87596	-8.33351	4.51505	2.60677		265.1	-8.33351	2.60677	115.1
115.2	260.477	252.864	259.149		115.2	0.00251	0.01315	0.04385		265.2	-13.4478	-6.67908	-4.8843	-8.33705	4.51607	2.60736		265.2	-8.33705	2.60736	115.2
115.3	260.474	252.866	259.146		115.3	0.00143	0.01542	0.04395		265.3	-13.4483	-6.68367	-4.89324	-8.34173	4.5121	2.60506		265.3	-8.34173	2.60506	115.3
115.4	260.469	252.864	259.145		115.4	-0.000482159	0.01361	0.04561		265.4	-13.4469	-6.69642	-4.90188	-8.34841	4.50569	2.60136		265.4	-8.34841	2.60136	115.4
115.5	260.463	252.862	259.145		115.5	-0.00501	0.01117	0.0478		265.5	-13.4424	-6.69912	-4.89639	-8.34598	4.50475	2.60082		265.5	-8.34598	2.60082	115.5
115.6	260.456	252.858	259.142		115.6	-0.00912	0.0081	0.04737		265.6	-13.4272	-6.70182	-4.88868	-8.33925	4.49863	2.59729		265.6	-8.33925	2.59729	115.6
115.7	260.452	252.852	259.139		115.7	-0.01156	0.00158	0.04778		265.7	-13.4108	-6.70107	-4.87689	-8.32959	4.494	2.59461		265.7	-8.32959	2.59461	115.7
115.8	260.448	252.847	259.139		115.8	-0.01306	-0.00316	0.05008		265.8	-13.3985	-6.69279	-4.85004	-8.31377	4.49885	2.59741		265.8	-8.31377	2.59741	115.8
115.9	260.447	252.84	259.138		115.9	-0.01172	-0.00947	0.05185		265.9	-13.3827	-6.67947	-4.81974	-8.29396	4.50398	2.60038		265.9	-8.29396	2.60038	115.9
116	260.449	252.832	259.138		116	-0.00736	-0.01736	0.05456		266	-13.3618	-6.66648	-4.791	-8.2731	4.50563	2.60132		266	-8.2731	2.60132	116
116.1	260.452	252.824	259.141		116.1	-0.00163	-0.02513	0.06031		266.1	-13.3419	-6.65316	-4.76541	-8.2535	4.50666	2.60192		266.1	-8.2535	2.60192	116.1
116.2	260.455	252.818	259.144		116.2	0.00316	-0.03082	0.06616		266.2	-13.3243	-6.64551	-4.74105	-8.23694	4.50748	2.60239		266.2	-8.23694	2.60239	116.2
116.3	260.458	252.818	259.148		116.3	0.00847	-0.03074	0.07254		266.3	-13.3056	-6.63972	-4.7277	-8.22435	4.50317	2.5999		266.3	-8.22435	2.5999	116.3
116.4	260.462	252.82	259.151		116.4	0.01504	-0.02858	0.07808		266.4	-13.2923	-6.62703	-4.7241	-8.21448	4.49928	2.59766		266.4	-8.21448	2.59766	116.4
116.5	260.463	252.823	259.153		116.5	0.01815	-0.02578	0.0832		266.5	-13.2753	-6.62346	-4.7211	-8.20661	4.49146	2.59315		266.5	-8.20661	2.59315	116.5
116.6	260.462	252.826	259.156		116.6	0.01927	-0.02215	0.08874		266.6	-13.2475	-6.63684	-4.72032	-8.20156	4.47376	2.58293		266.6	-8.20156	2.58293	116.6
116.7	260.461	252.829	259.155		116.7	0.02018	-0.01904	0.09061		266.7	-13.2327	-6.6408	-4.72047	-8.19798	4.46464	2.57766		266.7	-8.19798	2.57766	116.7
116.8	260.458	252.834	259.154		116.8	0.02005	-0.01446	0.09217		266.8	-13.2241	-6.63315	-4.72473	-8.19398	4.45946	2.57467		266.8	-8.19398	2.57467	116.8
116.9	260.454	252.84	259.153		116.9	0.01793	-0.00811	0.09426		266.9	-13.2167	-6.62613	-4.72677	-8.18988	4.45577	2.57254		266.9	-8.18988	2.57254	116.9
117	260.45	252.845	259.151		117	0.01601	-0.00228	0.09498		267	-13.2179	-6.61656	-4.73133	-8.1886	4.45634	2.57287		267	-8.1886	2.57287	117
117.1	260.444	252.849	259.149		117.1	0.01284	0.00167	0.09591		267.1	-13.2307	-6.60828	-4.73367	-8.19088	4.46411	2.57736		267.1	-8.19088	2.57736	117.1
117.2	260.437	252.853	259.15		117.2	0.0079	0.00583	0.09873		267.2	-13.2523	-6.61035	-4.72473	-8.19578	4.47938	2.58617		267.2	-8.19578	2.58617	117.2
117.3	260.433	252.857	259.149		117.3	0.0065	0.00977	0.1006		267.3	-13.2732	-6.62595	-4.71513	-8.20476	4.49217	2.59356		267.3	-8.20476	2.59356	117.3
117.4	260.429	252.859	259.145		117.4	0.00407	0.01194	0.09955		267.4	-13.2944	-6.63963	-4.7112	-8.21509	4.50328	2.59997		267.4	-8.21509	2.59997	117.4
117.5	260.422	252.862	259.143		117.5	-0.000671955	0.01537	0.10006		267.5	-13.3038	-6.64485	-4.70352	-8.21738	4.51062	2.60421		267.5	-8.21738	2.60421	117.5
117.6	260.416	252.865	259.142		117.6	-0.00374	0.01837	0.10215		267.6	-13.3071	-6.6441	-4.68861	-8.21328	4.51846	2.60873		267.6	-8.21328	2.60873	117.6
117.7	260.412	252.866	259.141		117.7	-0.00534	0.01918	0.10423		267.7	-13.308	-6.63738	-4.67871	-8.20802	4.52396	2.61191		267.7	-8.20802	2.61191	117.7
117.8	260.412	252.866	259.14		117.8	-0.00338	0.02009	0.10579		267.8	-13.3072	-6.63507	-4.67919	-8.20716	4.52375	2.61179		267.8	-8.20716	2.61179	117.8
117.9	260.414	252.867	259.137		117.9	0.00131	0.02047	0.10526		267.9	-13.3034	-6.64029	-4.67775	-8.20713	4.52123	2.61033		267.9	-8.20713	2.61033	117.9
118	260.418	252.865	259.131		118	0.00683	0.01865	0.10232		268	-13.2932	-6.64236	-4.68387	-8.20648	4.51276	2.60545		268	-8.20648	2.60545	118
118.1	260.418	252.864	259.124		118.1	0.00962	0.01756	0.09728		268.1	-13.2824	-6.6432	-4.70916	-8.21159	4.49667	2.59615		268.1	-8.21159	2.59615	118.1
118.2	260.418	252.862	259.115		118.2	0.0119	0.01585	0.09141		268.2	-13.2701	-6.64431	-4.73037	-8.21492	4.48127	2.58726		268.2	-8.21492	2.58726	118.2
118.3	260.418	252.86	259.105		118.3	0.01417	0.01393	0.08438		268.3	-13.2549	-6.65175	-4.7544	-8.22035	4.46206	2.57617		268.3	-8.22035	2.57617	118.3
118.4	260.415	252.859	259.096		118.4	0.0133	0.01253	0.07736		268.4	-13.2454	-6.65883	-4.7844	-8.22953	4.44379	2.56562		268.4	-8.22953	2.56562	118.4
118.5	260.411	252.86	259.087		118.5	0.01181	0.01375	0.0717		268.5	-13.2396	-6.65904	-4.80558	-8.23475	4.43232	2.559		268.5	-8.23475	2.559	118.5
118.6	260.41	252.865	259.077		118.6	0.01251	0.01916	0.06467		268.6	-13.2254	-6.66612	-4.82709	-8.23953	4.4147	2.54883		268.6	-8.23953	2.54883	118.6
118.7	260.407	252.869	259.068		118.7	0.01217	0.02279	0.05828		268.7	-13.2124	-6.67575	-4.83981	-8.24265	4.40073	2.54076		268.7	-8.24265	2.54076	118.7
118.8	260.402	252.871	259.064		118.8	0.00921	0.02442	0.05691		268.8	-13.2107	-6.6816	-4.85097	-8.24777	4.39444	2.53713		268.8	-8.24777	2.53713	118.8
118.9	260.397	252.872	259.061		118.9	0.00677	0.02564	0.05637		268.9	-13.2138	-6.68901	-4.85961	-8.25413	4.39149	2.53543		268.9	-8.25413	2.53543	118.9
119	260.392	252.872	259.059		119	0.00423	0.02602	0.0571		269	-13.2083	-6.69579	-4.87044	-8.25819	4.38303	2.53054		269	-8.25819	2.53054	119
119.1	260.39	252.872	259.06		119.1	0.00399	0.02567	0.06054		269.1	-13.195	-6.70038	-4.88631	-8.26057	4.36856	2.52219		269.1	-8.26057	2.52219	119.1
119.2	260.389	252.873	259.063		119.2	0.00522	0.02616	0.06681		269.2	-13.1902	-6.70371	-4.89621	-8.26338	4.36143	2.51807		269.2	-8.26338	2.51807	119.2
119.3	260.386	252.873	259.069		119.3	0.00425	0.02686	0.07528		269.3	-13.1857	-6.70674	-4.91112	-8.26786	4.35259	2.51297		269.3	-8.26786	2.51297	119.3
119.4	260.381	252.872	259.073		119.4	0.0016	0.02556	0.08218		269.4	-13.1884	-6.70065	-4.93044	-8.27318	4.34779	2.5102		269.4	-8.27318	2.5102	119.4
119.5	260.375	252.87	259.074		119.5	-0.00146	0.02375	0.08531		269.5	-13.2	-6.68388	-4.94691	-8.27692	4.35104	2.51208		269.5	-8.27692	2.51208	119.5
119.6	260.37	252.864	259.073		119.6	-0.00484	0.01785	0.08688		269.6	-13.2033	-6.66711	-4.959	-8.27648	4.35141	2.51229		269.6	-8.27648	2.51229	119.6
119.7	260.363	252.857	259.069		119.7	-0.00958	0.00996	0.08613		269.7	-13.2085	-6.65538	-4.96827	-8.2774	4.35302	2.51322		269.7	-8.2774	2.51322	119.7
119.8	260.355	252.849	259.065		119.8	-0.01526	0.0027	0.08455		269.8	-13.2163	-6.64959	-4.96779	-8.2779	4.35868	2.51649		269.8	-8.2779	2.51649	119.8
119.9	260.346	252.841	259.061		119.9	-0.02126	-0.0053	0.0835		269.9	-13.2253	-6.64665	-4.95603	-8.276	4.3688	2.52233		269.9	-8.276	2.52233	119.9
120	260.342	252.833	259.055		120	-0.0237	-0.01329	0.08024		270	-13.2296	-6.64716	-4.93986	-8.27221	4.37728	2.52722		270	-8.27221	2.52722	120
120.1	260.338	252.826	259.047		120.1	-0.02477	-0.02118	0.07447		270.1	-13.2223	-6.65361	-4.92399	-8.26663	4.37799	2.52764		270.1	-8.26663	2.52764	120.1
120.2	260.334	252.821	259.036		120.2	-0.02679	-0.02614	0.06619		270.2	-13.2172	-6.65979	-4.90812	-8.26169	4.38002	2.52881		270.2	-8.26169	2.52881	120.2
120.3	260.331	252.815	259.026		120.3	-0.02797	-0.03183	0.05885		270.3	-13.2086	-6.67191	-4.89165	-8.25738	4.37928	2.52838		270.3	-8.25738	2.52838	120.3
120.4	260.329	252.81	259.019		120.4	-0.02758	-0.0371	0.05466		270.4	-13.1972	-6.68277	-4.87671	-8.25222	4.37664	2.52685		270.4	-8.25222	2.52685	120.4
120.5	260.329	252.809	259.016		120.5	-0.02499	-0.03798	0.05475		270.5	-13.1927	-6.6861	-4.86369	-8.24749	4.37852	2.52794		270.5	-8.24749	2.52794	120.5
120.6	260.332	252.806	259.016		120.6	-0.01989	-0.04094	0.05778		270.6	-13.1847	-6.68943	-4.84218	-8.23877	4.38175	2.52981		270.6	-8.23877	2.52981	120.6
120.7	260.336	252.8	259.016		120.7	-0.01385	-0.04674	0.06007		270.7	-13.1755	-6.68745	-4.82535	-8.22943	4.38343	2.53078		270.7	-8.22943	2.53078	120.7
120.8	260.337	252.796	259.016		120.8	-0.01011	-0.05138	0.06278		270.8	-13.1814	-6.67758	-4.81737	-8.22544	4.39159	2.53548		270.8	-8.22544	2.53548	120.8
120.9	260.34	252.791	259.017		120.9	-0.00522	-0.05624	0.06644		270.9	-13.1876	-6.66678	-4.79835	-8.21756	4.40436	2.54286		270.9	-8.21756	2.54286	120.9
121	260.343	252.787	259.015		121	0.000196719	-0.06004	0.06748		271	-13.1881	-6.65691	-4.77402	-8.20634	4.41585	2.54949		271	-8.20634	2.54949	121
121.1	260.346	252.786	259.009		121.1	0.00561	-0.06134	0.06412		271.1	-13.1958	-6.64611	-4.75596	-8.1993	4.42913	2.55716		271.1	-8.1993	2.55716	121.1
121.2	260.349	252.783	259		121.2	0.01071	-0.0641	0.05793		271.2	-13.2076	-6.63846	-4.73853	-8.19488	4.44391	2.56569		271.2	-8.19488	2.56569	121.2
121.3	260.35	252.78	258.99		121.3	0.01382	-0.06748	0.0507		271.3	-13.2126	-6.63426	-4.72296	-8.18993	4.45348	2.57122		271.3	-8.18993	2.57122	121.3
121.4	260.35	252.778	258.98		121.4	0.0161	-0.06972	0.04294		271.4	-13.2081	-6.63351	-4.70115	-8.18091	4.45957	2.57473		271.4	-8.18091	2.57473	121.4
121.5	260.349	252.777	258.97		121.5	0.01753	-0.07038	0.03581		271.5	-13.2067	-6.62898	-4.67304	-8.16958	4.47057	2.58109		271.5	-8.16958	2.58109	121.5
121.6	260.351	252.776	258.96		121.6	0.0219	-0.07157	0.02878		271.6	-13.2054	-6.62604	-4.64649	-8.1593	4.48071	2.58694		271.6	-8.1593	2.58694	121.6
121.7	260.352	252.774	258.95		121.7	0.02533	-0.07349	0.02155		271.7	-13.2005	-6.6168	-4.62402	-8.14712	4.48838	2.59137		271.7	-8.14712	2.59137	121.7
121.8	260.351	252.772	258.942		121.8	0.02697	-0.07489	0.01589		271.8	-13.2005	-6.60003	-4.60095	-8.13381	4.50025	2.59822		271.8	-8.13381	2.59822	121.8
121.9	260.352	252.77	258.937		121.9	0.02988	-0.07723	0.01378		271.9	-13.2041	-6.59553	-4.57473	-8.12479	4.51337	2.6058		271.9	-8.12479	2.6058	121.9
122	260.353	252.769	258.934		122	0.0333	-0.07873	0.01315		272	-13.2012	-6.59382	-4.54662	-8.11388	4.52309	2.61141		272	-8.11388	2.61141	122
122.1	260.352	252.772	258.93		122.1	0.03464	-0.07511	0.01199		272.1	-13.1917	-6.5937	-4.53168	-8.10568	4.52365	2.61173		272.1	-8.10568	2.61173	122.1
122.2	260.349	252.781	258.927		122.2	0.03335	-0.06698	0.01135		272.2	-13.1878	-6.5961	-4.52556	-8.10315	4.52349	2.61164		272.2	-8.10315	2.61164	122.2
122.3	260.345	252.79	258.922		122.3	0.03185	-0.05791	0.00998		272.3	-13.1843	-6.59691	-4.521	-8.10072	4.52317	2.61145		272.3	-8.10072	2.61145	122.3
122.4	260.342	252.799	258.918		122.4	0.03088	-0.04852	0.00777		272.4	-13.1753	-6.60465	-4.5378	-8.10593	4.51023	2.60398		272.4	-8.10593	2.60398	122.4
122.5	260.34	252.807	258.911		122.5	0.03169	-0.0405	0.00441		272.5	-13.1737	-6.61236	-4.56468	-8.1169	4.49737	2.59656		272.5	-8.1169	2.59656	122.5
122.6	260.339	252.811	258.907		122.6	0.03292	-0.03645	0.00241		272.6	-13.1736	-6.61413	-4.59183	-8.12651	4.48632	2.59018		272.6	-8.12651	2.59018	122.6
122.7	260.338	252.809	258.904		122.7	0.03415	-0.03911	0.00261		272.7	-13.165	-6.61809	-4.62624	-8.13644	4.46728	2.57919		272.7	-8.13644	2.57919	122.7
122.8	260.335	252.807	258.901		122.8	0.03349	-0.04082	0.00239		272.8	-13.1448	-6.61797	-4.66848	-8.14374	4.43935	2.56306		272.8	-8.14374	2.56306	122.8
122.9	260.331	252.804	258.902		122.9	0.03189	-0.04337	0.00563		272.9	-13.1208	-6.62037	-4.70505	-8.14874	4.41114	2.54677		272.9	-8.14874	2.54677	122.9
123	260.331	252.802	258.907		123	0.03364	-0.04623	0.01305		273	-13.094	-6.62967	-4.73913	-8.15427	4.38113	2.52945		273	-8.15427	2.52945	123
123.1	260.332	252.8	258.91		123.1	0.03686	-0.04752	0.01943		273.1	-13.0704	-6.64023	-4.7748	-8.1618	4.35207	2.51267		273.1	-8.1618	2.51267	123.1
123.2	260.331	252.799	258.914		123.2	0.03871	-0.04934	0.02591		273.2	-13.0633	-6.65424	-4.80006	-8.17255	4.33583	2.50329		273.2	-8.17255	2.50329	123.2
123.3	260.33	252.794	258.918		123.3	0.04015	-0.05367	0.03281		273.3	-13.0617	-6.67014	-4.81656	-8.18279	4.32568	2.49743		273.3	-8.18279	2.49743	123.3
123.4	260.327	252.79	258.92		123.4	0.03897	-0.05769	0.03761		273.4	-13.0572	-6.68634	-4.83021	-8.19124	4.315	2.49127		273.4	-8.19124	2.49127	123.4
123.5	260.319	252.788	258.92		123.5	0.03297	-0.06034	0.04054		273.5	-13.0555	-6.69312	-4.84137	-8.19666	4.30853	2.48753		273.5	-8.19666	2.48753	123.5
123.6	260.312	252.784	258.919		123.6	0.02844	-0.06394	0.0421		273.6	-13.0541	-6.6927	-4.83366	-8.1935	4.31084	2.48887		273.6	-8.1935	2.48887	123.6
123.7	260.306	252.78	258.919		123.7	0.02517	-0.06795	0.04481		273.7	-13.0553	-6.68724	-4.8153	-8.18595	4.31961	2.49393		273.7	-8.18595	2.49393	123.7
123.8	260.299	252.778	258.92		123.8	0.02001	-0.07029	0.04794		273.8	-13.0609	-6.67956	-4.80384	-8.18142	4.32854	2.49909		273.8	-8.18142	2.49909	123.8
123.9	260.293	252.776	258.92		123.9	0.0159	-0.07211	0.05097		273.9	-13.0611	-6.68007	-4.78419	-8.17511	4.33625	2.50353		273.9	-8.17511	2.50353	123.9
124	260.288	252.772	258.92		124	0.01356	-0.07634	0.05336		274	-13.0553	-6.68562	-4.76709	-8.16934	4.33875	2.50498		274	-8.16934	2.50498	124
124.1	260.283	252.766	258.917		124.1	0.0106	-0.08182	0.05377		274.1	-13.0389	-6.69963	-4.76097	-8.16649	4.32951	2.49964		274.1	-8.16649	2.49964	124.1
124.2	260.277	252.763	258.914		124.2	0.00743	-0.08489	0.05272		274.2	-13.0196	-6.70956	-4.74888	-8.15935	4.32177	2.49517		274.2	-8.15935	2.49517	124.2
124.3	260.272	252.761	258.909		124.3	0.00395	-0.08702	0.05103		274.3	-13.0025	-6.7113	-4.72923	-8.14769	4.31964	2.49395		274.3	-8.14769	2.49395	124.3
124.4	260.266	252.76	258.904		124.4	0.00109	-0.08831	0.0483		274.4	-12.982	-6.71214	-4.71495	-8.13637	4.31363	2.49048		274.4	-8.13637	2.49048	124.4
124.5	260.263	252.763	258.899		124.5	1.83923e-05	-0.08531	0.0463		274.5	-12.9647	-6.70668	-4.7019	-8.12441	4.30996	2.48835		274.5	-8.12441	2.48835	124.5
124.6	260.263	252.771	258.895		124.6	0.00187	-0.07708	0.04535		274.6	-12.9514	-6.70059	-4.68321	-8.11172	4.31092	2.48891		274.6	-8.11172	2.48891	124.6
124.7	260.263	252.782	258.889		124.7	0.00457	-0.06613	0.04178		274.7	-12.933	-6.69858	-4.67019	-8.1006	4.30614	2.48615		274.7	-8.1006	2.48615	124.7
124.8	260.263	252.795	258.881		124.8	0.00642	-0.05308	0.03633		274.8	-12.9147	-6.6909	-4.66122	-8.08895	4.3007	2.48301		274.8	-8.08895	2.48301	124.8
124.9	260.265	252.812	258.876		124.9	0.01121	-0.03689	0.03443		274.9	-12.9011	-6.68169	-4.64757	-8.07679	4.3	2.4826		274.9	-8.07679	2.4826	124.9
125	260.267	252.827	258.874		125	0.01505	-0.02111	0.03495		275	-12.8887	-6.68124	-4.64145	-8.07048	4.29558	2.48005		275	-8.07048	2.48005	125
125.1	260.267	252.84	258.871		125.1	0.01733	-0.00848	0.03473		275.1	-12.883	-6.67263	-4.64253	-8.06606	4.29333	2.47875		275.1	-8.06606	2.47875	125.1
125.2	260.264	252.851	258.867		125.2	0.01709	0.00205	0.03304		275.2	-12.887	-6.65808	-4.64271	-8.06259	4.29785	2.48136		275.2	-8.06259	2.48136	125.2
125.3	260.26	252.857	258.863		125.3	0.01559	0.00809	0.03157		275.3	-12.8897	-6.65418	-4.63878	-8.06089	4.30158	2.48352		275.3	-8.06089	2.48352	125.3
125.4	260.257	252.859	258.857		125.4	0.01462	0.01067	0.02883		275.4	-12.888	-6.65313	-4.6248	-8.05532	4.30637	2.48629		275.4	-8.05532	2.48629	125.4
125.5	260.25	252.865	258.848		125.5	0.01009	0.01608	0.02223		275.5	-12.8939	-6.65835	-4.60926	-8.05384	4.31502	2.49128		275.5	-8.05384	2.49128	125.5
125.6	260.244	252.869	258.841		125.6	0.0064	0.02065	0.01772		275.6	-12.9076	-6.66888	-4.59684	-8.05778	4.32597	2.4976		275.6	-8.05778	2.4976	125.6
125.7	260.24	252.872	258.836		125.7	0.00438	0.02281	0.0153		275.7	-12.9103	-6.6807	-4.58508	-8.05871	4.33032	2.50011		275.7	-8.05871	2.50011	125.7
125.8	260.236	252.875	258.828		125.8	0.00247	0.02602	0.01068		275.8	-12.9156	-6.69096	-4.58679	-8.06445	4.33095	2.50047		275.8	-8.06445	2.50047	125.8
125.9	260.23	252.879	258.822		125.9	-0.00154	0.02964	0.00691		275.9	-12.9277	-6.69741	-4.59984	-8.075	4.33149	2.50079		275.9	-8.075	2.50079	125.9
126	260.225	252.88	258.819		126	-0.00387	0.03118	0.00658		276	-12.9358	-6.70893	-4.61034	-8.08502	4.32995	2.4999		276	-8.08502	2.4999	126
126.1	260.221	252.88	258.817		126.1	-0.00547	0.03093	0.0073		276.1	-12.9385	-6.71664	-4.62117	-8.09211	4.32591	2.49757		276.1	-8.09211	2.49757	126.1
126.2	260.216	252.88	258.816		126.2	-0.00864	0.03079	0.00939		276.2	-12.9403	-6.71811	-4.63485	-8.09776	4.3212	2.49485		276.2	-8.09776	2.49485	126.2
126.3	260.214	252.879	258.814		126.3	-0.00773	0.02949	0.01043		276.3	-12.9396	-6.7233	-4.63971	-8.10086	4.31801	2.493		276.3	-8.10086	2.493	126.3
126.4	260.215	252.875	258.811		126.4	-0.00503	0.02621	0.00968		276.4	-12.9332	-6.71943	-4.62855	-8.09373	4.31953	2.49388		276.4	-8.09373	2.49388	126.4
126.5	260.216	252.875	258.808		126.5	-0.0014	0.02586	0.00926		276.5	-12.9271	-6.708	-4.61145	-8.08219	4.3248	2.49692		276.5	-8.08219	2.49692	126.5
126.6	260.221	252.877	258.807		126.6	0.00579	0.02771	0.01092		276.6	-12.9311	-6.69498	-4.5915	-8.07253	4.33711	2.50403		276.6	-8.07253	2.50403	126.6
126.7	260.227	252.876	258.808		126.7	0.01383	0.02704	0.0152		276.7	-12.9326	-6.67854	-4.57062	-8.06058	4.34892	2.51085		276.7	-8.06058	2.51085	126.7
126.8	260.232	252.877	258.807		126.8	0.02102	0.02774	0.01697		276.8	-12.929	-6.65988	-4.56228	-8.05039	4.35324	2.51334		276.8	-8.05039	2.51334	126.8
126.9	260.238	252.881	258.807		126.9	0.02979	0.03137	0.01916		276.9	-12.9286	-6.63747	-4.55961	-8.04189	4.35767	2.5159		276.9	-8.04189	2.5159	126.9
127	260.246	252.882	258.807		127	0.03949	0.0328	0.02187		277	-12.9235	-6.62571	-4.55757	-8.03559	4.35752	2.51582		277	-8.03559	2.51582	127
127.1	260.251	252.883	258.802		127.1	0.04679	0.03381	0.02019		277.1	-12.9158	-6.62025	-4.56369	-8.03326	4.35167	2.51244		277.1	-8.03326	2.51244	127.1
127.2	260.251	252.885	258.797		127.2	0.0498	0.03523	0.01735		277.2	-12.8975	-6.6126	-4.5714	-8.02717	4.33956	2.50545		277.2	-8.02717	2.50545	127.2
127.3	260.25	252.883	258.795		127.3	0.05051	0.03384	0.01787		277.3	-12.878	-6.60651	-4.57656	-8.02034	4.32752	2.4985		277.3	-8.02034	2.4985	127.3
127.4	260.246	252.883	258.794		127.4	0.04901	0.03401	0.01995		277.4	-12.8565	-6.59949	-4.5849	-8.01362	4.3133	2.49028		277.4	-8.01362	2.49028	127.4
127.5	260.24	252.885	258.794		127.5	0.04479	0.03565	0.02277		277.5	-12.8284	-6.59874	-4.58946	-8.00554	4.29586	2.48022		277.5	-8.00554	2.48022	127.5
127.6	260.234	252.884	258.796		127.6	0.0411	0.03446	0.02695		277.6	-12.811	-6.60018	-4.5849	-7.99871	4.28769	2.4755		277.6	-7.99871	2.4755	127.6
127.7	260.229	252.884	258.797		127.7	0.03898	0.03463	0.03081		277.7	-12.799	-6.59787	-4.57122	-7.98937	4.28677	2.47497		277.7	-7.98937	2.47497	127.7
127.8	260.223	252.884	258.797		127.8	0.03507	0.03407	0.03363		277.8	-12.7926	-6.59586	-4.56072	-7.98307	4.2877	2.4755		277.8	-7.98307	2.4755	127.8
127.9	260.217	252.882	258.794		127.9	0.03138	0.03267	0.03351		277.9	-12.7991	-6.59448	-4.55427	-7.98262	4.29413	2.47922		277.9	-7.98262	2.47922	127.9
128	260.214	252.882	258.789		128	0.0301	0.03274	0.03141		278	-12.8091	-6.58806	-4.55316	-7.98343	4.3012	2.4833		278	-7.98343	2.4833	128
128.1	260.21	252.881	258.784		128.1	0.0286	0.03145	0.02931		278.1	-12.8134	-6.58167	-4.57626	-7.99043	4.29545	2.47998		278.1	-7.99043	2.47998	128.1
128.2	260.204	252.879	258.781		128.2	0.02554	0.0289	0.02814		278.2	-12.8224	-6.57276	-4.6119	-8.00234	4.28785	2.47559		278.2	-8.00234	2.47559	128.2
128.3	260.196	252.872	258.777		128.3	0.01985	0.02174	0.02772		278.3	-12.8351	-6.56604	-4.6419	-8.01436	4.28433	2.47356		278.3	-8.01436	2.47356	128.3
128.4	260.187	252.864	258.773		128.4	0.01302	0.01395	0.02593		278.4	-12.8376	-6.56433	-4.66782	-8.02324	4.27581	2.46864		278.4	-8.02324	2.46864	128.4
128.5	260.178	252.859	258.766		128.5	0.00577	0.00962	0.02215		278.5	-12.844	-6.56232	-4.69152	-8.03263	4.27051	2.46558		278.5	-8.03263	2.46558	128.5
128.6	260.168	252.853	258.761		128.6	-0.0018	0.00341	0.0191		278.6	-12.8556	-6.56817	-4.70769	-8.04381	4.26967	2.4651		278.6	-8.04381	2.4651	128.6
128.7	260.159	252.847	258.756		128.7	-0.00843	-0.00343	0.01763		278.7	-12.8592	-6.57654	-4.71633	-8.0507	4.26692	2.4635		278.7	-8.0507	2.4635	128.7
128.8	260.15	252.843	258.753		128.8	-0.01536	-0.00724	0.01678		278.8	-12.8689	-6.58584	-4.72245	-8.05906	4.26836	2.46434		278.8	-8.05906	2.46434	128.8
128.9	260.143	252.84	258.752		128.9	-0.01989	-0.01	0.01876		278.9	-12.8857	-6.59199	-4.722	-8.06657	4.27696	2.4693		278.9	-8.06657	2.4693	128.9
129	260.139	252.839	258.754		129	-0.0217	-0.01129	0.02283		279	-12.8985	-6.59595	-4.71711	-8.07052	4.28539	2.47417		279	-8.07052	2.47417	129
129.1	260.138	252.838	258.752		129.1	-0.0209	-0.01227	0.02408		279.1	-12.9135	-6.61092	-4.722	-8.08214	4.28935	2.47646		279.1	-8.08214	2.47646	129.1
129.2	260.136	252.835	258.75		129.2	-0.0203	-0.01524	0.0248		279.2	-12.9376	-6.62805	-4.7121	-8.09257	4.30385	2.48483		279.2	-8.09257	2.48483	129.2
129.3	260.133	252.831	258.751		129.3	-0.02095	-0.01873	0.02846		279.3	-12.9638	-6.64803	-4.69593	-8.1026	4.32162	2.49509		279.3	-8.1026	2.49509	129.3
129.4	260.13	252.829	258.75		129.4	-0.0214	-0.02138	0.03044		279.4	-12.9813	-6.67053	-4.68006	-8.11064	4.33396	2.50221		279.4	-8.11064	2.50221	129.4
129.5	260.126	252.829	258.745		129.5	-0.02352	-0.02079	0.02812		279.5	-12.9885	-6.68361	-4.66044	-8.11084	4.34359	2.50777		279.5	-8.11084	2.50777	129.5
129.6	260.12	252.829	258.738		129.6	-0.02722	-0.02083	0.02351		279.6	-12.994	-6.6885	-4.63923	-8.10725	4.35434	2.51398		279.6	-8.10725	2.51398	129.6
129.7	260.116	252.827	258.728		129.7	-0.02903	-0.02369	0.01638		279.7	-12.9952	-6.68964	-4.62117	-8.10199	4.36199	2.5184		279.7	-8.10199	2.5184	129.7
129.8	260.115	252.829	258.716		129.8	-0.02707	-0.02153	0.00695		279.8	-12.9841	-6.69393	-4.60656	-8.09485	4.36091	2.51777		279.8	-8.09485	2.51777	129.8
129.9	260.115	252.833	258.704		129.9	-0.0249	-0.01728	-0.00186		279.9	-12.9683	-6.6897	-4.59477	-8.08424	4.35745	2.51577		279.9	-8.08424	2.51577	129.9
130	260.115	252.836	258.694		130	-0.02325	-0.01417	-0.00972		280	-12.95	-6.68049	-4.58772	-8.07272	4.35149	2.51233		280	-8.07272	2.51233	130
130.1	260.116	252.841	258.683		130.1	-0.0193	-0.00898	-0.01811		280.1	-12.936	-6.67722	-4.58316	-8.06547	4.34604	2.50919		280.1	-8.06547	2.50919	130.1
130.2	260.12	252.849	258.67		130.2	-0.01368	-0.00147	-0.02827		280.2	-12.9262	-6.66264	-4.57137	-8.0534	4.34758	2.51007		280.2	-8.0534	2.51007	130.2
130.3	260.122	252.855	258.662		130.3	-0.00889	0.00467	-0.03362		280.3	-12.9185	-6.64683	-4.55928	-8.04155	4.35066	2.51185		280.3	-8.04155	2.51185	130.3
130.4	260.126	252.858	258.657		130.4	-0.00243	0.00725	-0.03551		280.4	-12.9046	-6.63915	-4.5516	-8.03179	4.34716	2.50984		280.4	-8.03179	2.50984	130.4
130.5	260.132	252.86	258.652		130.5	0.00529	0.00972	-0.03783		280.5	-12.8869	-6.62301	-4.54074	-8.01689	4.34417	2.50811		280.5	-8.01689	2.50811	130.5
130.6	260.136	252.86	258.652		130.6	0.01133	0.00958	-0.03532		280.6	-12.8777	-6.59715	-4.53966	-8.00484	4.34361	2.50779		280.6	-8.00484	2.50779	130.6
130.7	260.138	252.857	258.652		130.7	0.01623	0.00672	-0.0324		280.7	-12.8745	-6.57534	-4.5549	-8.00157	4.33929	2.50529		280.7	-8.00157	2.50529	130.7
130.8	260.142	252.854	258.65		130.8	0.02227	0.00354	-0.03147		280.8	-12.8753	-6.55293	-4.55976	-7.996	4.34154	2.50659		280.8	-7.996	2.50659	130.8
130.9	260.146	252.852	258.651		130.9	0.02873	0.000777887	-0.02855		280.9	-12.8755	-6.53019	-4.55331	-7.98634	4.348	2.51032		280.9	-7.98634	2.51032	130.9
131	260.149	252.847	258.651		131	0.03394	-0.00418	-0.02531		281	-12.8789	-6.51498	-4.55346	-7.98244	4.35238	2.51285		281	-7.98244	2.51285	131
131.1	260.15	252.843	258.651		131.1	0.03663	-0.0082	-0.0226		281.1	-12.881	-6.50481	-4.54608	-7.97729	4.35819	2.5162		281.1	-7.97729	2.5162	131.1
131.2	260.148	252.842	258.65		131.2	0.03765	-0.00917	-0.02093		281.2	-12.8843	-6.49623	-4.53273	-7.9711	4.36678	2.52116		281.2	-7.9711	2.52116	131.2
131.3	260.146	252.841	258.649		131.3	0.03751	-0.01015	-0.01895		281.3	-12.8946	-6.49233	-4.52409	-7.97034	4.37661	2.52684		281.3	-7.97034	2.52684	131.3
131.4	260.141	252.841	258.65		131.4	0.03508	-0.00988	-0.01593		281.4	-12.8999	-6.5007	-4.52175	-7.9741	4.37908	2.52826		281.4	-7.9741	2.52826	131.4
131.5	260.137	252.843	258.649		131.5	0.03295	-0.00782	-0.01405		281.5	-12.895	-6.50874	-4.52223	-7.97533	4.37482	2.5258		281.5	-7.97533	2.5258	131.5
131.6	260.134	252.846	258.648		131.6	0.0324	-0.00513	-0.01207		281.6	-12.8867	-6.50577	-4.52268	-7.97173	4.37049	2.5233		281.6	-7.97173	2.5233	131.6
131.7	260.13	252.845	258.649		131.7	0.03122	-0.00559	-0.00832		281.7	-12.886	-6.50973	-4.53165	-7.9758	4.36588	2.52064		281.7	-7.9758	2.52064	131.7
131.8	260.127	252.846	258.653		131.8	0.03035	-0.00542	-0.00194		281.8	-12.8778	-6.51654	-4.54341	-7.97924	4.35546	2.51462		281.8	-7.97924	2.51462	131.8
131.9	260.124	252.847	258.659		131.9	0.02896	-0.00388	0.00695		281.9	-12.8632	-6.51264	-4.54704	-7.9743	4.3465	2.50945		281.9	-7.9743	2.50945	131.9
132	260.121	252.844	258.667		132	0.02841	-0.00685	0.01731		282	-12.8622	-6.50562	-4.55001	-7.9726	4.34592	2.50912		282	-7.9726	2.50912	132
132.1	260.119	252.84	258.674		132.1	0.02891	-0.01139	0.02703		282.1	-12.858	-6.50487	-4.57152	-7.97812	4.33522	2.50294		282.1	-7.97812	2.50294	132.1
132.2	260.118	252.837	258.674		132.2	0.02982	-0.01447	0.03048		282.2	-12.8504	-6.50127	-4.5921	-7.98124	4.32347	2.49616		282.2	-7.98124	2.49616	132.2
132.3	260.115	252.836	258.671		132.3	0.02948	-0.01524	0.02974		282.3	-12.8433	-6.49017	-4.60797	-7.98049	4.31521	2.49139		282.3	-7.98049	2.49139	132.3
132.4	260.111	252.838	258.666		132.4	0.02767	-0.0137	0.02742		282.4	-12.8329	-6.48063	-4.63356	-7.98235	4.30099	2.48318		282.4	-7.98235	2.48318	132.4
132.5	260.105	252.841	258.657		132.5	0.02439	-0.00987	0.02134		282.5	-12.8243	-6.47295	-4.65162	-7.98295	4.29047	2.47711		282.5	-7.98295	2.47711	132.5
132.6	260.098	252.847	258.648		132.6	0.01944	-0.00488	0.01484		282.6	-12.8122	-6.46719	-4.65993	-7.97979	4.28148	2.47191		282.6	-7.97979	2.47191	132.6
132.7	260.092	252.849	258.64		132.7	0.01565	-0.00209	0.00949		282.7	-12.7967	-6.4611	-4.65789	-7.97191	4.27459	2.46794		282.7	-7.97191	2.46794	132.7
132.8	260.087	252.851	258.63		132.8	0.01279	-0.000763693	0.00257		282.8	-12.7678	-6.46128	-4.64673	-7.95859	4.26254	2.46098		282.8	-7.95859	2.46098	132.8
132.9	260.08	252.852	258.621		132.9	0.00836	0.000350224	-0.00362		282.9	-12.7328	-6.45897	-4.63623	-7.94266	4.2473	2.45218		282.9	-7.94266	2.45218	132.9
133	260.072	252.852	258.616		133	0.00205	0.00010414	-0.00582		283	-12.6975	-6.46419	-4.62852	-7.93007	4.22951	2.44191		283	-7.93007	2.44191	133
133.1	260.065	252.851	258.611		133.1	-0.00195	-0.000141943	-0.00814		283.1	-12.661	-6.48165	-4.62051	-7.92104	4.20905	2.4301		283.1	-7.92104	2.4301	133.1
133.2	260.059	252.852	258.606		133.2	-0.00596	0.000866974	-0.01076		283.2	-12.6323	-6.49473	-4.6059	-7.91097	4.19643	2.42281		283.2	-7.91097	2.42281	133.2
133.3	260.051	252.853	258.601		133.3	-0.01217	0.00104	-0.01276		283.3	-12.6102	-6.50685	-4.59036	-7.90247	4.18811	2.41801		283.3	-7.90247	2.41801	133.3
133.4	260.043	252.852	258.599		133.4	-0.01795	0.000269808	-0.01225		283.4	-12.5994	-6.52179	-4.58298	-7.9014	4.18251	2.41477		283.4	-7.9014	2.41477	133.4
133.5	260.036	252.851	258.596		133.5	-0.02228	-0.000290276	-0.01289		283.5	-12.5937	-6.53706	-4.57938	-7.90337	4.17819	2.41228		283.5	-7.90337	2.41228	133.5
133.6	260.026	252.851	258.591		133.6	-0.02995	-0.000642359	-0.01457		283.6	-12.5911	-6.54669	-4.57167	-7.90314	4.17823	2.4123		283.6	-7.90314	2.4123	133.6
133.7	260.015	252.848	258.588		133.7	-0.03877	-0.00372	-0.01521		283.7	-12.6007	-6.55755	-4.5621	-7.90678	4.1857	2.41661		283.7	-7.90678	2.41661	133.7
133.8	260.007	252.843	258.585		133.8	-0.04477	-0.00909	-0.01512		283.8	-12.6116	-6.56778	-4.55598	-7.91178	4.1926	2.4206		283.8	-7.91178	2.4206	133.8
133.9	259.997	252.839	258.585		133.9	-0.05202	-0.01332	-0.01313		283.9	-12.6152	-6.56925	-4.5486	-7.91103	4.19737	2.42336		283.9	-7.91103	2.42336	133.9
134	259.987	252.835	258.585		134	-0.0599	-0.01691	-0.0099		284	-12.6133	-6.5688	-4.53933	-7.90713	4.20005	2.4249		284	-7.90713	2.4249	134
134.1	259.98	252.83	258.586		134.1	-0.06475	-0.02218	-0.00645		284.1	-12.6062	-6.57717	-4.53321	-7.90554	4.19725	2.42328		284.1	-7.90554	2.42328	134.1
134.2	259.974	252.827	258.587		134.2	-0.06813	-0.02463	-0.00228		284.2	-12.5945	-6.58803	-4.53177	-7.90477	4.18955	2.41884		284.2	-7.90477	2.41884	134.2
134.3	259.969	252.827	258.592		134.3	-0.0713	-0.0255	0.00489		284.3	-12.5856	-6.59262	-4.52943	-7.90256	4.1848	2.4161		284.3	-7.90256	2.4161	134.3
134.4	259.965	252.825	258.595		134.4	-0.07269	-0.02743	0.01083		284.4	-12.5849	-6.59283	-4.52457	-7.90077	4.18632	2.41697		284.4	-7.90077	2.41697	134.4
134.5	259.964	252.825	258.594		134.5	-0.07135	-0.02746	0.01215		284.5	-12.5914	-6.59427	-4.5222	-7.90262	4.19068	2.41949		284.5	-7.90262	2.41949	134.5
134.6	259.963	252.827	258.593		134.6	-0.07013	-0.02541	0.01368		284.6	-12.6042	-6.58755	-4.52424	-7.90532	4.19806	2.42375		284.6	-7.90532	2.42375	134.6
134.7	259.959	252.83	258.592		134.7	-0.07194	-0.02241	0.01574		284.7	-12.6239	-6.56733	-4.52973	-7.90697	4.21007	2.43068		284.7	-7.90697	2.43068	134.7
134.8	259.956	252.831	258.588		134.8	-0.07249	-0.02129	0.01434		284.8	-12.6416	-6.54711	-4.54152	-7.91009	4.21856	2.43559		284.8	-7.91009	2.43559	134.8
134.9	259.956	252.832	258.582		134.9	-0.07042	-0.02028	0.01022		284.9	-12.6447	-6.52845	-4.54545	-7.9062	4.22174	2.43742		284.9	-7.9062	2.43742	134.9
135	259.958	252.832	258.574		135	-0.06668	-0.02032	0.00495		285	-12.6452	-6.50319	-4.53114	-7.89318	4.23185	2.44326		285	-7.89318	2.44326	135
135.1	259.959	252.831	258.568		135.1	-0.06263	-0.02109	0.00177		285.1	-12.6413	-6.48108	-4.51182	-7.87808	4.24099	2.44854		285.1	-7.87808	2.44854	135.1
135.2	259.965	252.832	258.566		135.2	-0.05502	-0.02071	0.00226		285.2	-12.6284	-6.46149	-4.48467	-7.85818	4.24771	2.45242		285.2	-7.85818	2.45242	135.2
135.3	259.973	252.834	258.568		135.3	-0.04457	-0.01834	0.00704		285.3	-12.6154	-6.4419	-4.44996	-7.83575	4.25743	2.45803		285.3	-7.83575	2.45803	135.3
135.4	259.98	252.838	258.573		135.4	-0.0355	-0.0145	0.01391		285.4	-12.5883	-6.43173	-4.4253	-7.8151	4.25368	2.45586		285.4	-7.8151	2.45586	135.4
135.5	259.986	252.842	258.576		135.5	-0.02684	-0.01014	0.02015		285.5	-12.5549	-6.41967	-4.4085	-7.79435	4.24361	2.45005		285.5	-7.79435	2.45005	135.5
135.6	259.993	252.846	258.582		135.6	-0.01797	-0.0063	0.02839		285.6	-12.5294	-6.41358	-4.39704	-7.77999	4.23485	2.44499		285.6	-7.77999	2.44499	135.6
135.7	259.996	252.85	258.59		135.7	-0.01245	-0.00278	0.03903		285.7	-12.5085	-6.41472	-4.39719	-7.77347	4.22291	2.4381		285.7	-7.77347	2.4381	135.7
135.8	259.995	252.854	258.596		135.8	-0.01069	0.00179	0.04726		285.8	-12.4808	-6.41427	-4.40583	-7.76696	4.20399	2.42717		285.8	-7.76696	2.42717	135.8
135.9	259.994	252.859	258.598		135.9	-0.00989	0.00688	0.05183		285.9	-12.454	-6.4173	-4.41132	-7.76086	4.18627	2.41695		285.9	-7.76086	2.41695	135.9
136	259.99	252.863	258.598		136	-0.0119	0.01019	0.05462		286	-12.4281	-6.41466	-4.41336	-7.75204	4.17139	2.40835		286	-7.75204	2.40835	136
136.1	259.983	252.863	258.594		136.1	-0.01633	0.00984	0.05374		286.1	-12.4085	-6.41172	-4.42827	-7.74951	4.15493	2.39885		286.1	-7.74951	2.39885	136.1
136.2	259.976	252.863	258.588		136.2	-0.02097	0.01012	0.04983		286.2	-12.3971	-6.4182	-4.44696	-7.7541	4.14003	2.39024		286.2	-7.7541	2.39024	136.2
136.3	259.967	252.862	258.58		136.3	-0.02738	0.00893	0.04425		286.3	-12.3838	-6.41964	-4.45656	-7.75334	4.12849	2.38358		286.3	-7.75334	2.38358	136.3
136.4	259.958	252.857	258.572		136.4	-0.03463	0.0046	0.03898		286.4	-12.3727	-6.41826	-4.46706	-7.75269	4.11831	2.37771		286.4	-7.75269	2.37771	136.4
136.5	259.949	252.856	258.565		136.5	-0.04157	0.00278	0.03444		286.5	-12.362	-6.42819	-4.48638	-7.75884	4.10294	2.36883		286.5	-7.75884	2.36883	136.5
136.6	259.937	252.857	258.559		136.6	-0.05123	0.00432	0.03095		286.6	-12.3534	-6.44064	-4.50477	-7.76626	4.08878	2.36066		286.6	-7.76626	2.36066	136.6
136.7	259.922	252.859	258.548		136.7	-0.06351	0.00648	0.02264		286.7	-12.3413	-6.44931	-4.52565	-7.7721	4.07229	2.35114		286.7	-7.7721	2.35114	136.7
136.8	259.91	252.863	258.535		136.8	-0.07338	0.00969	0.01244		286.8	-12.3302	-6.46017	-4.55502	-7.78181	4.0526	2.33977		286.8	-7.78181	2.33977	136.8
136.9	259.898	252.866	258.525		136.9	-0.08294	0.01342	0.00497		286.9	-12.3314	-6.4704	-4.57998	-7.79393	4.04165	2.33345		286.9	-7.79393	2.33345	136.9
137	259.886	252.869	258.516		137	-0.09271	0.01631	-0.000926459		287	-12.336	-6.46935	-4.60464	-7.80333	4.03461	2.32939		287	-7.80333	2.32939	137
137.1	259.876	252.869	258.508		137.1	-0.1002	0.01638	-0.00651		287.1	-12.3365	-6.47049	-4.63338	-7.81347	4.02335	2.32288		287.1	-7.81347	2.32288	137.1
137.2	259.868	252.871	258.502		137.2	-0.10518	0.0175	-0.01011		287.2	-12.3377	-6.48009	-4.65018	-7.82265	4.01575	2.3185		287.2	-7.82265	2.3185	137.2
137.3	259.86	252.874	258.501		137.3	-0.10984	0.0206	-0.00858		287.3	-12.3445	-6.48186	-4.66101	-7.82912	4.01501	2.31807		287.3	-7.82912	2.31807	137.3
137.4	259.857	252.877	258.5		137.4	-0.11074	0.0237	-0.00683		287.4	-12.3476	-6.47829	-4.67091	-7.83225	4.01343	2.31715		287.4	-7.83225	2.31715	137.4
137.5	259.86	252.879	258.498		137.5	-0.10472	0.02545	-0.00666		287.5	-12.3462	-6.48726	-4.67358	-7.83567	4.01009	2.31523		287.5	-7.83567	2.31523	137.5
137.6	259.863	252.882	258.495		137.6	-0.09871	0.02886	-0.00691		287.6	-12.3486	-6.49971	-4.66809	-7.8388	4.01154	2.31606		287.6	-7.8388	2.31606	137.6
137.7	259.866	252.887	258.491		137.7	-0.09332	0.03354	-0.00789		287.7	-12.3482	-6.51153	-4.65945	-7.83972	4.01276	2.31677		287.7	-7.83972	2.31677	137.7
137.8	259.868	252.89	258.483		137.8	-0.08856	0.03696	-0.01358		287.8	-12.3386	-6.5334	-4.65552	-7.84252	4.00536	2.3125		287.8	-7.84252	2.3125	137.8
137.9	259.869	252.894	258.475		137.9	-0.08432	0.04079	-0.01927		287.9	-12.3241	-6.54615	-4.64436	-7.8382	3.99958	2.30916		287.9	-7.8382	2.30916	137.9
138	259.869	252.896	258.47		138	-0.08155	0.04306	-0.02119		288	-12.3111	-6.54822	-4.62411	-7.82782	4.00008	2.30944		288	-7.82782	2.30944	138
138.1	259.868	252.896	258.466		138.1	-0.08046	0.04302	-0.02248		288.1	-12.3028	-6.55029	-4.60038	-7.81784	4.00463	2.31207		288.1	-7.81784	2.31207	138.1
138.2	259.866	252.896	258.465		138.2	-0.07926	0.04288	-0.02179		288.2	-12.2986	-6.54828	-4.57731	-7.80808	4.01187	2.31625		288.2	-7.80808	2.31625	138.2
138.3	259.864	252.898	258.465		138.3	-0.0789	0.04452	-0.01848		288.3	-12.308	-6.5469	-4.55673	-7.80387	4.0256	2.32418		288.3	-7.80387	2.32418	138.3
138.4	259.862	252.899	258.467		138.4	-0.07812	0.04553	-0.01391		288.4	-12.3182	-6.54429	-4.53363	-7.79872	4.04107	2.33311		288.4	-7.79872	2.33311	138.4
138.5	259.86	252.898	258.472		138.5	-0.0766	0.04434	-0.00714		288.5	-12.3295	-6.5454	-4.50867	-7.79451	4.05726	2.34246		288.5	-7.79451	2.34246	138.5
138.6	259.859	252.898	258.48		138.6	-0.07561	0.04451	0.00382		288.6	-12.3504	-6.55251	-4.4793	-7.79407	4.07979	2.35547		288.6	-7.79407	2.35547	138.6
138.7	259.854	252.898	258.487		138.7	-0.07745	0.04468	0.01331		288.7	-12.3688	-6.55458	-4.44555	-7.78965	4.10349	2.36915		288.7	-7.78965	2.36915	138.7
138.8	259.849	252.898	258.49		138.8	-0.0796	0.04465	0.01903		288.8	-12.3788	-6.55668	-4.41051	-7.78199	4.12303	2.38043		288.8	-7.78199	2.38043	138.8
138.9	259.844	252.903	258.492		138.9	-0.08165	0.04964	0.02402		288.9	-12.379	-6.5622	-4.36797	-7.76972	4.13977	2.3901		288.9	-7.76972	2.3901	138.9
139	259.838	252.911	258.494		139	-0.08568	0.05693	0.02796		289	-12.3764	-6.56112	-4.32321	-7.75357	4.1569	2.39999		289	-7.75357	2.39999	139
139.1	259.829	252.918	258.493		139.1	-0.09108	0.06453	0.02939		289.1	-12.3668	-6.55914	-4.2885	-7.73816	4.16623	2.40537		289.1	-7.73816	2.40537	139.1
139.2	259.822	252.927	258.491		139.2	-0.09553	0.07287	0.0306		289.2	-12.3526	-6.55524	-4.26951	-7.72579	4.16675	2.40567		289.2	-7.72579	2.40567	139.2
139.3	259.817	252.935	258.49		139.3	-0.098	0.0811	0.03224		289.3	-12.3406	-6.53565	-4.25583	-7.71068	4.16848	2.40667		289.3	-7.71068	2.40667	139.3
139.4	259.812	252.942	258.488		139.4	-0.10057	0.0885	0.03221		289.4	-12.3289	-6.52326	-4.24593	-7.69935	4.16783	2.4063		289.4	-7.69935	2.4063	139.4
139.5	259.808	252.948	258.484		139.5	-0.10178	0.0938	0.03091		289.5	-12.3137	-6.51057	-4.24515	-7.6898	4.16152	2.40265		289.5	-7.6898	2.40265	139.5
139.6	259.804	252.952	258.48		139.6	-0.10288	0.09785	0.03004		289.6	-12.3045	-6.49194	-4.24122	-7.67921	4.16067	2.40217		289.6	-7.67921	2.40217	139.6
139.7	259.796	252.955	258.477		139.7	-0.10828	0.10053	0.02979		289.7	-12.3034	-6.4761	-4.23573	-7.67175	4.16462	2.40445		289.7	-7.67175	2.40445	139.7
139.8	259.79	252.955	258.476		139.8	-0.11106	0.10092	0.03111		289.8	-12.3052	-6.46686	-4.2384	-7.67015	4.16584	2.40515		289.8	-7.67015	2.40515	139.8
139.9	259.785	252.955	258.476		139.9	-0.11342	0.1013	0.03369		289.9	-12.3073	-6.46047	-4.242	-7.66992	4.16645	2.4055		289.9	-7.66992	2.4055	139.9
140	259.775	252.954	258.477		140	-0.12007	0.09969	0.03711		290	-12.3044	-6.44874	-4.23399	-7.66237	4.16983	2.40745		290	-7.66237	2.40745	140
140.1	259.768	252.949	258.475		140.1	-0.12484	0.09463	0.03728		290.1	-12.2974	-6.43824	-4.23321	-7.65627	4.16777	2.40626		290.1	-7.65627	2.40626	140.1
140.2	259.765	252.944	258.47		140.2	-0.12542	0.0903	0.03484		290.2	-12.2878	-6.42996	-4.24029	-7.65269	4.16077	2.40222		290.2	-7.65269	2.40222	140.2
140.3	259.762	252.942	258.466		140.3	-0.12485	0.08785	0.03334		290.3	-12.2808	-6.42291	-4.23918	-7.64764	4.15837	2.40083		290.3	-7.64764	2.40083	140.3
140.4	259.759	252.939	258.46		140.4	-0.12532	0.08446	0.03037		290.4	-12.2801	-6.42123	-4.23996	-7.64709	4.15788	2.40055		290.4	-7.64709	2.40055	140.4
140.5	259.757	252.932	258.455		140.5	-0.12517	0.07783	0.02824		290.5	-12.2762	-6.42048	-4.24767	-7.64812	4.15267	2.39755		290.5	-7.64812	2.39755	140.5
140.6	259.753	252.926	258.453		140.6	-0.12575	0.07183	0.0282		290.6	-12.2736	-6.41973	-4.25097	-7.6481	4.14998	2.39599		290.6	-7.6481	2.39599	140.6
140.7	259.75	252.918	258.452		140.7	-0.12644	0.06394	0.02984		290.7	-12.277	-6.42336	-4.25802	-7.65278	4.14843	2.3951		290.7	-7.65278	2.3951	140.7
140.8	259.746	252.908	258.451		140.8	-0.12723	0.05375	0.03168		290.8	-12.275	-6.4311	-4.27293	-7.65967	4.14008	2.39027		290.8	-7.65967	2.39027	140.8
140.9	259.744	252.9	258.448		140.9	-0.12665	0.04565	0.03123		290.9	-12.2767	-6.43254	-4.2822	-7.66383	4.13706	2.38853		290.9	-7.66383	2.38853	140.9
141	259.742	252.893	258.444		141	-0.12598	0.03891	0.02983		291	-12.2839	-6.43242	-4.28016	-7.66549	4.14189	2.39132		291	-7.66549	2.39132	141
141.1	259.739	252.886	258.441		141.1	-0.12645	0.03154	0.02958		291.1	-12.2841	-6.43671	-4.27122	-7.66401	4.14503	2.39313		291.1	-7.66401	2.39313	141.1
141.2	259.737	252.881	258.436		141.2	-0.12494	0.02627	0.02693		291.2	-12.2767	-6.43785	-4.26633	-7.66031	4.14277	2.39183		291.2	-7.66031	2.39183	141.2
141.3	259.735	252.877	258.43		141.3	-0.12426	0.02205	0.02333		291.3	-12.2657	-6.43866	-4.26243	-7.65559	4.13808	2.38912		291.3	-7.65559	2.38912	141.3
141.4	259.733	252.87	258.424		141.4	-0.12422	0.01552	0.02068		291.4	-12.2505	-6.44292	-4.25943	-7.65095	4.13023	2.38459		291.4	-7.65095	2.38459	141.4
141.5	259.733	252.865	258.418		141.5	-0.12134	0.00993	0.01708		291.5	-12.2268	-6.44187	-4.2621	-7.6436	4.11611	2.37644		291.5	-7.6436	2.37644	141.5
141.6	259.734	252.859	258.414		141.6	-0.11721	0.00414	0.01526		291.6	-12.2066	-6.42981	-4.2654	-7.63395	4.10528	2.37018		291.6	-7.63395	2.37018	141.6
141.7	259.733	252.853	258.409		141.7	-0.11538	-0.00208	0.01282		291.7	-12.1952	-6.41682	-4.27812	-7.63005	4.09561	2.3646		291.7	-7.63005	2.3646	141.7
141.8	259.737	252.849	258.402		141.8	-0.10843	-0.0062	0.00817		291.8	-12.1879	-6.40791	-4.29837	-7.63139	4.08458	2.35823		291.8	-7.63139	2.35823	141.8
141.9	259.74	252.846	258.394		141.9	-0.10293	-0.00854	0.00332		291.9	-12.1777	-6.39585	-4.32021	-7.63127	4.07185	2.35088		291.9	-7.63127	2.35088	141.9
142	259.741	252.845	258.388		142	-0.09901	-0.01014	-0.000695176		292	-12.1714	-6.38283	-4.33731	-7.6305	4.06332	2.34596		292	-7.6305	2.34596	142
142.1	259.744	252.844	258.382		142.1	-0.093	-0.01123	-0.00345		292.1	-12.1653	-6.37236	-4.35444	-7.6307	4.05462	2.34094		292.1	-7.6307	2.34094	142.1
142.2	259.747	252.843	258.376		142.2	-0.08772	-0.01242	-0.00716		292.2	-12.1526	-6.36501	-4.36872	-7.62879	4.04292	2.33418		292.2	-7.62879	2.33418	142.2
142.3	259.745	252.839	258.372		142.3	-0.08714	-0.01612	-0.00866		292.3	-12.144	-6.35955	-4.3626	-7.62206	4.04142	2.33332		292.3	-7.62206	2.33332	142.3
142.4	259.743	252.834	258.371		142.4	-0.08647	-0.02087	-0.00744		292.4	-12.133	-6.35565	-4.34454	-7.61105	4.04313	2.3343		292.4	-7.61105	2.3343	142.4
142.5	259.742	252.832	258.367		142.5	-0.08401	-0.02342	-0.00842		292.5	-12.1206	-6.34485	-4.32711	-7.59752	4.04494	2.33534		292.5	-7.59752	2.33534	142.5
142.6	259.739	252.831	258.363		142.6	-0.08417	-0.02419	-0.00971		292.6	-12.1063	-6.33972	-4.30938	-7.58515	4.04494	2.33534		292.6	-7.58515	2.33534	142.6
142.7	259.733	252.831	258.359		142.7	-0.08748	-0.0237	-0.01163		292.7	-12.0928	-6.34146	-4.29069	-7.57497	4.04466	2.33518		292.7	-7.57497	2.33518	142.7
142.8	259.726	252.833	258.354		142.8	-0.09245	-0.02258	-0.01408		292.8	-12.0845	-6.34449	-4.28142	-7.57013	4.04334	2.33442		292.8	-7.57013	2.33442	142.8
142.9	259.721	252.835	258.349		142.9	-0.0946	-0.02042	-0.01569		292.9	-12.0734	-6.34281	-4.26996	-7.56205	4.04206	2.33368		292.9	-7.56205	2.33368	142.9
143	259.716	252.837	258.35		143	-0.09602	-0.01826	-0.01279		293	-12.072	-6.32886	-4.25127	-7.55072	4.05102	2.33886		293	-7.55072	2.33886	143
143.1	259.712	252.838	258.352		143.1	-0.09776	-0.01715	-0.0077		293.1	-12.0835	-6.31743	-4.22973	-7.54357	4.06795	2.34863		293.1	-7.54357	2.34863	143.1
143.2	259.709	252.841	258.353		143.2	-0.09771	-0.01478	-0.00407		293.2	-12.0875	-6.31386	-4.21356	-7.53832	4.0773	2.35403		293.2	-7.53832	2.35403	143.2
143.3	259.706	252.842	258.356		143.3	-0.09818	-0.01324	0.000705197		293.3	-12.0925	-6.30714	-4.19895	-7.53285	4.08701	2.35964		293.3	-7.53285	2.35964	143.3
143.4	259.704	252.841	258.358		143.4	-0.0974	-0.01401	0.0058		293.4	-12.0968	-6.30543	-4.18059	-7.52759	4.09715	2.36549		293.4	-7.52759	2.36549	143.4
143.5	259.703	252.839	258.359		143.5	-0.09568	-0.01677	0.00901		293.5	-12.0822	-6.31506	-4.16598	-7.52108	4.09359	2.36344		293.5	-7.52108	2.36344	143.5
143.6	259.702	252.835	258.359		143.6	-0.09364	-0.02047	0.01211		293.6	-12.0664	-6.32058	-4.15515	-7.51404	4.08842	2.36045		293.6	-7.51404	2.36045	143.6
143.7	259.702	252.833	258.359		143.7	-0.09098	-0.0226	0.01479		293.7	-12.0562	-6.31605	-4.14681	-7.50637	4.08686	2.35955		293.7	-7.50637	2.35955	143.7
143.8	259.704	252.83	258.355		143.8	-0.08674	-0.02578	0.01266		293.8	-12.0445	-6.30558	-4.15137	-7.50049	4.07999	2.35558		293.8	-7.50049	2.35558	143.8
143.9	259.708	252.825	258.346		143.9	-0.07947	-0.03011	0.00645		293.9	-12.0281	-6.29289	-4.15656	-7.49251	4.07057	2.35014		293.9	-7.49251	2.35014	143.9
144	259.711	252.821	258.339		144	-0.07377	-0.03455	0.00222		294	-12.017	-6.28242	-4.15296	-7.48412	4.0674	2.34832		294	-7.48412	2.34832	144
144.1	259.712	252.817	258.33		144.1	-0.06995	-0.03909	-0.00368		294.1	-11.9993	-6.27222	-4.13835	-7.46996	4.06505	2.34696		294.1	-7.46996	2.34696	144.1
144.2	259.713	252.813	258.32		144.2	-0.06635	-0.04237	-0.01115		294.2	-11.9753	-6.26268	-4.12404	-7.45402	4.05896	2.34344		294.2	-7.45402	2.34344	144.2
144.3	259.714	252.813	258.314		144.3	-0.06284	-0.04272	-0.01527		294.3	-11.9586	-6.24498	-4.11069	-7.43808	4.0577	2.34271		294.3	-7.43808	2.34271	144.3
144.4	259.714	252.811	258.308		144.4	-0.05965	-0.04454	-0.01824		294.4	-11.9403	-6.22224	-4.09326	-7.41859	4.058	2.34289		294.4	-7.41859	2.34289	144.4
144.5	259.714	252.808	258.303		144.5	-0.05709	-0.04729	-0.02089		294.5	-11.9172	-6.20484	-4.08495	-7.40234	4.05113	2.33892		294.5	-7.40234	2.33892	144.5
144.6	259.714	252.809	258.3		144.6	-0.05443	-0.04702	-0.02156		294.6	-11.8989	-6.18555	-4.08039	-7.38829	4.04566	2.33576		294.6	-7.38829	2.33576	144.6
144.7	259.711	252.809	258.297		144.7	-0.05449	-0.04695	-0.02149		294.7	-11.8872	-6.17538	-4.07991	-7.38083	4.04083	2.33297		294.7	-7.38083	2.33297	144.7
144.8	259.709	252.808	258.295		144.8	-0.05371	-0.04803	-0.02079		294.8	-11.8767	-6.17871	-4.08666	-7.3807	4.03173	2.32772		294.8	-7.3807	2.32772	144.8
144.9	259.707	252.809	258.297		144.9	-0.05251	-0.04723	-0.01633		294.9	-11.8729	-6.18678	-4.09845	-7.38603	4.02356	2.323		294.9	-7.38603	2.323	144.9
145	259.703	252.812	258.299		145	-0.05424	-0.04341	-0.01165		295	-11.8743	-6.19167	-4.11054	-7.39218	4.01871	2.3202		295	-7.39218	2.3202	145
145.1	259.699	252.816	258.298		145.1	-0.05513	-0.03886	-0.01012		295.1	-11.8727	-6.20601	-4.12419	-7.40095	4.01006	2.31521		295.1	-7.40095	2.31521	145.1
145.2	259.697	252.818	258.296		145.2	-0.05404	-0.03631	-0.01026		295.2	-11.8613	-6.22881	-4.13976	-7.40994	3.99395	2.30591		295.2	-7.40994	2.30591	145.2
145.3	259.696	252.82	258.295		145.3	-0.05242	-0.03334	-0.00852		295.3	-11.8442	-6.25131	-4.15938	-7.41829	3.97309	2.29386		295.3	-7.41829	2.29386	145.3
145.4	259.696	252.823	258.294		145.4	-0.05038	-0.02901	-0.00625		295.4	-11.8306	-6.27723	-4.17963	-7.42915	3.95341	2.2825		295.4	-7.42915	2.2825	145.4
145.5	259.695	252.827	258.292		145.5	-0.04782	-0.02436	-0.00619		295.5	-11.8189	-6.30381	-4.20021	-7.44096	3.93456	2.27162		295.5	-7.44096	2.27162	145.5
145.6	259.695	252.835	258.29		145.6	-0.04526	-0.01542	-0.00539		295.6	-11.8049	-6.3219	-4.22706	-7.4513	3.91315	2.25926		295.6	-7.4513	2.25926	145.6
145.7	259.696	252.845	258.289		145.7	-0.04166	-0.00512	-0.00396		295.7	-11.7964	-6.33279	-4.23726	-7.45547	3.9026	2.25317		295.7	-7.45547	2.25317	145.7
145.8	259.696	252.852	258.285		145.8	-0.03868	0.00277	-0.00525		295.8	-11.7941	-6.34617	-4.23867	-7.45963	3.89882	2.25098		295.8	-7.45963	2.25098	145.8
145.9	259.696	252.858	258.279		145.9	-0.03591	0.00973	-0.00864		295.9	-11.7829	-6.35232	-4.23663	-7.4573	3.89262	2.2474		295.9	-7.4573	2.2474	145.9
146	259.695	252.864	258.277		146	-0.03397	0.01615	-0.00836		296	-11.7769	-6.34686	-4.21197	-7.44524	3.90023	2.2518		296	-7.44524	2.2518	146
146.1	259.693	252.866	258.272		146.1	-0.03351	0.01902	-0.01039		296.1	-11.7758	-6.34704	-4.18827	-7.43705	3.90946	2.25713		296.1	-7.43705	2.25713	146.1
146.2	259.691	252.859	258.263		146.2	-0.03241	0.01299	-0.01692		296.2	-11.766	-6.35226	-4.16958	-7.42928	3.91106	2.25805		296.2	-7.42928	2.25805	146.2
146.3	259.688	252.852	258.254		146.3	-0.03289	0.00664	-0.02365		296.3	-11.7568	-6.34932	-4.14996	-7.41869	3.91454	2.26006		296.3	-7.41869	2.26006	146.3
146.4	259.685	252.843	258.246		146.4	-0.03347	-0.00169	-0.0284		296.4	-11.7526	-6.34293	-4.13409	-7.40988	3.91973	2.26306		296.4	-7.40988	2.26306	146.4
146.5	259.685	252.835	258.24		146.5	-0.0308	-0.00898	-0.03189		296.5	-11.75	-6.34122	-4.12167	-7.40429	3.92369	2.26535		296.5	-7.40429	2.26535	146.5
146.6	259.687	252.83	258.235		146.6	-0.02615	-0.01292	-0.03476		296.6	-11.7433	-6.34455	-4.11651	-7.40145	3.9217	2.26419		296.6	-7.40145	2.26419	146.6
146.7	259.689	252.827	258.232		146.7	-0.02055	-0.01508	-0.03501		296.7	-11.736	-6.33753	-4.10565	-7.39305	3.92314	2.26503		296.7	-7.39305	2.26503	146.7
146.8	259.692	252.825	258.23		146.8	-0.01558	-0.01671	-0.03473		296.8	-11.7299	-6.3261	-4.09356	-7.38319	3.92639	2.2669		296.8	-7.38319	2.2669	146.8
146.9	259.692	252.825	258.228		146.9	-0.0126	-0.01562	-0.03435		296.9	-11.7194	-6.3153	-4.09215	-7.37563	3.92264	2.26474		296.9	-7.37563	2.26474	146.9
147	259.689	252.825	258.226		147	-0.01266	-0.01454	-0.03323		297	-11.7115	-6.30198	-4.09389	-7.36912	3.91932	2.26282		297	-7.36912	2.26282	147
147.1	259.683	252.827	258.225		147.1	-0.01544	-0.01198	-0.03149		297.1	-11.7048	-6.3006	-4.09371	-7.36636	3.91586	2.26082		297.1	-7.36636	2.26082	147.1
147.2	259.677	252.832	258.224		147.2	-0.01864	-0.00681	-0.03027		297.2	-11.6893	-6.30144	-4.10172	-7.36415	3.90382	2.25387		297.2	-7.36415	2.25387	147.2
147.3	259.672	252.835	258.222		147.3	-0.02184	-0.00227	-0.02916		297.3	-11.6782	-6.29094	-4.10502	-7.35805	3.89773	2.25035		297.3	-7.35805	2.25035	147.3
147.4	259.664	252.836	258.221		147.4	-0.02629	-0.000552451	-0.02825		297.4	-11.6756	-6.28674	-4.09764	-7.35332	3.89993	2.25163		297.4	-7.35332	2.25163	147.4
147.5	259.658	252.837	258.218		147.5	-0.03022	0.000744104	-0.02829		297.5	-11.6683	-6.28503	-4.09248	-7.34859	3.89827	2.25067		297.5	-7.34859	2.25067	147.5
147.6	259.651	252.838	258.219		147.6	-0.03384	0.00225	-0.02529		297.6	-11.6584	-6.27612	-4.09104	-7.34186	3.89463	2.24857		297.6	-7.34186	2.24857	147.6
147.7	259.646	252.836	258.22		147.7	-0.03578	0.00166	-0.02093		297.7	-11.6514	-6.26439	-4.0824	-7.33273	3.89595	2.24933		297.7	-7.33273	2.24933	147.7
147.8	259.644	252.834	258.221		147.8	-0.035	-0.00018023	-0.01814		297.8	-11.6491	-6.25734	-4.07442	-7.32695	3.89897	2.25107		297.8	-7.32695	2.25107	147.8
147.9	259.642	252.831	258.218		147.9	-0.03474	-0.00223	-0.01818		297.9	-11.6518	-6.26319	-4.07613	-7.33038	3.89897	2.25107		297.9	-7.33038	2.25107	147.9
148	259.638	252.83	258.211		148	-0.03585	-0.00198	-0.02219		298	-11.6511	-6.27123	-4.06719	-7.32984	3.90121	2.25236		298	-7.32984	2.25236	148
148.1	259.631	252.831	258.205		148.1	-0.03978	-0.000791564	-0.026		298.1	-11.657	-6.28086	-4.0551	-7.33098	3.90822	2.25641		298.1	-7.33098	2.25641	148.1
148.2	259.623	252.83	258.195		148.2	-0.04517	-0.000332008	-0.03347		298.2	-11.6638	-6.30051	-4.04991	-7.33806	3.91153	2.25832		298.2	-7.33806	2.25832	148.2
148.3	259.616	252.827	258.183		148.3	-0.04942	-0.00312	-0.04303		298.3	-11.6574	-6.31641	-4.04379	-7.3392	3.9085	2.25657		298.3	-7.3392	2.25657	148.3
148.4	259.61	252.818	258.171		148.4	-0.05272	-0.01114	-0.05208		298.4	-11.6472	-6.31662	-4.0317	-7.33185	3.90795	2.25626		298.4	-7.33185	2.25626	148.4
148.5	259.603	252.81	258.158		148.5	-0.05665	-0.01885	-0.06258		298.5	-11.6452	-6.31836	-4.0221	-7.32857	3.91069	2.25784		298.5	-7.32857	2.25784	148.5
148.6	259.596	252.801	258.148		148.6	-0.06152	-0.02645	-0.06984		298.6	-11.642	-6.32358	-4.02006	-7.32855	3.90909	2.25692		298.6	-7.32855	2.25692	148.6
148.7	259.588	252.791	258.143		148.7	-0.06671	-0.03562	-0.0725		298.7	-11.6384	-6.32661	-4.01991	-7.32832	3.9068	2.25559		298.7	-7.32832	2.25559	148.7
148.8	259.581	252.781	258.138		148.8	-0.07095	-0.04552	-0.07463		298.8	-11.644	-6.32901	-4.02102	-7.33134	3.90908	2.25691		298.8	-7.33134	2.25691	148.8
148.9	259.577	252.772	258.135		148.9	-0.07237	-0.05281	-0.0754		298.9	-11.6471	-6.33546	-4.01928	-7.33393	3.91068	2.25783		298.9	-7.33393	2.25783	148.9
149	259.575	252.767	258.136		149	-0.07096	-0.05801	-0.07135		299	-11.646	-6.33912	-4.01316	-7.33276	3.91223	2.25873		299	-7.33276	2.25873	149
149.1	259.576	252.759	258.141		149.1	-0.06715	-0.06456	-0.06396		299.1	-11.6415	-6.34464	-4.0152	-7.33378	3.90819	2.25639		299.1	-7.33378	2.25639	149.1
149.2	259.579	252.757	258.146		149.2	-0.06207	-0.0663	-0.05698		299.2	-11.6241	-6.3549	-4.02258	-7.33387	3.89419	2.24831		299.2	-7.33387	2.24831	149.2
149.3	259.58	252.76	258.151		149.3	-0.05784	-0.06207	-0.04864		299.3	-11.5964	-6.35508	-4.02807	-7.32651	3.87654	2.23812		299.3	-7.32651	2.23812	149.3
149.4	259.581	252.766	258.158		149.4	-0.05444	-0.05544	-0.03926		299.4	-11.5702	-6.34806	-4.02603	-7.31477	3.86388	2.23081		299.4	-7.31477	2.23081	149.4
149.5	259.58	252.775	258.164		149.5	-0.0524	-0.04534	-0.03081		299.5	-11.5531	-6.34509	-4.02084	-7.30636	3.85707	2.22688		299.5	-7.30636	2.22688	149.5
149.6	259.577	252.785	258.17		149.6	-0.05215	-0.03515	-0.02237		299.6	-11.5389	-6.34215	-4.0188	-7.29995	3.85046	2.22306		299.6	-7.29995	2.22306	149.6
149.7	259.573	252.794	258.174		149.7	-0.05377	-0.02495	-0.01602		299.7	-11.5237	-6.33291	-4.01583	-7.29082	3.84452	2.21963		299.7	-7.29082	2.21963	149.7
149.8	259.568	252.803	258.174		149.8	-0.05655	-0.01549	-0.01313		299.8	-11.5167	-6.32904	-4.0119	-7.28589	3.84282	2.21865		299.8	-7.28589	2.21865	149.8
149.9	259.561	252.81	258.172		149.9	-0.06069	-0.00791	-0.01212		299.9	-11.5078	-6.33645	-4.00638	-7.28355	3.83936	2.21665		299.9	-7.28355	2.21665	149.9
150	259.557	252.813	258.172		150	-0.0618	-0.00358	-0.01037		300	-11.4901	-6.3492	-4.00185	-7.2804	3.83001	2.21126		300	-7.2804	2.21126	150
150.1	259.552	252.813	258.17		150.1	-0.06353	-0.00301	-0.00937		300.1	-11.4791	-6.35946	-4.002	-7.28017	3.82261	2.20699		300.1	-7.28017	2.20699	150.1
150.2	259.546	252.815	258.166		150.2	-0.06662	-0.000564901	-0.01034		300.2	-11.4761	-6.37314	-4.00623	-7.28516	3.81754	2.20406		300.2	-7.28516	2.20406	150.2
150.3	259.542	252.817	258.162		150.3	-0.06804	0.00262	-0.01248		300.3	-11.4685	-6.38463	0	-5.95103	5.74651	3.31775		300.3	-5.95103	3.31775	150.3
150.4	259.534	252.818	258.155		150.4	-0.07354	0.00475	-0.01639
150.5	259.525	252.82	258.149		150.5	-0.07925	0.00668	-0.01988
150.6	259.519	252.819	258.147		150.6	-0.08245	0.00714	-0.01929
150.7	259.514	252.816	258.15		150.7	-0.08523	0.00498	-0.0143
150.8	259.508	252.816	258.156		150.8	-0.08811	0.00533	-0.00523
150.9	259.502	252.818	258.162		150.9	-0.09121	0.0083	0.00363
151	259.501	252.82	258.165		151	-0.0899	0.01128	0.00925
151.1	259.502	252.821	258.166		151.1	-0.08629	0.01299	0.01288
151.2	259.505	252.821	258.166		151.2	-0.07997	0.01324	0.01546
151.3	259.513	252.822	258.163		151.3	-0.06934	0.01548	0.015
151.4	259.521	252.823	258.16		151.4	-0.05893	0.01709	0.01423
151.5	259.528	252.823	258.157		151.5	-0.04915	0.01787	0.01377
151.6	259.534	252.824	258.151		151.6	-0.04072	0.01958	0.0106
151.7	259.539	252.824	258.146		151.7	-0.03293	0.02057	0.00836
151.8	259.543	252.822	258.142		151.8	-0.02618	0.01914	0.00633
151.9	259.546	252.817	258.135		151.9	-0.02006	0.01499	0.00232
152	259.547	252.81	258.127		152	-0.01572	0.00854	-0.00348
152.1	259.545	252.804	258.118		152.1	-0.01567	0.00303	-0.0099
152.2	259.539	252.799	258.107		152.2	-0.01824	-0.00111	-0.01779
152.3	259.534	252.795	258.096		152.3	-0.0205	-0.00432	-0.02641
152.4	259.526	252.791	258.087		152.4	-0.02631	-0.0071	-0.03273
152.5	259.519	252.79	258.08		152.5	-0.02982	-0.0078	-0.03779
152.6	259.52	252.791	258.073		152.6	-0.02622	-0.00566	-0.04223
152.7	259.522	252.794	258.068		152.7	-0.02177	-0.00206	-0.04425
152.8	259.522	252.795	258.065		152.8	-0.0189	-0.000553461	-0.04502
152.9	259.521	252.797	258.063		152.9	-0.01717	0.00263	-0.04381
153	259.52	252.801	258.064		153	-0.01577	0.00738	-0.04049
153.1	259.516	252.801	258.065		153.1	-0.01624	0.00815	-0.03697
153.2	259.513	252.8	258.065		153.2	-0.01735	0.0084	-0.03418
153.3	259.509	252.8	258.064		153.3	-0.01782	0.00876	-0.03265
153.4	259.505	252.798	258.064		153.4	-0.01924	0.00733	-0.03028
153.5	259.5	252.795	258.064		153.5	-0.0217	0.00549	-0.02738
153.6	259.495	252.793	258.061		153.6	-0.02406	0.00448	-0.02847
153.7	259.488	252.79	258.058		153.7	-0.02799	0.0017	-0.02798
153.8	259.478	252.784	258.059		153.8	-0.03486	-0.00297	-0.0253
153.9	259.47	252.782	258.059		153.9	-0.04046	-0.00461	-0.02209
154	259.462	252.78	258.063		154	-0.04554	-0.00593	-0.01574
154.1	259.453	252.777	258.067		154.1	-0.05199	-0.00777	-0.00908
154.2	259.445	252.778	258.071		154.2	-0.05697	-0.00658	-0.00304
154.3	259.437	252.78	258.073		154.3	-0.06289	-0.00371	0.00163
154.4	259.425	252.781	258.072		154.4	-0.07184	-0.00179	0.00359
154.5	259.412	252.781	258.073		154.5	-0.08153	-0.00143	0.0069
154.6	259.402	252.78	258.072		154.6	-0.08923	-0.00139	0.00843
154.7	259.394	252.778	258.07		154.7	-0.09452	-0.00208	0.00892
154.8	259.388	252.775	258.067		154.8	-0.09793	-0.00466	0.00846
154.9	259.384	252.772	258.06		154.9	-0.09914	-0.00734	0.00424
155	259.383	252.767	258.051		155	-0.09679	-0.01107	-0.00208
155.1	259.385	252.761	258.043		155.1	-0.09234	-0.01585	-0.00735
155.2	259.386	252.758	258.036		155.2	-0.08831	-0.01884	-0.01221
155.3	259.388	252.758	258.027		155.3	-0.08377	-0.01775	-0.01752
155.4	259.388	252.759	258.02		155.4	-0.0811	-0.01572	-0.02218
155.5	259.384	252.759	258.011		155.5	-0.08241	-0.01516	-0.02799
155.6	259.378	252.761	258.002		155.6	-0.08498	-0.01281	-0.03453
155.7	259.373	252.763	257.991		155.7	-0.08755	-0.00974	-0.04233
155.8	259.369	252.765	257.982		155.8	-0.08866	-0.00729	-0.04898
155.9	259.369	252.765	257.972		155.9	-0.08662	-0.0062	-0.05552
156	259.37	252.765	257.965		156	-0.08238	-0.00522	-0.05987
156.1	259.37	252.763	257.963		156.1	-0.0792	-0.00623	-0.05856
156.2	259.371	252.76	257.963		156.2	-0.07538	-0.00922	-0.05631
156.3	259.376	252.756	257.96		156.3	-0.06821	-0.01243	-0.05626
156.4	259.38	252.751	257.958		156.4	-0.06125	-0.01584	-0.05516
156.5	259.382	252.748	257.96		156.5	-0.05629	-0.01842	-0.05092
156.6	259.385	252.747	257.958		156.6	-0.05027	-0.01859	-0.04982
156.7	259.388	252.749	257.955		156.7	-0.04499	-0.01624	-0.05008
156.8	259.387	252.752	257.954		156.8	-0.04327	-0.01212	-0.04793
156.9	259.385	252.756	257.951		156.9	-0.0429	-0.00695	-0.04746
157	259.383	252.762	257.946		157	-0.04181	-0.000520136	-0.04982
157.1	259.379	252.769	257.939		157.1	-0.04249	0.00758	-0.05427
157.2	259.373	252.776	257.928		157.2	-0.04611	0.01464	-0.06248
157.3	259.37	252.781	257.915		157.3	-0.0468	0.02075	-0.07217
157.4	259.368	252.787	257.905		157.4	-0.0457	0.0277	-0.07944
157.5	259.362	252.793	257.897		157.5	-0.04879	0.03402	-0.08494
157.6	259.355	252.798	257.888		157.6	-0.05314	0.03961	-0.09054
157.7	259.348	252.801	257.882		157.7	-0.05749	0.04374	-0.09384
157.8	259.34	252.8	257.879		157.8	-0.06268	0.04357	-0.094
157.9	259.333	252.798	257.878		157.9	-0.06713	0.04277	-0.09237
158	259.329	252.799	257.877		158	-0.06824	0.04396	-0.08991
158.1	259.327	252.797	257.874		158.1	-0.06714	0.04306	-0.09017
158.2	259.326	252.794	257.869		158.2	-0.06574	0.04049	-0.09211
158.3	259.328	252.793	257.863		158.3	-0.06056	0.04021	-0.0952
158.4	259.334	252.791	257.859		158.4	-0.05213	0.03941	-0.09693
158.5	259.339	252.787	257.856		158.5	-0.04392	0.03579	-0.09656
158.6	259.341	252.782	257.853		158.6	-0.03927	0.03154	-0.09745
158.7	259.337	252.779	257.851		158.7	-0.04016	0.02907	-0.09604
158.8	259.33	252.774	257.853		158.8	-0.04451	0.02482	-0.09106
158.9	259.32	252.765	257.856		158.9	-0.05221	0.01742	-0.08525
159	259.309	252.758	257.86		159	-0.06022	0.01045	-0.07871
159.1	259.3	252.751	257.866		159.1	-0.06625	0.00431	-0.06944
159.2	259.294	252.743	257.873		159.2	-0.07018	-0.00224	-0.05965
159.3	259.29	252.739	257.877		159.3	-0.07107	-0.00576	-0.05248
159.4	259.29	252.737	257.878		159.4	-0.0682	-0.00687	-0.04866
159.5	259.291	252.733	257.878		159.5	-0.06428	-0.0105	-0.04568
159.6	259.291	252.729	257.875		159.6	-0.06193	-0.01318	-0.04615
159.7	259.294	252.728	257.872		159.7	-0.05633	-0.01376	-0.04662
159.8	259.297	252.724	257.868		159.8	-0.0501	-0.01728	-0.04698
159.9	259.299	252.719	257.863		159.9	-0.04524	-0.02122	-0.04955
160	259.303	252.716	257.857		160	-0.0386	-0.0238	-0.05274
160.1	259.305	252.713	257.854		160.1	-0.03373	-0.02554	-0.05269
160.2	259.305	252.712	257.853		160.2	-0.03075	-0.02571	-0.05107
160.3	259.303	252.712	257.853		160.3	-0.03018	-0.02493	-0.04777
160.4	259.302	252.715	257.857		160.4	-0.02836	-0.02123	-0.04081
160.5	259.304	252.718	257.863		160.5	-0.02403	-0.01773	-0.03238
160.6	259.303	252.719	257.866		160.6	-0.02222	-0.01602	-0.02625
160.7	259.302	252.721	257.869		160.7	-0.02082	-0.01252	-0.02044
160.8	259.301	252.722	257.873		160.8	-0.0188	-0.0108	-0.01327
160.9	259.298	252.723	257.873		160.9	-0.01929	-0.00993	-0.01039
161	259.292	252.726	257.87		161	-0.02218	-0.0058	-0.01055
161.1	259.29	252.731	257.865		161.1	-0.02163	-2.36553e-06	-0.01259
161.2	259.289	252.734	257.857		161.2	-0.02002	0.00433	-0.01861
161.3	259.288	252.74	257.847		161.3	-0.01884	0.01097	-0.02568
161.4	259.288	252.749	257.839		161.4	-0.01598	0.02053	-0.03044
161.5	259.286	252.754	257.831		161.5	-0.01511	0.02644	-0.0351
161.6	259.282	252.755	257.822		161.6	-0.01664	0.02784	-0.04175
161.7	259.277	252.754	257.815		161.7	-0.01933	0.02798	-0.04599
161.8	259.272	252.749	257.811		161.8	-0.0217	0.02352	-0.0473
161.9	259.267	252.743	257.808		161.9	-0.02376	0.01781	-0.04714
162	259.263	252.738	257.807		162	-0.02467	0.01355	-0.04499
162.1	259.26	252.73	257.808		162.1	-0.02558	0.007	-0.04096
162.2	259.254	252.725	257.811		162.2	-0.02837	0.00212	-0.03505
162.3	259.248	252.721	257.815		162.3	-0.03179	-0.000561701	-0.0285
162.4	259.246	252.718	257.818		162.4	-0.03166	-0.00293	-0.0229
162.5	259.247	252.717	257.818		162.5	-0.02796	-0.0032	-0.02002
162.6	259.246	252.72	257.814		162.6	-0.02614	0.000188965	-0.02102
162.7	259.245	252.723	257.812		162.7	-0.02422	0.00473	-0.02034
162.8	259.247	252.728	257.812		162.8	-0.01979	0.01011	-0.01735
162.9	259.248	252.73	257.81		162.9	-0.01589	0.01329	-0.01625
163	259.247	252.731	257.807		163	-0.0146	0.01438	-0.0162
163.1	259.243	252.731	257.806		163.1	-0.01613	0.01515	-0.01405
163.2	259.235	252.729	257.804		163.2	-0.02071	0.01436	-0.01316
163.3	259.228	252.727	257.8		163.3	-0.02559	0.01335	-0.01447
163.4	259.22	252.725	257.796		163.4	-0.0309	0.01172	-0.01557
163.5	259.212	252.721	257.791		163.5	-0.03631	0.00914	-0.01761
163.6	259.204	252.718	257.784		163.6	-0.04193	0.00677	-0.02217
163.7	259.197	252.716	257.776		163.7	-0.04556	0.00493	-0.02724
163.8	259.195	252.713	257.772		163.8	-0.04573	0.00277	-0.02834
163.9	259.192	252.707	257.769		163.9	-0.04601	-0.00253	-0.02839
164	259.188	252.701	257.765		164	-0.04692	-0.0073	-0.02939
164.1	259.187	252.698	257.764		164.1	-0.04542	-0.00967	-0.02798
164.2	259.186	252.693	257.764		164.2	-0.04329	-0.01424	-0.0252
164.3	259.186	252.689	257.763		164.3	-0.04096	-0.01755	-0.02316
164.4	259.186	252.687	257.76		164.4	-0.0382	-0.01887	-0.02279
164.5	259.185	252.685	257.757		164.5	-0.03639	-0.01966	-0.02305
164.6	259.185	252.684	257.752		164.6	-0.03395	-0.02014	-0.02562
164.7	259.183	252.682	257.745		164.7	-0.03318	-0.02084	-0.02923
164.8	259.183	252.682	257.739		164.8	-0.03074	-0.02027	-0.03253
164.9	259.185	252.679	257.733		164.9	-0.02568	-0.02264	-0.03604
165	259.187	252.675	257.726		165	-0.02104	-0.02553	-0.03965
165.1	259.191	252.673	257.722		165.1	-0.01451	-0.02696	-0.04116
165.2	259.197	252.671	257.719		165.2	-0.00589	-0.02859	-0.04111
165.3	259.199	252.668	257.719		165.3	-0.00157	-0.03002	-0.03813
165.4	259.198	252.669	257.72		165.4	0.000457319	-0.02893	-0.03399
165.5	259.2	252.672	257.72		165.5	0.00499	-0.02533	-0.03101
165.6	259.193	252.674	257.721		165.6	0.000629917	-0.02225	-0.02771
165.7	259.19	252.678	257.718		165.7	-6.97848e-05	-0.01781	-0.02713
165.8	259.184	252.68	257.715		165.8	-0.00339	-0.01432	-0.02771
165.9	259.175	252.68	257.71		165.9	-0.00942	-0.01396	-0.02975
166	259.171	252.682	257.705		166	-0.01096	-0.01068	-0.032
166.1	259.169	252.686	257.702		166.1	-0.01061	-0.00582	-0.03237
166.2	259.166	252.687	257.7		166.2	-0.01079	-0.00442	-0.03116
166.3	259.163	252.685	257.699		166.3	-0.01138	-0.00563	-0.02954
166.4	259.158	252.685	257.698		166.4	-0.01313	-0.00496	-0.02771
166.5	259.153	252.683	257.7		166.5	-0.0155	-0.00649	-0.02242
166.6	259.151	252.676	257.705		166.6	-0.01453	-0.01242	-0.01452
166.7	259.153	252.672	257.71		166.7	-0.00988	-0.01584	-0.00714
166.8	259.159	252.668	257.714		166.8	-0.0021	-0.01894	-0.000383224
166.9	259.164	252.663	257.718		166.9	0.00631	-0.02308	0.00668
167	259.168	252.659	257.72		167	0.01273	-0.02639	0.01187
167.1	259.171	252.656	257.722		167.1	0.01862	-0.02897	0.01632
167.2	259.174	252.652	257.722		167.2	0.02368	-0.03144	0.0193
167.3	259.179	252.647	257.718		167.3	0.03188	-0.03622	0.01872
167.4	259.187	252.641	257.713		167.4	0.0426	-0.04131	0.01647
167.5	259.188	252.64	257.709		167.5	0.04608	-0.04158	0.01516
167.6	259.186	252.64	257.705		167.6	0.04633	-0.04102	0.01365
167.7	259.185	252.639	257.7		167.7	0.04772	-0.04087	0.01182
167.8	259.181	252.638	257.698		167.8	0.04681	-0.04125	0.01312
167.9	259.176	252.636	257.699		167.9	0.04433	-0.04236	0.01663
168	259.172	252.637	257.698		168	0.04301	-0.04075	0.01846
168.1	259.169	252.637	257.698		168.1	0.04273	-0.03976	0.02113
168.2	259.167	252.634	257.695		168.2	0.0437	-0.04224	0.0214
168.3	259.166	252.628	257.688		168.3	0.04478	-0.04733	0.01768
168.4	259.165	252.626	257.679		168.4	0.04712	-0.04823	0.01114
168.5	259.165	252.626	257.67		168.5	0.04904	-0.04798	0.00522
168.6	259.16	252.624	257.665		168.6	0.04719	-0.0494	0.00255
168.7	259.157	252.627	257.659		168.7	0.0467	-0.04528	-0.000432146
168.8	259.158	252.634	257.656		168.8	0.04998	-0.0378	-0.000693879
168.9	259.161	252.639	257.654		168.9	0.0564	-0.03169	0.000929389
169	259.17	252.642	257.653		169	0.06711	-0.02746	0.00255
169.1	259.177	252.648	257.654		169.1	0.07741	-0.02145	0.00637
169.2	259.181	252.651	257.655		169.2	0.08372	-0.01681	0.01009
169.3	259.185	252.652	257.653		169.3	0.09035	-0.01509	0.01109
169.4	259.185	252.653	257.652		169.4	0.09353	-0.01359	0.0126
169.5	259.181	252.653	257.652		169.5	0.09147	-0.01344	0.01611
169.6	259.174	252.649	257.654		169.6	0.08731	-0.01665	0.02067
169.7	259.165	252.644	257.655		169.7	0.08148	-0.01995	0.02428
169.8	259.158	252.644	257.655		169.8	0.07681	-0.0197	0.02768
169.9	259.151	252.644	257.656		169.9	0.07244	-0.01924	0.03098
170	259.142	252.644	257.654		170	0.06567	-0.01784	0.03239
170.1	259.134	252.651	257.653		170.1	0.06089	-0.01026	0.03401
170.2	259.128	252.654	257.653		170.2	0.05705	-0.00604	0.03668
170.3	259.12	252.661	257.651		170.3	0.05174	0.00133	0.03789
170.4	259.113	252.667	257.65		170.4	0.04728	0.00776	0.0393
170.5	259.105	252.669	257.65		170.5	0.04208	0.01115	0.0427
170.6	259.098	252.669	257.647		170.6	0.03771	0.01119	0.04286
170.7	259.094	252.667	257.642		170.7	0.0367	0.00998	0.04061
170.8	259.092	252.663	257.64		170.8	0.03747	0.0074	0.04108
170.9	259.092	252.658	257.641		170.9	0.03959	0.00315	0.0449
171	259.092	252.654	257.642		171	0.04288	-5.63838e-05	0.04935
171.1	259.094	252.648	257.645		171.1	0.0471	-0.00577	0.05454
171.2	259.095	252.639	257.647		171.2	0.05121	-0.01348	0.06014
171.3	259.093	252.633	257.648		171.3	0.05198	-0.01951	0.06375
171.4	259.092	252.627	257.647		171.4	0.05317	-0.02387	0.06506
171.5	259.089	252.622	257.645		171.5	0.0533	-0.02843	0.06658
171.6	259.082	252.617	257.643		171.6	0.04905	-0.03258	0.06715
171.7	259.077	252.616	257.64		171.7	0.04573	-0.03254	0.067
171.8	259.073	252.615	257.64		171.8	0.0444	-0.03292	0.06988
171.9	259.066	252.611	257.64		171.9	0.04035	-0.03675	0.07255
172	259.055	252.606	257.637		172	0.03254	-0.041	0.07323
172.1	259.045	252.599	257.635		172.1	0.02461	-0.04683	0.07359
172.2	259.034	252.593	257.634		172.2	0.01638	-0.05212	0.07543
172.3	259.024	252.591	257.629		172.3	0.0095	-0.05334	0.07391
172.4	259.019	252.593	257.621		172.4	0.00681	-0.05026	0.06831
172.5	259.015	252.593	257.611		172.5	0.00548	-0.04928	0.06134
172.6	259.009	252.593	257.6		172.6	0.00248	-0.04903	0.05292
172.7	259.006	252.595	257.588		172.7	0.00168	-0.04595	0.04355
172.8	259.005	252.596	257.579		172.8	0.00339	-0.04445	0.03763
172.9	259.001	252.595	257.573		172.9	0.00175	-0.04514	0.03496
173	258.996	252.593	257.568		173	0.000105017	-0.04594	0.03229
173.1	258.994	252.589	257.564		173.1	-0.000174685	-0.04914	0.03161
173.2	258.99	252.583	257.564		173.2	-0.000978386	-0.05475	0.03407
173.3	258.987	252.578	257.563		173.3	-0.000944088	-0.05817	0.03591
173.4	258.987	252.576	257.559		173.4	0.00108	-0.0598	0.03543
173.5	258.987	252.576	257.556		173.5	0.00383	-0.05934	0.03496
173.6	258.986	252.579	257.555		173.6	0.00554	-0.05522	0.03648
173.7	258.985	252.585	257.552		173.7	0.00704	-0.04848	0.03632
173.8	258.984	252.59	257.55		173.8	0.00844	-0.04257	0.03763
173.9	258.981	252.594	257.554		173.9	0.00868	-0.03761	0.04407
174	258.98	252.601	257.556		174	0.00987	-0.03014	0.04957
174.1	258.981	252.607	257.558		174.1	0.01409	-0.02382	0.05412
174.2	258.985	252.608	257.558		174.2	0.0202	-0.02158	0.05732
174.3	258.988	252.607	257.555		174.3	0.0262	-0.02164	0.05695
174.4	258.993	252.605	257.55		174.4	0.03356	-0.02265	0.0546
174.5	258.999	252.604	257.542		174.5	0.04207	-0.02292	0.05004
174.6	259.002	252.601	257.534		174.6	0.04787	-0.02508	0.04496
174.7	259.002	252.6	257.526		174.7	0.05083	-0.02588	0.03926
174.8	259.001	252.602	257.519		174.8	0.05285	-0.02332	0.03523
174.9	258.995	252.605	257.514		174.9	0.04922	-0.01951	0.03329
175	258.986	252.61	257.509		175	0.04287	-0.01361	0.03104
175.1	258.98	252.612	257.505		175.1	0.03966	-0.01064	0.02973
175.2	258.975	252.612	257.503		175.2	0.03708	-0.00945	0.03135
175.3	258.971	252.613	257.504		175.3	0.03596	-0.00783	0.03455
175.4	258.968	252.613	257.503		175.4	0.03526	-0.00696	0.0369
175.5	258.966	252.614	257.507		175.5	0.03571	-0.00587	0.04324
175.6	258.965	252.616	257.512		175.6	0.03784	-0.00227	0.05167
175.7	258.966	252.626	257.519		175.7	0.04102	0.00845	0.06114
175.8	258.968	252.636	257.526		175.8	0.04607	0.01865	0.07166
175.9	258.97	252.644	257.533		175.9	0.0503	0.02759	0.08156
176	258.97	252.654	257.539		176	0.05316	0.0381	0.08998
176.1	258.971	252.664	257.541		176.1	0.05717	0.04871	0.09464
176.2	258.974	252.67	257.542		176.2	0.06212	0.05619	0.09846
176.3	258.971	252.675	257.541		176.3	0.06205	0.06146	0.10051
176.4	258.966	252.679	257.536		176.4	0.05978	0.06653	0.09888
176.5	258.966	252.68	257.532		176.5	0.06285	0.06772	0.09726
176.6	258.97	252.678	257.528		176.6	0.06875	0.06713	0.09627
176.7	258.974	252.675	257.525		176.7	0.07569	0.06508	0.09569
176.8	258.981	252.67	257.523		176.8	0.08578	0.0603	0.0969
176.9	258.989	252.663	257.523		176.9	0.09649	0.0548	0.1003
177	258.993	252.658	257.524		177	0.1027	0.05023	0.10391
177.1	258.994	252.654	257.521		177.1	0.10619	0.04692	0.10365
177.2	258.993	252.65	257.514		177.2	0.10821	0.04393	0.09993
177.3	258.988	252.647	257.51		177.3	0.10574	0.04114	0.09831
177.4	258.981	252.646	257.503		177.4	0.10116	0.04149	0.0947
177.5	258.973	252.646	257.494		177.5	0.09575	0.04153	0.08784
177.6	258.964	252.642	257.486		177.6	0.08919	0.03906	0.08339
177.7	258.953	252.64	257.477		177.7	0.08158	0.03732	0.07737
177.8	258.945	252.639	257.467		177.8	0.07554	0.03736	0.0701
177.9	258.938	252.637	257.462		177.9	0.0717	0.03625	0.06764
178	258.932	252.632	257.456		178	0.06807	0.03211	0.06465
178.1	258.927	252.626	257.448		178.1	0.06612	0.02702	0.05957
178.2	258.926	252.62	257.445		178.2	0.06762	0.0214	0.05931
178.3	258.927	252.614	257.444		178.3	0.07142	0.01611	0.06104
178.4	258.928	252.61	257.44		178.4	0.07481	0.01269	0.05973
178.5	258.929	252.608	257.434		178.5	0.07809	0.01137	0.05717
178.6	258.927	252.607	257.43		178.6	0.07885	0.01141	0.05617
178.7	258.919	252.608	257.425		178.7	0.07428	0.01334	0.05403
178.8	258.909	252.614	257.419		178.8	0.06657	0.01966	0.05031
178.9	258.896	252.619	257.415		178.9	0.05634	0.02588	0.04963
179	258.884	252.623	257.411		179	0.04632	0.03052	0.04864
179.1	258.869	252.628	257.405		179.1	0.03484	0.03601	0.04481
179.2	258.857	252.633	257.397		179.2	0.02514	0.0416	0.03995
179.3	258.85	252.637	257.389		179.3	0.02098	0.04656	0.0355
179.4	258.846	252.642	257.383		179.4	0.01955	0.05267	0.03168
179.5	258.844	252.647	257.377		179.5	0.02032	0.05889	0.02838
179.6	258.842	252.653	257.373		179.6	0.02067	0.06563	0.0278
179.7	258.84	252.66	257.371		179.7	0.02091	0.07279	0.02817
179.8	258.836	252.663	257.369		179.8	0.01958	0.07702	0.02927
179.9	258.832	252.664	257.371		179.9	0.01878	0.07895	0.03403
180	258.829	252.665	257.375		180	0.01829	0.08056	0.041
180.1	258.825	252.666	257.379		180.1	0.01644	0.08196	0.04785
180.2	258.822	252.663	257.386		180.2	0.01647	0.08011	0.05754
180.3	258.821	252.658	257.394		180.3	0.01818	0.07586	0.06837
180.4	258.817	252.654	257.395		180.4	0.01717	0.07224	0.07303
180.5	258.812	252.649	257.394		180.5	0.01459	0.06788	0.07476
180.6	258.808	252.644	257.395		180.6	0.01295	0.06373	0.07879
180.7	258.802	252.641	257.395		180.7	0.01005	0.06158	0.08167
180.8	258.8	252.643	257.388		180.8	0.01061	0.06403	0.07712
180.9	258.803	252.645	257.379		180.9	0.01629	0.067	0.0712
181	258.806	252.644	257.373		181	0.02177	0.06704	0.06759
181.1	258.807	252.645	257.366		181.1	0.02589	0.06886	0.06429
181.2	258.81	252.645	257.362		181.2	0.03147	0.06932	0.06309
181.3	258.814	252.643	257.359		181.3	0.03768	0.06873	0.06251
181.4	258.815	252.644	257.356		181.4	0.04128	0.06992	0.06277
181.5	258.814	252.645	257.353		181.5	0.04319	0.07206	0.06262
181.6	258.813	252.645	257.35		181.6	0.04469	0.0722	0.06236
181.7	258.808	252.647	257.346		181.7	0.04263	0.07559	0.06094
181.8	258.803	252.655	257.339		181.8	0.04026	0.08391	0.05649
181.9	258.797	252.658	257.332		181.9	0.03705	0.08824	0.0532
182	258.785	252.66	257.329		182	0.02776	0.09111	0.05231
182.1	258.772	252.662	257.325		182.1	0.01681	0.09335	0.05162
182.2	258.76	252.661	257.325		182.2	0.00784	0.09328	0.0545
182.3	258.751	252.659	257.328		182.3	0.000749791	0.09238	0.06042
182.4	258.742	252.657	257.33		182.4	-0.00529	0.09085	0.06487
182.5	258.735	252.655	257.33		182.5	-0.00944	0.08932	0.06775
182.6	258.729	252.653	257.332		182.6	-0.01297	0.08832	0.07304
182.7	258.72	252.651	257.333		182.7	-0.01901	0.08678	0.07696
182.8	258.712	252.647	257.328		182.8	-0.02494	0.08389	0.07461
182.9	258.705	252.64	257.322		182.9	-0.02868	0.07734	0.07131
183	258.697	252.631	257.317		183	-0.03461	0.069	0.06979
183.1	258.685	252.624	257.309		183.1	-0.04326	0.06297	0.06471
183.2	258.674	252.616	257.3		183.2	-0.05223	0.05558	0.05848
183.3	258.662	252.607	257.294		183.3	-0.06079	0.04745	0.05477
183.4	258.651	252.598	257.277		183.4	-0.06975	0.03964	0.04142
183.5	258.638	252.591	257.277		183.5	-0.07977	0.03288	0.0443
183.6	258.628	252.586	257.255		183.6	-0.08696	0.02884	0.02509
183.7	258.617	252.584	257.241		183.7	-0.09572	0.02804	0.01404
183.8	258.601	252.587	257.228		183.8	-0.10898	0.03143	0.00394
183.9	258.584	252.59	257.218		183.9	-0.12371	0.03535	-0.00313
184	258.566	252.591	257.208		184	-0.13854	0.03748	-0.0104
184.1	258.548	252.592	257.197		184.1	-0.1538	0.03857	-0.01862
184.2	258.533	252.589	257.187		184.2	-0.16612	0.03693	-0.0259
184.3	258.521	252.585	257.176		184.3	-0.1753	0.0331	-0.03359
184.4	258.508	252.58	257.168		184.4	-0.18625	0.02916	-0.03961
184.5	258.496	252.575	257.163		184.5	-0.19585	0.02501	-0.04123
184.6	258.485	252.567	257.161		184.6	-0.20336	0.01815	-0.04024
184.7	258.475	252.556	257.159		184.7	-0.21159	0.0074	-0.03966
184.8	258.461	252.541	257.156		184.8	-0.22245	-0.00617	-0.03961
184.9	258.449	252.526	257.155		184.9	-0.23215	-0.02047	-0.03736
185	258.438	252.51	257.156		185	-0.24039	-0.03645	-0.03427
185.1	258.426	252.493	257.153		185.1	-0.24977	-0.05201	-0.03432
185.2	258.417	252.481	257.147		185.2	-0.25581	-0.0639	-0.03699
185.3	258.411	252.468	257.142		185.3	-0.25965	-0.07621	-0.03882
185.4	258.402	252.455	257.136		185.4	-0.26548	-0.0879	-0.04233
185.5	258.392	252.444	257.126		185.5	-0.27299	-0.09843	-0.04961
185.6	258.381	252.431	257.115		185.6	-0.28101	-0.11001	-0.05793
185.7	258.37	252.417	257.103		185.7	-0.28988	-0.124	-0.06699
185.8	258.353	252.403	257.089		185.8	-0.30429	-0.13715	-0.07751
185.9	258.335	252.391	257.075		185.9	-0.31954	-0.14831	-0.08866
186	258.316	252.379	257.061		186	-0.33542	-0.15947	-0.09981
186.1	258.295	252.366	257.047		186.1	-0.35371	-0.17137	-0.11127
186.2	258.275	252.353	257.032		186.2	-0.37147	-0.18337	-0.12368
186.3	258.254	252.343	257.014		186.3	-0.38945	-0.19348	-0.13807
186.4	258.236	252.335	256.996		186.4	-0.4047	-0.20025	-0.15331
186.5	258.217	252.331	256.978		186.5	-0.421	-0.20335	-0.16822
186.6	258.197	252.331	256.964		186.6	-0.43908	-0.20299	-0.17958
186.7	258.176	252.332	256.955		186.7	-0.45674	-0.20128	-0.18592
186.8	258.155	252.332	256.947		186.8	-0.47555	-0.19987	-0.19079
186.9	258.133	252.334	256.944		186.9	-0.4953	-0.19732	-0.19126
187	258.111	252.337	256.943		187	-0.51453	-0.19403	-0.18911
187.1	258.093	252.341	256.94		187.1	-0.52999	-0.18918	-0.18916
187.2	258.077	252.345	256.938		187.2	-0.54325	-0.18369	-0.18827
187.3	258.06	252.349	256.939		187.3	-0.55725	-0.17957	-0.18445
187.4	258.043	252.348	256.938		187.4	-0.57166	-0.17963	-0.18251
187.5	258.027	252.342	256.934		187.5	-0.58492	-0.18504	-0.18382
187.6	258.013	252.335	256.927		187.6	-0.5963	-0.19138	-0.18775
187.7	258.001	252.325	256.916		187.7	-0.60527	-0.19993	-0.19618
187.8	257.988	252.315	256.903		187.8	-0.61612	-0.2091	-0.20617
187.9	257.976	252.307	256.892		187.9	-0.62572	-0.21691	-0.21408
188	257.966	252.296	256.882		188	-0.63312	-0.22671	-0.22188
188.1	257.955	252.287	256.869		188.1	-0.64052	-0.23515	-0.23135
188.2	257.946	252.281	256.858		188.2	-0.64687	-0.24013	-0.23999
188.3	257.94	252.276	256.848		188.3	-0.65103	-0.24418	-0.24706
188.4	257.934	252.271	256.836		188.4	-0.65424	-0.24885	-0.25548
188.5	257.924	252.267	256.824		188.5	-0.66143	-0.25153	-0.26538
188.6	257.915	252.263	256.813		188.6	-0.66789	-0.25557	-0.27328
188.7	257.906	252.254	256.803		188.7	-0.67382	-0.2638	-0.28003
188.8	257.895	252.242	256.793		188.8	-0.68227	-0.27423	-0.28731
188.9	257.883	252.23	256.784		188.9	-0.69155	-0.28623	-0.29343
189	257.873	252.217	256.777		189	-0.69926	-0.29781	-0.29788
189.1	257.862	252.207	256.77		189.1	-0.70781	-0.30782	-0.30191
189.2	257.846	252.198	256.764		189.2	-0.72129	-0.31511	-0.30532
189.3	257.827	252.194	256.76		189.3	-0.73758	-0.31915	-0.30652
189.4	257.807	252.188	256.755		189.4	-0.75462	-0.32414	-0.30846
189.5	257.786	252.185	256.749		189.5	-0.77322	-0.32619	-0.31165
189.6	257.736	252.186	256.742		189.6	-0.82019	-0.32426	-0.31505
189.7	257.709	252.187	256.734		189.7	-0.84434	-0.32244	-0.32024
189.8	257.683	252.189	256.724		189.8	-0.86776	-0.31989	-0.32814
189.9	257.66	252.192	256.712		189.9	-0.88783	-0.31577	-0.33636
190	257.641	252.192	256.702		190	-0.90507	-0.31541	-0.34342
190.1	257.623	252.186	256.69		190.1	-0.92032	-0.32029	-0.35321
190.2	257.607	252.178	256.677		190.2	-0.93316	-0.32747	-0.36352
190.3	257.592	252.168	256.668		190.3	-0.94527	-0.33696	-0.36975
190.4	257.575	252.156	256.66		190.4	-0.96	-0.34802	-0.3742
190.5	257.557	252.143	256.655		190.5	-0.97567	-0.36002	-0.37666
190.6	257.542	252.13	256.655		190.6	-0.98778	-0.37306	-0.37399
190.7	257.527	252.113	256.654		190.7	-1	-0.38852	-0.37164
190.8	257.513	252.1	256.651		190.8	-1.01137	-0.40104	-0.372
190.9	257.501	252.092	256.647		190.9	-1.02045	-0.40822	-0.37268
191	257.488	252.087	256.644		191	-1.03109	-0.41237	-0.37263
191.1	257.475	252.083	256.639		191.1	-1.04174	-0.41589	-0.37562
191.2	257.462	252.081	256.63		191.2	-1.05228	-0.4171	-0.38174
191.3	257.45	252.082	256.62		191.3	-1.06104	-0.4157	-0.38828
191.4	257.44	252.083	256.608		191.4	-1.06896	-0.41399	-0.39797
191.5	257.429	252.085	256.594		191.5	-1.07647	-0.41112	-0.40838
191.6	257.423	252.086	256.582		191.6	-1.08041	-0.4093	-0.41754
191.7	257.414	252.085	256.568		191.7	-1.08634	-0.40968	-0.4288
191.8	257.403	252.085	256.552		191.8	-1.09479	-0.40817	-0.44236
191.9	257.393	252.086	256.539		191.9	-1.1024	-0.40708	-0.45225
192	257.382	252.082	256.533		192	-1.11022	-0.41039	-0.45565
192.1	257.369	252.075	256.528		192.1	-1.12055	-0.41653	-0.45728
192.2	257.354	252.068	256.525		192.2	-1.13287	-0.42277	-0.45733
192.3	257.339	252.063	256.522		192.3	-1.14603	-0.4265	-0.45759
192.4	257.322	252.058	256.515		192.4	-1.15971	-0.43054	-0.46172
192.5	257.307	252.054	256.506		192.5	-1.17234	-0.43416	-0.46816
192.6	257.294	252.05	256.495		192.6	-1.18288	-0.43758	-0.47565
192.7	257.282	252.046	256.485		192.7	-1.19237	-0.44078	-0.48292
192.8	257.27	252.041	256.475		192.8	-1.20134	-0.44503	-0.49072
192.9	257.259	252.035	256.466		192.9	-1.20948	-0.44949	-0.49685
193	257.249	252.031	256.461		193	-1.21708	-0.45312	-0.49889
193.1	257.235	252.024	256.455		193.1	-1.22804	-0.45936	-0.50156
193.2	257.221	252.017	256.449		193.2	-1.24015	-0.46602	-0.50444
193.3	257.208	252.011	256.444		193.3	-1.25027	-0.47048	-0.50658
193.4	257.191	252.005	256.437		193.4	-1.26458	-0.47609	-0.51124
193.5	257.173	251.996	256.43		193.5	-1.27952	-0.4838	-0.51559
193.6	257.157	251.989	256.423		193.6	-1.2932	-0.49025	-0.51888
193.7	257.141	251.982	256.418		193.7	-1.30615	-0.4966	-0.52124
193.8	257.13	251.971	256.413		193.8	-1.31512	-0.50661	-0.52339
193.9	257.119	251.956	256.407		193.9	-1.32273	-0.52112	-0.52627
194	257.108	251.95	256.403		194	-1.33138	-0.52631	-0.52726
194.1	257.096	251.948	256.398		194.1	-1.34098	-0.52763	-0.53003
194.2	257.083	251.951	256.388		194.2	-1.35152	-0.52435	-0.537
194.3	257.071	251.955	256.378		194.3	-1.36049	-0.51959	-0.54427
194.4	257.06	251.959	256.369		194.4	-1.36925	-0.514	-0.54977
194.5	257.049	251.962	256.36		194.5	-1.37738	-0.51009	-0.55589
194.6	257.043	251.963	256.352		194.6	-1.3806	-0.50921	-0.5617
194.7	257.036	251.962	256.345		194.7	-1.38465	-0.50896	-0.56521
194.8	257.028	251.96	256.34		194.8	-1.39026	-0.51039	-0.56736
194.9	257.021	251.953	256.335		194.9	-1.39442	-0.5161	-0.57024
195	257.014	251.944	256.329		195	-1.39952	-0.52475	-0.57269
195.1	257.003	251.933	256.326		195.1	-1.40775	-0.53529	-0.57296
195.2	256.989	251.924	256.322		195.2	-1.41913	-0.5432	-0.57374
195.3	256.975	251.916	256.318		195.3	-1.4303	-0.55018	-0.57547
195.4	256.96	251.908	256.315		195.4	-1.44241	-0.55736	-0.57583
195.5	256.941	251.901	256.311		195.5	-1.45902	-0.56381	-0.5762
195.6	256.922	251.894	256.306		195.6	-1.4748	-0.57036	-0.57898
195.7	256.907	251.886	256.298		195.7	-1.48774	-0.57713	-0.58416
195.8	256.891	251.879	256.287		195.8	-1.50038	-0.58379	-0.59196
195.9	256.879	251.872	256.275		195.9	-1.50998	-0.58972	-0.6008
196	256.869	251.863	256.267		196	-1.51769	-0.59774	-0.60661
196.1	256.86	251.855	256.259		196.1	-1.52352	-0.60492	-0.61117
196.2	256.852	251.849	256.252		196.2	-1.52924	-0.61001	-0.61583
196.3	256.844	251.844	256.246		196.3	-1.53476	-0.61416	-0.61839
196.4	256.835	251.84	256.242		196.4	-1.54111	-0.61768	-0.61981
196.5	256.822	251.838	256.236		196.5	-1.55113	-0.6192	-0.62268
196.6	256.808	251.838	256.226		196.6	-1.56303	-0.61833	-0.62954
196.7	256.792	251.837	256.217		196.7	-1.57619	-0.61902	-0.63556
196.8	256.775	251.835	256.212		196.8	-1.5906	-0.61992	-0.63854
196.9	256.758	251.833	256.205		196.9	-1.60501	-0.62072	-0.64226
197	256.742	251.832	256.202		197	-1.61838	-0.6213	-0.64284
197.1	256.726	251.831	256.202		197.1	-1.63122	-0.62168	-0.63985
197.2	256.711	251.829	256.199		197.2	-1.64386	-0.62311	-0.6399
197.3	256.697	251.825	256.195		197.3	-1.65523	-0.62589	-0.64121
197.4	256.681	251.819	256.192		197.4	-1.66808	-0.63077	-0.64116
197.5	256.664	251.815	256.188		197.5	-1.68228	-0.63482	-0.64163
197.6	256.649	251.811	256.185		197.6	-1.69554	-0.6376	-0.6421
197.7	256.637	251.806	256.184		197.7	-1.7041	-0.64175	-0.64006
197.8	256.63	251.802	256.182		197.8	-1.70867	-0.64495	-0.63959
197.9	256.621	251.8	256.178		197.9	-1.71481	-0.64617	-0.64027
198	256.613	251.797	256.179		198	-1.72012	-0.64896	-0.63697
198.1	256.605	251.79	256.178		198.1	-1.72542	-0.65478	-0.63441
198.2	256.593	251.783	256.176		198.2	-1.73481	-0.66091	-0.63383
198.3	256.583	251.774	256.174		198.3	-1.74211	-0.66904	-0.63252
198.4	256.575	251.763	256.173		198.4	-1.74793	-0.67968	-0.63121
198.5	256.563	251.753	256.168		198.5	-1.7569	-0.68822	-0.63325
198.6	256.551	251.746	256.158		198.6	-1.76692	-0.6953	-0.64001
198.7	256.541	251.737	256.149		198.7	-1.77359	-0.70301	-0.64624
198.8	256.532	251.733	256.141		198.8	-1.77994	-0.7059	-0.65152
198.9	256.522	251.732	256.132		198.9	-1.78723	-0.70659	-0.65754
199	256.512	251.728	256.127		199	-1.79463	-0.70948	-0.66
199.1	256.502	251.725	256.122		199.1	-1.80277	-0.71174	-0.66215
199.2	256.488	251.724	256.115		199.2	-1.81414	-0.71191	-0.66566
199.3	256.471	251.726	256.112		199.3	-1.82772	-0.70946	-0.66571
199.4	256.458	251.729	256.108		199.4	-1.83878	-0.70586	-0.66681
199.5	256.444	251.732	256.103		199.5	-1.84943	-0.70205	-0.66948
199.6	256.433	251.732	256.098		199.6	-1.85829	-0.70086	-0.67162
199.7	256.424	251.73	256.093		199.7	-1.86433	-0.7026	-0.67366
[truncated: 1,007 more rows]

## Sheet: ES
	Raw recordings					Baseline corrected data					Norm to 50 ug Chl (DF 2)			Avg	SD	SE		Source data Fig 2f
Time	Oxygen 1	Oxygen 2	Oxygen 3		Time	Oxygen 1	Oxygen 2	Oxygen 3		Time	Oxygen 1	Oxygen 2	Oxygen 3					Time	ES	SE	X 0 of set
0	264.367	235.125	241.75		0	2.45416	-0.45505	-2.63335		150	-0.07998	0.62766	-0.64756	-0.0332933	0.638891	0.368864		150	-0.0332933	0.368864	0
0.1	264.566	235.115	241.932		0.1	2.6336	-0.46847	-2.51596		150.1	-0.07046	0.73596	-0.58216	0.02778	0.664529	0.383666		150.1	0.02778	0.383666	0.1
0.2	264.612	235.115	242.11		0.2	2.65946	-0.47131	-2.40213		150.2	-0.05484	0.81744	-0.47632	0.0954267	0.65984	0.380959		150.2	0.0954267	0.380959	0.2
0.3	264.546	235.135	242.283		0.3	2.57371	-0.45499	-2.29333		150.3	-0.04678	0.86794	-0.36046	0.153567	0.638236	0.368486		150.3	0.153567	0.368486	0.3
0.4	264.412	235.169	242.449		0.4	2.41886	-0.42339	-2.19185		150.4	-0.04206	0.88828	-0.27412	0.1907	0.615164	0.355165		150.4	0.1907	0.355165	0.4
0.5	264.24	235.195	242.606		0.5	2.22768	-0.40068	-2.09948		150.5	-0.03484	0.89104	-0.21352	0.214227	0.592907	0.342315		150.5	0.214227	0.342315	0.5
0.6	264.056	235.203	242.755		0.6	2.02321	-0.39619	-2.01507		150.6	-0.02092	0.87828	-0.15482	0.23418	0.56181	0.324361		150.6	0.23418	0.324361	0.6
0.7	263.876	235.202	242.898		0.7	1.82313	-0.39946	-1.93589		150.7	-0.01326	0.84502	-0.10176	0.243333	0.522951	0.301926		150.7	0.243333	0.301926	0.7
0.8	263.71	235.205	243.039		0.8	1.63688	-0.39989	-1.85954		150.8	-0.0117	0.8013	-0.0598	0.243267	0.483869	0.279362		150.8	0.243267	0.279362	0.8
0.9	263.56	235.242	243.178		0.9	1.46748	-0.36577	-1.78528		150.9	0.00056126	0.75526	-0.03668	0.239714	0.446864	0.257997		150.9	0.239714	0.257997	0.9
1	263.433	235.357	243.314		1	1.32037	-0.25418	-1.71406		151	0.0281	0.70818	-0.04478	0.2305	0.415285	0.239765		151	0.2305	0.239765	1
1.1	263.332	235.521	243.447		1.1	1.19913	-0.09255	-1.64515		151.1	0.05878	0.66676	-0.08384	0.2139	0.398619	0.230143		151.1	0.2139	0.230143	1.1
1.2	263.255	235.668	243.578		1.2	1.10197	0.05097	-1.57811		151.2	0.07878	0.63412	-0.1445	0.189467	0.400938	0.231481		151.2	0.189467	0.231481	1.2
1.3	263.203	235.793	243.707		1.3	1.02994	0.17251	-1.5137		151.3	0.0881	0.60632	-0.21414	0.160093	0.414941	0.239566		151.3	0.160093	0.239566	1.3
1.4	263.174	235.91	243.836		1.4	0.98083	0.28651	-1.44918		151.4	0.09198	0.58248	-0.28254	0.13064	0.433804	0.250457		151.4	0.13064	0.250457	1.4
1.5	263.16	236.005	243.966		1.5	0.94743	0.37883	-1.38445		151.5	0.09208	0.56618	-0.34716	0.1037	0.456781	0.263723		151.5	0.1037	0.263723	1.5
1.6	263.157	236.069	244.089		1.6	0.92418	0.43954	-1.32579		151.6	0.08676	0.55846	-0.40004	0.0817267	0.47927	0.276707		151.6	0.0817267	0.276707	1.6
1.7	263.162	236.105	244.207		1.7	0.90899	0.47261	-1.27226		151.7	0.0743	0.54864	-0.42992	0.06434	0.489356	0.28253		151.7	0.06434	0.28253	1.7
1.8	263.171	236.117	244.325		1.8	0.89841	0.4816	-1.2179		151.8	0.06372	0.52544	-0.43214	0.05234	0.478891	0.276488		151.8	0.05234	0.276488	1.8
1.9	263.18	236.105	244.442		1.9	0.88752	0.46703	-1.16573		151.9	0.07012	0.49992	-0.41426	0.0519267	0.457361	0.264058		151.9	0.0519267	0.264058	1.9
2	263.187	236.058	244.555		2	0.87369	0.41634	-1.11681		152	0.09744	0.48238	-0.39052	0.0631	0.437462	0.252569		152	0.0631	0.252569	2
2.1	263.2	235.975	244.667		2.1	0.8672	0.33069	-1.06936		152.1	0.12226	0.47194	-0.38018	0.07134	0.428336	0.2473		152.1	0.07134	0.2473	2.1
2.2	263.226	235.904	244.779		2.2	0.87347	0.25697	-1.02211		152.2	0.1433	0.46778	-0.36964	0.08048	0.42223	0.243774		152.2	0.08048	0.243774	2.2
2.3	263.262	235.868	244.888		2.3	0.88896	0.21738	-0.97738		152.3	0.16792	0.46572	-0.32852	0.101707	0.401239	0.231655		152.3	0.101707	0.231655	2.3
2.4	263.304	235.849	244.995		2.4	0.91136	0.19538	-0.93484		152.4	0.18206	0.46052	-0.27232	0.12342	0.369922	0.213575		152.4	0.12342	0.213575	2.4
2.5	263.348	235.827	245.108		2.5	0.93522	0.17077	-0.88613		152.5	0.18196	0.45762	-0.22764	0.137313	0.344805	0.199073		152.5	0.137313	0.199073	2.5
2.6	263.388	235.797	245.225		2.6	0.95511	0.13704	-0.83386		152.6	0.1739	0.4543	-0.2039	0.141433	0.330299	0.190698		152.6	0.141433	0.190698	2.6
2.7	263.418	235.76	245.458		2.7	0.96557	0.09745	-0.66527		152.7	0.16438	0.44072	-0.19524	0.13662	0.318888	0.18411		152.7	0.13662	0.18411	2.7
2.8	263.445	235.728	245.458		2.8	0.97237	0.06194	-0.72974		152.8	0.15108	0.4353	-0.20584	0.126847	0.321256	0.185477		152.8	0.126847	0.185477	2.8
2.9	263.469	235.714	245.701		2.9	0.97666	0.04518	-0.55131		152.9	0.13172	0.45126	-0.24156	0.113807	0.346757	0.2002		152.9	0.113807	0.2002	2.9
3	263.485	235.724	245.822		3	0.97247	0.05207	-0.49454		153	0.10816	0.48668	-0.29362	0.100407	0.390208	0.225287		153	0.100407	0.225287	3
3.1	263.503	235.753	245.943		3.1	0.97026	0.07823	-0.4385		153.1	0.07582	0.53842	-0.35552	0.08624	0.447061	0.258111		153.1	0.08624	0.258111	3.1
3.2	263.532	235.785	246.061		3.2	0.97926	0.10711	-0.38518		153.2	0.02944	0.5952	-0.41344	0.0704	0.505566	0.291889		153.2	0.0704	0.291889	3.2
3.3	263.566	235.808	246.178		3.3	0.99307	0.12657	-0.33218		153.3	-0.02154	0.65972	-0.46508	0.0577	0.566571	0.32711		153.3	0.0577	0.32711	3.3
3.4	263.599	235.816	246.292		3.4	1.00595	0.13221	-0.28273		153.4	-0.0721	0.73116	-0.51294	0.0487067	0.630787	0.364185		153.4	0.0487067	0.364185	3.4
3.5	263.631	235.809	246.4		3.5	1.0184	0.12204	-0.23915		153.5	-0.11596	0.80176	-0.55914	0.04222	0.694102	0.40074		153.5	0.04222	0.40074	3.5
3.6	263.658	235.784	246.499		3.6	1.0252	0.09387	-0.20478		153.6	-0.14602	0.8669	-0.60324	0.0392133	0.752371	0.434381		153.6	0.0392133	0.434381	3.6
3.7	263.679	235.741	246.592		3.7	1.02572	0.04821	-0.17628		153.7	-0.16684	0.9285	-0.63688	0.0415933	0.803235	0.463748		153.7	0.0415933	0.463748	3.7
3.8	263.813	235.694	246.679		3.8	1.13993	-0.00248	-0.15311		153.8	-0.17616	0.97752	-0.66066	0.0469	0.841561	0.485876		153.8	0.0469	0.485876	3.8
3.9	264.228	235.651	246.764		3.9	1.53525	-0.04825	-0.13267		153.9	-0.16244	1.00248	-0.68152	0.05284	0.862394	0.497903		153.9	0.05284	0.497903	3.9
4	264.798	235.617	246.85		4	2.08562	-0.08553	-0.11139		154	-0.12254	1.00964	-0.69716	0.0633133	0.868446	0.501397		154	0.0633133	0.501397	4
4.1	265.273	235.591	246.937		4.1	2.53999	-0.11444	-0.08895		154.1	-0.06422	0.98224	-0.70022	0.0726	0.849534	0.490479		154.1	0.0726	0.490479	4.1
4.2	265.565	235.568	247.021		4.2	2.81177	-0.14094	-0.06903		154.2	-0.00968	0.92196	-0.69826	0.07134	0.813143	0.469468		154.2	0.07134	0.469468	4.2
4.3	265.676	235.539	247.099		4.3	2.90285	-0.17247	-0.05581		154.3	0.01996	0.85582	-0.69586	0.0599733	0.776613	0.448378		154.3	0.0599733	0.448378	4.3
4.4	265.648	235.512	247.176		4.4	2.85489	-0.20306	-0.04301		154.4	0.01964	0.78738	-0.68678	0.04008	0.737293	0.425676		154.4	0.04008	0.425676	4.4
4.5	265.53	235.496	247.253		4.5	2.7169	-0.2216	-0.03115		154.5	0.00238	0.71896	-0.67268	0.01622	0.695923	0.401791		154.5	0.01622	0.401791	4.5
4.6	265.358	235.495	247.324		4.6	2.52551	-0.22528	-0.02421		154.6	-0.0172	0.648	-0.6548	-0.008	0.651449	0.376114		154.6	-0.008	0.376114	4.6
4.7	265.157	235.509	247.397		4.7	2.3046	-0.21503	-0.01602		154.7	-0.03406	0.57098	-0.63944	-0.0341733	0.60521	0.349418		154.7	-0.0341733	0.349418	4.7
4.8	264.958	235.531	247.477		4.8	2.08463	-0.19578	-0.000390637		154.8	-0.04902	0.51008	-0.62826	-0.0557333	0.5692	0.328628		154.8	-0.0557333	0.328628	4.8
4.9	264.778	235.555	247.562		4.9	1.88466	-0.17465	0.02005		154.9	-0.06	0.47494	-0.6175	-0.06752	0.546259	0.315383		154.9	-0.06752	0.315383	4.9
5	264.614	235.582	247.648		5	1.70144	-0.15048	0.04217		155	-0.06618	0.46304	-0.60486	-0.0693333	0.533957	0.30828		155	-0.0693333	0.30828	5
5.1	264.473	235.612	247.74		5.1	1.5401	-0.12348	0.06911		155.1	-0.07214	0.46704	-0.58844	-0.0645133	0.527781	0.304715		155.1	-0.0645133	0.304715	5.1
5.2	264.356	235.639	247.833		5.2	1.40316	-0.09994	0.09814		155.2	-0.08774	0.47628	-0.5737	-0.06172	0.525473	0.303382		155.2	-0.06172	0.303382	5.2
5.3	264.26	235.661	247.92		5.3	1.28683	-0.08143	0.12088		155.3	-0.1046	0.49768	-0.55394	-0.05362	0.52766	0.304645		155.3	-0.05362	0.304645	5.3
5.4	264.183	235.678	248.001		5.4	1.18988	-0.06668	0.13724		155.4	-0.11894	0.52618	-0.53084	-0.0412	0.532781	0.307601		155.4	-0.0412	0.307601	5.4
5.5	264.129	235.695	248.079		5.5	1.11628	-0.0535	0.15099		155.5	-0.13536	0.5415	-0.51442	-0.0360933	0.534913	0.308832		155.5	-0.0360933	0.308832	5.5
5.6	264.099	235.71	248.161		5.6	1.06654	-0.04158	0.16819		155.6	-0.14636	0.54404	-0.49844	-0.0335867	0.530311	0.306175		155.6	-0.0335867	0.306175	5.6
5.7	264.087	235.722	248.248		5.7	1.03429	-0.03186	0.19062		155.7	-0.15818	0.54198	-0.48202	-0.03274	0.523398	0.302184		155.7	-0.03274	0.302184	5.7
5.8	264.093	235.732	248.331		5.8	1.02025	-0.02486	0.20918		155.8	-0.17944	0.53658	-0.45954	-0.0341333	0.513711	0.296591		155.8	-0.0341333	0.296591	5.8
5.9	264.12	235.74	248.402		5.9	1.02684	-0.02037	0.21549		155.9	-0.2032	0.52908	-0.41738	-0.0305	0.496302	0.28654		155.9	-0.0305	0.28654	5.9
6	264.287	235.741	248.465		6	1.17393	-0.0229	0.21405		156	-0.21564	0.51758	-0.36872	-0.02226	0.473739	0.273513		156	-0.02226	0.273513	6
6.1	264.671	235.735	248.526		6.1	1.53795	-0.03108	0.21031		156.1	-0.21492	0.51238	-0.3368	-0.0131133	0.459153	0.265092		156.1	-0.0131133	0.265092	6.1
6.2	265.107	235.723	248.587		6.2	1.95442	-0.04617	0.20741		156.2	-0.20496	0.51514	-0.32982	-0.00654667	0.456087	0.263322		156.2	-0.00654667	0.263322	6.2
6.3	265.438	235.702	248.651		6.3	2.26525	-0.07068	0.2065		156.3	-0.18894	0.51476	-0.3469	-0.00702667	0.458731	0.264848		156.3	-0.00702667	0.264848	6.3
6.4	265.62	235.678	248.722		6.4	2.42741	-0.09771	0.21354		156.4	-0.17522	0.5039	-0.38472	-0.01868	0.464532	0.268198		156.4	-0.01868	0.268198	6.4
6.5	265.67	235.653	248.799		6.5	2.45714	-0.12578	0.2254		156.5	-0.1705	0.47628	-0.43322	-0.04248	0.46807	0.27024		156.5	-0.04248	0.27024	6.5
6.6	265.623	235.632	248.873		6.6	2.39003	-0.14966	0.23506		156.6	-0.17332	0.4403	-0.45324	-0.0620867	0.457037	0.263871		156.6	-0.0620867	0.263871	6.6
6.7	265.505	235.628	248.952		6.7	2.25172	-0.15701	0.24985		156.7	-0.18328	0.4148	-0.4203	-0.0629267	0.430362	0.24847		156.7	-0.0629267	0.24847	6.7
6.8	265.187	235.641	249.037		6.8	1.91418	-0.14676	0.27071		156.8	-0.19426	0.41106	-0.36746	-0.05022	0.408759	0.235997		156.8	-0.05022	0.235997	6.8
6.9	265.123	235.667	249.121		6.9	1.8301	-0.12437	0.29042		156.9	-0.19268	0.43328	-0.3347	-0.0313667	0.408613	0.235913		156.9	-0.0313667	0.235913	6.9
7	265.134	235.702	249.203		7	1.82099	-0.09172	0.30731		157	-0.1819	0.48084	-0.33086	-0.01064	0.432102	0.249474		157	-0.01064	0.249474	7
7.1	265.135	235.744	249.283		7.1	1.80235	-0.05331	0.32335		157.1	-0.16756	0.54538	-0.35424	0.00786	0.474772	0.27411		157.1	0.00786	0.27411	7.1
7.2	265.088	235.782	249.362		7.2	1.73523	-0.01805	0.33752		157.2	-0.1509	0.61952	-0.39498	0.0245467	0.529517	0.305717		157.2	0.0245467	0.305717	7.2
7.3	264.993	235.807	249.436		7.3	1.61975	0.00393	0.34707		157.3	-0.1263	0.7073	-0.41898	0.0540067	0.584388	0.337397		157.3	0.0540067	0.337397	7.3
7.4	264.864	235.817	249.508		7.4	1.47087	0.01072	0.35516		157.4	-0.09332	0.8047	-0.40278	0.102867	0.627191	0.362109		157.4	0.102867	0.362109	7.4
7.5	264.714	235.815	249.58		7.5	1.30147	0.00599	0.362		157.5	-0.06766	0.89288	-0.36082	0.1548	0.655788	0.378619		157.5	0.1548	0.378619	7.5
7.6	264.558	235.809	249.641		7.6	1.12485	-0.00303	0.35899		157.6	-0.0552	0.96598	-0.2904	0.206793	0.667909	0.385618		157.6	0.206793	0.385618	7.6
7.7	264.412	235.801	249.697		7.7	0.95953	-0.01477	0.35043		157.7	-0.06012	1.01606	-0.19316	0.25426	0.663083	0.382831		157.7	0.25426	0.382831	7.7
7.8	264.285	235.791	249.758		7.8	0.81211	-0.02776	0.34711		157.8	-0.08764	1.03724	-0.09948	0.283373	0.652895	0.376949		157.8	0.283373	0.376949	7.8
7.9	264.171	235.781	249.826		7.9	0.6781	-0.04044	0.35038		157.9	-0.12774	1.04104	-0.02884	0.29482	0.648135	0.374201		157.9	0.29482	0.374201	7.9
8	264.068	235.777	249.898		8	0.55455	-0.04758	0.35806		158	-0.15778	1.03752	0.01814	0.299293	0.645346	0.37259		158	0.299293	0.37259	8
8.1	263.975	235.78	249.97		8.1	0.44232	-0.04728	0.36583		158.1	-0.16332	1.01304	0.03832	0.296013	0.629095	0.363208		158.1	0.296013	0.363208	8.1
8.2	263.895	235.785	250.041		8.2	0.34254	-0.04551	0.37183		158.2	-0.15506	0.96366	0.02794	0.278847	0.600083	0.346458		158.2	0.278847	0.346458	8.2
8.3	263.822	235.79	250.108		8.3	0.24862	-0.04343	0.37468		158.3	-0.13588	0.89334	-0.00758	0.24996	0.560864	0.323815		158.3	0.24996	0.323815	8.3
8.4	263.753	235.799	250.175		8.4	0.15994	-0.0379	0.3767		158.4	-0.09704	0.78534	-0.06278	0.208507	0.499846	0.288586		158.4	0.208507	0.288586	8.4
8.5	263.691	235.811	250.24		8.5	0.07775	-0.02901	0.37746		158.5	-0.03352	0.6436	-0.12258	0.1625	0.419018	0.24192		158.5	0.1625	0.24192	8.5
8.6	263.635	235.82	250.303		8.6	0.00215	-0.02317	0.37571		158.6	0.05644	0.49938	-0.17318	0.127547	0.341872	0.19738		158.6	0.127547	0.19738	8.6
8.7	263.589	235.826	250.365		8.7	-0.06371	-0.01994	0.37365		158.7	0.1558	0.37776	-0.2131	0.10682	0.29846	0.172316		158.7	0.10682	0.172316	8.7
8.8	263.557	235.832	250.426		8.8	-0.11585	-0.01639	0.37064		158.8	0.23486	0.28544	-0.24694	0.09112	0.293859	0.169659		158.8	0.09112	0.169659	8.8
8.9	263.538	235.837	250.485		8.9	-0.15522	-0.01452	0.36459		158.9	0.28544	0.21638	-0.2837	0.0727067	0.310583	0.179315		158.9	0.0727067	0.179315	8.9
9	263.525	235.841	250.542		9	-0.18831	-0.01349	0.35729		159	0.32054	0.17914	-0.31818	0.0605	0.335481	0.19369		159	0.0605	0.19369	9
9.1	263.522	235.846	250.6		9.1	-0.21103	-0.01204	0.35136		159.1	0.34662	0.17058	-0.33946	0.0592467	0.356332	0.205729		159.1	0.0592467	0.205729	9.1
9.2	263.529	235.854	250.659		9.2	-0.2235	-0.00734	0.34584		159.2	0.36306	0.16998	-0.30608	0.0756533	0.344398	0.198838		159.2	0.0756533	0.198838	9.2
9.3	263.538	235.868	250.719		9.3	-0.23492	0.00395	0.34105		159.3	0.3814	0.17462	-0.20612	0.116633	0.298021	0.172063		159.3	0.116633	0.172063	9.3
9.4	263.55	235.887	250.783		9.4	-0.24309	0.01964	0.34024		159.4	0.40308	0.17822	-0.09612	0.161727	0.250008	0.144342		159.4	0.161727	0.144342	9.4
9.5	263.571	235.91	250.853		9.5	-0.24236	0.04025	0.34634		159.5	0.41074	0.16276	-0.01794	0.185187	0.215218	0.124256		159.5	0.185187	0.124256	9.5
9.6	263.595	235.94	250.928		9.6	-0.23818	0.06673	0.35631		159.6	0.40144	0.1297	0.02046	0.183867	0.196181	0.113265		159.6	0.183867	0.113265	9.6
9.7	263.616	235.973	251.004		9.7	-0.23682	0.09655	0.36796		159.7	0.38124	0.09122	0.0285	0.166987	0.18818	0.108646		159.7	0.166987	0.108646	9.7
9.8	263.63	236.004	251.081		9.8	-0.24269	0.1247	0.38108		159.8	0.37026	0.04266	0.00344	0.138787	0.201419	0.116289		159.8	0.138787	0.116289	9.8
9.9	263.637	236.035	251.155		9.9	-0.25578	0.15253	0.38969		159.9	0.38546	-0.01342	-0.03982	0.11074	0.23828	0.137571		159.9	0.11074	0.137571	9.9
10	263.643	236.07	251.217		10	-0.26961	0.18424	0.38752		160	0.42202	-0.06154	-0.0812	0.0930933	0.285028	0.164561		160	0.0930933	0.164561	10
10.1	263.649	236.112	251.266		10.1	-0.28364	0.22359	0.37269		160.1	0.47302	-0.10214	-0.11902	0.0839533	0.337047	0.194594		160.1	0.0839533	0.194594	10.1
10.2	263.653	236.163	251.307		10.2	-0.30009	0.27121	0.34926		160.2	0.52464	-0.14502	-0.1405	0.0797067	0.38533	0.22247		160.2	0.0797067	0.22247	10.2
10.3	263.655	236.212	251.346		10.3	-0.31789	0.31747	0.32312		160.3	0.56642	-0.19796	-0.14858	0.0732933	0.427773	0.246975		160.3	0.0732933	0.246975	10.3
10.4	263.658	236.252	251.391		10.4	-0.33486	0.354	0.30484		160.4	0.60214	-0.36796	-0.13322	0.0336533	0.506121	0.292209		160.4	0.0336533	0.292209	10.4
10.5	263.668	236.281	251.446		10.5	-0.34533	0.37995	0.35378		160.5	0.61922	-0.4678	-0.06342	0.0293333	0.549414	0.317204		160.5	0.0293333	0.317204	10.5
10.6	263.687	236.297	251.505		10.6	-0.34607	0.39323	0.40701		160.6	0.60614	-0.5666	0.0514	0.0303133	0.586654	0.338705		160.6	0.0303133	0.338705	10.6
10.7	263.742	236.3	251.566		10.7	-0.31079	0.39322	0.4616		160.7	0.56878	-0.65996	0.18562	0.03148	0.628705	0.362983		160.7	0.03148	0.362983	10.7
10.8	263.889	236.293	251.623		10.8	-0.1836	0.38305	0.51264		160.8	0.51824	-0.7485	0.30496	0.0249	0.67822	0.391571		160.8	0.0249	0.391571	10.8
10.9	264.11	236.276	251.67		10.9	0.01689	0.36283	0.55393		160.9	0.466	-0.82782	0.3793	0.00582667	0.723259	0.417574		160.9	0.00582667	0.417574	10.9
11	264.329	236.248	251.709		11	0.2158	0.33193	0.58738		161	0.4188	-0.89564	0.39814	-0.0262333	0.752999	0.434744		161	-0.0262333	0.434744	11
11.1	264.519	236.212	251.747		11.1	0.38624	0.29338	0.61915		161.1	0.3829	-0.96094	0.3749	-0.0677133	0.773567	0.446619		161.1	-0.0677133	0.446619	11.1
11.2	264.677	236.179	251.759		11.2	0.52401	0.25725	0.62537		161.2	0.35036	-1.0212	0.33428	-0.112187	0.78727	0.45453		161.2	-0.112187	0.45453	11.2
11.3	264.793	236.152	251.687		11.3	0.62001	0.22677	0.54659		161.3	0.32138	-1.06242	0.31334	-0.142567	0.796626	0.459933		161.3	-0.142567	0.459933	11.3
11.4	264.861	236.129	251.555		11.4	0.66806	0.20111	0.40928		161.4	0.30076	-1.08646	0.3238	-0.153967	0.807645	0.466294		161.4	-0.153967	0.466294	11.4
11.5	264.888	236.109	251.453		11.5	0.67465	0.17816	0.30055		161.5	0.28246	-1.09754	0.31502	-0.166687	0.806307	0.465522		161.5	-0.166687	0.465522	11.5
11.6	264.878	236.086	251.407		11.6	0.64533	0.15198	0.24888		161.6	0.27002	-1.10126	0.25786	-0.191127	0.788222	0.45508		161.6	-0.191127	0.45508	11.6
11.7	264.832	236.057	251.412		11.7	0.57926	0.11972	0.24767		161.7	0.27474	-1.10752	0.16572	-0.222353	0.768512	0.443701		161.7	-0.222353	0.443701	11.7
11.8	264.759	236.022	251.464		11.8	0.48566	0.08212	0.29409		161.8	0.28596	-1.10706	0.05496	-0.25538	0.746565	0.43103		161.8	-0.25538	0.43103	11.8
11.9	264.679	235.987	251.554		11.9	0.38556	0.04357	0.37727		161.9	0.29528	-1.08588	-0.06062	-0.28374	0.717104	0.41402		161.9	-0.28374	0.41402	11.9
12	264.605	235.956	251.665		12	0.29227	0.00974	0.48285		162	0.3	-1.04922	-0.15694	-0.302053	0.686216	0.396187		162	-0.302053	0.396187	12
12.1	264.546	235.926	251.79		12.1	0.21343	-0.02356	0.60173		162.1	0.29678	-1.00332	-0.20762	-0.30472	0.655466	0.378434		162.1	-0.30472	0.378434	12.1
12.2	264.507	235.889	251.919		12.2	0.15386	-0.06357	0.72468		162.2	0.28518	-0.9522	-0.21118	-0.292733	0.622708	0.359521		162.2	-0.292733	0.359521	12.2
12.3	264.481	235.853	252.047		12.3	0.10789	-0.10232	0.84691		162.3	0.27	-0.90464	-0.19066	-0.2751	0.591855	0.341708		162.3	-0.2751	0.341708	12.3
12.4	264.463	235.831	252.17		12.4	0.06988	-0.12778	0.9638		162.4	0.26048	-0.869	-0.17182	-0.260113	0.569893	0.329028		162.4	-0.260113	0.329028	12.4
12.5	264.454	235.825	252.287		12.5	0.04119	-0.1368	1.07451		162.5	0.26102	-0.84342	-0.16238	-0.24826	0.557206	0.321703		162.5	-0.24826	0.321703	12.5
12.6	264.56	235.83	252.396		12.6	0.12682	-0.13493	1.17757		162.6	0.26764	-0.81512	-0.1559	-0.23446	0.545638	0.315024		162.6	-0.23446	0.315024	12.6
12.7	264.961	235.842	252.495		12.7	0.50822	-0.12583	1.27101		162.7	0.27844	-0.78998	-0.15778	-0.223107	0.537197	0.310151		162.7	-0.223107	0.310151	12.7
12.8	265.547	235.862	252.587		12.8	1.07429	-0.10899	1.3567		162.8	0.29174	-0.77758	-0.1781	-0.221313	0.535968	0.309441		162.8	-0.221313	0.309441	12.8
12.9	266.049	235.886	252.676		12.9	1.55567	-0.08786	1.43956		162.9	0.30694	-0.7606	-0.20804	-0.220567	0.53388	0.308236		162.9	-0.220567	0.308236	12.9
13	266.376	235.914	252.758		13	1.86273	-0.06337	1.51572		163	0.32402	-0.73146	-0.23106	-0.212833	0.527976	0.304827		163	-0.212833	0.304827	13
13.1	266.527	235.947	252.83		13.1	1.9937	-0.03261	1.58172		163.1	0.33544	-0.7021	-0.24258	-0.20308	0.519897	0.300162		163.1	-0.20308	0.300162	13.1
13.2	266.536	235.984	252.896		13.2	1.9828	0.000672054	1.64165		163.2	0.33954	-0.67968	-0.24468	-0.19494	0.511427	0.295273		163.2	-0.19494	0.295273	13.2
13.3	266.446	236.017	252.96		13.3	1.87277	0.03133	1.69949		163.3	0.34616	-0.6721	-0.2405	-0.188813	0.511094	0.29508		163.3	-0.188813	0.29508	13.3
13.4	266.293	236.051	253.024		13.4	1.70001	0.0621	1.75733		163.4	0.36826	-0.67458	-0.23462	-0.180313	0.523537	0.302264		163.4	-0.180313	0.302264	13.4
13.5	266.114	236.089	253.089		13.5	1.50046	0.09674	1.81611		163.5	0.41464	-0.67454	-0.22834	-0.162747	0.547545	0.316125		163.5	-0.162747	0.316125	13.5
13.6	265.93	236.126	253.153		13.6	1.29724	0.13033	1.87385		163.6	0.50208	-0.66216	-0.22206	-0.12738	0.587866	0.339405		163.6	-0.12738	0.339405	13.6
13.7	265.754	236.155	253.21		13.7	1.10094	0.15691	1.92572		163.7	0.61214	-0.63072	-0.2162	-0.07826	0.632808	0.365352		163.7	-0.07826	0.365352	13.7
13.8	265.592	236.178	253.261		13.8	0.91939	0.17626	1.97037		163.8	0.70648	-0.58818	-0.2141	-0.0319333	0.666277	0.384675		163.8	-0.0319333	0.384675	13.8
13.9	265.454	236.192	253.306		13.9	0.76098	0.18808	2.00926		163.9	0.76166	-0.54334	-0.20782	0.0035	0.677679	0.391258		163.9	0.0035	0.391258	13.9
14	265.344	236.19	253.346		14	0.63053	0.18262	2.04322		164	0.77958	-0.4918	-0.17914	0.0362133	0.662484	0.382485		164	0.0362133	0.382485	14
14.1	265.259	236.179	253.38		14.1	0.52562	0.16826	2.07154		164.1	0.7732	-0.4367	-0.13014	0.0687867	0.629002	0.363154		164.1	0.0687867	0.363154	14.1
14.2	265.196	236.193	253.415		14.2	0.44259	0.17924	2.10048		164.2	0.7438	-0.3818	-0.0801	0.0939667	0.582639	0.336387		164.2	0.0939667	0.336387	14.2
14.3	265.152	236.232	253.452		14.3	0.37862	0.21556	2.13068		164.3	0.6876	-0.32294	-0.03132	0.111113	0.520109	0.300285		164.3	0.111113	0.300285	14.3
14.4	265.117	236.274	253.486		14.4	0.32417	0.25459	2.15921		164.4	0.6251	-0.25296	0.02982	0.133987	0.448202	0.25877		164.4	0.133987	0.25877	14.4
14.5	265.084	236.316	253.522		14.5	0.27077	0.29279	2.18951		164.5	0.56722	-0.17504	0.09808	0.16342	0.375419	0.216748		164.5	0.16342	0.216748	14.5
14.6	265.054	236.355	253.561		14.6	0.22062	0.32942	2.22191		164.6	0.5039	-0.09838	0.14206	0.182527	0.303172	0.175037		164.6	0.182527	0.175037	14.6
14.7	265.029	236.389	253.599		14.7	0.17633	0.35998	2.25358		164.7	0.44036	-0.05122	0.1563	0.181813	0.246781	0.142479		164.7	0.181813	0.142479	14.7
14.8	265.013	236.42	253.639		14.8	0.1402	0.38844	2.28786		164.8	0.38394	-0.05392	0.17452	0.16818	0.218999	0.126439		164.8	0.16818	0.126439	14.8
14.9	265.006	236.454	253.683		14.9	0.11287	0.41941	2.32581		164.9	0.33716	-0.09346	0.19922	0.14764	0.219895	0.126956		164.9	0.14764	0.126956	14.9
15	265.005	236.491	253.728		15	0.09172	0.45259	2.36522		165	0.29414	-0.13908	0.21514	0.1234	0.230721	0.133207		165	0.1234	0.133207	15
15.1	265.003	236.53	253.775		15.1	0.07014	0.48848	2.40599		165.1	0.26536	-0.1744	0.24634	0.112433	0.248587	0.143522		165.1	0.112433	0.143522	15.1
15.2	265.002	236.58	253.819		15.2	0.0492	0.5361	2.44352		165.2	0.25166	-0.19458	0.29324	0.116773	0.27044	0.156139		165.2	0.116773	0.156139	15.2
15.3	265.008	236.641	253.857		15.3	0.03475	0.59409	2.47592		165.3	0.24844	-0.18458	0.31606	0.12664	0.271637	0.15683		165.3	0.12664	0.15683	15.3
15.4	265.017	236.711	253.888		15.4	0.02375	0.66098	2.50109		165.4	0.25316	-0.15534	0.29952	0.132447	0.250306	0.144514		165.4	0.132447	0.144514	15.4
15.5	265.029	236.785	253.918		15.5	0.01547	0.73226	2.52501		165.5	0.25014	-0.12608	0.2478	0.123953	0.216538	0.125018		165.5	0.123953	0.125018	15.5
15.6	265.048	236.836	253.983		15.6	0.01452	0.77978	2.58358		165.6	0.23288	-0.09852	0.17074	0.1017	0.176157	0.101704		165.6	0.1017	0.101704	15.6
15.7	265.072	236.866	254.118		15.7	0.01912	0.80688	2.71261		165.7	0.1976	-0.07868	0.08616	0.06836	0.138997	0.0802502		165.7	0.06836	0.0802502	15.7
15.8	265.102	236.899	254.293		15.8	0.02844	0.83639	2.88153		165.8	0.15188	-0.08084	0.01454	0.0285267	0.116989	0.0675435		165.8	0.0285267	0.0675435	15.8
15.9	265.137	236.946	254.453		15.9	0.04424	0.88013	3.03548		165.9	0.10006	-0.10562	-0.0198	-0.00845333	0.103308	0.0596451		165.9	-0.00845333	0.0596451	15.9
16	265.179	237.002	254.596		16	0.06611	0.93341	3.17258		166	0.0472	-0.13666	-0.01414	-0.0345333	0.0936111	0.0540464		166	-0.0345333	0.0540464	16
16.1	265.229	237.056	254.708		16.1	0.09553	0.9848	3.27899		166.1	-0.00272	-0.15118	0.01182	-0.04736	0.0902042	0.0520794		166.1	-0.04736	0.0520794	16.1
16.2	265.427	237.097	254.701		16.2	0.27423	1.02247	3.26522		166.2	-0.05054	-0.13972	0.02794	-0.0541067	0.0838869	0.0484321		166.2	-0.0541067	0.0484321	16.2
16.3	265.911	237.115	254.474		16.3	0.73792	1.03701	3.03285		166.3	-0.09294	-0.1019	0.01518	-0.0598867	0.0651638	0.0376224		166.3	-0.0598867	0.0376224	16.3
16.4	266.525	237.112	254.096		16.4	1.33226	1.03176	2.64825		166.4	-0.119	-0.0536	-0.0223	-0.0649667	0.0493419	0.0284876		166.4	-0.0649667	0.0284876	16.4
16.5	267.066	237.094	253.73		16.5	1.853	1.01018	2.27653		166.5	-0.12808	-0.00634	-0.07592	-0.0701133	0.0610774	0.035263		166.5	-0.0701133	0.035263	16.5
16.6	267.46	237.061	253.45		16.6	2.22676	0.97426	1.99045		166.6	-0.13718	0.04238	-0.1425	-0.0791	0.105238	0.0607594		166.6	-0.0791	0.0607594	16.6
16.7	267.698	237.014	253.261		16.7	2.44472	0.92399	1.79566		166.7	-0.16052	0.08524	-0.21286	-0.0960467	0.159165	0.091894		166.7	-0.0960467	0.091894	16.7
16.8	267.804	236.953	253.146		16.8	2.53088	0.86032	1.67437		166.8	-0.19326	0.11512	-0.2788	-0.11898	0.207199	0.119626		166.8	-0.11898	0.119626	16.8
16.9	267.816	236.879	253.091		16.9	2.52323	0.78283	1.61359		166.9	-0.23816	0.12114	-0.33492	-0.150647	0.240295	0.138734		166.9	-0.150647	0.138734	16.9
17	267.768	236.791	253.074		17	2.45455	0.69215	1.59092		167	-0.29374	0.10118	-0.36026	-0.184273	0.249437	0.144013		167	-0.184273	0.144013	17
17.1	267.675	236.695	253.076		17.1	2.34179	0.59279	1.58646		167.1	-0.34598	0.0538	-0.3297	-0.207293	0.22626	0.130631		167.1	-0.207293	0.130631	17.1
17.2	267.557	236.6	253.089		17.2	2.20369	0.49499	1.59373		167.2	-0.38334	-0.01244	-0.27044	-0.222073	0.190122	0.109767		167.2	-0.222073	0.109767	17.2
17.3	267.43	236.518	253.103		17.3	2.05732	0.40965	1.60184		167.3	-0.39306	-0.07196	-0.20658	-0.223867	0.161246	0.0930957		167.3	-0.223867	0.0930957	17.3
17.4	267.304	236.447	253.109		17.4	1.91064	0.33624	1.60158		167.4	-0.38206	-0.10972	-0.13202	-0.207933	0.15121	0.087301		167.4	-0.207933	0.087301	17.4
17.5	267.177	236.333	253.104		17.5	1.76333	0.21845	1.59042		167.5	-0.37062	-0.13596	-0.05812	-0.188233	0.162676	0.093921		167.5	-0.188233	0.093921	17.5
17.6	267.05	236.283	253.089		17.6	1.61696	0.16525	1.5689		167.6	-0.3682	-0.15382	0.0093	-0.170907	0.189329	0.109309		167.6	-0.170907	0.109309	17.6
17.7	266.927	236.237	253.062		17.7	1.47352	0.11624	1.53597		167.7	-0.36808	-0.15242	0.0625	-0.152667	0.21529	0.124298		167.7	-0.152667	0.124298	17.7
17.8	266.807	236.201	253.026		17.8	1.33333	0.07738	1.49425		167.8	-0.36358	-0.13992	0.10248	-0.133673	0.233093	0.134576		167.8	-0.133673	0.134576	17.8
17.9	266.695	236.173	252.983		17.9	1.20173	0.04701	1.44561		167.9	-0.3576	-0.1247	0.13222	-0.116693	0.245008	0.141456		167.9	-0.116693	0.141456	17.9
18	266.601	236.15	252.937		18	1.08739	0.02071	1.393		168	-0.35434	-0.10906	0.14478	-0.106207	0.249572	0.144091		168	-0.106207	0.144091	18
18.1	266.526	236.131	252.886		18.1	0.99274	-0.00129	1.33651		168.1	-0.35714	-0.09384	0.13494	-0.105347	0.246242	0.142168		168.1	-0.105347	0.142168	18.1
18.2	266.47	236.122	252.836		18.2	0.91631	-0.01407	1.27992		168.2	-0.37064	-0.07778	0.10478	-0.114547	0.239833	0.138468		168.2	-0.114547	0.138468	18.2
18.3	266.432	236.119	252.785		18.3	0.85883	-0.01974	1.22354		168.3	-0.399	-0.05964	0.0558	-0.13428	0.236409	0.136491		168.3	-0.13428	0.136491	18.3
18.4	266.409	236.122	252.735		18.4	0.8159	-0.02007	1.16674		168.4	-0.43112	-0.0419	-0.00199959	-0.15834	0.237075	0.136876		168.4	-0.15834	0.136876	18.4
18.5	266.393	236.128	252.689		18.5	0.77988	-0.01684	1.11517		168.5	-0.45404	-0.02626	-0.0579	-0.1794	0.238371	0.137623		168.5	-0.1794	0.137623	18.5
18.6	266.377	236.138	252.652		18.6	0.74334	-0.01005	1.07188		168.6	-0.44806	-0.01522	-0.11738	-0.193553	0.226251	0.130626		168.6	-0.193553	0.130626	18.6
18.7	266.359	236.157	252.621		18.7	0.70616	0.00627	1.03528		168.7	-0.4048	-0.01718	-0.18082	-0.200933	0.194591	0.112347		168.7	-0.200933	0.112347	18.7
18.8	266.337	236.188	252.593		18.8	0.66365	0.034	1.00099		168.8	-0.34898	-0.03608	-0.24468	-0.209913	0.159321	0.091984		168.8	-0.209913	0.091984	18.8
18.9	266.306	236.222	252.567		18.9	0.61297	0.06487	0.96931		168.9	-0.29358	-0.06882	-0.29954	-0.220647	0.13152	0.0759328		168.9	-0.220647	0.0759328	18.9
19	266.271	236.247	252.539		19	0.55821	0.08747	0.93513		169	-0.2384	-0.09002	-0.33618	-0.221533	0.123944	0.0715589		169	-0.221533	0.0715589	19
19.1	266.236	236.265	252.508		19.1	0.50303	0.10222	0.89769		169.1	-0.19704	-0.08172	-0.35566	-0.211473	0.137539	0.0794083		169.1	-0.211473	0.0794083	19.1
19.2	266.211	236.279	252.477		19.2	0.4578	0.11319	0.8612		169.2	-0.16634	-0.05666	-0.33996	-0.187653	0.142848	0.0824731		169.2	-0.187653	0.0824731	19.2
19.3	266.198	236.29	252.45		19.3	0.42461	0.12124	0.82785		169.3	-0.1344	-0.02846	-0.29514	-0.152667	0.134275	0.0775238		169.3	-0.152667	0.0775238	19.3
19.4	266.197	236.302	252.424		19.4	0.40408	0.12939	0.79597		169.4	-0.09052	0.00708	-0.2384	-0.10728	0.123595	0.0713577		169.4	-0.10728	0.0713577	19.4
19.5	266.205	236.314	252.398		19.5	0.3913	0.13922	0.76388		169.5	0.0053	0.04596	-0.15548	-0.03474	0.106522	0.0615005		169.5	-0.03474	0.0615005	19.5
19.6	266.214	236.323	252.375		19.6	0.38114	0.14455	0.73513		169.6	0.15428	0.0817	-0.04974	0.06208	0.103415	0.0597069		169.6	0.06208	0.0597069	19.6
19.7	266.224	236.319	252.356		19.7	0.37067	0.13731	0.70943		169.7	0.30998	0.1141	0.05474	0.159607	0.133566	0.0771146		169.7	0.159607	0.0771146	19.7
19.8	266.231	236.306	252.336		19.8	0.35768	0.1218	0.68372		169.8	0.43176	0.13684	0.14164	0.236747	0.168904	0.0975165		169.8	0.236747	0.0975165	19.8
19.9	266.238	236.297	252.317		19.9	0.34427	0.10912	0.65843		169.9	0.50348	0.1504	0.18854	0.280807	0.193781	0.11188		169.9	0.280807	0.11188	19.9
20	266.245	236.289	252.297		20	0.33212	0.09884	0.63325		170	0.53312	0.15472	0.12866	0.272167	0.226368	0.130693		170	0.272167	0.130693	20
20.1	266.256	236.285	252.277		20.1	0.32269	0.09139	0.60702		170.1	0.52926	0.16094	0.05182	0.24734	0.250172	0.144437		170.1	0.24734	0.144437	20.1
20.2	266.266	236.282	252.257		20.2	0.31232	0.08583	0.58121		170.2	0.49378	0.168	-0.02504	0.212247	0.262225	0.151396		170.2	0.212247	0.151396	20.2
20.3	266.276	236.275	252.236		20.3	0.30237	0.07545	0.55351		170.3	0.42544	0.17358	-0.09622	0.1676	0.260881	0.15062		170.3	0.1676	0.15062	20.3
20.4	266.292	236.262	252.213		20.4	0.29828	0.05963	0.52508		170.4	0.3261	0.18672	-0.1471	0.121907	0.243167	0.140392		170.4	0.121907	0.140392	20.4
20.5	266.314	236.253	252.195		20.5	0.30079	0.04768	0.50063		170.5	0.21084	0.20298	-0.1806	0.07774	0.223764	0.12919		170.5	0.07774	0.12919	20.5
20.6	266.337	236.251	252.179		20.6	0.30382	0.04222	0.47911		170.6	0.09936	0.21046	-0.19882	0.037	0.211646	0.122194		170.6	0.037	0.122194	20.6
20.7	266.36	236.254	252.167		20.7	0.30706	0.042	0.46011		170.7	-0.00312	0.20328	-0.19986	0.0001	0.201589	0.116388		170.7	0.0001	0.116388	20.7
20.8	266.385	236.263	252.157		20.8	0.31166	0.04826	0.44445		170.8	-0.09534	0.18248	-0.19632	-0.0363933	0.196159	0.113253		170.8	-0.0363933	0.113253	20.8
20.9	266.404	236.272	252.149		20.9	0.31071	0.05401	0.43015		170.9	-0.1658	0.15142	-0.194	-0.06946	0.191807	0.11074		170.9	-0.06946	0.11074	20.9
21	266.413	236.276	252.142		21	0.29929	0.05494	0.41722		171	-0.21258	0.12666	-0.18982	-0.0919133	0.189632	0.109484		171	-0.0919133	0.109484	21
21.1	266.413	236.276	252.138		21.1	0.27961	0.05199	0.40732		171.1	-0.2468	0.10712	-0.1896	-0.10976	0.189989	0.10969		171.1	-0.10976	0.10969	21.1
21.2	266.407	236.281	252.137		21.2	0.25405	0.05396	0.40077		171.2	-0.27328	0.09072	-0.20154	-0.128033	0.192812	0.11132		171.2	-0.128033	0.11132	21.2
21.3	266.398	236.304	252.139		21.3	0.22453	0.07384	0.39621		171.3	-0.29472	0.08374	-0.2206	-0.14386	0.200561	0.115794		171.3	-0.14386	0.115794	21.3
21.4	266.389	236.347	252.137		21.4	0.19531	0.11382	0.38841		171.4	-0.31114	0.08116	-0.23776	-0.155913	0.208564	0.120415		171.4	-0.155913	0.120415	21.4
21.5	266.379	236.408	252.132		21.5	0.16609	0.1717	0.37757		171.5	-0.324	0.0832	-0.25766	-0.166153	0.218479	0.126139		171.5	-0.166153	0.126139	21.5
21.6	266.366	236.478	252.13		21.6	0.13248	0.2389	0.36924		171.6	-0.3463	0.0936	-0.28258	-0.178427	0.237727	0.137252		171.6	-0.178427	0.137252	21.6
21.7	266.349	236.539	252.128		21.7	0.09604	0.2971	0.36175		171.7	-0.37696	0.11216	-0.29368	-0.18616	0.261687	0.151085		171.7	-0.18616	0.151085	21.7
21.8	266.332	236.578	252.127		21.8	0.05845	0.33299	0.35458		171.8	-0.39338	0.13368	-0.28572	-0.181807	0.278472	0.160776		171.8	-0.181807	0.160776	21.8
21.9	266.323	236.594	252.13		21.9	0.02976	0.34565	0.35127		171.9	-0.38614	0.15434	-0.26478	-0.165527	0.283581	0.163725		171.9	-0.165527	0.163725	21.9
22	266.339	236.593	252.135		22	0.02536	0.34103	0.35007		172	-0.3858	0.16788	-0.2162	-0.144707	0.283679	0.163782		172	-0.144707	0.163782	22
22.1	266.376	236.584	252.141		22.1	0.04304	0.3297	0.35001		172.1	-0.41082	0.16928	-0.1492	-0.130247	0.290514	0.167728		172.1	-0.130247	0.167728	22.1
22.2	266.427	236.586	252.147		22.2	0.0735	0.32833	0.34974		172.2	-0.44168	0.16482	-0.0933	-0.123387	0.304367	0.175727		172.2	-0.123387	0.175727	22.2
22.3	266.491	236.604	252.152		22.3	0.11737	0.3436	0.34874		172.3	-0.47068	0.16204	-0.05518	-0.121273	0.321496	0.185616		172.3	-0.121273	0.185616	22.3
22.4	266.565	236.629	252.158		22.4	0.17149	0.36515	0.34942		172.4	-0.5003	0.16616	-0.02838	-0.12084	0.342715	0.197867		172.4	-0.12084	0.197867	22.4
22.5	266.636	236.652	252.167		22.5	0.22299	0.38493	0.35198		172.5	-0.53284	0.17426	-0.00157959	-0.120053	0.368137	0.212544		172.5	-0.120053	0.212544	22.5
22.6	266.7	236.673	252.176		22.6	0.26633	0.40365	0.35517		172.6	-0.56538	0.18174	0.05286	-0.11026	0.399378	0.230581		172.6	-0.11026	0.230581	22.6
22.7	266.745	236.689	252.188		22.7	0.29145	0.41662	0.36066		172.7	-0.60254	0.17686	0.12846	-0.0990733	0.436686	0.252121		172.7	-0.0990733	0.252121	22.7
22.8	266.77	236.693	252.202		22.8	0.29689	0.41671	0.36908		172.8	-0.64158	0.14748	0.19714	-0.0989867	0.470555	0.271675		172.8	-0.0989867	0.271675	22.8
22.9	266.782	236.683	252.218		22.9	0.2884	0.40424	0.37908		172.9	-0.6781	0.10678	0.25094	-0.106793	0.499989	0.288669		172.9	-0.106793	0.288669	22.9
23	266.785	236.66	252.233		23	0.27206	0.37805	0.38802		173	-0.70582	0.07384	0.28486	-0.115707	0.521831	0.301279		173	-0.115707	0.301279	23
23.1	266.788	236.627	252.244		23.1	0.25426	0.34223	0.39341		173.1	-0.71576	0.06018	0.29324	-0.12078	0.52828	0.305003		173.1	-0.12078	0.305003	23.1
23.2	266.789	236.594	252.253		23.2	0.23572	0.30578	0.39555		173.2	-0.71396	0.05152	0.28298	-0.126487	0.521763	0.30124		173.2	-0.126487	0.30124	23.2
23.3	266.787	236.561	252.259		23.3	0.21321	0.26986	0.39581		173.3	-0.70108	0.0299	0.2589	-0.137427	0.501387	0.289476		173.3	-0.137427	0.289476	23.3
23.4	266.779	236.534	252.263		23.4	0.18567	0.2399	0.39376		173.4	-0.68002	0.00596	0.21346	-0.153533	0.467606	0.269972		173.4	-0.153533	0.269972	23.4
23.5	266.769	236.516	252.265		23.5	0.1553	0.21863	0.39004		173.5	-0.64534	-0.00898	0.15504	-0.166427	0.422781	0.244093		173.5	-0.166427	0.244093	23.5
23.6	266.762	236.504	252.27		23.6	0.12912	0.20323	0.38852		173.6	-0.6021	-0.01302	0.09684	-0.17276	0.375855	0.217		173.6	-0.17276	0.217	23.6
23.7	266.773	236.492	252.277		23.7	0.12001	0.18887	0.39035		173.7	-0.56344	0.000948588	0.04678	-0.171904	0.339854	0.196215		173.7	-0.171904	0.196215	23.7
23.8	266.802	236.483	252.287		23.8	0.12848	0.1765	0.39406		173.8	-0.538	0.02476	0.00386	-0.169793	0.319048	0.184202		173.8	-0.169793	0.184202	23.8
23.9	266.842	236.481	252.298		23.9	0.149	0.17104	0.39851		173.9	-0.5161	0.0473	-0.03802	-0.16894	0.303661	0.175319		173.9	-0.16894	0.175319	23.9
24	266.894	236.486	252.311		24	0.18029	0.17333	0.40567		174	-0.45504	0.06902	-0.07444	-0.153487	0.270825	0.156361		174	-0.153487	0.156361	24
24.1	266.964	236.508	252.325		24.1	0.23023	0.19227	0.4141		174.1	-0.42498	0.0903	-0.0933	-0.14266	0.261162	0.150782		174.1	-0.14266	0.150782	24.1
24.2	267.05	236.553	252.34		24.2	0.29691	0.23424	0.42252		174.2	-0.39556	0.10176	-0.08764	-0.127147	0.251003	0.144917		174.2	-0.127147	0.144917	24.2
24.3	267.143	236.616	252.356		24.3	0.36967	0.294	0.43272		174.3	-0.38224	0.08766	-0.0554	-0.11666	0.240865	0.139064		174.3	-0.11666	0.139064	24.3
24.4	267.23	236.688	252.375		24.4	0.43667	0.36371	0.44565		174.4	-0.38526	0.0629	-0.02712	-0.116493	0.237071	0.136873		174.4	-0.116493	0.136873	24.4
24.5	267.295	236.757	252.396		24.5	0.4821	0.42913	0.46025		174.5	-0.39792	0.04776	-0.0087	-0.11962	0.242663	0.140101		174.5	-0.11962	0.140101	24.5
24.6	267.331	236.809	252.416		24.6	0.49717	0.47812	0.47422		174.6	-0.40952	0.0412	0.01642	-0.1173	0.253373	0.146285		174.6	-0.1173	0.146285	24.6
24.7	267.348	236.842	252.436		24.7	0.49465	0.50825	0.48851		174.7	-0.40292	0.04072	0.03046	-0.11058	0.253226	0.1462		174.7	-0.11058	0.1462	24.7
24.8	267.369	236.863	252.452		24.8	0.49548	0.52656	0.4984		174.8	-0.38332	0.0417	0.01874	-0.107627	0.239033	0.138006		174.8	-0.107627	0.138006	24.8
24.9	267.394	236.883	252.465		24.9	0.50019	0.54257	0.50535		174.9	-0.36332	0.04352	9.4408e-05	-0.106569	0.223411	0.128986		174.9	-0.106569	0.128986	24.9
25	267.406	236.897	252.479		25	0.49243	0.55396	0.51378		175	-0.35524	0.05036	-0.00766	-0.10418	0.219351	0.126642		175	-0.10418	0.126642	25
25.1	267.391	236.904	252.491		25.1	0.45756	0.55803	0.51969		175.1	-0.35616	0.057	-0.02064	-0.1066	0.219584	0.126777		175.1	-0.1066	0.126777	25.1
25.2	267.347	236.905	252.501		25.2	0.39349	0.55603	0.52309		175.2	-0.34894	0.04604	-0.05308	-0.11866	0.205494	0.118642		175.2	-0.11866	0.118642	25.2
25.3	267.289	236.898	252.511		25.3	0.31538	0.54544	0.52753		175.3	-0.34064	0.00996	-0.09726	-0.142647	0.179653	0.103722		175.3	-0.142647	0.103722	25.3
25.4	267.239	236.885	252.522		25.4	0.24533	0.52951	0.53239		175.4	-0.34598	-0.03428	-0.12994	-0.170067	0.159677	0.0921897		175.4	-0.170067	0.0921897	25.4
25.5	267.21	236.88	252.535		25.5	0.19633	0.52217	0.53893		175.5	-0.35968	-0.07706	-0.12784	-0.188193	0.150667	0.0869874		175.5	-0.188193	0.0869874	25.5
25.6	267.206	236.892	252.55		25.6	0.17235	0.53084	0.54819		175.6	-0.36772	-0.12508	-0.09098	-0.194593	0.150898	0.0871212		175.6	-0.194593	0.0871212	25.6
25.7	267.23	236.916	252.564		25.7	0.17705	0.55145	0.55599		175.7	-0.37012	-0.1735	-0.0223	-0.18864	0.174404	0.100692		175.7	-0.18864	0.100692	25.7
25.8	267.275	236.943	252.577		25.8	0.20186	0.57531	0.56295		175.8	-0.36498	-0.20288	0.05704	-0.170273	0.212891	0.122913		175.8	-0.170273	0.122913	25.8
25.9	267.309	236.961	252.588		25.9	0.21609	0.59048	0.56823		175.9	-0.34392	-0.20232	0.11316	-0.14436	0.233987	0.135093		175.9	-0.14436	0.135093	25.9
26	267.314	236.963	252.595		26	0.21063	0.58983	0.56901		176	-0.3015	-0.1825	0.15044	-0.111187	0.234258	0.135249		176	-0.111187	0.135249	26
26.1	267.289	236.948	252.606		26.1	0.18562	0.57097	0.57408		176.1	-0.25008	-0.14968	0.18332	-0.0721467	0.226864	0.13098		176.1	-0.0721467	0.13098	26.1
26.2	267.244	236.915	252.606		26.2	0.14177	0.53547	0.56806		176.2	-0.20452	-0.10326	0.21262	-0.03172	0.217577	0.125618		176.2	-0.03172	0.125618	26.2
26.3	267.193	236.867	252.613		26.3	0.0907	0.48457	0.56894		176.3	-0.16776	-0.04932	0.25576	0.0128933	0.218507	0.126155		176.3	0.0128933	0.126155	26.3
26.4	267.144	236.801	252.621		26.4	0.04151	0.41515	0.57161		176.4	-0.14314	0.00382	0.31984	0.0601733	0.236579	0.136589		176.4	0.0601733	0.136589	26.4
26.5	267.098	236.722	252.632		26.5	-0.00443	0.33347	0.57574		176.5	-0.12376	0.05106	0.3703	0.0992	0.250523	0.14464		176.5	0.0992	0.14464	26.5
26.6	267.052	236.645	252.662		26.6	-0.04964	0.25357	0.60018		176.6	-0.09746	0.08722	0.37784	0.122533	0.23961	0.138339		176.6	0.122533	0.138339	26.6
26.7	267.011	236.58	252.662		26.7	-0.09045	0.18478	0.59416		176.7	-0.06176	0.11334	0.3416	0.13106	0.202263	0.116777		176.7	0.13106	0.116777	26.7
26.8	266.993	236.53	252.692		26.8	-0.10834	0.13252	0.61797		176.8	-0.01808	0.13734	0.27962	0.13296	0.148898	0.0859665		176.8	0.13296	0.0859665	26.8
26.9	267.016	236.501	252.709		26.9	-0.08487	0.09953	0.6287		176.9	0.02956	0.15216	0.212	0.13124	0.0930017	0.0536946		176.9	0.13124	0.0536946	26.9
27	267.074	236.49	252.724		27	-0.02695	0.08632	0.63785		177	0.07952	0.14518	0.15442	0.126373	0.0408383	0.023578		177	0.126373	0.023578	27
27.1	267.152	236.497	252.735		27.1	0.05127	0.09039	0.64324		177.1	0.1301	0.12124	0.11422	0.121853	0.00795775	0.00459441		177.1	0.121853	0.00459441	27.1
27.2	267.236	236.519	252.749		27.2	0.13588	0.10859	0.65051		177.2	0.16476	0.0906	0.0851	0.113487	0.0444891	0.0256858		177.2	0.113487	0.0256858	27.2
27.3	267.305	236.546	252.763		27.3	0.2051	0.13329	0.65894		177.3	0.1718	0.05222	0.05936	0.09446	0.0670735	0.0387249		177.3	0.09446	0.0387249	27.3
27.4	267.344	236.571	252.777		27.4	0.24449	0.15442	0.66715		177.4	0.15118	0.02118	0.04596	0.0727733	0.0690233	0.0398506		177.4	0.0727733	0.0398506	27.4
27.5	267.355	236.589	252.795		27.5	0.25518	0.16927	0.67871		177.5	0.12304	0.01462	0.06082	0.06616	0.0544069	0.0314118		177.5	0.06616	0.0314118	27.5
27.6	267.347	236.606	252.813		27.6	0.24745	0.18381	0.69059		177.6	0.1085	0.01434	0.10794	0.0769267	0.0542024	0.0312938		177.6	0.0769267	0.0312938	27.6
27.7	267.339	236.628	252.824		27.7	0.23983	0.20285	0.69598		177.7	0.10464	-0.00562	0.18876	0.0959267	0.0974825	0.0562815		177.7	0.0959267	0.0562815	27.7
27.8	267.34	236.654	252.835		27.8	0.24131	0.22524	0.70116		177.8	0.10412	-0.04274	0.28612	0.115833	0.164743	0.0951142		177.8	0.115833	0.0951142	27.8
27.9	267.345	236.682	252.85		27.9	0.24657	0.25025	0.70969		177.9	0.10614	-0.09054	0.36736	0.127653	0.229707	0.132621		177.9	0.127653	0.132621	27.9
28	267.347	236.707	252.863		28	0.24826	0.27222	0.71633		178	0.10436	-0.15342	0.41468	0.121873	0.284455	0.16423		178	0.121873	0.16423	28
28.1	267.336	236.717	252.871		28.1	0.23812	0.27953	0.71878		178.1	0.0959	-0.21234	0.42746	0.103673	0.319971	0.184735		178.1	0.103673	0.184735	28.1
28.2	267.32	236.711	252.879		28.2	0.22212	0.27052	0.7203		178.2	0.08744	-0.24758	0.3973	0.0790533	0.322522	0.186208		178.2	0.0790533	0.186208	28.2
28.3	267.304	236.694	252.886		28.3	0.20591	0.25008	0.72223		178.3	0.07814	-0.26606	0.3213	0.04446	0.295125	0.17039		178.3	0.04446	0.17039	28.3
28.4	267.285	236.667	252.895		28.4	0.18771	0.22013	0.72458		178.4	0.06568	-0.27304	0.22686	0.0065	0.25515	0.147311		178.4	0.0065	0.147311	28.4
28.5	267.261	236.635	252.906		28.5	0.16386	0.18483	0.72955		178.5	0.0566	-0.27058	0.14416	-0.0232733	0.218603	0.12621		178.5	-0.0232733	0.12621	28.5
28.6	267.229	236.6	252.92		28.6	0.13205	0.14692	0.73808		178.6	0.04792	-0.25034	0.08636	-0.0386867	0.184302	0.106407		178.6	-0.0386867	0.106407	28.6
28.7	267.194	236.559	252.935		28.7	0.097	0.10314	0.74692		178.7	0.03672	-0.21796	0.05014	-0.0437	0.151063	0.0872161		178.7	-0.0437	0.0872161	28.7
28.8	267.16	236.516	252.953		28.8	0.06299	0.05706	0.7588		178.8	0.01884	-0.1728	0.02648	-0.0424933	0.112914	0.0651907		178.8	-0.0424933	0.0651907	28.8
28.9	267.128	236.48	252.977		28.9	0.03107	0.0181	0.77654		178.9	-0.00554	-0.11088	-0.00304	-0.03982	0.0615525	0.0355373		178.9	-0.03982	0.0355373	28.9
29	267.099	236.462	253.002		29	0.00304	-0.00327	0.79575		179	-0.03662	-0.05	-0.04828	-0.0449667	0.0072794	0.00420277		179	-0.0449667	0.00420277	29
29.1	267.078	236.461	253.028		29.1	-0.01789	-0.00758	0.81548		179.1	-0.07734	0.00122591	-0.09958	-0.0585647	0.0529608	0.0305769		179.1	-0.0585647	0.0305769	29.1
29.2	267.064	236.468	253.093		29.2	-0.03169	-0.00288	0.87436		179.2	-0.11406	0.04094	-0.14856	-0.0738933	0.100934	0.058274		179.2	-0.0738933	0.058274	29.2
29.3	267.058	236.481	253.282		29.3	-0.03743	0.00716	1.05763		179.3	-0.1418	0.07648	-0.19128	-0.0855333	0.142472	0.0822563		179.3	-0.0855333	0.0822563	29.3
29.4	267.054	236.493	253.597		29.4	-0.04107	0.01573	1.36642		179.4	-0.17204	0.11976	-0.22394	-0.0920733	0.185279	0.106971		179.4	-0.0920733	0.106971	29.4
29.5	267.057	236.503	253.949		29.5	-0.03791	0.02252	1.71227		179.5	-0.19328	0.17288	-0.25368	-0.09136	0.230823	0.133266		179.5	-0.09136	0.133266	29.5
29.6	267.064	236.513	254.257		29.6	-0.03057	0.03004	2.01467		179.6	-0.19672	0.22662	-0.2897	-0.0866	0.275212	0.158893		179.6	-0.0866	0.158893	29.6
29.7	267.06	236.523	254.476		29.7	-0.03474	0.03694	2.22714		179.7	-0.18698	0.26006	-0.31232	-0.0797467	0.30088	0.173713		179.7	-0.0797467	0.173713	29.7
29.8	267.053	236.534	254.601		29.8	-0.04153	0.04488	2.34613		179.8	-0.16696	0.26544	-0.30142	-0.0676467	0.296192	0.171007		179.8	-0.0676467	0.171007	29.8
29.9	267.059	236.547	254.653		29.9	-0.03564	0.05439	2.39245		179.9	-0.14694	0.2547	-0.2832	-0.05848	0.279648	0.161455		179.9	-0.05848	0.161455	29.9
30	267.091	236.559	254.649		30	-0.00275	0.06338	2.38224		180	-0.13384	0.23328	-0.27922	-0.0599267	0.264124	0.152492		180	-0.0599267	0.152492	30
30.1	267.147	236.569	254.6		30.1	0.05275	0.07028	2.32711		180.1	-0.12892	0.20914	-0.28278	-0.06752	0.251642	0.145286		180.1	-0.06752	0.145286	30.1
30.2	267.189	236.572	254.525		30.2	0.0958	0.07079	2.24654		180.2	-0.12544	0.20216	-0.28258	-0.06862	0.247315	0.142787		180.2	-0.06862	0.142787	30.2
30.3	267.206	236.568	254.436		30.3	0.11299	0.06313	2.15122		180.3	-0.12156	0.21674	-0.27902	-0.06128	0.253317	0.146253		180.3	-0.06128	0.146253	30.3
30.4	267.205	236.56	254.338		30.4	0.11175	0.05233	2.0472		180.4	-0.12164	0.23846	-0.28048	-0.0545533	0.265895	0.153515		180.4	-0.0545533	0.153515	30.4
30.5	267.183	236.551	254.24		30.5	0.09031	0.0407	1.94286		180.5	-0.1188	0.2585	-0.27756	-0.0459533	0.275354	0.158976		180.5	-0.0459533	0.158976	30.5
30.6	267.183	236.543	254.145		30.6	0.09053	0.02927	1.84251		180.6	-0.09796	0.27666	-0.25326	-0.0248533	0.272419	0.157281		180.6	-0.0248533	0.157281	30.6
30.7	267.239	236.536	254.057		30.7	0.14646	0.01925	1.74781		180.7	-0.06664	0.28056	-0.2116	0.000773333	0.252911	0.146018		180.7	0.000773333	0.146018	30.7
30.8	267.257	236.528	253.977		30.8	0.16511	0.00803	1.66201		180.8	-0.03742	0.26018	-0.1672	0.01852	0.219113	0.126505		180.8	0.01852	0.126505	30.8
30.9	267.245	236.521	253.906		30.9	0.15267	-0.00161	1.58553		180.9	-0.00484	0.2306	-0.13496	0.0302667	0.185291	0.106978		180.9	0.0302667	0.106978	30.9
31	267.202	236.519	253.844		31	0.11071	-0.00645	1.51668		181	0.0294	0.20102	-0.11758	0.0376133	0.159459	0.0920635		181	0.0376133	0.0920635	31
31.1	267.146	236.52	253.786		31.1	0.05429	-0.0073	1.4535		181.1	0.05674	0.16724	-0.0981	0.04196	0.133286	0.0769527		181.1	0.04196	0.0769527	31.1
31.2	267.086	236.524	253.737		31.2	-0.00568	-0.00648	1.39753		181.2	0.06776	0.12174	-0.07214	0.03912	0.100063	0.0577712		181.2	0.03912	0.0577712	31.2
31.3	267.034	236.528	253.696		31.3	-0.05706	-0.00524	1.35057		181.3	0.05928	0.06702	-0.03362	0.0308933	0.0560041	0.032334		181.3	0.0308933	0.032334	31.3
31.4	267.002	236.537	253.659		31.4	-0.08908	0.000923573	1.30801		181.4	0.03134	0.00748	0.01286	0.0172267	0.012515	0.00722555		181.4	0.0172267	0.00722555	31.4
31.5	266.991	236.552	253.625		31.5	-0.09974	0.01295	1.26817		181.5	-0.01272	-0.05162	0.03988	-0.00815333	0.0459206	0.0265123		181.5	-0.00815333	0.0265123	31.5
31.6	266.999	236.573	253.594		31.6	-0.09177	0.03199	1.23116		181.6	-0.05594	-0.09042	0.02564	-0.04024	0.0596016	0.034411		181.6	-0.04024	0.034411	31.6
31.7	267.011	236.596	253.561		31.7	-0.07929	0.05165	1.19226		181.7	-0.08808	-0.10432	-0.02294	-0.07178	0.0430691	0.0248659		181.7	-0.07178	0.0248659	31.7
31.8	267.013	236.612	253.528		31.8	-0.07676	0.06483	1.15305		181.8	-0.10178	-0.08322	-0.07298	-0.0859933	0.0145989	0.00842869		181.8	-0.0859933	0.00842869	31.8
31.9	267.001	236.622	253.496		31.9	-0.0891	0.07287	1.11457		181.9	-0.09662	-0.0165	-0.10816	-0.07376	0.0499232	0.0288232		181.9	-0.07376	0.0288232	31.9
32	266.98	236.631	253.458		32	-0.10908	0.07893	1.07127		182	-0.07934	0.0628	-0.1247	-0.04708	0.0978243	0.0564789		182	-0.04708	0.0564789	32
32.1	266.962	236.639	253.419		32.1	-0.12707	0.08373	1.02609		182.1	-0.04718	0.12806	-0.13014	-0.01642	0.13182	0.0761062		182.1	-0.01642	0.0761062	32.1
32.2	266.949	236.649	253.382		32.2	-0.14034	0.09167	0.9828		182.2	0.00508	0.1728	-0.13894	0.01298	0.15602	0.0900782		182.2	0.01298	0.0900782	32.2
32.3	266.941	236.668	253.347		32.3	-0.14734	0.10767	0.94139		182.3	0.07156	0.1941	-0.15758	0.0360267	0.178512	0.103064		182.3	0.0360267	0.103064	32.3
32.4	266.945	236.69	253.312		32.4	-0.14376	0.12702	0.90092		182.4	0.14832	0.19006	-0.18018	0.0527333	0.202786	0.117078		182.4	0.0527333	0.117078	32.4
32.5	266.958	236.709	253.28		32.5	-0.13076	0.14334	0.86286		182.5	0.22864	0.16152	-0.20176	0.0628	0.231561	0.133692		182.5	0.0628	0.133692	32.5
32.6	266.972	236.724	253.251		32.6	-0.11577	0.15557	0.82741		182.6	0.30392	0.12292	-0.234	0.06428	0.273712	0.158028		182.6	0.06428	0.158028	32.6
32.7	266.984	236.735	253.222		32.7	-0.1034	0.16383	0.79312		182.7	0.36162	0.077	-0.26394	0.0582267	0.313202	0.180827		182.7	0.0582267	0.180827	32.7
32.8	266.993	236.745	253.195		32.8	-0.0949	0.1703	0.75914		182.8	0.381	0.02396	-0.274	0.0436533	0.327944	0.189338		182.8	0.0436533	0.189338	32.8
32.9	267.001	236.749	253.164		32.9	-0.08599	0.17238	0.72265		182.9	0.36584	-0.02992	-0.2786	0.0191067	0.325005	0.187642		182.9	0.0191067	0.187642	32.9
33	267.012	236.75	253.135		33	-0.0755	0.17058	0.68721		183	0.331	-0.07478	-0.30142	-0.0150667	0.320411	0.184989		183	-0.0150667	0.184989	33
33.1	267.023	236.751	253.11		33.1	-0.06376	0.16858	0.65637		183.1	0.28128	-0.1004	-0.341	-0.0533733	0.313794	0.181169		183.1	-0.0533733	0.181169	33.1
33.2	267.035	236.751	253.087		33.2	-0.05128	0.16616	0.62773		183.2	0.22256	-0.1059	-0.3967	-0.0933467	0.309821	0.178875		183.2	-0.0933467	0.178875	33.2
33.3	267.052	236.751	253.067		33.3	-0.0344	0.163	0.60119		183.3	0.15588	-0.09132	-0.46894	-0.134793	0.31467	0.181675		183.3	-0.134793	0.181675	33.3
33.4	267.084	236.742	253.046		33.4	-0.00193	0.15105	0.57485		183.4	0.07936	-0.05684	-0.53636	-0.17128	0.323419	0.186726		183.4	-0.17128	0.186726	33.4
33.5	267.138	236.72	253.028		33.5	0.052	0.12685	0.5504		183.5	-0.01056	-0.00686	-0.58074	-0.199387	0.330267	0.19068		183.5	-0.199387	0.19068	33.5
33.6	267.211	236.695	253.012		33.6	0.12541	0.09898	0.52846		183.6	-0.10884	0.05234	-0.60672	-0.221073	0.343566	0.198358		183.6	-0.221073	0.198358	33.6
33.7	267.293	236.675	252.995		33.7	0.20783	0.07562	0.50579		183.7	-0.20484	0.1086	-0.631	-0.242413	0.371229	0.214329		183.7	-0.242413	0.214329	33.7
33.8	267.377	236.659	252.978		33.8	0.2916	0.05718	0.48239		183.8	-0.2935	0.14812	-0.63958	-0.261653	0.394814	0.227946		183.8	-0.261653	0.227946	33.8
33.9	267.457	236.646	252.959		33.9	0.3715	0.04146	0.45784		183.9	-0.37484	0.17756	-0.59646	-0.26458	0.398616	0.230141		183.9	-0.26458	0.230141	33.9
34	267.521	236.635	252.942		34	0.43622	0.02794	0.43401		184	-0.4457	0.1999	-0.50704	-0.250947	0.391647	0.226118		184	-0.250947	0.226118	34
34.1	267.573	236.63	252.925		34.1	0.48827	0.01996	0.41134		184.1	-0.51048	0.2189	-0.41888	-0.23682	0.397314	0.229389		184.1	-0.23682	0.229389	34.1
34.2	267.618	236.629	252.91		34.2	0.53383	0.0166	0.38982		184.2	-0.57466	0.20836	-0.3655	-0.243933	0.405418	0.234068		184.2	-0.243933	0.234068	34.2
34.3	267.652	236.633	252.894		34.3	0.56787	0.01773	0.36809		184.3	-0.63358	0.18422	-0.36068	-0.270013	0.416371	0.240392		184.3	-0.270013	0.240392	34.3
34.4	267.669	236.645	252.878		34.4	0.58537	0.02714	0.34616		184.4	-0.68916	0.1517	-0.3877	-0.308387	0.426004	0.245953		184.4	-0.308387	0.245953	34.4
34.5	267.679	236.66	252.861		34.5	0.59471	0.03885	0.32307		184.5	-0.74998	0.11164	-0.42476	-0.354367	0.435102	0.251206		184.5	-0.354367	0.251206	34.5
34.6	267.688	236.675	252.844		34.6	0.60404	0.05192	0.3005		184.6	-0.81832	0.05462	-0.45574	-0.40648	0.43855	0.253197		184.6	-0.40648	0.253197	34.6
34.7	267.698	236.698	252.828		34.7	0.61432	0.07179	0.27783		184.7	-0.89798	-0.02752	-0.4727	-0.466067	0.435268	0.251302		184.7	-0.466067	0.251302	34.7
34.8	267.708	236.724	252.812		34.8	0.62512	0.09502	0.25568		184.8	-0.99272	-0.11846	-0.4903	-0.533827	0.438752	0.253314		184.8	-0.533827	0.253314	34.8
34.9	267.717	236.747	252.795		34.9	0.63435	0.11573	0.23354		184.9	-1.09144	-0.21044	-0.51396	-0.60528	0.447543	0.258389		184.9	-0.60528	0.258389	34.9
35	267.722	236.769	252.777		35	0.63919	0.13467	0.20919		185	-1.17528	-0.2949	-0.5462	-0.672127	0.453498	0.261827		185	-0.672127	0.261827	35
35.1	267.718	236.788	252.759		35.1	0.63596	0.15098	0.18495		185.1	-1.23462	-0.35422	-0.59582	-0.72822	0.454888	0.26263		185.1	-0.72822	0.26263	35.1
35.2	267.709	236.803	252.745		35.2	0.62666	0.16332	0.16458		185.2	-1.27576	-0.38296	-0.64942	-0.76938	0.458329	0.264617		185.2	-0.76938	0.264617	35.2
35.3	267.689	236.814	252.731		35.3	0.60742	0.17116	0.14547		185.3	-1.31166	-0.38052	-0.6936	-0.79526	0.473821	0.273561		185.3	-0.79526	0.273561	35.3
35.4	267.656	236.823	252.719		35.4	0.57425	0.17721	0.12667		185.4	-1.35382	-0.35022	-0.73046	-0.8115	0.506684	0.292534		185.4	-0.8115	0.292534	35.4
35.5	267.619	236.827	252.711		35.5	0.5371	0.17866	0.11269		185.5	-1.4113	-0.30276	-0.74784	-0.820633	0.557844	0.322071		185.5	-0.820633	0.322071	35.5
35.6	267.584	236.827	252.706		35.6	0.50257	0.17593	0.10217		185.6	-1.48844	-0.25006	-0.7315	-0.823333	0.624277	0.360426		185.6	-0.823333	0.360426	35.6
35.7	267.553	236.827	252.702		35.7	0.47233	0.17319	0.09195		185.7	-1.57124	-0.21704	-0.68816	-0.82548	0.687464	0.396908		185.7	-0.82548	0.396908	35.7
35.8	267.525	236.828	252.697		35.8	0.44439	0.17171	0.08059		185.8	-1.64944	-0.2171	-0.63812	-0.834887	0.736164	0.425024		185.8	-0.834887	0.425024	35.8
35.9	267.488	236.828	252.692		35.9	0.40766	0.16886	0.06985		185.9	-1.72322	-0.25486	-0.60358	-0.860553	0.767168	0.442925		185.9	-0.860553	0.442925	35.9
36	267.429	236.819	252.686		36	0.34895	0.15681	0.05797		186	-1.78948	-0.33114	-0.59456	-0.90506	0.777172	0.448701		186	-0.90506	0.448701	36
36.1	267.347	236.799	252.679		36.1	0.26657	0.13481	0.04503		186.1	-1.84548	-0.43632	-0.59918	-0.960327	0.770878	0.445067		186.1	-0.960327	0.445067	36.1
36.2	267.251	236.773	252.674		36.2	0.17153	0.10589	0.03335		186.2	-1.90608	-0.53438	-0.61068	-1.01705	0.77087	0.445062		186.2	-1.01705	0.445062	36.2
36.3	267.156	236.744	252.669		36.3	0.07669	0.07405	0.02314		186.3	-1.9847	-0.5916	-0.64734	-1.07455	0.788708	0.455361		186.3	-1.07455	0.455361	36.3
36.4	267.068	236.719	252.666		36.4	-0.01197	0.04619	0.01356		186.4	-2.06876	-0.60276	-0.71412	-1.12855	0.81615	0.471205		186.4	-1.12855	0.471205	36.4
36.5	266.989	236.703	252.663		36.5	-0.09047	0.02774	0.00481		186.5	-2.15742	-0.5754	-0.78594	-1.17292	0.859076	0.495988		186.5	-1.17292	0.495988	36.5
36.6	266.918	236.699	252.661		36.6	-0.16133	0.02071	-0.0032		186.6	-2.249	-0.52082	-0.84122	-1.20368	0.919339	0.530781		186.6	-1.20368	0.530781	36.6
36.7	266.851	236.709	252.657		36.7	-0.22737	0.02792	-0.01331		186.7	-2.3316	-0.45974	-0.87954	-1.22363	0.982223	0.567087		186.7	-1.22363	0.567087	36.7
36.8	266.796	236.73	252.651		36.8	-0.28274	0.04633	-0.02509		186.8	-2.40896	-0.41582	-0.89922	-1.24133	1.03968	0.600259		186.8	-1.24133	0.600259	36.8
36.9	266.754	236.754	252.646		36.9	-0.32428	0.06757	-0.03635		186.9	-2.4951	-0.39496	-0.88896	-1.25967	1.09805	0.633961		186.9	-1.25967	0.633961	36.9
37	266.727	236.775	252.642		37	-0.35086	0.08556	-0.04656		187	-2.5869	-0.40696	-0.84814	-1.28067	1.15254	0.665418		187	-1.28067	0.665418	37
37.1	266.713	236.791	252.639		37.1	-0.36518	0.09905	-0.05531		187.1	-2.66718	-0.44428	-0.78364	-1.29837	1.19751	0.691382		187.1	-1.29837	0.691382	37.1
37.2	266.705	236.803	252.636		37.2	-0.37281	0.10866	-0.06395		187.2	-2.73302	-0.48456	-0.71308	-1.31022	1.23747	0.714452		187.2	-1.31022	0.714452	37.2
37.3	266.705	236.814	252.635		37.3	-0.37258	0.11661	-0.07165		187.3	-2.78986	-0.51666	-0.66618	-1.32423	1.27147	0.734083		187.3	-1.32423	0.734083	37.3
37.4	266.712	236.83	252.636		37.4	-0.36492	0.1302	-0.07684		187.4	-2.83288	-0.54604	-0.66932	-1.34941	1.2862	0.742587		187.4	-1.34941	0.742587	37.4
37.5	266.735	236.856	252.634		37.5	-0.34239	0.15269	-0.08475		187.5	-2.87234	-0.58106	-0.71454	-1.38931	1.28607	0.742514		187.5	-1.38931	0.742514	37.5
37.6	266.773	236.885	252.63		37.6	-0.30374	0.17885	-0.09412		187.6	-2.9254	-0.61904	-0.78406	-1.44283	1.28659	0.742812		187.6	-1.44283	0.742812	37.6
37.7	266.811	236.912	252.63		37.7	-0.26551	0.20344	-0.10036		187.7	-2.99564	-0.66034	-0.86782	-1.50793	1.29256	0.746261		187.7	-1.50793	0.746261	37.7
37.8	266.84	236.934	252.63		37.8	-0.2366	0.22279	-0.10659		187.8	-3.0843	-0.70564	-0.9386	-1.57618	1.31125	0.757053		187.8	-1.57618	0.757053	37.8
37.9	266.862	236.949	252.632		37.9	-0.21407	0.23471	-0.11021		187.9	-3.18678	-0.75846	-0.94718	-1.63081	1.35081	0.779892		187.9	-1.63081	0.779892	37.9
38	266.879	236.96	252.639		38	-0.19636	0.24317	-0.10963		188	-3.29764	-0.82722	-0.87828	-1.66771	1.41179	0.815097		188	-1.66771	0.815097	38
38.1	266.89	236.969	252.647		38.1	-0.18587	0.24965	-0.10791		188.1	-3.40976	-0.90914	-0.77066	-1.69652	1.48532	0.857552		188.1	-1.69652	0.857552	38.1
38.2	266.9	236.973	252.654		38.2	-0.17528	0.2512	-0.10619		188.2	-3.51516	-0.99214	-0.6756	-1.72763	1.55611	0.898422		188.2	-1.72763	0.898422	38.2
38.3	266.912	236.972	252.663		38.3	-0.16364	0.24763	-0.10405		188.3	-3.62184	-1.05732	-0.62702	-1.76873	1.6192	0.934846		188.3	-1.76873	0.934846	38.3
38.4	266.914	236.964	252.671		38.4	-0.16079	0.23672	-0.10149		188.4	-3.75426	-1.0978	-0.62786	-1.82664	1.68582	0.973311		188.4	-1.82664	0.973311	38.4
38.5	266.911	236.944	252.678		38.5	-0.16381	0.21336	-0.10112		188.5	-3.9539	-1.1232	-0.66324	-1.91345	1.78199	1.02883		188.5	-1.91345	1.02883	38.5
38.6	266.908	236.912	252.684		38.6	-0.16673	0.17848	-0.10108		188.6	-4.2352	-1.1465	-0.71078	-2.03083	1.92143	1.10934		188.6	-2.03083	1.10934	38.6
38.7	266.908	236.874	252.69		38.7	-0.1665	0.13868	-0.10092		188.7	-4.56926	-1.18154	-0.74428	-2.16503	2.09357	1.20873		188.7	-2.16503	1.20873	38.7
38.8	266.914	236.836	252.694		38.8	-0.15989	0.09752	-0.10255		188.8	-4.91714	-1.2241	-0.74804	-2.29643	2.28205	1.31754		188.8	-2.29643	1.31754	38.8
38.9	266.925	236.801	252.7		38.9	-0.14856	0.05929	-0.10282		188.9	-5.26022	-1.26898	-0.73842	-2.42254	2.47178	1.42708		188.9	-2.42254	1.42708	38.9
39	266.939	236.774	252.706		39	-0.1342	0.03038	-0.10287		189	-5.50718	-1.32096	-0.73862	-2.52225	2.60137	1.5019		189	-2.52225	1.5019	39
39.1	266.959	236.76	252.71		39.1	-0.11429	0.01372	-0.10503		189.1	-5.56442	-1.3784	-0.7583	-2.56704	2.61426	1.50934		189.1	-2.56704	1.50934	39.1
39.2	266.991	236.756	252.712		39.2	-0.08223	0.00627	-0.10885		189.2	-5.53624	-1.43668	-0.78826	-2.58706	2.57456	1.48642		189.2	-2.58706	1.48642	39.2
39.3	267.034	236.753	252.715		39.3	-0.03929	0.000596832	-0.11215		189.3	-5.5198	-1.48992	-0.82656	-2.61209	2.5399	1.46641		189.3	-2.61209	1.46641	39.3
39.4	267.081	236.751	252.717		39.4	0.00857	-0.0035	-0.11619		189.4	-5.4799	-1.54422	-0.87976	-2.63463	2.48638	1.43551		189.4	-2.63463	1.43551	39.4
39.5	267.131	236.759	252.716		39.5	0.05895	0.0013	-0.12347		189.5	-5.41884	-1.60878	-0.93796	-2.65519	2.41678	1.39533		189.5	-2.65519	1.39533	39.5
39.6	267.188	236.779	252.713		39.6	0.11571	0.01835	-0.13232		189.6	-5.3825	-1.68046	-0.98884	-2.68393	2.36247	1.36397		189.6	-2.68393	1.36397	39.6
39.7	267.247	236.809	252.71		39.7	0.17498	0.04534	-0.14138		189.7	-5.39096	-1.75214	-1.02234	-2.72181	2.34017	1.3511		189.7	-2.72181	1.3511	39.7
39.8	267.296	236.845	252.707		39.8	0.22473	0.07883	-0.14971		189.8	-5.46184	-1.82172	-1.0414	-2.77499	2.35937	1.36218		189.8	-2.77499	1.36218	39.8
39.9	267.339	236.88	252.708		39.9	0.26788	0.11127	-0.15521		189.9	-5.62776	-1.88858	-1.06234	-2.85956	2.43267	1.4045		189.9	-2.85956	1.4045	39.9
40	267.379	236.904	252.711		40	0.30769	0.13292	-0.15778		190	-5.8854	-1.93848	-1.09332	-2.9724	2.55788	1.47679		190	-2.9724	1.47679	40
40.1	267.404	236.918	252.718		40.1	0.33335	0.14338	-0.15689		190.1	-6.20354	-1.9645	-1.11468	-3.09424	2.72605	1.57389		190.1	-3.09424	1.57389	40.1
40.2	267.41	236.917	252.727		40.2	0.33871	0.1398	-0.15433		190.2	-6.55834	-1.97504	-1.1084	-3.21393	2.92858	1.69082		190.2	-3.21393	1.69082	40.2
40.3	267.401	236.903	252.737		40.3	0.32993	0.12324	-0.14999		190.3	-6.91774	-1.97112	-1.07386	-3.32091	3.14709	1.81697		190.3	-3.32091	1.81697	40.3
40.4	267.381	236.89	252.749		40.4	0.31048	0.10752	-0.14471		190.4	-7.24468	-1.95778	-1.02968	-3.41071	3.35258	1.93562		190.4	-3.41071	1.93562	40.4
40.5	267.35	236.881	252.758		40.5	0.27982	0.0963	-0.14163		190.5	-7.40684	-1.94948	-1.00224	-3.45285	3.45685	1.99581		190.5	-3.45285	1.99581	40.5
40.6	267.317	236.876	252.768		40.6	0.24759	0.08802	-0.1376		190.6	-7.37386	-1.9464	-0.99304	-3.43777	3.44192	1.9872		190.6	-3.43777	1.9872	40.6
40.7	267.296	236.877	252.779		40.7	0.23633	0.08674	-0.13263		190.7	-7.2904	-1.94834	-0.98906	-3.40927	3.39521	1.96023		190.7	-3.40927	1.96023	40.7
40.8	267.283	236.881	252.79		40.8	0.23354	0.08819	-0.12766		190.8	-7.1927	-1.9595	-0.99198	-3.38139	3.33595	1.92601		190.8	-3.38139	1.92601	40.8
40.9	267.273	236.88	252.801		40.9	0.23348	0.08389	-0.1228		190.9	-7.08684	-1.99266	-1.00246	-3.36065	3.26473	1.88489		190.9	-3.36065	1.88489	40.9
41	267.262	236.875	252.811		41	0.23164	0.07612	-0.11815		191	-7.03794	-2.06308	-1.01942	-3.37348	3.21613	1.85683		191	-3.37348	1.85683	41
41.1	267.156	236.875	252.819		41.1	0.13547	0.07359	-0.11632		191.1	-7.06672	-2.16428	-1.03826	-3.42309	3.20531	1.85059		191.1	-3.42309	1.85059	41.1
41.2	266.838	236.897	252.826		41.2	-0.1725	0.09232	-0.11543		191.2	-7.1761	-2.28202	-1.04642	-3.50151	3.2417	1.8716		191.2	-3.50151	1.8716	41.2
41.3	266.41	236.913	252.837		41.3	-0.5904	0.10612	-0.11088		191.3	-7.35082	-2.39138	-1.03616	-3.59279	3.32434	1.91931		191.3	-3.59279	1.91931	41.3
41.4	266.051	236.932	252.845		41.4	-0.93983	0.12254	-0.10832		191.4	-7.5132	-2.47938	-1.0345	-3.67569	3.40099	1.96357		191.4	-3.67569	1.96357	41.4
41.5	265.822	236.949	252.849		41.5	-1.15912	0.13656	-0.11026		191.5	-7.6364	-2.55336	-1.06506	-3.75161	3.44565	1.98934		191.5	-3.75161	1.98934	41.5
41.6	265.723	236.962	252.852		41.6	-1.24796	0.14659	-0.11325		191.6	-7.78412	-2.61206	-1.12306	-3.83975	3.49612	2.01848		191.6	-3.83975	2.01848	41.6
41.7	265.724	236.969	252.859		41.7	-1.23662	0.15129	-0.11258		191.7	-7.9984	-2.65798	-1.20766	-3.95468	3.57626	2.06475		191.7	-3.95468	2.06475	41.7
41.8	265.797	236.971	252.867		41.8	-1.15408	0.15064	-0.11043		191.8	-8.24412	-2.69742	-1.3092	-4.08358	3.66938	2.11852		191.8	-4.08358	2.11852	41.8
41.9	265.914	236.969	252.875		41.9	-1.02756	0.14549	-0.10829		191.9	-8.4471	-2.7249	-1.40888	-4.19363	3.74193	2.1604		191.9	-4.19363	2.1604	41.9
42	266.054	236.966	252.886		42	-0.87718	0.13993	-0.10322		192	-8.60466	-2.72874	-1.5075	-4.2803	3.79446	2.19073		192	-4.2803	2.19073	42
42.1	266.2	236.969	252.897		42.1	-0.72188	0.14002	-0.09825		192.1	-8.75654	-2.71728	-1.6057	-4.35984	3.848	2.22165		192.1	-4.35984	2.22165	42.1
42.2	266.34	236.979	252.906		42.2	-0.5717	0.14723	-0.0959		192.2	-8.83328	-2.71778	-1.68758	-4.41288	3.86268	2.23012		192.2	-4.41288	2.23012	42.2
42.3	266.472	236.997	252.915		42.3	-0.42928	0.16281	-0.09302		192.3	-8.79714	-2.73648	-1.7439	-4.42584	3.81805	2.20435		192.3	-4.42584	2.20435	42.3
42.4	266.594	237.021	252.923		42.4	-0.29774	0.18373	-0.09109		192.4	-8.74992	-2.7713	-1.76734	-4.42952	3.7751	2.17955		192.4	-4.42952	2.17955	42.4
42.5	266.716	237.041	252.928		42.5	-0.16631	0.20162	-0.09136		192.5	-8.74434	-2.82726	-1.75708	-4.44289	3.7634	2.1728		192.5	-4.44289	2.1728	42.5
42.6	266.841	237.057	252.938		42.6	-0.03121	0.21459	-0.08796		192.6	-8.75114	-2.89914	-1.72694	-4.45907	3.76296	2.17255		192.6	-4.45907	2.17255	42.6
42.7	266.962	237.068	252.95		42.7	0.10001	0.22305	-0.08174		192.7	-8.76212	-2.97082	-1.70454	-4.47916	3.7628	2.17245		192.7	-4.47916	2.17245	42.7
42.8	267.074	237.068	252.962		42.8	0.22213	0.22042	-0.07562		192.8	-8.79614	-3.0358	-1.70412	-4.51202	3.76943	2.17628		192.8	-4.51202	2.17628	42.8
42.9	267.175	237.059	252.976		42.9	0.33314	0.20773	-0.06772		192.9	-8.87432	-3.09072	-1.72254	-4.56253	3.79627	2.19178		192.9	-4.56253	2.19178	42.9
43	267.276	237.054	252.991		43	0.44322	0.20018	-0.05845		193	-9.03668	-3.12512	-1.75898	-4.64026	3.8682	2.23331		193	-4.64026	2.23331	43
43.1	267.384	237.057	253.005		43.1	0.56177	0.20037	-0.05055		193.1	-9.29118	-3.14384	-1.80504	-4.74669	3.99217	2.30488		193.1	-4.74669	2.30488	43.1
43.2	267.502	237.061	253.019		43.2	0.68965	0.20234	-0.04245		193.2	-9.60368	-3.15562	-1.84022	-4.86651	4.1549	2.39883		193.2	-4.86651	2.39883	43.2
43.3	267.63	237.066	253.033		43.3	0.82757	0.20442	-0.03486		193.3	-9.93942	-3.16176	-1.85048	-4.98389	4.34141	2.50651		193.3	-4.98389	2.50651	43.3
43.4	267.767	237.072	253.043		43.4	0.97397	0.20744	-0.03104		193.4	-10.2147	-3.16308	-1.84106	-5.07293	4.50166	2.59904		193.4	-5.07293	2.59904	43.4
43.5	267.893	237.075	253.05		43.5	1.11043	0.20826	-0.02974		193.5	-10.3929	-3.16356	-1.81028	-5.12226	4.61442	2.66414		193.5	-5.12226	2.66414	43.5
43.6	267.989	237.071	253.054		43.6	1.21538	0.20071	-0.03199		193.6	-10.5421	-3.16906	-1.76672	-5.15929	4.71408	2.72168		193.6	-5.15929	2.72168	43.6
43.7	268.048	237.067	253.053		43.7	1.28452	0.19452	-0.03896		193.7	-10.7064	-3.18212	-1.74054	-5.20967	4.81453	2.77967		193.7	-5.20967	2.77967	43.7
43.8	268.076	237.077	253.051		43.8	1.32277	0.2012	-0.04656		193.8	-10.865	-3.20898	-1.74516	-5.27303	4.89775	2.82772		193.8	-5.27303	2.82772	43.8
43.9	268.082	237.094	253.049		43.9	1.33852	0.21553	-0.05467		193.9	-10.9488	-3.25428	-1.76944	-5.32417	4.92732	2.84479		193.9	-5.32417	2.84479	43.9
44	268.076	237.112	253.045		44	1.34212	0.23111	-0.0653		194	-10.9638	-3.3205	-1.8712	-5.38515	4.88526	2.82051		194	-5.38515	2.82051	44
44.1	268.067	237.128	253.041		44.1	1.34352	0.24397	-0.07541		194.1	-11.0055	-3.40684	-1.92188	-5.44475	4.87267	2.81324		194.1	-5.44475	2.81324	44.1
44.2	268.059	237.135	253.039		44.2	1.34471	0.24867	-0.0829		194.2	-11.1185	-3.49632	-1.94344	-5.51941	4.91069	2.83519		194.2	-5.51941	2.83519	44.2
44.3	268.047	237.139	253.043		44.3	1.34277	0.25001	-0.08558		194.3	-11.3028	-3.57092	-1.93004	-5.60126	5.00539	2.88987		194.3	-5.60126	2.88987	44.3
44.4	268.029	237.154	253.049		44.4	1.33496	0.26172	-0.08522		194.4	-11.5481	-3.61704	-1.89884	-5.68799	5.1472	2.97174		194.4	-5.68799	2.97174	44.4
44.5	268.005	237.178	253.058		44.5	1.32107	0.28296	-0.08224		194.5	-11.8311	-3.6326	-1.86598	-5.77655	5.31726	3.06992		194.5	-5.77655	3.06992	44.5
44.6	267.977	237.198	253.07		44.6	1.30248	0.30053	-0.07601		194.6	-12.1277	-3.63288	-1.84692	-5.86915	5.49309	3.17144		194.6	-5.86915	3.17144	44.6
44.7	267.946	237.211	253.083		44.7	1.2819	0.3113	-0.06895		194.7	-12.4054	-3.62666	-1.84106	-5.95771	5.65479	3.26479		194.7	-5.95771	3.26479	44.7
44.8	267.915	237.22	253.096		44.8	1.26089	0.31673	-0.06199		194.8	-12.6545	-3.62862	-1.8308	-6.03796	5.80014	3.34871		194.8	-6.03796	3.34871	44.8
44.9	267.881	237.217	253.108		44.9	1.23644	0.31116	-0.05587		194.9	-12.8786	-3.64354	-1.82346	-6.1152	5.92755	3.42227		194.9	-6.1152	3.42227	44.9
45	267.845	237.205	253.12		45	1.21062	0.2968	-0.05068		195	-12.9836	-3.66162	-1.84084	-6.16201	5.97739	3.45105		195	-6.16201	3.45105	45
45.1	267.81	237.19	253.132		45.1	1.18533	0.27888	-0.04583		195.1	-12.8484	-3.67844	-1.87142	-6.13276	5.88569	3.39811		195.1	-6.13276	3.39811	45.1
45.2	267.77	237.17	253.142		45.2	1.1549	0.25584	-0.04171		195.2	-12.5491	-3.69692	-1.88356	-6.04319	5.70676	3.2948		195.2	-6.04319	3.2948	45.2
45.3	267.726	237.138	253.15		45.3	1.12113	0.22138	-0.04052		195.3	-12.259	-3.71646	-1.86304	-5.94615	5.54504	3.20143		195.3	-5.94615	3.20143	45.3
45.4	267.684	237.096	253.156		45.4	1.08829	0.17634	-0.0409		195.4	-12.0631	-3.72742	-1.83644	-5.87564	5.44124	3.1415		195.4	-5.87564	3.1415	45.4
45.5	267.644	237.058	253.162		45.5	1.05871	0.13591	-0.0417		195.5	-12.0054	-3.73062	-1.81698	-5.85099	5.41505	3.12638		195.5	-5.85099	3.12638	45.5
45.6	267.613	237.03	253.168		45.6	1.03802	0.1048	-0.04271		195.6	-12.1055	-3.73466	-1.7797	-5.8733	5.48508	3.16681		195.6	-5.8733	3.16681	45.6
45.7	267.595	237.014	253.174		45.7	1.02989	0.08657	-0.04299		195.7	-12.3408	-3.74416	-1.73594	-5.94029	5.6332	3.25233		195.7	-5.94029	3.25233	45.7
45.8	267.589	237.012	253.178		45.8	1.03318	0.08205	-0.04568		195.8	-12.6627	-3.75322	-1.71374	-6.04322	5.82263	3.3617		195.8	-6.04322	3.3617	45.8
45.9	267.587	237.019	253.184		45.9	1.04139	0.0857	-0.04658		195.9	-13.0248	-3.7514	-1.70076	-6.15899	6.03374	3.48358		195.9	-6.15899	3.48358	45.9
46	267.592	237.035	253.193		46	1.05557	0.09982	-0.04403		196	-13.3999	-3.74498	-1.68486	-6.27659	6.25439	3.61098		196	-6.27659	3.61098	46
46.1	267.599	237.064	253.203		46.1	1.07309	0.12577	-0.04138		196.1	-13.7769	-3.75048	-1.6727	-6.40003	6.47249	3.73689		196.1	-6.40003	3.73689	46.1
46.2	267.6	237.099	253.209		46.2	1.08392	0.15779	-0.04176		196.2	-14.1336	-3.78468	-1.6838	-6.53403	6.66473	3.84788		196.2	-6.53403	3.84788	46.2
46.3	267.599	237.131	253.216		46.3	1.09275	0.18708	-0.04141		196.3	-14.4509	-3.85342	-1.72316	-6.67583	6.81713	3.93587		196.3	-6.67583	3.93587	46.3
46.4	267.606	237.158	253.226		46.4	1.10975	0.21136	-0.03834		196.4	-14.7305	-3.94646	-1.77342	-6.8168	6.93907	4.00628		196.4	-6.8168	4.00628	46.4
46.5	267.624	237.183	253.233		46.5	1.13733	0.23385	-0.03788		196.5	-14.9637	-4.05582	-1.8088	-6.94276	7.03658	4.06257		196.5	-6.94276	4.06257	46.5
46.6	267.648	237.204	253.242		46.6	1.17098	0.25236	-0.03575		196.6	-15.1556	-4.18006	-1.81676	-7.05079	7.11771	4.10941		196.6	-7.05079	4.10941	46.6
46.7	267.677	237.22	253.254		46.7	1.20986	0.2647	-0.02996		196.7	-15.3162	-4.31832	-1.8107	-7.14842	7.1838	4.14757		196.7	-7.14842	4.14757	46.7
46.8	267.706	237.234	253.268		46.8	1.24937	0.27631	-0.0227		196.8	-15.4596	-4.46054	-1.78096	-7.23369	7.24871	4.18504		196.8	-7.23369	4.18504	46.8
46.9	267.724	237.255	253.282		46.9	1.27695	0.29472	-0.01575		196.9	-15.6006	-4.60446	-1.70914	-7.30473	7.32882	4.2313		196.9	-7.30473	4.2313	46.9
47	267.73	237.285	253.292		47	1.29259	0.32182	-0.01153		197	-15.7366	-4.73958	-1.62832	-7.36815	7.41233	4.27951		197	-7.36815	4.27951	47
47.1	267.727	237.316	253.302		47.1	1.29933	0.3507	-0.00909		197.1	-15.869	-4.84414	-1.58142	-7.43151	7.48695	4.32259		197.1	-7.43151	4.32259	47.1
47.2	267.711	237.341	253.309		47.2	1.29372	0.37246	-0.00863		197.2	-15.9899	-4.92062	-1.58142	-7.49731	7.54191	4.35432		197.2	-7.49731	4.35432	47.2
47.3	267.696	237.352	253.316		47.3	1.28832	0.38103	-0.00765		197.3	-16.0922	-4.97932	-1.62098	-7.56415	7.57395	4.37282		197.3	-7.56415	4.37282	47.3
47.4	267.704	237.35	253.326		47.4	1.30657	0.37609	-0.005		197.4	-16.1879	-5.02168	-1.68192	-7.63051	7.59675	4.38599		197.4	-7.63051	4.38599	47.4
47.5	267.735	237.34	253.333		47.5	1.34755	0.36299	-0.00454		197.5	-16.2959	-5.04708	-1.75542	-7.69945	7.62446	4.40198		197.5	-7.69945	4.40198	47.5
47.6	267.778	237.323	253.338		47.6	1.39973	0.34381	-0.00608		197.6	-16.4071	-5.06808	-1.84168	-7.7723	7.65002	4.41674		197.6	-7.7723	4.41674	47.6
47.7	267.819	237.301	253.343		47.7	1.45107	0.31919	-0.00719		197.7	-16.5159	-5.0962	-1.9336	-7.84857	7.67089	4.42879		197.7	-7.84857	4.42879	47.7
47.8	267.843	237.278	253.349		47.8	1.48504	0.29258	-0.00841		197.8	-16.6309	-5.1369	-2.01674	-7.92819	7.69657	4.44362		197.8	-7.92819	4.44362	47.8
47.9	267.849	237.253	253.354		47.9	1.5012	0.26545	-0.00974		197.9	-16.8218	-5.19768	-2.09484	-8.03811	7.7635	4.48226		197.9	-8.03811	4.48226	47.9
48	267.847	237.224	253.36		48	1.50857	0.23319	-0.01117		198	-16.9048	-5.28234	-2.1857	-8.12428	7.76018	4.48034		198	-8.12428	4.48034	48
48.1	267.838	237.192	253.368		48.1	1.51008	0.19863	-0.00977		198.1	-16.9895	-5.37852	-2.29334	-8.22045	7.74929	4.47406		198.1	-8.22045	4.47406	48.1
48.2	267.823	237.16	253.376		48.2	1.50447	0.16437	-0.00837		198.2	-17.0765	-5.47134	-2.4062	-8.31801	7.73834	4.46773		198.2	-8.31801	4.46773	48.2
48.3	267.8	237.123	253.385		48.3	1.49142	0.12457	-0.0054		198.3	-17.1545	-5.55326	-2.51298	-8.4069	7.72662	4.46097		198.3	-8.4069	4.46097	48.3
48.4	267.767	237.085	253.396		48.4	1.46812	0.08383	-0.00107		198.4	-17.2236	-5.61342	-2.60448	-8.48051	7.71979	4.45702		198.4	-8.48051	4.45702	48.4
48.5	267.717	237.055	253.403		48.5	1.42837	0.05136	-0.000619287		198.5	-17.2918	-5.64532	-2.6738	-8.53697	7.7261	4.46066		198.5	-8.53697	4.46066	48.5
48.6	267.653	237.036	253.41		48.6	1.37376	0.02894	-0.000583362		198.6	-17.3503	-5.66696	-2.72698	-8.58141	7.73504	4.46583		198.6	-8.58141	4.46583	48.6
48.7	267.58	237.026	253.416		48.7	1.31088	0.01636	-0.00128		198.7	-17.4057	-5.68858	-2.78058	-8.62494	7.74209	4.4699		198.7	-8.62494	4.4699	48.7
48.8	267.5	237.026	253.421		48.8	1.24036	0.01404	-0.00313		198.8	-17.4631	-5.70436	-2.83648	-8.66799	7.75061	4.47482		198.8	-8.66799	4.47482	48.8
48.9	267.411	237.034	253.426		48.9	1.16199	0.01863	-0.00498		198.9	-17.5321	-5.72034	-2.8903	-8.71425	7.76648	4.48398		198.9	-8.71425	4.48398	48.9
49	267.321	237.044	253.433		49	1.08152	0.02595	-0.00473		199	-17.6233	-5.73966	-2.94726	-8.77007	7.7932	4.4994		199	-8.77007	4.4994	49
49.1	267.243	237.058	253.44		49.1	1.01309	0.03713	-0.00396		199.1	-17.7201	-5.7527	-2.99018	-8.821	7.82966	4.52046		199.1	-8.821	4.52046	49.1
49.2	267.182	237.075	253.444		49.2	0.96183	0.05198	-0.00665		199.2	-17.8004	-5.75004	-3.0061	-8.85218	7.8699	4.54369		199.2	-8.85218	4.54369	49.2
49.3	267.129	237.091	253.45		49.3	0.91874	0.06422	-0.00724		199.3	-17.8612	-5.74572	-3.00232	-8.86975	7.90672	4.56495		199.3	-8.86975	4.56495	49.3
49.4	267.081	237.1	253.461		49.4	0.88057	0.06945	-0.00291		199.4	-17.8816	-5.75792	-2.97552	-8.87169	7.92588	4.57601		199.4	-8.87169	4.57601	49.4
49.5	267.035	237.105	253.47		49.5	0.84449	0.07029	-0.000989037		199.5	-17.5689	-5.78186	-2.93134	-8.76069	7.76012	4.48031		199.5	-8.76069	4.48031	49.5
49.6	266.991	237.106	253.478		49.6	0.81124	0.06694	0.000826888		199.6	-16.815	-5.81898	-2.87354	-8.50249	7.34791	4.24232		199.6	-8.50249	4.24232	49.6
49.7	266.953	237.103	253.491		49.7	0.78249	0.05993	0.00725		199.7	-15.993	-5.87496	-2.8013	-8.22309	6.90221	3.98499		199.7	-8.22309	3.98499	49.7
49.8	266.923	237.097	253.502		49.8	0.76264	0.04977	0.01095		199.8	-15.3467	-5.93972	-2.7299	-8.00544	6.55716	3.78578		199.8	-8.00544	3.78578	49.8
49.9	266.906	237.088	253.509		49.9	0.75504	0.03689	0.01214		199.9	-14.8979	-6.0049	-2.68028	-7.86101	6.31674	3.64697		199.9	-7.86101	3.64697	49.9
50	266.893	237.08	253.521		50	0.75225	0.02527	0.01678		200	-14.6492	-6.05544	-2.67024	-7.79163	6.17532	3.56533		200	-7.79163	3.56533	50
50.1	266.884	237.073	253.534		50.1	0.75355	0.01407	0.02289		200.1	-14.5967	-6.0869	-2.69746	-7.7937	6.1305	3.53945		200.1	-7.7937	3.53945	50.1
50.2	266.879	237.064	253.545		50.2	0.75768	0.0014	0.02753		200.2	-14.6954	-6.11272	-2.75546	-7.85454	6.15762	3.5551		200.2	-7.85454	3.5551	50.2
50.3	266.868	237.056	253.553		50.3	0.75657	-0.01137	0.02945		200.3	-14.9077	-6.14524	-2.83188	-7.96159	6.23943	3.60234		200.3	-7.96159	3.60234	50.3
50.4	266.85	237.048	253.564		50.4	0.74897	-0.02278	0.03326		200.4	-15.1963	-6.18908	-2.9194	-8.10159	6.35796	3.67077		200.4	-8.10159	3.67077	50.4
50.5	266.826	237.044	253.576		50.5	0.73487	-0.03115	0.03843		200.5	-15.5197	-6.23688	-3.00924	-8.25526	6.49485	3.7498		200.5	-8.25526	3.7498	50.5
50.6	266.796	237.042	253.593		50.6	0.7145	-0.03702	0.04914		200.6	-15.8627	-6.28322	-3.0957	-8.41389	6.64486	3.83641		200.6	-8.41389	3.83641	50.6
50.7	266.761	237.046	253.601		50.7	0.6892	-0.03785	0.04991		200.7	-16.2035	-6.31972	-3.17842	-8.56721	6.79718	3.92435		200.7	-8.56721	3.92435	50.7
50.8	266.722	237.06	253.609		50.8	0.66025	-0.02728	0.05204		200.8	-16.5292	-6.3426	-3.22176	-8.69785	6.95933	4.01797		200.8	-8.69785	4.01797	50.8
50.9	266.68	237.089	253.621		50.9	0.62846	-0.00257	0.05721		200.9	-16.8318	-6.36486	-3.19978	-8.79883	7.13452	4.11912		200.9	-8.79883	4.11912	50.9
51	266.635	237.126	253.634		51	0.59291	0.0301	0.06352		201	-17.1106	-6.40492	-3.1491	-8.88822	7.30454	4.21728		201	-8.88822	4.21728	51
51.1	266.591	237.162	253.648		51.1	0.55903	0.06245	0.07058		201.1	-17.3886	-6.4609	-3.1158	-8.98843	7.46454	4.30965		201.1	-8.98843	4.30965	51.1
51.2	266.561	237.198	253.66		51.2	0.53855	0.09386	0.07647		201.2	-17.6814	-6.51728	-3.10052	-9.09973	7.62577	4.40274		201.2	-9.09973	4.40274	51.2
51.3	266.559	237.227	253.675		51.3	0.54686	0.11898	0.08394		201.3	-17.9838	-6.56592	-3.1091	-9.21962	7.78435	4.4943		201.3	-9.21962	4.4943	51.3
51.4	266.589	237.242	253.686		51.4	0.587	0.13008	0.08911		201.4	-18.2622	-6.60368	-3.12334	-9.32974	7.92905	4.57784		201.4	-9.32974	4.57784	51.4
51.5	266.633	237.245	253.695		51.5	0.64012	0.12914	0.09124		201.5	-18.4782	-6.63976	-3.09466	-9.4042	8.05573	4.65098		201.5	-9.4042	4.65098	51.5
51.6	266.669	237.238	253.704		51.6	0.68696	0.11731	0.09369		201.6	-18.6186	-6.67542	-3.02744	-9.44047	8.15505	4.70832		201.6	-9.44047	4.70832	51.6
51.7	266.696	237.225	253.709		51.7	0.72312	0.10035	0.09184		201.7	-18.6913	-6.71506	-2.95856	-9.45497	8.21645	4.74377		201.7	-9.45497	4.74377	51.7
51.8	266.712	237.215	253.714		51.8	0.74934	0.08653	0.09009		201.8	-18.714	-6.75366	-2.90266	-9.45678	8.24499	4.76025		201.8	-9.45678	4.76025	51.8
51.9	266.711	237.212	253.724		51.9	0.75796	0.07962	0.09317		201.9	-18.7013	-6.79098	-2.87146	-9.45459	8.24423	4.75981		201.9	-9.45459	4.75981	51.9
52	266.689	237.215	253.735		52	0.74555	0.07878	0.09781		202	-18.6838	-6.82706	-2.88318	-9.46469	8.22393	4.74809		202	-9.46469	4.74809	52
52.1	266.648	237.223	253.745		52.1	0.7147	0.08276	0.10078		202.1	-18.6829	-6.8598	-2.94536	-9.49601	8.19327	4.73038		202.1	-9.49601	4.73038	52.1
52.2	266.592	237.235	253.753		52.2	0.66858	0.08978	0.1027		202.2	-18.7056	-6.88666	-3.03896	-9.54373	8.1643	4.71366		202.2	-9.54373	4.71366	52.2
52.3	266.533	237.246	253.763		52.3	0.61931	0.0969	0.10566		202.3	-18.7716	-6.9018	-3.14848	-9.6073	8.15539	4.70852		202.3	-9.6073	4.70852	52.3
52.4	266.477	237.254	253.771		52.4	0.57381	0.1014	0.10696		202.4	-18.8909	-6.91464	-3.26322	-9.68957	8.17502	4.71985		202.4	-9.68957	4.71985	52.4
52.5	266.425	237.252	253.776		52.5	0.53103	0.09533	0.10542		202.5	-19.052	-6.9348	-3.35808	-9.78162	8.22514	4.74879		202.5	-9.78162	4.74879	52.5
52.6	266.37	237.237	253.781		52.6	0.48626	0.07575	0.1042		202.6	-19.237	-6.9757	-3.42612	-9.87959	8.29579	4.78958		202.6	-9.87959	4.78958	52.6
52.7	266.318	237.207	253.786		52.7	0.4438	0.04173	0.10215		202.7	-19.4429	-7.03042	-3.48328	-9.98553	8.38014	4.83827		202.7	-9.98553	4.83827	52.7
52.8	266.276	237.171	253.789		52.8	0.41159	0.00184	0.09799		202.8	-19.6616	-7.07802	-3.53626	-10.0919	8.47462	4.89282		202.8	-10.0919	4.89282	52.8
52.9	266.239	237.145	253.793		52.9	0.38546	-0.02852	0.09552		202.9	-19.8635	-7.11136	-3.57626	-10.1837	8.56727	4.94631		202.9	-10.1837	4.94631	52.9
53	266.213	237.13	253.798		53	0.36865	-0.04695	0.09461		203	-20.0491	-7.12212	-3.60138	-10.2575	8.66055	5.00017		203	-10.2575	5.00017	53
53.1	266.203	237.123	253.803		53.1	0.36869	-0.05804	0.09256		203.1	-20.228	-7.1161	-3.60348	-10.3159	8.762	5.05875		203.1	-10.3159	5.05875	53.1
53.2	266.204	237.121	253.809		53.2	0.37983	-0.06443	0.09165		203.2	-20.3862	-7.09524	-3.58274	-10.3547	8.86325	5.1172		203.2	-10.3547	5.1172	53.2
53.3	266.202	237.121	253.817		53.3	0.38772	-0.06841	0.09284		203.3	-20.5163	-7.06452	-3.5593	-10.38	8.95152	5.16816		203.3	-10.38	5.16816	53.3
53.4	266.189	237.117	253.824		53.4	0.38483	-0.07636	0.0935		203.4	-20.6356	-7.03966	-3.55344	-10.4096	9.0259	5.2111		203.4	-10.4096	5.2111	53.4
53.5	266.167	237.109	253.829		53.5	0.37199	-0.08861	0.09165		203.5	-20.7529	-7.02318	-3.56244	-10.4462	9.09206	5.24931		203.5	-10.4462	5.24931	53.5
53.6	266.135	237.101	253.836		53.6	0.35036	-0.10097	0.09179		203.6	-20.8659	-7.0245	-3.56558	-10.4853	9.15466	5.28545		203.6	-10.4853	5.28545	53.6
53.7	266.096	237.09	253.842		53.7	0.32151	-0.11615	0.09173		203.7	-20.9861	-7.05892	-3.5616	-10.5356	9.21786	5.32193		203.7	-10.5356	5.32193	53.7
53.8	266.053	237.077	253.846		53.8	0.28763	-0.13279	0.08862		203.8	-21.1192	-7.1197	-3.55824	-10.599	9.2831	5.3596		203.8	-10.599	5.3596	53.8
53.9	266.005	237.064	253.85		53.9	0.25009	-0.15038	0.08625		203.9	-21.2363	-7.18572	-3.55658	-10.6595	9.33777	5.39116		203.9	-10.6595	5.39116	53.9
54	265.961	237.048	253.856		54	0.21548	-0.17038	0.08534		204	-21.3334	-7.262	-3.5438	-10.7131	9.38347	5.41755		204	-10.7131	5.41755	54
54.1	265.926	237.034	253.861		54.1	0.19008	-0.18859	0.08402		204.1	-21.4455	-7.34666	-3.51072	-10.7676	9.44411	5.45256		204.1	-10.7676	5.45256	54.1
54.2	265.902	237.025	253.867		54.2	0.1763	-0.20147	0.08269		204.2	-21.584	-7.42838	-3.46444	-10.8256	9.52551	5.49955		204.2	-10.8256	5.49955	54.2
54.3	265.854	237.012	253.876		54.3	0.13855	-0.21822	0.08566		204.3	-21.7283	-7.50466	-3.41356	-10.8822	9.6132	5.55018		204.3	-10.8822	5.55018	54.3
54.4	265.821	236.995	253.885		54.4	0.11545	-0.23989	0.08779		204.4	-21.8122	-7.57614	-3.38404	-10.9241	9.65949	5.57691		204.4	-10.9241	5.57691	54.4
54.5	265.78	236.985	253.89		54.5	0.08429	-0.25371	0.08626		204.5	-21.8062	-7.6273	-3.39534	-10.9429	9.64288	5.56732		204.5	-10.9429	5.56732	54.5
54.6	265.735	236.988	253.894		54.6	0.04874	-0.25486	0.08326		204.6	-21.7418	-7.64076	-3.43638	-10.9396	9.58823	5.53577		204.6	-10.9396	5.53577	54.6
54.7	265.691	237.003	253.898		54.7	0.01475	-0.24334	0.08131		204.7	-21.6594	-7.64438	-3.4994	-10.9344	9.51653	5.49437		204.7	-10.9344	5.49437	54.7
54.8	265.658	237.03	253.904		54.8	-0.00834	-0.22083	0.08019		204.8	-21.6019	-7.6589	-3.58108	-10.9473	9.44974	5.45581		204.8	-10.9473	5.45581	54.8
54.9	265.637	237.063	253.91		54.9	-0.01919	-0.19183	0.0797		204.9	-21.5884	-7.6801	-3.6619	-10.9768	9.40696	5.43111		204.9	-10.9768	5.43111	54.9
55	265.627	237.097	253.917		55	-0.01988	-0.16252	0.07974		205	-21.6136	-7.71326	-3.7358	-11.0209	9.38665	5.41939		205	-11.0209	5.41939	55
55.1	265.62	237.124	253.922		55.1	-0.01691	-0.13959	0.07842		205.1	-21.6866	-7.75688	-3.80406	-11.0825	9.39366	5.42343		205.1	-11.0825	5.42343	55.1
55.2	265.608	237.147	253.927		55.2	-0.01854	-0.12064	0.07657		205.2	-21.8133	-7.79254	-3.8539	-11.1533	9.4396	5.44995		205.2	-11.1533	5.44995	55.2
55.3	265.602	237.172	253.935		55.3	-0.01494	-0.09897	0.07744		205.3	-21.9407	-7.80808	-3.87422	-11.2077	9.50092	5.48536		205.3	-11.2077	5.48536	55.3
55.4	265.601	237.203	253.943		55.4	-0.00631	-0.07216	0.07936		205.4	-22.0369	-7.81046	-3.87422	-11.2405	9.55484	5.51649		205.4	-11.2405	5.51649	55.4
55.5	265.591	237.233	253.951		55.5	-0.00596	-0.04651	0.08097		205.5	-22.1312	-7.80926	-3.85704	-11.2658	9.61497	5.5512		205.5	-11.2658	5.5512	55.5
55.6	265.568	237.256	253.961		55.6	-0.0189	-0.02746	0.08415		205.6	-22.2272	-7.81122	-3.83234	-11.2903	9.67836	5.5878		205.6	-11.2903	5.5878	55.6
55.7	265.535	237.275	253.971		55.7	-0.04231	-0.0128	0.08722		205.7	-22.3148	-7.81484	-3.81412	-11.3146	9.73424	5.62007		205.7	-11.3146	5.62007	55.7
55.8	265.496	237.289	253.979		55.8	-0.07137	-0.00223	0.08809		205.8	-22.4025	-7.81574	-3.80344	-11.3405	9.7877	5.65093		205.8	-11.3405	5.65093	55.8
55.9	265.455	237.3	253.985		55.9	-0.10295	0.00405	0.08792		205.9	-22.4821	-7.80198	-3.79486	-11.3597	9.83851	5.68026		205.9	-11.3597	5.68026	55.9
56	265.417	237.306	253.992		56	-0.13044	0.00594	0.08796		206	-22.5572	-7.7562	-3.79884	-11.3707	9.88773	5.70869		206	-11.3707	5.70869	56
56.1	265.387	237.307	253.995		56.1	-0.15039	0.00322	0.08454		206.1	-22.655	-7.70496	-3.8294	-11.3965	9.94091	5.73938		206.1	-11.3965	5.73938	56.1
56.2	265.362	237.309	253.996		56.2	-0.16637	0.000706398	0.07871		206.2	-22.7651	-7.67362	-3.86856	-11.4357	9.99423	5.77017		206.2	-11.4357	5.77017	56.2
56.3	265.335	237.306	254		56.3	-0.18277	-0.0061	0.07592		206.3	-22.8684	-7.66404	-3.91064	-11.481	10.0387	5.79586		206.3	-11.481	5.79586	56.3
56.4	265.313	237.291	254.005		56.4	-0.1955	-0.02567	0.07428		206.4	-22.9658	-7.68778	-3.96384	-11.5392	10.0694	5.8136		206.4	-11.5392	5.8136	56.4
56.5	265.296	237.271	254.01		56.5	-0.20268	-0.04934	0.07243		206.5	-23.0585	-7.73558	-4.01032	-11.6015	10.0954	5.82858		206.5	-11.6015	5.82858	56.5
56.6	265.279	237.254	254.016		56.6	-0.20955	-0.07059	0.07247		206.6	-23.1459	-7.79532	-4.03858	-11.6599	10.1229	5.84447		206.6	-11.6599	5.84447	56.6
56.7	265.258	237.245	254.024		56.7	-0.22008	-0.08388	0.07376		206.7	-23.2306	-7.86658	-4.04068	-11.7126	10.1566	5.86392		206.7	-11.7126	5.86392	56.7
56.8	265.232	237.252	254.031		56.8	-0.23689	-0.08053	0.07432		206.8	-23.3339	-7.9414	-4.0122	-11.7625	10.2119	5.89583		206.8	-11.7625	5.89583	56.8
56.9	265.198	237.27	254.038		56.9	-0.26114	-0.06671	0.07467		206.9	-23.4676	-8.01662	-3.9609	-11.815	10.2931	5.94274		206.9	-11.815	5.94274	56.9
57	265.161	237.29	254.047		57	-0.28832	-0.05027	0.07607		207	-23.5943	-8.0749	-3.86772	-11.8457	10.3898	5.99858		207	-11.8457	5.99858	57
57.1	265.126	237.307	254.053		57.1	-0.31309	-0.03792	0.07621		207.1	-23.6985	-8.11516	-3.76282	-11.8588	10.4818	6.0517		207.1	-11.8588	6.0517	57.1
57.2	265.092	237.321	254.057		57.2	-0.33661	-0.02755	0.07363		207.2	-23.7945	-8.1368	-3.68724	-11.8728	10.5614	6.09764		207.2	-11.8728	6.09764	57.2
57.3	265.063	237.342	254.062		57.3	-0.35614	-0.01101	0.07115		207.3	-23.8781	-8.13226	-3.63196	-11.8808	10.6309	6.13773		207.3	-11.8808	6.13773	57.3
57.4	265.044	237.365	254.068		57.4	-0.36573	0.00815	0.07088		207.4	-23.9582	-8.10888	-3.60034	-11.8891	10.6924	6.17329		207.4	-11.8891	6.17329	57.4
57.5	265.038	237.387	254.073		57.5	-0.36109	0.02595	0.06882		207.5	-24.0366	-8.0656	-3.60138	-11.9012	10.744	6.20305		207.5	-11.9012	6.20305	57.5
57.6	265.046	237.41	254.078		57.6	-0.34387	0.04511	0.06749		207.6	-24.1131	-8.01184	-3.6332	-11.9194	10.7846	6.22652		207.6	-11.9194	6.22652	57.6
57.7	265.057	237.432	254.086		57.7	-0.32237	0.06228	0.06879		207.7	-24.1945	-7.9648	-3.68618	-11.9485	10.8189	6.24632		207.7	-11.9485	6.24632	57.7
57.8	265.073	237.448	254.092		57.8	-0.29647	0.07432	0.06809		207.8	-24.2867	-7.93638	-3.7555	-11.9929	10.85	6.26428		207.8	-11.9929	6.26428	57.8
57.9	265.09	237.461	254.097		57.9	-0.26963	0.08384	0.06624		207.9	-24.382	-7.93728	-3.8336	-12.051	10.8743	6.27831		207.9	-12.051	6.27831	57.9
58	265.105	237.476	254.103		58	-0.24488	0.09473	0.06575		208	-24.4592	-8.00038	-3.9008	-12.1201	10.8808	6.28201		208	-12.1201	6.28201	58
58.1	265.117	237.493	254.107		58.1	-0.22264	0.1074	0.06349		208.1	-24.5323	-8.0576	-3.95944	-12.1831	10.8893	6.28692		208.1	-12.1831	6.28692	58.1
58.2	265.13	237.51	254.113		58.2	-0.20061	0.12007	0.06269		208.2	-24.6279	-8.11608	-4.01408	-12.2527	10.9117	6.2999		208.2	-12.2527	6.2999	58.2
58.3	265.146	237.527	254.122		58.3	-0.17482	0.13368	0.06461		208.3	-24.7137	-8.18316	-4.05994	-12.3189	10.9303	6.31064		208.3	-12.3189	6.31064	58.3
58.4	265.158	237.545	254.129		58.4	-0.15227	0.14729	0.06681		208.4	-24.7653	-8.26216	-4.09386	-12.3738	10.9319	6.31151		208.4	-12.3738	6.31151	58.4
58.5	265.166	237.56	254.135		58.5	-0.13485	0.15818	0.0687		208.5	-24.8016	-8.33782	-4.07	-12.4031	10.9473	6.32045		208.5	-12.4031	6.32045	58.5
58.6	265.17	237.57	254.141		58.6	-0.12025	0.16425	0.07027		208.6	-24.8249	-8.41138	-3.97996	-12.4054	10.9814	6.34014		208.6	-12.4054	6.34014	58.6
58.7	265.169	237.578	254.148		58.7	-0.11152	0.16823	0.07289		208.7	-24.8468	-8.48704	-3.88574	-12.4065	11.0165	6.36037		208.7	-12.4065	6.36037	58.7
58.8	265.168	237.586	254.155		58.8	-0.10321	0.17179	0.07593		208.8	-24.8772	-8.5631	-3.83652	-12.4256	11.0393	6.37357		208.8	-12.4256	6.37357	58.8
58.9	265.168	237.594	254.16		58.9	-0.0928	0.17567	0.07656		208.9	-24.9248	-8.65656	-3.8447	-12.4754	11.0467	6.37784		208.9	-12.4754	6.37784	58.9
59	265.164	237.602	254.167		59	-0.087	0.18006	0.07865		209	-24.9884	-8.76654	-3.9027	-12.5525	11.0409	6.37448		209	-12.5525	6.37448	59
59.1	265.158	237.608	254.174		59.1	-0.08319	0.18184	0.08096		209.1	-25.0525	-8.8665	-4.00174	-12.6403	11.0211	6.36304		209.1	-12.6403	6.36304	59.1
59.2	265.153	237.614	254.177		59.2	-0.07844	0.18373	0.0795		209.2	-25.1372	-8.9365	-4.12192	-12.7319	11.0097	6.35648		209.2	-12.7319	6.35648	59.2
59.3	265.145	237.624	254.181		59.3	-0.07693	0.18938	0.07918		209.3	-25.2581	-8.96922	-4.24546	-12.8243	11.024	6.36472		209.3	-12.8243	6.36472	59.3
59.4	265.131	237.637	254.187		59.4	-0.08066	0.19787	0.08149		209.4	-25.3998	-8.97996	-4.3669	-12.9155	11.0549	6.38258		209.4	-12.9155	6.38258	59.4
59.5	265.114	237.65	254.194		59.5	-0.08732	0.20729	0.08338		209.5	-25.5527	-8.97312	-4.48082	-13.0022	11.0987	6.40785		209.5	-13.0022	6.40785	59.5
59.6	265.091	237.663	254.201		59.6	-0.10088	0.21629	0.08589		209.6	-25.7165	-8.93214	-4.57818	-13.0756	11.1617	6.44422		209.6	-13.0756	6.44422	59.6
59.7	265.059	237.67	254.21		59.7	-0.12325	0.21912	0.0905		209.7	-25.8743	-8.86206	-4.65272	-13.1297	11.236	6.48713		209.7	-13.1297	6.48713	59.7
59.8	265.02	237.664	254.217		59.8	-0.152	0.20855	0.09385		209.8	-26.0216	-8.77606	-4.68768	-13.1618	11.323	6.53733		209.8	-13.1618	6.53733	59.8
59.9	264.972	237.647	254.224		59.9	-0.19027	0.1875	0.09616		209.9	-26.1555	-8.70284	-4.68036	-13.1796	11.416	6.59105		209.9	-13.1796	6.59105	59.9
60	264.917	237.626	254.233		60	-0.23577	0.16238	0.10097		210	-26.2496	-8.68784	-4.64936	-13.1956	11.484	6.63029		210	-13.1956	6.63029	60
60.1	264.858	237.6	254.243		60.1	-0.28462	0.13285	0.10611		210.1	-26.3089	-8.739	-4.62214	-13.2234	11.5179	6.64985		210.1	-13.2234	6.64985	60.1
60.2	264.8	237.571	254.249		60.2	-0.33285	0.09977	0.10841		210.2	-26.3706	-8.83244	-4.6234	-13.2755	11.5343	6.65934		210.2	-13.2755	6.65934	60.2
60.3	264.748	237.547	254.256		60.3	-0.37447	0.07182	0.11051		210.3	-26.4442	-8.94934	-4.64874	-13.3474	11.5442	6.66502		210.3	-13.3474	6.66502	60.3
60.4	264.711	237.531	254.262		60.4	-0.40207	0.0514	0.11271		210.4	-26.5108	-9.08552	-4.66424	-13.4202	11.5503	6.6686		210.4	-13.4202	6.6686	60.4
60.5	264.693	237.52	254.267		60.5	-0.40978	0.03643	0.11281		210.5	-26.5742	-9.2311	-4.65838	-13.4879	11.5614	6.67497		210.5	-13.4879	6.67497	60.5
60.6	264.689	237.516	254.27		60.6	-0.40419	0.02785	0.11177		210.6	-26.6484	-9.37208	-4.6389	-13.5531	11.5851	6.68868		210.6	-13.5531	6.68868	60.6
60.7	264.69	237.512	254.273		60.7	-0.39284	0.02052	0.11041		210.7	-26.7391	-9.50742	-4.59094	-13.6125	11.6308	6.71502		210.7	-13.6125	6.71502	60.7
60.8	264.695	237.503	254.275		60.8	-0.37814	0.00743	0.10748		210.8	-26.8479	-9.63918	-4.5164	-13.6678	11.6982	6.75393		210.8	-13.6678	6.75393	60.8
60.9	264.7	237.487	254.276		60.9	-0.36386	-0.01287	0.10392		210.9	-26.9498	-9.76446	-4.43726	-13.7172	11.7652	6.79267		210.9	-13.7172	6.79267	60.9
61	264.7	237.468	254.282		61	-0.35324	-0.03633	0.10623		211	-27.0085	-9.8864	-4.36	-13.7516	11.8086	6.81771		211	-13.7516	6.81771	61
61.1	264.701	237.453	254.372		61.1	-0.34263	-0.05475	0.19187		211.1	-27.0331	-9.99786	-4.2999	-13.7769	11.8284	6.82912		211.1	-13.7769	6.82912	61.1
61.2	264.702	237.447	254.653		61.2	-0.33201	-0.06501	0.46847		211.2	-27.0593	-10.0951	-4.26932	-13.8079	11.84	6.83582		211.2	-13.8079	6.83582	61.2
61.3	264.697	237.454	255.087		61.3	-0.32726	-0.06218	0.89793		211.3	-27.1063	-10.1762	-4.26766	-13.8501	11.8543	6.84408		211.3	-13.8501	6.84408	61.3
61.4	264.686	237.48	255.545		61.4	-0.32847	-0.04009	1.35126		211.4	-27.1803	-10.2384	-4.28628	-13.9017	11.8785	6.85806		211.4	-13.9017	6.85806	61.4
61.5	264.669	237.515	255.948		61.5	-0.33524	-0.00973	1.74983		211.5	-27.2788	-10.2774	-4.3001	-13.9521	11.922	6.88315		211.5	-13.9521	6.88315	61.5
61.6	264.648	237.545	256.265		61.6	-0.34577	0.01634	2.06276		211.6	-27.4186	-10.2903	-4.31498	-14.0079	11.9921	6.92363		211.6	-14.0079	6.92363	61.6
61.7	264.622	237.565	256.497		61.7	-0.36269	0.03215	2.28964		211.7	-27.5956	-10.3035	-4.3334	-14.0775	12.0816	6.97531		211.7	-14.0775	6.97531	61.7
61.8	264.592	237.573	256.653		61.8	-0.38285	0.03665	2.44155		211.8	-27.7511	-10.3273	-4.35266	-14.1437	12.1571	7.01891		211.8	-14.1437	7.01891	61.8
61.9	264.564	237.58	256.757		61.9	-0.40019	0.03895	2.54112		211.9	-27.85	-10.3441	-4.37466	-14.1896	12.201	7.04424		211.9	-14.1896	7.04424	61.9
62	264.537	237.586	256.833		62	-0.41795	0.04168	2.61294		212	-27.9039	-10.3592	-4.39518	-14.2194	12.2205	7.05552		212	-14.2194	7.05552	62
62.1	264.504	237.588	256.89		62.1	-0.44042	0.03937	2.66518		212.1	-27.9323	-10.38	-4.4115	-14.2413	12.2265	7.059		212.1	-14.2413	7.059	62.1
62.2	264.467	237.588	256.939		62.2	-0.46812	0.03477	2.70978		212.2	-27.9619	-10.3882	-4.40376	-14.2513	12.2449	7.06961		212.2	-14.2513	7.06961	62.2
62.3	264.429	237.598	256.995		62.3	-0.49572	0.04053	2.7613		212.3	-27.9938	-10.3818	-4.38408	-14.2532	12.2717	7.08509		212.3	-14.2532	7.08509	62.3
62.4	264.397	237.625	257.055		62.4	-0.5186	0.06408	2.81773		212.4	-28.0402	-10.367	-4.38324	-14.2635	12.3004	7.10163		212.4	-14.2635	7.10163	62.4
62.5	264.37	237.662	257.125		62.5	-0.535	0.09706	2.88285		212.5	-28.115	-10.3396	-4.39852	-14.2844	12.3405	7.12481		212.5	-14.2844	7.12481	62.5
62.6	264.353	237.697	257.22		62.6	-0.54239	0.12743	2.97352		212.6	-28.2078	-10.3093	-4.4203	-14.3125	12.3887	7.15264		212.6	-14.3125	7.15264	62.6
62.7	264.342	237.727	257.333		62.7	-0.54329	0.1537	3.08167		212.7	-28.3191	-10.2906	-4.44522	-14.3516	12.4443	7.18471		212.7	-14.3516	7.18471	62.7
62.8	264.333	237.755	257.451		62.8	-0.54241	0.17726	3.1961		212.8	-28.4419	-10.2837	-4.46552	-14.3971	12.5063	7.22049		212.8	-14.3971	7.22049	62.8
62.9	264.324	237.781	257.574		62.9	-0.54164	0.19967	3.31388		212.9	-28.5459	-10.2811	-4.46468	-14.4305	12.5654	7.25464		212.9	-14.4305	7.25464	62.9
63	264.315	237.806	257.697		63	-0.54107	0.22019	3.43292		213	-28.6234	-10.2887	-4.43328	-14.4485	12.6202	7.28626		213	-14.4485	7.28626	63
63.1	264.302	237.821	257.819		63.1	-0.54417	0.23149	3.55081		213.1	-28.6916	-10.3172	-4.39998	-14.4696	12.667	7.31327		213.1	-14.4696	7.31327	63.1
63.2	264.285	237.819	257.94		63.2	-0.55093	0.22521	3.66713		213.2	-28.7536	-10.3617	-4.39956	-14.505	12.6947	7.32929		213.2	-14.505	7.32929	63.2
63.3	264.271	237.801	258.081		63.3	-0.55539	0.20291	3.80407		213.3	-28.8264	-10.4099	-4.4291	-14.5551	12.7159	7.34153		213.3	-14.5551	7.34153	63.3
63.4	264.264	237.775	258.23		63.4	-0.55242	0.17266	3.94823		213.4	-28.9161	-10.4587	-4.48186	-14.6189	12.7373	7.35387		213.4	-14.6189	7.35387	63.4
63.5	264.268	237.747	258.34		63.5	-0.53814	0.14073	4.05356		213.5	-29.0144	-10.5019	-4.552	-14.6894	12.7575	7.36554		213.5	-14.6894	7.36554	63.5
63.6	264.285	237.717	258.396		63.6	-0.5113	0.10691	4.10601		213.6	-29.1357	-10.5368	-4.62278	-14.7651	12.7918	7.38535		213.6	-14.7651	7.38535	63.6
63.7	264.309	237.687	258.416		63.7	-0.47817	0.07268	4.1214		213.7	-29.2895	-10.5651	-4.68726	-14.8473	12.848	7.41778		213.7	-14.8473	7.41778	63.7
63.8	264.329	237.661	258.419		63.8	-0.44819	0.04242	4.12025		213.8	-29.4433	-10.5873	-4.74046	-14.9237	12.9097	7.45342		213.8	-14.9237	7.45342	63.8
63.9	264.345	237.638	258.421		63.9	-0.42239	0.01541	4.11691		213.9	-29.5688	-10.6119	-4.79112	-14.9906	12.9562	7.48026		213.9	-14.9906	7.48026	63.9
64	264.355	237.62	258.43		64	-0.40173	-0.00658	4.12172		214	-29.661	-10.6499	-4.84934	-15.0534	12.9788	7.49329		214	-15.0534	7.49329	64
64.1	264.364	237.606	258.442		64.1	-0.38284	-0.02448	4.12989		214.1	-29.7266	-10.6937	-4.90754	-15.1093	12.9854	7.49711		214.1	-15.1093	7.49711	64.1
64.2	264.372	237.599	258.469		64.2	-0.36531	-0.03589	4.15261		214.2	-29.8038	-10.7176	-4.95906	-15.1602	13.0045	7.50815		214.2	-15.1602	7.50815	64.2
64.3	264.374	237.598	258.52		64.3	-0.35334	-0.0406	4.19868		214.3	-29.9414	-10.7039	-4.99506	-15.2135	13.0703	7.54614		214.3	-15.2135	7.54614	64.3
64.4	264.375	237.605	258.569		64.4	-0.34272	-0.03798	4.24328		214.4	-30.1428	-10.6583	-5.01894	-15.2733	13.1824	7.61086		214.4	-15.2733	7.61086	64.4
64.5	264.374	237.621	258.591		64.5	-0.33389	-0.02605	4.26119		214.5	-30.3761	-10.5981	-5.03214	-15.3354	13.3196	7.69006		214.5	-15.3354	7.69006	64.5
64.6	264.371	237.644	258.581		64.6	-0.32662	-0.00668	4.24664		214.6	-30.6103	-10.5385	-5.03652	-15.3951	13.4609	7.77163		214.6	-15.3951	7.77163	64.6
64.7	264.367	237.703	258.552		64.7	-0.3204	0.04766	4.21314		214.7	-30.7946	-10.4924	-5.03402	-15.4404	13.5744	7.83717		214.7	-15.4404	7.83717	64.7
64.8	264.361	237.703	258.512		64.8	-0.31722	0.04358	4.16906		214.8	-30.8611	-10.4728	-5.02292	-15.4523	13.6198	7.8634		214.8	-15.4523	7.8634	64.8
64.9	264.356	237.724	258.467		64.9	-0.31236	0.06235	4.11975		214.9	-30.8105	-10.4788	-5.0179	-15.4357	13.592	7.84737		214.9	-15.4357	7.84737	64.9
65	264.354	237.763	258.422		65	-0.30374	0.10037	4.07002		215	-30.6844	-10.5067	-5.03004	-15.407	13.511	7.80056		215	-15.407	7.80056	65
65.1	264.354	237.763	258.391		65.1	-0.29406	0.09881	4.03422		215.1	-30.531	-10.553	-5.05432	-15.3794	13.4066	7.74028		215.1	-15.3794	7.74028	65.1
65.2	264.352	237.797	258.391		65.2	-0.28648	0.13065	4.03066		215.2	-30.3979	-10.6044	-5.08636	-15.3629	13.3098	7.68442		215.2	-15.3629	7.68442	65.2
65.3	264.34	237.815	258.414		65.3	-0.28822	0.14751	4.04846		215.3	-30.3027	-10.6411	-5.11714	-15.3536	13.2376	7.64274		215.3	-15.3536	7.64274	65.3
65.4	264.323	237.827	258.433		65.4	-0.29572	0.1582	4.06323		215.4	-30.2387	-10.6583	-5.1362	-15.3444	13.191	7.61585		215.4	-15.3444	7.61585	65.4
65.5	264.312	237.826	258.435		65.5	-0.29683	0.1557	4.06061		215.5	-30.1886	-10.6676	-5.14814	-15.3348	13.1565	7.59589		215.5	-15.3348	7.59589	65.5
65.6	264.31	237.818	258.421		65.6	-0.28872	0.14566	4.0425		215.6	-30.187	-10.679	-5.145	-15.337	13.1548	7.59491		215.6	-15.337	7.59491	65.6
65.7	264.311	237.8	258.4		65.7	-0.2779	0.12568	4.01748		215.7	-30.266	-10.7023	-5.11212	-15.3601	13.208	7.62565		215.7	-15.3601	7.62565	65.7
65.8	264.307	237.777	258.374		65.8	-0.272	0.1014	3.9866		215.8	-30.4204	-10.7415	-5.04322	-15.4017	13.315	7.68741		215.8	-15.4017	7.68741	65.8
65.9	264.3	237.765	258.342		65.9	-0.26923	0.0877	3.95069		215.9	-30.6425	-10.7987	-4.95006	-15.4637	13.4665	7.77489		215.9	-15.4637	7.77489	65.9
66	264.296	237.759	258.308		66	-0.26375	0.08049	3.91258		216	-30.9028	-10.8635	-4.86022	-15.5422	13.6372	7.87341		216	-15.5422	7.87341	66
66.1	264.296	237.759	258.274		66.1	-0.25386	0.0784	3.87406		216.1	-31.1753	-10.9228	-4.7951	-15.6311	13.806	7.97089		216.1	-15.6311	7.97089	66.1
66.2	264.296	237.768	258.24		66.2	-0.24335	0.08595	3.83522		216.2	-31.4485	-10.9886	-4.74716	-15.7281	13.9673	8.06405		216.2	-15.7281	8.06405	66.2
66.3	264.296	237.785	258.209		66.3	-0.2341	0.10188	3.79973		216.3	-31.7115	-11.0643	-4.71722	-15.831	14.1143	8.14892		216.3	-15.831	8.14892	66.3
66.4	264.29	237.804	258.187		66.4	-0.22945	0.11885	3.77366		216.4	-31.9606	-11.1351	-4.71742	-15.9377	14.2424	8.22286		216.4	-15.9377	8.22286	66.4
66.5	264.279	237.818	258.175		66.5	-0.23056	0.13163	3.75702		216.5	-32.1914	-11.1949	-4.74276	-16.043	14.3522	8.28625		216.5	-16.043	8.28625	66.5
66.6	264.268	237.834	258.17		66.6	-0.23219	0.1462	3.74791		216.6	-32.4034	-11.2458	-4.7794	-16.1429	14.4484	8.34181		216.6	-16.1429	8.34181	66.6
66.7	264.256	237.859	258.179		66.7	-0.23383	0.16966	3.75252		216.7	-32.6029	-11.2829	-4.80306	-16.2296	14.5451	8.39761		216.7	-16.2296	8.39761	66.7
66.8	264.24	237.886	258.202		66.8	-0.24007	0.1947	3.77053		216.8	-32.7964	-11.3157	-4.81458	-16.3089	14.6439	8.45468		216.8	-16.3089	8.45468	66.8
66.9	264.222	237.905	258.223		66.9	-0.24871	0.21198	3.78791		216.9	-32.9852	-11.3599	-4.83468	-16.3932	14.7348	8.50712		216.9	-16.3932	8.50712	66.9
67	264.205	237.919	258.24		67	-0.25506	0.22466	3.80006		217	-33.1674	-11.4194	-4.86294	-16.4833	14.8161	8.5541		217	-16.4833	8.5541	67
67.1	264.192	237.929	258.249		67.1	-0.25858	0.23357	3.80508		217.1	-33.3164	-11.4968	-4.89394	-16.569	14.8746	8.58788		217.1	-16.569	8.58788	67.1
67.2	264.18	237.935	258.251		67.2	-0.26052	0.23746	3.80268		217.2	-33.4086	-11.5877	-4.92158	-16.6393	14.9002	8.60265		217.2	-16.6393	8.60265	67.2
67.3	264.17	237.938	258.253		67.3	-0.26101	0.23935	3.80017		217.3	-33.4508	-11.6788	-4.8931	-16.6742	14.9198	8.61396		217.3	-16.6742	8.61396	67.3
67.4	264.162	237.941	258.272		67.4	-0.25877	0.2402	3.81451		217.4	-33.4532	-11.7637	-4.8931	-16.7033	14.907	8.60657		217.4	-16.7033	8.60657	67.4
67.5	264.16	237.938	258.316		67.5	-0.2514	0.23571	3.8544		217.5	-33.4072	-11.8266	-4.82966	-16.6878	14.8961	8.60025		217.5	-16.6878	8.60025	67.5
67.6	264.161	237.931	258.401		67.6	-0.24015	0.22766	3.93429		217.6	-33.2815	-11.8482	-4.76014	-16.6299	14.8497	8.57351		217.6	-16.6299	8.57351	67.6
67.7	264.162	237.925	258.516		67.7	-0.22975	0.21982	4.04516		217.7	-33.1006	-11.8305	-4.71052	-16.5472	14.7711	8.5281		217.7	-16.5472	8.5281	67.7
67.8	264.158	237.914	258.621		67.8	-0.22353	0.20706	4.14619		217.8	-32.9378	-11.7975	-4.69354	-16.4763	14.6919	8.4824		217.8	-16.4763	8.4824	67.8
67.9	264.149	237.893	258.698		67.9	-0.22275	0.18467	4.21812		217.9	-32.8228	-11.7758	-4.71638	-16.4383	14.6218	8.44189		217.9	-16.4383	8.44189	67.9
68	264.138	237.867	258.735		68	-0.22386	0.15725	4.2511		218	-32.7669	-11.7712	-4.84934	-16.4625	14.538	8.39353		218	-16.4625	8.39353	68
68.1	264.129	237.837	258.731		68.1	-0.22309	0.12575	4.24252		218.1	-32.7934	-11.7803	-4.94062	-16.5048	14.515	8.38024		218.1	-16.5048	8.38024	68.1
68.2	264.133	237.806	258.697		68.2	-0.20902	0.09288	4.20431		218.2	-32.8595	-11.7992	-5.04344	-16.5674	14.5081	8.37624		218.2	-16.5674	8.37624	68.2
68.3	264.169	237.78	258.65		68.3	-0.16281	0.06515	4.15342		218.3	-32.9245	-11.8095	-5.15274	-16.6289	14.4996	8.37132		218.3	-16.6289	8.37132	68.3
68.4	264.237	237.761	258.595		68.4	-0.08498	0.04475	4.09344		218.4	-33.0219	-11.8027	-5.25722	-16.6939	14.5142	8.3798		218.4	-16.6939	8.3798	68.4
68.5	264.322	237.75	258.531		68.5	0.01002	0.0322	4.02497		218.5	-33.1663	-11.79	-5.35102	-16.7691	14.5608	8.40666		218.5	-16.7691	8.40666	68.5
68.6	264.405	237.742	258.466		68.6	0.10293	0.02321	3.95556		218.6	-33.3502	-11.7844	-5.4283	-16.8543	14.6351	8.44959		218.6	-16.8543	8.44959	68.6
68.7	264.463	237.738	258.408		68.7	0.17091	0.01777	3.89369		218.7	-33.5647	-11.7937	-5.49656	-16.9516	14.7278	8.50312		218.7	-16.9516	8.50312	68.7
68.8	264.49	237.735	258.356		68.8	0.20697	0.01286	3.83747		218.8	-33.7937	-11.8241	-5.56126	-17.0597	14.8265	8.56009		218.8	-17.0597	8.56009	68.8
68.9	264.494	237.731	258.31		68.9	0.22167	0.00722	3.78627		218.9	-34.0197	-11.8685	-5.61632	-17.1682	14.9249	8.61689		218.9	-17.1682	8.61689	68.9
69	264.492	237.735	258.269		69	0.22862	0.00996	3.74157		219	-34.2294	-11.9149	-5.6536	-17.266	15.0206	8.67216		219	-17.266	8.67216	69
69.1	264.489	237.748	258.233		69.1	0.23568	0.02075	3.70116		219.1	-34.4129	-11.9669	-5.6628	-17.3475	15.1114	8.72459		219.1	-17.3475	8.72459	69.1
69.2	264.487	237.763	258.201		69.2	0.24409	0.03437	3.66473		219.2	-34.5637	-12.0272	-5.64062	-17.4105	15.1945	8.77253		219.2	-17.4105	8.77253	69.2
69.3	264.485	237.781	258.171		69.3	0.25157	0.05124	3.63039		219.3	-34.6861	-12.0966	-5.59958	-17.4608	15.2672	8.81452		219.3	-17.4608	8.81452	69.3
69.4	264.473	237.8	258.143		69.4	0.24994	0.06832	3.59742		219.4	-34.7344	-12.1821	-5.57068	-17.4957	15.2907	8.8281		219.4	-17.4957	8.8281	69.4
69.5	264.451	237.817	258.123		69.5	0.23794	0.08372	3.57282		219.5	-34.6622	-12.2707	-5.57612	-17.503	15.2326	8.79456		219.5	-17.503	8.79456	69.5
69.6	264.428	237.836	258.133		69.6	0.22426	0.10153	3.57889		219.6	-34.5321	-12.3525	-5.61884	-17.5011	15.1286	8.73451		219.6	-17.5011	8.73451	69.6
69.7	264.412	237.858	258.175		69.7	0.21844	0.12206	3.61648		219.7	-34.3908	-12.4258	-5.68186	-17.4995	15.0119	8.66714		219.7	-17.4995	8.66714	69.7
69.8	264.403	237.882	258.226		69.8	0.21932	0.14416	3.66286		219.8	-34.2546	-12.4912	-5.75158	-17.4991	14.8968	8.60068		219.8	-17.4991	8.60068	69.8
69.9	264.393	237.908	258.269		69.9	0.21884	0.16825	3.70118		219.9	-34.15	-12.5581	-5.82654	-17.5115	14.7972	8.54317		219.9	-17.5115	8.54317	69.9
70	264.381	237.94	258.303		70	0.21668	0.19863	3.73144		220	-33.9734	-12.6207	-5.9036	-17.4992	14.657	8.46222		220	-17.4992	8.46222	70
70.1	264.365	237.974	258.355		70.1	0.21128	0.23141	3.77855		220.1	-33.6931	-12.665	-5.98506	-17.4477	14.4599	8.34844		220.1	-17.4477	8.34844	70.1
70.2	264.349	238	258.421		70.2	0.20483	0.2556	3.84001		220.2	-33.4109	-12.7115	-6.05898	-17.3938	14.2645	8.23559		220.2	-17.3938	8.23559	70.2
70.3	264.341	238.014	258.476		70.3	0.20332	0.26828	3.89089		220.3	-33.1953	-12.7786	-6.11258	-17.3622	14.1112	8.1471		220.3	-17.3622	8.1471	70.3
70.4	264.344	238.022	258.526		70.4	0.2101	0.27458	3.93633		220.4	-33.1033	-12.8526	-6.14776	-17.3679	14.0336	8.10229		220.4	-17.3679	8.10229	70.4
70.5	264.357	238.03	258.6		70.5	0.22557	0.28139	4.00606		220.5	-33.1677	-12.9341	-6.16952	-17.4238	14.0479	8.11055		220.5	-17.4238	8.11055	70.5
70.6	264.378	238.045	258.699		70.6	0.25025	0.29501	4.1006		220.6	-33.3772	-13.0317	-6.17854	-17.5291	14.1461	8.16724		220.6	-17.5291	8.16724	70.6
70.7	264.419	238.067	258.798		70.7	0.29388	0.31513	4.19535		220.7	-33.6892	-13.1459	-6.1779	-17.671	14.303	8.25784		220.7	-17.671	8.25784	70.7
70.8	264.475	238.085	258.892		70.8	0.35373	0.33147	4.28476		220.8	-34.0354	-13.2622	-6.1691	-17.8222	14.482	8.36119		220.8	-17.8222	8.36119	70.8
70.9	264.535	238.094	258.96		70.9	0.41631	0.3386	4.34863		220.9	-34.3886	-13.3651	-6.14816	-17.9673	14.6719	8.47084		220.9	-17.9673	8.47084	70.9
71	264.582	238.099	258.987		71	0.46737	0.34228	4.37103		221	-34.7547	-13.451	-6.11592	-18.1072	14.8763	8.58884		221	-18.1072	8.58884	71
71.1	264.605	238.11	258.976		71.1	0.4931	0.35223	4.35606		221.1	-35.0938	-13.5206	-6.0617	-18.2253	15.077	8.70472		221.1	-18.2253	8.70472	71.1
71.2	264.601	238.137	258.937		71.2	0.49265	0.37748	4.31241		221.2	-35.4004	-13.5849	-5.97354	-18.3196	15.2741	8.8185		221.2	-18.3196	8.8185	71.2
71.3	264.584	238.179	258.879		71.3	0.4787	0.41811	4.24991		221.3	-35.7211	-13.6501	-5.87366	-18.4149	15.4837	8.93951		221.3	-18.4149	8.93951	71.3
71.4	264.563	238.229	258.806		71.4	0.46119	0.46607	4.17317		221.4	-36.0924	-13.7057	-5.78278	-18.5269	15.7195	9.07564		221.4	-18.5269	9.07564	71.4
71.5	264.537	238.279	258.724		71.5	0.43803	0.51466	4.0868		221.5	-36.5064	-13.7543	-5.7007	-18.6538	15.9766	9.2241		221.5	-18.6538	9.2241	71.5
71.6	264.501	238.322	258.633		71.6	0.40544	0.55603	3.99048		221.6	-36.9307	-13.8017	-5.63558	-18.7893	16.2328	9.37202		221.6	-18.7893	9.37202	71.6
71.7	264.456	238.351	258.533		71.7	0.36332	0.58326	3.88673		221.7	-37.3406	-13.8447	-5.59162	-18.9256	16.4731	9.51073		221.7	-18.9256	9.51073	71.7
71.8	264.407	238.355	258.435		71.8	0.31744	0.58641	3.78445		221.8	-37.7149	-13.8931	-5.56042	-19.0561	16.6874	9.63449		221.8	-19.0561	9.63449	71.8
71.9	264.357	238.332	258.346		71.9	0.27103	0.56161	3.69096		221.9	-38.0485	-13.9595	-5.53634	-19.1815	16.8734	9.74187		221.9	-19.1815	9.74187	71.9
72	264.307	238.294	258.266		72	0.224	0.52184	3.60595		222	-38.6378	-14.0505	-5.5089	-19.3991	17.1999	9.93038		222	-19.3991	9.93038	72
72.1	264.261	238.248	258.192		72.1	0.18094	0.47422	3.52827		222.1	-38.9036	-14.1663	-5.47456	-19.5148	17.3445	10.0138		222.1	-19.5148	10.0138	72.1
72.2	264.218	238.202	258.123		72.2	0.14196	0.42659	3.45467		222.2	-39.1357	-14.304	-5.4331	-19.6243	17.4699	10.0862		222.2	-19.6243	10.0862	72.2
72.3	264.18	238.166	258.058		72.3	0.10655	0.38954	3.38536		222.3	-39.3283	-14.4584	-5.39144	-19.726	17.5709	10.1446		222.3	-19.726	10.1446	72.3
72.4	264.151	238.141	258.004		72.4	0.08087	0.36296	3.32642		222.4	-39.4864	-14.6176	-5.36882	-19.8243	17.6447	10.1872		222.4	-19.8243	10.1872	72.4
72.5	264.131	238.121	257.955		72.5	0.06451	0.34099	3.27303		222.5	-39.6205	-14.773	-5.37386	-19.9225	17.6945	10.2159		222.5	-19.9225	10.2159	72.5
72.6	264.117	238.102	257.907		72.6	0.0537	0.32069	3.221		222.6	-39.7402	-14.9255	-5.39312	-20.0196	17.7311	10.2371		222.6	-20.0196	10.2371	72.6
72.7	264.109	238.089	257.862		72.7	0.04865	0.30625	3.17159		222.7	-39.8525	-15.0625	-5.404	-20.1063	17.7695	10.2592		222.7	-20.1063	10.2592	72.7
72.8	264.106	238.081	257.819		72.8	0.04872	0.29673	3.12395		222.8	-39.9537	-15.1758	-5.41196	-20.1805	17.8064	10.2805		222.8	-20.1805	10.2805	72.8
72.9	264.109	238.074	257.781		72.9	0.05487	0.28774	3.08197		222.9	-40.0547	-15.2754	-5.42452	-20.2515	17.8433	10.3019		222.9	-20.2515	10.3019	72.9
73	264.117	238.065	257.757		73	0.06594	0.27687	3.05297		223	-40.1572	-15.368	-5.44106	-20.3221	17.8804	10.3233		223	-20.3221	10.3233	73
73.1	264.122	238.053	257.742		73.1	0.07481	0.26421	3.03371		223.1	-40.2455	-15.4593	-5.46724	-20.3907	17.9059	10.338		223.1	-20.3907	10.338	73.1
73.2	264.126	238.044	257.728		73.2	0.08128	0.25312	3.01602		223.2	-40.3015	-15.5532	-5.50766	-20.4541	17.9072	10.3387		223.2	-20.4541	10.3387	73.2
73.3	264.126	238.036	257.711		73.3	0.0846	0.24403	2.99424		223.3	-40.3139	-15.6515	-5.55978	-20.5084	17.8789	10.3224		223.3	-20.5084	10.3224	73.3
73.4	264.122	238.033	257.694		73.4	0.08415	0.23943	2.97331		223.4	-40.3004	-15.7428	-5.63056	-20.5579	17.8294	10.2938		223.4	-20.5579	10.2938	73.4
73.5	264.117	238.032	257.68		73.5	0.08193	0.23672	2.95415		223.5	-40.2854	-15.8233	-5.71096	-20.6066	17.7766	10.2633		223.5	-20.6066	10.2633	73.5
73.6	264.107	238.029	257.662		73.6	0.0753	0.23223	2.93185		223.6	-40.2861	-15.8933	-5.78236	-20.6539	17.7377	10.2409		223.6	-20.6539	10.2409	73.6
73.7	264.095	238.024	257.64		73.7	0.0669	0.22544	2.90547		223.7	-40.3086	-15.9447	-5.84644	-20.6999	17.7164	10.2286		223.7	-20.6999	10.2286	73.7
73.8	264.082	238.013	257.614		73.8	0.05661	0.21278	2.87501		223.8	-40.3529	-15.9774	-5.90884	-20.7464	17.7103	10.2251		223.8	-20.7464	10.2251	73.8
73.9	264.062	237.996	257.596		73.9	0.03983	0.19437	2.85271		223.9	-40.3936	-15.9883	-5.96726	-20.7831	17.7069	10.2231		223.9	-20.7831	10.2231	73.9
74	264.042	237.978	257.605		74	0.02379	0.17449	2.85711		224	-40.4123	-15.9765	-6.00558	-20.7981	17.7029	10.2208		224	-20.7981	10.2208	74
74.1	264.027	237.963	257.635		74.1	0.01193	0.15837	2.88266		224.1	-40.4348	-15.9514	-6.0284	-20.8049	17.7092	10.2244		224.1	-20.8049	10.2244	74.1
74.2	264.016	237.956	257.666		74.2	0.00363	0.14917	2.90967		224.2	-40.4739	-15.9322	-6.03656	-20.8142	17.7301	10.2365		224.2	-20.8142	10.2365	74.2
74.3	264.008	237.956	257.686		74.3	-0.00122	0.14845	2.92485		224.3	-40.5257	-15.9281	-6.02296	-20.8256	17.7651	10.2567		224.3	-20.8256	10.2567	74.3
74.4	264.001	237.964	257.68		74.4	-0.00512	0.15496	2.91501		224.4	-40.5886	-15.9349	-5.99574	-20.8397	17.8104	10.2828		224.4	-20.8397	10.2828	74.4
74.5	263.993	237.972	257.663		74.5	-0.00912	0.16083	2.89334		224.5	-40.6479	-15.972	-5.96538	-20.8618	17.8508	10.3062		224.5	-20.8618	10.3062	74.5
74.6	263.984	237.975	257.653		74.6	-0.01512	0.16273	2.87879		224.6	-40.696	-16.0399	-5.92998	-20.8886	17.883	10.3247		224.6	-20.8886	10.3247	74.6
74.7	263.975	237.979	257.647		74.7	-0.02049	0.16452	2.86895		224.7	-40.7448	-16.1076	-5.88414	-20.9122	17.9201	10.3462		224.7	-20.9122	10.3462	74.7
74.8	263.971	237.981	257.645		74.8	-0.02167	0.16558	2.86205		224.8	-40.7956	-16.1665	-5.84078	-20.9343	17.9585	10.3684		224.8	-20.9343	10.3684	74.8
74.9	263.974	237.98	257.65		74.9	-0.01531	0.16318	2.86268		224.9	-40.8261	-16.2248	-5.81272	-20.9545	17.9795	10.3805		224.9	-20.9545	10.3805	74.9
75	263.99	237.976	257.656		75	0.00382	0.15754	2.86477		225	-40.8161	-16.2797	-5.8052	-20.967	17.9699	10.375		225	-20.967	10.375	75
75.1	264.023	237.973	257.656		75.1	0.0396	0.15231	2.85964		225.1	-40.7601	-16.3334	-5.80708	-20.9668	17.9313	10.3526		225.1	-20.9668	10.3526	75.1
75.2	264.06	237.967	257.647		75.2	0.0804	0.14489	2.84645		225.2	-40.6609	-16.3979	-5.8075	-20.9554	17.8681	10.3161		225.2	-20.9554	10.3161	75.2
75.3	264.091	237.957	257.63		75.3	0.11472	0.13318	2.82499		225.3	-40.4881	-16.475	-5.81608	-20.9264	17.7594	10.2534		225.3	-20.9264	10.2534	75.3
75.4	264.123	237.948	257.605		75.4	0.14934	0.12303	2.79631		225.4	-40.2432	-16.5595	-5.84414	-20.8823	17.6022	10.1626		225.4	-20.8823	10.1626	75.4
75.5	264.154	237.944	257.578		75.5	0.18334	0.11729	2.76459		225.5	-39.9978	-16.6431	-5.8833	-20.8414	17.4405	10.0693		225.5	-20.8414	10.0693	75.5
75.6	264.168	237.945	257.558		75.6	0.20111	0.11709	2.73967		225.6	-39.7938	-16.7177	-5.90046	-20.804	17.3122	9.99521		225.6	-20.804	9.99521	75.6
75.7	264.168	237.952	257.543		75.7	0.20433	0.12234	2.72073		225.7	-39.6414	-16.7871	-5.88602	-20.7715	17.2268	9.94592		225.7	-20.7715	9.94592	75.7
75.8	264.162	237.96	257.525		75.8	0.20116	0.12894	2.69801		225.8	-39.5358	-16.8598	-5.86236	-20.7526	17.1709	9.91364		225.8	-20.7526	9.91364	75.8
75.9	264.149	237.969	257.504		75.9	0.19202	0.13607	2.67278		225.9	-39.4791	-16.9323	-5.85356	-20.755	17.1356	9.89326		225.9	-20.755	9.89326	75.9
76	264.131	237.98	257.497		76	0.17702	0.14593	2.66137		226	-39.4694	-17.0075	-5.87156	-20.7828	17.1141	9.88084		226	-20.7828	9.88084	76
76.1	264.108	237.998	257.511		76.1	0.15679	0.16164	2.67142		226.1	-39.4917	-17.0878	-5.90674	-20.8287	17.1021	9.87392		226.1	-20.8287	9.87392	76.1
76.2	264.083	238.018	257.533		76.2	0.13488	0.18092	2.6886		226.2	-39.5158	-17.1607	-5.9505	-20.8757	17.0883	9.86591		226.2	-20.8757	9.86591	76.2
76.3	264.06	238.035	257.547		76.3	0.11527	0.19611	2.69791		226.3	-39.5256	-17.2217	-6.00306	-20.9168	17.064	9.8519		226.3	-20.9168	9.8519	76.3
76.4	264.043	238.047	257.549		76.4	0.10185	0.20638	2.69551		226.4	-39.5476	-17.2767	-6.06442	-20.9629	17.0433	9.83993		226.4	-20.9629	9.83993	76.4
76.5	264.034	238.052	257.54		76.5	0.09575	0.20964	2.68263		226.5	-39.5835	-17.3207	-6.14064	-21.015	17.0248	9.82925		226.5	-21.015	9.82925	76.5
76.6	264.029	238.043	257.529		76.6	0.09394	0.1995	2.66704		226.6	-39.57	-17.362	-6.2267	-21.0529	16.9753	9.8007		226.6	-21.0529	9.8007	76.6
76.7	264.028	238.018	257.528		76.7	0.09632	0.17281	2.66138		226.7	-39.4801	-17.3993	-6.3073	-21.0622	16.887	9.74972		226.7	-21.0622	9.74972	76.7
76.8	264.033	237.977	257.533		76.8	0.10435	0.13	2.66285		226.8	-39.3882	-17.4197	-6.3808	-21.0629	16.8026	9.70099		226.8	-21.0629	9.70099	76.8
76.9	264.033	237.926	257.54		76.9	0.10757	0.07725	2.66495		226.9	-39.3519	-17.4275	-6.4589	-21.0794	16.7478	9.66936		226.9	-21.0794	9.66936	76.9
77	264.023	237.873	257.557		77	0.10147	0.02345	2.6773		227	-39.375	-17.4326	-6.546	-21.1179	16.7219	9.65439		227	-21.1179	9.65439	77
77.1	264.01	237.829	257.591		77.1	0.09128	-0.02219	2.70714		227.1	-39.4507	-17.4354	-6.6375	-21.1745	16.7231	9.65509		227.1	-21.1745	9.65509	77.1
77.2	263.992	237.797	257.639		77.2	0.07681	-0.05589	2.75038		227.2	-39.5576	-17.4235	-6.70304	-21.2281	16.7544	9.67317		227.2	-21.2281	9.67317	77.2
77.3	263.971	237.783	257.695		77.3	0.05836	-0.07148	2.80263		227.3	-39.6762	-17.4073	-6.71644	-21.2666	16.8154	9.70837		227.3	-21.2666	9.70837	77.3
77.4	263.958	237.789	257.737		77.4	0.0487	-0.06738	2.8398		227.4	-39.7808	-17.3983	-6.68714	-21.2887	16.8863	9.74933		227.4	-21.2887	9.74933	77.4
77.5	263.967	237.807	257.74		77.5	0.06092	-0.05062	2.83896		227.5	-39.8351	-17.4015	-6.64902	-21.2952	16.9322	9.77581		227.5	-21.2952	9.77581	77.5
77.6	263.996	237.831	257.712		77.6	0.09293	-0.02873	2.8064		227.6	-39.7912	-17.4336	-6.62558	-21.2835	16.9147	9.76568		227.6	-21.2835	9.76568	77.6
77.7	264.029	237.85	257.668		77.7	0.12954	-0.01071	2.75804		227.7	-39.6165	-17.494	-6.6237	-21.2447	16.8131	9.70707		227.7	-21.2447	9.70707	77.7
77.8	264.055	237.857	257.618		77.8	0.15862	-0.00557	2.70391		227.8	-39.3912	-17.5653	-6.64546	-21.2007	16.6728	9.62607		227.8	-21.2007	9.62607	77.8
77.9	264.071	237.847	257.57		77.9	0.17827	-0.01707	2.65062		227.9	-39.2326	-17.6382	-6.68902	-21.1866	16.5594	9.5606		227.9	-21.1866	9.5606	77.9
78	264.073	237.829	257.534		78	0.18296	-0.03653	2.61053		228	-39.1797	-17.713	-6.75078	-21.2145	16.4956	9.52374		228	-21.2145	9.52374	78
78.1	264.057	237.817	257.515		78.1	0.17089	-0.05065	2.58718		228.1	-39.2167	-17.7805	-6.81152	-21.2696	16.4819	9.51584		228.1	-21.2696	9.51584	78.1
78.2	264.007	237.81	257.504		78.2	0.12343	-0.0587	2.572		228.2	-39.316	-17.8287	-6.86008	-21.3349	16.5096	9.53183		228.2	-21.3349	9.53183	78.2
78.3	263.975	237.804	257.496		78.3	0.09514	-0.06581	2.55934		228.3	-39.4644	-17.8612	-6.90176	-21.4091	16.5687	9.56593		228.3	-21.4091	9.56593	78.3
78.4	263.975	237.803	257.486		78.4	0.09836	-0.06884	2.54521		228.4	-39.65	-17.8791	-6.94782	-21.4923	16.6478	9.61161		228.4	-21.4923	9.61161	78.4
78.5	263.919	237.815	257.475		78.5	0.04493	-0.05804	2.52982		228.5	-39.8502	-17.8863	-7.00268	-21.5797	16.7323	9.66042		228.5	-21.5797	9.66042	78.5
78.6	263.907	237.838	257.46		78.6	0.03684	-0.0373	2.51035		228.6	-40.0461	-17.893	-7.06006	-21.6664	16.8136	9.70736		228.6	-21.6664	9.70736	78.6
78.7	263.907	237.854	257.442		78.7	0.03964	-0.02211	2.48753		228.7	-40.2386	-17.8998	-7.11072	-21.7497	16.8962	9.75501		228.7	-21.7497	9.75501	78.7
78.8	263.908	237.871	257.423		78.8	0.04412	-0.00692	2.46418		228.8	-40.4142	-17.9001	-7.15888	-21.8244	16.9714	9.79845		228.8	-21.8244	9.79845	78.8
78.9	263.91	237.894	257.402		78.9	0.04964	0.01435	2.43874		228.9	-40.5495	-17.8828	-7.21102	-21.8811	17.0251	9.82945		228.9	-21.8811	9.82945	78.9
79	263.925	237.916	257.38		79	0.0673	0.0353	2.41257		229	-40.6587	-17.8495	-7.26274	-21.9237	17.0667	9.85346		229	-21.9237	9.85346	79
79.1	263.949	237.935	257.357		79.1	0.09439	0.05259	2.38556		229.1	-40.771	-17.8102	-7.30546	-21.9622	17.1148	9.88122		229.1	-21.9622	9.88122	79.1
79.2	263.967	237.945	257.334		79.2	0.11562	0.06024	2.35761		229.2	-40.8781	-17.7655	-7.3398	-21.9945	17.1644	9.90989		229.2	-21.9945	9.90989	79.2
79.3	263.973	237.94	257.31		79.3	0.12459	0.05387	2.32955		229.3	-40.9569	-17.7178	-7.371	-22.0153	17.2004	9.93067		229.3	-22.0153	9.93067	79.3
79.4	263.967	237.925	257.284		79.4	0.12237	0.03807	2.29867		229.4	-41.0002	-17.6819	-7.39256	-22.0249	17.2196	9.94173		229.4	-22.0249	9.94173	79.4
79.5	263.953	237.904	257.252		79.5	0.11187	0.01505	2.26276		229.5	-41.0068	-17.6539	-7.40052	-22.0204	17.2234	9.94392		229.5	-22.0204	9.94392	79.5
79.6	263.933	237.879	257.226		79.6	0.09477	-0.01111	2.23261		229.6	-40.9838	-17.6257	-7.40156	-22.0037	17.2139	9.93842		229.6	-22.0037	9.93842	79.6
79.7	263.913	237.851	257.221		79.7	0.078	-0.04125	2.22288		229.7	-40.9548	-17.6	-7.39592	-21.9836	17.2035	9.93246		229.7	-21.9836	9.93246	79.7
79.8	263.895	237.821	257.233		79.8	0.06321	-0.07255	2.23094		229.8	-40.8759	-17.573	-7.3846	-21.9445	17.1683	9.91211		229.8	-21.9445	9.91211	79.8
79.9	263.88	237.795	257.261		79.9	0.05093	-0.1007	2.2544		229.9	-40.6285	-17.5511	-7.37874	-21.8528	17.0372	9.83642		229.9	-21.8528	9.83642	79.9
80	263.875	237.771	257.307		80	0.04954	-0.12571	2.29586		230	-40.248	-17.5474	-7.38544	-21.7269	16.8252	9.71404		230	-21.7269	9.71404	80
80.1	263.882	237.756	257.358		80.1	0.05967	-0.14276	2.34255		230.1	-39.9003	-17.5833	-7.40156	-21.6284	16.6227	9.59711		230.1	-21.6284	9.59711	80.1
80.2	263.888	237.748	257.398		80.2	0.06948	-0.15217	2.37805		230.2	-39.7004	-17.6646	-7.42398	-21.5963	16.4935	9.52252		230.2	-21.5963	9.52252	80.2
80.3	263.888	237.744	257.416		80.3	0.07186	-0.15719	2.39155		230.3	-39.6707	-17.7727	-7.44888	-21.6308	16.4537	9.49957		230.3	-21.6308	9.49957	80.3
80.4	263.883	237.748	257.408		80.4	0.07058	-0.15466	2.37878		230.4	-39.7703	-17.8816	-7.47842	-21.7101	16.4828	9.51638		230.4	-21.7101	9.51638	80.4
80.5	263.881	237.762	257.375		80.5	0.0716	-0.14293	2.34162		230.5	-39.9268	-17.968	-7.51568	-21.8035	16.5425	9.5508		230.5	-21.8035	9.5508	80.5
80.6	263.885	237.78	257.322		80.6	0.07911	-0.12616	2.28446		230.6	-40.0992	-18.021	-7.54018	-21.8868	16.6202	9.59568		230.6	-21.8868	9.59568	80.6
80.7	263.898	237.801	257.259		80.7	0.09531	-0.10647	2.21662		230.7	-40.2949	-18.0433	-7.53412	-21.9574	16.7274	9.65759		230.7	-21.9574	9.65759	80.7
80.8	263.912	237.825	257.197		80.8	0.11266	-0.08416	2.15077		230.8	-40.5062	-18.0477	-7.51276	-22.0222	16.852	9.72951		230.8	-22.0222	9.72951	80.8
80.9	263.921	237.852	257.164		80.9	0.12415	-0.0587	2.11318		230.9	-40.6998	-18.0405	-7.49454	-22.0783	16.9669	9.79584		230.9	-22.0783	9.79584	80.9
81	263.927	237.882	257.183		81	0.13333	-0.03022	2.12763		231	-40.863	-18.0211	-7.48678	-22.1236	17.0621	9.85082		231	-22.1236	9.85082	81
81.1	263.941	237.91	257.239		81.1	0.1511	-0.00361	2.17935		231.1	-41.0007	-18.0109	-7.5004	-22.1706	17.1331	9.89182		231.1	-22.1706	9.89182	81.1
81.2	263.962	237.933	257.297		81.2	0.17494	0.01734	2.23254		231.2	-41.1044	-18.0304	-7.52782	-22.2209	17.176	9.9166		231.2	-22.2209	9.9166	81.2
81.3	263.97	237.949	257.335		81.3	0.18601	0.03232	2.26709		231.3	-41.1721	-18.0751	-7.55086	-22.266	17.198	9.92925		231.3	-22.266	9.92925	81.3
81.4	263.961	237.965	257.347		81.4	0.18044	0.04689	2.27463		231.4	-41.234	-18.1403	-7.55778	-22.3107	17.2211	9.9426		231.4	-22.3107	9.9426	81.4
81.5	263.939	237.982	257.328		81.5	0.1623	0.06187	2.25097		231.5	-41.318	-18.2134	-7.55066	-22.3607	17.2615	9.96593		231.5	-22.3607	9.96593	81.5
81.6	263.909	237.996	257.281		81.6	0.13515	0.07381	2.19926		231.6	-41.4199	-18.2978	-7.54102	-22.4196	17.3114	9.99477		231.6	-22.4196	9.99477	81.6
81.7	263.879	238.009	257.215		81.7	0.10832	0.08618	2.12953		231.7	-41.5069	-18.3955	-7.52908	-22.4771	17.3527	10.0186		231.7	-22.4771	10.0186	81.7
81.8	263.85	238.024	257.145		81.8	0.08296	0.09917	2.05468		231.8	-41.5258	-18.5032	-7.50166	-22.5102	17.3624	10.0242		231.8	-22.5102	10.0242	81.8
81.9	263.824	238.039	257.074		81.9	0.05948	0.11269	1.97898		231.9	-41.4784	-18.6161	-7.45874	-22.5177	17.3422	10.0125		231.9	-22.5177	10.0125	81.9
82	263.799	238.059	257.012		82	0.03809	0.13081	1.91313		232	-41.437	-18.835	-7.40576	-22.5592	17.3186	9.9989		232	-22.5592	9.9989	82
82.1	263.779	238.077	256.966		82.1	0.02069	0.14758	1.86205		232.1	-41.4756	-18.9422	-7.35152	-22.5898	17.352	10.0182		232.1	-22.5898	10.0182	82.1
82.2	263.758	238.093	256.93		82.2	0.00307	0.16172	1.82205		232.2	-41.6106	-19.0361	-7.31698	-22.6546	17.4308	10.0637		232.2	-22.6546	10.0637	82.2
82.3	263.733	238.107	256.91		82.3	-0.01852	0.17451	1.79745		232.3	-41.7748	-19.1235	-7.30922	-22.7358	17.5145	10.112		232.3	-22.7358	10.112	82.3
82.4	263.709	238.114	256.906		82.4	-0.03949	0.18017	1.78908		232.4	-41.9165	-19.2036	-7.31718	-22.8124	17.5797	10.1496		232.4	-22.8124	10.1496	82.4
82.5	263.686	238.112	256.913		82.5	-0.05899	0.176	1.79201		232.5	-42.0499	-19.2629	-7.34482	-22.8859	17.6339	10.181		232.5	-22.8859	10.181	82.5
82.6	263.664	238.1	256.937		82.6	-0.07734	0.1624	1.81191		232.6	-42.0917	-19.3044	-7.39508	-22.9304	17.6302	10.1788		232.6	-22.9304	10.1788	82.6
82.7	263.643	238.081	256.974		82.7	-0.09538	0.14199	1.84447		232.7	-41.9536	-19.3394	-7.44114	-22.9114	17.5313	10.1217		232.7	-22.9114	10.1217	82.7
82.8	263.623	238.054	257.003		82.8	-0.11205	0.11384	1.86907		232.8	-41.7236	-19.3678	-7.47506	-22.8555	17.3886	10.0393		232.8	-22.8555	10.0393	82.8
82.9	263.602	238.022	257.026		82.9	-0.13009	0.08025	1.88719		232.9	-41.5163	-19.3879	-7.50668	-22.8036	17.2602	9.96518		232.9	-22.8036	9.96518	82.9
83	263.58	237.988	257.051		83	-0.14885	0.04435	1.90781		233	-41.3711	-19.4031	-7.53726	-22.7705	17.1665	9.91106		233	-22.7705	9.91106	83
83.1	263.563	237.956	257.072		83.1	-0.16302	0.01096	1.92446		233.1	-41.3011	-19.4126	-7.56552	-22.7597	17.115	9.88137		233.1	-22.7597	9.88137	83.1
83.2	263.552	237.933	257.077		83.2	-0.17016	-0.01342	1.9252		233.2	-41.3043	-19.4172	-7.5917	-22.7711	17.1047	9.87541		233.2	-22.7711	9.87541	83.2
83.3	263.548	237.92	257.063		83.3	-0.17145	-0.02869	1.90698		233.3	-41.3618	-19.4179	-7.62918	-22.803	17.1192	9.88375		233.3	-22.803	9.88375	83.3
83.4	263.545	237.912	257.035		83.4	-0.17127	-0.03768	1.87411		233.4	-41.4753	-19.4073	-7.66058	-22.8477	17.1679	9.91189		233.4	-22.8477	9.91189	83.4
83.5	263.539	237.909	256.997		83.5	-0.17349	-0.0427	1.83161		233.5	-41.6496	-19.3772	-7.65368	-22.8935	17.2686	9.97003		233.5	-22.8935	9.97003	83.5
83.6	263.534	237.911	256.955		83.6	-0.17603	-0.04216	1.78565		233.6	-41.8629	-19.3333	-7.61242	-22.9362	17.4072	10.05		233.6	-22.9362	10.05	83.6
83.7	263.53	237.917	256.915		83.7	-0.17669	-0.03744	1.74105		233.7	-42.0931	-19.2928	-7.56112	-22.9823	17.5592	10.1378		233.7	-22.9823	10.1378	83.7
83.8	263.528	237.925	256.881		83.8	-0.17546	-0.03136	1.70294		233.8	-42.3344	-19.265	-7.51276	-23.0374	17.7147	10.2276		233.8	-23.0374	10.2276	83.8
83.9	263.527	237.929	256.859		83.9	-0.17277	-0.0282	1.67667		233.9	-42.5853	-19.2558	-7.4694	-23.1035	17.8714	10.318		233.9	-23.1035	10.318	83.9
84	263.527	237.928	256.852		84	-0.16997	-0.03081	1.66494		234	-42.8285	-19.2617	-7.42208	-23.1708	18.024	10.4062		234	-23.1708	10.4062	84
84.1	263.525	237.924	256.85		84.1	-0.16853	-0.03645	1.65825		234.1	-43.0525	-19.2786	-7.362	-23.231	18.1705	10.4908		234.1	-23.231	10.4908	84.1
84.2	263.523	237.919	256.841		84.2	-0.16772	-0.04314	1.64558		234.2	-43.2571	-19.2966	-7.3109	-23.2882	18.3025	10.567		234.2	-23.2882	10.567	84.2
84.3	263.518	237.911	256.833		84.3	-0.16921	-0.05297	1.63323		234.3	-43.4333	-19.3183	-7.28242	-23.3447	18.4087	10.6283		234.3	-23.3447	10.6283	84.3
84.4	263.517	237.901	256.843		84.4	-0.16694	-0.06416	1.63815		234.4	-43.5785	-19.3462	-7.26148	-23.3954	18.494	10.6775		234.4	-23.3954	10.6775	84.4
84.5	263.531	237.894	256.873		84.5	-0.14969	-0.07273	1.66412		234.5	-43.7044	-19.3657	-7.24998	-23.44	18.5656	10.7189		234.5	-23.44	10.7189	84.5
84.6	263.554	237.888	256.901		84.6	-0.12334	-0.08037	1.68767		234.6	-43.8216	-19.3775	-7.264	-23.4877	18.6221	10.7515		234.6	-23.4877	10.7515	84.6
84.7	263.577	237.88	256.92		84.7	-0.09751	-0.09009	1.70265		234.7	-43.9335	-19.3874	-7.28912	-23.5367	18.6712	10.7798		234.7	-23.5367	10.7798	84.7
84.8	263.598	237.87	256.937		84.8	-0.07345	-0.1016	1.71479		234.8	-44.0418	-19.3887	-7.30442	-23.5783	18.7236	10.8101		234.8	-23.5783	10.8101	84.8
84.9	263.626	237.859	256.945		84.9	-0.04145	-0.11436	1.71836		234.9	-44.1336	-19.3829	-7.31948	-23.612	18.7679	10.8357		234.9	-23.612	10.8357	84.9
85	263.67	237.849	256.944		85	0.00564	-0.12534	1.71291		235	-44.1988	-19.3951	-7.34902	-23.6477	18.7894	10.848		235	-23.6477	10.848	85
85.1	263.72	237.844	256.932		85.1	0.05879	-0.13213	1.69658		235.1	-44.2452	-19.4233	-7.3957	-23.6881	18.7913	10.8492		235.1	-23.6881	10.8492	85.1
85.2	263.769	237.849	256.907		85.2	0.1107	-0.12887	1.66737		235.2	-44.2798	-19.4537	-7.44972	-23.7278	18.7834	10.8446		235.2	-23.7278	10.8446	85.2
85.3	263.818	237.865	256.882		85.3	0.16343	-0.11452	1.63796		235.3	-44.2889	-19.5019	-7.49978	-23.7635	18.7612	10.8318		235.3	-23.7635	10.8318	85.3
85.4	263.867	237.886	256.867		85.4	0.21533	-0.09545	1.61828		235.4	-44.2763	-19.5615	-7.54478	-23.7942	18.728	10.8126		235.4	-23.7942	10.8126	85.4
85.5	263.911	237.901	256.855		85.5	0.26263	-0.08131	1.60216		235.5	-44.272	-19.6183	-7.57222	-23.8208	18.7073	10.8007		235.5	-23.8208	10.8007	85.5
85.6	263.945	237.908	256.84		85.6	0.29945	-0.07585	1.58248		235.6	-44.2882	-19.6767	-7.58416	-23.8497	18.7044	10.799		235.6	-23.8497	10.799	85.6
85.7	263.968	237.913	256.828		85.7	0.3257	-0.07312	1.56594		235.7	-44.3259	-19.7367	-7.60154	-23.8881	18.7108	10.8027		235.7	-23.8881	10.8027	85.7
85.8	263.988	237.916	256.836		85.8	0.34934	-0.0707	1.56992		235.8	-44.3755	-19.7849	-7.62206	-23.9275	18.7236	10.8101		235.8	-23.9275	10.8101	85.8
85.9	264.005	237.923	256.863		85.9	0.36972	-0.06556	1.59211		235.9	-44.4168	-19.817	-7.64152	-23.9584	18.7342	10.8162		235.9	-23.9584	10.8162	85.9
86	264.014	237.931	256.891		86	0.38163	-0.05905	1.6162		236	-44.4292	-19.8368	-7.66268	-23.9762	18.7296	10.8135		236	-23.9762	10.8135	86
86.1	264.015	237.939	256.909		86.1	0.38631	-0.05276	1.62928		236.1	-44.4082	-19.8458	-7.6855	-23.9798	18.7071	10.8006		236.1	-23.9798	10.8006	86.1
86.2	264.015	237.944	256.911		86.2	0.38869	-0.0494	1.62709		236.2	-44.3712	-19.8455	-7.70414	-23.9736	18.6788	10.7842		236.2	-23.9736	10.7842	86.2
86.3	264.011	237.943	256.911		86.3	0.38835	-0.0519	1.62248		236.3	-44.3378	-19.8504	-7.72088	-23.9697	18.6528	10.7692		236.3	-23.9697	10.7692	86.3
86.4	264.003	237.936	256.915		86.4	0.38361	-0.06037	1.6228		236.4	-44.3149	-19.867	-7.74518	-23.9757	18.6278	10.7548		236.4	-23.9757	10.7548	86.4
86.5	263.997	237.93	256.921		86.5	0.38076	-0.06821	1.62416		236.5	-44.3137	-19.8909	-7.76904	-23.9912	18.6142	10.7469		236.5	-23.9912	10.7469	86.5
86.6	263.995	237.935	256.931		86.6	0.38188	-0.06485	1.63013		236.6	-44.3255	-19.9226	-7.79878	-24.0156	18.6042	10.7411		236.6	-24.0156	10.7411	86.6
86.7	263.988	237.952	256.955		86.7	0.37798	-0.04913	1.64919		236.7	-44.3434	-19.961	-7.8371	-24.0472	18.593	10.7347		236.7	-24.0472	10.7347	86.7
86.8	263.969	237.972	256.986		86.8	0.36193	-0.03101	1.67631		236.8	-44.3805	-20.0163	-7.87332	-24.0901	18.5914	10.7338		236.8	-24.0901	10.7338	86.8
86.9	263.938	237.992	257.018		86.9	0.335	-0.01268	1.70321		236.9	-44.4388	-20.0844	-7.90264	-24.142	18.603	10.7404		236.9	-24.142	10.7404	86.9
87	263.898	238.012	257.048		87	0.29781	0.00618	1.72918		237	-44.5036	-20.1553	-7.92566	-24.1949	18.6206	10.7506		237	-24.1949	10.7506	87
87.1	263.846	238.032	257.061		87.1	0.24941	0.0243	1.73756		237.1	-44.563	-20.2269	-7.942	-24.244	18.638	10.7607		237.1	-24.244	10.7607	87.1
87.2	263.785	238.052	257.047		87.2	0.19096	0.04264	1.71924		237.2	-44.6184	-20.2896	-7.9464	-24.2848	18.6596	10.7731		237.2	-24.2848	10.7731	87.2
87.3	263.72	238.067	257.014		87.3	0.12979	0.05594	1.68197		237.3	-44.67	-20.3326	-7.94032	-24.3143	18.6857	10.7882		237.3	-24.3143	10.7882	87.3
87.4	263.657	238.076	256.974		87.4	0.07009	0.0637	1.63716		237.4	-44.7232	-20.3538	-7.92378	-24.3336	18.7198	10.8079		237.4	-24.3336	10.8079	87.4
87.5	263.601	238.079	256.942		87.5	0.01719	0.06539	1.60094		237.5	-44.774	-20.3449	-7.90828	-24.3424	18.7551	10.8283		237.5	-24.3424	10.8283	87.5
87.6	263.552	238.073	256.911		87.6	-0.0289	0.05807	1.56608		237.6	-44.8151	-20.3087	-7.89426	-24.3394	18.7876	10.847		237.6	-24.3394	10.847	87.6
87.7	263.504	238.065	256.88		87.7	-0.07385	0.04783	1.53069		237.7	-44.8397	-20.2608	-7.85656	-24.319	18.8226	10.8672		237.7	-24.319	10.8672	87.7
87.8	263.467	238.071	256.869		87.8	-0.10758	0.05286	1.51489		237.8	-44.8486	-20.209	-7.77994	-24.2792	18.8665	10.8926		237.8	-24.2792	10.8926	87.8
87.9	263.441	238.104	256.873		87.9	-0.13002	0.08418	1.51405		237.9	-44.8525	-20.1655	-7.6855	-24.2345	18.9146	10.9204		237.9	-24.2345	10.9204	87.9
88	263.418	238.152	256.872		88	-0.15015	0.13015	1.50903		238	-44.8415	-20.1425	-7.60112	-24.195	18.948	10.9397		238	-24.195	10.9397	88
88.1	263.394	238.198	256.858		88.1	-0.17059	0.17487	1.4905		238.1	-44.8219	-20.1313	-7.54604	-24.1664	18.9627	10.9481		238.1	-24.1664	10.9481	88.1
88.2	263.371	238.237	256.833		88.2	-0.19103	0.21288	1.46108		238.2	-44.8067	-20.1209	-7.5295	-24.1523	18.9628	10.9482		238.2	-24.1523	10.9482	88.2
88.3	263.35	238.273	256.804		88.3	-0.20886	0.24713	1.42821		238.3	-44.785	-20.1046	-7.55736	-24.149	18.9405	10.9353		238.3	-24.149	10.9353	88.3
88.4	263.332	238.301	256.779		88.4	-0.22344	0.27352	1.39848		238.4	-44.4601	-20.0831	-7.6254	-24.0562	18.736	10.8172		238.4	-24.0562	10.8172	88.4
88.5	263.32	238.316	256.763		88.5	-0.23174	0.28641	1.37796		238.5	-43.6528	-20.0576	-7.71334	-23.8079	18.2609	10.5429		238.5	-23.8079	10.5429	88.5
88.6	263.316	238.314	256.766		88.6	-0.23229	0.2836	1.37723		238.6	-42.7385	-20.0244	-7.81908	-23.5273	17.7213	10.2314		238.6	-23.5273	10.2314	88.6
88.7	263.314	238.292	256.799		88.7	-0.23117	0.25942	1.40581		238.7	-42.0723	-19.9928	-7.93592	-23.3337	17.3117	9.9949		238.7	-23.3337	9.9949	88.7
88.8	263.313	238.253	256.844		88.8	-0.22941	0.21902	1.44644		238.8	-41.7516	-19.9822	-8.03768	-23.2572	17.0939	9.86917		238.8	-23.2572	9.86917	88.8
88.9	263.313	238.175	256.87		88.9	-0.22588	0.13957	1.4678		238.9	-41.7488	-20.0045	-8.10406	-23.2858	17.0607	9.84999		238.9	-23.2858	9.84999	88.9
89	263.316	238.148	256.871		89	-0.22026	0.1109	1.46403		239	-41.9832	-20.0523	-8.14218	-23.3925	17.166	9.91079		239	-23.3925	9.91079	89
89.1	263.324	238.128	256.855		89.1	-0.20845	0.08903	1.44393		239.1	-42.3664	-20.1003	-8.1562	-23.541	17.3627	10.0244		239.1	-23.541	10.0244	89.1
89.2	263.345	238.113	256.832		89.2	-0.18461	0.07271	1.41629		239.2	-42.8379	-20.1337	-8.14028	-23.7039	17.6222	10.1742		239.2	-23.7039	10.1742	89.2
89.3	263.376	238.102	256.806		89.3	-0.15009	0.06036	1.38635		239.3	-43.3463	-20.1433	-8.12374	-23.8711	17.9048	10.3373		239.3	-23.8711	10.3373	89.3
89.4	263.41	238.094	256.782		89.4	-0.11306	0.05054	1.35725		239.4	-43.8433	-20.1233	-8.12332	-24.03	18.1776	10.4949		239.4	-24.03	10.4949	89.4
89.5	263.444	238.085	256.759		89.5	-0.07539	0.0405	1.32993		239.5	-44.2877	-20.0886	-8.13128	-24.1692	18.4204	10.635		239.5	-24.1692	10.635	89.5
89.6	263.476	238.07	256.739		89.6	-0.04046	0.02313	1.30574		239.6	-44.6735	-20.051	-8.15054	-24.2917	18.6271	10.7544		239.6	-24.2917	10.7544	89.6
89.7	263.498	238.041	256.722		89.7	-0.01577	-0.00649	1.28428		239.7	-45.0103	-20.0215	-8.17526	-24.4024	18.8042	10.8566		239.7	-24.4024	10.8566	89.7
89.8	263.508	238.007	256.706		89.8	-0.00177	-0.0426	1.26366		239.8	-45.2964	-19.9981	-8.18406	-24.4929	18.9601	10.9466		239.8	-24.4929	10.9466	89.8
89.9	263.506	237.974	256.687		89.9	-0.000650255	-0.07692	1.24084		239.9	-45.539	-19.9691	-8.16018	-24.5561	19.1069	11.0314		239.9	-24.5561	11.0314	89.9
90	263.494	237.947	256.663		90	-0.0101	-0.1057	1.21257		240	-45.742	-19.9447	-8.10594	-24.5975	19.2446	11.1109		240	-24.5975	11.1109	90
90.1	263.479	237.933	256.639		90.1	-0.02144	-0.12161	1.18431		240.1	-45.9008	-19.938	-8.0291	-24.6226	19.3656	11.1807		240.1	-24.6226	11.1807	90.1
90.2	263.463	237.934	256.617		90.2	-0.03392	-0.12201	1.15698		240.2	-45.9339	-19.9402	-7.95122	-24.6085	19.4169	11.2104		240.2	-24.6085	11.2104	90.2
90.3	263.445	237.947	256.61		90.3	-0.04913	-0.11069	1.14557		240.3	-45.7031	-19.9461	-7.90368	-24.5176	19.3099	11.1486		240.3	-24.5176	11.1486	90.3
90.4	263.424	237.965	256.635		90.4	-0.06654	-0.09351	1.16641		240.4	-45.3001	-19.9715	-7.90012	-24.3906	19.0876	11.0202		240.4	-24.3906	11.0202	90.4
90.5	263.399	237.988	256.691		90.5	-0.08886	-0.07225	1.21803		240.5	-44.9392	-20.0237	-7.92944	-24.2975	18.8714	10.8954		240.5	-24.2975	10.8954	90.5
90.6	263.371	238.011	256.76		90.6	-0.11308	-0.05088	1.28325		240.6	-44.705	-20.0902	-7.97822	-24.2578	18.7147	10.805		240.6	-24.2578	10.805	90.6
90.7	263.35	238.027	256.81		90.7	-0.13132	-0.03621	1.32859		240.7	-44.6157	-20.161	-8.03916	-24.2719	18.6316	10.7569		240.7	-24.2719	10.7569	90.7
90.8	263.339	238.036	256.825		90.8	-0.13899	-0.02929	1.33895		240.8	-44.6373	-20.2425	-8.08146	-24.3204	18.616	10.7479		240.8	-24.3204	10.7479	90.8
90.9	263.335	238.037	256.806		90.9	-0.14017	-0.02962	1.3154		240.9	-44.7377	-20.3358	-8.0827	-24.3854	18.66	10.7734		240.9	-24.3854	10.7734	90.9
91	263.325	238.032	256.759		91	-0.14617	-0.0365	1.264		241	-44.765	-20.4288	-8.05214	-24.4153	18.6783	10.7839		241	-24.4153	10.7839	91
91.1	263.303	238.03	256.694		91.1	-0.16515	-0.04035	1.1949		241.1	-44.5616	-20.5155	-8.0111	-24.3627	18.5765	10.7251		241.1	-24.3627	10.7251	91.1
91.2	263.274	238.03	256.623		91.2	-0.19093	-0.04231	1.11952		241.2	-44.2679	-20.6004	-7.9776	-24.282	18.4231	10.6366		241.2	-24.282	10.6366	91.2
91.3	263.252	238.027	256.554		91.3	-0.21022	-0.04762	1.04613		241.3	-44.0911	-20.6895	-7.96586	-24.2488	18.3237	10.5792		241.3	-24.2488	10.5792	91.3
91.4	263.241	238.021	256.494		91.4	-0.21747	-0.05545	0.98175		241.4	-44.0815	-20.7886	-7.97132	-24.2805	18.3066	10.5693		241.4	-24.2805	10.5693	91.4
91.5	263.239	238.014	256.443		91.5	-0.21677	-0.06422	0.92605		241.5	-44.2225	-20.8975	-7.97676	-24.3656	18.3701	10.606		241.5	-24.3656	10.606	91.5
91.6	263.241	238.008	256.396		91.6	-0.21093	-0.07299	0.87538		241.6	-44.4716	-21.0058	-7.99268	-24.49	18.4874	10.6737		241.6	-24.49	10.6737	91.6
91.7	263.25	238	256.353		91.7	-0.19861	-0.08249	0.82765		241.7	-44.7822	-21.1137	-8.0333	-24.6431	18.6269	10.7543		241.7	-24.6431	10.7543	91.7
91.8	263.266	237.995	256.315		91.8	-0.17926	-0.08989	0.78504		241.8	-45.1175	-21.2195	-8.09904	-24.812	18.7689	10.8362		241.8	-24.812	10.8362	91.8
91.9	263.285	237.99	256.281		91.9	-0.15752	-0.09657	0.74672		241.9	-45.4493	-21.3159	-8.26466	-25.01	18.8655	10.892		241.9	-25.01	10.892	91.9
92	263.3	237.992	256.248		92	-0.13933	-0.09623	0.70924		242	-45.7605	-21.4039	-8.33272	-25.1657	18.9954	10.967		242	-25.1657	10.967	92
92.1	263.309	238.007	256.219		92.1	-0.12753	-0.08375	0.67595		242.1	-46.041	-21.4783	-8.33732	-25.2856	19.138	11.0493		242.1	-25.2856	11.0493	92.1
92.2	263.308	238.029	256.19		92.2	-0.12515	-0.06309	0.64224		242.2	-46.299	-21.5391	-8.28456	-25.3742	19.2952	11.1401		242.2	-25.3742	11.1401	92.2
92.3	263.294	238.051	256.16		92.3	-0.13617	-0.04349	0.60843		242.3	-46.5349	-21.584	-8.23744	-25.4521	19.4395	11.2234		242.3	-25.4521	11.2234	92.3
92.4	263.263	238.064	256.137		92.4	-0.16331	-0.03205	0.58069		242.4	-46.7402	-21.6058	-8.22824	-25.5248	19.5528	11.2888		242.4	-25.5248	11.2888	92.4
92.5	263.222	238.077	256.12		92.5	-0.20113	-0.02114	0.55891		242.5	-46.9264	-21.5969	-8.24644	-25.5899	19.6467	11.343		242.5	-25.5899	11.343	92.5
92.6	263.182	238.094	256.106		92.6	-0.2378	-0.00656	0.54133		242.6	-47.0432	-21.5632	-8.2856	-25.6307	19.6963	11.3717		242.6	-25.6307	11.3717	92.6
92.7	263.157	238.114	256.108		92.7	-0.25971	0.01189	0.53808		242.7	-46.8925	-21.5315	-8.339	-25.5877	19.5942	11.3127		242.7	-25.5877	11.3127	92.7
92.8	263.161	238.136	256.131		92.8	-0.2522	0.0316	0.55724		242.8	-46.5027	-21.5188	-8.3769	-25.4661	19.367	11.1815		242.8	-25.4661	11.1815	92.8
92.9	263.195	238.156	256.16		92.9	-0.21506	0.04953	0.58206		242.9	-46.1378	-21.523	-8.38548	-25.3488	19.1647	11.0648		242.9	-25.3488	11.0648	92.9
93	263.248	238.176	256.183		93	-0.1596	0.0683	0.60059		243	-45.9227	-21.5373	-8.36956	-25.2765	19.0537	11.0007		243	-25.2765	11.0007	93
93.1	263.307	238.201	256.2		93.1	-0.09661	0.09094	0.61253		243.1	-45.8679	-21.5558	-8.33502	-25.2529	19.0376	10.9914		243.1	-25.2529	10.9914	93.1
93.2	263.367	238.228	256.209		93.2	-0.03371	0.11577	0.61745		243.2	-45.9442	-21.5666	-8.299	-25.2699	19.0939	11.0239		243.2	-25.2699	11.0239	93.2
93.3	263.421	238.249	256.215		93.3	0.02395	0.13486	0.61934		243.3	-46.1166	-21.5511	-8.27576	-25.3145	19.1991	11.0846		243.3	-25.3145	11.0846	93.3
93.4	263.463	238.265	256.22		93.4	0.06883	0.14901	0.61955		243.4	-46.3424	-21.5196	-8.25818	-25.3734	19.3324	11.1616		243.4	-25.3734	11.1616	93.4
93.5	263.492	238.281	256.22		93.5	0.10053	0.16296	0.61589		243.5	-46.5779	-21.4855	-8.2452	-25.4362	19.4693	11.2406		243.5	-25.4362	11.2406	93.5
93.6	263.514	238.298	256.22		93.6	0.12604	0.17849	0.61118		243.6	-46.8039	-21.4491	-8.25168	-25.5016	19.593	11.312		243.6	-25.5016	11.312	93.6
93.7	263.533	238.313	256.229		93.7	0.14842	0.1916	0.61536		243.7	-47.0073	-21.4195	-8.2722	-25.5663	19.6977	11.3725		243.7	-25.5663	11.3725	93.7
93.8	263.547	238.32	256.256		93.8	0.16546	0.19602	0.63777		243.8	-47.1847	-21.4135	-8.3011	-25.6331	19.7823	11.4213		243.8	-25.6331	11.4213	93.8
93.9	263.556	238.314	256.294		93.9	0.1781	0.1883	0.67201		243.9	-47.3513	-21.4338	-8.33482	-25.7067	19.8561	11.4639		243.9	-25.7067	11.4639	93.9
94	263.568	238.291	256.328		94	0.19346	0.1632	0.70133		244	-47.3704	-21.4592	-8.36998	-25.7332	19.8484	11.4595		244	-25.7332	11.4595	94
94.1	263.585	238.256	256.347		94.1	0.2129	0.12637	0.71609		244.1	-47.0962	-21.4826	-8.41186	-25.6636	19.6782	11.3612		244.1	-25.6636	11.3612	94.1
94.2	263.597	238.22	256.354		94.2	0.22837	0.0886	0.71892		244.2	-46.6799	-21.4954	-8.44516	-25.5401	19.4356	11.2212		244.2	-25.5401	11.2212	94.2
94.3	263.598	238.187	256.353		94.3	0.23253	0.05303	0.71337		244.3	-46.3493	-21.4917	-8.46274	-25.4346	19.2486	11.1132		244.3	-25.4346	11.1132	94.3
94.4	263.582	238.16	256.343		94.4	0.22025	0.02427	0.69913		244.4	-46.18	-21.4721	-8.47322	-25.3751	19.154	11.0586		244.4	-25.3751	11.0586	94.4
94.5	263.555	238.142	256.334		94.5	0.19604	0.00482	0.68584		244.5	-46.1535	-21.4416	-8.49018	-25.3618	19.1352	11.0477		244.5	-25.3618	11.0477	94.5
94.6	263.53	238.136	256.335		94.6	0.17434	-0.003	0.68228		244.6	-46.2256	-21.4205	-8.52346	-25.3899	19.162	11.0632		244.6	-25.3899	11.0632	94.6
94.7	263.508	238.145	256.339		94.7	0.15589	0.00372	0.68145		244.7	-46.2295	-21.4172	-8.5641	-25.4036	19.1465	11.0542		244.7	-25.4036	11.0542	94.7
94.8	263.483	238.163	256.342		94.8	0.13377	0.01914	0.68019		244.8	-46.0989	-21.424	-8.60324	-25.3754	19.0576	11.0029		244.8	-25.3754	11.0029	94.8
94.9	263.452	238.186	256.346		94.9	0.10621	0.04105	0.67967		244.9	-45.9826	-21.4383	-8.63486	-25.3519	18.979	10.9575		244.9	-25.3519	10.9575	94.9
95	263.42	238.211	256.353		95	0.07676	0.06337	0.68281		245	-45.985	-21.4658	-8.65936	-25.37	18.9666	10.9504		245	-25.37	10.9504	95
95.1	263.384	238.228	256.366		95.1	0.04449	0.07921	0.69151		245.1	-46.1229	-21.5052	-8.66752	-25.4319	19.0339	10.9892		245.1	-25.4319	10.9892	95.1
95.2	263.346	238.242	256.379		95.2	0.0097	0.09075	0.69967		245.2	-46.3692	-21.5536	-8.6602	-25.5277	19.166	11.0655		245.2	-25.5277	11.0655	95.2
95.3	263.31	238.25	256.385		95.3	-0.02278	0.09727	0.70135		245.3	-46.6926	-21.6134	-8.64848	-25.6515	19.3408	11.1664		245.3	-25.6515	11.1664	95.3
95.4	263.279	238.255	256.384		95.4	-0.05139	0.0997	0.69601		245.4	-47.0455	-21.6926	-8.62628	-25.7881	19.5343	11.2781		245.4	-25.7881	11.2781	95.4
95.5	263.25	238.26	256.375		95.5	-0.07623	0.10308	0.68293		245.5	-47.3896	-21.7917	-8.60032	-25.9272	19.7225	11.3868		245.5	-25.9272	11.3868	95.5
95.6	263.23	238.27	256.361		95.6	-0.09385	0.11075	0.6644		245.6	-47.7107	-21.8885	-8.5712	-26.0568	19.8999	11.4892		245.6	-26.0568	11.4892	95.6
95.7	263.217	238.277	256.357		95.7	-0.1034	0.11601	0.65603		245.7	-48.2581	-21.9662	-8.52598	-26.2501	20.2095	11.668		245.7	-26.2501	11.668	95.7
95.8	263.203	238.274	256.394		95.8	-0.11432	0.11059	0.68796		245.8	-48.3727	-22.0237	-8.4753	-26.2906	20.2881	11.7133		245.8	-26.2906	11.7133	95.8
95.9	263.185	238.254	256.461		95.9	-0.12911	0.08936	0.75088		245.9	-48.1739	-22.0635	-8.43762	-26.225	20.1924	11.6581		245.9	-26.225	11.6581	95.9
96	263.168	238.22	256.519		96	-0.14296	0.05327	0.80501		246	-47.7257	-22.0814	-8.42778	-26.0783	19.9515	11.519		246	-26.0783	11.519	96
96.1	263.153	238.18	256.559		96.1	-0.15461	0.01142	0.83998		246.1	-47.271	-22.071	-8.44306	-25.9283	19.6993	11.3734		246.1	-25.9283	11.3734	96.1
96.2	263.139	238.14	256.583		96.2	-0.16489	-0.03117	0.85925		246.2	-46.9204	-22.0415	-8.46902	-25.8103	19.5008	11.2588		246.2	-25.8103	11.2588	96.2
96.3	263.129	238.103	256.592		96.3	-0.17246	-0.06988	0.86438		246.3	-46.7278	-22.0043	-8.51238	-25.7482	19.3809	11.1895		246.3	-25.7482	11.1895	96.3
96.4	263.12	238.076	256.591		96.4	-0.17772	-0.09864	0.85883		246.4	-46.7028	-21.9736	-8.57142	-25.7493	19.3441	11.1683		246.4	-25.7493	11.1683	96.4
96.5	263.113	238.06	256.58		96.5	-0.18121	-0.11631	0.84355		246.5	-46.8273	-21.9714	-8.63318	-25.8106	19.3843	11.1915		246.5	-25.8106	11.1915	96.5
96.6	263.108	238.059	256.557		96.6	-0.18291	-0.11932	0.81591		246.6	-47.0619	-21.9968	-8.68324	-25.914	19.4869	11.2507		246.6	-25.914	11.2507	96.6
96.7	263.106	238.069	256.526		96.7	-0.18178	-0.11144	0.78084		246.7	-47.3641	-22.0305	-8.70564	-26.0334	19.6376	11.3378		246.7	-26.0334	11.3378	96.7
96.8	263.108	238.088	256.492		96.8	-0.17689	-0.09435	0.74284		246.8	-47.6852	-22.0599	-8.70668	-26.1506	19.8086	11.4365		246.8	-26.1506	11.4365	96.8
96.9	263.114	238.116	256.467		96.9	-0.16729	-0.06888	0.7129		246.9	-47.9941	-22.0918	-8.69056	-26.2588	19.9804	11.5357		246.9	-26.2588	11.5357	96.9
97	263.119	238.144	256.478		97	-0.15957	-0.04269	0.71908		247	-48.2819	-22.1367	-8.65308	-26.3572	20.1487	11.6329		247	-26.3572	11.6329	97
97.1	263.116	238.169	256.534		97.1	-0.15886	-0.01984	0.77101		247.1	-48.5293	-22.1828	-8.59256	-26.4349	20.3051	11.7231		247.1	-26.4349	11.7231	97.1
97.2	263.109	238.191	256.7		97.2	-0.1635	0.000290899	0.93266		247.2	-48.7407	-22.2319	-8.5262	-26.4996	20.4441	11.8034		247.2	-26.4996	11.8034	97.2
97.3	263.1	238.21	256.7		97.3	-0.16897	0.01738	0.92826		247.3	-48.9296	-22.2832	-8.47762	-26.5635	20.5629	11.872		247.3	-26.5635	11.872	97.3
97.4	263.093	238.223	256.765		97.4	-0.17256	0.02903	0.98867		247.4	-49.0819	-22.331	-8.45332	-26.6221	20.6514	11.9231		247.4	-26.6221	11.9231	97.4
97.5	263.09	238.232	256.803		97.5	-0.17227	0.03597	1.02249		247.5	-49.1863	-22.3853	-8.45982	-26.6772	20.6997	11.951		247.5	-26.6772	11.951	97.5
97.6	263.087	238.237	256.811		97.6	-0.17178	0.03861	1.02584		247.6	-49.2521	-22.4447	-8.49792	-26.7316	20.7126	11.9584		247.6	-26.7316	11.9584	97.6
97.7	263.081	238.236	256.786		97.7	-0.17515	0.03591	0.99632		247.7	-49.2876	-22.5031	-8.55886	-26.7832	20.699	11.9506		247.7	-26.7832	11.9506	97.7
97.8	263.068	238.237	256.733		97.8	-0.18439	0.03426	0.93968		247.8	-49.3032	-22.5572	-8.62648	-26.829	20.6721	11.935		247.8	-26.829	11.935	97.8
[truncated: 2,025 more rows]
