# Supplementary material for: Flavodiiron-mediated O2 photoreduction at photosystem I acceptor-side provides photoprotection to conifer thylakoids in early spring
Source: Nat Commun. 2023 Jun 3;14:3210. doi: 10.1038/s41467-023-38938-z (PMC10239515; doi:10.1038/s41467-023-38938-z)
Supplement: Supplementary file 7 — Source Data [file 41467_2023_38938_MOESM7_ESM.zip › Raw data files/Fig 3 suppl 8/Fig 3a/Fig 3a.xlsx]

## Sheet: Sheet1
PAR	S1 Y(ND)			Avg	SD	SE			PAR	S1 Y(NA)			Avg	SD	SE
0	0.718	0.62	0.62	0.652667	0.0565803	0.0326667			0	0	0	0	0	0	0
33	0.006	0.014	0.077	0.0323333	0.0388887	0.0224524			33	0.483	0.371	0.324	0.392667	0.0816844	0.0471605
80	0.024	0.042	0.169	0.0783333	0.0790337	0.0456302			80	0.456	0.329	0.26	0.348333	0.09942	0.0574002
143	0.051	0.076	0.27	0.132333	0.119876	0.0692106			143	0.441	0.322	0.205	0.322667	0.118001	0.0681281
322	0.232	0.246	0.448	0.308667	0.120869	0.0697838			322	0.297	0.24	0.147	0.228	0.0757166	0.043715
632	0.448	0.467	0.605	0.506667	0.0856874	0.0494717			632	0.182	0.139	0.111	0.144	0.0357631	0.0206478
958	0.554	0.58	0.683	0.605667	0.0682227	0.0393884			958	0.148	0.105	0.103	0.118667	0.0254231	0.014678
1189	0.594	0.625	0.714	0.644333	0.0622923	0.0359645			1189	0.141	0.098	0.106	0.115	0.0228692	0.0132035
1469	0.626	0.663	0.739	0.676	0.0576108	0.0332616			1469	0.143	0.099	0.107	0.116333	0.0234379	0.0135319
PAR	ES Y(ND)			Avg	SD	SE			PAR	ES Y(NA)			Avg	SD	SE
0	0.818	0.801	0.747	0.788667	0.037072	0.0214035			0	0	0	0	0	0	0
33	0.365	0.222	0.254	0.280333	0.0750489	0.0433295			33	0.053	0.196	0.101	0.116667	0.0727759	0.0420172
80	0.482	0.303	0.371	0.385333	0.0903567	0.0521675			80	0.026	0.141	0.056	0.0743333	0.0596518	0.03444
143	0.542	0.369	0.443	0.451333	0.0868005	0.0501143			143	0.028	0.114	0.043	0.0616667	0.0459384	0.0265225
322	0.63	0.489	0.574	0.564333	0.0709953	0.0409892			322	0.042	0.092	0.046	0.06	0.0277849	0.0160416
632	0.755	0.644	0.75	0.716333	0.0626924	0.0361955			632	0.038	0.086	0.031	0.0516667	0.0299388	0.0172852
958	0.797	0.719	0.826	0.780667	0.0553384	0.0319496			958	0.054	0.08	0.034	0.056	0.0230651	0.0133167
1189	0.816	0.741	0.851	0.802667	0.0561991	0.0324465			1189	0.07	0.089	0.031	0.0633333	0.0295691	0.0170717
1469	0.831	0.769	0.872	0.824	0.0518556	0.0299388			1469	0.063	0.085	0.029	0.059	0.0282135	0.0162891
PAR	S Y(ND)	SE	ES Y(ND)	SE					PAR	S Y(NA)	SE	ES Y(NA)	SE
0	0.652667	0.0326667	0.788667	0.0214035					0	0	0	0	0
33	0.0323333	0.0224524	0.280333	0.0433295					33	0.392667	0.0471605	0.116667	0.0420172
80	0.0783333	0.0456302	0.385333	0.0521675					80	0.348333	0.0574002	0.0743333	0.03444
143	0.132333	0.0692106	0.451333	0.0501143					143	0.322667	0.0681281	0.0616667	0.0265225
322	0.308667	0.0697838	0.564333	0.0409892					322	0.228	0.043715	0.06	0.0160416
632	0.506667	0.0494717	0.716333	0.0361955					632	0.144	0.0206478	0.0516667	0.0172852
958	0.605667	0.0393884	0.780667	0.0319496					958	0.118667	0.014678	0.056	0.0133167
1189	0.644333	0.0359645	0.802667	0.0324465					1189	0.115	0.0132035	0.0633333	0.0170717
1469	0.676	0.0332616	0.824	0.0299388					1469	0.116333	0.0135319	0.059	0.0162891
