# Supplementary material for: Flavodiiron-mediated O2 photoreduction at photosystem I acceptor-side provides photoprotection to conifer thylakoids in early spring
Source: Nat Commun. 2023 Jun 3;14:3210. doi: 10.1038/s41467-023-38938-z (PMC10239515; doi:10.1038/s41467-023-38938-z)
Supplement: Supplementary file 7 — Source Data [file 41467_2023_38938_MOESM7_ESM.zip › Raw data files/Fig 3 suppl 8/Fig 3b/Fig 3b.xlsx]

## Sheet: S
Par	Y(ND)	Y(ND)	Y(ND)	Y(ND)	Y(ND)	Avg	SD	SE			Y(NA)	Y(NA)	Y(NA)	Y(NA)	Y(NA)	Avg	SD	SE
0	0.12	0	0.262	0.655	0.099	0.2272	0.256793	0.114841			0	0	0	0	0	0	0	0
15	0	0	0.462	0.15	0	0.1224	0.200646	0.0897316			0.437	0.175	0.153	0	0	0.153	0.178856	0.0799869
22	0	0.223	0	0.266	0	0.0978	0.134778	0.0602747			0.312	0.527	0.72	0.376	0.337	0.4544	0.170309	0.0761647
31	0	0.149	0.11	0.634	0	0.1786	0.263043	0.117637			0.418	0.281	0.151	0.366	0.462	0.3356	0.123237	0.0551132
104	0	0.075	0.533	0.339	0.32	0.2534	0.215625	0.0964306			0.974	0.366	0.291	0	0.619	0.45	0.366734	0.164008
250	0.549	0.545	0.218	0.649	0.443	0.4808	0.163979	0.0733338			0.133	0.124	0.782	0.273	0.186	0.2996	0.276095	0.123473
348	0.636	0.647	0.279	0.106	0.675	0.4686	0.259749	0.116163			0.36	0.331	0.616	0.471	0	0.3556	0.228145	0.10203
834	0.859	0.482	0.133	0.789	0.514	0.5554	0.288212	0.128892			0	0.518	0.788	0	0.423	0.3458	0.342895	0.153347

## Sheet: ES
Par	Y(ND)	Y(ND)	Y(ND)	Y(ND)	Avg	SD	SE			Y(NA)	Y(NA)	Y(NA)	Y(NA)	Avg	SD	SE
0	0.212	0	0.066	0	0.0695	0.099965	0.0447057			0	0	0	0	0	0	0
15	0	0	0	0	0	0	0			0	0	0.284	0	0.071	0.142	0.0635043
22	0	0.032	0	0	0.008	0.016	0.00715542			0.437	0	0	0	0.10925	0.2185	0.0977162
31	0	0.017	0.073	0.102	0.048	0.0476305	0.021301			0	0	0.006	0	0.0015	0.003	0.00134164
104	0	0.972	0.235	0.216	0.35575	0.424434	0.189813			0.749	0	0	0.03	0.19475	0.369771	0.165366
250	0.848	1	1	0	0.712	0.480044	0.214682			0.138	0	0	0.763	0.22525	0.364355	0.162944
348	1	0.203	0.785	0.418	0.6015	0.358213	0.160198			0	0.233	0.215	0	0.112	0.129535	0.0579298
834	1	1	0.676	0.232	0.727	0.363632	0.162621			0	0	0	0.354	0.0885	0.177	0.0791568
