# Supplementary material for: Flavodiiron-mediated O2 photoreduction at photosystem I acceptor-side provides photoprotection to conifer thylakoids in early spring
Source: Nat Commun. 2023 Jun 3;14:3210. doi: 10.1038/s41467-023-38938-z (PMC10239515; doi:10.1038/s41467-023-38938-z)
Supplement: Supplementary file 7 — Source Data [file 41467_2023_38938_MOESM7_ESM.zip › Raw data files/Fig 3 suppl 8/Fig 3d/Fig 3d.xlsx]

## Sheet: S
	Raw P700 singal					P700 Singal drift (baseline)					Corrected P700 signal					P700 signal normalised to Pm			Avg S
Time (s)	1	2	3		Time (s)	1	2	3		Time (s)	1	2	3		Time (s)	1	2	3
0.02	0.2966	0.5266	0.3288		0.02	0.30113	0.50093	0.31366		0.02	-0.00453	0.02567	0.01514		0.02	-0.02696	0.08702	0.08701	0.0490233
0.08	0.297	0.5229	0.3218		0.08	0.30081	0.50005	0.31159		0.08	-0.00381	0.02285	0.01021		0.08	-0.02268	0.07746	0.05868	0.03782
0.14	0.3019	0.5276	0.3117		0.14	0.30049	0.49917	0.30952		0.14	0.00141	0.02843	0.00218		0.14	0.00839	0.09637	0.01253	0.0390967
0.2	0.3009	0.5308	0.3178		0.2	0.30017	0.49828	0.30746		0.2	0.00073	0.03252	0.01034		0.2	0.00435	0.11024	0.05943	0.0580067
0.26	0.3034	0.5285	0.3208		0.26	0.29985	0.4974	0.30539		0.26	0.00355	0.0311	0.01541		0.26	0.02113	0.10542	0.08856	0.0717033
0.32	0.3056	0.519	0.3109		0.32	0.29953	0.49652	0.30332		0.32	0.00607	0.02248	0.00758		0.32	0.03613	0.0762	0.04356	0.0519633
0.38	0.3003	0.5288	0.3181		0.38	0.29921	0.49564	0.30126		0.38	0.00109	0.03316	0.01684		0.38	0.00649	0.11241	0.09678	0.0718933
0.44	0.3012	0.5283	0.3177		0.44	0.29889	0.49476	0.29919		0.44	0.00231	0.03354	0.01851		0.44	0.01375	0.11369	0.10638	0.07794
0.5	0.3095	0.5133	0.3083		0.5	0.29857	0.49388	0.29712		0.5	0.01093	0.01942	0.01118		0.5	0.06506	0.06583	0.06425	0.0650467
0.56	0.2982	0.5222	0.3009		0.56	0.29825	0.493	0.29506		0.56	-5e-05	0.0292	0.00584		0.56	-0.000297619	0.09898	0.03356	0.0440808
0.62	0.3002	0.5251	0.2924		0.62	0.29793	0.49212	0.29299		0.62	0.00227	0.03298	-0.00059		0.62	0.01351	0.1118	-0.00339	0.04064
0.68	0.2979	0.5206	0.3027		0.68	0.29761	0.49124	0.29092		0.68	0.00029	0.02936	0.01178		0.68	0.00173	0.09953	0.0677	0.05632
0.74	0.3006	0.5186	0.2905		0.74	0.2973	0.49036	0.28886		0.74	0.0033	0.02824	0.00164		0.74	0.01964	0.09573	0.00943	0.0416
0.8	0.3022	0.5051	0.2901		0.8	0.29698	0.48947	0.28679		0.8	0.00522	0.01563	0.00331		0.8	0.03107	0.05298	0.01902	0.0343567
0.86	0.2948	0.5125	0.2895		0.86	0.29666	0.48859	0.28472		0.86	-0.00186	0.02391	0.00478		0.86	-0.01107	0.08105	0.02747	0.0324833
0.92	0.2998	0.5072	0.2858		0.92	0.29634	0.48771	0.28265		0.92	0.00346	0.01949	0.00315		0.92	0.0206	0.06607	0.0181	0.0349233
0.98	0.2918	0.5009	0.2854		0.98	0.29603	0.48683	0.28059		0.98	-0.00423	0.01407	0.00481		0.98	-0.02518	0.04769	0.02764	0.0167167
1.04	0.2923	0.4994	0.2773		1.04	0.29571	0.48595	0.27852		1.04	-0.00341	0.01345	-0.00122		1.04	-0.0203	0.04559	-0.00701	0.00609333
1.1	0.2888	0.4923	0.2672		1.1	0.29539	0.48507	0.27645		1.1	-0.00659	0.00723	-0.00925		1.1	-0.03923	0.02451	-0.05316	-0.0226267
1.16	0.3003	0.5003	0.2679		1.16	0.29508	0.48419	0.27439		1.16	0.00522	0.01611	-0.00649		1.16	0.03107	0.05461	-0.0373	0.0161267
1.22	0.2972	0.4997	0.2673		1.22	0.29476	0.48331	0.27232		1.22	0.00244	0.01639	-0.00502		1.22	0.01452	0.05556	-0.02885	0.0137433
1.28	0.3047	0.4902	0.275		1.28	0.29445	0.48243	0.27025		1.28	0.01025	0.00777	0.00475		1.28	0.06101	0.02634	0.0273	0.0382167
1.34	0.289	0.4939	0.2825		1.34	0.29413	0.48155	0.26819		1.34	-0.00513	0.01235	0.01431		1.34	-0.03054	0.04186	0.08224	0.0311867
1.4	0.2924	0.4972	0.2766		1.4	0.29381	0.48066	0.26612		1.4	-0.00141	0.01654	0.01048		1.4	-0.00839	0.05607	0.06023	0.03597
1.46	0.2907	0.4959	0.2725		1.46	0.2935	0.47978	0.2631		1.46	-0.0028	0.01612	0.0094		1.46	-0.01667	0.05464	0.05402	0.0306633
1.52	0.2975	0.4891	0.259		1.52	0.29318	0.4789	0.26091		1.52	0.00432	0.0102	-0.00191		1.52	0.02571	0.03458	-0.01098	0.0164367
1.58	0.2933	0.4891	0.2667		1.58	0.29287	0.47802	0.25872		1.58	0.00043	0.01108	0.00798		1.58	0.00256	0.03756	0.04586	0.02866
1.64	0.2981	0.4847	0.2613		1.64	0.29255	0.47714	0.25654		1.64	0.00555	0.00756	0.00476		1.64	0.03304	0.02563	0.02736	0.0286767
1.7	0.2911	0.4885	0.2607		1.7	0.29224	0.47626	0.25436		1.7	-0.00114	0.01224	0.00634		1.7	-0.00679	0.04149	0.03644	0.0237133
1.76	0.2882	0.4793	0.2522		1.76	0.29192	0.47538	0.25218		1.76	-0.00372	0.00392	2e-05		1.76	-0.02214	0.01329	0.000114943	-0.00291169
1.82	0.2897	0.4849	0.2488		1.82	0.29161	0.4745	0.25001		1.82	-0.00191	0.0104	-0.00121		1.82	-0.01137	0.03525	-0.00695	0.00564333
1.88	0.3017	0.4796	0.254		1.88	0.2913	0.47362	0.24784		1.88	0.0104	0.00598	0.00616		1.88	0.0619	0.02027	0.0354	0.03919
1.94	0.2984	0.4821	0.2462		1.94	0.29098	0.47274	0.24567		1.94	0.00742	0.00936	0.00053		1.94	0.04417	0.03173	0.00305	0.0263167
2	0.287	0.4765	0.245		2	0.29067	0.47185	0.24351		2	-0.00367	0.00465	0.00149		2	-0.02185	0.01576	0.00856	0.000823333
2.06	0.2983	0.4827	0.2465		2.06	0.29035	0.47097	0.24135		2.06	0.00795	0.01173	0.00515		2.06	0.04732	0.03976	0.0296	0.0388933
2.12	0.2986	0.4739	0.2312		2.12	0.29004	0.47009	0.23919		2.12	0.00856	0.00381	-0.00799		2.12	0.05095	0.01292	-0.04592	0.00598333
2.18	0.2911	0.4707	0.235		2.18	0.28973	0.46921	0.23703		2.18	0.00137	0.00149	-0.00203		2.18	0.00815	0.00505	-0.01167	0.00051
2.24	0.2875	0.4725	0.2362		2.24	0.28941	0.46833	0.23488		2.24	-0.00191	0.00417	0.00132		2.24	-0.01137	0.01414	0.00759	0.00345333
2.3	0.2833	0.4787	0.2267		2.3	0.2891	0.46745	0.23273		2.3	-0.0058	0.01125	-0.00603		2.3	-0.03452	0.03814	-0.03466	-0.0103467
2.36	0.2863	0.4693	0.2372		2.36	0.28879	0.46657	0.23059		2.36	-0.00249	0.00273	0.00661		2.36	-0.01482	0.00925	0.03799	0.0108067
2.42	0.2827	0.4701	0.2316		2.42	0.28847	0.46569	0.22845		2.42	-0.00577	0.00441	0.00315		2.42	-0.03435	0.01495	0.0181	-0.000433333
2.48	0.2876	0.4715	0.2345		2.48	0.28816	0.46481	0.22631		2.48	-0.00056	0.00669	0.00819		2.48	-0.00333	0.02268	0.04707	0.02214
2.54	0.2825	0.4705	0.234		2.54	0.28785	0.46393	0.22417		2.54	-0.00535	0.00657	0.00983		2.54	-0.03185	0.02227	0.05649	0.0156367
2.6	0.2804	0.4704	0.23		2.6	0.28753	0.46304	0.22204		2.6	-0.00713	0.00736	0.00796		2.6	-0.04244	0.02495	0.04575	0.00942
2.66	0.2894	0.4625	0.2276		2.66	0.28722	0.46216	0.21991		2.66	0.00218	0.00034	0.00769		2.66	0.01298	0.00115	0.0442	0.0194433
2.72	0.2853	0.469	0.2196		2.72	0.28691	0.46128	0.21778		2.72	-0.00161	0.00772	0.00182		2.72	-0.00958	0.02617	0.01046	0.00901667
2.78	0.2757	0.4648	0.2194		2.78	0.2866	0.4604	0.21566		2.78	-0.0109	0.0044	0.00374		2.78	-0.06488	0.01492	0.02149	-0.00949
2.84	0.283	0.4667	0.2143		2.84	0.28628	0.45952	0.21353		2.84	-0.00328	0.00718	0.00077		2.84	-0.01952	0.02434	0.00443	0.00308333
2.9	0.2826	0.4663	0.2226		2.9	0.28597	0.45864	0.21142		2.9	-0.00337	0.00766	0.01118		2.9	-0.02006	0.02597	0.06425	0.0233867
2.96	0.2813	0.4632	0.2212		2.96	0.28566	0.45776	0.2093		2.96	-0.00436	0.00544	0.0119		2.96	-0.02595	0.01844	0.06839	0.0202933
3.02	0.2765	0.4671	0.2147		3.02	0.28534	0.45688	0.20719		3.02	-0.00884	0.01022	0.00751		3.02	-0.05262	0.03464	0.04316	0.00839333
3.08	0.2804	0.4748	0.2179		3.08	0.28503	0.456	0.20508		3.08	-0.00463	0.0188	0.01282		3.08	-0.02756	0.06373	0.07368	0.0366167
3.14	0.2806	0.4601	0.2164		3.14	0.28472	0.45512	0.20298		3.14	-0.00412	0.00498	0.01342		3.14	-0.02452	0.01688	0.07713	0.0231633
3.2	0.2784	0.4658	0.2141		3.2	0.28441	0.45423	0.20087		3.2	-0.00601	0.01157	0.01323		3.2	-0.03577	0.03922	0.07603	0.0264933
3.26	0.2808	0.4663	0.2114		3.26	0.28409	0.45335	0.19877		3.26	-0.00329	0.01295	0.01263		3.26	-0.01958	0.0439	0.07259	0.0323033
3.32	0.2681	0.4629	0.2083		3.32	0.28378	0.45247	0.19668		3.32	-0.01568	0.01043	0.01162		3.32	-0.09333	0.03536	0.06678	0.00293667
3.38	0.2739	0.4484	0.2057		3.38	0.28347	0.45159	0.19458		3.38	-0.00957	-0.00319	0.01112		3.38	-0.05696	-0.01081	0.06391	-0.00128667
3.44	0.271	0.4611	0.2066		3.44	0.28315	0.45071	0.19249		3.44	-0.01215	0.01039	0.01411		3.44	-0.07232	0.03522	0.08109	0.0146633
3.5	0.278	0.4642	0.1944		3.5	0.28284	0.44983	0.19041		3.5	-0.00484	0.01437	0.00399		3.5	-0.02881	0.04871	0.02293	0.0142767
3.56	0.2833	0.4686	0.1967		3.56	0.28253	0.44895	0.18832		3.56	0.00077	0.01965	0.00838		3.56	0.00458	0.06661	0.04816	0.0397833
3.62	0.271	0.4566	0.1949		3.62	0.28222	0.44807	0.18624		3.62	-0.01122	0.00853	0.00866		3.62	-0.06679	0.02892	0.04977	0.00396667
3.68	0.2753	0.4596	0.1903		3.68	0.2819	0.44719	0.18416		3.68	-0.0066	0.01241	0.00614		3.68	-0.03929	0.04207	0.03529	0.01269
3.74	0.2734	0.462	0.1834		3.74	0.28159	0.44631	0.18209		3.74	-0.00819	0.01569	0.00131		3.74	-0.04875	0.05319	0.00753	0.00399
3.8	0.2785	0.4609	0.1875		3.8	0.28128	0.44542	0.18001		3.8	-0.00278	0.01548	0.00749		3.8	-0.01655	0.05247	0.04305	0.0263233
3.86	0.2711	0.4573	0.1848		3.86	0.28096	0.44454	0.17794		3.86	-0.00986	0.01276	0.00686		3.86	-0.05869	0.04325	0.03943	0.00799667
3.92	0.279	0.4476	0.1738		3.92	0.28065	0.44366	0.17588		3.92	-0.00165	0.00394	-0.00208		3.92	-0.00982	0.01336	-0.01195	-0.00280333
3.98	0.2798	0.4411	0.1707		3.98	0.28034	0.44317	0.17381		3.98	-0.00054	-0.00207	-0.00311		3.98	-0.00321	-0.00702	-0.01787	-0.00936667
4.04	0.2752	0.4483	0.1656		4.04	0.28002	0.44222	0.17175		4.04	-0.00482	0.00608	-0.00615		4.04	-0.02869	0.02061	-0.03534	-0.0144733
4.1	0.2787	0.4445	0.1611		4.1	0.27971	0.44128	0.1697		4.1	-0.00101	0.00322	-0.0086		4.1	-0.00601	0.01092	-0.04943	-0.01484
4.16	0.2756	0.4401	0.1715		4.16	0.2794	0.44034	0.16764		4.16	-0.0038	-0.00024	0.00386		4.16	-0.02262	-0.000813559	0.02218	-0.000417853
4.22	0.2705	0.4503	0.1658		4.22	0.27908	0.4394	0.16559		4.22	-0.00858	0.0109	0.00021		4.22	-0.05107	0.03695	0.00121	-0.00430333
4.28	0.279	0.4404	0.1688		4.28	0.27877	0.43846	0.16354		4.28	0.00023	0.00194	0.00526		4.28	0.00137	0.00658	0.03023	0.0127267
4.34	0.2788	0.4439	0.1662		4.34	0.27845	0.43751	0.1615		4.34	0.00035	0.00639	0.0047		4.34	0.00208	0.02166	0.02701	0.0169167
4.4	0.2788	0.4315	0.1694		4.4	0.27814	0.43658	0.15945		4.4	0.00066	-0.00508	0.00995		4.4	0.00393	-0.01722	0.05718	0.01463
4.46	0.2761	0.4325	0.1663		4.46	0.27782	0.43564	0.15741		4.46	-0.00172	-0.00314	0.00889		4.46	-0.01024	-0.01064	0.05109	0.01007
4.52	0.2776	0.4345	0.1681		4.52	0.27751	0.4347	0.15538		4.52	9e-05	-0.0002	0.01272		4.52	0.000535714	-0.000677966	0.0731	0.0243192
4.58	0.2777	0.4341	0.1683		4.58	0.27719	0.43376	0.15334		4.58	0.00051	0.00034	0.01496		4.58	0.00304	0.00115	0.08598	0.0300567
4.64	0.2792	0.4283	0.1549		4.64	0.27688	0.43283	0.15131		4.64	0.00232	-0.00453	0.00359		4.64	0.01381	-0.01536	0.02063	0.00636
4.7	0.2877	0.4276	0.1592		4.7	0.27656	0.43189	0.14928		4.7	0.01114	-0.00429	0.00992		4.7	0.06631	-0.01454	0.05701	0.03626
4.76	0.2826	0.426	0.1554		4.76	0.27625	0.43096	0.14726		4.76	0.00635	-0.00496	0.00814		4.76	0.0378	-0.01681	0.04678	0.02259
4.82	0.2757	0.4262	0.1565		4.82	0.27593	0.43002	0.14524		4.82	-0.00023	-0.00382	0.01126		4.82	-0.00137	-0.01295	0.06471	0.0167967
4.88	0.2799	0.4345	0.1462		4.88	0.27562	0.42909	0.14322		4.88	0.00428	0.00541	0.00298		4.88	0.02548	0.01834	0.01713	0.0203167
4.94	0.2805	0.4324	0.1423		4.94	0.2753	0.42816	0.1412		4.94	0.0052	0.00424	0.0011		4.94	0.03095	0.01437	0.00632	0.0172133
5	0.2769	0.4308	0.1404		5	0.27499	0.42723	0.13919		5	0.00191	0.00357	0.00121		5	0.01137	0.0121	0.00695	0.01014
5.06	0.2747	0.4168	0.1281		5.06	0.27467	0.42629	0.13718		5.06	3e-05	-0.00949	-0.00908		5.06	0.000178571	-0.03217	-0.05218	-0.0280571
5.12	0.2819	0.4181	0.1333		5.12	0.27435	0.42537	0.13517		5.12	0.00755	-0.00727	-0.00187		5.12	0.04494	-0.02464	-0.01075	0.00318333
5.18	0.281	0.4324	0.1305		5.18	0.27404	0.42444	0.13316		5.18	0.00696	0.00796	-0.00266		5.18	0.04143	0.02698	-0.01529	0.0177067
5.24	0.2771	0.4311	0.142		5.24	0.27372	0.42351	0.13116		5.24	0.00338	0.00759	0.01084		5.24	0.02012	0.02573	0.0623	0.03605
5.3	0.2822	0.4293	0.1382		5.3	0.2734	0.42258	0.12916		5.3	0.0088	0.00672	0.00904		5.3	0.05238	0.02278	0.05195	0.04237
5.36	0.2749	0.4269	0.1353		5.36	0.27309	0.42165	0.12716		5.36	0.00181	0.00525	0.00814		5.36	0.01077	0.0178	0.04678	0.0251167
5.42	0.272	0.4196	0.133		5.42	0.27277	0.42073	0.12517		5.42	-0.00077	-0.00113	0.00783		5.42	-0.00458	-0.00383	0.045	0.0121967
5.48	0.2716	0.4229	0.1357		5.48	0.27245	0.4198	0.12318		5.48	-0.00085	0.0031	0.01252		5.48	-0.00506	0.01051	0.07195	0.0258
5.54	0.2723	0.4189	0.1347		5.54	0.27213	0.41888	0.12119		5.54	0.00017	2e-05	0.01351		5.54	0.00101	6.77966e-05	0.07764	0.0262393
5.6	0.2746	0.4215	0.1267		5.6	0.27181	0.41796	0.11921		5.6	0.00279	0.00354	0.00749		5.6	0.01661	0.012	0.04305	0.0238867
5.66	0.2751	0.4232	0.1205		5.66	0.27149	0.41703	0.11723		5.66	0.00361	0.00617	0.00327		5.66	0.02149	0.02092	0.01879	0.0204
5.72	0.2688	0.421	0.1164		5.72	0.27117	0.41611	0.11525		5.72	-0.00237	0.00489	0.00115		5.72	-0.01411	0.01658	0.00661	0.00302667
5.78	0.2696	0.4288	0.1145		5.78	0.27086	0.41519	0.11327		5.78	-0.00126	0.01361	0.00123		5.78	-0.0075	0.04614	0.00707	0.0152367
5.84	0.2702	0.4251	0.1152		5.84	0.27054	0.41427	0.1113		5.84	-0.00034	0.01083	0.0039		5.84	-0.00202	0.03671	0.02241	0.0190333
5.9	0.2629	0.4155	0.1123		5.9	0.27022	0.41335	0.10933		5.9	-0.00732	0.00215	0.00297		5.9	-0.04357	0.00729	0.01707	-0.00640333
5.96	0.2623	0.4114	0.1129		5.96	0.2699	0.41243	0.10736		5.96	-0.0076	-0.00103	0.00554		5.96	-0.04524	-0.00349	0.03184	-0.00563
6.02	0.2617	0.4087	0.1073		6.02	0.26958	0.41151	0.10539		6.02	-0.00788	-0.00281	0.00191		6.02	-0.0469	-0.00953	0.01098	-0.01515
6.08	0.2566	0.4131	0.1081		6.08	0.26925	0.4106	0.10343		6.08	-0.01265	0.0025	0.00467		6.08	-0.0753	0.00847	0.02684	-0.01333
6.14	0.2561	0.4036	0.1027		6.14	0.26893	0.40968	0.10147		6.14	-0.01283	-0.00608	0.00123		6.14	-0.07637	-0.02061	0.00707	-0.02997
6.2	0.258	0.4116	0.1018		6.2	0.26861	0.40876	0.09951		6.2	-0.01061	0.00284	0.00229		6.2	-0.06315	0.00963	0.01316	-0.0134533
6.26	0.2674	0.4073	0.1019		6.26	0.26829	0.40785	0.09756		6.26	-0.00089	-0.00055	0.00434		6.26	-0.0053	-0.00186	0.02494	0.00592667
6.32	0.2672	0.408	0.1022		6.32	0.26797	0.40693	0.09561		6.32	-0.00077	0.00107	0.00659		6.32	-0.00458	0.00363	0.03787	0.0123067
6.38	0.2654	0.4086	0.0976		6.38	0.26764	0.40602	0.09366		6.38	-0.00224	0.00258	0.00394		6.38	-0.01333	0.00875	0.02264	0.00602
6.44	0.2624	0.4138	0.0911		6.44	0.26732	0.40511	0.09172		6.44	-0.00492	0.00869	-0.00062		6.44	-0.02929	0.02946	-0.00356	-0.00113
6.5	0.2675	0.3994	0.0974		6.5	0.267	0.4042	0.08977		6.5	0.0005	-0.0048	0.00763		6.5	0.00298	-0.01627	0.04385	0.0101867
6.56	0.264	0.4062	0.0986		6.56	0.26667	0.40329	0.08783		6.56	-0.00267	0.00291	0.01077		6.56	-0.01589	0.00986	0.0619	0.0186233
6.62	0.2612	0.3984	0.0927		6.62	0.26635	0.40238	0.0859		6.62	-0.00515	-0.00398	0.0068		6.62	-0.03065	-0.01349	0.03908	-0.00168667
6.68	0.2606	0.4058	0.0896		6.68	0.26603	0.40147	0.08396		6.68	-0.00543	0.00433	0.00564		6.68	-0.03232	0.01468	0.03241	0.00492333
6.74	0.2619	0.3969	0.0713		6.74	0.2657	0.40056	0.08203		6.74	-0.0038	-0.00366	-0.01073		6.74	-0.02262	-0.01241	-0.06167	-0.0322333
6.8	0.2668	0.3888	0.0786		6.8	0.26538	0.39965	0.0801		6.8	0.00142	-0.01085	-0.0015		6.8	0.00845	-0.03678	-0.00862	-0.0123167
6.86	0.2597	0.3944	0.0833		6.86	0.26505	0.39874	0.07817		6.86	-0.00535	-0.00434	0.00513		6.86	-0.03185	-0.01471	0.02948	-0.00569333
6.92	0.2545	0.3911	0.0783		6.92	0.26472	0.39784	0.07625		6.92	-0.01022	-0.00674	0.00205		6.92	-0.06083	-0.02285	0.01178	-0.0239667
6.98	0.2607	0.3972	0.0714		6.98	0.2644	0.39693	0.07433		6.98	-0.0037	0.00027	-0.00293		6.98	-0.02202	0.000915254	-0.01684	-0.0126482
7.04	0.2637	0.3885	0.0857		7.04	0.26407	0.39603	0.07241		7.04	-0.00037	-0.00753	0.01329		7.04	-0.0022	-0.02553	0.07638	0.0162167
7.1	0.2623	0.3952	0.0783		7.1	0.26374	0.39512	0.0705		7.1	-0.00144	8e-05	0.0078		7.1	-0.00857	0.000271186	0.04483	0.0121771
7.16	0.261	0.3915	0.0731		7.16	0.26342	0.39422	0.06858		7.16	-0.00242	-0.00272	0.00452		7.16	-0.0144	-0.00922	0.02598	0.000786667
7.22	0.2742	0.381	0.0794		7.22	0.26309	0.39332	0.06667		7.22	0.01111	-0.01232	0.01273		7.22	0.06613	-0.04176	0.07316	0.03251
7.28	0.2703	0.3855	0.0798		7.28	0.26276	0.39241	0.06477		7.28	0.00754	-0.00691	0.01503		7.28	0.04488	-0.02342	0.08638	0.0359467
7.34	0.2708	0.3817	0.0682		7.34	0.26243	0.39151	0.06286		7.34	0.00837	-0.00981	0.00534		7.34	0.04982	-0.03325	0.03069	0.0157533
7.4	0.262	0.3834	0.0671		7.4	0.2621	0.39061	0.06096		7.4	-0.0001	-0.00721	0.00614		7.4	-0.000595238	-0.02444	0.03529	0.00341825
7.46	0.2675	0.3896	0.0691		7.46	0.26177	0.38971	0.05906		7.46	0.00573	-0.00011	0.01004		7.46	0.03411	-0.000372881	0.0577	0.030479
7.52	0.2714	0.3847	0.0621		7.52	0.26144	0.38881	0.05716		7.52	0.00996	-0.00411	0.00494		7.52	0.05929	-0.01393	0.02839	0.0245833
7.58	0.2639	0.393	0.0681		7.58	0.26111	0.38792	0.05527		7.58	0.00279	0.00508	0.01283		7.58	0.01661	0.01722	0.07374	0.0358567
7.64	0.2676	0.3865	0.0678		7.64	0.26078	0.38702	0.05338		7.64	0.00682	-0.00052	0.01442		7.64	0.0406	-0.00176	0.08287	0.04057
7.7	0.2621	0.3775	0.0581		7.7	0.26044	0.38612	0.05149		7.7	0.00166	-0.00862	0.00661		7.7	0.00988	-0.02922	0.03799	0.00621667
7.76	0.2685	0.3742	0.0626		7.76	0.26011	0.38523	0.04961		7.76	0.00839	-0.01103	0.01299		7.76	0.04994	-0.03739	0.07466	0.02907
7.82	0.2633	0.3797	0.0511		7.82	0.25978	0.38433	0.04772		7.82	0.00352	-0.00463	0.00338		7.82	0.02095	-0.01569	0.01943	0.00823
7.88	0.2652	0.3813	0.0481		7.88	0.25945	0.38344	0.04584		7.88	0.00575	-0.00214	0.00226		7.88	0.03423	-0.00725	0.01299	0.0133233
7.94	0.2618	0.3751	0.0553		7.94	0.25911	0.38254	0.04396		7.94	0.00269	-0.00744	0.01134		7.94	0.01601	-0.02522	0.06517	0.0186533
8	0.2683	0.3732	0.0542		8	0.25878	0.38165	0.04209		8	0.00952	-0.00845	0.01211		8	0.05667	-0.02864	0.0696	0.0325433
8.06	0.2575	0.387	0.0469		8.06	0.25844	0.38076	0.04022		8.06	-0.00094	0.00624	0.00668		8.06	-0.0056	0.02115	0.03839	0.01798
8.12	0.2488	0.3811	0.0474		8.12	0.25811	0.37987	0.03835		8.12	-0.00931	0.00123	0.00905		8.12	-0.05542	0.00417	0.05201	0.000253333
8.18	0.2509	0.3821	0.0455		8.18	0.25777	0.37898	0.03648		8.18	-0.00687	0.00312	0.00902		8.18	-0.04089	0.01058	0.05184	0.00717667
8.24	0.2522	0.3734	0.0521		8.24	0.25743	0.37809	0.03462		8.24	-0.00523	-0.00469	0.01748		8.24	-0.03113	-0.0159	0.10046	0.01781
8.3	0.2569	0.3726	0.0373		8.3	0.2571	0.3772	0.03275		8.3	-0.0002	-0.0046	0.00455		8.3	-0.00119	-0.01559	0.02615	0.00312333
8.36	0.2593	0.3574	0.0444		8.36	0.25676	0.37631	0.03089		8.36	0.00254	-0.01891	0.01351		8.36	0.01512	-0.0641	0.07764	0.00955333
8.42	0.2575	0.3646	0.0358		8.42	0.25642	0.37542	0.02904		8.42	0.00108	-0.01082	0.00676		8.42	0.00643	-0.03668	0.03885	0.00286667
8.48	0.2605	0.3694	0.0475		8.48	0.25608	0.37454	0.02718		8.48	0.00442	-0.00514	0.02032		8.48	0.02631	-0.01742	0.11678	0.04189
8.54	0.2506	0.361	0.0406		8.54	0.25574	0.37365	0.02533		8.54	-0.00514	-0.01265	0.01527		8.54	-0.0306	-0.04288	0.08776	0.00476
8.6	0.2488	0.3702	0.0299		8.6	0.2554	0.37277	0.02348		8.6	-0.0066	-0.00257	0.00642		8.6	-0.03929	-0.00871	0.0369	-0.0037
8.66	0.2447	0.3661	0.0372		8.66	0.25506	0.37188	0.02164		8.66	-0.01036	-0.00578	0.01556		8.66	-0.06167	-0.01959	0.08943	0.00272333
8.72	0.2438	0.3679	0.0275		8.72	0.25472	0.371	0.01979		8.72	-0.01092	-0.0031	0.00771		8.72	-0.065	-0.01051	0.04431	-0.0104
8.78	0.2485	0.3711	0.0254		8.78	0.25437	0.37012	0.01795		8.78	-0.00587	0.00098	0.00745		8.78	-0.03494	0.00332	0.04282	0.00373333
8.84	0.2452	0.374	0.0278		8.84	0.25403	0.36923	0.01611		8.84	-0.00883	0.00477	0.01169		8.84	-0.05256	0.01617	0.06718	0.0102633
8.9	0.251	0.3602	0.0252		8.9	0.25369	0.36835	0.01428		8.9	-0.00269	-0.00815	0.01092		8.9	-0.01601	-0.02763	0.06276	0.00637333
8.96	0.253	0.3604	0.0251		8.96	0.25334	0.36747	0.01245		8.96	-0.00034	-0.00707	0.01265		8.96	-0.00202	-0.02397	0.0727	0.01557
9.02	0.2431	0.3586	0.0212		9.02	0.253	0.36659	0.01061		9.02	-0.0099	-0.00799	0.01059		9.02	-0.05893	-0.02708	0.06086	-0.00838333
9.08	0.2493	0.3643	0.0206		9.08	0.25265	0.36571	0.00879		9.08	-0.00335	-0.00141	0.01181		9.08	-0.01994	-0.00478	0.06787	0.0143833
9.14	0.2402	0.3634	0.0103		9.14	0.25231	0.36483	0.00696		9.14	-0.01211	-0.00143	0.00334		9.14	-0.07208	-0.00485	0.0192	-0.0192433
9.2	0.2475	0.3625	0.0161		9.2	0.25196	0.36396	0.00514		9.2	-0.00446	-0.00146	0.01096		9.2	-0.02655	-0.00495	0.06299	0.0104967
9.26	0.2539	0.3506	0.0113		9.26	0.25161	0.36308	0.00332		9.26	0.00229	-0.01248	0.00798		9.26	0.01363	-0.04231	0.04586	0.00572667
9.32	0.2427	0.3557	0.0088		9.32	0.25127	0.3622	0.0015		9.32	-0.00857	-0.0065	0.0073		9.32	-0.05101	-0.02203	0.04195	-0.0103633
9.38	0.2602	0.3676	0.0049		9.38	0.25092	0.36133	-0.0003161		9.38	0.00928	0.00627	0.0052161		9.38	0.05524	0.02125	0.02998	0.03549
9.44	0.2479	0.3653	0.0069		9.44	0.25057	0.36045	-0.00213		9.44	-0.00267	0.00485	0.00903		9.44	-0.01589	0.01644	0.0519	0.0174833
9.5	0.2557	0.3642	0.0107		9.5	0.25022	0.35958	-0.00394		9.5	0.00548	0.00462	0.01464		9.5	0.03262	0.01566	0.08414	0.04414
9.56	0.2581	0.3528	-0.002		9.56	0.24987	0.3587	-0.00575		9.56	0.00823	-0.0059	0.00375		9.56	0.04899	-0.02	0.02155	0.0168467
9.62	0.2538	0.3549	-0.0012		9.62	0.24952	0.35783	-0.00755		9.62	0.00428	-0.00293	0.00635		9.62	0.02548	-0.00993	0.03649	0.0173467
9.68	0.259	0.349	0.0067		9.68	0.24916	0.35696	-0.00936		9.68	0.00984	-0.00796	0.01606		9.68	0.05857	-0.02698	0.0923	0.0412967
9.74	0.2514	0.3563	0.0042		9.74	0.24881	0.35609	-0.01116		9.74	0.00259	0.00021	0.01536		9.74	0.01542	0.000711864	0.08828	0.034804
9.8	0.2566	0.3511	0.0023		9.8	0.24846	0.35522	-0.01295		9.8	0.00814	-0.00412	0.01525		9.8	0.04845	-0.01397	0.08764	0.0407067
9.86	0.2475	0.3581	0.0011		9.86	0.2481	0.35435	-0.01475		9.86	-0.0006	0.00375	0.01585		9.86	-0.00357	0.01271	0.09109	0.03341
9.92	0.251	0.3434	-0.0004		9.92	0.24775	0.35348	-0.01654		9.92	0.00325	-0.01008	0.01614		9.92	0.01935	-0.03417	0.09276	0.02598
9.98	0.2486	0.3452	-0.0068		9.98	0.24739	0.35261	-0.01833		9.98	0.00121	-0.00741	0.01153		9.98	0.0072	-0.02512	0.06626	0.0161133
10.04	0.2436	0.3513	-0.0105		10.04	0.24703	0.35174	-0.02012		10.04	-0.00343	-0.00044	0.00962		10.04	-0.02042	-0.00149	0.05529	0.0111267
10.1	0.2432	0.355	-0.0054		10.1	0.24668	0.35088	-0.0219		10.1	-0.00348	0.00412	0.0165		10.1	-0.02071	0.01397	0.09483	0.0293633
10.16	0.241	0.3444	-0.0106		10.16	0.24632	0.35001	-0.02369		10.16	-0.00532	-0.00561	0.01309		10.16	-0.03167	-0.01902	0.07523	0.00818
10.22	0.2436	0.3436	-0.0137		10.22	0.24596	0.34914	-0.02547		10.22	-0.00236	-0.00554	0.01177		10.22	-0.01405	-0.01878	0.06764	0.0116033
10.28	0.2445	0.3475	-0.0157		10.28	0.2456	0.34828	-0.02725		10.28	-0.0011	-0.00078	0.01155		10.28	-0.00655	-0.00264	0.06638	0.0190633
10.34	0.2457	0.3501	-0.0149		10.34	0.24524	0.34742	-0.02902		10.34	0.00046	0.00268	0.01412		10.34	0.00274	0.00908	0.08115	0.03099
10.4	0.2458	0.3473	-0.0101		10.4	0.24488	0.34655	-0.03079		10.4	0.00092	0.00075	0.02069		10.4	0.00548	0.00254	0.11891	0.04231
10.46	0.242	0.3437	-0.0191		10.46	0.24452	0.34569	-0.03257		10.46	-0.00252	-0.00199	0.01347		10.46	-0.015	-0.00675	0.07741	0.0185533
10.52	0.244	0.3403	-0.0157		10.52	0.24415	0.34483	-0.03433		10.52	-0.00015	-0.00453	0.01863		10.52	-0.000892857	-0.01536	0.10707	0.0302724
10.58	0.2371	0.3486	-0.0171		10.58	0.24379	0.34397	-0.0361		10.58	-0.00669	0.00463	0.019		10.58	-0.03982	0.01569	0.1092	0.0283567
10.64	0.2374	0.3414	-0.0202		10.64	0.24342	0.34311	-0.03786		10.64	-0.00602	-0.00171	0.01766		10.64	-0.03583	-0.0058	0.10149	0.0199533
10.7	0.2454	0.3419	-0.0267		10.7	0.24306	0.34225	-0.03962		10.7	0.00234	-0.00035	0.01292		10.7	0.01393	-0.00119	0.07425	0.0289967
10.76	0.2345	0.3572	-0.0348		10.76	0.24269	0.34139	-0.04138		10.76	-0.00819	0.01581	0.00658		10.76	-0.04875	0.05359	0.03782	0.01422
10.82	0.2303	0.349	-0.0268		10.82	0.24233	0.34053	-0.04314		10.82	-0.01203	0.00847	0.01634		10.82	-0.07161	0.02871	0.09391	0.0170033
10.88	0.2375	0.3467	-0.0208		10.88	0.24196	0.33967	-0.04489		10.88	-0.00446	0.00703	0.02409		10.88	-0.02655	0.02383	0.13845	0.0452433
10.94	0.2276	0.3522	-0.0358		10.94	0.24159	0.33882	-0.04664		10.94	-0.01399	0.01338	0.01084		10.94	-0.08327	0.04536	0.0623	0.00813
11	0.2206	0.3433	-0.0243		11	0.24122	0.33796	-0.04839		11	-0.02062	0.00534	0.02409		11	-0.12274	0.0181	0.13845	0.01127
11.06	0.2217	0.345	-0.0323		11.06	0.24085	0.3371	-0.05014		11.06	-0.01915	0.0079	0.01784		11.06	-0.11399	0.02678	0.10253	0.00510667
11.12	0.2317	0.3384	-0.0352		11.12	0.24048	0.33625	-0.05188		11.12	-0.00878	0.00215	0.01668		11.12	-0.05226	0.00729	0.09586	0.0169633
11.18	0.2291	0.3416	-0.0295		11.18	0.24011	0.33539	-0.05362		11.18	-0.01101	0.00621	0.02412		11.18	-0.06554	0.02105	0.13862	0.0313767
11.24	0.2409	0.3297	-0.0426		11.24	0.23974	0.33454	-0.05536		11.24	0.00116	-0.00484	0.01276		11.24	0.0069	-0.01641	0.07333	0.0212733
11.3	0.2418	0.3389	-0.038		11.3	0.23936	0.33369	-0.0571		11.3	0.00244	0.00521	0.0191		11.3	0.01452	0.01766	0.10977	0.0473167
11.36	0.2306	0.3351	-0.0445		11.36	0.23899	0.33284	-0.05883		11.36	-0.00839	0.00226	0.01433		11.36	-0.04994	0.00766	0.08236	0.01336
11.42	0.2313	0.3395	-0.0457		11.42	0.23862	0.33199	-0.06056		11.42	-0.00732	0.00751	0.01486		11.42	-0.04357	0.02546	0.0854	0.02243
11.48	0.2353	0.331	-0.0432		11.48	0.23824	0.33114	-0.06229		11.48	-0.00294	-0.00014	0.01909		11.48	-0.0175	-0.000474576	0.10971	0.0305785
11.54	0.2368	0.3408	-0.0424		11.54	0.23787	0.33029	-0.06402		11.54	-0.00107	0.01051	0.02162		11.54	-0.00637	0.03563	0.12425	0.05117
11.6	0.2399	0.3408	-0.0549		11.6	0.23749	0.32944	-0.06575		11.6	0.00241	0.01136	0.01085		11.6	0.01435	0.03851	0.06236	0.0384067
11.66	0.2372	0.3398	-0.0586		11.66	0.23711	0.32859	-0.06747		11.66	9e-05	0.01121	0.00887		11.66	0.000535714	0.038	0.05098	0.0298386
11.72	0.2248	0.335	-0.0679		11.72	0.23674	0.32774	-0.06919		11.72	-0.01194	0.00726	0.00129		11.72	-0.07107	0.02461	0.00741	-0.0130167
11.78	0.2406	0.334	-0.0695		11.78	0.23636	0.32689	-0.07091		11.78	0.00424	0.00711	0.00141		11.78	0.02524	0.0241	0.0081	0.0191467
11.84	0.2306	0.3279	-0.0621		11.84	0.23598	0.32605	-0.07262		11.84	-0.00538	0.00185	0.01052		11.84	-0.03202	0.00627	0.06046	0.01157
11.9	0.2345	0.3271	-0.0742		11.9	0.2356	0.3252	-0.07434		11.9	-0.0011	0.0019	0.00014		11.9	-0.00655	0.00644	0.000804598	0.000231533
11.96	0.2359	0.3243	-0.0649		11.96	0.23523	0.32436	-0.07605		11.96	0.00067	-6e-05	0.01115		11.96	0.00399	-0.00020339	0.06408	0.0226222
12.02	0.2359	0.3231	-0.0678		12.02	0.23485	0.32351	-0.07775		12.02	0.00105	-0.00041	0.00995		12.02	0.00625	-0.00139	0.05718	0.02068
12.08	0.2418	0.3271	-0.0643		12.08	0.23447	0.32267	-0.07946		12.08	0.00733	0.00443	0.01516		12.08	0.04363	0.01502	0.08713	0.0485933
12.14	0.2346	0.3229	-0.0723		12.14	0.23409	0.32183	-0.08117		12.14	0.00051	0.00107	0.00887		12.14	0.00304	0.00363	0.05098	0.0192167
12.2	0.2294	0.3252	-0.0746		12.2	0.23371	0.32098	-0.08287		12.2	-0.00431	0.00422	0.00827		12.2	-0.02565	0.01431	0.04753	0.0120633
12.26	0.2256	0.3273	-0.0716		12.26	0.23333	0.32014	-0.08457		12.26	-0.00773	0.00716	0.01297		12.26	-0.04601	0.02427	0.07454	0.0176
12.32	0.228	0.3211	-0.0764		12.32	0.23295	0.3193	-0.08626		12.32	-0.00495	0.0018	0.00986		12.32	-0.02946	0.0061	0.05667	0.0111033
12.38	0.2387	0.3273	-0.0828		12.38	0.23257	0.31846	-0.08796		12.38	0.00613	0.00884	0.00516		12.38	0.03649	0.02997	0.02966	0.03204
12.44	0.2349	0.3291	-0.0852		12.44	0.23218	0.31762	-0.08965		12.44	0.00272	0.01148	0.00445		12.44	0.01619	0.03892	0.02557	0.0268933
12.5	0.2344	0.3253	-0.0879		12.5	0.2318	0.31678	-0.09134		12.5	0.0026	0.00852	0.00344		12.5	0.01548	0.02888	0.01977	0.0213767
12.56	0.2397	0.3318	-0.085		12.56	0.23142	0.31595	-0.09303		12.56	0.00828	0.01585	0.00803		12.56	0.04929	0.05373	0.04615	0.0497233
12.62	0.2369	0.3326	-0.0873		12.62	0.23104	0.31511	-0.09471		12.62	0.00586	0.01749	0.00741		12.62	0.03488	0.05929	0.04259	0.0455867
12.68	0.2345	0.3274	-0.0772		12.68	0.23066	0.31427	-0.0964		12.68	0.00384	0.01313	0.0192		12.68	0.02286	0.04451	0.11034	0.0592367
12.74	0.2327	0.3302	-0.0884		12.74	0.23028	0.31344	-0.09808		12.74	0.00242	0.01676	0.00968		12.74	0.0144	0.05681	0.05563	0.04228
12.8	0.2299	0.3211	-0.0949		12.8	0.22989	0.3126	-0.09976		12.8	1e-05	0.0085	0.00486		12.8	5.95238e-05	0.02881	0.02793	0.0189332
12.86	0.231	0.3188	-0.0982		12.86	0.22951	0.31177	-0.10143		12.86	0.00149	0.00703	0.00323		12.86	0.00887	0.02383	0.01856	0.0170867
12.92	0.2315	0.3136	-0.0963		12.92	0.22913	0.31093	-0.10311		12.92	0.00237	0.00267	0.00681		12.92	0.01411	0.00905	0.03914	0.0207667
12.98	0.237	0.3136	-0.1001		12.98	0.22875	0.3101	-0.10478		12.98	0.00825	0.0035	0.00468		12.98	0.04911	0.01186	0.0269	0.02929
13.04	0.2281	0.3172	-0.095		13.04	0.22836	0.30927	-0.10645		13.04	-0.00026	0.00793	0.01145		13.04	-0.00155	0.02688	0.0658	0.0303767
13.1	0.2265	0.3032	-0.1064		13.1	0.22798	0.30844	-0.10812		13.1	-0.00148	-0.00524	0.00172		13.1	-0.00881	-0.01776	0.00989	-0.00556
13.16	0.2253	0.3123	-0.1025		13.16	0.2276	0.3076	-0.10978		13.16	-0.0023	0.0047	0.00728		13.16	-0.01369	0.01593	0.04184	0.0146933
13.22	0.223	0.3145	-0.1131		13.22	0.22721	0.30677	-0.11144		13.22	-0.00421	0.00773	-0.00166		13.22	-0.02506	0.0262	-0.00954	-0.0028
13.28	0.2218	0.3131	-0.1039		13.28	0.22683	0.30594	-0.11311		13.28	-0.00503	0.00716	0.00921		13.28	-0.02994	0.02427	0.05293	0.0157533
13.34	0.2197	0.3003	-0.1073		13.34	0.22645	0.30512	-0.11476		13.34	-0.00675	-0.00482	0.00746		13.34	-0.04018	-0.01634	0.04287	-0.00455
13.4	0.213	0.3028	-0.1058		13.4	0.22607	0.30429	-0.11642		13.4	-0.01307	-0.00149	0.01062		13.4	-0.0778	-0.00505	0.06103	-0.00727333
13.46	0.2227	0.3038	-0.1127		13.46	0.22568	0.30346	-0.11808		13.46	-0.00298	0.00034	0.00538		13.46	-0.01774	0.00115	0.03092	0.00477667
13.52	0.2196	0.3009	-0.111		13.52	0.2253	0.30263	-0.11973		13.52	-0.0057	-0.00173	0.00873		13.52	-0.03393	-0.00586	0.05017	0.00346
13.58	0.2217	0.3069	-0.1184		13.58	0.22492	0.30181	-0.12138		13.58	-0.00322	0.00509	0.00298		13.58	-0.01917	0.01725	0.01713	0.00507
13.64	0.2208	0.3068	-0.1185		13.64	0.22454	0.30098	-0.12302		13.64	-0.00374	0.00582	0.00452		13.64	-0.02226	0.01973	0.02598	0.00781667
13.7	0.2224	0.2991	-0.1111		13.7	0.22415	0.30015	-0.12467		13.7	-0.00175	-0.00105	0.01357		13.7	-0.01042	-0.00356	0.07799	0.0213367
13.76	0.2231	0.301	-0.119		13.76	0.22377	0.29933	-0.12631		13.76	-0.00067	0.00167	0.00731		13.76	-0.00399	0.00566	0.04201	0.01456
13.82	0.2206	0.3045	-0.1244		13.82	0.22339	0.29851	-0.12795		13.82	-0.00279	0.00599	0.00355		13.82	-0.01661	0.02031	0.0204	0.00803333
13.88	0.2214	0.3006	-0.1257		13.88	0.22301	0.29768	-0.12959		13.88	-0.00161	0.00292	0.00389		13.88	-0.00958	0.0099	0.02236	0.00756
13.94	0.2166	0.3027	-0.1178		13.94	0.22263	0.29686	-0.13123		13.94	-0.00603	0.00584	0.01343		13.94	-0.03589	0.0198	0.07718	0.0203633
14	0.2134	0.3027	-0.1297		14	0.22225	0.29604	-0.13286		14	-0.00885	0.00666	0.00316		14	-0.05268	0.02258	0.01816	-0.00398
14.06	0.2058	0.3118	-0.1227		14.06	0.22186	0.29522	-0.1345		14.06	-0.01606	0.01658	0.0118		14.06	-0.0956	0.0562	0.06782	0.00947333
14.12	0.2051	0.3028	-0.129		14.12	0.22148	0.2944	-0.13613		14.12	-0.01638	0.0084	0.00713		14.12	-0.0975	0.02847	0.04098	-0.00935
14.18	0.2177	0.2956	-0.1194		14.18	0.2211	0.29358	-0.13776		14.18	-0.0034	0.00202	0.01836		14.18	-0.02024	0.00685	0.10552	0.03071
14.24	0.2196	0.2894	-0.1274		14.24	0.22072	0.29276	-0.13938		14.24	-0.00112	-0.00336	0.01198		14.24	-0.00667	-0.01139	0.06885	0.01693
14.3	0.2177	0.2917	-0.1312		14.3	0.22034	0.29194	-0.141		14.3	-0.00264	-0.00024	0.0098		14.3	-0.01571	-0.000813559	0.05632	0.0132655
14.36	0.221	0.2948	-0.1372		14.36	0.21997	0.29112	-0.14263		14.36	0.00103	0.00368	0.00543		14.36	0.00613	0.01247	0.03121	0.0166033
14.42	0.2183	0.2876	-0.1374		14.42	0.21959	0.29031	-0.14425		14.42	-0.00129	-0.00271	0.00685		14.42	-0.00768	-0.00919	0.03937	0.0075
14.48	0.2179	0.2862	-0.1464		14.48	0.21921	0.28949	-0.14586		14.48	-0.00131	-0.00329	-0.00054		14.48	-0.0078	-0.01115	-0.0031	-0.00735
14.54	0.215	0.2896	-0.1443		14.54	0.21883	0.28867	-0.14748		14.54	-0.00383	0.00093	0.00318		14.54	-0.0228	0.00315	0.01828	-0.000456667
14.6	0.2205	0.2892	-0.147		14.6	0.21845	0.28786	-0.14909		14.6	0.00205	0.00134	0.00209		14.6	0.0122	0.00454	0.01201	0.00958333
14.66	0.2176	0.2905	-0.1427		14.66	0.21808	0.28704	-0.1507		14.66	-0.00048	0.00346	0.008		14.66	-0.00286	0.01173	0.04598	0.0182833
14.72	0.2105	0.2905	-0.1345		14.72	0.2177	0.28623	-0.15231		14.72	-0.0072	0.00427	0.01781		14.72	-0.04286	0.01447	0.10236	0.0246567
14.78	0.22	0.2911	-0.1363		14.78	0.21732	0.28542	-0.15392		14.78	0.00268	0.00568	0.01762		14.78	0.01595	0.01925	0.10126	0.0454867
14.84	0.2111	0.2803	-0.1309		14.84	0.21695	0.28461	-0.15552		14.84	-0.00585	-0.00431	0.02462		14.84	-0.03482	-0.01461	0.14149	0.0306867
14.9	0.2101	0.2786	-0.1224		14.9	0.21657	0.28379	-0.15713		14.9	-0.00647	-0.00519	0.03473		14.9	-0.03851	-0.01759	0.1996	0.0478333
14.96	0.2046	0.273	-0.1309		14.96	0.2162	0.28298	-0.15873		14.96	-0.0116	-0.00998	0.02783		14.96	-0.06905	-0.03383	0.15994	0.01902
15.02	0.2022	0.2802	-0.1337		15.02	0.21582	0.28217	-0.16033		15.02	-0.01362	-0.00197	0.02663		15.02	-0.08107	-0.00668	0.15305	0.0217667
15.08	0.2092	0.2763	-0.1359		15.08	0.21545	0.28136	-0.16192		15.08	-0.00625	-0.00506	0.02602		15.08	-0.0372	-0.01715	0.14954	0.03173
15.14	0.2046	0.2799	-0.1392		15.14	0.21508	0.28055	-0.16352		15.14	-0.01048	-0.00065	0.02432		15.14	-0.06238	-0.0022	0.13977	0.0250633
15.2	0.2178	0.274	-0.1401		15.2	0.21471	0.27974	-0.16511		15.2	0.00309	-0.00574	0.02501		15.2	0.01839	-0.01946	0.14374	0.0475567
15.26	0.2197	0.2826	-0.1412		15.26	0.21434	0.27894	-0.1667		15.26	0.00536	0.00366	0.0255		15.26	0.0319	0.01241	0.14655	0.06362
15.32	0.2207	0.2708	-0.1445		15.32	0.21397	0.27813	-0.16829		15.32	0.00673	-0.00733	0.02379		15.32	0.04006	-0.02485	0.13672	0.0506433
15.38	0.211	0.2736	-0.1462		15.38	0.2136	0.27732	-0.16987		15.38	-0.0026	-0.00372	0.02367		15.38	-0.01548	-0.01261	0.13603	0.03598
15.44	0.2108	0.2707	-0.1496		15.44	0.21323	0.27652	-0.17146		15.44	-0.00243	-0.00582	0.02186		15.44	-0.01446	-0.01973	0.12563	0.03048
15.5	0.2074	0.2806	-0.1544		15.5	0.21286	0.27571	-0.17304		15.5	-0.00546	0.00489	0.01864		15.5	-0.0325	0.01658	0.10713	0.0304033
15.56	0.2069	0.2791	-0.1555		15.56	0.21249	0.27491	-0.17462		15.56	-0.00559	0.00419	0.01912		15.56	-0.03327	0.0142	0.10989	0.0302733
15.62	0.2012	0.2772	-0.1557		15.62	0.21212	0.2741	-0.1762		15.62	-0.01092	0.0031	0.0205		15.62	-0.065	0.01051	0.11782	0.02111
15.68	0.2063	0.2723	-0.1558		15.68	0.21176	0.2733	-0.17777		15.68	-0.00546	-0.001	0.02197		15.68	-0.0325	-0.00339	0.12626	0.0301233
15.74	0.2049	0.2686	-0.1533		15.74	0.21139	0.2725	-0.17935		15.74	-0.00649	-0.0039	0.02605		15.74	-0.03863	-0.01322	0.14971	0.03262
15.8	0.204	0.2769	-0.1597		15.8	0.21103	0.27169	-0.18092		15.8	-0.00703	0.00521	0.02122		15.8	-0.04185	0.01766	0.12195	0.0325867
15.86	0.2106	0.2767	-0.1681		15.86	0.21066	0.27089	-0.18249		15.86	-6e-05	0.00581	0.01439		15.86	-0.000357143	0.01969	0.0827	0.034011
15.92	0.2136	0.2781	-0.1699		15.92	0.2103	0.27009	-0.18406		15.92	0.0033	0.00801	0.01416		15.92	0.01964	0.02715	0.08138	0.0427233
15.98	0.2039	0.2724	-0.1613		15.98	0.20994	0.26929	-0.18562		15.98	-0.00604	0.00311	0.02432		15.98	-0.03595	0.01054	0.13977	0.03812
16.04	0.205	0.2648	-0.175		16.04	0.20958	0.26849	-0.18719		16.04	-0.00458	-0.00369	0.01219		16.04	-0.02726	-0.01251	0.07006	0.0100967
16.1	0.2069	0.2693	-0.1722		16.1	0.20922	0.26769	-0.18875		16.1	-0.00232	0.00161	0.01655		16.1	-0.01381	0.00546	0.09511	0.02892
16.16	0.209	0.2713	-0.1749		16.16	0.20886	0.2669	-0.19031		16.16	0.00014	0.0044	0.01541		16.16	0.000833333	0.01492	0.08856	0.0347711
16.22	0.2069	0.2736	-0.1774		16.22	0.2085	0.2661	-0.19187		16.22	-0.0016	0.0075	0.01447		16.22	-0.00952	0.02542	0.08316	0.03302
16.28	0.2102	0.2702	-0.1816		16.28	0.20815	0.2653	-0.19342		16.28	0.00205	0.0049	0.01182		16.28	0.0122	0.01661	0.06793	0.0322467
16.34	0.2007	0.2712	-0.1856		16.34	0.20779	0.2645	-0.19498		16.34	-0.00709	0.0067	0.00938		16.34	-0.0422	0.02271	0.05391	0.0114733
16.4	0.2029	0.2659	-0.1882		16.4	0.20744	0.26371	-0.19653		16.4	-0.00454	0.00219	0.00833		16.4	-0.02702	0.00742	0.04787	0.00942333
16.46	0.1989	0.2721	-0.1861		16.46	0.20708	0.26291	-0.19808		16.46	-0.00818	0.00919	0.01198		16.46	-0.04869	0.03115	0.06885	0.0171033
16.52	0.203	0.2705	-0.1827		16.52	0.20673	0.26212	-0.19963		16.52	-0.00373	0.00838	0.01693		16.52	-0.0222	0.02841	0.0973	0.0345033
16.58	0.2036	0.267	-0.1889		16.58	0.20638	0.26133	-0.20117		16.58	-0.00278	0.00567	0.01227		16.58	-0.01655	0.01922	0.07052	0.0243967
16.64	0.2017	0.266	-0.1811		16.64	0.20603	0.26053	-0.20272		16.64	-0.00433	0.00547	0.02162		16.64	-0.02577	0.01854	0.12425	0.0390067
16.7	0.1946	0.2654	-0.1882		16.7	0.20568	0.25974	-0.20426		16.7	-0.01108	0.00566	0.01606		16.7	-0.06595	0.01919	0.0923	0.01518
16.76	0.2022	0.2714	-0.1958		16.76	0.20533	0.25895	-0.2058		16.76	-0.00313	0.01245	0.01		16.76	-0.01863	0.0422	0.05747	0.0270133
16.82	0.1904	0.2708	-0.2034		16.82	0.20498	0.25816	-0.20734		16.82	-0.01458	0.01264	0.00394		16.82	-0.08679	0.04285	0.02264	-0.0071
16.88	0.19	0.274	-0.1987		16.88	0.20463	0.25737	-0.20887		16.88	-0.01463	0.01663	0.01017		16.88	-0.08708	0.05637	0.05845	0.00924667
16.94	0.1953	0.2717	-0.2031		16.94	0.20429	0.25658	-0.21041		16.94	-0.00899	0.01512	0.00731		16.94	-0.05351	0.05125	0.04201	0.01325
17	0.1984	0.2656	-0.1997		17	0.20394	0.25579	-0.21194		17	-0.00554	0.00981	0.01224		17	-0.03298	0.03325	0.07034	0.0235367
17.06	0.2063	0.2598	-0.2138		17.06	0.2036	0.255	-0.21347		17.06	0.0027	0.0048	-0.00033		17.06	0.01607	0.01627	-0.0019	0.0101467
17.12	0.2042	0.2616	-0.2041		17.12	0.20326	0.25421	-0.215		17.12	0.00094	0.00739	0.0109		17.12	0.0056	0.02505	0.06264	0.0310967
17.18	0.1975	0.2605	-0.2066		17.18	0.20292	0.25342	-0.21653		17.18	-0.00542	0.00708	0.00993		17.18	-0.03226	0.024	0.05707	0.01627
17.24	0.2012	0.2505	-0.2114		17.24	0.20257	0.25263	-0.21805		17.24	-0.00137	-0.00213	0.00665		17.24	-0.00815	-0.00722	0.03822	0.00761667
17.3	0.2035	0.2483	-0.2143		17.3	0.20223	0.25185	-0.21958		17.3	0.00127	-0.00355	0.00528		17.3	0.00756	-0.01203	0.03034	0.00862333
17.36	0.1985	0.249	-0.2115		17.36	0.2019	0.25106	-0.2211		17.36	-0.0034	-0.00206	0.0096		17.36	-0.02024	-0.00698	0.05517	0.00931667
17.42	0.2032	0.2493	-0.2112		17.42	0.20156	0.25028	-0.22262		17.42	0.00164	-0.00098	0.01142		17.42	0.00976	-0.00332	0.06563	0.0240233
17.48	0.1919	0.2451	-0.2088		17.48	0.20122	0.24949	-0.22413		17.48	-0.00932	-0.00439	0.01533		17.48	-0.05548	-0.01488	0.0881	0.00591333
17.54	0.1951	0.2494	-0.2136		17.54	0.20089	0.24871	-0.22565		17.54	-0.00579	0.00069	0.01205		17.54	-0.03446	0.00234	0.06925	0.0123767
17.6	0.1953	0.2512	-0.214		17.6	0.20055	0.24793	-0.22716		17.6	-0.00525	0.00327	0.01316		17.6	-0.03125	0.01108	0.07563	0.0184867
17.66	0.1995	0.242	-0.2129		17.66	0.20022	0.24714	-0.22868		17.66	-0.00072	-0.00514	0.01578		17.66	-0.00429	-0.01742	0.09069	0.0229933
17.72	0.1994	0.2479	-0.2147		17.72	0.19988	0.24636	-0.23019		17.72	-0.00048	0.00154	0.01549		17.72	-0.00286	0.00522	0.08902	0.03046
17.78	0.1997	0.2484	-0.2202		17.78	0.19955	0.24558	-0.23169		17.78	0.00015	0.00282	0.01149		17.78	0.000892857	0.00956	0.06603	0.0254943
17.84	0.1968	0.2362	-0.2157		17.84	0.19922	0.2448	-0.2332		17.84	-0.00242	-0.0086	0.0175		17.84	-0.0144	-0.02915	0.10057	0.0190067
17.9	0.1935	0.2375	-0.222		17.9	0.19889	0.24402	-0.2347		17.9	-0.00539	-0.00652	0.0127		17.9	-0.03208	-0.0221	0.07299	0.00627
17.96	0.1966	0.2404	-0.2246		17.96	0.19856	0.24324	-0.23621		17.96	-0.00196	-0.00284	0.01161		17.96	-0.01167	-0.00963	0.06672	0.01514
18.02	0.1975	0.2463	-0.2326		18.02	0.19823	0.24246	-0.23771		18.02	-0.00073	0.00384	0.00511		18.02	-0.00435	0.01302	0.02937	0.01268
18.08	0.1965	0.2449	-0.2302		18.08	0.19791	0.24168	-0.23921		18.08	-0.00141	0.00322	0.00901		18.08	-0.00839	0.01092	0.05178	0.0181033
18.14	0.1931	0.2423	-0.2395		18.14	0.19758	0.2409	-0.2407		18.14	-0.00448	0.0014	0.0012		18.14	-0.02667	0.00475	0.0069	-0.00500667
18.2	0.1903	0.2382	-0.2322		18.2	0.19726	0.24013	-0.2422		18.2	-0.00696	-0.00193	0.01		18.2	-0.04143	-0.00654	0.05747	0.00316667
18.26	0.1909	0.2429	-0.2304		18.26	0.19693	0.23935	-0.24369		18.26	-0.00603	0.00355	0.01329		18.26	-0.03589	0.01203	0.07638	0.0175067
18.32	0.1932	0.2409	-0.2381		18.32	0.19661	0.23857	-0.24518		18.32	-0.00341	0.00233	0.00708		18.32	-0.0203	0.0079	0.04069	0.00943
18.38	0.1956	0.2304	-0.2393		18.38	0.19629	0.2378	-0.24667		18.38	-0.00069	-0.0074	0.00737		18.38	-0.00411	-0.02508	0.04236	0.00439
18.44	0.1989	0.2296	-0.2504		18.44	0.19596	0.23702	-0.24816		18.44	0.00294	-0.00742	-0.00224		18.44	0.0175	-0.02515	-0.01287	-0.00684
18.5	0.1947	0.2313	-0.2442		18.5	0.19564	0.23625	-0.24965		18.5	-0.00094	-0.00495	0.00545		18.5	-0.0056	-0.01678	0.03132	0.00298
18.56	0.194	0.2291	-0.2387		18.56	0.19532	0.23548	-0.25113		18.56	-0.00132	-0.00638	0.01243		18.56	-0.00786	-0.02163	0.07144	0.0139833
18.62	0.1921	0.2342	-0.2418		18.62	0.19501	0.2347	-0.25261		18.62	-0.00291	-0.0005	0.01081		18.62	-0.01732	-0.00169	0.06213	0.0143733
18.68	0.2033	0.2303	-0.2513		18.68	0.19469	0.23393	-0.2541		18.68	0.00861	-0.00363	0.0028		18.68	0.05125	-0.01231	0.01609	0.0183433
18.74	0.2095	0.2276	-0.2494		18.74	0.19437	0.23316	-0.25557		18.74	0.01513	-0.00556	0.00617		18.74	0.09006	-0.01885	0.03546	0.0355567
18.8	0.2022	0.2322	-0.2506		18.8	0.19406	0.23239	-0.25705		18.8	0.00814	-0.00019	0.00645		18.8	0.04845	-0.000644068	0.03707	0.028292
18.86	0.2015	0.2299	-0.2449		18.86	0.19374	0.23162	-0.25853		18.86	0.00776	-0.00172	0.01363		18.86	0.04619	-0.00583	0.07833	0.0395633
18.92	0.1958	0.2248	-0.2529		18.92	0.19343	0.23085	-0.26		18.92	0.00237	-0.00605	0.0071		18.92	0.01411	-0.02051	0.0408	0.0114667
18.98	0.1945	0.2188	-0.2617		18.98	0.19311	0.23008	-0.26147		18.98	0.00139	-0.01128	-0.00023		18.98	0.00827	-0.03824	-0.00132	-0.01043
19.04	0.1878	0.2244	-0.2569		19.04	0.1928	0.22931	-0.26294		19.04	-0.005	-0.00491	0.00604		19.04	-0.02976	-0.01664	0.03471	-0.00389667
19.1	0.1888	0.2206	-0.2561		19.1	0.19249	0.22854	-0.26441		19.1	-0.00369	-0.00794	0.00831		19.1	-0.02196	-0.02692	0.04776	-0.000373333
19.16	0.1876	0.2214	-0.2633		19.16	0.19218	0.22777	-0.26588		19.16	-0.00458	-0.00637	0.00258		19.16	-0.02726	-0.02159	0.01483	-0.01134
19.22	0.187	0.2173	-0.2584		19.22	0.19187	0.22701	-0.26734		19.22	-0.00487	-0.00971	0.00894		19.22	-0.02899	-0.03292	0.05138	-0.00351
19.28	0.1956	0.2211	-0.2562		19.28	0.19156	0.22624	-0.2688		19.28	0.00404	-0.00514	0.0126		19.28	0.02405	-0.01742	0.07241	0.0263467
19.34	0.1905	0.2158	-0.2685		19.34	0.19126	0.22547	-0.27026		19.34	-0.00076	-0.00967	0.00176		19.34	-0.00452	-0.03278	0.01011	-0.00906333
19.4	0.2192	0.2468	-0.242		19.4	0.19095	0.22471	-0.27172		19.4	0.02825	0.02209	0.02972		19.4	0.16815	0.07488	0.1708	0.137943
19.46	0.2247	0.2759	-0.2323		19.46	0.19064	0.22394	-0.27318		19.46	0.03406	0.05196	0.04088		19.46	0.20274	0.17614	0.23494	0.204607
19.52	0.234	0.2841	-0.2262		19.52	0.19034	0.22318	-0.27464		19.52	0.04366	0.06092	0.04844		19.52	0.25988	0.20651	0.27839	0.24826
19.58	0.2458	0.2926	-0.217		19.58	0.19004	0.22242	-0.27609		19.58	0.05576	0.07018	0.05909		19.58	0.3319	0.2379	0.3396	0.303133
19.64	0.2539	0.2954	-0.217		19.64	0.18973	0.22165	-0.27754		19.64	0.06417	0.07375	0.06054		19.64	0.38196	0.25	0.34793	0.32663
19.7	0.2612	0.3022	-0.2142		19.7	0.18943	0.22089	-0.27899		19.7	0.07177	0.08131	0.06479		19.7	0.4272	0.27563	0.37236	0.358397
19.76	0.2625	0.3084	-0.2155		19.76	0.18913	0.22013	-0.28044		19.76	0.07337	0.08827	0.06494		19.76	0.43673	0.29922	0.37322	0.369723
19.82	0.2636	0.3079	-0.2156		19.82	0.18883	0.21937	-0.28189		19.82	0.07477	0.08853	0.06629		19.82	0.44506	0.3001	0.38098	0.37538
19.88	0.2574	0.3142	-0.2075		19.88	0.18853	0.21861	-0.28333		19.88	0.06887	0.09559	0.07583		19.88	0.40994	0.32403	0.4358	0.389923
19.94	0.2717	0.3173	-0.2091		19.94	0.18823	0.21785	-0.28478		19.94	0.08347	0.09945	0.07568		19.94	0.49685	0.33712	0.43494	0.42297
20	0.2723	0.3264	-0.2017		20	0.18793	0.21709	-0.28622		20	0.08437	0.10931	0.08452		20	0.5022	0.37054	0.48575	0.45283
20.06	0.2688	0.3361	-0.193		20.06	0.18764	0.21633	-0.28766		20.06	0.08116	0.11977	0.09466		20.06	0.4831	0.406	0.54402	0.477707
20.12	0.2687	0.3276	-0.1986		20.12	0.18734	0.21557	-0.28909		20.12	0.08136	0.11203	0.09049		20.12	0.48429	0.37976	0.52006	0.46137
20.18	0.2846	0.3415	-0.191		20.18	0.18705	0.21481	-0.29053		20.18	0.09755	0.12669	0.09953		20.18	0.58065	0.42946	0.57201	0.527373
20.24	0.2845	0.3451	-0.2015		20.24	0.18675	0.21406	-0.29197		20.24	0.09775	0.13104	0.09047		20.24	0.58185	0.4442	0.51994	0.51533
20.3	0.2823	0.3513	-0.2036		20.3	0.18646	0.2133	-0.2934		20.3	0.09584	0.138	0.0898		20.3	0.57048	0.4678	0.51609	0.518123
20.36	0.2875	0.3503	-0.1966		20.36	0.18617	0.21254	-0.29483		20.36	0.10133	0.13776	0.09823		20.36	0.60315	0.46698	0.56454	0.54489
20.42	0.2931	0.358	-0.1943		20.42	0.18588	0.21179	-0.29626		20.42	0.10722	0.14621	0.10196		20.42	0.63821	0.49563	0.58598	0.573273
20.48	0.2829	0.3614	-0.1941		20.48	0.18559	0.21103	-0.29768		20.48	0.09731	0.15037	0.10358		20.48	0.57923	0.50973	0.59529	0.561417
20.54	0.2759	0.3578	-0.1939		20.54	0.1853	0.21028	-0.29911		20.54	0.0906	0.14752	0.10521		20.54	0.53929	0.50007	0.60466	0.548007
20.6	0.2966	0.3641	-0.1955		20.6	0.18501	0.20952	-0.30053		20.6	0.11159	0.15458	0.10503		20.6	0.66423	0.524	0.60362	0.597283
20.66	0.2877	0.355	-0.1888		20.66	0.18472	0.20877	-0.30196		20.66	0.10298	0.14623	0.11316		20.66	0.61298	0.49569	0.65034	0.586337
20.72	0.2933	0.3698	-0.1868		20.72	0.18443	0.20802	-0.30338		20.72	0.10887	0.16178	0.11658		20.72	0.64804	0.54841	0.67	0.62215
20.78	0.2962	0.3586	-0.191		20.78	0.18415	0.20727	-0.3048		20.78	0.11205	0.15133	0.1138		20.78	0.66696	0.51298	0.65402	0.61132
20.84	0.2984	0.3647	-0.1908		20.84	0.18386	0.20651	-0.30621		20.84	0.11454	0.15819	0.11541		20.84	0.68179	0.53624	0.66328	0.627103
20.9	0.2918	0.365	-0.1913		20.9	0.18358	0.20576	-0.30763		20.9	0.10822	0.15924	0.11633		20.9	0.64417	0.5398	0.66856	0.61751
20.96	0.2908	0.3686	-0.194		20.96	0.18329	0.20501	-0.30904		20.96	0.10751	0.16359	0.11504		20.96	0.63994	0.55454	0.66115	0.618543
21.02	0.2892	0.3662	-0.1931		21.02	0.18301	0.20426	-0.31045		21.02	0.10619	0.16194	0.11735		21.02	0.63208	0.54895	0.67443	0.618487
21.08	0.2943	0.3664	-0.1894		21.08	0.18273	0.20351	-0.31186		21.08	0.11157	0.16289	0.12246		21.08	0.66411	0.55217	0.70379	0.640023
21.14	0.288	0.3708	-0.1945		21.14	0.18245	0.20276	-0.31327		21.14	0.10555	0.16804	0.11877		21.14	0.62827	0.56963	0.68259	0.62683
21.2	0.291	0.3737	-0.1931		21.2	0.18217	0.20202	-0.31468		21.2	0.10883	0.17168	0.12158		21.2	0.6478	0.58197	0.69874	0.642837
21.26	0.2987	0.3613	-0.1882		21.26	0.18189	0.20127	-0.31608		21.26	0.11681	0.16003	0.12788		21.26	0.6953	0.54247	0.73494	0.65757
21.32	0.3011	0.3589	-0.1855		21.32	0.18161	0.20052	-0.31748		21.32	0.11949	0.15838	0.13198		21.32	0.71125	0.53688	0.75851	0.66888
21.38	0.2957	0.3637	-0.1861		21.38	0.18133	0.19977	-0.31889		21.38	0.11437	0.16393	0.13279		21.38	0.68077	0.55569	0.76316	0.66654
21.44	0.2942	0.3741	-0.1854		21.44	0.18106	0.19903	-0.32028		21.44	0.11314	0.17507	0.13488		21.44	0.67345	0.59346	0.77517	0.680693
21.5	0.294	0.3769	-0.1889		21.5	0.18078	0.19828	-0.32168		21.5	0.11322	0.17862	0.13278		21.5	0.67393	0.60549	0.7631	0.68084
21.56	0.2911	0.3815	-0.1879		21.56	0.1805	0.19754	-0.32308		21.56	0.1106	0.18396	0.13518		21.56	0.65833	0.62359	0.7769	0.686273
21.62	0.2966	0.3781	-0.1901		21.62	0.18023	0.19679	-0.32447		21.62	0.11637	0.18131	0.13437		21.62	0.69268	0.61461	0.77224	0.693177
21.68	0.2972	0.3779	-0.195		21.68	0.17996	0.19605	-0.32587		21.68	0.11724	0.18185	0.13087		21.68	0.69786	0.61644	0.75213	0.68881
21.74	0.3001	0.3716	-0.2019		21.74	0.17968	0.19531	-0.32726		21.74	0.12042	0.17629	0.12536		21.74	0.71679	0.59759	0.72046	0.67828
21.8	0.2971	0.3774	-0.2029		21.8	0.17941	0.19456	-0.32865		21.8	0.11769	0.18284	0.12575		21.8	0.70054	0.6198	0.7227	0.681013
21.86	0.3019	0.3761	-0.2087		21.86	0.17914	0.19382	-0.33003		21.86	0.12276	0.18228	0.12133		21.86	0.73071	0.6179	0.6973	0.68197
21.92	0.3039	0.381	-0.2073		21.92	0.17887	0.19308	-0.33142		21.92	0.12503	0.18792	0.12412		21.92	0.74423	0.63702	0.71333	0.698193
21.98	0.3035	0.3767	-0.1996		21.98	0.1786	0.19234	-0.3328		21.98	0.1249	0.18436	0.1332		21.98	0.74345	0.62495	0.76552	0.711307
22.04	0.298	0.3859	-0.206		22.04	0.17833	0.1916	-0.33419		22.04	0.11967	0.1943	0.12819		22.04	0.71232	0.65864	0.73672	0.70256
22.1	0.3051	0.3828	-0.2118		22.1	0.17806	0.19086	-0.33557		22.1	0.12704	0.19194	0.12377		22.1	0.75619	0.65064	0.71132	0.70605
22.16	0.3068	0.3817	-0.2086		22.16	0.1778	0.19012	-0.33695		22.16	0.129	0.19158	0.12835		22.16	0.76786	0.64942	0.73764	0.718307
22.22	0.3032	0.3939	-0.1993		22.22	0.17753	0.18938	-0.33832		22.22	0.12567	0.20452	0.13902		22.22	0.74804	0.69329	0.79897	0.746767
22.28	0.3009	0.3894	-0.2019		22.28	0.17727	0.18864	-0.3397		22.28	0.12363	0.20076	0.1378		22.28	0.73589	0.68054	0.79195	0.736127
22.34	0.2993	0.3862	-0.1984		22.34	0.177	0.1879	-0.34107		22.34	0.1223	0.1983	0.14267		22.34	0.72798	0.6722	0.81994	0.74004
22.4	0.3032	0.39	-0.2066		22.4	0.17674	0.18716	-0.34244		22.4	0.12646	0.20284	0.13584		22.4	0.75274	0.68759	0.78069	0.74034
22.46	0.3029	0.3875	-0.2089		22.46	0.17648	0.18643	-0.34381		22.46	0.12642	0.20107	0.13491		22.46	0.7525	0.68159	0.77534	0.736477
22.52	0.2972	0.3815	-0.2007		22.52	0.17621	0.18569	-0.34518		22.52	0.12099	0.19581	0.14448		22.52	0.72018	0.66376	0.83034	0.738093
22.58	0.2948	0.3788	-0.2019		22.58	0.17595	0.18495	-0.34655		22.58	0.11885	0.19385	0.14465		22.58	0.70744	0.65712	0.83132	0.73196
22.64	0.2983	0.3786	-0.2034		22.64	0.17569	0.18422	-0.34792		22.64	0.12261	0.19438	0.14452		22.64	0.72982	0.65892	0.83057	0.73977
22.7	0.2925	0.3885	-0.2089		22.7	0.17543	0.18348	-0.34928		22.7	0.11707	0.20502	0.14038		22.7	0.69685	0.69498	0.80678	0.73287
22.76	0.2978	0.3918	-0.2071		22.76	0.17517	0.18275	-0.35064		22.76	0.12263	0.20905	0.14354		22.76	0.72994	0.70864	0.82494	0.754507
22.82	0.2909	0.3904	-0.2141		22.82	0.17491	0.18201	-0.352		22.82	0.11599	0.20839	0.1379		22.82	0.69042	0.70641	0.79253	0.729787
22.88	0.2951	0.3971	-0.2152		22.88	0.17466	0.18128	-0.35336		22.88	0.12044	0.21582	0.13816		22.88	0.7169	0.73159	0.79402	0.747503
22.94	0.2922	0.3911	-0.2169		22.94	0.1744	0.18055	-0.35472		22.94	0.1178	0.21055	0.13782		22.94	0.70119	0.71373	0.79207	0.735663
23	0.3008	0.3833	-0.2164		23	0.17414	0.17982	-0.35607		23	0.12666	0.20348	0.13967		23	0.75393	0.68976	0.8027	0.748797
23.06	0.3074	0.3874	-0.2161		23.06	0.17389	0.17908	-0.35743		23.06	0.13351	0.20832	0.14133		23.06	0.7947	0.70617	0.81224	0.771037
23.12	0.3046	0.3838	-0.2133		23.12	0.17364	0.17835	-0.35878		23.12	0.13096	0.20545	0.14548		23.12	0.77952	0.69644	0.83609	0.770683
23.18	0.3029	0.3904	-0.2107		23.18	0.17338	0.17762	-0.36013		23.18	0.12952	0.21278	0.14943		23.18	0.77095	0.72129	0.85879	0.783677
23.24	0.2978	0.3879	-0.2158		23.24	0.17313	0.17689	-0.36148		23.24	0.12467	0.21101	0.14568		23.24	0.74208	0.71529	0.83724	0.76487
23.3	0.3013	0.401	-0.2203		23.3	0.17288	0.17616	-0.36283		23.3	0.12842	0.22484	0.14253		23.3	0.7644	0.76217	0.81914	0.781903
23.36	0.302	0.3892	-0.2192		23.36	0.17263	0.17543	-0.36417		23.36	0.12937	0.21377	0.14497		23.36	0.77006	0.72464	0.83316	0.775953
23.42	0.3033	0.3859	-0.2211		23.42	0.17238	0.1747	-0.36551		23.42	0.13092	0.2112	0.14441		23.42	0.77929	0.71593	0.82994	0.775053
23.48	0.3109	0.3802	-0.2198		23.48	0.17213	0.17398	-0.36686		23.48	0.13877	0.20622	0.14706		23.48	0.82601	0.69905	0.84517	0.790077
23.54	0.3108	0.3778	-0.2215		23.54	0.17188	0.17325	-0.3682		23.54	0.13892	0.20455	0.1467		23.54	0.8269	0.69339	0.8431	0.787797
23.6	0.2983	0.3816	-0.2268		23.6	0.17163	0.17252	-0.36954		23.6	0.12667	0.20908	0.14274		23.6	0.75399	0.70875	0.82034	0.761027
23.66	0.3026	0.3845	-0.2256		23.66	0.17138	0.17179	-0.37087		23.66	0.13122	0.21271	0.14527		23.66	0.78107	0.72105	0.83489	0.779003
23.72	0.3028	0.385	-0.225		23.72	0.17113	0.17107	-0.37221		23.72	0.13167	0.21393	0.14721		23.72	0.78375	0.72519	0.84603	0.78499
23.78	0.3042	0.3818	-0.2169		23.78	0.17089	0.17034	-0.37354		23.78	0.13331	0.21146	0.15664		23.78	0.79351	0.71681	0.90023	0.803517
23.84	0.2984	0.3806	-0.2259		23.84	0.17064	0.16962	-0.37487		23.84	0.12776	0.21098	0.14897		23.84	0.76048	0.71519	0.85615	0.777273
23.9	0.3012	0.3804	-0.2286		23.9	0.1704	0.16889	-0.3762		23.9	0.1308	0.21151	0.1476		23.9	0.77857	0.71698	0.84828	0.781277
23.96	0.2993	0.3875	-0.2263		23.96	0.17016	0.16817	-0.37753		23.96	0.12914	0.21933	0.15123		23.96	0.76869	0.74349	0.86914	0.793773
24.02	0.3013	0.3831	-0.2287		24.02	0.16991	0.16744	-0.37886		24.02	0.13139	0.21566	0.15016		24.02	0.78208	0.73105	0.86299	0.79204
24.08	0.3062	0.3774	-0.2302		24.08	0.16967	0.16672	-0.38019		24.08	0.13653	0.21068	0.14999		24.08	0.81268	0.71417	0.86201	0.796287
24.14	0.3011	0.3968	-0.2281		24.14	0.16943	0.166	-0.38151		24.14	0.13167	0.2308	0.15341		24.14	0.78375	0.78237	0.88167	0.81593
24.2	0.2965	0.3917	-0.2347		24.2	0.16919	0.16527	-0.38283		24.2	0.12731	0.22643	0.14813		24.2	0.7578	0.76756	0.85132	0.792227
24.26	0.3033	0.384	-0.2376		24.26	0.16895	0.16455	-0.38415		24.26	0.13435	0.21945	0.14655		24.26	0.7997	0.7439	0.84224	0.79528
24.32	0.3008	0.3883	-0.231		24.32	0.16871	0.16383	-0.38547		24.32	0.13209	0.22447	0.15447		24.32	0.78625	0.76092	0.88776	0.811643
24.38	0.3115	0.3833	-0.2313		24.38	0.16847	0.16311	-0.38679		24.38	0.14303	0.22019	0.15549		24.38	0.85137	0.74641	0.89362	0.830467
24.44	0.3117	0.3883	-0.2294		24.44	0.16823	0.16239	-0.3881		24.44	0.14347	0.22591	0.1587		24.44	0.85399	0.7658	0.91207	0.843953
24.5	0.31	0.3876	-0.2284		24.5	0.168	0.16167	-0.38942		24.5	0.142	0.22593	0.16102		24.5	0.84524	0.76586	0.9254	0.8455
24.56	0.3029	0.3853	-0.2246		24.56	0.16776	0.16095	-0.39073		24.56	0.13514	0.22435	0.16613		24.56	0.8044	0.76051	0.95477	0.839893
24.62	0.3031	0.3901	-0.2353		24.62	0.16752	0.16023	-0.39204		24.62	0.13558	0.22987	0.15674		24.62	0.80702	0.77922	0.9008	0.829013
24.68	0.307	0.3881	-0.2265		24.68	0.16729	0.15951	-0.39335		24.68	0.13971	0.22859	0.16685		24.68	0.83161	0.77488	0.95891	0.855133
24.74	0.311	0.3955	-0.2286		24.74	0.16706	0.1588	-0.39466		24.74	0.14394	0.2367	0.16606		24.74	0.85679	0.80237	0.95437	0.871177
24.8	0.3063	0.3879	-0.2286		24.8	0.16682	0.15808	-0.39597		24.8	0.13948	0.22982	0.16737		24.8	0.83024	0.77905	0.9619	0.857063
24.86	0.3001	0.3963	-0.2318		24.86	0.16659	0.15736	-0.39727		24.86	0.13351	0.23894	0.16547		24.86	0.7947	0.80997	0.95098	0.851883
24.92	0.3119	0.3897	-0.2383		24.92	0.16636	0.15664	-0.39857		24.92	0.14554	0.23306	0.16027		24.92	0.86631	0.79003	0.92109	0.859143
24.98	0.3073	0.3904	-0.2321		24.98	0.16613	0.15593	-0.39987		24.98	0.14117	0.23447	0.16777		24.98	0.8403	0.79481	0.9642	0.866437
25.04	0.3088	0.3889	-0.2359		25.04	0.16589	0.15521	-0.40117		25.04	0.14291	0.23369	0.16527		25.04	0.85065	0.79217	0.94983	0.864217
25.1	0.3014	0.3892	-0.2337		25.1	0.16566	0.1545	-0.40247		25.1	0.13574	0.2347	0.16877		25.1	0.80798	0.79559	0.96994	0.857837
25.16	0.3051	0.3826	-0.2479		25.16	0.16544	0.15378	-0.40377		25.16	0.13966	0.22882	0.15587		25.16	0.83131	0.77566	0.8958	0.834257
25.22	0.2991	0.3828	-0.2473		25.22	0.16521	0.15307	-0.40506		25.22	0.13389	0.22973	0.15776		25.22	0.79696	0.77875	0.90667	0.82746
25.28	0.3027	0.3822	-0.2464		25.28	0.16498	0.15236	-0.40636		25.28	0.13772	0.22984	0.15996		25.28	0.81976	0.77912	0.91931	0.839397
25.34	0.3013	0.3747	-0.246		25.34	0.16475	0.15164	-0.40765		25.34	0.13655	0.22306	0.16165		25.34	0.8128	0.75614	0.92902	0.832653
25.4	0.297	0.3851	-0.2431		25.4	0.16453	0.15093	-0.40894		25.4	0.13247	0.23417	0.16584		25.4	0.78851	0.7938	0.9531	0.845137
25.46	0.2996	0.3875	-0.238		25.46	0.1643	0.15022	-0.41023		25.46	0.1353	0.23728	0.17223		25.46	0.80536	0.80434	0.98983	0.86651
25.52	0.3017	0.3906	-0.2444		25.52	0.16408	0.1495	-0.41151		25.52	0.13762	0.2411	0.16711		25.52	0.81917	0.81729	0.9604	0.86562
25.58	0.3037	0.3946	-0.2532		25.58	0.16385	0.14879	-0.4128		25.58	0.13985	0.24581	0.1596		25.58	0.83244	0.83325	0.91724	0.860977
25.64	0.2944	0.4036	-0.255		25.64	0.16363	0.14808	-0.41408		25.64	0.13077	0.25552	0.15908		25.64	0.77839	0.86617	0.91425	0.852937
25.7	0.2996	0.3988	-0.2643		25.7	0.1634	0.14737	-0.41536		25.7	0.1362	0.25143	0.15106		25.7	0.81071	0.85231	0.86816	0.843727
25.76	0.301	0.3965	-0.2566		25.76	0.16318	0.14666	-0.41664		25.76	0.13782	0.24984	0.16004		25.76	0.82036	0.84692	0.91977	0.86235
25.82	0.2984	0.389	-0.2634		25.82	0.16296	0.14595	-0.41792		25.82	0.13544	0.24305	0.15452		25.82	0.80619	0.8239	0.88805	0.83938
25.88	0.3017	0.3865	-0.255		25.88	0.16274	0.14524	-0.4192		25.88	0.13896	0.24126	0.1642		25.88	0.82714	0.81783	0.94368	0.862883
25.94	0.2905	0.3797	-0.2503		25.94	0.16252	0.14454	-0.42047		25.94	0.12798	0.23516	0.17017		25.94	0.76179	0.79715	0.97799	0.845643
26	0.3007	0.3881	-0.2528		26	0.1623	0.14383	-0.42175		26	0.1384	0.24427	0.16895		26	0.82381	0.82803	0.97098	0.874273
26.06	0.3011	0.3941	-0.2633		26.06	0.16208	0.14312	-0.42302		26.06	0.13902	0.25098	0.15972		26.06	0.8275	0.85078	0.91793	0.865403
26.12	0.2993	0.3999	-0.2647		26.12	0.16186	0.14241	-0.42429		26.12	0.13744	0.25749	0.15959		26.12	0.8181	0.87285	0.91718	0.869377
26.18	0.3041	0.3959	-0.2642		26.18	0.16164	0.14171	-0.42556		26.18	0.14246	0.25419	0.16136		26.18	0.84798	0.86166	0.92736	0.879
26.24	0.3061	0.3864	-0.2714		26.24	0.16143	0.141	-0.42683		26.24	0.14467	0.2454	0.15543		26.24	0.86113	0.83186	0.89328	0.86209
26.3	0.3042	0.3874	-0.2699		26.3	0.16121	0.14029	-0.4281		26.3	0.14299	0.24711	0.1582		26.3	0.85113	0.83766	0.9092	0.865997
26.36	0.3041	0.3833	-0.2678		26.36	0.161	0.13959	-0.42936		26.36	0.1431	0.24371	0.16156		26.36	0.85179	0.82614	0.92851	0.868813
26.42	0.3062	0.3833	-0.2736		26.42	0.16078	0.13888	-0.43062		26.42	0.14542	0.24442	0.15702		26.42	0.8656	0.82854	0.90241	0.865517
26.48	0.3116	0.3914	-0.2697		26.48	0.16057	0.13818	-0.43188		26.48	0.15103	0.25322	0.16218		26.48	0.89899	0.85837	0.93207	0.896477
26.54	0.3054	0.3917	-0.2681		26.54	0.16035	0.13747	-0.43314		26.54	0.14505	0.25423	0.16504		26.54	0.86339	0.8618	0.94851	0.891233
26.6	0.3024	0.3999	-0.2706		26.6	0.16014	0.13677	-0.4344		26.6	0.14226	0.26313	0.1638		26.6	0.84679	0.89197	0.94138	0.89338
26.66	0.3045	0.4042	-0.2776		26.66	0.15993	0.13607	-0.43566		26.66	0.14457	0.26813	0.15806		26.66	0.86054	0.90892	0.90839	0.892617
26.72	0.3036	0.4074	-0.2784		26.72	0.15971	0.13536	-0.43691		26.72	0.14389	0.27204	0.15851		26.72	0.85649	0.92217	0.91098	0.896547
26.78	0.3025	0.3946	-0.2753		26.78	0.1595	0.13466	-0.43817		26.78	0.143	0.25994	0.16287		26.78	0.85119	0.88115	0.93603	0.889457
26.84	0.3071	0.3928	-0.2762		26.84	0.15929	0.13396	-0.43942		26.84	0.14781	0.25884	0.16322		26.84	0.87982	0.87742	0.93805	0.89843
26.9	0.3028	0.3908	-0.2701		26.9	0.15908	0.13326	-0.44067		26.9	0.14372	0.25754	0.17057		26.9	0.85548	0.87302	0.98029	0.90293
26.96	0.3122	0.3846	-0.2798		26.96	0.15887	0.13256	-0.44192		26.96	0.15333	0.25204	0.16212		26.96	0.91268	0.85437	0.93172	0.89959
27.02	0.3095	0.381	-0.2721		27.02	0.15867	0.13186	-0.44317		27.02	0.15083	0.24914	0.17107		27.02	0.8978	0.84454	0.98316	0.9085
27.08	0.3036	0.3827	-0.2779		27.08	0.15846	0.13116	-0.44441		27.08	0.14514	0.25154	0.16651		27.08	0.86393	0.85268	0.95695	0.891187
27.14	0.3137	0.3904	-0.2823		27.14	0.15825	0.13046	-0.44566		27.14	0.15545	0.25994	0.16336		27.14	0.9253	0.88115	0.93885	0.9151
27.2	0.3134	0.3933	-0.282		27.2	0.15804	0.12976	-0.4469		27.2	0.15536	0.26354	0.1649		27.2	0.92476	0.89336	0.9477	0.92194
27.26	0.3097	0.3964	-0.2934		27.26	0.15784	0.12906	-0.44814		27.26	0.15186	0.26734	0.15474		27.26	0.90393	0.90624	0.88931	0.899827
27.32	0.3065	0.3899	-0.2871		27.32	0.15763	0.12836	-0.44938		27.32	0.14887	0.26154	0.16228		27.32	0.88613	0.88658	0.93264	0.901783
27.38	0.2925	0.3862	-0.2965		27.38	0.15743	0.12766	-0.45062		27.38	0.13507	0.25854	0.15412		27.38	0.80399	0.87641	0.88575	0.855383
27.44	0.2918	0.3871	-0.299		27.44	0.15722	0.12697	-0.45186		27.44	0.13458	0.26013	0.15286		27.44	0.80107	0.8818	0.87851	0.853793
27.5	0.291	0.3881	-0.3057		27.5	0.15702	0.12627	-0.45309		27.5	0.13398	0.26183	0.14739		27.5	0.7975	0.88756	0.84707	0.844043
27.56	0.2901	0.389	-0.3123		27.56	0.15682	0.12557	-0.45433		27.56	0.13328	0.26343	0.14203		27.56	0.79333	0.89298	0.81626	0.83419
27.62	0.2894	0.3901	-0.319		27.62	0.15661	0.12488	-0.45556		27.62	0.13279	0.26522	0.13656		27.62	0.79042	0.89905	0.78483	0.824767
27.68	0.2886	0.391	-0.3257		27.68	0.15641	0.12418	-0.45679		27.68	0.13219	0.26682	0.13109		27.68	0.78685	0.90447	0.75339	0.814903
27.74	0.303	0.3994	-0.3247		27.74	0.15621	0.12348	-0.45802		27.74	0.14679	0.27592	0.13332		27.74	0.87375	0.93532	0.76621	0.858427
27.8	0.3024	0.4144	-0.2974		27.8	0.15601	0.12279	-0.45924		27.8	0.14639	0.29161	0.16184		27.8	0.87137	0.98851	0.93011	0.929997
27.86	0.2914	0.3952	-0.3129		27.86	0.15581	0.1221	-0.46047		27.86	0.13559	0.2731	0.14757		27.86	0.80708	0.92576	0.8481	0.860313
27.92	0.3002	0.3999	-0.3112		27.92	0.15561	0.1214	-0.46169		27.92	0.14459	0.2785	0.15049		27.92	0.86065	0.94407	0.86489	0.88987
27.98	0.3161	0.4077	-0.2969		27.98	0.15541	0.12071	-0.46292		27.98	0.16069	0.28699	0.16602		27.98	0.95649	0.97285	0.95414	0.96116
28.04	0.3108	0.412	-0.2889		28.04	0.15521	0.12001	-0.46414		28.04	0.15559	0.29199	0.17524		28.04	0.92613	0.9898	1.00713	0.974353
28.1	0.3091	0.4134	-0.2959		28.1	0.15502	0.11932	-0.46536		28.1	0.15408	0.29408	0.16946		28.1	0.91714	0.99688	0.97391	0.962643
28.16	0.3096	0.4097	-0.3059		28.16	0.15482	0.11863	-0.46658		28.16	0.15478	0.29107	0.16068		28.16	0.92131	0.98668	0.92345	0.943813
28.22	0.3106	0.4124	-0.2989		28.22	0.15462	0.11794	-0.46779		28.22	0.15598	0.29446	0.16889		28.22	0.92845	0.99817	0.97063	0.96575
28.28	0.31	0.4001	-0.2993		28.28	0.15443	0.11725	-0.46901		28.28	0.15557	0.28285	0.16971		28.28	0.92601	0.95881	0.97534	0.953387
28.34	0.3139	0.4032	-0.311		28.34	0.15423	0.11655	-0.47022		28.34	0.15967	0.28665	0.15922		28.34	0.95042	0.97169	0.91506	0.945723
28.4	0.3112	0.4034	-0.3028		28.4	0.15404	0.11586	-0.47144		28.4	0.15716	0.28754	0.16864		28.4	0.93548	0.97471	0.9692	0.959797
28.46	0.3174	0.4092	-0.3126		28.46	0.15384	0.11517	-0.47265		28.46	0.16356	0.29403	0.16005		28.46	0.97357	0.99671	0.91983	0.96337
28.52	0.3122	0.4047	-0.3063		28.52	0.15365	0.11448	-0.47386		28.52	0.15855	0.29022	0.16756		28.52	0.94375	0.9838	0.96299	0.963513
28.58	0.317	0.403	-0.3044		28.58	0.15346	0.11379	-0.47506		28.58	0.16354	0.28921	0.17066		28.58	0.97345	0.98037	0.9808	0.978207
28.64	0.3192	0.4079	-0.3132		28.64	0.15326	0.1131	-0.47627		28.64	0.16594	0.2948	0.16307		28.64	0.98774	0.99932	0.93718	0.974747
28.7	0.317	0.3978	-0.3168		28.7	0.15307	0.11242	-0.47748		28.7	0.16393	0.28538	0.16068		28.7	0.97577	0.96739	0.92345	0.955537
28.76	0.3194	0.4025	-0.311		28.76	0.15288	0.11173	-0.47868		28.76	0.16652	0.29077	0.16768		28.76	0.99119	0.98566	0.96368	0.980177
28.82	0.3116	0.3984	-0.3134		28.82	0.15269	0.11104	-0.47988		28.82	0.15891	0.28736	0.16648		28.82	0.94589	0.9741	0.95678	0.958923
28.88	0.3218	0.4029	-0.3133		28.88	0.1525	0.11035	-0.48108		28.88	0.1693	0.29255	0.16778		28.88	1.00774	0.99169	0.96425	0.987893
28.94	0.3162	0.3911	-0.3167		28.94	0.15231	0.10966	-0.48228		28.94	0.16389	0.28144	0.16558		28.94	0.97554	0.95403	0.95161	0.960393
29	0.3183	0.3906	-0.3203		29	0.15212	0.10898	-0.48348		29	0.16618	0.28162	0.16318		29	0.98917	0.95464	0.93782	0.960543
29.06	0.3145	0.3941	-0.3208		29.06	0.15193	0.10829	-0.48467		29.06	0.16257	0.28581	0.16387		29.06	0.96768	0.96885	0.94178	0.959437
29.12	0.3193	0.3929	-0.3195		29.12	0.15175	0.10761	-0.48587		29.12	0.16755	0.28529	0.16637		29.12	0.99732	0.96708	0.95615	0.973517
29.18	0.3142	0.3965	-0.3214		29.18	0.15156	0.10692	-0.48706		29.18	0.16264	0.28958	0.16566		29.18	0.9681	0.98163	0.95207	0.967267
29.24	0.3143	0.3934	-0.3199		29.24	0.15137	0.10623	-0.48825		29.24	0.16293	0.28717	0.16835		29.24	0.96982	0.97346	0.96753	0.97027
29.3	0.3129	0.3941	-0.3175		29.3	0.15119	0.10555	-0.48944		29.3	0.16171	0.28855	0.17194		29.3	0.96256	0.97814	0.98816	0.976287
29.36	0.3054	0.3875	-0.3241		29.36	0.151	0.10487	-0.49063		29.36	0.1544	0.28263	0.16653		29.36	0.91905	0.95807	0.95707	0.94473
29.42	0.3045	0.3845	-0.3432		29.42	0.15082	0.10418	-0.49182		29.42	0.15368	0.28032	0.14862		29.42	0.91476	0.95024	0.85414	0.90638
29.48	0.3105	0.3835	-0.3474		29.48	0.15063	0.1035	-0.493		29.48	0.15987	0.28	0.1456		29.48	0.95161	0.94915	0.83678	0.912513
29.54	0.3066	0.3829	-0.338		29.54	0.15045	0.10281	-0.49419		29.54	0.15615	0.28009	0.15619		29.54	0.92946	0.94946	0.89764	0.92552
29.6	0.2963	0.3735	-0.3491		29.6	0.15026	0.10213	-0.49537		29.6	0.14604	0.27137	0.14627		29.6	0.86929	0.9199	0.84063	0.876607
29.66	0.2858	0.3656	-0.3478		29.66	0.15008	0.10145	-0.49655		29.66	0.13572	0.26415	0.14875		29.66	0.80786	0.89542	0.85489	0.852723
29.72	0.2897	0.3637	-0.3516		29.72	0.1499	0.10077	-0.49773		29.72	0.1398	0.26293	0.14613		29.72	0.83214	0.89129	0.83983	0.85442
29.78	0.292	0.3666	-0.3449		29.78	0.14972	0.10009	-0.49891		29.78	0.14228	0.26651	0.15401		29.78	0.8469	0.90342	0.88511	0.878477
29.84	0.2893	0.3603	-0.3513		29.84	0.14953	0.0994	-0.50009		29.84	0.13977	0.2609	0.14879		29.84	0.83196	0.88441	0.85511	0.85716
29.9	0.2909	0.3648	-0.3471		29.9	0.14935	0.09872	-0.50126		29.9	0.14155	0.26608	0.15416		29.9	0.84256	0.90197	0.88598	0.876837
29.96	0.2904	0.3624	-0.3563		29.96	0.14917	0.09804	-0.50244		29.96	0.14123	0.26436	0.14614		29.96	0.84065	0.89614	0.83989	0.858893
30.02	0.2846	0.3609	-0.3507		30.02	0.14899	0.09736	-0.50361		30.02	0.13561	0.26354	0.15291		30.02	0.8072	0.89336	0.87879	0.859783
30.08	0.2885	0.3698	-0.3586		30.08	0.14881	0.09668	-0.50478		30.08	0.13969	0.27312	0.14618		30.08	0.83149	0.92583	0.84011	0.86581
30.14	0.2945	0.3659	-0.3622		30.14	0.14864	0.096	-0.50595		30.14	0.14586	0.2699	0.14375		30.14	0.86821	0.91492	0.82615	0.86976
30.2	0.2918	0.3599	-0.3563		30.2	0.14846	0.09533	-0.50712		30.2	0.14334	0.26457	0.15082		30.2	0.85321	0.89685	0.86678	0.87228
30.26	0.285	0.3676	-0.3656		30.26	0.14828	0.09465	-0.50828		30.26	0.13672	0.27295	0.14268		30.26	0.81381	0.92525	0.82	0.85302
30.32	0.2856	0.3599	-0.3667		30.32	0.1481	0.09397	-0.50945		30.32	0.1375	0.26593	0.14275		30.32	0.81845	0.90146	0.8204	0.84677
30.38	0.2889	0.3569	-0.3557		30.38	0.14793	0.09329	-0.51061		30.38	0.14097	0.26361	0.15491		30.38	0.83911	0.89359	0.89029	0.87433
30.44	0.2859	0.3574	-0.3554		30.44	0.14775	0.09261	-0.51177		30.44	0.13815	0.26479	0.15637		30.44	0.82232	0.89759	0.89868	0.872863
30.5	0.2818	0.355	-0.3569		30.5	0.14757	0.09194	-0.51294		30.5	0.13423	0.26306	0.15604		30.5	0.79899	0.89173	0.89678	0.8625
30.56	0.2828	0.3493	-0.3632		30.56	0.1474	0.09126	-0.5141		30.56	0.1354	0.25804	0.1509		30.56	0.80595	0.87471	0.86724	0.8493
30.62	0.2859	0.3466	-0.3711		30.62	0.14722	0.09058	-0.51525		30.62	0.13868	0.25602	0.14415		30.62	0.82548	0.86786	0.82845	0.840597
30.68	0.2829	0.3463	-0.3694		30.68	0.14705	0.08991	-0.51641		30.68	0.13585	0.25639	0.14701		30.68	0.80863	0.86912	0.84489	0.84088
30.74	0.2804	0.357	-0.3675		30.74	0.14688	0.08923	-0.51756		30.74	0.13352	0.26777	0.15006		30.74	0.79476	0.90769	0.86241	0.854953
30.8	0.2818	0.3534	-0.3677		30.8	0.1467	0.08856	-0.51872		30.8	0.1351	0.26484	0.15102		30.8	0.80417	0.89776	0.86793	0.85662
30.86	0.2812	0.3551	-0.3725		30.86	0.14653	0.08788	-0.51987		30.86	0.13467	0.26722	0.14737		30.86	0.80161	0.90583	0.84695	0.851463
30.92	0.2736	0.3375	-0.3757		30.92	0.14636	0.08721	-0.52102		30.92	0.12724	0.25029	0.14532		30.92	0.75738	0.84844	0.83517	0.813663
30.98	0.2768	0.3428	-0.3716		30.98	0.14619	0.08653	-0.52217		30.98	0.13061	0.25627	0.15057		30.98	0.77744	0.86871	0.86534	0.837163
31.04	0.2752	0.3436	-0.3838		31.04	0.14602	0.08586	-0.52332		31.04	0.12918	0.25774	0.13952		31.04	0.76893	0.87369	0.80184	0.81482
31.1	0.287	0.3447	-0.3817		31.1	0.14584	0.08519	-0.52447		31.1	0.14116	0.25951	0.14277		31.1	0.84024	0.87969	0.82052	0.846817
31.16	0.2774	0.3405	-0.3859		31.16	0.14567	0.08451	-0.52561		31.16	0.13173	0.25599	0.13971		31.16	0.78411	0.86776	0.80293	0.818267
31.22	0.272	0.3406	-0.3882		31.22	0.1455	0.08384	-0.52675		31.22	0.1265	0.25676	0.13855		31.22	0.75298	0.87037	0.79626	0.806537
31.28	0.2708	0.3439	-0.3781		31.28	0.14534	0.08317	-0.5279		31.28	0.12546	0.26073	0.1498		31.28	0.74679	0.88383	0.86092	0.830513
31.34	0.2751	0.3445	-0.3861		31.34	0.14517	0.08249	-0.52904		31.34	0.12993	0.26201	0.14294		31.34	0.77339	0.88817	0.82149	0.827683
31.4	0.2746	0.3435	-0.387		31.4	0.145	0.08182	-0.53018		31.4	0.1296	0.26168	0.14318		31.4	0.77143	0.88705	0.82287	0.827117
31.46	0.277	0.355	-0.3882		31.46	0.14483	0.08115	-0.53132		31.46	0.13217	0.27385	0.14312		31.46	0.78673	0.92831	0.82253	0.845857
31.52	0.2693	0.3452	-0.3914		31.52	0.14466	0.08048	-0.53245		31.52	0.12464	0.26472	0.14105		31.52	0.7419	0.89736	0.81063	0.81663
31.58	0.2707	0.3404	-0.394		31.58	0.1445	0.07981	-0.53359		31.58	0.1262	0.26059	0.13959		31.58	0.75119	0.88336	0.80224	0.812263
31.64	0.2674	0.345	-0.3954		31.64	0.14433	0.07914	-0.53472		31.64	0.12307	0.26586	0.13932		31.64	0.73256	0.90122	0.80069	0.81149
31.7	0.2686	0.3419	-0.3917		31.7	0.14416	0.07847	-0.53585		31.7	0.12444	0.26343	0.14415		31.7	0.74071	0.89298	0.82845	0.820713
31.76	0.2563	0.3438	-0.3958		31.76	0.144	0.0778	-0.53699		31.76	0.1123	0.266	0.14119		31.76	0.66845	0.90169	0.81144	0.79386
31.82	0.2623	0.3445	-0.3956		31.82	0.14383	0.07713	-0.53811		31.82	0.11847	0.26737	0.14251		31.82	0.70518	0.90634	0.81902	0.81018
31.88	0.265	0.3422	-0.4037		31.88	0.14367	0.07646	-0.53924		31.88	0.12133	0.26574	0.13554		31.88	0.7222	0.90081	0.77897	0.80066
31.94	0.2658	0.3407	-0.4043		31.94	0.1435	0.07579	-0.54037		31.94	0.1223	0.26491	0.13607		31.94	0.72798	0.898	0.78201	0.802663
32	0.2614	0.3425	-0.409		32	0.14334	0.07513	-0.5415		32	0.11806	0.26737	0.1325		32	0.70274	0.90634	0.76149	0.79019
32.06	0.2667	0.3496	-0.4006		32.06	0.14318	0.07446	-0.54262		32.06	0.12352	0.27514	0.14202		32.06	0.73524	0.93268	0.81621	0.828043
32.12	0.2647	0.3413	-0.4138		32.12	0.14301	0.07379	-0.54374		32.12	0.12169	0.26751	0.12994		32.12	0.72435	0.90681	0.74678	0.792647
32.18	0.2662	0.3381	-0.4015		32.18	0.14285	0.07312	-0.54486		32.18	0.12335	0.26498	0.14336		32.18	0.73423	0.89824	0.82391	0.818793
32.24	0.2568	0.3288	-0.4048		32.24	0.14269	0.07246	-0.54598		32.24	0.11411	0.25634	0.14118		32.24	0.67923	0.86895	0.81138	0.78652
32.3	0.2581	0.3345	-0.4124		32.3	0.14253	0.07179	-0.5471		32.3	0.11557	0.26271	0.1347		32.3	0.68792	0.89054	0.77414	0.7842
32.36	0.2547	0.3327	-0.4078		32.36	0.14237	0.07112	-0.54822		32.36	0.11233	0.26158	0.14042		32.36	0.66863	0.88671	0.80701	0.78745
32.42	0.2557	0.3312	-0.405		32.42	0.14221	0.07046	-0.54934		32.42	0.11349	0.26074	0.14434		32.42	0.67554	0.88386	0.82954	0.796313
32.48	0.2623	0.331	-0.4167		32.48	0.14205	0.06979	-0.55045		32.48	0.12025	0.26121	0.13375		32.48	0.71577	0.88546	0.76868	0.78997
32.54	0.2596	0.3244	-0.4125		32.54	0.14189	0.06913	-0.55156		32.54	0.11771	0.25527	0.13906		32.54	0.70065	0.86532	0.7992	0.78839
32.6	0.2628	0.3309	-0.4113		32.6	0.14173	0.06846	-0.55267		32.6	0.12107	0.26244	0.14137		32.6	0.72065	0.88963	0.81247	0.807583
32.66	0.2619	0.3257	-0.4165		32.66	0.14157	0.0678	-0.55378		32.66	0.12033	0.2579	0.13728		32.66	0.71625	0.87424	0.78897	0.793153
32.72	0.2602	0.3231	-0.4136		32.72	0.14141	0.06713	-0.55489		32.72	0.11879	0.25597	0.14129		32.72	0.70708	0.86769	0.81201	0.795593
32.78	0.2601	0.3289	-0.4097		32.78	0.14125	0.06647	-0.556		32.78	0.11885	0.26243	0.1463		32.78	0.70744	0.88959	0.8408	0.81261
32.84	0.2586	0.3364	-0.414		32.84	0.14109	0.06581	-0.55711		32.84	0.11751	0.27059	0.14311		32.84	0.69946	0.91725	0.82247	0.81306
32.9	0.2651	0.322	-0.4189		32.9	0.14094	0.06514	-0.55821		32.9	0.12416	0.25686	0.13931		32.9	0.73905	0.87071	0.80063	0.803463
32.96	0.2585	0.3327	-0.421		32.96	0.14078	0.06448	-0.55932		32.96	0.11772	0.26822	0.13832		32.96	0.70071	0.90922	0.79494	0.801623
33.02	0.255	0.3281	-0.4122		33.02	0.14062	0.06382	-0.56042		33.02	0.11438	0.26428	0.14822		33.02	0.68083	0.89586	0.85184	0.80951
33.08	0.2464	0.3248	-0.4186		33.08	0.14047	0.06316	-0.56152		33.08	0.10593	0.26164	0.14292		33.08	0.63054	0.88692	0.82138	0.779613
33.14	0.2488	0.3303	-0.4204		33.14	0.14031	0.06249	-0.56262		33.14	0.10849	0.26781	0.14222		33.14	0.64577	0.90783	0.81736	0.79032
33.2	0.2578	0.3272	-0.4241		33.2	0.14016	0.06183	-0.56372		33.2	0.11764	0.26537	0.13962		33.2	0.70024	0.89956	0.80241	0.800737
33.26	0.2542	0.3272	-0.419		33.26	0.14	0.06117	-0.56481		33.26	0.1142	0.26603	0.14581		33.26	0.67976	0.9018	0.83799	0.806517
33.32	0.2593	0.3246	-0.4212		33.32	0.13985	0.06051	-0.56591		33.32	0.11945	0.26409	0.14471		33.32	0.71101	0.89522	0.83167	0.812633
33.38	0.2534	0.3298	-0.425		33.38	0.13969	0.05985	-0.567		33.38	0.11371	0.26995	0.142		33.38	0.67685	0.91508	0.81609	0.802673
33.44	0.2524	0.3247	-0.428		33.44	0.13954	0.05919	-0.5681		33.44	0.11286	0.26551	0.1401		33.44	0.67179	0.90003	0.80517	0.79233
33.5	0.2559	0.3125	-0.4319		33.5	0.13939	0.05853	-0.56919		33.5	0.11651	0.25397	0.13729		33.5	0.69351	0.86092	0.78902	0.78115
33.56	0.2499	0.3157	-0.4288		33.56	0.13923	0.05787	-0.57028		33.56	0.11067	0.25783	0.14148		33.56	0.65875	0.874	0.8131	0.78195
33.62	0.2503	0.3189	-0.4311		33.62	0.13908	0.05721	-0.57136		33.62	0.11122	0.26169	0.14026		33.62	0.66202	0.88708	0.80609	0.785063
33.68	0.249	0.3261	-0.4304		33.68	0.13893	0.05655	-0.57245		33.68	0.11007	0.26955	0.14205		33.68	0.65518	0.91373	0.81638	0.795097
33.74	0.2528	0.317	-0.4329		33.74	0.13878	0.05589	-0.57354		33.74	0.11402	0.26111	0.14064		33.74	0.67869	0.88512	0.80828	0.790697
33.8	0.2532	0.3126	-0.433		33.8	0.13862	0.05523	-0.57462		33.8	0.11458	0.25737	0.14162		33.8	0.68202	0.87244	0.81391	0.789457
33.86	0.2526	0.3196	-0.4382		33.86	0.13847	0.05458	-0.57571		33.86	0.11413	0.26502	0.13751		33.86	0.67935	0.89837	0.79029	0.789337
33.92	0.2446	0.3115	-0.4374		33.92	0.13832	0.05392	-0.57679		33.92	0.10628	0.25758	0.13939		33.92	0.63262	0.87315	0.80109	0.768953
33.98	0.2579	0.3144	-0.4367		33.98	0.13817	0.05326	-0.57787		33.98	0.11973	0.26114	0.14117		33.98	0.71268	0.88522	0.81132	0.803073
34.04	0.2516	0.315	-0.4363		34.04	0.13802	0.0526	-0.57895		34.04	0.11358	0.2624	0.14265		34.04	0.67607	0.88949	0.81983	0.79513
34.1	0.2546	0.3086	-0.4467		34.1	0.13787	0.05195	-0.58003		34.1	0.11673	0.25665	0.13333		34.1	0.69482	0.87	0.76626	0.777027
34.16	0.2513	0.3115	-0.4385		34.16	0.13773	0.05129	-0.5811		34.16	0.11357	0.26021	0.1426		34.16	0.67601	0.88207	0.81954	0.79254
34.22	0.253	0.3049	-0.4451		34.22	0.13758	0.05063	-0.58218		34.22	0.11542	0.25427	0.13708		34.22	0.68702	0.86193	0.78782	0.778923
34.28	0.249	0.2983	-0.4441		34.28	0.13743	0.04998	-0.58325		34.28	0.11157	0.24832	0.13915		34.28	0.66411	0.84176	0.79971	0.768527
34.34	0.2593	0.3015	-0.442		34.34	0.13728	0.04932	-0.58432		34.34	0.12202	0.25218	0.14232		34.34	0.72631	0.85485	0.81793	0.799697
34.4	0.2518	0.2998	-0.445		34.4	0.13713	0.04867	-0.5854		34.4	0.11467	0.25113	0.1404		34.4	0.68256	0.85129	0.8069	0.78025
34.46	0.2488	0.2989	-0.4522		34.46	0.13699	0.04801	-0.58647		34.46	0.11181	0.25089	0.13427		34.46	0.66554	0.85047	0.77167	0.76256
34.52	0.2525	0.2945	-0.4568		34.52	0.13684	0.04736	-0.58753		34.52	0.11566	0.24714	0.13073		34.52	0.68845	0.83776	0.75132	0.759177
34.58	0.2476	0.2857	-0.4616		34.58	0.13669	0.0467	-0.5886		34.58	0.11091	0.239	0.127		34.58	0.66018	0.81017	0.72989	0.733413
34.64	0.2524	0.2762	-0.4614		34.64	0.13655	0.04605	-0.58967		34.64	0.11585	0.23015	0.12827		34.64	0.68958	0.78017	0.73718	0.735643
34.7	0.2395	0.2756	-0.4533		34.7	0.1364	0.04539	-0.59073		34.7	0.1031	0.23021	0.13743		34.7	0.61369	0.78037	0.78983	0.727963
34.76	0.2428	0.2727	-0.4578		34.76	0.13625	0.04474	-0.5918		34.76	0.10655	0.22796	0.134		34.76	0.63423	0.77275	0.77011	0.725697
34.82	0.2381	0.2717	-0.4608		34.82	0.13611	0.04409	-0.59286		34.82	0.10199	0.22761	0.13206		34.82	0.60708	0.77156	0.75897	0.712537
34.88	0.2383	0.2697	-0.4524		34.88	0.13596	0.04343	-0.59392		34.88	0.10234	0.22627	0.14152		34.88	0.60917	0.76702	0.81333	0.72984
34.94	0.2458	0.2725	-0.4422		34.94	0.13582	0.04278	-0.59498		34.94	0.10998	0.22972	0.15278		34.94	0.65464	0.77871	0.87805	0.770467
35	0.2372	0.2722	-0.4491		35	0.13568	0.04213	-0.59604		35	0.10152	0.23007	0.14694		35	0.60429	0.7799	0.84448	0.74289
35.06	0.2412	0.2632	-0.4412		35.06	0.13553	0.04148	-0.59709		35.06	0.10567	0.22172	0.15589		35.06	0.62899	0.75159	0.89592	0.758833
35.12	0.2393	0.2677	-0.4473		35.12	0.13539	0.04082	-0.59815		35.12	0.10391	0.22688	0.15085		35.12	0.61851	0.76908	0.86695	0.751513
35.18	0.2268	0.2656	-0.4521		35.18	0.13525	0.04017	-0.5992		35.18	0.09155	0.22543	0.1471		35.18	0.54494	0.76417	0.8454	0.71817
35.24	0.2295	0.2677	-0.4599		35.24	0.1351	0.03952	-0.60026		35.24	0.0944	0.22818	0.14036		35.24	0.5619	0.77349	0.80667	0.71402
35.3	0.234	0.2663	-0.462		35.3	0.13496	0.03887	-0.60131		35.3	0.09904	0.22743	0.13931		35.3	0.58952	0.77095	0.80063	0.720367
35.36	0.2418	0.2633	-0.4651		35.36	0.13482	0.03822	-0.60236		35.36	0.10698	0.22508	0.13726		35.36	0.63679	0.76298	0.78885	0.72954
35.42	0.2339	0.2593	-0.4685		35.42	0.13468	0.03757	-0.60341		35.42	0.09922	0.22173	0.13491		35.42	0.5906	0.75163	0.77534	0.705857
35.48	0.2367	0.2666	-0.4727		35.48	0.13454	0.03692	-0.60446		35.48	0.10216	0.22968	0.13176		35.48	0.6081	0.77858	0.75724	0.71464
35.54	0.2331	0.262	-0.4727		35.54	0.13439	0.03627	-0.6055		35.54	0.09871	0.22573	0.1328		35.54	0.58756	0.76519	0.76322	0.705323
35.6	0.2352	0.2654	-0.4777		35.6	0.13425	0.03562	-0.60655		35.6	0.10095	0.22978	0.12885		35.6	0.60089	0.77892	0.74052	0.706777
35.66	0.2311	0.2602	-0.4852		35.66	0.13411	0.03497	-0.60759		35.66	0.09699	0.22523	0.12239		35.66	0.57732	0.76349	0.70339	0.6814
35.72	0.232	0.2478	-0.4829		35.72	0.13397	0.03432	-0.60864		35.72	0.09803	0.21348	0.12574		35.72	0.58351	0.72366	0.72264	0.676603
35.78	0.228	0.2431	-0.4746		35.78	0.13383	0.03367	-0.60968		35.78	0.09417	0.20943	0.13508		35.78	0.56054	0.70993	0.77632	0.682263
35.84	0.2359	0.2414	-0.4786		35.84	0.13369	0.03302	-0.61072		35.84	0.10221	0.20838	0.13212		35.84	0.60839	0.70637	0.75931	0.691357
35.9	0.2319	0.2376	-0.481		35.9	0.13355	0.03237	-0.61176		35.9	0.09835	0.20523	0.13076		35.9	0.58542	0.69569	0.75149	0.677533
35.96	0.2294	0.2426	-0.483		35.96	0.13342	0.03173	-0.61279		35.96	0.09598	0.21087	0.12979		35.96	0.57131	0.71481	0.74592	0.677347
36.02	0.229	0.2422	-0.4788		36.02	0.13328	0.03108	-0.61383		36.02	0.09572	0.21112	0.13503		36.02	0.56976	0.71566	0.77603	0.68715
36.08	0.2253	0.2365	-0.4875		36.08	0.13314	0.03043	-0.61487		36.08	0.09216	0.20607	0.12737		36.08	0.54857	0.69854	0.73201	0.659707
36.14	0.2282	0.2348	-0.4884		36.14	0.133	0.02978	-0.6159		36.14	0.0952	0.20502	0.1275		36.14	0.56667	0.69498	0.73276	0.664803
36.2	0.2311	0.2222	-0.4927		36.2	0.13286	0.02914	-0.61693		36.2	0.09824	0.19306	0.12423		36.2	0.58476	0.65444	0.71397	0.651057
36.26	0.2302	0.2283	-0.4929		36.26	0.13272	0.02849	-0.61796		36.26	0.09748	0.19981	0.12506		36.26	0.58024	0.67732	0.71874	0.658767
36.32	0.2306	0.231	-0.4997		36.32	0.13259	0.02784	-0.619		36.32	0.09801	0.20316	0.1193		36.32	0.58339	0.68868	0.68563	0.652567
36.38	0.228	0.231	-0.4984		36.38	0.13245	0.0272	-0.62002		36.38	0.09555	0.2038	0.12162		36.38	0.56875	0.69085	0.69897	0.652857
36.44	0.2254	0.2371	-0.5062		36.44	0.13231	0.02655	-0.62105		36.44	0.09309	0.21055	0.11485		36.44	0.55411	0.71373	0.66006	0.642633
36.5	0.2188	0.2241	-0.5014		36.5	0.13218	0.0259	-0.62208		36.5	0.08662	0.1982	0.12068		36.5	0.5156	0.67186	0.69356	0.627007
36.56	0.2181	0.2299	-0.5022		36.56	0.13204	0.02526	-0.6231		36.56	0.08606	0.20464	0.1209		36.56	0.51226	0.69369	0.69483	0.633593
36.62	0.2177	0.2185	-0.5071		36.62	0.13191	0.02461	-0.62413		36.62	0.08579	0.19389	0.11703		36.62	0.51065	0.65725	0.67259	0.613497
36.68	0.2211	0.2335	-0.5006		36.68	0.13177	0.02397	-0.62515		36.68	0.08933	0.20953	0.12455		36.68	0.53173	0.71027	0.7158	0.6526
36.74	0.2173	0.2306	-0.5071		36.74	0.13164	0.02332	-0.62617		36.74	0.08566	0.20728	0.11907		36.74	0.50988	0.70264	0.68431	0.632277
36.8	0.2201	0.2234	-0.5057		36.8	0.1315	0.02268	-0.62719		36.8	0.0886	0.20072	0.12149		36.8	0.52738	0.68041	0.69822	0.635337
36.86	0.2185	0.2231	-0.5073		36.86	0.13137	0.02204	-0.62821		36.86	0.08713	0.20106	0.12091		36.86	0.51863	0.68156	0.69489	0.631693
36.92	0.22	0.2265	-0.5097		36.92	0.13123	0.02139	-0.62923		36.92	0.08877	0.20511	0.11953		36.92	0.52839	0.69529	0.68695	0.636877
36.98	0.2295	0.2285	-0.5124		36.98	0.1311	0.02075	-0.63024		36.98	0.0984	0.20775	0.11784		36.98	0.58571	0.70424	0.67724	0.65573
37.04	0.2244	0.2299	-0.5079		37.04	0.13096	0.0201	-0.63126		37.04	0.09344	0.2098	0.12336		37.04	0.55619	0.71119	0.70897	0.658783
37.1	0.2282	0.2313	-0.5102		37.1	0.13083	0.01946	-0.63227		37.1	0.09737	0.21184	0.12207		37.1	0.57958	0.7181	0.70155	0.66641
37.16	0.2213	0.2302	-0.5136		37.16	0.1307	0.01882	-0.63329		37.16	0.0906	0.21138	0.11969		37.16	0.53929	0.71654	0.68787	0.6479
37.22	0.2179	0.2291	-0.5228		37.22	0.13056	0.01818	-0.6343		37.22	0.08734	0.21092	0.1115		37.22	0.51988	0.71498	0.6408	0.62522
37.28	0.2253	0.2327	-0.5197		37.28	0.13043	0.01753	-0.63531		37.28	0.09487	0.21517	0.11561		37.28	0.5647	0.72939	0.66443	0.65284
37.34	0.2289	0.2318	-0.5216		37.34	0.1303	0.01689	-0.63632		37.34	0.0986	0.21491	0.11472		37.34	0.5869	0.72851	0.65931	0.65824
37.4	0.2176	0.2295	-0.5227		37.4	0.13017	0.01625	-0.63733		37.4	0.08743	0.21325	0.11463		37.4	0.52042	0.72288	0.65879	0.63403
37.46	0.2221	0.22	-0.5213		37.46	0.13003	0.01561	-0.63833		37.46	0.09207	0.20439	0.11703		37.46	0.54804	0.69285	0.67259	0.637827
37.52	0.2189	0.224	-0.5322		37.52	0.1299	0.01497	-0.63934		37.52	0.089	0.20903	0.10714		37.52	0.52976	0.70858	0.61575	0.61803
37.58	0.2193	0.2307	-0.5373		37.58	0.12977	0.01432	-0.64034		37.58	0.08953	0.21638	0.10304		37.58	0.53292	0.73349	0.59218	0.61953
37.64	0.2222	0.2307	-0.5382		37.64	0.12964	0.01368	-0.64135		37.64	0.09256	0.21702	0.10315		37.64	0.55095	0.73566	0.59282	0.626477
37.7	0.2226	0.2311	-0.5355		37.7	0.12951	0.01304	-0.64235		37.7	0.09309	0.21806	0.10685		37.7	0.55411	0.73919	0.61408	0.635793
37.76	0.2206	0.2291	-0.5512		37.76	0.12938	0.0124	-0.64335		37.76	0.09122	0.2167	0.09215		37.76	0.54298	0.73458	0.5296	0.602387
37.82	0.2164	0.2209	-0.5456		37.82	0.12925	0.01176	-0.64435		37.82	0.08715	0.20914	0.09875		37.82	0.51875	0.70895	0.56753	0.59841
37.88	0.2152	0.2218	-0.5434		37.88	0.12912	0.01112	-0.64535		37.88	0.08608	0.21068	0.10195		37.88	0.51238	0.71417	0.58592	0.604157
37.94	0.2123	0.2197	-0.5514		37.94	0.12899	0.01048	-0.64634		37.94	0.08331	0.20922	0.09494		37.94	0.49589	0.70922	0.54563	0.58358
38	0.2135	0.212	-0.5544		38	0.12886	0.00984	-0.64734		38	0.08464	0.20216	0.09294		38	0.50381	0.68529	0.53414	0.574413
38.06	0.2027	0.2242	-0.5517		38.06	0.12873	0.0092	-0.64833		38.06	0.07397	0.215	0.09663		38.06	0.4403	0.72881	0.55534	0.574817
38.12	0.2126	0.2137	-0.5504		38.12	0.1286	0.00856	-0.64933		38.12	0.084	0.20514	0.09893		38.12	0.5	0.69539	0.56856	0.587983
38.18	0.2071	0.2143	-0.5547		38.18	0.12847	0.00792	-0.65032		38.18	0.07863	0.20638	0.09562		38.18	0.46804	0.69959	0.54954	0.57239
38.24	0.203	0.2098	-0.5548		38.24	0.12834	0.00729	-0.65131		38.24	0.07466	0.20251	0.09651		38.24	0.4444	0.68647	0.55466	0.561843
38.3	0.2137	0.2127	-0.5582		38.3	0.12821	0.00665	-0.6523		38.3	0.08549	0.20605	0.0941		38.3	0.50887	0.69847	0.5408	0.582713
38.36	0.2028	0.2136	-0.5549		38.36	0.12808	0.00601	-0.65329		38.36	0.07472	0.20759	0.09839		38.36	0.44476	0.70369	0.56546	0.571303
38.42	0.2038	0.2091	-0.5582		38.42	0.12795	0.00537	-0.65427		38.42	0.07585	0.20373	0.09607		38.42	0.45149	0.69061	0.55213	0.564743
38.48	0.2083	0.2049	-0.5662		38.48	0.12782	0.00473	-0.65526		38.48	0.08048	0.20017	0.08906		38.48	0.47905	0.67854	0.51184	0.556477
38.54	0.2108	0.2048	-0.5664		38.54	0.1277	0.00409	-0.65625		38.54	0.0831	0.20071	0.08985		38.54	0.49464	0.68037	0.51638	0.563797
38.6	0.209	0.1976	-0.5658		38.6	0.12757	0.00346	-0.65723		38.6	0.08143	0.19414	0.09143		38.6	0.4847	0.6581	0.52546	0.556087
38.66	0.2139	0.2062	-0.5682		38.66	0.12744	0.00282	-0.65821		38.66	0.08646	0.20338	0.09001		38.66	0.51464	0.68942	0.5173	0.573787
38.72	0.2106	0.2026	-0.5663		38.72	0.12731	0.00218	-0.65919		38.72	0.08329	0.20042	0.09289		38.72	0.49577	0.67939	0.53385	0.56967
38.78	0.2133	0.198	-0.5633		38.78	0.12719	0.00155	-0.66017		38.78	0.08611	0.19645	0.09687		38.78	0.51256	0.66593	0.55672	0.578403
38.84	0.2098	0.2029	-0.568		38.84	0.12706	0.000909732	-0.66115		38.84	0.08274	0.20199	0.09315		38.84	0.4925	0.68471	0.53534	0.57085
38.9	0.212	0.2024	-0.5662		38.9	0.12693	0.000273347	-0.66213		38.9	0.08507	0.202127	0.09593		38.9	0.50637	0.68518	0.55132	0.580957
38.96	0.2053	0.2012	-0.5709		38.96	0.12681	-0.000362829	-0.66311		38.96	0.07849	0.201563	0.09221		38.96	0.4672	0.68326	0.52994	0.560133
39.02	0.2046	0.1972	-0.5746		39.02	0.12668	-0.000998795	-0.66408		39.02	0.07792	0.198199	0.08948		39.02	0.46381	0.67186	0.51425	0.549973
39.08	0.2057	0.1926	-0.5769		39.08	0.12655	-0.00163	-0.66506		39.08	0.07915	0.19423	0.08816		39.08	0.47113	0.65841	0.50667	0.545403
39.14	0.2012	0.1968	-0.5774		39.14	0.12643	-0.00227	-0.66603		39.14	0.07477	0.19907	0.08863		39.14	0.44506	0.67481	0.50937	0.54308
39.2	0.2056	0.1973	-0.5844		39.2	0.1263	-0.00291	-0.667		39.2	0.0793	0.20021	0.0826		39.2	0.47202	0.67868	0.47471	0.541803
39.26	0.2043	0.1945	-0.5924		39.26	0.12618	-0.00354	-0.66797		39.26	0.07812	0.19804	0.07557		39.26	0.465	0.67132	0.43431	0.523543
39.32	0.2073	0.192	-0.5861		39.32	0.12605	-0.00418	-0.66894		39.32	0.08125	0.19618	0.08284		39.32	0.48363	0.66502	0.47609	0.54158
39.38	0.1973	0.198	-0.5841		39.38	0.12593	-0.00481	-0.66991		39.38	0.07137	0.20281	0.08581		39.38	0.42482	0.68749	0.49316	0.535157
39.44	0.2123	0.1933	-0.5793		39.44	0.1258	-0.00544	-0.67088		39.44	0.0865	0.19874	0.09158		39.44	0.51488	0.67369	0.52632	0.57163
39.5	0.2057	0.1842	-0.5792		39.5	0.12568	-0.00608	-0.67185		39.5	0.08002	0.19028	0.09265		39.5	0.47631	0.64502	0.53247	0.551267
39.56	0.2015	0.1936	-0.5933		39.56	0.12555	-0.00671	-0.67281		39.56	0.07595	0.20031	0.07951		39.56	0.45208	0.67902	0.45695	0.52935
39.62	0.2046	0.1811	-0.5947		39.62	0.12543	-0.00735	-0.67378		39.62	0.07917	0.18845	0.07908		39.62	0.47125	0.63881	0.45448	0.521513
39.68	0.211	0.1855	-0.5916		39.68	0.1253	-0.00798	-0.67474		39.68	0.0857	0.19348	0.08314		39.68	0.51012	0.65586	0.47782	0.547933
39.74	0.2079	0.1865	-0.5867		39.74	0.12518	-0.00861	-0.6757		39.74	0.08272	0.19511	0.089		39.74	0.49238	0.66139	0.51149	0.555087
39.8	0.2041	0.1888	-0.5907		39.8	0.12505	-0.00925	-0.67666		39.8	0.07905	0.19805	0.08596		39.8	0.47054	0.67136	0.49402	0.545307
39.86	0.1961	0.1828	-0.5915		39.86	0.12493	-0.00988	-0.67762		39.86	0.07117	0.19268	0.08612		39.86	0.42363	0.65315	0.49494	0.523907
39.92	0.2013	0.1804	-0.5968		39.92	0.12481	-0.01051	-0.67858		39.92	0.07649	0.19091	0.08178		39.92	0.4553	0.64715	0.47	0.52415
39.98	0.2088	0.1733	-0.5919		39.98	0.12468	-0.01115	-0.67953		39.98	0.08412	0.18445	0.08763		39.98	0.50071	0.62525	0.50362	0.543193
40.04	0.2097	0.1808	-0.587		40.04	0.12456	-0.01178	-0.68049		40.04	0.08514	0.19258	0.09349		40.04	0.50679	0.65281	0.5373	0.565633
40.1	0.2105	0.1757	-0.5957		40.1	0.12444	-0.01241	-0.68145		40.1	0.08606	0.18811	0.08575		40.1	0.51226	0.63766	0.49282	0.54758
40.16	0.1982	0.1797	-0.6003		40.16	0.12431	-0.01304	-0.6824		40.16	0.07389	0.19274	0.0821		40.16	0.43982	0.65336	0.47184	0.521673
40.22	0.2028	0.1668	-0.6087		40.22	0.12419	-0.01368	-0.68335		40.22	0.07861	0.18048	0.07465		40.22	0.46792	0.6118	0.42902	0.502913
40.28	0.2023	0.173	-0.6103		40.28	0.12407	-0.01431	-0.6843		40.28	0.07823	0.18731	0.074		40.28	0.46565	0.63495	0.42529	0.50863
40.34	0.2118	0.1766	-0.6123		40.34	0.12395	-0.01494	-0.68525		40.34	0.08785	0.19154	0.07295		40.34	0.52292	0.64929	0.41925	0.530487
40.4	0.2063	0.1797	-0.6089		40.4	0.12382	-0.01557	-0.6862		40.4	0.08248	0.19527	0.0773		40.4	0.49095	0.66193	0.44425	0.532377
40.46	0.2105	0.1695	-0.6114		40.46	0.1237	-0.0162	-0.68715		40.46	0.0868	0.1857	0.07575		40.46	0.51667	0.62949	0.43534	0.527167
40.52	0.2031	0.1699	-0.6175		40.52	0.12358	-0.01683	-0.6881		40.52	0.07952	0.18673	0.0706		40.52	0.47333	0.63298	0.40575	0.50402
40.58	0.1967	0.1781	-0.6103		40.58	0.12346	-0.01746	-0.68904		40.58	0.07324	0.19556	0.07874		40.58	0.43595	0.66292	0.45253	0.517133
40.64	0.2062	0.1838	-0.6163		40.64	0.12333	-0.0181	-0.68999		40.64	0.08287	0.2019	0.07369		40.64	0.49327	0.68441	0.42351	0.53373
40.7	0.1927	0.1768	-0.6178		40.7	0.12321	-0.01873	-0.69093		40.7	0.06949	0.19553	0.07313		40.7	0.41363	0.66281	0.42029	0.49891
40.76	0.1913	0.174	-0.6257		40.76	0.12309	-0.01936	-0.69187		40.76	0.06821	0.19336	0.06617		40.76	0.40601	0.65546	0.38029	0.480587
40.82	0.1957	0.1617	-0.6282		40.82	0.12297	-0.01999	-0.69282		40.82	0.07273	0.18169	0.06462		40.82	0.43292	0.6159	0.37138	0.4734
40.88	0.1935	0.156	-0.6252		40.88	0.12285	-0.02062	-0.69376		40.88	0.07065	0.17662	0.06856		40.88	0.42054	0.59871	0.39402	0.47109
40.94	0.1885	0.1521	-0.6215		40.94	0.12273	-0.02125	-0.69469		40.94	0.06577	0.17335	0.07319		40.94	0.39149	0.58763	0.42063	0.466583
41	0.1925	0.1552	-0.6215		41	0.12261	-0.02188	-0.69563		41	0.06989	0.17708	0.07413		41	0.41601	0.60027	0.42603	0.48077
41.06	0.1912	0.1556	-0.6305		41.06	0.12248	-0.02251	-0.69657		41.06	0.06872	0.17811	0.06607		41.06	0.40905	0.60376	0.37971	0.464173
41.12	0.1939	0.14	-0.6277		41.12	0.12236	-0.02313	-0.6975		41.12	0.07154	0.16313	0.0698		41.12	0.42583	0.55298	0.40115	0.459987
41.18	0.1934	0.1449	-0.622		41.18	0.12224	-0.02376	-0.69844		41.18	0.07116	0.16866	0.07644		41.18	0.42357	0.57173	0.43931	0.478203
41.24	0.1849	0.149	-0.6305		41.24	0.12212	-0.02439	-0.69937		41.24	0.06278	0.17339	0.06887		41.24	0.37369	0.58776	0.3958	0.452417
41.3	0.1928	0.145	-0.6359		41.3	0.122	-0.02502	-0.70031		41.3	0.0708	0.17002	0.06441		41.3	0.42143	0.57634	0.37017	0.45598
41.36	0.1903	0.1481	-0.6313		41.36	0.12188	-0.02565	-0.70124		41.36	0.06842	0.17375	0.06994		41.36	0.40726	0.58898	0.40195	0.466063
41.42	0.1954	0.1404	-0.6338		41.42	0.12176	-0.02628	-0.70217		41.42	0.07364	0.16668	0.06837		41.42	0.43833	0.56502	0.39293	0.465427
41.48	0.187	0.13	-0.6328		41.48	0.12164	-0.02691	-0.7031		41.48	0.06536	0.15691	0.0703		41.48	0.38905	0.5319	0.40402	0.441657
41.54	0.1794	0.1412	-0.6312		41.54	0.12152	-0.02754	-0.70402		41.54	0.05788	0.16874	0.07282		41.54	0.34452	0.572	0.41851	0.44501
41.6	0.1817	0.1369	-0.6393		41.6	0.1214	-0.02816	-0.70495		41.6	0.0603	0.16506	0.06565		41.6	0.35893	0.55953	0.3773	0.43192
41.66	0.1895	0.1393	-0.6304		41.66	0.12128	-0.02879	-0.70588		41.66	0.06822	0.16809	0.07548		41.66	0.40607	0.5698	0.43379	0.469887
41.72	0.1885	0.1344	-0.6317		41.72	0.12116	-0.02942	-0.7068		41.72	0.06734	0.16382	0.0751		41.72	0.40083	0.55532	0.43161	0.462587
41.78	0.1847	0.135	-0.6408		41.78	0.12104	-0.03005	-0.70773		41.78	0.06366	0.16505	0.06693		41.78	0.37893	0.55949	0.38466	0.441027
41.84	0.1833	0.1332	-0.6431		41.84	0.12092	-0.03067	-0.70865		41.84	0.06238	0.16387	0.06555		41.84	0.37131	0.55549	0.37672	0.434507
41.9	0.1824	0.1325	-0.6409		41.9	0.1208	-0.0313	-0.70957		41.9	0.0616	0.1638	0.06867		41.9	0.36667	0.55525	0.39466	0.43886
41.96	0.1912	0.1393	-0.6456		41.96	0.12068	-0.03193	-0.71049		41.96	0.07052	0.17123	0.06489		41.96	0.41976	0.58044	0.37293	0.45771
42.02	0.1972	0.1342	-0.6491		42.02	0.12056	-0.03256	-0.71141		42.02	0.07664	0.16676	0.06231		42.02	0.45619	0.56529	0.3581	0.45986
42.08	0.1994	0.1325	-0.6442		42.08	0.12044	-0.03318	-0.71233		42.08	0.07896	0.16568	0.06813		42.08	0.47	0.56163	0.39155	0.474393
42.14	0.195	0.1393	-0.6443		42.14	0.12032	-0.03381	-0.71324		42.14	0.07468	0.17311	0.06894		42.14	0.44452	0.58681	0.39621	0.475847
42.2	0.1978	0.1323	-0.6483		42.2	0.1202	-0.03444	-0.71416		42.2	0.0776	0.16674	0.06586		42.2	0.4619	0.56522	0.37851	0.468543
42.26	0.1905	0.1226	-0.6481		42.26	0.12008	-0.03506	-0.71508		42.26	0.07042	0.15766	0.06698		42.26	0.41917	0.53444	0.38494	0.446183
42.32	0.1867	0.1166	-0.6539		42.32	0.11996	-0.03569	-0.71599		42.32	0.06674	0.15229	0.06209		42.32	0.39726	0.51624	0.35684	0.423447
42.38	0.1807	0.1178	-0.6571		42.38	0.11984	-0.03631	-0.7169		42.38	0.06086	0.15411	0.0598		42.38	0.36226	0.52241	0.34368	0.40945
42.44	0.1812	0.118	-0.6624		42.44	0.11973	-0.03694	-0.71781		42.44	0.06147	0.15494	0.05541		42.44	0.36589	0.52522	0.31845	0.403187
42.5	0.1884	0.1125	-0.6587		42.5	0.11961	-0.03757	-0.71873		42.5	0.06879	0.15007	0.06003		42.5	0.40946	0.50871	0.345	0.421057
42.56	0.1853	0.1135	-0.6574		42.56	0.11949	-0.03819	-0.71964		42.56	0.06581	0.15169	0.06224		42.56	0.39173	0.5142	0.3577	0.42121
42.62	0.1838	0.1078	-0.6564		42.62	0.11937	-0.03882	-0.72054		42.62	0.06443	0.14662	0.06414		42.62	0.38351	0.49702	0.36862	0.416383
42.68	0.1817	0.1093	-0.663		42.68	0.11925	-0.03944	-0.72145		42.68	0.06245	0.14874	0.05845		42.68	0.37173	0.5042	0.33592	0.40395
42.74	0.1832	0.1145	-0.6599		42.74	0.11913	-0.04007	-0.72236		42.74	0.06407	0.15457	0.06246		42.74	0.38137	0.52397	0.35897	0.421437
42.8	0.1843	0.0973	-0.6599		42.8	0.11901	-0.04069	-0.72326		42.8	0.06529	0.13799	0.06336		42.8	0.38863	0.46776	0.36414	0.406843
42.86	0.1759	0.0978	-0.6656		42.86	0.11889	-0.04132	-0.72417		42.86	0.05701	0.13912	0.05857		42.86	0.33935	0.47159	0.33661	0.382517
42.92	0.1832	0.0927	-0.6671		42.92	0.11878	-0.04194	-0.72507		42.92	0.06442	0.13464	0.05797		42.92	0.38345	0.45641	0.33316	0.391007
42.98	0.1831	0.1019	-0.667		42.98	0.11866	-0.04257	-0.72597		42.98	0.06444	0.14447	0.05897		42.98	0.38357	0.48973	0.33891	0.40407
43.04	0.1791	0.0968	-0.6681		43.04	0.11854	-0.04319	-0.72688		43.04	0.06056	0.13999	0.05878		43.04	0.36048	0.47454	0.33782	0.390947
43.1	0.1857	0.0912	-0.6638		43.1	0.11842	-0.04382	-0.72778		43.1	0.06728	0.13502	0.06398		43.1	0.40048	0.45769	0.3677	0.408623
43.16	0.184	0.0933	-0.6678		43.16	0.1183	-0.04444	-0.72867		43.16	0.0657	0.13774	0.06087		43.16	0.39107	0.46692	0.34983	0.402607
43.22	0.1766	0.0911	-0.6725		43.22	0.11818	-0.04506	-0.72957		43.22	0.05842	0.13616	0.05707		43.22	0.34774	0.46156	0.32799	0.379097
43.28	0.1805	0.1005	-0.6758		43.28	0.11807	-0.04569	-0.73047		43.28	0.06243	0.14619	0.05467		43.28	0.37161	0.49556	0.3142	0.39379
43.34	0.1777	0.0892	-0.6774		43.34	0.11795	-0.04631	-0.73137		43.34	0.05975	0.13551	0.05397		43.34	0.35565	0.45936	0.31017	0.37506
43.4	0.1802	0.0941	-0.6758		43.4	0.11783	-0.04694	-0.73226		43.4	0.06237	0.14104	0.05646		43.4	0.37125	0.4781	0.32448	0.391277
43.46	0.1794	0.0822	-0.6767		43.46	0.11771	-0.04756	-0.73316		43.46	0.06169	0.12976	0.05646		43.46	0.3672	0.43986	0.32448	0.37718
43.52	0.1828	0.0928	-0.6797		43.52	0.11759	-0.04818	-0.73405		43.52	0.06521	0.14098	0.05435		43.52	0.38815	0.4779	0.31236	0.392803
43.58	0.1788	0.0886	-0.6803		43.58	0.11747	-0.04881	-0.73494		43.58	0.06133	0.13741	0.05464		43.58	0.36506	0.4658	0.31402	0.381627
43.64	0.1754	0.0847	-0.6788		43.64	0.11736	-0.04943	-0.73583		43.64	0.05804	0.13413	0.05703		43.64	0.34548	0.45468	0.32776	0.375973
43.7	0.174	0.0869	-0.6855		43.7	0.11724	-0.05005	-0.73672		43.7	0.05676	0.13695	0.05122		43.7	0.33786	0.46424	0.29437	0.36549
43.76	0.175	0.0788	-0.6893		43.76	0.11712	-0.05068	-0.73761		43.76	0.05788	0.12948	0.04831		43.76	0.34452	0.43892	0.27764	0.353693
43.82	0.1746	0.0813	-0.6979		43.82	0.117	-0.0513	-0.7385		43.82	0.0576	0.1326	0.0406		43.82	0.34286	0.44949	0.23333	0.341893
43.88	0.1742	0.0873	-0.6952		43.88	0.11688	-0.05192	-0.73938		43.88	0.05732	0.13922	0.04418		43.88	0.34119	0.47193	0.25391	0.355677
43.94	0.1768	0.0801	-0.684		43.94	0.11677	-0.05255	-0.74027		43.94	0.06003	0.13265	0.05627		43.94	0.35732	0.44966	0.32339	0.37679
44	0.1666	0.0761	-0.6925		44	0.11665	-0.05317	-0.74116		44	0.04995	0.12927	0.04866		44	0.29732	0.4382	0.27966	0.338393
44.06	0.177	0.08	-0.696		44.06	0.11653	-0.05379	-0.74204		44.06	0.06047	0.13379	0.04604		44.06	0.35994	0.45353	0.2646	0.359357
44.12	0.1714	0.066	-0.6936		44.12	0.11641	-0.05441	-0.74292		44.12	0.05499	0.12041	0.04932		44.12	0.32732	0.40817	0.28345	0.339647
44.18	0.1719	0.075	-0.6898		44.18	0.11629	-0.05503	-0.7438		44.18	0.05561	0.13003	0.054		44.18	0.33101	0.44078	0.31034	0.36071
44.24	0.1644	0.078	-0.6987		44.24	0.11618	-0.05566	-0.74468		44.24	0.04822	0.13366	0.04598		44.24	0.28702	0.45308	0.26425	0.334783
44.3	0.1679	0.0762	-0.6983		44.3	0.11606	-0.05628	-0.74556		44.3	0.05184	0.13248	0.04726		44.3	0.30857	0.44908	0.27161	0.343087
44.36	0.1698	0.0717	-0.692		44.36	0.11594	-0.0569	-0.74644		44.36	0.05386	0.1286	0.05444		44.36	0.3206	0.43593	0.31287	0.356467
44.42	0.1577	0.0728	-0.6986		44.42	0.11582	-0.05752	-0.74732		44.42	0.04188	0.13032	0.04872		44.42	0.24929	0.44176	0.28	0.323683
44.48	0.1611	0.0812	-0.6868		44.48	0.1157	-0.05814	-0.7482		44.48	0.0454	0.13934	0.0614		44.48	0.27024	0.47234	0.35287	0.36515
44.54	0.1619	0.0749	-0.6941		44.54	0.11559	-0.05877	-0.74907		44.54	0.04631	0.13367	0.05497		44.54	0.27565	0.45312	0.31592	0.34823
44.6	0.1636	0.0742	-0.7063		44.6	0.11547	-0.05939	-0.74995		44.6	0.04813	0.13359	0.04365		44.6	0.28649	0.45285	0.25086	0.330067
44.66	0.1575	0.0614	-0.705		44.66	0.11535	-0.06001	-0.75082		44.66	0.04215	0.12141	0.04582		44.66	0.25089	0.41156	0.26333	0.308593
44.72	0.1626	0.0605	-0.701		44.72	0.11523	-0.06063	-0.75169		44.72	0.04737	0.12113	0.05069		44.72	0.28196	0.41061	0.29132	0.327963
44.78	0.1612	0.066	-0.7076		44.78	0.11511	-0.06125	-0.75257		44.78	0.04609	0.12725	0.04497		44.78	0.27435	0.43136	0.25845	0.321387
44.84	0.1615	0.067	-0.7004		44.84	0.11499	-0.06187	-0.75344		44.84	0.04651	0.12887	0.05304		44.84	0.27685	0.43685	0.30483	0.33951
44.9	0.1633	0.0703	-0.7036		44.9	0.11488	-0.06249	-0.75431		44.9	0.04842	0.13279	0.05071		44.9	0.28821	0.45014	0.29144	0.343263
44.96	0.1689	0.0754	-0.7124		44.96	0.11476	-0.06311	-0.75518		44.96	0.05414	0.13851	0.04278		44.96	0.32226	0.46953	0.24586	0.345883
45.02	0.1667	0.0662	-0.7202		45.02	0.11464	-0.06374	-0.75604		45.02	0.05206	0.12994	0.03584		45.02	0.30988	0.44047	0.20598	0.318777
45.08	0.1608	0.0593	-0.7187		45.08	0.11452	-0.06436	-0.75691		45.08	0.04628	0.12366	0.03821		45.08	0.27548	0.41919	0.2196	0.304757
45.14	0.1649	0.0668	-0.7151		45.14	0.1144	-0.06498	-0.75778		45.14	0.0505	0.13178	0.04268		45.14	0.3006	0.44671	0.24529	0.330867
45.2	0.1644	0.0622	-0.7181		45.2	0.11429	-0.0656	-0.75864		45.2	0.05011	0.1278	0.04054		45.2	0.29827	0.43322	0.23299	0.321493
45.26	0.1625	0.053	-0.7101		45.26	0.11417	-0.06622	-0.75951		45.26	0.04833	0.11922	0.04941		45.26	0.28768	0.40414	0.28397	0.325263
45.32	0.1616	0.0497	-0.7018		45.32	0.11405	-0.06684	-0.76037		45.32	0.04755	0.11654	0.05857		45.32	0.28304	0.39505	0.33661	0.338233
45.38	0.1598	0.0519	-0.7084		45.38	0.11393	-0.06746	-0.76123		45.38	0.04587	0.11936	0.05283		45.38	0.27304	0.40461	0.30362	0.32709
45.44	0.155	0.0527	-0.7167		45.44	0.11381	-0.06808	-0.76209		45.44	0.04119	0.12078	0.04539		45.44	0.24518	0.40942	0.26086	0.305153
45.5	0.1691	0.0568	-0.7208		45.5	0.11369	-0.0687	-0.76295		45.5	0.05541	0.1255	0.04215		45.5	0.32982	0.42542	0.24224	0.332493
45.56	0.1619	0.0603	-0.7173		45.56	0.11357	-0.06932	-0.76381		45.56	0.04833	0.12962	0.04651		45.56	0.28768	0.43939	0.2673	0.331457
45.62	0.1626	0.0587	-0.7279		45.62	0.11346	-0.06994	-0.76467		45.62	0.04914	0.12864	0.03677		45.62	0.2925	0.43607	0.21132	0.313297
45.68	0.1621	0.0583	-0.7229		45.68	0.11334	-0.07056	-0.76553		45.68	0.04876	0.12886	0.04263		45.68	0.29024	0.43681	0.245	0.324017
45.74	0.1662	0.0479	-0.7284		45.74	0.11322	-0.07118	-0.76638		45.74	0.05298	0.11908	0.03798		45.74	0.31536	0.40366	0.21828	0.312433
45.8	0.1604	0.0447	-0.7325		45.8	0.1131	-0.0718	-0.76724		45.8	0.0473	0.1165	0.03474		45.8	0.28155	0.39492	0.19966	0.292043
45.86	0.1622	0.0541	-0.7245		45.86	0.11298	-0.07242	-0.76809		45.86	0.04922	0.12652	0.04359		45.86	0.29298	0.42888	0.25052	0.324127
45.92	0.1585	0.0461	-0.7193		45.92	0.11286	-0.07304	-0.76894		45.92	0.04564	0.11914	0.04964		45.92	0.27167	0.40386	0.28529	0.320273
45.98	0.1512	0.0507	-0.7312		45.98	0.11274	-0.07366	-0.7698		45.98	0.03846	0.12436	0.0386		45.98	0.22893	0.42156	0.22184	0.290777
46.04	0.1582	0.0472	-0.7216		46.04	0.11262	-0.07428	-0.77065		46.04	0.04558	0.12148	0.04905		46.04	0.27131	0.4118	0.2819	0.32167
46.1	0.1611	0.0504	-0.7283		46.1	0.1125	-0.0749	-0.7715		46.1	0.0486	0.1253	0.0432		46.1	0.28929	0.42475	0.24828	0.320773
46.16	0.1643	0.0412	-0.7282		46.16	0.11239	-0.07551	-0.77235		46.16	0.05191	0.11671	0.04415		46.16	0.30899	0.39563	0.25374	0.319453
46.22	0.1595	0.0409	-0.7273		46.22	0.11227	-0.07613	-0.7732		46.22	0.04723	0.11703	0.0459		46.22	0.28113	0.39671	0.26379	0.313877
46.28	0.1638	0.0324	-0.7268		46.28	0.11215	-0.07675	-0.77404		46.28	0.05165	0.10915	0.04724		46.28	0.30744	0.37	0.27149	0.31631
46.34	0.1597	0.0328	-0.74		46.34	0.11203	-0.07737	-0.77489		46.34	0.04767	0.11017	0.03489		46.34	0.28375	0.37346	0.20052	0.28591
46.4	0.1611	0.0271	-0.7258		46.4	0.11191	-0.07799	-0.77574		46.4	0.04919	0.10509	0.04994		46.4	0.2928	0.35624	0.28701	0.312017
46.46	0.1607	0.0394	-0.7257		46.46	0.11179	-0.07861	-0.77658		46.46	0.04891	0.11801	0.05088		46.46	0.29113	0.40003	0.29241	0.327857
46.52	0.1556	0.0332	-0.728		46.52	0.11167	-0.07923	-0.77742		46.52	0.04393	0.11243	0.04942		46.52	0.26149	0.38112	0.28402	0.308877
46.58	0.1532	0.0351	-0.7355		46.58	0.11155	-0.07985	-0.77827		46.58	0.04165	0.11495	0.04277		46.58	0.24792	0.38966	0.2458	0.29446
46.64	0.1499	0.035	-0.7325		46.64	0.11143	-0.08047	-0.77911		46.64	0.03847	0.11547	0.04661		46.64	0.22899	0.39142	0.26787	0.296093
46.7	0.1574	0.0418	-0.7354		46.7	0.11131	-0.08108	-0.77995		46.7	0.04609	0.12288	0.04455		46.7	0.27435	0.41654	0.25603	0.31564
46.76	0.1538	0.0295	-0.7404		46.76	0.11119	-0.0817	-0.78079		46.76	0.04261	0.1112	0.04039		46.76	0.25363	0.37695	0.23213	0.28757
46.82	0.1494	0.0302	-0.7368		46.82	0.11107	-0.08232	-0.78163		46.82	0.03833	0.11252	0.04483		46.82	0.22815	0.38142	0.25764	0.28907
46.88	0.147	0.0344	-0.7364		46.88	0.11095	-0.08294	-0.78247		46.88	0.03605	0.11734	0.04607		46.88	0.21458	0.39776	0.26477	0.29237
46.94	0.1536	0.0345	-0.7405		46.94	0.11083	-0.08356	-0.78331		46.94	0.04277	0.11806	0.04281		46.94	0.25458	0.4002	0.24603	0.30027
47	0.1533	0.0315	-0.7424		47	0.11071	-0.08418	-0.78414		47	0.04259	0.11568	0.04174		47	0.25351	0.39214	0.23989	0.29518
47.06	0.152	0.0237	-0.7466		47.06	0.11059	-0.0848	-0.78498		47.06	0.04141	0.1085	0.03838		47.06	0.24649	0.3678	0.22057	0.278287
47.12	0.1539	0.0189	-0.744		47.12	0.11047	-0.08541	-0.78581		47.12	0.04343	0.10431	0.04181		47.12	0.25851	0.35359	0.24029	0.28413
47.18	0.1504	0.0286	-0.7387		47.18	0.11035	-0.08603	-0.78665		47.18	0.04005	0.11463	0.04795		47.18	0.23839	0.38858	0.27557	0.300847
47.24	0.1475	0.0283	-0.746		47.24	0.11023	-0.08665	-0.78748		47.24	0.03727	0.11495	0.04148		47.24	0.22185	0.38966	0.23839	0.2833
47.3	0.1513	0.0302	-0.7418		47.3	0.11011	-0.08727	-0.78831		47.3	0.04119	0.11747	0.04651		47.3	0.24518	0.3982	0.2673	0.30356
47.36	0.1449	0.0261	-0.7403		47.36	0.10998	-0.08789	-0.78914		47.36	0.03492	0.11399	0.04884		47.36	0.20786	0.38641	0.28069	0.291653
47.42	0.143	0.0221	-0.744		47.42	0.10986	-0.0885	-0.78997		47.42	0.03314	0.1106	0.04597		47.42	0.19726	0.37492	0.2642	0.278793
47.48	0.1471	0.0311	-0.7451		47.48	0.10974	-0.08912	-0.7908		47.48	0.03736	0.12022	0.0457		47.48	0.22238	0.40753	0.26264	0.297517
47.54	0.1533	0.0265	-0.7503		47.54	0.10962	-0.08974	-0.79163		47.54	0.04368	0.11624	0.04133		47.54	0.26	0.39403	0.23753	0.297187
47.6	0.1645	0.0222	-0.7497		47.6	0.1095	-0.09036	-0.79246		47.6	0.055	0.11256	0.04276		47.6	0.32738	0.38156	0.24575	0.31823
47.66	0.1562	0.0152	-0.7396		47.66	0.10938	-0.09098	-0.79328		47.66	0.04682	0.10618	0.05368		47.66	0.27869	0.35993	0.30851	0.31571
47.72	0.1539	0.012	-0.7442		47.72	0.10926	-0.09159	-0.79411		47.72	0.04464	0.10359	0.04991		47.72	0.26571	0.35115	0.28684	0.301233
47.78	0.1512	0.0214	-0.739		47.78	0.10913	-0.09221	-0.79493		47.78	0.04207	0.11361	0.05593		47.78	0.25042	0.38512	0.32144	0.318993
47.84	0.1491	0.0143	-0.7401		47.84	0.10901	-0.09283	-0.79576		47.84	0.04009	0.10713	0.05566		47.84	0.23863	0.36315	0.31989	0.307223
47.9	0.1528	0.0094	-0.7458		47.9	0.10889	-0.09345	-0.79658		47.9	0.04391	0.10285	0.05078		47.9	0.26137	0.34864	0.29184	0.300617
47.96	0.1575	0.0093	-0.7484		47.96	0.10877	-0.09406	-0.7974		47.96	0.04873	0.10336	0.049		47.96	0.29006	0.35037	0.28161	0.307347
48.02	0.1556	0.0061	-0.7515		48.02	0.10865	-0.09468	-0.79822		48.02	0.04695	0.10078	0.04672		48.02	0.27946	0.34163	0.26851	0.296533
48.08	0.1545	0.0076	-0.7554		48.08	0.10852	-0.0953	-0.79904		48.08	0.04598	0.1029	0.04364		48.08	0.27369	0.34881	0.2508	0.2911
48.14	0.1528	0.0019	-0.7652		48.14	0.1084	-0.09592	-0.79986		48.14	0.0444	0.09782	0.03466		48.14	0.26429	0.33159	0.1992	0.265027
48.2	0.1648	-0.0041	-0.7651		48.2	0.10828	-0.09653	-0.80068		48.2	0.05652	0.09243	0.03558		48.2	0.33643	0.31332	0.20448	0.284743
48.26	0.1569	0.0046	-0.7637		48.26	0.10815	-0.09715	-0.8015		48.26	0.04875	0.10175	0.0378		48.26	0.29018	0.34492	0.21724	0.284113
48.32	0.1554	0.0099	-0.7664		48.32	0.10803	-0.09777	-0.80231		48.32	0.04737	0.10767	0.03591		48.32	0.28196	0.36498	0.20638	0.28444
48.38	0.1544	0.0071	-0.7633		48.38	0.10791	-0.09839	-0.80313		48.38	0.04649	0.10549	0.03983		48.38	0.27673	0.35759	0.22891	0.287743
48.44	0.1641	0.0033	-0.7635		48.44	0.10778	-0.099	-0.80394		48.44	0.05632	0.1023	0.04044		48.44	0.33524	0.34678	0.23241	0.30481
48.5	0.1633	-0.0015	-0.7651		48.5	0.10766	-0.09962	-0.80476		48.5	0.05564	0.09812	0.03966		48.5	0.33119	0.33261	0.22793	0.297243
48.56	0.162	0.005	-0.759		48.56	0.10754	-0.10024	-0.80557		48.56	0.05446	0.10524	0.04657		48.56	0.32417	0.35675	0.26764	0.316187
48.62	0.1592	-0.0045	-0.7686		48.62	0.10741	-0.10085	-0.80638		48.62	0.05179	0.09635	0.03778		48.62	0.30827	0.32661	0.21713	0.284003
48.68	0.1596	-0.0001	-0.7661		48.68	0.10729	-0.10147	-0.80719		48.68	0.05231	0.10137	0.04109		48.68	0.31137	0.34363	0.23615	0.29705
48.74	0.1543	-0.0038	-0.7689		48.74	0.10716	-0.10209	-0.808		48.74	0.04714	0.09829	0.0391		48.74	0.2806	0.33319	0.22471	0.2795
48.8	0.1573	-0.0013	-0.7697		48.8	0.10704	-0.10271	-0.80881		48.8	0.05026	0.10141	0.03911		48.8	0.29917	0.34376	0.22477	0.289233
48.86	0.1505	-0.0038	-0.765		48.86	0.10692	-0.10332	-0.80962		48.86	0.04358	0.09952	0.04462		48.86	0.2594	0.33736	0.25644	0.2844
48.92	0.1418	-0.0008	-0.7694		48.92	0.10679	-0.10394	-0.81043		48.92	0.03501	0.10314	0.04103		48.92	0.20839	0.34963	0.2358	0.264607
48.98	0.1479	-0.0023	-0.7605		48.98	0.10667	-0.10456	-0.81124		48.98	0.04123	0.10226	0.05074		48.98	0.24542	0.34664	0.29161	0.294557
49.04	0.1467	-0.0016	-0.7643		49.04	0.10654	-0.10517	-0.81204		49.04	0.04016	0.10357	0.04774		49.04	0.23905	0.35108	0.27437	0.288167
49.1	0.1373	-0.0047	-0.7694		49.1	0.10642	-0.10579	-0.81285		49.1	0.03088	0.10109	0.04345		49.1	0.18381	0.34268	0.24971	0.258733
49.16	0.1372	-0.0063	-0.778		49.16	0.10629	-0.10641	-0.81365		49.16	0.03091	0.10011	0.03565		49.16	0.18399	0.33936	0.20489	0.242747
49.22	0.1429	-0.009	-0.7802		49.22	0.10616	-0.10703	-0.81446		49.22	0.03674	0.09803	0.03426		49.22	0.21869	0.33231	0.1969	0.2493
49.28	0.1413	0.0021	-0.7816		49.28	0.10604	-0.10764	-0.81526		49.28	0.03526	0.10974	0.03366		49.28	0.20988	0.372	0.19345	0.258443
49.34	0.1518	-0.0036	-0.7749		49.34	0.10591	-0.10826	-0.81606		49.34	0.04589	0.10466	0.04116		49.34	0.27315	0.35478	0.23655	0.28816
49.4	0.1487	-0.0097	-0.7741		49.4	0.10579	-0.10888	-0.81686		49.4	0.04291	0.09918	0.04276		49.4	0.25542	0.3362	0.24575	0.279123
49.46	0.1402	-0.0078	-0.7711		49.46	0.10566	-0.10949	-0.81766		49.46	0.03454	0.10169	0.04656		49.46	0.2056	0.34471	0.26759	0.272633
49.52	0.1434	-0.0111	-0.7784		49.52	0.10553	-0.11011	-0.81846		49.52	0.03787	0.09901	0.04006		49.52	0.22542	0.33563	0.23023	0.26376
49.58	0.1411	-0.0137	-0.7737		49.58	0.10541	-0.11073	-0.81926		49.58	0.03569	0.09703	0.04556		49.58	0.21244	0.32892	0.26184	0.267733
49.64	0.1432	-0.008	-0.7745		49.64	0.10528	-0.11134	-0.82006		49.64	0.03792	0.10334	0.04556		49.64	0.22571	0.35031	0.26184	0.279287
49.7	0.145	-0.0158	-0.7806		49.7	0.10515	-0.11196	-0.82086		49.7	0.03985	0.09616	0.04026		49.7	0.2372	0.32597	0.23138	0.26485
49.76	0.1478	-0.0137	-0.7848		49.76	0.10503	-0.11258	-0.82165		49.76	0.04277	0.09888	0.03685		49.76	0.25458	0.33519	0.21178	0.267183
49.82	0.1499	-0.0075	-0.7806		49.82	0.1049	-0.1132	-0.82245		49.82	0.045	0.1057	0.04185		49.82	0.26786	0.35831	0.24052	0.288897
49.88	0.145	-0.0082	-0.7819		49.88	0.10477	-0.11381	-0.82324		49.88	0.04023	0.10561	0.04134		49.88	0.23946	0.358	0.23759	0.27835
49.94	0.1348	-0.0132	-0.7895		49.94	0.10464	-0.11443	-0.82403		49.94	0.03016	0.10123	0.03453		49.94	0.17952	0.34315	0.19845	0.240373
50	0.1307	-0.0152	-0.7886		50	0.10451	-0.11505	-0.82483		50	0.02619	0.09985	0.03623		50	0.15589	0.33847	0.20822	0.234193
50.06	0.1326	-0.0184	-0.7874		50.06	0.10439	-0.11566	-0.82562		50.06	0.02821	0.09726	0.03822		50.06	0.16792	0.32969	0.21966	0.23909
50.12	0.1428	-0.0187	-0.7884		50.12	0.10426	-0.11628	-0.82641		50.12	0.03854	0.09758	0.03801		50.12	0.2294	0.33078	0.21845	0.259543
50.18	0.1359	-0.0214	-0.7882		50.18	0.10413	-0.1169	-0.8272		50.18	0.03177	0.0955	0.039		50.18	0.18911	0.32373	0.22414	0.24566
50.24	0.1315	-0.0173	-0.7915		50.24	0.104	-0.11751	-0.82799		50.24	0.0275	0.10021	0.03649		50.24	0.16369	0.33969	0.20971	0.237697
50.3	0.1374	-0.0256	-0.7895		50.3	0.10387	-0.11813	-0.82878		50.3	0.03353	0.09253	0.03928		50.3	0.19958	0.31366	0.22575	0.24633
50.36	0.1387	-0.0243	-0.789		50.36	0.10374	-0.11875	-0.82957		50.36	0.03496	0.09445	0.04057		50.36	0.2081	0.32017	0.23316	0.25381
50.42	0.1408	-0.0294	-0.797		50.42	0.10361	-0.11936	-0.83035		50.42	0.03719	0.08996	0.03335		50.42	0.22137	0.30495	0.19167	0.23933
50.48	0.1407	-0.0331	-0.7885		50.48	0.10348	-0.11998	-0.83114		50.48	0.03722	0.08688	0.04264		50.48	0.22155	0.29451	0.24506	0.253707
50.54	0.1361	-0.0318	-0.7877		50.54	0.10335	-0.1206	-0.83192		50.54	0.03275	0.0888	0.04422		50.54	0.19494	0.30102	0.25414	0.250033
50.6	0.1385	-0.0283	-0.8005		50.6	0.10322	-0.12122	-0.83271		50.6	0.03528	0.09292	0.03221		50.6	0.21	0.31498	0.18511	0.236697
50.66	0.1457	-0.0268	-0.8021		50.66	0.10309	-0.12183	-0.83349		50.66	0.04261	0.09503	0.03139		50.66	0.25363	0.32214	0.1804	0.252057
50.72	0.1388	-0.0217	-0.8036		50.72	0.10296	-0.12245	-0.83428		50.72	0.03584	0.10075	0.03068		50.72	0.21333	0.34153	0.17632	0.243727
50.78	0.1407	-0.028	-0.8074		50.78	0.10283	-0.12307	-0.83506		50.78	0.03787	0.09507	0.02766		50.78	0.22542	0.32227	0.15897	0.235553
50.84	0.138	-0.0357	-0.8065		50.84	0.1027	-0.12368	-0.83584		50.84	0.0353	0.08798	0.02934		50.84	0.21012	0.29824	0.16862	0.22566
50.9	0.1436	-0.0335	-0.8006		50.9	0.10256	-0.1243	-0.83662		50.9	0.04104	0.0908	0.03602		50.9	0.24429	0.3078	0.20701	0.253033
50.96	0.1399	-0.0332	-0.8014		50.96	0.10243	-0.12492	-0.8374		50.96	0.03747	0.09172	0.036		50.96	0.22304	0.31092	0.2069	0.246953
51.02	0.1349	-0.0276	-0.8103		51.02	0.1023	-0.12554	-0.83818		51.02	0.0326	0.09794	0.02788		51.02	0.19405	0.332	0.16023	0.22876
51.08	0.1407	-0.0338	-0.8078		51.08	0.10217	-0.12615	-0.83896		51.08	0.03853	0.09235	0.03116		51.08	0.22935	0.31305	0.17908	0.240493
51.14	0.1318	-0.0287	-0.8172		51.14	0.10204	-0.12677	-0.83973		51.14	0.02976	0.09807	0.02253		51.14	0.17714	0.33244	0.12948	0.21302
51.2	0.1305	-0.0323	-0.8079		51.2	0.1019	-0.12739	-0.84051		51.2	0.0286	0.09509	0.03261		51.2	0.17024	0.32234	0.18741	0.226663
51.26	0.1341	-0.0334	-0.8112		51.26	0.10177	-0.128	-0.84129		51.26	0.03233	0.0946	0.03009		51.26	0.19244	0.32068	0.17293	0.228683
51.32	0.1319	-0.0329	-0.8062		51.32	0.10164	-0.12862	-0.84206		51.32	0.03026	0.09572	0.03586		51.32	0.18012	0.32447	0.20609	0.236893
51.38	0.1341	-0.0342	-0.8132		51.38	0.1015	-0.12924	-0.84283		51.38	0.0326	0.09504	0.02963		51.38	0.19405	0.32217	0.17029	0.228837
51.44	0.1325	-0.0447	-0.8178		51.44	0.10137	-0.12986	-0.84361		51.44	0.03113	0.08516	0.02581		51.44	0.1853	0.28868	0.14833	0.207437
51.5	0.1386	-0.0405	-0.815		51.5	0.10123	-0.13047	-0.84438		51.5	0.03737	0.08997	0.02938		51.5	0.22244	0.30498	0.16885	0.23209
51.56	0.1354	-0.0402	-0.8153		51.56	0.1011	-0.13109	-0.84515		51.56	0.0343	0.09089	0.02985		51.56	0.20417	0.3081	0.17155	0.22794
51.62	0.1247	-0.0389	-0.815		51.62	0.10096	-0.13171	-0.84592		51.62	0.02374	0.09281	0.03092		51.62	0.14131	0.31461	0.1777	0.211207
51.68	0.1331	-0.0373	-0.8162		51.68	0.10083	-0.13232	-0.84669		51.68	0.03227	0.09502	0.03049		51.68	0.19208	0.3221	0.17523	0.229803
51.74	0.1373	-0.0467	-0.8217		51.74	0.10069	-0.13294	-0.84746		51.74	0.03661	0.08624	0.02576		51.74	0.21792	0.29234	0.14805	0.219437
51.8	0.1422	-0.0455	-0.8221		51.8	0.10056	-0.13356	-0.84823		51.8	0.04164	0.08806	0.02613		51.8	0.24786	0.29851	0.15017	0.23218
51.86	0.137	-0.0398	-0.8302		51.86	0.10042	-0.13418	-0.849		51.86	0.03658	0.09438	0.0188		51.86	0.21774	0.31993	0.10805	0.21524
51.92	0.1342	-0.0432	-0.8349		51.92	0.10029	-0.13479	-0.84977		51.92	0.03391	0.09159	0.01487		51.92	0.20185	0.31047	0.08546	0.19926
51.98	0.1286	-0.0406	-0.8358		51.98	0.10015	-0.13541	-0.85053		51.98	0.02845	0.09481	0.01473		51.98	0.16935	0.32139	0.08466	0.1918
52.04	0.1298	-0.0506	-0.8336		52.04	0.10001	-0.13603	-0.8513		52.04	0.02979	0.08543	0.0177		52.04	0.17732	0.28959	0.10172	0.189543
52.1	0.1361	-0.0513	-0.8238		52.1	0.09988	-0.13665	-0.85206		52.1	0.03622	0.08535	0.02826		52.1	0.2156	0.28932	0.16241	0.222443
52.16	0.1264	-0.0512	-0.8276		52.16	0.09974	-0.13727	-0.85283		52.16	0.02666	0.08607	0.02523		52.16	0.15869	0.29176	0.145	0.198483
52.22	0.1279	-0.0565	-0.8266		52.22	0.0996	-0.13788	-0.85359		52.22	0.0283	0.08138	0.02699		52.22	0.16845	0.27586	0.15511	0.199807
52.28	0.125	-0.0566	-0.831		52.28	0.09946	-0.1385	-0.85435		52.28	0.02554	0.0819	0.02335		52.28	0.15202	0.27763	0.1342	0.18795
52.34	0.1286	-0.0679	-0.8303		52.34	0.09933	-0.13912	-0.85511		52.34	0.02927	0.07122	0.02481		52.34	0.17423	0.24142	0.14259	0.18608
52.4	0.1278	-0.0544	-0.8338		52.4	0.09919	-0.13974	-0.85588		52.4	0.02861	0.08534	0.02208		52.4	0.1703	0.28929	0.1269	0.195497
52.46	0.1306	-0.0571	-0.832		52.46	0.09905	-0.14035	-0.85664		52.46	0.03155	0.08325	0.02464		52.46	0.1878	0.2822	0.14161	0.20387
52.52	0.1212	-0.0587	-0.8379		52.52	0.09891	-0.14097	-0.8574		52.52	0.02229	0.08227	0.0195		52.52	0.13268	0.27888	0.11207	0.174543
52.58	0.1192	-0.0526	-0.8445		52.58	0.09877	-0.14159	-0.85815		52.58	0.02043	0.08899	0.01365		52.58	0.12161	0.30166	0.07845	0.16724
52.64	0.1306	-0.0532	-0.8448		52.64	0.09863	-0.14221	-0.85891		52.64	0.03197	0.08901	0.01411		52.64	0.1903	0.30173	0.08109	0.19104
52.7	0.1321	-0.0587	-0.8336		52.7	0.09849	-0.14283	-0.85967		52.7	0.03361	0.08413	0.02607		52.7	0.20006	0.28519	0.14983	0.211693
52.76	0.1236	-0.047	-0.8341		52.76	0.09835	-0.14344	-0.86043		52.76	0.02525	0.09644	0.02633		52.76	0.1503	0.32692	0.15132	0.209513
52.82	0.1301	-0.0529	-0.8328		52.82	0.09821	-0.14406	-0.86118		52.82	0.03189	0.09116	0.02838		52.82	0.18982	0.30902	0.1631	0.220647
52.88	0.1273	-0.0591	-0.8351		52.88	0.09807	-0.14468	-0.86194		52.88	0.02923	0.08558	0.02684		52.88	0.17399	0.2901	0.15425	0.206113
52.94	0.1191	-0.0634	-0.8388		52.94	0.09793	-0.1453	-0.86269		52.94	0.02117	0.0819	0.02389		52.94	0.12601	0.27763	0.1373	0.180313
53	0.1186	-0.0704	-0.84		53	0.09779	-0.14592	-0.86345		53	0.02081	0.07552	0.02345		53	0.12387	0.256	0.13477	0.171547
53.06	0.1206	-0.0605	-0.8357		53.06	0.09765	-0.14654	-0.8642		53.06	0.02295	0.08604	0.0285		53.06	0.13661	0.29166	0.16379	0.197353
53.12	0.1187	-0.0579	-0.8422		53.12	0.0975	-0.14716	-0.86495		53.12	0.0212	0.08926	0.02275		53.12	0.12619	0.30258	0.13075	0.186507
53.18	0.1146	-0.0521	-0.8439		53.18	0.09736	-0.14777	-0.8657		53.18	0.01724	0.09567	0.0218		53.18	0.10262	0.32431	0.12529	0.184073
53.24	0.119	-0.0528	-0.8454		53.24	0.09722	-0.14839	-0.86645		53.24	0.02178	0.09559	0.02105		53.24	0.12964	0.32403	0.12098	0.19155
53.3	0.1202	-0.0688	-0.8379		53.3	0.09707	-0.14901	-0.8672		53.3	0.02313	0.08021	0.0293		53.3	0.13768	0.2719	0.16839	0.192657
53.36	0.1135	-0.0593	-0.839		53.36	0.09693	-0.14963	-0.86795		53.36	0.01657	0.09033	0.02895		53.36	0.09863	0.3062	0.16638	0.190403
53.42	0.1164	-0.0583	-0.8401		53.42	0.09679	-0.15025	-0.8687		53.42	0.01961	0.09195	0.0286		53.42	0.11673	0.31169	0.16437	0.197597
53.48	0.1183	-0.0532	-0.8418		53.48	0.09664	-0.15087	-0.86945		53.48	0.02166	0.09767	0.02765		53.48	0.12893	0.33108	0.15891	0.206307
53.54	0.1164	-0.0592	-0.8412		53.54	0.0965	-0.15149	-0.8702		53.54	0.0199	0.09229	0.029		53.54	0.11845	0.31285	0.16667	0.199323
53.6	0.1172	-0.0519	-0.8408		53.6	0.09635	-0.15211	-0.87094		53.6	0.02085	0.10021	0.03014		53.6	0.12411	0.33969	0.17322	0.21234
53.66	0.1135	-0.0594	-0.8468		53.66	0.09621	-0.15272	-0.87169		53.66	0.01729	0.09332	0.02489		53.66	0.10292	0.31634	0.14305	0.187437
53.72	0.1146	-0.0528	-0.8488		53.72	0.09606	-0.15334	-0.87243		53.72	0.01854	0.10054	0.02363		53.72	0.11036	0.34081	0.1358	0.195657
53.78	0.1185	-0.0626	-0.8495		53.78	0.09592	-0.15396	-0.87318		53.78	0.02258	0.09136	0.02368		53.78	0.1344	0.30969	0.13609	0.193393
53.84	0.118	-0.0677	-0.8539		53.84	0.09577	-0.15458	-0.87392		53.84	0.02223	0.08688	0.02002		53.84	0.13232	0.29451	0.11506	0.18063
53.9	0.1122	-0.0682	-0.8503		53.9	0.09562	-0.1552	-0.87466		53.9	0.01658	0.087	0.02436		53.9	0.09869	0.29492	0.14	0.17787
53.96	0.1164	-0.067	-0.851		53.96	0.09548	-0.15582	-0.87541		53.96	0.02092	0.08882	0.02441		53.96	0.12452	0.30108	0.14029	0.18863
54.02	0.1163	-0.0633	-0.8609		54.02	0.09533	-0.15644	-0.87615		54.02	0.02097	0.09314	0.01525		54.02	0.12482	0.31573	0.08764	0.176063
54.08	0.1158	-0.0634	-0.8614		54.08	0.09518	-0.15706	-0.87689		54.08	0.02062	0.09366	0.01549		54.08	0.12274	0.31749	0.08902	0.176417
54.14	0.1181	-0.0688	-0.8538		54.14	0.09503	-0.15768	-0.87763		54.14	0.02307	0.08888	0.02383		54.14	0.13732	0.30129	0.13695	0.191853
54.2	0.108	-0.0794	-0.8572		54.2	0.09489	-0.1583	-0.87837		54.2	0.01311	0.0789	0.02117		54.2	0.07804	0.26746	0.12167	0.155723
54.26	0.1092	-0.0666	-0.8557		54.26	0.09474	-0.15892	-0.87911		54.26	0.01446	0.09232	0.02341		54.26	0.08607	0.31295	0.13454	0.177853
54.32	0.1026	-0.0761	-0.8551		54.32	0.09459	-0.15954	-0.87984		54.32	0.00801	0.08344	0.02474		54.32	0.04768	0.28285	0.14218	0.15757
54.38	0.1141	-0.0725	-0.8518		54.38	0.09444	-0.16016	-0.88058		54.38	0.01966	0.08766	0.02878		54.38	0.11702	0.29715	0.1654	0.19319
54.44	0.1151	-0.0774	-0.8583		54.44	0.09429	-0.16078	-0.88132		54.44	0.02081	0.08338	0.02302		54.44	0.12387	0.28264	0.1323	0.179603
54.5	0.1153	-0.0844	-0.8659		54.5	0.09414	-0.1614	-0.88205		54.5	0.02116	0.077	0.01615		54.5	0.12595	0.26102	0.09282	0.15993
54.56	0.1204	-0.0736	-0.8707		54.56	0.09399	-0.16202	-0.88279		54.56	0.02641	0.08842	0.01209		54.56	0.1572	0.29973	0.06948	0.17547
54.62	0.1186	-0.0763	-0.8617		54.62	0.09384	-0.16264	-0.88352		54.62	0.02476	0.08634	0.02182		54.62	0.14738	0.29268	0.1254	0.188487
54.68	0.1124	-0.0807	-0.8668		54.68	0.09369	-0.16326	-0.88426		54.68	0.01871	0.08256	0.01746		54.68	0.11137	0.27986	0.10034	0.163857
54.74	0.117	-0.0838	-0.8661		54.74	0.09353	-0.16388	-0.88499		54.74	0.02347	0.08008	0.01889		54.74	0.1397	0.27146	0.10856	0.17324
54.8	0.1131	-0.0878	-0.8655		54.8	0.09338	-0.1645	-0.88572		54.8	0.01972	0.0767	0.02022		54.8	0.11738	0.26	0.11621	0.16453
54.86	0.1148	-0.0841	-0.8772		54.86	0.09323	-0.16512	-0.88645		54.86	0.02157	0.08102	0.00925		54.86	0.12839	0.27464	0.05316	0.152063
54.92	0.1106	-0.0789	-0.8787		54.92	0.09308	-0.16574	-0.88719		54.92	0.01752	0.08684	0.00849		54.92	0.10429	0.29437	0.04879	0.14915
54.98	0.1089	-0.0848	-0.8769		54.98	0.09292	-0.16636	-0.88792		54.98	0.01598	0.08156	0.01102		54.98	0.09512	0.27647	0.06333	0.144973
55.04	0.1115	-0.088	-0.8677		55.04	0.09277	-0.16699	-0.88865		55.04	0.01873	0.07899	0.02095		55.04	0.11149	0.26776	0.1204	0.16655
55.1	0.1136	-0.0835	-0.8744		55.1	0.09262	-0.16761	-0.88937		55.1	0.02098	0.08411	0.01497		55.1	0.12488	0.28512	0.08603	0.165343
55.16	0.1133	-0.0846	-0.881		55.16	0.09246	-0.16823	-0.8901		55.16	0.02084	0.08363	0.0091		55.16	0.12405	0.28349	0.0523	0.15328
55.22	0.1124	-0.0916	-0.8736		55.22	0.09231	-0.16885	-0.89083		55.22	0.02009	0.07725	0.01723		55.22	0.11958	0.26186	0.09902	0.160153
55.28	0.1082	-0.0948	-0.8775		55.28	0.09215	-0.16947	-0.89156		55.28	0.01605	0.07467	0.01406		55.28	0.09554	0.25312	0.0808	0.143153
55.34	0.0992	-0.0919	-0.8726		55.34	0.09199	-0.17009	-0.89228		55.34	0.00721	0.07819	0.01968		55.34	0.04292	0.26505	0.1131	0.140357
55.4	0.1085	-0.0909	-0.8695		55.4	0.09184	-0.17071	-0.89301		55.4	0.01666	0.07981	0.02351		55.4	0.09917	0.27054	0.13511	0.168273
55.46	0.1023	-0.0919	-0.879		55.46	0.09168	-0.17134	-0.89374		55.46	0.01062	0.07944	0.01474		55.46	0.06321	0.26929	0.08471	0.13907
55.52	0.1038	-0.088	-0.8823		55.52	0.09152	-0.17196	-0.89446		55.52	0.01228	0.08396	0.01216		55.52	0.0731	0.28461	0.06989	0.142533
55.58	0.101	-0.0935	-0.8907		55.58	0.09137	-0.17258	-0.89518		55.58	0.00963	0.07908	0.00448		55.58	0.05732	0.26807	0.02575	0.117047
55.64	0.0969	-0.092	-0.8884		55.64	0.09121	-0.1732	-0.89591		55.64	0.00569	0.0812	0.00751		55.64	0.03387	0.27525	0.04316	0.117427
55.7	0.109	-0.0989	-0.8888		55.7	0.09105	-0.17382	-0.89663		55.7	0.01795	0.07492	0.00783		55.7	0.10685	0.25397	0.045	0.135273
55.76	0.1074	-0.0963	-0.8893		55.76	0.09089	-0.17445	-0.89735		55.76	0.01651	0.07815	0.00805		55.76	0.09827	0.26492	0.04626	0.136483
55.82	0.102	-0.0869	-0.883		55.82	0.09073	-0.17507	-0.89807		55.82	0.01127	0.08817	0.01507		55.82	0.06708	0.29888	0.08661	0.150857
55.88	0.1	-0.0974	-0.8884		55.88	0.09057	-0.17569	-0.89879		55.88	0.00943	0.07829	0.01039		55.88	0.05613	0.26539	0.05971	0.127077
55.94	0.0939	-0.1022	-0.8892		55.94	0.09041	-0.17631	-0.89951		55.94	0.00349	0.07411	0.01031		55.94	0.02077	0.25122	0.05925	0.110413
56	0.1011	-0.1007	-0.885		56	0.09025	-0.17694	-0.90023		56	0.01085	0.07624	0.01523		56	0.06458	0.25844	0.08753	0.13685
56.06	0.0992	-0.1058	-0.8865		56.06	0.09009	-0.17756	-0.90095		56.06	0.00911	0.07176	0.01445		56.06	0.05423	0.24325	0.08305	0.126843
56.12	0.1062	-0.1093	-0.8945		56.12	0.08993	-0.17818	-0.90167		56.12	0.01627	0.06888	0.00717		56.12	0.09685	0.23349	0.04121	0.12385
56.18	0.0995	-0.1051	-0.8963		56.18	0.08977	-0.1788	-0.90239		56.18	0.00973	0.0737	0.00609		56.18	0.05792	0.24983	0.035	0.11425
56.24	0.1007	-0.1079	-0.8897		56.24	0.08961	-0.17943	-0.9031		56.24	0.01109	0.07153	0.0134		56.24	0.06601	0.24247	0.07701	0.128497
56.3	0.0996	-0.1099	-0.8845		56.3	0.08945	-0.18005	-0.90382		56.3	0.01015	0.07015	0.01932		56.3	0.06042	0.2378	0.11103	0.136417
56.36	0.0964	-0.1164	-0.8957		56.36	0.08928	-0.18067	-0.90454		56.36	0.00712	0.06427	0.00884		56.36	0.04238	0.21786	0.0508	0.10368
56.42	0.1004	-0.1142	-0.8935		56.42	0.08912	-0.1813	-0.90525		56.42	0.01128	0.0671	0.01175		56.42	0.06714	0.22746	0.06753	0.12071
56.48	0.0989	-0.1169	-0.8882		56.48	0.08896	-0.18192	-0.90596		56.48	0.00994	0.06502	0.01776		56.48	0.05917	0.22041	0.10207	0.127217
56.54	0.0979	-0.1244	-0.8988		56.54	0.08879	-0.18255	-0.90668		56.54	0.00911	0.05815	0.00788		56.54	0.05423	0.19712	0.04529	0.09888
56.6	0.1	-0.1135	-0.9047		56.6	0.08863	-0.18317	-0.90739		56.6	0.01137	0.06967	0.00269		56.6	0.06768	0.23617	0.01546	0.106437
56.66	0.095	-0.1071	-0.8996		56.66	0.08846	-0.18379	-0.9081		56.66	0.00654	0.07669	0.0085		56.66	0.03893	0.25997	0.04885	0.115917
56.72	0.088	-0.1128	-0.899		56.72	0.0883	-0.18442	-0.90882		56.72	-0.0003	0.07162	0.00982		56.72	-0.00179	0.24278	0.05644	0.0991433
56.78	0.0921	-0.1223	-0.9039		56.78	0.08813	-0.18504	-0.90953		56.78	0.00397	0.06274	0.00563		56.78	0.02363	0.21268	0.03236	0.0895567
56.84	0.0887	-0.1194	-0.894		56.84	0.08796	-0.18567	-0.91024		56.84	0.00074	0.06627	0.01624		56.84	0.0044	0.22464	0.09333	0.107457
56.9	0.0985	-0.1262	-0.8915		56.9	0.0878	-0.18629	-0.91095		56.9	0.0107	0.06009	0.01945		56.9	0.06369	0.20369	0.11178	0.126387
56.96	0.098	-0.1241	-0.894		56.96	0.08763	-0.18692	-0.91166		56.96	0.01037	0.06282	0.01766		56.96	0.06173	0.21295	0.10149	0.12539
57.02	0.0934	-0.1244	-0.8951		57.02	0.08746	-0.18754	-0.91236		57.02	0.00594	0.06314	0.01726		57.02	0.03536	0.21403	0.0992	0.116197
57.08	0.0967	-0.13	-0.8997		57.08	0.08729	-0.18817	-0.91307		57.08	0.00941	0.05817	0.01337		57.08	0.05601	0.19719	0.07684	0.110013
57.14	0.0919	-0.1262	-0.8938		57.14	0.08712	-0.18879	-0.91378		57.14	0.00478	0.06259	0.01998		57.14	0.02845	0.21217	0.11483	0.118483
57.2	0.0938	-0.1244	-0.8996		57.2	0.08695	-0.18942	-0.91449		57.2	0.00685	0.06502	0.01489		57.2	0.04077	0.22041	0.08557	0.115583
57.26	0.0953	-0.1222	-0.8949		57.26	0.08678	-0.19004	-0.91519		57.26	0.00852	0.06784	0.02029		57.26	0.05071	0.22997	0.11661	0.13243
57.32	0.0941	-0.1246	-0.8971		57.32	0.08661	-0.19067	-0.9159		57.32	0.00749	0.06607	0.0188		57.32	0.04458	0.22397	0.10805	0.125533
57.38	0.0939	-0.1242	-0.8989		57.38	0.08644	-0.19129	-0.9166		57.38	0.00746	0.06709	0.0177		57.38	0.0444	0.22742	0.10172	0.124513
57.44	0.0979	-0.1224	-0.8976		57.44	0.08627	-0.19192	-0.91731		57.44	0.01163	0.06952	0.01971		57.44	0.06923	0.23566	0.11328	0.13939
57.5	0.0947	-0.1298	-0.9046		57.5	0.0861	-0.19254	-0.91801		57.5	0.0086	0.06274	0.01341		57.5	0.05119	0.21268	0.07707	0.113647
57.56	0.084	-0.1265	-0.9026		57.56	0.08593	-0.19317	-0.91872		57.56	-0.00193	0.06667	0.01612		57.56	-0.01149	0.226	0.09264	0.102383
57.62	0.0883	-0.1294	-0.9076		57.62	0.08575	-0.1938	-0.91942		57.62	0.00255	0.0644	0.01182		57.62	0.01518	0.21831	0.06793	0.100473
57.68	0.0905	-0.1318	-0.9154		57.68	0.08558	-0.19442	-0.92012		57.68	0.00492	0.06262	0.00472		57.68	0.02929	0.21227	0.02713	0.0895633
57.74	0.088	-0.1361	-0.9151		57.74	0.08541	-0.19505	-0.92082		57.74	0.00259	0.05895	0.00572		57.74	0.01542	0.19983	0.03287	0.0827067
57.8	0.0882	-0.1307	-0.9099		57.8	0.08523	-0.19568	-0.92152		57.8	0.00297	0.06498	0.01162		57.8	0.01768	0.22027	0.06678	0.101577
57.86	0.0821	-0.138	-0.9076		57.86	0.08506	-0.1963	-0.92222		57.86	-0.00296	0.0583	0.01462		57.86	-0.01762	0.19763	0.08402	0.08801
57.92	0.0811	-0.1328	-0.9068		57.92	0.08488	-0.19693	-0.92292		57.92	-0.00378	0.06413	0.01612		57.92	-0.0225	0.21739	0.09264	0.0958433
57.98	0.0857	-0.1374	-0.9068		57.98	0.08471	-0.19756	-0.92362		57.98	0.00099	0.06016	0.01682		57.98	0.00589	0.20393	0.09667	0.102163
58.04	0.0932	-0.1397	-0.911		58.04	0.08453	-0.19818	-0.92432		58.04	0.00867	0.05848	0.01332		58.04	0.05161	0.19824	0.07655	0.1088
58.1	0.0845	-0.1357	-0.9095		58.1	0.08435	-0.19881	-0.92502		58.1	0.00015	0.06311	0.01552		58.1	0.000892857	0.21393	0.0892	0.101341
58.16	0.0815	-0.1375	-0.9086		58.16	0.08418	-0.19944	-0.92572		58.16	-0.00268	0.06194	0.01712		58.16	-0.01595	0.20997	0.09839	0.09747
58.22	0.083	-0.1357	-0.9074		58.22	0.084	-0.20007	-0.92641		58.22	-0.001	0.06437	0.01901		58.22	-0.00595	0.2182	0.10925	0.107167
58.28	0.0877	-0.1407	-0.9068		58.28	0.08382	-0.20069	-0.92711		58.28	0.00388	0.05999	0.02031		58.28	0.0231	0.20336	0.11672	0.114393
58.34	0.0849	-0.1432	-0.9161		58.34	0.08364	-0.20132	-0.92781		58.34	0.00126	0.05812	0.01171		58.34	0.0075	0.19702	0.0673	0.0906067
58.4	0.0888	-0.1426	-0.9139		58.4	0.08346	-0.20195	-0.9285		58.4	0.00534	0.05935	0.0146		58.4	0.03179	0.20119	0.08391	0.10563
58.46	0.0878	-0.1487	-0.9147		58.46	0.08328	-0.20258	-0.9292		58.46	0.00452	0.05388	0.0145		58.46	0.0269	0.18264	0.08333	0.0976233
58.52	0.0867	-0.1386	-0.9142		58.52	0.0831	-0.20321	-0.92989		58.52	0.0036	0.06461	0.01569		58.52	0.02143	0.21902	0.09017	0.110207
58.58	0.0854	-0.1521	-0.9146		58.58	0.08292	-0.20384	-0.93058		58.58	0.00248	0.05174	0.01598		58.58	0.01476	0.17539	0.09184	0.0939967
58.64	0.0812	-0.1581	-0.9037		58.64	0.08274	-0.20447	-0.93128		58.64	-0.00154	0.04637	0.02758		58.64	-0.00917	0.15719	0.15851	0.102177
58.7	0.0806	-0.1619	-0.9098		58.7	0.08256	-0.20509	-0.93197		58.7	-0.00196	0.04319	0.02217		58.7	-0.01167	0.14641	0.12741	0.0873833
58.76	0.0887	-0.159	-0.922		58.76	0.08237	-0.20572	-0.93266		58.76	0.00633	0.04672	0.01066		58.76	0.03768	0.15837	0.06126	0.08577
58.82	0.0765	-0.156	-0.9193		58.82	0.08219	-0.20635	-0.93335		58.82	-0.00569	0.05035	0.01405		58.82	-0.03387	0.17068	0.08075	0.07252
58.88	0.0805	-0.159	-0.9182		58.88	0.08201	-0.20698	-0.93404		58.88	-0.00151	0.04798	0.01584		58.88	-0.00899	0.16264	0.09103	0.08156
58.94	0.0886	-0.1569	-0.9159		58.94	0.08182	-0.20761	-0.93473		58.94	0.00678	0.05071	0.01883		58.94	0.04036	0.1719	0.10822	0.106827
59	0.0946	-0.1534	-0.9248		59	0.08164	-0.20824	-0.93542		59	0.01296	0.05484	0.01062		59	0.07714	0.1859	0.06103	0.108023
59.06	0.0913	-0.1505	-0.9265		59.06	0.08145	-0.20887	-0.93611		59.06	0.00985	0.05837	0.00961		59.06	0.05863	0.19786	0.05523	0.103907
59.12	0.099	-0.1577	-0.9301		59.12	0.08127	-0.2095	-0.9368		59.12	0.01773	0.0518	0.0067		59.12	0.10554	0.17559	0.03851	0.106547
59.18	0.0902	-0.1584	-0.9293		59.18	0.08108	-0.21013	-0.93749		59.18	0.00912	0.05173	0.00819		59.18	0.05429	0.17536	0.04707	0.09224
59.24	0.088	-0.1549	-0.9279		59.24	0.0809	-0.21076	-0.93818		59.24	0.0071	0.05586	0.01028		59.24	0.04226	0.18936	0.05908	0.0969
59.3	0.088	-0.1535	-0.9236		59.3	0.08071	-0.21139	-0.93886		59.3	0.00729	0.05789	0.01526		59.3	0.04339	0.19624	0.0877	0.10911
59.36	0.0811	-0.1617	-0.9294		59.36	0.08052	-0.21203	-0.93955		59.36	0.00058	0.05033	0.01015		59.36	0.00345	0.17061	0.05833	0.0774633
59.42	0.0914	-0.1656	-0.9297		59.42	0.08033	-0.21266	-0.94024		59.42	0.01107	0.04706	0.01054		59.42	0.06589	0.15953	0.06057	0.09533
59.48	0.0904	-0.1717	-0.9238		59.48	0.08014	-0.21329	-0.94092		59.48	0.01026	0.04159	0.01712		59.48	0.06107	0.14098	0.09839	0.100147
59.54	0.0768	-0.1634	-0.9277		59.54	0.07995	-0.21392	-0.94161		59.54	-0.00315	0.05052	0.01391		59.54	-0.01875	0.17125	0.07994	0.07748
59.6	0.0858	-0.1737	-0.9338		59.6	0.07976	-0.21455	-0.94229		59.6	0.00604	0.04085	0.00849		59.6	0.03595	0.13847	0.04879	0.0744033
59.66	0.0795	-0.1672	-0.9379		59.66	0.07957	-0.21518	-0.94297		59.66	-7e-05	0.04798	0.00507		59.66	-0.000416667	0.16264	0.02914	0.0637878
59.72	0.0837	-0.17	-0.9351		59.72	0.07938	-0.21581	-0.94366		59.72	0.00432	0.04581	0.00856		59.72	0.02571	0.15529	0.0492	0.0767333
59.78	0.0908	-0.1616	-0.9328		59.78	0.07919	-0.21645	-0.94434		59.78	0.01161	0.05485	0.01154		59.78	0.06911	0.18593	0.06632	0.10712
59.84	0.0819	-0.1655	-0.9366		59.84	0.079	-0.21708	-0.94502		59.84	0.0029	0.05158	0.00842		59.84	0.01726	0.17485	0.04839	0.0801667
59.9	0.0751	-0.175	-0.9358		59.9	0.0788	-0.21771	-0.9457		59.9	-0.0037	0.04271	0.0099		59.9	-0.02202	0.14478	0.0569	0.0598867
59.96	0.0747	-0.1691	-0.9247		59.96	0.07861	-0.21834	-0.94639		59.96	-0.00391	0.04924	0.02169		59.96	-0.02327	0.16692	0.12466	0.0894367
60.02	0.0729	-0.1706	-0.9235		60.02	0.07842	-0.21898	-0.94707		60.02	-0.00552	0.04838	0.02357		60.02	-0.03286	0.164	0.13546	0.0888667
60.08	0.0732	-0.173	-0.9197		60.08	0.07822	-0.21961	-0.94775		60.08	-0.00502	0.04661	0.02805		60.08	-0.02988	0.158	0.16121	0.0964433
60.14	0.078	-0.1752	-0.921		60.14	0.07802	-0.22024	-0.94843		60.14	-2e-05	0.04504	0.02743		60.14	-0.000119048	0.15268	0.15764	0.1034
60.2	0.075	-0.1771	-0.9191		60.2	0.07783	-0.22088	-0.94911		60.2	-0.00283	0.04378	0.03001		60.2	-0.01685	0.14841	0.17247	0.101343
60.26	0.0801	-0.1711	-0.922		60.26	0.07763	-0.22151	-0.94978		60.26	0.00247	0.05041	0.02778		60.26	0.0147	0.17088	0.15966	0.11508
60.32	0.0723	-0.1681	-0.9188		60.32	0.07744	-0.22215	-0.95046		60.32	-0.00514	0.05405	0.03166		60.32	-0.0306	0.18322	0.18195	0.111523
60.38	0.0782	-0.1792	-0.9311		60.38	0.07724	-0.22278	-0.95114		60.38	0.00096	0.04358	0.02004		60.38	0.00571	0.14773	0.11517	0.0895367
60.44	0.0739	-0.1787	-0.9348		60.44	0.07704	-0.22341	-0.95182		60.44	-0.00314	0.04471	0.01702		60.44	-0.01869	0.15156	0.09782	0.0768967
60.5	0.0719	-0.1729	-0.9332		60.5	0.07684	-0.22405	-0.95249		60.5	-0.00494	0.05115	0.01929		60.5	-0.0294	0.17339	0.11086	0.08495
60.56	0.0676	-0.179	-0.9402		60.56	0.07664	-0.22468	-0.95317		60.56	-0.00904	0.04568	0.01297		60.56	-0.05381	0.15485	0.07454	0.0585267
60.62	0.0741	-0.178	-0.9397		60.62	0.07644	-0.22532	-0.95384		60.62	-0.00234	0.04732	0.01414		60.62	-0.01393	0.16041	0.08126	0.0759133
60.68	0.0747	-0.1794	-0.9326		60.68	0.07624	-0.22595	-0.95452		60.68	-0.00154	0.04655	0.02192		60.68	-0.00917	0.1578	0.12598	0.0915367
60.74	0.0732	-0.1922	-0.9307		60.74	0.07604	-0.22659	-0.95519		60.74	-0.00284	0.03439	0.02449		60.74	-0.0169	0.11658	0.14075	0.0801433
60.8	0.0764	-0.1893	-0.9321		60.8	0.07584	-0.22722	-0.95587		60.8	0.00056	0.03792	0.02377		60.8	0.00333	0.12854	0.13661	0.0894933
60.86	0.0755	-0.1851	-0.9429		60.86	0.07563	-0.22786	-0.95654		60.86	-0.00013	0.04276	0.01364		60.86	-0.00077381	0.14495	0.07839	0.0741887
60.92	0.0842	-0.1881	-0.9381		60.92	0.07543	-0.2285	-0.95722		60.92	0.00877	0.0404	0.01912		60.92	0.0522	0.13695	0.10989	0.09968
60.98	0.0869	-0.1857	-0.9426		60.98	0.07523	-0.22913	-0.95789		60.98	0.01167	0.04343	0.01529		60.98	0.06946	0.14722	0.08787	0.101517
61.04	0.0769	-0.1923	-0.9428		61.04	0.07502	-0.22977	-0.95856		61.04	0.00188	0.03747	0.01576		61.04	0.01119	0.12702	0.09057	0.07626
61.1	0.0702	-0.1951	-0.9426		61.1	0.07482	-0.23041	-0.95923		61.1	-0.00462	0.03531	0.01663		61.1	-0.0275	0.11969	0.09557	0.0625867
61.16	0.0777	-0.1994	-0.9469		61.16	0.07461	-0.23104	-0.9599		61.16	0.00309	0.03164	0.013		61.16	0.01839	0.10725	0.07471	0.0667833
61.22	0.0821	-0.1994	-0.9534		61.22	0.07441	-0.23168	-0.96057		61.22	0.00769	0.03228	0.00717		61.22	0.04577	0.10942	0.04121	0.0654667
61.28	0.0779	-0.2016	-0.9479		61.28	0.0742	-0.23232	-0.96124		61.28	0.0037	0.03072	0.01334		61.28	0.02202	0.10414	0.07667	0.06761
61.34	0.0758	-0.1949	-0.9418		61.34	0.07399	-0.23295	-0.96191		61.34	0.00181	0.03805	0.02011		61.34	0.01077	0.12898	0.11557	0.0851067
61.4	0.0812	-0.201	-0.9499		61.4	0.07378	-0.23359	-0.96258		61.4	0.00742	0.03259	0.01268		61.4	0.04417	0.11047	0.07287	0.0758367
61.46	0.0748	-0.2089	-0.9487		61.46	0.07358	-0.23423	-0.96325		61.46	0.00122	0.02533	0.01455		61.46	0.00726	0.08586	0.08362	0.0589133
61.52	0.0761	-0.2065	-0.9554		61.52	0.07337	-0.23487	-0.96392		61.52	0.00273	0.02837	0.00852		61.52	0.01625	0.09617	0.04897	0.0537967
61.58	0.0623	-0.2119	-0.9546		61.58	0.07316	-0.23551	-0.96459		61.58	-0.01086	0.02361	0.00999		61.58	-0.06464	0.08003	0.05741	0.0242667
61.64	0.0781	-0.2053	-0.961		61.64	0.07295	-0.23614	-0.96526		61.64	0.00515	0.03084	0.00426		61.64	0.03065	0.10454	0.02448	0.0532233
61.7	0.0726	-0.2143	-0.9561		61.7	0.07273	-0.23678	-0.96592		61.7	-0.00013	0.02248	0.00982		61.7	-0.00077381	0.0762	0.05644	0.0439554
61.76	0.0749	-0.2058	-0.9464		61.76	0.07252	-0.23742	-0.96659		61.76	0.00238	0.03162	0.02019		61.76	0.01417	0.10719	0.11603	0.07913
61.82	0.0711	-0.2156	-0.9478		61.82	0.07231	-0.23806	-0.96726		61.82	-0.00121	0.02246	0.01946		61.82	-0.0072	0.07614	0.11184	0.06026
61.88	0.0752	-0.2096	-0.9487		61.88	0.0721	-0.2387	-0.96792		61.88	0.0031	0.0291	0.01922		61.88	0.01845	0.09864	0.11046	0.07585
61.94	0.068	-0.2133	-0.9574		61.94	0.07188	-0.23934	-0.96859		61.94	-0.00388	0.02604	0.01119		61.94	-0.0231	0.08827	0.06431	0.04316
62	0.0781	-0.2113	-0.9602		62	0.07167	-0.23998	-0.96925		62	0.00643	0.02868	0.00905		62	0.03827	0.09722	0.05201	0.0625
62.06	0.0701	-0.2116	-0.9574		62.06	0.07145	-0.24062	-0.96992		62.06	-0.00135	0.02902	0.01252		62.06	-0.00804	0.09837	0.07195	0.0540933
62.12	0.0665	-0.2227	-0.9559		62.12	0.07124	-0.24126	-0.97058		62.12	-0.00474	0.01856	0.01468		62.12	-0.02821	0.06292	0.08437	0.0396933
62.18	0.0581	-0.2256	-0.9646		62.18	0.07102	-0.2419	-0.97124		62.18	-0.01292	0.0163	0.00664		62.18	-0.0769	0.05525	0.03816	0.00550333
62.24	0.0658	-0.2271	-0.9668		62.24	0.0708	-0.24254	-0.97191		62.24	-0.005	0.01544	0.00511		62.24	-0.02976	0.05234	0.02937	0.0173167
62.3	0.0664	-0.2277	-0.9623		62.3	0.07059	-0.24318	-0.97257		62.3	-0.00419	0.01548	0.01027		62.3	-0.02494	0.05247	0.05902	0.02885
62.36	0.0654	-0.2307	-0.9608		62.36	0.07037	-0.24382	-0.97323		62.36	-0.00497	0.01312	0.01243		62.36	-0.02958	0.04447	0.07144	0.0287767
62.42	0.0628	-0.2182	-0.9646		62.42	0.07015	-0.24447	-0.97389		62.42	-0.00735	0.02627	0.00929		62.42	-0.04375	0.08905	0.05339	0.0328967
62.48	0.0718	-0.2196	-0.9649		62.48	0.06993	-0.24511	-0.97455		62.48	0.00187	0.02551	0.00965		62.48	0.01113	0.08647	0.05546	0.05102
62.54	0.0756	-0.2271	-0.9676		62.54	0.06971	-0.24575	-0.97521		62.54	0.00589	0.01865	0.00761		62.54	0.03506	0.06322	0.04374	0.04734
62.6	0.0724	-0.2278	-0.9643		62.6	0.06949	-0.24639	-0.97588		62.6	0.00291	0.01859	0.01158		62.6	0.01732	0.06302	0.06655	0.0489633
62.66	0.0757	-0.2275	-0.9685		62.66	0.06926	-0.24703	-0.97654		62.66	0.00644	0.01953	0.00804		62.66	0.03833	0.0662	0.04621	0.0502467
62.72	0.0679	-0.2264	-0.9644		62.72	0.06904	-0.24768	-0.97719		62.72	-0.00114	0.02128	0.01279		62.72	-0.00679	0.07214	0.07351	0.0462867
62.78	0.0708	-0.2237	-0.9691		62.78	0.06882	-0.24832	-0.97785		62.78	0.00198	0.02462	0.00875		62.78	0.01179	0.08346	0.05029	0.0485133
62.84	0.0757	-0.2387	-0.9677		62.84	0.0686	-0.24896	-0.97851		62.84	0.0071	0.01026	0.01081		62.84	0.04226	0.03478	0.06213	0.04639
62.9	0.0763	-0.2361	-0.9671		62.9	0.06837	-0.24961	-0.97917		62.9	0.00793	0.01351	0.01207		62.9	0.0472	0.0458	0.06937	0.0541233
62.96	0.0757	-0.2287	-0.9641		62.96	0.06815	-0.25025	-0.97983		62.96	0.00755	0.02155	0.01573		62.96	0.04494	0.07305	0.0904	0.0694633
63.02	0.0787	-0.24	-0.9699		63.02	0.06792	-0.25089	-0.98049		63.02	0.01078	0.01089	0.01059		63.02	0.06417	0.03692	0.06086	0.0539833
63.08	0.0714	-0.2356	-0.9695		63.08	0.06769	-0.25154	-0.98114		63.08	0.00371	0.01594	0.01164		63.08	0.02208	0.05403	0.0669	0.04767
63.14	0.0674	-0.2345	-0.9758		63.14	0.06747	-0.25218	-0.9818		63.14	-7e-05	0.01768	0.006		63.14	-0.000416667	0.05993	0.03448	0.0313311
63.2	0.0818	-0.2348	-0.9724		63.2	0.06724	-0.25283	-0.98245		63.2	0.01456	0.01803	0.01005		63.2	0.08667	0.06112	0.05776	0.0685167
63.26	0.0729	-0.2337	-0.9657		63.26	0.06701	-0.25347	-0.98311		63.26	0.00589	0.01977	0.01741		63.26	0.03506	0.06702	0.10006	0.06738
63.32	0.0683	-0.2378	-0.9662		63.32	0.06678	-0.25412	-0.98377		63.32	0.00152	0.01632	0.01757		63.32	0.00905	0.05532	0.10098	0.0551167
63.38	0.0767	-0.2368	-0.9637		63.38	0.06655	-0.25476	-0.98442		63.38	0.01015	0.01796	0.02072		63.38	0.06042	0.06088	0.11908	0.0801267
63.44	0.0816	-0.2325	-0.9712		63.44	0.06632	-0.25541	-0.98508		63.44	0.01528	0.02291	0.01388		63.44	0.09095	0.07766	0.07977	0.0827933
63.5	0.0752	-0.2408	-0.9706		63.5	0.06609	-0.25606	-0.98573		63.5	0.00911	0.01526	0.01513		63.5	0.05423	0.05173	0.08695	0.0643033
63.56	0.0728	-0.2352	-0.9788		63.56	0.06586	-0.2567	-0.98638		63.56	0.00694	0.0215	0.00758		63.56	0.04131	0.07288	0.04356	0.0525833
63.62	0.0721	-0.2445	-0.9762		63.62	0.06562	-0.25735	-0.98704		63.62	0.00648	0.01285	0.01084		63.62	0.03857	0.04356	0.0623	0.0481433
63.68	0.0738	-0.2316	-0.9841		63.68	0.06539	-0.258	-0.98769		63.68	0.00841	0.0264	0.00359		63.68	0.05006	0.08949	0.02063	0.0533933
63.74	0.0742	-0.2379	-0.9946		63.74	0.06515	-0.25864	-0.98834		63.74	0.00905	0.02074	-0.00626		63.74	0.05387	0.07031	-0.03598	0.0294
63.8	0.0743	-0.2454	-0.9781		63.8	0.06492	-0.25929	-0.98899		63.8	0.00938	0.01389	0.01089		63.8	0.05583	0.04708	0.06259	0.0551667
63.86	0.0752	-0.2482	-0.9822		63.86	0.06468	-0.25994	-0.98965		63.86	0.01052	0.01174	0.00745		63.86	0.06262	0.0398	0.04282	0.0484133
63.92	0.0789	-0.2398	-0.9806		63.92	0.06445	-0.26058	-0.9903		63.92	0.01445	0.02078	0.0097		63.92	0.08601	0.07044	0.05575	0.0707333
63.98	0.0775	-0.2578	-0.9819		63.98	0.06421	-0.26123	-0.99095		63.98	0.01329	0.00343	0.00905		63.98	0.07911	0.01163	0.05201	0.0475833
64.04	0.0742	-0.2458	-0.9768		64.04	0.06397	-0.26188	-0.9916		64.04	0.01023	0.01608	0.0148		64.04	0.06089	0.05451	0.08506	0.06682
64.1	0.0742	-0.2432	-0.9866		64.1	0.06373	-0.26253	-0.99225		64.1	0.01047	0.01933	0.00565		64.1	0.06232	0.06553	0.03247	0.05344
64.16	0.071	-0.2437	-0.985		64.16	0.06349	-0.26318	-0.9929		64.16	0.00751	0.01948	0.0079		64.16	0.0447	0.06603	0.0454	0.0520433
64.22	0.0722	-0.2406	-0.985		64.22	0.06325	-0.26383	-0.99355		64.22	0.00895	0.02323	0.00855		64.22	0.05327	0.07875	0.04914	0.0603867
64.28	0.0703	-0.2452	-0.9809		64.28	0.06301	-0.26448	-0.9942		64.28	0.00729	0.01928	0.0133		64.28	0.04339	0.06536	0.07644	0.06173
64.34	0.068	-0.2446	-0.98		64.34	0.06277	-0.26513	-0.99484		64.34	0.00523	0.02053	0.01484		64.34	0.03113	0.06959	0.08529	0.0620033
64.4	0.071	-0.2485	-0.9835		64.4	0.06253	-0.26578	-0.99549		64.4	0.00847	0.01728	0.01199		64.4	0.05042	0.05858	0.06891	0.0593033
64.46	0.0697	-0.2407	-0.9898		64.46	0.06229	-0.26643	-0.99614		64.46	0.00741	0.02573	0.00634		64.46	0.04411	0.08722	0.03644	0.0559233
64.52	0.0687	-0.241	-0.9931		64.52	0.06204	-0.26708	-0.99679		64.52	0.00666	0.02608	0.00369		64.52	0.03964	0.08841	0.02121	0.0497533
64.58	0.066	-0.2443	-0.9906		64.58	0.0618	-0.26773	-0.99743		64.58	0.0042	0.02343	0.00683		64.58	0.025	0.07942	0.03925	0.04789
64.64	0.0762	-0.2522	-0.9915		64.64	0.06155	-0.26838	-0.99808		64.64	0.01465	0.01618	0.00658		64.64	0.0872	0.05485	0.03782	0.0599567
64.7	0.0778	-0.2492	-0.9928		64.7	0.06131	-0.26903	-0.99873		64.7	0.01649	0.01983	0.00593		64.7	0.09815	0.06722	0.03408	0.0664833
64.76	0.0726	-0.2536	-0.9828		64.76	0.06106	-0.26968	-0.99937		64.76	0.01154	0.01608	0.01657		64.76	0.06869	0.05451	0.09523	0.07281
64.82	0.071	-0.2554	-0.9908		64.82	0.06081	-0.27033	-1.00002		64.82	0.01019	0.01493	0.00922		64.82	0.06065	0.05061	0.05299	0.05475
64.88	0.0732	-0.2573	-0.9886		64.88	0.06056	-0.27099	-1.00066		64.88	0.01264	0.01369	0.01206		64.88	0.07524	0.04641	0.06931	0.0636533
64.94	0.0666	-0.2425	-0.9886		64.94	0.06031	-0.27164	-1.00131		64.94	0.00629	0.02914	0.01271		64.94	0.03744	0.09878	0.07305	0.0697567
65	0.0709	-0.25	-0.9873		65	0.06006	-0.27229	-1.00195		65	0.01084	0.02229	0.01465		65	0.06452	0.07556	0.0842	0.07476
65.06	0.068	-0.2556	-0.9915		65.06	0.05981	-0.27295	-1.0026		65.06	0.00819	0.01735	0.0111		65.06	0.04875	0.05881	0.06379	0.0571167
65.12	0.0665	-0.2582	-0.9888		65.12	0.05956	-0.2736	-1.00324		65.12	0.00694	0.0154	0.01444		65.12	0.04131	0.0522	0.08299	0.0588333
65.18	0.0711	-0.264	-0.9926		65.18	0.05931	-0.27425	-1.00389		65.18	0.01179	0.01025	0.01129		65.18	0.07018	0.03475	0.06489	0.0566067
65.24	0.0623	-0.2581	-0.9982		65.24	0.05906	-0.27491	-1.00453		65.24	0.00324	0.01681	0.00633		65.24	0.01929	0.05698	0.03638	0.03755
65.3	0.0656	-0.2599	-0.9948		65.3	0.0588	-0.27556	-1.00517		65.3	0.0068	0.01566	0.01037		65.3	0.04048	0.05308	0.0596	0.0510533
65.36	0.0628	-0.2575	-0.9979		65.36	0.05855	-0.27622	-1.00581		65.36	0.00425	0.01872	0.00791		65.36	0.0253	0.06346	0.04546	0.04474
65.42	0.0685	-0.2687	-1		65.42	0.05829	-0.27687	-1.00646		65.42	0.01021	0.00817	0.00646		65.42	0.06077	0.02769	0.03713	0.0418633
65.48	0.0673	-0.2725	-1.0035		65.48	0.05804	-0.27753	-1.0071		65.48	0.00926	0.00503	0.0036		65.48	0.05512	0.01705	0.02069	0.0309533
65.54	0.0697	-0.2678	-1.0012		65.54	0.05778	-0.27818	-1.00774		65.54	0.01192	0.01038	0.00654		65.54	0.07095	0.03519	0.03759	0.04791
65.6	0.0658	-0.2737	-0.9922		65.6	0.05752	-0.27884	-1.00838		65.6	0.00828	0.00514	0.01618		65.6	0.04929	0.01742	0.09299	0.0532333
65.66	0.0676	-0.273	-1.0016		65.66	0.05727	-0.27949	-1.00902		65.66	0.01033	0.00649	0.00742		65.66	0.06149	0.022	0.04264	0.0420433
65.72	0.0645	-0.2738	-1.0048		65.72	0.05701	-0.28015	-1.00966		65.72	0.00749	0.00635	0.00486		65.72	0.04458	0.02153	0.02793	0.0313467
65.78	0.07	-0.2824	-1.0058		65.78	0.05675	-0.28081	-1.0103		65.78	0.01325	-0.00159	0.0045		65.78	0.07887	-0.00539	0.02586	0.0331133
65.84	0.0681	-0.2784	-0.9999		65.84	0.05649	-0.28146	-1.01094		65.84	0.01161	0.00306	0.01104		65.84	0.06911	0.01037	0.06345	0.0476433
65.9	0.0691	-0.2746	-1.0012		65.9	0.05622	-0.28212	-1.01158		65.9	0.01288	0.00752	0.01038		65.9	0.07667	0.02549	0.05966	0.05394
65.96	0.0695	-0.2742	-1.0035		65.96	0.05596	-0.28278	-1.01222		65.96	0.01354	0.00858	0.00872		65.96	0.0806	0.02908	0.05011	0.0532633
66.02	0.0642	-0.2804	-0.9992		66.02	0.0557	-0.28343	-1.01286		66.02	0.0085	0.00303	0.01366		66.02	0.0506	0.01027	0.07851	0.04646
66.08	0.0614	-0.2789	-0.9907		66.08	0.05544	-0.28409	-1.0135		66.08	0.00596	0.00519	0.0228		66.08	0.03548	0.01759	0.13103	0.0613667
66.14	0.0678	-0.2786	-0.996		66.14	0.05517	-0.28475	-1.01413		66.14	0.01263	0.00615	0.01813		66.14	0.07518	0.02085	0.1042	0.0667433
66.2	0.0633	-0.2787	-0.9989		66.2	0.05491	-0.28541	-1.01477		66.2	0.00839	0.00671	0.01587		66.2	0.04994	0.02275	0.09121	0.0546333
66.26	0.0648	-0.2774	-0.9959		66.26	0.05464	-0.28607	-1.01541		66.26	0.01016	0.00867	0.01951		66.26	0.06048	0.02939	0.11213	0.0673333
66.32	0.0559	-0.2779	-1.0019		66.32	0.05437	-0.28673	-1.01605		66.32	0.00153	0.00883	0.01415		66.32	0.00911	0.02993	0.08132	0.04012
66.38	0.0549	-0.2866	-1.0048		66.38	0.0541	-0.28739	-1.01668		66.38	0.0008	0.00079	0.01188		66.38	0.00476	0.00268	0.06828	0.02524
66.44	0.0568	-0.2751	-0.9951		66.44	0.05384	-0.28805	-1.01732		66.44	0.00296	0.01295	0.02222		66.44	0.01762	0.0439	0.1277	0.0630733
66.5	0.0568	-0.2726	-1.001		66.5	0.05357	-0.28871	-1.01796		66.5	0.00323	0.01611	0.01696		66.5	0.01923	0.05461	0.09747	0.0571033
66.56	0.0529	-0.2767	-0.9981		66.56	0.0533	-0.28937	-1.01859		66.56	-0.0004	0.01267	0.02049		66.56	-0.00238	0.04295	0.11776	0.0527767
66.62	0.0501	-0.2866	-1.004		66.62	0.05302	-0.29003	-1.01923		66.62	-0.00292	0.00343	0.01523		66.62	-0.01738	0.01163	0.08753	0.02726
66.68	0.0566	-0.2785	-1.0051		66.68	0.05275	-0.29069	-1.01986		66.68	0.00385	0.01219	0.01476		66.68	0.02292	0.04132	0.08483	0.04969
66.74	0.062	-0.2875	-1.001		66.74	0.05248	-0.29135	-1.0205		66.74	0.00952	0.00385	0.0195		66.74	0.05667	0.01305	0.11207	0.0605967
66.8	0.0604	-0.2863	-0.9979		66.8	0.05221	-0.29201	-1.02113		66.8	0.00819	0.00571	0.02323		66.8	0.04875	0.01936	0.13351	0.0672067
66.86	0.0625	-0.2895	-1.0029		66.86	0.05193	-0.29268	-1.02177		66.86	0.01057	0.00318	0.01887		66.86	0.06292	0.01078	0.10845	0.0607167
66.92	0.0554	-0.2843	-1.0089		66.92	0.05166	-0.29334	-1.0224		66.92	0.00374	0.00904	0.0135		66.92	0.02226	0.03064	0.07759	0.0434967
66.98	0.0613	-0.2889	-1.0157		66.98	0.05138	-0.294	-1.02303		66.98	0.00992	0.0051	0.00733		66.98	0.05905	0.01729	0.04213	0.03949
67.04	0.0622	-0.2877	-1.0239		67.04	0.0511	-0.29467	-1.02367		67.04	0.0111	0.00697	-0.00023		67.04	0.06607	0.02363	-0.00132	0.02946
67.1	0.0584	-0.2861	-1.0208		67.1	0.05082	-0.29533	-1.0243		67.1	0.00758	0.00923	0.0035		67.1	0.04512	0.03129	0.02011	0.0321733
67.16	0.0601	-0.2871	-1.022		67.16	0.05055	-0.29599	-1.02493		67.16	0.00955	0.00889	0.00293		67.16	0.05685	0.03014	0.01684	0.03461
67.22	0.0543	-0.2889	-1.0187		67.22	0.05027	-0.29666	-1.02557		67.22	0.00403	0.00776	0.00687		67.22	0.02399	0.02631	0.03948	0.0299267
67.28	0.061	-0.2957	-1.0204		67.28	0.04999	-0.29732	-1.0262		67.28	0.01101	0.00162	0.0058		67.28	0.06554	0.00549	0.03333	0.0347867
67.34	0.0641	-0.2902	-1.02		67.34	0.0497	-0.29799	-1.02683		67.34	0.0144	0.00779	0.00683		67.34	0.08571	0.02641	0.03925	0.0504567
67.4	0.0594	-0.2978	-1.0173		67.4	0.04942	-0.29865	-1.02746		67.4	0.00998	0.00085	0.01016		67.4	0.0594	0.00288	0.05839	0.0402233
67.46	0.0594	-0.2987	-1.019		67.46	0.04914	-0.29932	-1.02809		67.46	0.01026	0.00062	0.00909		67.46	0.06107	0.0021	0.05224	0.03847
67.52	0.0577	-0.3003	-1.0181		67.52	0.04886	-0.29998	-1.02873		67.52	0.00884	-0.00032	0.01063		67.52	0.05262	-0.00108	0.06109	0.0375433
67.58	0.0513	-0.3009	-1.0174		67.58	0.04857	-0.30065	-1.02936		67.58	0.00273	-0.00025	0.01196		67.58	0.01625	-0.000847458	0.06874	0.0280475
67.64	0.0591	-0.2876	-1.0219		67.64	0.04829	-0.30132	-1.02999		67.64	0.01081	0.01372	0.00809		67.64	0.06435	0.04651	0.04649	0.05245
67.7	0.0582	-0.3026	-1.0273		67.7	0.048	-0.30198	-1.03062		67.7	0.0102	-0.00062	0.00332		67.7	0.06071	-0.0021	0.01908	0.0258967
67.76	0.0514	-0.3046	-1.0188		67.76	0.04771	-0.30265	-1.03125		67.76	0.00369	-0.00195	0.01245		67.76	0.02196	-0.00661	0.07155	0.0289667
67.82	0.0513	-0.305	-1.0286		67.82	0.04742	-0.30332	-1.03188		67.82	0.00388	-0.00168	0.00328		67.82	0.0231	-0.00569	0.01885	0.0120867
67.88	0.0445	-0.3083	-1.0279		67.88	0.04714	-0.30399	-1.03251		67.88	-0.00264	-0.00431	0.00461		67.88	-0.01571	-0.01461	0.02649	-0.00127667
67.94	0.0534	-0.3121	-1.0323		67.94	0.04685	-0.30465	-1.03314		67.94	0.00655	-0.00745	0.00084		67.94	0.03899	-0.02525	0.00483	0.00619
68	0.0575	-0.3053	-1.0264		68	0.04656	-0.30532	-1.03376		68	0.01094	2e-05	0.00736		68	0.06512	6.77966e-05	0.0423	0.0358293
68.06	0.0539	-0.3022	-1.0286		68.06	0.04626	-0.30599	-1.03439		68.06	0.00764	0.00379	0.00579		68.06	0.04548	0.01285	0.03328	0.0305367
68.12	0.0475	-0.3039	-1.0302		68.12	0.04597	-0.30666	-1.03502		68.12	0.00153	0.00276	0.00482		68.12	0.00911	0.00936	0.0277	0.01539
68.18	0.0513	-0.3088	-1.0219		68.18	0.04568	-0.30733	-1.03565		68.18	0.00562	-0.00147	0.01375		68.18	0.03345	-0.00498	0.07902	0.03583
68.24	0.053	-0.3133	-1.02		68.24	0.04538	-0.308	-1.03628		68.24	0.00762	-0.0053	0.01628		68.24	0.04536	-0.01797	0.09356	0.0403167
68.3	0.0561	-0.3119	-1.0316		68.3	0.04509	-0.30867	-1.03691		68.3	0.01101	-0.00323	0.00531		68.3	0.06554	-0.01095	0.03052	0.02837
68.36	0.0551	-0.2989	-1.0274		68.36	0.04479	-0.30934	-1.03753		68.36	0.01031	0.01044	0.01013		68.36	0.06137	0.03539	0.05822	0.05166
68.42	0.0516	-0.3131	-1.0279		68.42	0.0445	-0.31001	-1.03816		68.42	0.0071	-0.00309	0.01026		68.42	0.04226	-0.01047	0.05897	0.0302533
68.48	0.0502	-0.3156	-1.0362		68.48	0.0442	-0.31068	-1.03879		68.48	0.006	-0.00492	0.00259		68.48	0.03571	-0.01668	0.01489	0.0113067
68.54	0.05	-0.3188	-1.0402		68.54	0.0439	-0.31135	-1.03941		68.54	0.0061	-0.00745	-0.00079		68.54	0.03631	-0.02525	-0.00454	0.00217333
68.6	0.0423	-0.3185	-1.0255		68.6	0.0436	-0.31203	-1.04004		68.6	-0.0013	-0.00647	0.01454		68.6	-0.00774	-0.02193	0.08356	0.0179633
68.66	0.0427	-0.3147	-1.0244		68.66	0.0433	-0.3127	-1.04067		68.66	-0.0006	-0.002	0.01627		68.66	-0.00357	-0.00678	0.09351	0.02772
68.72	0.0386	-0.3162	-1.0255		68.72	0.043	-0.31337	-1.04129		68.72	-0.0044	-0.00283	0.01579		68.72	-0.02619	-0.00959	0.09075	0.0183233
68.78	0.0346	-0.3127	-1.0232		68.78	0.0427	-0.31404	-1.04192		68.78	-0.0081	0.00134	0.01872		68.78	-0.04821	0.00454	0.10759	0.0213067
68.84	0.0391	-0.3058	-1.036		68.84	0.04239	-0.31472	-1.04254		68.84	-0.00329	0.00892	0.00654		68.84	-0.01958	0.03024	0.03759	0.0160833
68.9	0.0432	-0.3118	-1.0334		68.9	0.04209	-0.31539	-1.04317		68.9	0.00111	0.00359	0.00977		68.9	0.00661	0.01217	0.05615	0.0249767
68.96	0.0347	-0.3126	-1.0335		68.96	0.04178	-0.31607	-1.04379		68.96	-0.00708	0.00347	0.01029		68.96	-0.04214	0.01176	0.05914	0.00958667
69.02	0.0444	-0.3252	-1.0399		69.02	0.04148	-0.31674	-1.04442		69.02	0.00292	-0.00846	0.00452		69.02	0.01738	-0.02868	0.02598	0.00489333
69.08	0.0416	-0.3156	-1.0454		69.08	0.04117	-0.31741	-1.04504		69.08	0.00043	0.00181	-0.00036		69.08	0.00256	0.00614	-0.00207	0.00221
69.14	0.0453	-0.3163	-1.0453		69.14	0.04086	-0.31809	-1.04567		69.14	0.00444	0.00179	0.00037		69.14	0.02643	0.00607	0.00213	0.0115433
69.2	0.041	-0.3128	-1.0373		69.2	0.04056	-0.31877	-1.04629		69.2	0.00044	0.00597	0.00899		69.2	0.00262	0.02024	0.05167	0.0248433
69.26	0.042	-0.3138	-1.0373		69.26	0.04025	-0.31944	-1.04692		69.26	0.00175	0.00564	0.00962		69.26	0.01042	0.01912	0.05529	0.0282767
69.32	0.0389	-0.3151	-1.0322		69.32	0.03994	-0.32012	-1.04754		69.32	-0.00104	0.00502	0.01534		69.32	-0.00619	0.01702	0.08816	0.0329967
69.38	0.0386	-0.3191	-1.0387		69.38	0.03962	-0.32079	-1.04816		69.38	-0.00102	0.00169	0.00946		69.38	-0.00607	0.00573	0.05437	0.01801
69.44	0.0441	-0.3165	-1.0479		69.44	0.03931	-0.32147	-1.04879		69.44	0.00479	0.00497	0.00089		69.44	0.02851	0.01685	0.00511	0.0168233
69.5	0.0352	-0.3231	-1.0479		69.5	0.039	-0.32215	-1.04941		69.5	-0.0038	-0.00095	0.00151		69.5	-0.02262	-0.00322	0.00868	-0.00572
69.56	0.0377	-0.3263	-1.0446		69.56	0.03869	-0.32282	-1.05003		69.56	-0.00099	-0.00348	0.00543		69.56	-0.00589	-0.0118	0.03121	0.00450667
69.62	0.0415	-0.3246	-1.0374		69.62	0.03837	-0.3235	-1.05065		69.62	0.00313	-0.0011	0.01325		69.62	0.01863	-0.00373	0.07615	0.03035
69.68	0.0379	-0.327	-1.0474		69.68	0.03805	-0.32418	-1.05128		69.68	-0.00015	-0.00282	0.00388		69.68	-0.000892857	-0.00956	0.0223	0.00394905
69.74	0.0436	-0.3283	-1.0486		69.74	0.03774	-0.32486	-1.0519		69.74	0.00586	-0.00344	0.0033		69.74	0.03488	-0.01166	0.01897	0.0140633
69.8	0.0434	-0.3312	-1.0434		69.8	0.03742	-0.32553	-1.05252		69.8	0.00598	-0.00567	0.00912		69.8	0.0356	-0.01922	0.05241	0.02293
69.86	0.0447	-0.3218	-1.0484		69.86	0.0371	-0.32621	-1.05314		69.86	0.0076	0.00441	0.00474		69.86	0.04524	0.01495	0.02724	0.0291433
69.92	0.0437	-0.3258	-1.0575		69.92	0.03678	-0.32689	-1.05376		69.92	0.00692	0.00109	-0.00374		69.92	0.04119	0.00369	-0.02149	0.00779667
69.98	0.0344	-0.3347	-1.0578		69.98	0.03646	-0.32757	-1.05438		69.98	-0.00206	-0.00713	-0.00342		69.98	-0.01226	-0.02417	-0.01966	-0.0186967
70.04	0.0365	-0.3377	-1.0568		70.04	0.03614	-0.32825	-1.055		70.04	0.00036	-0.00945	-0.0018		70.04	0.00214	-0.03203	-0.01034	-0.01341
70.1	0.0366	-0.3337	-1.053		70.1	0.03582	-0.32893	-1.05563		70.1	0.00078	-0.00477	0.00263		70.1	0.00464	-0.01617	0.01511	0.00119333
70.16	0.0374	-0.3294	-1.0553		70.16	0.03549	-0.32961	-1.05625		70.16	0.00191	0.00021	0.00095		70.16	0.01137	0.000711864	0.00546	0.00584729
70.22	0.0402	-0.3411	-1.0544		70.22	0.03517	-0.33029	-1.05687		70.22	0.00503	-0.01081	0.00247		70.22	0.02994	-0.03664	0.0142	0.0025
70.28	0.0347	-0.3365	-1.0525		70.28	0.03484	-0.33097	-1.05749		70.28	-0.00014	-0.00553	0.00499		70.28	-0.000833333	-0.01875	0.02868	0.00303222
70.34	0.0347	-0.3279	-1.0583		70.34	0.03452	-0.33165	-1.05811		70.34	0.00018	0.00375	-0.00019		70.34	0.00107	0.01271	-0.00109	0.00423
70.4	0.0289	-0.3363	-1.0551		70.4	0.03419	-0.33233	-1.05873		70.4	-0.00529	-0.00397	0.00363		70.4	-0.03149	-0.01346	0.02086	-0.00803
70.46	0.037	-0.3369	-1.0585		70.46	0.03386	-0.33301	-1.05934		70.46	0.00314	-0.00389	0.00084		70.46	0.01869	-0.01319	0.00483	0.00344333
70.52	0.0355	-0.3404	-1.0578		70.52	0.03353	-0.33369	-1.05996		70.52	0.00197	-0.00671	0.00216		70.52	0.01173	-0.02275	0.01241	0.000463333
70.58	0.0424	-0.3476	-1.0507		70.58	0.0332	-0.33437	-1.06058		70.58	0.0092	-0.01323	0.00988		70.58	0.05476	-0.04485	0.05678	0.02223
70.64	0.0411	-0.3391	-1.0606		70.64	0.03287	-0.33506	-1.0612		70.64	0.00823	-0.00404	0.0006		70.64	0.04899	-0.01369	0.00345	0.0129167
70.7	0.044	-0.3392	-1.0561		70.7	0.03254	-0.33574	-1.06182		70.7	0.01146	-0.00346	0.00572		70.7	0.06821	-0.01173	0.03287	0.0297833
70.76	0.0361	-0.3464	-1.0571		70.76	0.03221	-0.33642	-1.06244		70.76	0.00389	-0.00998	0.00534		70.76	0.02315	-0.03383	0.03069	0.00667
70.82	0.0358	-0.3371	-1.0618		70.82	0.03187	-0.3371	-1.06306		70.82	0.00393	0	0.00126		70.82	0.02339	0	0.00724	0.01021
70.88	0.0352	-0.3354	-1.0567		70.88	0.03154	-0.33778	-1.06367		70.88	0.00366	0.00238	0.00697		70.88	0.02179	0.00807	0.04006	0.0233067
70.94	0.0477	-0.3382	-1.0534		70.94	0.0312	-0.33847	-1.06429		70.94	0.0165	0.00027	0.01089		70.94	0.09821	0.000915254	0.06259	0.0539051
71	0.0466	-0.35	-1.0584		71	0.03086	-0.33915	-1.06491		71	0.01574	-0.01085	0.00651		71	0.09369	-0.03678	0.03741	0.03144
71.06	0.047	-0.344	-1.0509		71.06	0.03053	-0.33983	-1.06553		71.06	0.01647	-0.00417	0.01463		71.06	0.09804	-0.01414	0.08408	0.0559933
71.12	0.0397	-0.3499	-1.0605		71.12	0.03019	-0.34052	-1.06614		71.12	0.00951	-0.00938	0.00564		71.12	0.05661	-0.0318	0.03241	0.0190733
71.18	0.0447	-0.3447	-1.0538		71.18	0.02985	-0.3412	-1.06676		71.18	0.01485	-0.0035	0.01296		71.18	0.08839	-0.01186	0.07448	0.0503367
71.24	0.0468	-0.3498	-1.0509		71.24	0.02951	-0.34188	-1.06737		71.24	0.01729	-0.00792	0.01647		71.24	0.10292	-0.02685	0.09466	0.05691
71.3	0.0505	-0.345	-1.0585		71.3	0.02916	-0.34257	-1.06799		71.3	0.02134	-0.00243	0.00949		71.3	0.12702	-0.00824	0.05454	0.0577733
71.36	0.0541	-0.3574	-1.065		71.36	0.02882	-0.34325	-1.06861		71.36	0.02528	-0.01415	0.00361		71.36	0.15048	-0.04797	0.02075	0.0410867
71.42	0.0618	-0.359	-1.0581		71.42	0.02848	-0.34393	-1.06922		71.42	0.03332	-0.01507	0.01112		71.42	0.19833	-0.05108	0.06391	0.0703867
71.48	0.0582	-0.363	-1.0629		71.48	0.02813	-0.34462	-1.06984		71.48	0.03007	-0.01838	0.00694		71.48	0.17899	-0.06231	0.03989	0.05219
71.54	0.0533	-0.3523	-1.0706		71.54	0.02779	-0.3453	-1.07045		71.54	0.02551	-0.007	-0.00015		71.54	0.15185	-0.02373	-0.000862069	0.0424193
71.6	0.0534	-0.3506	-1.0654		71.6	0.02744	-0.34599	-1.07107		71.6	0.02596	-0.00461	0.00567		71.6	0.15452	-0.01563	0.03259	0.05716
71.66	0.0511	-0.3494	-1.0685		71.66	0.02709	-0.34667	-1.07168		71.66	0.02401	-0.00273	0.00318		71.66	0.14292	-0.00925	0.01828	0.05065
71.72	0.0419	-0.351	-1.0652		71.72	0.02674	-0.34735	-1.0723		71.72	0.01516	-0.00365	0.0071		71.72	0.09024	-0.01237	0.0408	0.0395567
71.78	0.0352	-0.3551	-1.0666		71.78	0.02639	-0.34804	-1.07291		71.78	0.00881	-0.00706	0.00631		71.78	0.05244	-0.02393	0.03626	0.02159
71.84	0.0374	-0.3564	-1.069		71.84	0.02604	-0.34872	-1.07353		71.84	0.01136	-0.00768	0.00453		71.84	0.06762	-0.02603	0.02603	0.02254
71.9	0.0331	-0.358	-1.0654		71.9	0.02569	-0.34941	-1.07414		71.9	0.00741	-0.00859	0.00874		71.9	0.04411	-0.02912	0.05023	0.02174
71.96	0.0278	-0.3597	-1.0762		71.96	0.02534	-0.35009	-1.07475		71.96	0.00246	-0.00961	-0.00145		71.96	0.01464	-0.03258	-0.00833	-0.00875667
72.02	0.0305	-0.3537	-1.078		72.02	0.02498	-0.35078	-1.07537		72.02	0.00552	-0.00292	-0.00263		72.02	0.03286	-0.0099	-0.01511	0.00261667
72.08	0.0328	-0.3546	-1.0764		72.08	0.02463	-0.35147	-1.07598		72.08	0.00817	-0.00313	-0.00042		72.08	0.04863	-0.01061	-0.00241	0.01187
72.14	0.0272	-0.3569	-1.0721		72.14	0.02427	-0.35215	-1.07659		72.14	0.00293	-0.00475	0.00449		72.14	0.01744	-0.0161	0.0258	0.00904667
72.2	0.0207	-0.3572	-1.0709		72.2	0.02391	-0.35284	-1.07721		72.2	-0.00321	-0.00436	0.00631		72.2	-0.01911	-0.01478	0.03626	0.00079
72.26	0.0186	-0.3435	-1.0682		72.26	0.02356	-0.35352	-1.07782		72.26	-0.00496	0.01002	0.00962		72.26	-0.02952	0.03397	0.05529	0.0199133
72.32	0.027	-0.352	-1.072		72.32	0.0232	-0.35421	-1.07843		72.32	0.0038	0.00221	0.00643		72.32	0.02262	0.00749	0.03695	0.0223533
72.38	0.029	-0.3509	-1.07		72.38	0.02284	-0.35489	-1.07904		72.38	0.00616	0.00399	0.00904		72.38	0.03667	0.01353	0.05195	0.03405
72.44	0.0263	-0.3481	-1.0717		72.44	0.02248	-0.35558	-1.07965		72.44	0.00382	0.00748	0.00795		72.44	0.02274	0.02536	0.04569	0.0312633
72.5	0.0205	-0.3524	-1.0714		72.5	0.02211	-0.35627	-1.08027		72.5	-0.00161	0.00387	0.00887		72.5	-0.00958	0.01312	0.05098	0.0181733
72.56	0.0135	-0.3553	-1.0697		72.56	0.02175	-0.35695	-1.08088		72.56	-0.00825	0.00165	0.01118		72.56	-0.04911	0.00559	0.06425	0.00691
72.62	0.022	-0.359	-1.0714		72.62	0.02139	-0.35764	-1.08149		72.62	0.00061	-0.00136	0.01009		72.62	0.00363	-0.00461	0.05799	0.0190033
72.68	0.0281	-0.3583	-1.0726		72.68	0.02102	-0.35832	-1.0821		72.68	0.00708	2e-05	0.0095		72.68	0.04214	6.77966e-05	0.0546	0.0322693
72.74	0.022	-0.3523	-1.0789		72.74	0.02065	-0.35901	-1.08271		72.74	0.00135	0.00671	0.00381		72.74	0.00804	0.02275	0.0219	0.0175633
72.8	0.0157	-0.3532	-1.0737		72.8	0.02029	-0.3597	-1.08332		72.8	-0.00459	0.0065	0.00962		72.8	-0.02732	0.02203	0.05529	0.0166667
72.86	0.0153	-0.3524	-1.0694		72.86	0.01992	-0.36038	-1.08393		72.86	-0.00462	0.00798	0.01453		72.86	-0.0275	0.02705	0.08351	0.0276867
72.92	0.0124	-0.3557	-1.0778		72.92	0.01955	-0.36107	-1.08454		72.92	-0.00715	0.00537	0.00674		72.92	-0.04256	0.0182	0.03874	0.00479333
72.98	0.017	-0.3566	-1.0809		72.98	0.01918	-0.36176	-1.08515		72.98	-0.00218	0.00516	0.00425		72.98	-0.01298	0.01749	0.02443	0.00964667
73.04	0.027	-0.3649	-1.0773		73.04	0.01881	-0.36244	-1.08576		73.04	0.00819	-0.00246	0.00846		73.04	0.04875	-0.00834	0.04862	0.0296767
73.1	0.021	-0.3638	-1.0809		73.1	0.01844	-0.36313	-1.08637		73.1	0.00256	-0.00067	0.00547		73.1	0.01524	-0.00227	0.03144	0.0148033
73.16	0.0227	-0.36	-1.0752		73.16	0.01806	-0.36382	-1.08698		73.16	0.00464	0.00382	0.01178		73.16	0.02762	0.01295	0.0677	0.03609
73.22	0.0167	-0.356	-1.0816		73.22	0.01769	-0.3645	-1.08759		73.22	-0.00099	0.0085	0.00599		73.22	-0.00589	0.02881	0.03443	0.0191167
73.28	0.019	-0.3561	-1.0838		73.28	0.01731	-0.36519	-1.0882		73.28	0.00169	0.00909	0.0044		73.28	0.01006	0.03081	0.02529	0.0220533
73.34	0.0157	-0.3615	-1.0799		73.34	0.01694	-0.36587	-1.0888		73.34	-0.00124	0.00437	0.0089		73.34	-0.00738	0.01481	0.05115	0.0195267
73.4	0.0154	-0.3561	-1.0834		73.4	0.01656	-0.36656	-1.08941		73.4	-0.00116	0.01046	0.00601		73.4	-0.0069	0.03546	0.03454	0.0210333
73.46	0.0144	-0.3534	-1.0871		73.46	0.01618	-0.36725	-1.09002		73.46	-0.00178	0.01385	0.00292		73.46	-0.0106	0.04695	0.01678	0.01771
73.52	0.0075	-0.3574	-1.0842		73.52	0.01581	-0.36793	-1.09063		73.52	-0.00831	0.01053	0.00643		73.52	-0.04946	0.03569	0.03695	0.00772667
73.58	0.0142	-0.356	-1.0906		73.58	0.01543	-0.36862	-1.09123		73.58	-0.00123	0.01262	0.00063		73.58	-0.00732	0.04278	0.00362	0.0130267
73.64	0.0152	-0.3558	-1.0922		73.64	0.01505	-0.36931	-1.09184		73.64	0.00015	0.01351	-0.00036		73.64	0.000892857	0.0458	-0.00207	0.0148743
73.7	0.0153	-0.3477	-1.0913		73.7	0.01467	-0.36999	-1.09245		73.7	0.00063	0.02229	0.00115		73.7	0.00375	0.07556	0.00661	0.02864
73.76	0.0089	-0.3457	-1.0858		73.76	0.01428	-0.37068	-1.09306		73.76	-0.00538	0.02498	0.00726		73.76	-0.03202	0.08468	0.04172	0.03146
73.82	0.0122	-0.3479	-1.0889		73.82	0.0139	-0.37137	-1.09366		73.82	-0.0017	0.02347	0.00476		73.82	-0.01012	0.07956	0.02736	0.0322667
73.88	0.0135	-0.3462	-1.0924		73.88	0.01352	-0.37205	-1.09427		73.88	-2e-05	0.02585	0.00187		73.88	-0.000119048	0.08763	0.01075	0.0327537
73.94	0.0146	-0.3473	-1.0987		73.94	0.01313	-0.37274	-1.09488		73.94	0.00147	0.02544	-0.00382		73.94	0.00875	0.08624	-0.02195	0.0243467
74	0.0159	-0.353	-1.0873		74	0.01275	-0.37343	-1.09548		74	0.00315	0.02043	0.00818		74	0.01875	0.06925	0.04701	0.0450033
74.06	0.0105	-0.3527	-1.0865		74.06	0.01236	-0.37411	-1.09609		74.06	-0.00186	0.02141	0.00959		74.06	-0.01107	0.07258	0.05511	0.0388733
74.12	0.0113	-0.3484	-1.0957		74.12	0.01198	-0.3748	-1.09669		74.12	-0.00068	0.0264	0.00099		74.12	-0.00405	0.08949	0.00569	0.0303767
74.18	0.0025	-0.3494	-1.0958		74.18	0.01159	-0.37549	-1.0973		74.18	-0.00909	0.02609	0.0015		74.18	-0.05411	0.08844	0.00862	0.0143167
74.24	0.0058	-0.3541	-1.1057		74.24	0.0112	-0.37617	-1.0979		74.24	-0.0054	0.02207	-0.0078		74.24	-0.03214	0.07481	-0.04483	-0.00072
74.3	0.0076	-0.3467	-1.1045		74.3	0.01081	-0.37686	-1.09851		74.3	-0.00321	0.03016	-0.00599		74.3	-0.01911	0.10224	-0.03443	0.0162333
74.36	0.0054	-0.3491	-1.0946		74.36	0.01042	-0.37755	-1.09911		74.36	-0.00502	0.02845	0.00451		74.36	-0.02988	0.09644	0.02592	0.0308267
74.42	0.0082	-0.3521	-1.1062		74.42	0.01003	-0.37823	-1.09972		74.42	-0.00183	0.02613	-0.00648		74.42	-0.01089	0.08858	-0.03724	0.0134833
74.48	0.012	-0.3611	-1.1029		74.48	0.00964	-0.37892	-1.10032		74.48	0.00236	0.01782	-0.00258		74.48	0.01405	0.06041	-0.01483	0.0198767
74.54	0.0134	-0.3627	-1.1		74.54	0.00925	-0.37961	-1.10092		74.54	0.00415	0.01691	0.00092		74.54	0.0247	0.05732	0.00529	0.0291033
74.6	0.0062	-0.3636	-1.0935		74.6	0.00886	-0.38029	-1.10153		74.6	-0.00266	0.01669	0.00803		74.6	-0.01583	0.05658	0.04615	0.0289667
74.66	0.0002	-0.3728	-1.0913		74.66	0.00847	-0.38098	-1.10213		74.66	-0.00827	0.00818	0.01083		74.66	-0.04923	0.02773	0.06224	0.01358
74.72	-0.0073	-0.3683	-1.0984		74.72	0.00807	-0.38166	-1.10273		74.72	-0.01537	0.01336	0.00433		74.72	-0.09149	0.04529	0.02489	-0.00710333
74.78	-0.0034	-0.3674	-1.0955		74.78	0.00768	-0.38235	-1.10334		74.78	-0.01108	0.01495	0.00784		74.78	-0.06595	0.05068	0.04506	0.00993
74.84	0.0074	-0.3651	-1.1014		74.84	0.00728	-0.38304	-1.10394		74.84	0.00012	0.01794	0.00254		74.84	0.000714286	0.06081	0.0146	0.0253748
74.9	0.0044	-0.3748	-1.103		74.9	0.00689	-0.38372	-1.10454		74.9	-0.00249	0.00892	0.00154		74.9	-0.01482	0.03024	0.00885	0.00809
74.96	0.0038	-0.3748	-1.1031		74.96	0.00649	-0.38441	-1.10515		74.96	-0.00269	0.00961	0.00205		74.96	-0.01601	0.03258	0.01178	0.00945
75.02	-0.0015	-0.3815	-1.108		75.02	0.0061	-0.38509	-1.10575		75.02	-0.0076	0.00359	-0.00225		75.02	-0.04524	0.01217	-0.01293	-0.0153333
75.08	-0.0023	-0.3801	-1.1024		75.08	0.0057	-0.38578	-1.10635		75.08	-0.008	0.00568	0.00395		75.08	-0.04762	0.01925	0.0227	-0.00189
75.14	-0.0042	-0.3735	-1.1046		75.14	0.0053	-0.38646	-1.10695		75.14	-0.0095	0.01296	0.00235		75.14	-0.05655	0.04393	0.01351	0.000296667
75.2	-0.0075	-0.3829	-1.1062		75.2	0.0049	-0.38715	-1.10755		75.2	-0.0124	0.00425	0.00135		75.2	-0.07381	0.01441	0.00776	-0.0172133
75.26	-0.007	-0.3817	-1.0998		75.26	0.0045	-0.38783	-1.10815		75.26	-0.0115	0.00613	0.00835		75.26	-0.06845	0.02078	0.04799	0.000106667
75.32	-0.0097	-0.3756	-1.0918		75.32	0.0041	-0.38852	-1.10875		75.32	-0.0138	0.01292	0.01695		75.32	-0.08214	0.0438	0.09741	0.01969
75.38	-0.0169	-0.3694	-1.1024		75.38	0.0037	-0.3892	-1.10936		75.38	-0.0206	0.0198	0.00696		75.38	-0.12262	0.06712	0.04	-0.00516667
75.44	0.0004	-0.3749	-1.0939		75.44	0.0033	-0.38989	-1.10996		75.44	-0.0029	0.01499	0.01606		75.44	-0.01726	0.05081	0.0923	0.04195
75.5	0.0016	-0.3766	-1.1058		75.5	0.0029	-0.39057	-1.11056		75.5	-0.0013	0.01397	0.00476		75.5	-0.00774	0.04736	0.02736	0.0223267
75.56	0.0027	-0.3832	-1.097		75.56	0.0025	-0.39126	-1.11116		75.56	0.0002	0.00806	0.01416		75.56	0.00119	0.02732	0.08138	0.03663
75.62	0.0007	-0.3842	-1.0958		75.62	0.0021	-0.39194	-1.11176		75.62	-0.0014	0.00774	0.01596		75.62	-0.00833	0.02624	0.09172	0.0365433
75.68	-0.0034	-0.3787	-1.0896		75.68	0.0017	-0.39263	-1.11236		75.68	-0.0051	0.01393	0.02276		75.68	-0.03036	0.04722	0.1308	0.04922
75.74	-0.0008	-0.3826	-1.0862		75.74	0.0013	-0.39331	-1.11295		75.74	-0.0021	0.01071	0.02675		75.74	-0.0125	0.03631	0.15374	0.0591833
75.8	-0.003	-0.376	-1.0928		75.8	0.000892331	-0.39399	-1.11355		75.8	-0.00389233	0.01799	0.02075		75.8	-0.02317	0.06098	0.11925	0.0523533
75.86	-0.0041	-0.3803	-1.0978		75.86	0.000488686	-0.39468	-1.11415		75.86	-0.00458869	0.01438	0.01635		75.86	-0.02731	0.04875	0.09397	0.03847
75.92	0.0022	-0.3815	-1.0999		75.92	8.46127e-05	-0.39536	-1.11475		75.92	0.00211539	0.01386	0.01485		75.92	0.01259	0.04698	0.08534	0.0483033
75.98	-0.0015	-0.3846	-1.0994		75.98	-0.000319878	-0.39604	-1.11535		75.98	-0.00118012	0.01144	0.01595		75.98	-0.00702	0.03878	0.09167	0.0411433
76.04	-0.0072	-0.3848	-1.108		76.04	-0.000724774	-0.39673	-1.11595		76.04	-0.00647523	0.01193	0.00795		76.04	-0.03854	0.04044	0.04569	0.0158633
76.1	0.0004	-0.3913	-1.1097		76.1	-0.00113	-0.39741	-1.11655		76.1	0.00153	0.00611	0.00685		76.1	0.00911	0.02071	0.03937	0.0230633
76.16	0.0023	-0.3835	-1.1015		76.16	-0.00154	-0.39809	-1.11714		76.16	0.00384	0.01459	0.01564		76.16	0.02286	0.04946	0.08989	0.05407
76.22	-0.0004	-0.3764	-1.1062		76.22	-0.00194	-0.39878	-1.11774		76.22	0.00154	0.02238	0.01154		76.22	0.00917	0.07586	0.06632	0.05045
76.28	0.0003	-0.3818	-1.1048		76.28	-0.00235	-0.39946	-1.11834		76.28	0.00265	0.01766	0.01354		76.28	0.01577	0.05986	0.07782	0.05115
76.34	0.0021	-0.3873	-1.1071		76.34	-0.00275	-0.40014	-1.11894		76.34	0.00485	0.01284	0.01184		76.34	0.02887	0.04353	0.06805	0.0468167
76.4	-0.0099	-0.3829	-1.1123		76.4	-0.00316	-0.40082	-1.11953		76.4	-0.00674	0.01792	0.00723		76.4	-0.04012	0.06075	0.04155	0.0207267
76.46	-0.0087	-0.3847	-1.1043		76.46	-0.00357	-0.4015	-1.12013		76.46	-0.00513	0.0168	0.01583		76.46	-0.03054	0.05695	0.09098	0.03913
76.52	-0.0095	-0.3963	-1.1018		76.52	-0.00398	-0.40219	-1.12073		76.52	-0.00552	0.00589	0.01893		76.52	-0.03286	0.01997	0.10879	0.0319667
76.58	-0.0077	-0.3976	-1.1097		76.58	-0.00439	-0.40287	-1.12132		76.58	-0.00331	0.00527	0.01162		76.58	-0.0197	0.01786	0.06678	0.0216467
76.64	-0.009	-0.3964	-1.1129		76.64	-0.00479	-0.40355	-1.12192		76.64	-0.00421	0.00715	0.00902		76.64	-0.02506	0.02424	0.05184	0.0170067
76.7	-0.01	-0.39	-1.1166		76.7	-0.0052	-0.40423	-1.12252		76.7	-0.0048	0.01423	0.00592		76.7	-0.02857	0.04824	0.03402	0.0178967
76.76	-0.009	-0.386	-1.1078		76.76	-0.00561	-0.40491	-1.12311		76.76	-0.00339	0.01891	0.01531		76.76	-0.02018	0.0641	0.08799	0.04397
76.82	-0.0015	-0.3957	-1.1023		76.82	-0.00602	-0.40559	-1.12371		76.82	0.00452	0.00989	0.02141		76.82	0.0269	0.03353	0.12305	0.06116
76.88	-0.0068	-0.3958	-1.1149		76.88	-0.00643	-0.40627	-1.1243		76.88	-0.00037	0.01047	0.0094		76.88	-0.0022	0.03549	0.05402	0.0291033
76.94	0.0014	-0.4017	-1.111		76.94	-0.00684	-0.40695	-1.1249		76.94	0.00824	0.00525	0.0139		76.94	0.04905	0.0178	0.07989	0.0489133
77	-0.0066	-0.3976	-1.1155		77	-0.00725	-0.40763	-1.12549		77	0.00065	0.01003	0.00999		77	0.00387	0.034	0.05741	0.03176
77.06	0.0058	-0.3914	-1.1174		77.06	-0.00766	-0.40831	-1.12609		77.06	0.01346	0.01691	0.00869		77.06	0.08012	0.05732	0.04994	0.06246
77.12	0.013	-0.4031	-1.114		77.12	-0.00807	-0.40899	-1.12668		77.12	0.02107	0.00589	0.01268		77.12	0.12542	0.01997	0.07287	0.0727533
77.18	0.0127	-0.4032	-1.1185		77.18	-0.00848	-0.40967	-1.12727		77.18	0.02118	0.00647	0.00877		77.18	0.12607	0.02193	0.0504	0.0661333
77.24	0.016	-0.405	-1.1195		77.24	-0.00889	-0.41035	-1.12787		77.24	0.02489	0.00535	0.00837		77.24	0.14815	0.01814	0.0481	0.0714633
77.3	0.0122	-0.4076	-1.1212		77.3	-0.0093	-0.41103	-1.12846		77.3	0.0215	0.00343	0.00726		77.3	0.12798	0.01163	0.04172	0.0604433
77.36	0.0105	-0.4002	-1.131		77.36	-0.00971	-0.41171	-1.12905		77.36	0.02021	0.01151	-0.00195		77.36	0.1203	0.03902	-0.01121	0.04937
77.42	0.006	-0.413	-1.1316		77.42	-0.01012	-0.41238	-1.12965		77.42	0.01612	-0.00062	-0.00195		77.42	0.09595	-0.0021	-0.01121	0.0275467
77.48	0.0082	-0.4085	-1.1274		77.48	-0.01054	-0.41306	-1.13024		77.48	0.01874	0.00456	0.00284		77.48	0.11155	0.01546	0.01632	0.0477767
77.54	0.0003	-0.4095	-1.1321		77.54	-0.01095	-0.41374	-1.13083		77.54	0.01125	0.00424	-0.00127		77.54	0.06696	0.01437	-0.0073	0.0246767
77.6	-0.0023	-0.4108	-1.1258		77.6	-0.01136	-0.41442	-1.13143		77.6	0.00906	0.00362	0.00563		77.6	0.05393	0.01227	0.03236	0.0328533
77.66	-0.0009	-0.4133	-1.1211		77.66	-0.01177	-0.41509	-1.13202		77.66	0.01087	0.00179	0.01092		77.66	0.0647	0.00607	0.06276	0.04451
77.72	-0.0038	-0.4238	-1.1257		77.72	-0.01218	-0.41577	-1.13261		77.72	0.00838	-0.00803	0.00691		77.72	0.04988	-0.02722	0.03971	0.02079
77.78	-0.0041	-0.4147	-1.123		77.78	-0.01259	-0.41645	-1.1332		77.78	0.00849	0.00175	0.0102		77.78	0.05054	0.00593	0.05862	0.0383633
77.84	0.0009	-0.4077	-1.123		77.84	-0.01301	-0.41712	-1.13379		77.84	0.01391	0.00942	0.01079		77.84	0.0828	0.03193	0.06201	0.0589133
77.9	-0.001	-0.4137	-1.1248		77.9	-0.01342	-0.4178	-1.13438		77.9	0.01242	0.0041	0.00958		77.9	0.07393	0.0139	0.05506	0.04763
77.96	0.0002	-0.4162	-1.1312		77.96	-0.01383	-0.41847	-1.13498		77.96	0.01403	0.00227	0.00378		77.96	0.08351	0.00769	0.02172	0.03764
78.02	-0.0048	-0.4132	-1.129		78.02	-0.01424	-0.41915	-1.13557		78.02	0.00944	0.00595	0.00657		78.02	0.05619	0.02017	0.03776	0.03804
78.08	-0.01	-0.4156	-1.1255		78.08	-0.01465	-0.41982	-1.13616		78.08	0.00465	0.00422	0.01066		78.08	0.02768	0.01431	0.06126	0.0344167
78.14	-0.0053	-0.42	-1.1335		78.14	-0.01507	-0.4205	-1.13675		78.14	0.00977	0.0005	0.00325		78.14	0.05815	0.00169	0.01868	0.0261733
78.2	-0.0009	-0.4206	-1.1276		78.2	-0.01548	-0.42117	-1.13734		78.2	0.01458	0.00057	0.00974		78.2	0.08679	0.00193	0.05598	0.0482333
78.26	-0.012	-0.4119	-1.1282		78.26	-0.01589	-0.42185	-1.13793		78.26	0.00389	0.00995	0.00973		78.26	0.02315	0.03373	0.05592	0.0376
78.32	-0.0102	-0.4088	-1.1264		78.32	-0.0163	-0.42252	-1.13852		78.32	0.0061	0.01372	0.01212		78.32	0.03631	0.04651	0.06966	0.0508267
78.38	-0.0102	-0.4163	-1.1353		78.38	-0.01672	-0.42319	-1.13911		78.38	0.00652	0.00689	0.00381		78.38	0.03881	0.02336	0.0219	0.0280233
78.44	-0.0123	-0.4172	-1.1413		78.44	-0.01713	-0.42387	-1.1397		78.44	0.00483	0.00667	-0.0016		78.44	0.02875	0.02261	-0.0092	0.0140533
78.5	-0.0028	-0.4277	-1.1342		78.5	-0.01754	-0.42454	-1.14029		78.5	0.01474	-0.00316	0.00609		78.5	0.08774	-0.01071	0.035	0.0373433
78.56	-0.0035	-0.432	-1.1394		78.56	-0.01795	-0.42521	-1.14088		78.56	0.01445	-0.00679	0.00148		78.56	0.08601	-0.02302	0.00851	0.0238333
78.62	-0.0048	-0.4251	-1.1426		78.62	-0.01836	-0.42588	-1.14146		78.62	0.01356	0.00078	-0.00114		78.62	0.08071	0.00264	-0.00655	0.0256
78.68	-0.0134	-0.4196	-1.1363		78.68	-0.01878	-0.42656	-1.14205		78.68	0.00538	0.00696	0.00575		78.68	0.03202	0.02359	0.03305	0.0295533
78.74	-0.0025	-0.4234	-1.1414		78.74	-0.01919	-0.42723	-1.14264		78.74	0.01669	0.00383	0.00124		78.74	0.09935	0.01298	0.00713	0.03982
78.8	-0.0144	-0.4188	-1.1442		78.8	-0.0196	-0.4279	-1.14323		78.8	0.0052	0.0091	-0.00097		78.8	0.03095	0.03085	-0.00557	0.0187433
78.86	-0.0229	-0.4264	-1.148		78.86	-0.02001	-0.42857	-1.14382		78.86	-0.00289	0.00217	-0.00418		78.86	-0.0172	0.00736	-0.02402	-0.0112867
78.92	-0.0128	-0.4305	-1.1357		78.92	-0.02042	-0.42924	-1.1444		78.92	0.00762	-0.00126	0.0087		78.92	0.04536	-0.00427	0.05	0.0303633
78.98	-0.0204	-0.4344	-1.1383		78.98	-0.02083	-0.42991	-1.14499		78.98	0.00043	-0.00449	0.00669		78.98	0.00256	-0.01522	0.03845	0.00859667
79.04	-0.0221	-0.4293	-1.1553		79.04	-0.02125	-0.43058	-1.14558		79.04	-0.00085	0.00128	-0.00972		79.04	-0.00506	0.00434	-0.05586	-0.01886
79.1	-0.0238	-0.4355	-1.1523		79.1	-0.02166	-0.43125	-1.14617		79.1	-0.00214	-0.00425	-0.00613		79.1	-0.01274	-0.01441	-0.03523	-0.0207933
79.16	-0.0186	-0.4383	-1.138		79.16	-0.02207	-0.43192	-1.14675		79.16	0.00347	-0.00638	0.00875		79.16	0.02065	-0.02163	0.05029	0.0164367
79.22	-0.0147	-0.4336	-1.1384		79.22	-0.02248	-0.43259	-1.14734		79.22	0.00778	-0.00101	0.00894		79.22	0.04631	-0.00342	0.05138	0.0314233
79.28	-0.0162	-0.4406	-1.1429		79.28	-0.02289	-0.43326	-1.14793		79.28	0.00669	-0.00734	0.00503		79.28	0.03982	-0.02488	0.02891	0.0146167
79.34	-0.0187	-0.4443	-1.1397		79.34	-0.0233	-0.43392	-1.14851		79.34	0.0046	-0.01038	0.00881		79.34	0.02738	-0.03519	0.05063	0.0142733
79.4	-0.0164	-0.4453	-1.1449		79.4	-0.02371	-0.43459	-1.1491		79.4	0.00731	-0.01071	0.0042		79.4	0.04351	-0.03631	0.02414	0.0104467
79.46	-0.0131	-0.4457	-1.1475		79.46	-0.02412	-0.43526	-1.14968		79.46	0.01102	-0.01044	0.00218		79.46	0.0656	-0.03539	0.01253	0.0142467
79.52	-0.0114	-0.4405	-1.1502		79.52	-0.02453	-0.43593	-1.15027		79.52	0.01313	-0.00457	7e-05		79.52	0.07815	-0.01549	0.000402299	0.0210208
79.58	-0.0124	-0.4417	-1.1451		79.58	-0.02494	-0.43659	-1.15085		79.58	0.01254	-0.00511	0.00575		79.58	0.07464	-0.01732	0.03305	0.0301233
79.64	-0.0138	-0.4359	-1.148		79.64	-0.02535	-0.43726	-1.15144		79.64	0.01155	0.00136	0.00344		79.64	0.06875	0.00461	0.01977	0.0310433
79.7	-0.0092	-0.4434	-1.146		79.7	-0.02576	-0.43793	-1.15202		79.7	0.01656	-0.00547	0.00602		79.7	0.09857	-0.01854	0.0346	0.03821
79.76	-0.0099	-0.4455	-1.1487		79.76	-0.02617	-0.43859	-1.15261		79.76	0.01627	-0.00691	0.00391		79.76	0.09685	-0.02342	0.02247	0.0319667
79.82	-0.0103	-0.4502	-1.1474		79.82	-0.02658	-0.43926	-1.15319		79.82	0.01628	-0.01094	0.00579		79.82	0.0969	-0.03708	0.03328	0.0310333
79.88	-0.0156	-0.4312	-1.143		79.88	-0.02699	-0.43992	-1.15378		79.88	0.01139	0.00872	0.01078		79.88	0.0678	0.02956	0.06195	0.0531033
79.94	-0.0168	-0.4388	-1.1472		79.94	-0.0274	-0.44059	-1.15436		79.94	0.0106	0.00179	0.00716		79.94	0.0631	0.00607	0.04115	0.0367733
80	-0.01	-0.462	-1.1497		80	-0.02781	-0.44125	-1.15494		80	0.01781	-0.02075	0.00524		80	0.10601	-0.07034	0.03011	0.0219267
80.06	-0.0079	-0.45	-1.142		80.06	-0.02821	-0.44192	-1.15553		80.06	0.02031	-0.00808	0.01353		80.06	0.12089	-0.02739	0.07776	0.0570867
80.12	0.0084	-0.4241	-1.1332		80.12	-0.02862	-0.44258	-1.15611		80.12	0.03702	0.01848	0.02291		80.12	0.22036	0.06264	0.13167	0.138223
80.18	0.0222	-0.4204	-1.1295		80.18	-0.02903	-0.44324	-1.15669		80.18	0.05123	0.02284	0.02719		80.18	0.30494	0.07742	0.15626	0.17954
80.24	0.0206	-0.4209	-1.1301		80.24	-0.02944	-0.44391	-1.15728		80.24	0.05004	0.02301	0.02718		80.24	0.29786	0.078	0.15621	0.177357
80.3	0.0205	-0.4148	-1.1277		80.3	-0.02985	-0.44457	-1.15786		80.3	0.05035	0.02977	0.03016		80.3	0.2997	0.10092	0.17333	0.191317
80.36	0.0258	-0.4116	-1.1256		80.36	-0.03026	-0.44523	-1.15844		80.36	0.05606	0.03363	0.03284		80.36	0.33369	0.114	0.18874	0.212143
80.42	0.0205	-0.4101	-1.1183		80.42	-0.03066	-0.4459	-1.15902		80.42	0.05116	0.0358	0.04072		80.42	0.30452	0.12136	0.23402	0.219967
80.48	0.0256	-0.4133	-1.1211		80.48	-0.03107	-0.44656	-1.1596		80.48	0.05667	0.03326	0.0385		80.48	0.33732	0.11275	0.22126	0.223777
80.54	0.0367	-0.4076	-1.1282		80.54	-0.03148	-0.44722	-1.16019		80.54	0.06818	0.03962	0.03199		80.54	0.40583	0.13431	0.18385	0.24133
80.6	0.0318	-0.4048	-1.1212		80.6	-0.03189	-0.44788	-1.16077		80.6	0.06369	0.04308	0.03957		80.6	0.37911	0.14603	0.22741	0.25085
80.66	0.0356	-0.4047	-1.1254		80.66	-0.03229	-0.44854	-1.16135		80.66	0.06789	0.04384	0.03595		80.66	0.40411	0.14861	0.20661	0.25311
80.72	0.0382	-0.4071	-1.1198		80.72	-0.0327	-0.4492	-1.16193		80.72	0.0709	0.0421	0.04213		80.72	0.42202	0.14271	0.24213	0.268953
80.78	0.0361	-0.4069	-1.1228		80.78	-0.03311	-0.44986	-1.16251		80.78	0.06921	0.04296	0.03971		80.78	0.41196	0.14563	0.22822	0.261937
80.84	0.0316	-0.3969	-1.1244		80.84	-0.03351	-0.45053	-1.16309		80.84	0.06511	0.05363	0.03869		80.84	0.38756	0.1818	0.22236	0.263907
80.9	0.0368	-0.4073	-1.1241		80.9	-0.03392	-0.45119	-1.16367		80.9	0.07072	0.04389	0.03957		80.9	0.42095	0.14878	0.22741	0.265713
80.96	0.0381	-0.4065	-1.1228		80.96	-0.03433	-0.45184	-1.16425		80.96	0.07243	0.04534	0.04145		80.96	0.43113	0.15369	0.23822	0.274347
81.02	0.0396	-0.4	-1.1185		81.02	-0.03473	-0.4525	-1.16483		81.02	0.07433	0.0525	0.04633		81.02	0.44244	0.17797	0.26626	0.295557
81.08	0.0443	-0.3992	-1.1217		81.08	-0.03514	-0.45316	-1.16541		81.08	0.07944	0.05396	0.04371		81.08	0.47286	0.18292	0.25121	0.30233
81.14	0.0394	-0.4025	-1.1245		81.14	-0.03555	-0.45382	-1.16599		81.14	0.07495	0.05132	0.04149		81.14	0.44613	0.17397	0.23845	0.286183
81.2	0.0382	-0.4023	-1.1188		81.2	-0.03595	-0.45448	-1.16657		81.2	0.07415	0.05218	0.04777		81.2	0.44137	0.17688	0.27454	0.297597
81.26	0.0333	-0.3968	-1.1217		81.26	-0.03636	-0.45514	-1.16715		81.26	0.06966	0.05834	0.04545		81.26	0.41464	0.19776	0.26121	0.291203
81.32	0.0398	-0.4035	-1.1182		81.32	-0.03676	-0.4558	-1.16773		81.32	0.07656	0.0523	0.04953		81.32	0.45571	0.17729	0.28466	0.305887
81.38	0.0348	-0.3953	-1.1216		81.38	-0.03717	-0.45645	-1.16831		81.38	0.07197	0.06115	0.04671		81.38	0.42839	0.20729	0.26845	0.301377
81.44	0.0338	-0.3943	-1.12		81.44	-0.03757	-0.45711	-1.16888		81.44	0.07137	0.06281	0.04888		81.44	0.42482	0.21292	0.28092	0.30622
81.5	0.0334	-0.396	-1.1252		81.5	-0.03798	-0.45777	-1.16946		81.5	0.07138	0.06177	0.04426		81.5	0.42488	0.20939	0.25437	0.296213
81.56	0.0403	-0.3986	-1.1175		81.56	-0.03838	-0.45842	-1.17004		81.56	0.07868	0.05982	0.05254		81.56	0.46833	0.20278	0.30195	0.324353
81.62	0.0427	-0.3955	-1.1241		81.62	-0.03879	-0.45908	-1.17062		81.62	0.08149	0.06358	0.04652		81.62	0.48506	0.21553	0.26736	0.32265
81.68	0.0397	-0.4014	-1.1319		81.68	-0.03919	-0.45974	-1.1712		81.68	0.07889	0.05834	0.0393		81.68	0.46958	0.19776	0.22586	0.297733
81.74	0.0276	-0.414	-1.1268		81.74	-0.0396	-0.46039	-1.17177		81.74	0.0672	0.04639	0.04497		81.74	0.4	0.15725	0.25845	0.2719
81.8	0.0356	-0.4076	-1.1264		81.8	-0.04	-0.46105	-1.17235		81.8	0.0756	0.05345	0.04595		81.8	0.45	0.18119	0.26408	0.298423
81.86	0.0384	-0.4052	-1.1175		81.86	-0.04041	-0.4617	-1.17293		81.86	0.07881	0.0565	0.05543		81.86	0.46911	0.19153	0.31856	0.3264
81.92	0.0402	-0.3981	-1.1197		81.92	-0.04081	-0.46236	-1.1735		81.92	0.08101	0.06426	0.0538		81.92	0.4822	0.21783	0.3092	0.33641
81.98	0.0274	-0.3906	-1.1238		81.98	-0.04121	-0.46301	-1.17408		81.98	0.06861	0.07241	0.05028		81.98	0.40839	0.24546	0.28897	0.314273
82.04	0.0309	-0.3958	-1.1179		82.04	-0.04162	-0.46366	-1.17466		82.04	0.07252	0.06786	0.05676		82.04	0.43167	0.23003	0.32621	0.329303
82.1	0.0294	-0.3929	-1.1181		82.1	-0.04202	-0.46432	-1.17523		82.1	0.07142	0.07142	0.05713		82.1	0.42512	0.2421	0.32833	0.33185
82.16	0.0346	-0.3949	-1.1223		82.16	-0.04243	-0.46497	-1.17581		82.16	0.07703	0.07007	0.05351		82.16	0.45851	0.23753	0.30753	0.334523
82.22	0.0331	-0.3999	-1.1244		82.22	-0.04283	-0.46562	-1.17638		82.22	0.07593	0.06572	0.05198		82.22	0.45196	0.22278	0.29874	0.324493
82.28	0.037	-0.3939	-1.1244		82.28	-0.04323	-0.46628	-1.17696		82.28	0.08023	0.07238	0.05256		82.28	0.47756	0.24536	0.30207	0.341663
82.34	0.0434	-0.3925	-1.1267		82.34	-0.04364	-0.46693	-1.17753		82.34	0.08704	0.07443	0.05083		82.34	0.5181	0.25231	0.29213	0.35418
82.4	0.036	-0.3937	-1.1311		82.4	-0.04404	-0.46758	-1.17811		82.4	0.08004	0.07388	0.04701		82.4	0.47643	0.25044	0.27017	0.332347
82.46	0.0416	-0.3979	-1.1278		82.46	-0.04444	-0.46823	-1.17868		82.46	0.08604	0.07033	0.05088		82.46	0.51214	0.23841	0.29241	0.347653
82.52	0.0369	-0.3976	-1.1247		82.52	-0.04484	-0.46888	-1.17926		82.52	0.08174	0.07128	0.05456		82.52	0.48655	0.24163	0.31356	0.347247
82.58	0.0401	-0.3885	-1.1306		82.58	-0.04525	-0.46954	-1.17983		82.58	0.08535	0.08104	0.04923		82.58	0.50804	0.27471	0.28293	0.355227
82.64	0.0349	-0.3968	-1.1268		82.64	-0.04565	-0.47019	-1.18041		82.64	0.08055	0.07339	0.05361		82.64	0.47946	0.24878	0.3081	0.345447
82.7	0.0422	-0.3911	-1.1306		82.7	-0.04605	-0.47084	-1.18098		82.7	0.08825	0.07974	0.05038		82.7	0.5253	0.27031	0.28954	0.361717
82.76	0.0343	-0.3942	-1.1322		82.76	-0.04645	-0.47149	-1.18155		82.76	0.08075	0.07729	0.04935		82.76	0.48065	0.262	0.28362	0.34209
82.82	0.0316	-0.397	-1.131		82.82	-0.04685	-0.47214	-1.18213		82.82	0.07845	0.07514	0.05113		82.82	0.46696	0.25471	0.29385	0.338507
82.88	0.033	-0.3874	-1.1258		82.88	-0.04726	-0.47279	-1.1827		82.88	0.08026	0.08539	0.0569		82.88	0.47774	0.28946	0.32701	0.364737
82.94	0.0405	-0.3915	-1.1284		82.94	-0.04766	-0.47344	-1.18327		82.94	0.08816	0.08194	0.05487		82.94	0.52476	0.27776	0.31534	0.37262
83	0.0447	-0.3877	-1.1249		83	-0.04806	-0.47408	-1.18384		83	0.09276	0.08638	0.05894		83	0.55214	0.29281	0.33874	0.394563
83.06	0.0466	-0.3902	-1.1293		83.06	-0.04846	-0.47473	-1.18442		83.06	0.09506	0.08453	0.05512		83.06	0.56583	0.28654	0.31678	0.389717
83.12	0.044	-0.3919	-1.1268		83.12	-0.04886	-0.47538	-1.18499		83.12	0.09286	0.08348	0.05819		83.12	0.55274	0.28298	0.33443	0.39005
83.18	0.0383	-0.3928	-1.1278		83.18	-0.04926	-0.47603	-1.18556		83.18	0.08756	0.08323	0.05776		83.18	0.52119	0.28214	0.33195	0.378427
83.24	0.0351	-0.3897	-1.1255		83.24	-0.04966	-0.47668	-1.18613		83.24	0.08476	0.08698	0.06063		83.24	0.50452	0.29485	0.34845	0.382607
83.3	0.0377	-0.3886	-1.1249		83.3	-0.05006	-0.47732	-1.1867		83.3	0.08776	0.08872	0.0618		83.3	0.52238	0.30075	0.35517	0.392767
83.36	0.0371	-0.391	-1.1346		83.36	-0.05047	-0.47797	-1.18728		83.36	0.08757	0.08697	0.05268		83.36	0.52125	0.29481	0.30276	0.37294
83.42	0.0351	-0.3897	-1.1446		83.42	-0.05087	-0.47862	-1.18785		83.42	0.08597	0.08892	0.04325		83.42	0.51173	0.30142	0.24856	0.353903
83.48	0.0384	-0.3899	-1.1367		83.48	-0.05127	-0.47926	-1.18842		83.48	0.08967	0.08936	0.05172		83.48	0.53375	0.30292	0.29724	0.37797
83.54	0.0347	-0.3895	-1.1336		83.54	-0.05167	-0.47991	-1.18899		83.54	0.08637	0.09041	0.05539		83.54	0.51411	0.30647	0.31833	0.379637
83.6	0.0337	-0.381	-1.1323		83.6	-0.05207	-0.48056	-1.18956		83.6	0.08577	0.09956	0.05726		83.6	0.51054	0.33749	0.32908	0.39237
83.66	0.0391	-0.392	-1.1295		83.66	-0.05247	-0.4812	-1.19013		83.66	0.09157	0.0892	0.06063		83.66	0.54506	0.30237	0.34845	0.398627
83.72	0.037	-0.3913	-1.1258		83.72	-0.05287	-0.48185	-1.1907		83.72	0.08987	0.09055	0.0649		83.72	0.53494	0.30695	0.37299	0.40496
83.78	0.0412	-0.3923	-1.1262		83.78	-0.05327	-0.48249	-1.19127		83.78	0.09447	0.09019	0.06507		83.78	0.56232	0.30573	0.37397	0.414007
83.84	0.0347	-0.3881	-1.1297		83.84	-0.05366	-0.48314	-1.19184		83.84	0.08836	0.09504	0.06214		83.84	0.52595	0.32217	0.35713	0.40175
83.9	0.0444	-0.384	-1.1397		83.9	-0.05406	-0.48378	-1.19241		83.9	0.09846	0.09978	0.05271		83.9	0.58607	0.33824	0.30293	0.40908
83.96	0.0424	-0.3892	-1.1343		83.96	-0.05446	-0.48442	-1.19298		83.96	0.09686	0.09522	0.05868		83.96	0.57655	0.32278	0.33724	0.41219
84.02	0.052	-0.3923	-1.1395		84.02	-0.05486	-0.48507	-1.19355		84.02	0.10686	0.09277	0.05405		84.02	0.63607	0.31447	0.31063	0.42039
84.08	0.0432	-0.3944	-1.142		84.08	-0.05526	-0.48571	-1.19411		84.08	0.09846	0.09131	0.05211		84.08	0.58607	0.30953	0.29948	0.39836
84.14	0.039	-0.3927	-1.139		84.14	-0.05566	-0.48635	-1.19468		84.14	0.09466	0.09365	0.05568		84.14	0.56345	0.31746	0.32	0.400303
84.2	0.04	-0.3943	-1.1328		84.2	-0.05606	-0.487	-1.19525		84.2	0.09606	0.0927	0.06245		84.2	0.57179	0.31424	0.35891	0.41498
84.26	0.0489	-0.3858	-1.1391		84.26	-0.05646	-0.48764	-1.19582		84.26	0.10536	0.10184	0.05672		84.26	0.62714	0.34522	0.32598	0.43278
84.32	0.0418	-0.3923	-1.1356		84.32	-0.05685	-0.48828	-1.19639		84.32	0.09865	0.09598	0.06079		84.32	0.5872	0.32536	0.34937	0.420643
84.38	0.0416	-0.3856	-1.1348		84.38	-0.05725	-0.48892	-1.19696		84.38	0.09885	0.10332	0.06216		84.38	0.58839	0.35024	0.35724	0.431957
84.44	0.0439	-0.3929	-1.1399		84.44	-0.05765	-0.48956	-1.19752		84.44	0.10155	0.09666	0.05762		84.44	0.60446	0.32766	0.33115	0.42109
84.5	0.0426	-0.3979	-1.131		84.5	-0.05805	-0.49021	-1.19809		84.5	0.10065	0.09231	0.06709		84.5	0.59911	0.31292	0.38557	0.432533
84.56	0.0383	-0.3875	-1.1318		84.56	-0.05845	-0.49085	-1.19866		84.56	0.09675	0.10335	0.06686		84.56	0.57589	0.35034	0.38425	0.436827
84.62	0.0404	-0.3915	-1.1395		84.62	-0.05884	-0.49149	-1.19922		84.62	0.09924	0.09999	0.05972		84.62	0.59071	0.33895	0.34322	0.424293
84.68	0.0381	-0.396	-1.1342		84.68	-0.05924	-0.49213	-1.19979		84.68	0.09734	0.09613	0.06559		84.68	0.5794	0.32586	0.37695	0.427403
84.74	0.0406	-0.3945	-1.132		84.74	-0.05964	-0.49277	-1.20036		84.74	0.10024	0.09827	0.06836		84.74	0.59667	0.33312	0.39287	0.440887
84.8	0.0408	-0.3948	-1.1329		84.8	-0.06004	-0.49341	-1.20092		84.8	0.10084	0.09861	0.06802		84.8	0.60024	0.33427	0.39092	0.44181
84.86	0.0377	-0.3871	-1.1343		84.86	-0.06043	-0.49405	-1.20149		84.86	0.09813	0.10695	0.06719		84.86	0.58411	0.36254	0.38615	0.444267
84.92	0.0333	-0.3904	-1.1411		84.92	-0.06083	-0.49468	-1.20205		84.92	0.09413	0.10428	0.06095		84.92	0.5603	0.35349	0.35029	0.42136
84.98	0.0395	-0.3894	-1.1392		84.98	-0.06123	-0.49532	-1.20262		84.98	0.10073	0.10592	0.06342		84.98	0.59958	0.35905	0.36448	0.441037
85.04	0.0367	-0.3855	-1.1421		85.04	-0.06162	-0.49596	-1.20318		85.04	0.09832	0.11046	0.06108		85.04	0.58524	0.37444	0.35103	0.436903
85.1	0.0369	-0.3905	-1.1416		85.1	-0.06202	-0.4966	-1.20375		85.1	0.09892	0.1061	0.06215		85.1	0.58881	0.35966	0.35718	0.435217
85.16	0.0394	-0.3865	-1.1384		85.16	-0.06242	-0.49724	-1.20431		85.16	0.10182	0.11074	0.06591		85.16	0.60607	0.37539	0.37879	0.453417
85.22	0.0401	-0.3857	-1.1471		85.22	-0.06281	-0.49787	-1.20488		85.22	0.10291	0.11217	0.05778		85.22	0.61256	0.38024	0.33207	0.441623
85.28	0.043	-0.3816	-1.147		85.28	-0.06321	-0.49851	-1.20544		85.28	0.10621	0.11691	0.05844		85.28	0.6322	0.39631	0.33586	0.45479
85.34	0.0348	-0.3852	-1.1412		85.34	-0.0636	-0.49915	-1.20601		85.34	0.0984	0.11395	0.06481		85.34	0.58571	0.38627	0.37247	0.44815
85.4	0.0335	-0.3946	-1.1484		85.4	-0.064	-0.49978	-1.20657		85.4	0.0975	0.10518	0.05817		85.4	0.58036	0.35654	0.33431	0.423737
85.46	0.0405	-0.3916	-1.1431		85.46	-0.06439	-0.50042	-1.20714		85.46	0.10489	0.10882	0.06404		85.46	0.62435	0.36888	0.36805	0.45376
85.52	0.0376	-0.3908	-1.1459		85.52	-0.06479	-0.50106	-1.2077		85.52	0.10239	0.11026	0.0618		85.52	0.60946	0.37376	0.35517	0.44613
85.58	0.0347	-0.3967	-1.1516		85.58	-0.06518	-0.50169	-1.20826		85.58	0.09988	0.10499	0.05666		85.58	0.59452	0.3559	0.32563	0.42535
85.64	0.0363	-0.3936	-1.1482		85.64	-0.06558	-0.50233	-1.20883		85.64	0.10188	0.10873	0.06063		85.64	0.60643	0.36858	0.34845	0.441153
85.7	0.027	-0.3926	-1.1413		85.7	-0.06597	-0.50296	-1.20939		85.7	0.09297	0.11036	0.06809		85.7	0.55339	0.3741	0.39132	0.439603
85.76	0.0393	-0.3887	-1.1413		85.76	-0.06637	-0.5036	-1.20995		85.76	0.10567	0.1149	0.06865		85.76	0.62899	0.38949	0.39454	0.471007
85.82	0.0377	-0.3937	-1.1435		85.82	-0.06676	-0.50423	-1.21051		85.82	0.10446	0.11053	0.06701		85.82	0.62179	0.37468	0.38511	0.460527
85.88	0.0372	-0.3904	-1.1335		85.88	-0.06716	-0.50486	-1.21108		85.88	0.10436	0.11446	0.07758		85.88	0.62119	0.388	0.44586	0.485017
85.94	0.034	-0.3976	-1.1418		85.94	-0.06755	-0.5055	-1.21164		85.94	0.10155	0.1079	0.06984		85.94	0.60446	0.36576	0.40138	0.4572
86	0.0335	-0.3975	-1.1334		86	-0.06795	-0.50613	-1.2122		86	0.10145	0.10863	0.0788		86	0.60387	0.36824	0.45287	0.474993
86.06	0.035	-0.4022	-1.1384		86.06	-0.06834	-0.50676	-1.21276		86.06	0.10334	0.10456	0.07436		86.06	0.61512	0.35444	0.42736	0.46564
86.12	0.0371	-0.3986	-1.1343		86.12	-0.06873	-0.5074	-1.21332		86.12	0.10583	0.1088	0.07902		86.12	0.62994	0.36881	0.45414	0.484297
86.18	0.0335	-0.4025	-1.1445		86.18	-0.06913	-0.50803	-1.21388		86.18	0.10263	0.10553	0.06938		86.18	0.61089	0.35773	0.39874	0.455787
86.24	0.041	-0.395	-1.1414		86.24	-0.06952	-0.50866	-1.21444		86.24	0.11052	0.11366	0.07304		86.24	0.65786	0.38529	0.41977	0.48764
86.3	0.0402	-0.4107	-1.1398		86.3	-0.06992	-0.50929	-1.21501		86.3	0.11012	0.09859	0.07521		86.3	0.65548	0.3342	0.43224	0.473973
86.36	0.0432	-0.3932	-1.1485		86.36	-0.07031	-0.50993	-1.21557		86.36	0.11351	0.11673	0.06707		86.36	0.67565	0.39569	0.38546	0.4856
86.42	0.0373	-0.3989	-1.1451		86.42	-0.0707	-0.51056	-1.21613		86.42	0.108	0.11166	0.07103		86.42	0.64286	0.37851	0.40822	0.47653
86.48	0.0415	-0.4062	-1.1444		86.48	-0.07109	-0.51119	-1.21669		86.48	0.11259	0.10499	0.07229		86.48	0.67018	0.3559	0.41546	0.480513
86.54	0.0488	-0.4025	-1.1434		86.54	-0.07149	-0.51182	-1.21725		86.54	0.12029	0.10932	0.07385		86.54	0.71601	0.37058	0.42443	0.503673
86.6	0.0483	-0.4015	-1.1484		86.6	-0.07188	-0.51245	-1.21781		86.6	0.12018	0.11095	0.06941		86.6	0.71536	0.3761	0.39891	0.49679
86.66	0.0452	-0.4016	-1.151		86.66	-0.07227	-0.51308	-1.21836		86.66	0.11747	0.11148	0.06736		86.66	0.69923	0.3779	0.38713	0.488087
86.72	0.0419	-0.41	-1.1529		86.72	-0.07267	-0.51371	-1.21892		86.72	0.11457	0.10371	0.06602		86.72	0.68196	0.35156	0.37943	0.470983
86.78	0.036	-0.4209	-1.1516		86.78	-0.07306	-0.51434	-1.21948		86.78	0.10906	0.09344	0.06788		86.78	0.64917	0.31675	0.39011	0.45201
86.84	0.0388	-0.403	-1.1518		86.84	-0.07345	-0.51497	-1.22004		86.84	0.11225	0.11197	0.06824		86.84	0.66815	0.37956	0.39218	0.479963
86.9	0.036	-0.405	-1.1574		86.9	-0.07384	-0.51559	-1.2206		86.9	0.10984	0.11059	0.0632		86.9	0.65381	0.37488	0.36322	0.46397
86.96	0.0398	-0.3988	-1.1568		86.96	-0.07423	-0.51622	-1.22116		86.96	0.11403	0.11742	0.06436		86.96	0.67875	0.39803	0.36989	0.482223
87.02	0.0334	-0.4	-1.1503		87.02	-0.07463	-0.51685	-1.22172		87.02	0.10803	0.11685	0.07142		87.02	0.64304	0.3961	0.41046	0.4832
87.08	0.0391	-0.4003	-1.158		87.08	-0.07502	-0.51748	-1.22227		87.08	0.11412	0.11718	0.06427		87.08	0.67929	0.39722	0.36937	0.48196
87.14	0.0384	-0.3991	-1.1513		87.14	-0.07541	-0.51811	-1.22283		87.14	0.11381	0.11901	0.07153		87.14	0.67744	0.40342	0.41109	0.497317
87.2	0.0325	-0.4009	-1.1448		87.2	-0.0758	-0.51873	-1.22339		87.2	0.1083	0.11783	0.07859		87.2	0.64464	0.39942	0.45167	0.498577
87.26	0.0345	-0.3992	-1.1439		87.26	-0.07619	-0.51936	-1.22395		87.26	0.11069	0.12016	0.08005		87.26	0.65887	0.40732	0.46006	0.50875
87.32	0.0374	-0.4024	-1.1546		87.32	-0.07658	-0.51999	-1.2245		87.32	0.11398	0.11759	0.0699		87.32	0.67845	0.39861	0.40172	0.492927
87.38	0.0397	-0.4019	-1.145		87.38	-0.07697	-0.52061	-1.22506		87.38	0.11667	0.11871	0.08006		87.38	0.69446	0.40241	0.46011	0.518993
87.44	0.0408	-0.4013	-1.1532		87.44	-0.07736	-0.52124	-1.22562		87.44	0.11816	0.11994	0.07242		87.44	0.70333	0.40658	0.41621	0.508707
87.5	0.0345	-0.4061	-1.1495		87.5	-0.07775	-0.52186	-1.22617		87.5	0.11225	0.11576	0.07667		87.5	0.66815	0.39241	0.44063	0.500397
87.56	0.0366	-0.3935	-1.1436		87.56	-0.07814	-0.52249	-1.22673		87.56	0.11474	0.12899	0.08313		87.56	0.68298	0.43725	0.47776	0.532663
87.62	0.0396	-0.4026	-1.147		87.62	-0.07853	-0.52311	-1.22729		87.62	0.11813	0.12051	0.08029		87.62	0.70315	0.40851	0.46144	0.524367
87.68	0.0354	-0.3985	-1.1444		87.68	-0.07892	-0.52374	-1.22784		87.68	0.11432	0.12524	0.08344		87.68	0.68048	0.42454	0.47954	0.528187
87.74	0.0325	-0.4068	-1.1518		87.74	-0.07931	-0.52436	-1.2284		87.74	0.11181	0.11756	0.0766		87.74	0.66554	0.39851	0.44023	0.501427
87.8	0.0295	-0.4003	-1.1567		87.8	-0.0797	-0.52499	-1.22895		87.8	0.1092	0.12469	0.07225		87.8	0.65	0.42268	0.41523	0.49597
87.86	0.0234	-0.4007	-1.1598		87.86	-0.08009	-0.52561	-1.22951		87.86	0.10349	0.12491	0.06971		87.86	0.61601	0.42342	0.40063	0.48002
87.92	0.0286	-0.3984	-1.1526		87.92	-0.08048	-0.52623	-1.23006		87.92	0.10908	0.12783	0.07746		87.92	0.64929	0.43332	0.44517	0.50926
87.98	0.0237	-0.4042	-1.1497		87.98	-0.08087	-0.52686	-1.23062		87.98	0.10457	0.12266	0.08092		87.98	0.62244	0.4158	0.46506	0.5011
88.04	0.0298	-0.4032	-1.1526		88.04	-0.08126	-0.52748	-1.23117		88.04	0.11106	0.12428	0.07857		88.04	0.66107	0.42129	0.45155	0.511303
88.1	0.025	-0.3968	-1.1535		88.1	-0.08165	-0.5281	-1.23173		88.1	0.10665	0.1313	0.07823		88.1	0.63482	0.44508	0.4496	0.509833
88.16	0.0307	-0.4063	-1.1505		88.16	-0.08204	-0.52873	-1.23228		88.16	0.11274	0.12243	0.08178		88.16	0.67107	0.41502	0.47	0.518697
88.22	0.0266	-0.4085	-1.1572		88.22	-0.08243	-0.52935	-1.23283		88.22	0.10903	0.12085	0.07563		88.22	0.64899	0.40966	0.43466	0.49777
88.28	0.0282	-0.4113	-1.1573		88.28	-0.08282	-0.52997	-1.23339		88.28	0.11102	0.11867	0.07609		88.28	0.66083	0.40227	0.4373	0.500133
88.34	0.0324	-0.4089	-1.1565		88.34	-0.08321	-0.53059	-1.23394		88.34	0.11561	0.12169	0.07744		88.34	0.68815	0.41251	0.44506	0.51524
88.4	0.0358	-0.4033	-1.1566		88.4	-0.0836	-0.53121	-1.23449		88.4	0.1194	0.12791	0.07789		88.4	0.71071	0.43359	0.44764	0.530647
88.46	0.0264	-0.4111	-1.158		88.46	-0.08398	-0.53183	-1.23505		88.46	0.11038	0.12073	0.07705		88.46	0.65702	0.40925	0.44282	0.50303
88.52	0.0248	-0.407	-1.1564		88.52	-0.08437	-0.53245	-1.2356		88.52	0.10917	0.12545	0.0792		88.52	0.64982	0.42525	0.45517	0.51008
88.58	0.031	-0.4062	-1.1661		88.58	-0.08476	-0.53307	-1.23615		88.58	0.11576	0.12687	0.07005		88.58	0.68905	0.43007	0.40259	0.507237
88.64	0.0275	-0.4076	-1.162		88.64	-0.08515	-0.53369	-1.2367		88.64	0.11265	0.12609	0.0747		88.64	0.67054	0.42742	0.42931	0.50909
88.7	0.0353	-0.4067	-1.161		88.7	-0.08553	-0.53431	-1.23726		88.7	0.12083	0.12761	0.07626		88.7	0.71923	0.43258	0.43828	0.53003
88.76	0.0309	-0.4188	-1.1632		88.76	-0.08592	-0.53493	-1.23781		88.76	0.11682	0.11613	0.07461		88.76	0.69536	0.39366	0.42879	0.505937
88.82	0.0267	-0.4087	-1.1644		88.82	-0.08631	-0.53555	-1.23836		88.82	0.11301	0.12685	0.07396		88.82	0.67268	0.43	0.42506	0.509247
88.88	0.0326	-0.4146	-1.1618		88.88	-0.0867	-0.53617	-1.23891		88.88	0.1193	0.12157	0.07711		88.88	0.71012	0.4121	0.44316	0.521793
88.94	0.0238	-0.412	-1.1641		88.94	-0.08708	-0.53679	-1.23946		88.94	0.11088	0.12479	0.07536		88.94	0.66	0.42302	0.4331	0.505373
89	0.0291	-0.4131	-1.1692		89	-0.08747	-0.5374	-1.24001		89	0.11657	0.1243	0.07081		89	0.69387	0.42136	0.40695	0.507393
89.06	0.0279	-0.4133	-1.1658		89.06	-0.08786	-0.53802	-1.24056		89.06	0.11576	0.12472	0.07476		89.06	0.68905	0.42278	0.42966	0.51383
89.12	0.0157	-0.4151	-1.1636		89.12	-0.08824	-0.53864	-1.24112		89.12	0.10394	0.12354	0.07752		89.12	0.61869	0.41878	0.44552	0.49433
89.18	0.0179	-0.4064	-1.1677		89.18	-0.08863	-0.53926	-1.24167		89.18	0.10653	0.13286	0.07397		89.18	0.63411	0.45037	0.42511	0.503197
89.24	0.0159	-0.4092	-1.1613		89.24	-0.08902	-0.53987	-1.24222		89.24	0.10492	0.13067	0.08092		89.24	0.62452	0.44295	0.46506	0.510843
89.3	0.0151	-0.4177	-1.1644		89.3	-0.0894	-0.54049	-1.24277		89.3	0.1045	0.12279	0.07837		89.3	0.62202	0.41624	0.4504	0.49622
89.36	0.0212	-0.408	-1.1622		89.36	-0.08979	-0.54111	-1.24332		89.36	0.11099	0.13311	0.08112		89.36	0.66065	0.45122	0.46621	0.526027
89.42	0.0186	-0.4046	-1.1689		89.42	-0.09018	-0.54172	-1.24387		89.42	0.10878	0.13712	0.07497		89.42	0.6475	0.46481	0.43086	0.51439
89.48	0.0152	-0.4107	-1.1662		89.48	-0.09056	-0.54234	-1.24441		89.48	0.10576	0.13164	0.07821		89.48	0.62952	0.44624	0.44948	0.508413
89.54	0.0166	-0.402	-1.1747		89.54	-0.09095	-0.54295	-1.24496		89.54	0.10755	0.14095	0.07026		89.54	0.64018	0.4778	0.40379	0.507257
89.6	0.0215	-0.4069	-1.1753		89.6	-0.09133	-0.54357	-1.24551		89.6	0.11283	0.13667	0.07021		89.6	0.67161	0.46329	0.40351	0.512803
89.66	0.0175	-0.3993	-1.1699		89.66	-0.09172	-0.54418	-1.24606		89.66	0.10922	0.14488	0.07616		89.66	0.65012	0.49112	0.4377	0.526313
89.72	0.0126	-0.4012	-1.1725		89.72	-0.0921	-0.5448	-1.24661		89.72	0.1047	0.1436	0.07411		89.72	0.62321	0.48678	0.42592	0.51197
89.78	0.0191	-0.4088	-1.1677		89.78	-0.09249	-0.54541	-1.24716		89.78	0.11159	0.13661	0.07946		89.78	0.66423	0.46308	0.45667	0.527993
89.84	0.0172	-0.4102	-1.1662		89.84	-0.09287	-0.54602	-1.24771		89.84	0.11007	0.13582	0.08151		89.84	0.65518	0.46041	0.46845	0.528013
89.9	0.019	-0.4054	-1.1709		89.9	-0.09326	-0.54664	-1.24825		89.9	0.11226	0.14124	0.07735		89.9	0.66821	0.47878	0.44454	0.53051
89.96	0.0179	-0.4063	-1.1612		89.96	-0.09364	-0.54725	-1.2488		89.96	0.11154	0.14095	0.0876		89.96	0.66393	0.4778	0.50345	0.548393
90.02	0.0145	-0.414	-1.1625		90.02	-0.09403	-0.54786	-1.24935		90.02	0.10853	0.13386	0.08685		90.02	0.64601	0.45376	0.49914	0.53297
90.08	0.0179	-0.4089	-1.168		90.08	-0.09441	-0.54847	-1.2499		90.08	0.11231	0.13957	0.0819		90.08	0.66851	0.47312	0.47069	0.53744
90.14	0.0036	-0.4118	-1.1716		90.14	-0.0948	-0.54909	-1.25044		90.14	0.0984	0.13729	0.07884		90.14	0.58571	0.46539	0.4531	0.5014
90.2	0.0002	-0.4225	-1.174		90.2	-0.09518	-0.5497	-1.25099		90.2	0.09538	0.1272	0.07699		90.2	0.56774	0.43119	0.44247	0.480467
90.26	0.0016	-0.4314	-1.177		90.26	-0.09556	-0.55031	-1.25154		90.26	0.09716	0.11891	0.07454		90.26	0.57833	0.40308	0.42839	0.469933
90.32	0.0098	-0.4338	-1.1814		90.32	-0.09595	-0.55092	-1.25208		90.32	0.10575	0.11712	0.07068		90.32	0.62946	0.39702	0.40621	0.477563
90.38	0.0109	-0.4313	-1.1871		90.38	-0.09633	-0.55153	-1.25263		90.38	0.10723	0.12023	0.06553		90.38	0.63827	0.40756	0.37661	0.474147
90.44	0.0021	-0.4305	-1.1873		90.44	-0.09671	-0.55214	-1.25317		90.44	0.09881	0.12164	0.06587		90.44	0.58815	0.41234	0.37856	0.459683
90.5	0.0073	-0.4298	-1.1859		90.5	-0.0971	-0.55275	-1.25372		90.5	0.1044	0.12295	0.06782		90.5	0.62143	0.41678	0.38977	0.475993
90.56	0.0003	-0.4263	-1.1868		90.56	-0.09748	-0.55336	-1.25427		90.56	0.09778	0.12706	0.06747		90.56	0.58202	0.43071	0.38776	0.46683
90.62	-0.0004	-0.4207	-1.1888		90.62	-0.09786	-0.55397	-1.25481		90.62	0.09746	0.13327	0.06601		90.62	0.58012	0.45176	0.37937	0.470417
90.68	-0.0013	-0.4244	-1.1914		90.68	-0.09825	-0.55458	-1.25536		90.68	0.09695	0.13018	0.06396		90.68	0.57708	0.44129	0.36759	0.461987
90.74	-0.0047	-0.4266	-1.1822		90.74	-0.09863	-0.55519	-1.2559		90.74	0.09393	0.12859	0.0737		90.74	0.55911	0.4359	0.42356	0.472857
90.8	-0.0032	-0.424	-1.1893		90.8	-0.09901	-0.5558	-1.25645		90.8	0.09581	0.1318	0.06715		90.8	0.5703	0.44678	0.38592	0.467667
90.86	-0.0015	-0.4292	-1.1893		90.86	-0.0994	-0.55641	-1.25699		90.86	0.0979	0.12721	0.06769		90.86	0.58274	0.43122	0.38902	0.46766
90.92	0.002	-0.4282	-1.182		90.92	-0.09978	-0.55702	-1.25753		90.92	0.10178	0.12882	0.07553		90.92	0.60583	0.43668	0.43408	0.492197
90.98	-0.0043	-0.424	-1.1778		90.98	-0.10016	-0.55762	-1.25808		90.98	0.09586	0.13362	0.08028		90.98	0.5706	0.45295	0.46138	0.494977
91.04	0.0012	-0.4261	-1.1846		91.04	-0.10054	-0.55823	-1.25862		91.04	0.10174	0.13213	0.07402		91.04	0.6056	0.4479	0.4254	0.492967
91.1	0.0011	-0.44	-1.1907		91.1	-0.10092	-0.55884	-1.25917		91.1	0.10202	0.11884	0.06847		91.1	0.60726	0.40285	0.39351	0.467873
91.16	-0.0059	-0.4271	-1.1911		91.16	-0.10131	-0.55945	-1.25971		91.16	0.09541	0.13235	0.06861		91.16	0.56792	0.44864	0.39431	0.47029
91.22	-0.0037	-0.4352	-1.191		91.22	-0.10169	-0.56005	-1.26025		91.22	0.09799	0.12485	0.06925		91.22	0.58327	0.42322	0.39799	0.46816
91.28	-0.0044	-0.4452	-1.192		91.28	-0.10207	-0.56066	-1.2608		91.28	0.09767	0.11546	0.0688		91.28	0.58137	0.39139	0.3954	0.456053
91.34	0.0027	-0.4434	-1.1913		91.34	-0.10245	-0.56127	-1.26134		91.34	0.10515	0.11787	0.07004		91.34	0.62589	0.39956	0.40253	0.475993
91.4	-0.0086	-0.4339	-1.1991		91.4	-0.10283	-0.56187	-1.26188		91.4	0.09423	0.12797	0.06278		91.4	0.56089	0.4338	0.3608	0.45183
91.46	-0.0081	-0.435	-1.1935		91.46	-0.10321	-0.56248	-1.26242		91.46	0.09511	0.12748	0.06892		91.46	0.56613	0.43214	0.39609	0.464787
91.52	-0.0073	-0.4415	-1.1961		91.52	-0.10359	-0.56308	-1.26297		91.52	0.09629	0.12158	0.06687		91.52	0.57315	0.41214	0.38431	0.456533
91.58	-0.0062	-0.4441	-1.1937		91.58	-0.10397	-0.56369	-1.26351		91.58	0.09777	0.11959	0.06981		91.58	0.58196	0.40539	0.40121	0.462853
91.64	-0.0044	-0.4368	-1.2003		91.64	-0.10436	-0.56429	-1.26405		91.64	0.09996	0.12749	0.06375		91.64	0.595	0.43217	0.36638	0.464517
91.7	-0.0011	-0.4355	-1.1992		91.7	-0.10474	-0.5649	-1.26459		91.7	0.10364	0.1294	0.06539		91.7	0.6169	0.43864	0.3758	0.477113
91.76	-0.0022	-0.4382	-1.2009		91.76	-0.10512	-0.5655	-1.26513		91.76	0.10292	0.1273	0.06423		91.76	0.61262	0.43153	0.36914	0.471097
91.82	-0.0042	-0.4366	-1.2065		91.82	-0.1055	-0.5661	-1.26567		91.82	0.1013	0.1295	0.05917		91.82	0.60298	0.43898	0.34006	0.460673
91.88	-0.009	-0.4321	-1.2018		91.88	-0.10588	-0.56671	-1.26621		91.88	0.09688	0.13461	0.06441		91.88	0.57667	0.45631	0.37017	0.467717
91.94	-0.0113	-0.4346	-1.2043		91.94	-0.10626	-0.56731	-1.26675		91.94	0.09496	0.13271	0.06245		91.94	0.56524	0.44986	0.35891	0.458003
92	-0.0083	-0.4433	-1.2032		92	-0.10664	-0.56791	-1.26729		92	0.09834	0.12461	0.06409		92	0.58536	0.42241	0.36833	0.4587
92.06	-0.0071	-0.4423	-1.2045		92.06	-0.10702	-0.56851	-1.26783		92.06	0.09992	0.12621	0.06333		92.06	0.59476	0.42783	0.36397	0.462187
92.12	-0.0118	-0.4438	-1.2119		92.12	-0.1074	-0.56912	-1.26837		92.12	0.0956	0.12532	0.05647		92.12	0.56905	0.42481	0.32454	0.439467
92.18	-0.0056	-0.4452	-1.2119		92.18	-0.10777	-0.56972	-1.26891		92.18	0.10217	0.12452	0.05701		92.18	0.60815	0.4221	0.32764	0.45263
92.24	-0.0036	-0.4405	-1.2094		92.24	-0.10815	-0.57032	-1.26945		92.24	0.10455	0.12982	0.06005		92.24	0.62232	0.44007	0.34511	0.469167
92.3	-0.0104	-0.4358	-1.2099		92.3	-0.10853	-0.57092	-1.26999		92.3	0.09813	0.13512	0.06009		92.3	0.58411	0.45803	0.34534	0.462493
92.36	-0.0082	-0.4373	-1.2048		92.36	-0.10891	-0.57152	-1.27053		92.36	0.10071	0.13422	0.06573		92.36	0.59946	0.45498	0.37776	0.4774
92.42	-0.008	-0.4394	-1.2163		92.42	-0.10929	-0.57212	-1.27107		92.42	0.10129	0.13272	0.05477		92.42	0.60292	0.4499	0.31477	0.455863
92.48	-0.0064	-0.4403	-1.2101		92.48	-0.10967	-0.57272	-1.27161		92.48	0.10327	0.13242	0.06151		92.48	0.6147	0.44888	0.35351	0.472363
92.54	-0.0115	-0.4361	-1.2082		92.54	-0.11005	-0.57332	-1.27215		92.54	0.09855	0.13722	0.06395		92.54	0.58661	0.46515	0.36753	0.473097
92.6	-0.014	-0.4405	-1.2092		92.6	-0.11043	-0.57392	-1.27269		92.6	0.09643	0.13342	0.06349		92.6	0.57399	0.45227	0.36489	0.463717
92.66	-0.0105	-0.4407	-1.2126		92.66	-0.1108	-0.57452	-1.27322		92.66	0.1003	0.13382	0.06062		92.66	0.59702	0.45363	0.34839	0.466347
92.72	-0.0064	-0.4437	-1.2145		92.72	-0.11118	-0.57512	-1.27376		92.72	0.10478	0.13142	0.05926		92.72	0.62369	0.44549	0.34057	0.469917
92.78	-0.0122	-0.4432	-1.2145		92.78	-0.11156	-0.57572	-1.2743		92.78	0.09936	0.13252	0.0598		92.78	0.59143	0.44922	0.34368	0.461443
92.84	-0.0237	-0.4372	-1.2155		92.84	-0.11194	-0.57632	-1.27484		92.84	0.08824	0.13912	0.05934		92.84	0.52524	0.47159	0.34103	0.445953
92.9	-0.0165	-0.4414	-1.223		92.9	-0.11232	-0.57692	-1.27538		92.9	0.09582	0.13552	0.05238		92.9	0.57036	0.45939	0.30103	0.443593
92.96	-0.0179	-0.4457	-1.2181		92.96	-0.11269	-0.57751	-1.27591		92.96	0.09479	0.13181	0.05781		92.96	0.56423	0.44681	0.33224	0.44776
93.02	-0.0216	-0.4451	-1.2181		93.02	-0.11307	-0.57811	-1.27645		93.02	0.09147	0.13301	0.05835		93.02	0.54446	0.45088	0.33534	0.44356
93.08	-0.0167	-0.446	-1.225		93.08	-0.11345	-0.57871	-1.27699		93.08	0.09675	0.13271	0.05199		93.08	0.57589	0.44986	0.29879	0.441513
93.14	-0.023	-0.4508	-1.225		93.14	-0.11383	-0.57931	-1.27752		93.14	0.09083	0.12851	0.05252		93.14	0.54065	0.43563	0.30184	0.42604
93.2	-0.02	-0.4469	-1.2327		93.2	-0.1142	-0.5799	-1.27806		93.2	0.0942	0.133	0.04536		93.2	0.56071	0.45085	0.26069	0.424083
93.26	-0.0218	-0.4476	-1.2279		93.26	-0.11458	-0.5805	-1.27859		93.26	0.09278	0.1329	0.05069		93.26	0.55226	0.45051	0.29132	0.431363
93.32	-0.0217	-0.4532	-1.2243		93.32	-0.11496	-0.5811	-1.27913		93.32	0.09326	0.1279	0.05483		93.32	0.55512	0.43356	0.31511	0.434597
93.38	-0.0228	-0.4435	-1.2268		93.38	-0.11533	-0.58169	-1.27967		93.38	0.09253	0.13819	0.05287		93.38	0.55077	0.46844	0.30385	0.44102
93.44	-0.0258	-0.4424	-1.2232		93.44	-0.11571	-0.58229	-1.2802		93.44	0.08991	0.13989	0.057		93.44	0.53518	0.4742	0.32759	0.445657
93.5	-0.0252	-0.4488	-1.2256		93.5	-0.11609	-0.58288	-1.28074		93.5	0.09089	0.13408	0.05514		93.5	0.54101	0.45451	0.3169	0.437473
93.56	-0.0263	-0.4431	-1.2165		93.56	-0.11646	-0.58348	-1.28127		93.56	0.09016	0.14038	0.06477		93.56	0.53667	0.47586	0.37224	0.46159
93.62	-0.0263	-0.4476	-1.2265		93.62	-0.11684	-0.58407	-1.28181		93.62	0.09054	0.13647	0.05531		93.62	0.53893	0.46261	0.31787	0.439803
93.68	-0.0191	-0.4517	-1.2299		93.68	-0.11721	-0.58467	-1.28234		93.68	0.09811	0.13297	0.05244		93.68	0.58399	0.45075	0.30138	0.445373
93.74	-0.0277	-0.452	-1.2313		93.74	-0.11759	-0.58526	-1.28287		93.74	0.08989	0.13326	0.05157		93.74	0.53506	0.45173	0.29638	0.427723
93.8	-0.0208	-0.4495	-1.2322		93.8	-0.11796	-0.58585	-1.28341		93.8	0.09716	0.13635	0.05121		93.8	0.57833	0.4622	0.29431	0.444947
93.86	-0.0226	-0.4493	-1.2302		93.86	-0.11834	-0.58645	-1.28394		93.86	0.09574	0.13715	0.05374		93.86	0.56988	0.46492	0.30885	0.447883
93.92	-0.0261	-0.4483	-1.2333		93.92	-0.11872	-0.58704	-1.28448		93.92	0.09262	0.13874	0.05118		93.92	0.55131	0.47031	0.29414	0.438587
93.98	-0.0325	-0.449	-1.23		93.98	-0.11909	-0.58763	-1.28501		93.98	0.08659	0.13863	0.05501		93.98	0.51542	0.46993	0.31615	0.433833
94.04	-0.0292	-0.4545	-1.2309		94.04	-0.11947	-0.58823	-1.28554		94.04	0.09027	0.13373	0.05464		94.04	0.53732	0.45332	0.31402	0.434887
94.1	-0.0342	-0.4475	-1.2296		94.1	-0.11984	-0.58882	-1.28608		94.1	0.08564	0.14132	0.05648		94.1	0.50976	0.47905	0.3246	0.437803
94.16	-0.0298	-0.4541	-1.2318		94.16	-0.12022	-0.58941	-1.28661		94.16	0.09042	0.13531	0.05481		94.16	0.53821	0.45868	0.315	0.437297
94.22	-0.0255	-0.4495	-1.2301		94.22	-0.12059	-0.59	-1.28714		94.22	0.09509	0.1405	0.05704		94.22	0.56601	0.47627	0.32782	0.4567
94.28	-0.0356	-0.4529	-1.2315		94.28	-0.12096	-0.59059	-1.28767		94.28	0.08536	0.13769	0.05617		94.28	0.5081	0.46675	0.32282	0.432557
94.34	-0.028	-0.4501	-1.2348		94.34	-0.12134	-0.59118	-1.28821		94.34	0.09334	0.14108	0.05341		94.34	0.5556	0.47824	0.30695	0.44693
94.4	-0.0305	-0.4512	-1.2352		94.4	-0.12171	-0.59177	-1.28874		94.4	0.09121	0.14057	0.05354		94.4	0.54292	0.47651	0.3077	0.442377
94.46	-0.0279	-0.4577	-1.2321		94.46	-0.12209	-0.59236	-1.28927		94.46	0.09419	0.13466	0.05717		94.46	0.56065	0.45647	0.32856	0.44856
94.52	-0.0339	-0.4598	-1.2313		94.52	-0.12246	-0.59295	-1.2898		94.52	0.08856	0.13315	0.0585		94.52	0.52714	0.45136	0.33621	0.438237
94.58	-0.0405	-0.474	-1.2193		94.58	-0.12283	-0.59354	-1.29033		94.58	0.08233	0.11954	0.07103		94.58	0.49006	0.40522	0.40822	0.4345
94.64	-0.0329	-0.4668	-1.2276		94.64	-0.12321	-0.59413	-1.29086		94.64	0.09031	0.12733	0.06326		94.64	0.53756	0.43163	0.36356	0.44425
94.7	-0.0368	-0.4699	-1.2279		94.7	-0.12358	-0.59472	-1.29139		94.7	0.08678	0.12482	0.06349		94.7	0.51655	0.42312	0.36489	0.434853
94.76	-0.0367	-0.4681	-1.2405		94.76	-0.12395	-0.59531	-1.29192		94.76	0.08725	0.12721	0.05142		94.76	0.51935	0.43122	0.29552	0.415363
94.82	-0.0402	-0.4632	-1.2433		94.82	-0.12433	-0.5959	-1.29246		94.82	0.08413	0.1327	0.04916		94.82	0.50077	0.44983	0.28253	0.411043
94.88	-0.0408	-0.4644	-1.2337		94.88	-0.1247	-0.59649	-1.29299		94.88	0.0839	0.13209	0.05929		94.88	0.4994	0.44776	0.34075	0.429303
94.94	-0.0317	-0.4638	-1.2409		94.94	-0.12507	-0.59708	-1.29352		94.94	0.09337	0.13328	0.05262		94.94	0.55577	0.4518	0.30241	0.43666
95	-0.035	-0.4635	-1.2389		95	-0.12545	-0.59766	-1.29405		95	0.09045	0.13416	0.05515		95	0.53839	0.45478	0.31695	0.436707
95.06	-0.0316	-0.472	-1.2347		95.06	-0.12582	-0.59825	-1.29458		95.06	0.09422	0.12625	0.05988		95.06	0.56083	0.42797	0.34414	0.444313
95.12	-0.031	-0.4733	-1.2325		95.12	-0.12619	-0.59884	-1.2951		95.12	0.09519	0.12554	0.0626		95.12	0.56661	0.42556	0.35977	0.450647
95.18	-0.0301	-0.471	-1.2366		95.18	-0.12656	-0.59943	-1.29563		95.18	0.09646	0.12843	0.05903		95.18	0.57417	0.43536	0.33925	0.449593
95.24	-0.0251	-0.475	-1.2285		95.24	-0.12694	-0.60001	-1.29616		95.24	0.10184	0.12501	0.06766		95.24	0.60619	0.42376	0.38885	0.472933
95.3	-0.0274	-0.4692	-1.2369		95.3	-0.12731	-0.6006	-1.29669		95.3	0.09991	0.1314	0.05979		95.3	0.5947	0.44542	0.34362	0.461247
95.36	-0.0276	-0.4727	-1.2347		95.36	-0.12768	-0.60118	-1.29722		95.36	0.10008	0.12848	0.06252		95.36	0.59571	0.43553	0.35931	0.463517
95.42	-0.032	-0.4721	-1.2337		95.42	-0.12805	-0.60177	-1.29775		95.42	0.09605	0.12967	0.06405		95.42	0.57173	0.43956	0.3681	0.459797
95.48	-0.0314	-0.4749	-1.2346		95.48	-0.12842	-0.60236	-1.29828		95.48	0.09702	0.12746	0.06368		95.48	0.5775	0.43207	0.36598	0.458517
95.54	-0.0347	-0.4718	-1.235		95.54	-0.1288	-0.60294	-1.29881		95.54	0.0941	0.13114	0.06381		95.54	0.56012	0.44454	0.36672	0.457127
95.6	-0.0425	-0.4794	-1.2413		95.6	-0.12917	-0.60353	-1.29933		95.6	0.08667	0.12413	0.05803		95.6	0.51589	0.42078	0.33351	0.423393
95.66	-0.0359	-0.4699	-1.235		95.66	-0.12954	-0.60411	-1.29986		95.66	0.09364	0.13421	0.06486		95.66	0.55738	0.45495	0.37276	0.461697
95.72	-0.0357	-0.4734	-1.2455		95.72	-0.12991	-0.60469	-1.30039		95.72	0.09421	0.13129	0.05489		95.72	0.56077	0.44505	0.31546	0.440427
95.78	-0.0392	-0.4812	-1.2466		95.78	-0.13028	-0.60528	-1.30092		95.78	0.09108	0.12408	0.05432		95.78	0.54214	0.42061	0.31218	0.424977
95.84	-0.0352	-0.485	-1.2453		95.84	-0.13065	-0.60586	-1.30144		95.84	0.09545	0.12086	0.05614		95.84	0.56815	0.40969	0.32264	0.433493
95.9	-0.0362	-0.4719	-1.249		95.9	-0.13102	-0.60644	-1.30197		95.9	0.09482	0.13454	0.05297		95.9	0.5644	0.45607	0.30443	0.441633
95.96	-0.0266	-0.4773	-1.2464		95.96	-0.13139	-0.60703	-1.3025		95.96	0.10479	0.12973	0.0561		95.96	0.62375	0.43976	0.32241	0.461973
96.02	-0.0289	-0.4828	-1.2498		96.02	-0.13176	-0.60761	-1.30302		96.02	0.10286	0.12481	0.05322		96.02	0.61226	0.42308	0.30586	0.447067
96.08	-0.039	-0.479	-1.2418		96.08	-0.13213	-0.60819	-1.30355		96.08	0.09313	0.12919	0.06175		96.08	0.55435	0.43793	0.35489	0.449057
96.14	-0.0393	-0.4833	-1.2433		96.14	-0.1325	-0.60877	-1.30407		96.14	0.0932	0.12547	0.06077		96.14	0.55476	0.42532	0.34925	0.44311
96.2	-0.039	-0.4777	-1.2471		96.2	-0.13287	-0.60936	-1.3046		96.2	0.09387	0.13166	0.0575		96.2	0.55875	0.44631	0.33046	0.445173
96.26	-0.0411	-0.4847	-1.244		96.26	-0.13324	-0.60994	-1.30512		96.26	0.09214	0.12524	0.06112		96.26	0.54845	0.42454	0.35126	0.441417
96.32	-0.0389	-0.4804	-1.2412		96.32	-0.13361	-0.61052	-1.30565		96.32	0.09471	0.13012	0.06445		96.32	0.56375	0.44108	0.3704	0.45841
96.38	-0.0412	-0.4858	-1.2417		96.38	-0.13398	-0.6111	-1.30618		96.38	0.09278	0.1253	0.06448		96.38	0.55226	0.42475	0.37057	0.449193
96.44	-0.0403	-0.4843	-1.2428		96.44	-0.13435	-0.61168	-1.3067		96.44	0.09405	0.12738	0.0639		96.44	0.55982	0.4318	0.36724	0.452953
96.5	-0.0377	-0.479	-1.2505		96.5	-0.13472	-0.61226	-1.30722		96.5	0.09702	0.13326	0.05672		96.5	0.5775	0.45173	0.32598	0.451737
96.56	-0.0395	-0.4757	-1.2465		96.56	-0.13509	-0.61284	-1.30775		96.56	0.09559	0.13714	0.06125		96.56	0.56899	0.46488	0.35201	0.46196
96.62	-0.0381	-0.4798	-1.2507		96.62	-0.13546	-0.61342	-1.30827		96.62	0.09736	0.13362	0.05757		96.62	0.57952	0.45295	0.33086	0.454443
96.68	-0.0473	-0.4801	-1.2533		96.68	-0.13583	-0.614	-1.3088		96.68	0.08853	0.1339	0.0555		96.68	0.52696	0.4539	0.31897	0.433277
96.74	-0.0342	-0.479	-1.244		96.74	-0.1362	-0.61458	-1.30932		96.74	0.102	0.13558	0.06532		96.74	0.60714	0.45959	0.3754	0.48071
96.8	-0.0309	-0.4839	-1.242		96.8	-0.13656	-0.61516	-1.30985		96.8	0.10566	0.13126	0.06785		96.8	0.62893	0.44495	0.38994	0.48794
96.86	-0.0375	-0.4828	-1.2524		96.86	-0.13693	-0.61574	-1.31037		96.86	0.09943	0.13294	0.05797		96.86	0.59185	0.45064	0.33316	0.45855
96.92	-0.0353	-0.4882	-1.2507		96.92	-0.1373	-0.61631	-1.31089		96.92	0.102	0.12811	0.06019		96.92	0.60714	0.43427	0.34592	0.462443
96.98	-0.0322	-0.4916	-1.2471		96.98	-0.13767	-0.61689	-1.31141		96.98	0.10547	0.12529	0.06431		96.98	0.6278	0.42471	0.3696	0.474037
97.04	-0.0317	-0.4996	-1.2521		97.04	-0.13804	-0.61747	-1.31194		97.04	0.10634	0.11787	0.05984		97.04	0.63298	0.39956	0.34391	0.458817
97.1	-0.0391	-0.5042	-1.2463		97.1	-0.13841	-0.61805	-1.31246		97.1	0.09931	0.11385	0.06616		97.1	0.59113	0.38593	0.38023	0.45243
97.16	-0.0357	-0.4978	-1.2441		97.16	-0.13877	-0.61862	-1.31298		97.16	0.10307	0.12082	0.06888		97.16	0.61351	0.40956	0.39586	0.472977
97.22	-0.0393	-0.5011	-1.2474		97.22	-0.13914	-0.6192	-1.3135		97.22	0.09984	0.1181	0.0661		97.22	0.59429	0.40034	0.37989	0.458173
97.28	-0.0444	-0.5038	-1.2511		97.28	-0.13951	-0.61978	-1.31403		97.28	0.09511	0.11598	0.06293		97.28	0.56613	0.39315	0.36167	0.440317
97.34	-0.0454	-0.5052	-1.255		97.34	-0.13988	-0.62035	-1.31455		97.34	0.09448	0.11515	0.05955		97.34	0.56238	0.39034	0.34224	0.431653
97.4	-0.043	-0.4986	-1.2536		97.4	-0.14024	-0.62093	-1.31507		97.4	0.09724	0.12233	0.06147		97.4	0.57881	0.41468	0.35328	0.448923
97.46	-0.0487	-0.5111	-1.2503		97.46	-0.14061	-0.6215	-1.31559		97.46	0.09191	0.1104	0.06529		97.46	0.54708	0.37424	0.37523	0.432183
97.52	-0.0551	-0.5073	-1.2492		97.52	-0.14098	-0.62208	-1.31611		97.52	0.08588	0.11478	0.06691		97.52	0.51119	0.38908	0.38454	0.42827
97.58	-0.0503	-0.5176	-1.2506		97.58	-0.14134	-0.62266	-1.31663		97.58	0.09104	0.10506	0.06603		97.58	0.5419	0.35614	0.37948	0.42584
97.64	-0.055	-0.5043	-1.2486		97.64	-0.14171	-0.62323	-1.31715		97.64	0.08671	0.11893	0.06855		97.64	0.51613	0.40315	0.39397	0.43775
97.7	-0.0484	-0.516	-1.2496		97.7	-0.14208	-0.6238	-1.31767		97.7	0.09368	0.1078	0.06807		97.7	0.55762	0.36542	0.39121	0.438083
97.76	-0.0506	-0.5063	-1.245		97.76	-0.14244	-0.62438	-1.31819		97.76	0.09184	0.11808	0.07319		97.76	0.54667	0.40027	0.42063	0.455857
97.82	-0.0453	-0.5127	-1.246		97.82	-0.14281	-0.62495	-1.31871		97.82	0.09751	0.11225	0.07271		97.82	0.58042	0.38051	0.41787	0.4596
97.88	-0.0559	-0.5154	-1.2447		97.88	-0.14318	-0.62553	-1.31923		97.88	0.08728	0.11013	0.07453		97.88	0.51952	0.37332	0.42833	0.44039
97.94	-0.0592	-0.5178	-1.2419		97.94	-0.14354	-0.6261	-1.31975		97.94	0.08434	0.1083	0.07785		97.94	0.50202	0.36712	0.44741	0.43885
98	-0.0636	-0.5228	-1.2491		98	-0.14391	-0.62667	-1.32027		98	0.08031	0.10387	0.07117		98	0.47804	0.3521	0.40902	0.413053
98.06	-0.0721	-0.5179	-1.2527		98.06	-0.14427	-0.62724	-1.32079		98.06	0.07217	0.10934	0.06809		98.06	0.42958	0.37064	0.39132	0.39718
98.12	-0.0605	-0.5113	-1.2464		98.12	-0.14464	-0.62782	-1.32131		98.12	0.08414	0.11652	0.07491		98.12	0.50083	0.39498	0.43052	0.44211
98.18	-0.0481	-0.5154	-1.2426		98.18	-0.145	-0.62839	-1.32183		98.18	0.0969	0.11299	0.07923		98.18	0.57679	0.38302	0.45534	0.471717
98.24	-0.0475	-0.5189	-1.2493		98.24	-0.14537	-0.62896	-1.32235		98.24	0.09787	0.11006	0.07305		98.24	0.58256	0.37308	0.41983	0.45849
98.3	-0.0492	-0.5224	-1.2533		98.3	-0.14573	-0.62953	-1.32287		98.3	0.09653	0.10713	0.06957		98.3	0.57458	0.36315	0.39983	0.445853
98.36	-0.0602	-0.5184	-1.2475		98.36	-0.1461	-0.6301	-1.32339		98.36	0.0859	0.1117	0.07589		98.36	0.51131	0.37864	0.43615	0.442033
98.42	-0.0595	-0.5239	-1.2484		98.42	-0.14646	-0.63067	-1.3239		98.42	0.08696	0.10677	0.0755		98.42	0.51762	0.36193	0.43391	0.43782
98.48	-0.0582	-0.5149	-1.2463		98.48	-0.14683	-0.63124	-1.32442		98.48	0.08863	0.11634	0.07812		98.48	0.52756	0.39437	0.44897	0.456967
98.54	-0.0532	-0.521	-1.2549		98.54	-0.14719	-0.63181	-1.32494		98.54	0.09399	0.11081	0.07004		98.54	0.55946	0.37563	0.40253	0.445873
98.6	-0.0616	-0.5264	-1.2545		98.6	-0.14756	-0.63238	-1.32546		98.6	0.08596	0.10598	0.07096		98.6	0.51167	0.35925	0.40782	0.426247
98.66	-0.061	-0.5209	-1.258		98.66	-0.14792	-0.63295	-1.32597		98.66	0.08692	0.11205	0.06797		98.66	0.51738	0.37983	0.39063	0.42928
98.72	-0.0593	-0.5216	-1.2567		98.72	-0.14829	-0.63352	-1.32649		98.72	0.08899	0.11192	0.06979		98.72	0.5297	0.37939	0.40109	0.436727
98.78	-0.052	-0.5185	-1.2517		98.78	-0.14865	-0.63409	-1.32701		98.78	0.09665	0.11559	0.07531		98.78	0.5753	0.39183	0.43282	0.46665
98.84	-0.0572	-0.519	-1.252		98.84	-0.14901	-0.63466	-1.32752		98.84	0.09181	0.11566	0.07552		98.84	0.54649	0.39207	0.43402	0.457527
98.9	-0.0625	-0.5257	-1.2553		98.9	-0.14938	-0.63523	-1.32804		98.9	0.08688	0.10953	0.07274		98.9	0.51714	0.37129	0.41805	0.435493
98.96	-0.0632	-0.5289	-1.2511		98.96	-0.14974	-0.6358	-1.32856		98.96	0.08654	0.1069	0.07746		98.96	0.51512	0.36237	0.44517	0.440887
99.02	-0.0655	-0.5312	-1.2519		99.02	-0.1501	-0.63637	-1.32907		99.02	0.0846	0.10517	0.07717		99.02	0.50357	0.35651	0.44351	0.43453
99.08	-0.0679	-0.5379	-1.2541		99.08	-0.15047	-0.63693	-1.32959		99.08	0.08257	0.09903	0.07549		99.08	0.49149	0.33569	0.43385	0.420343
99.14	-0.0614	-0.5345	-1.2557		99.14	-0.15083	-0.6375	-1.3301		99.14	0.08943	0.103	0.0744		99.14	0.53232	0.34915	0.42759	0.436353
99.2	-0.0643	-0.5234	-1.2564		99.2	-0.15119	-0.63807	-1.33062		99.2	0.08689	0.11467	0.07422		99.2	0.5172	0.38871	0.42655	0.444153
99.26	-0.0646	-0.53	-1.2626		99.26	-0.15156	-0.63863	-1.33114		99.26	0.08696	0.10863	0.06854		99.26	0.51762	0.36824	0.39391	0.42659
99.32	-0.0614	-0.5356	-1.2654		99.32	-0.15192	-0.6392	-1.33165		99.32	0.09052	0.1036	0.06625		99.32	0.53881	0.35119	0.38075	0.423583
99.38	-0.0621	-0.5337	-1.2681		99.38	-0.15228	-0.63977	-1.33216		99.38	0.09018	0.10607	0.06406		99.38	0.53679	0.35956	0.36816	0.421503
99.44	-0.0663	-0.5419	-1.2712		99.44	-0.15264	-0.64033	-1.33268		99.44	0.08634	0.09843	0.06148		99.44	0.51393	0.33366	0.35333	0.400307
99.5	-0.0667	-0.5414	-1.2733		99.5	-0.15301	-0.6409	-1.33319		99.5	0.08631	0.0995	0.05989		99.5	0.51375	0.33729	0.3442	0.398413
99.56	-0.0658	-0.53	-1.269		99.56	-0.15337	-0.64146	-1.33371		99.56	0.08757	0.11146	0.06471		99.56	0.52125	0.37783	0.3719	0.42366
99.62	-0.0644	-0.5429	-1.2745		99.62	-0.15373	-0.64203	-1.33422		99.62	0.08933	0.09913	0.05972		99.62	0.53173	0.33603	0.34322	0.40366
99.68	-0.0648	-0.5353	-1.2728		99.68	-0.15409	-0.64259	-1.33474		99.68	0.08929	0.10729	0.06194		99.68	0.53149	0.36369	0.35598	0.417053
99.74	-0.0661	-0.5337	-1.2761		99.74	-0.15445	-0.64316	-1.33525		99.74	0.08835	0.10946	0.05915		99.74	0.52589	0.37105	0.33994	0.412293
99.8	-0.0709	-0.5347	-1.2793		99.8	-0.15482	-0.64372	-1.33576		99.8	0.08392	0.10902	0.05646		99.8	0.49952	0.36956	0.32448	0.397853
99.86	-0.0691	-0.5414	-1.2762		99.86	-0.15518	-0.64429	-1.33628		99.86	0.08608	0.10289	0.06008		99.86	0.51238	0.34878	0.34529	0.40215
99.92	-0.0703	-0.5369	-1.2772		99.92	-0.15554	-0.64485	-1.33679		99.92	0.08524	0.10795	0.05959		99.92	0.50738	0.36593	0.34247	0.40526
99.98	-0.0822	-0.5363	-1.2805		99.98	-0.1559	-0.64541	-1.3373		99.98	0.0737	0.10911	0.0568		99.98	0.43869	0.36986	0.32644	0.37833
100.04	-0.0725	-0.5417	-1.2815		100.04	-0.15626	-0.64598	-1.33781		100.04	0.08376	0.10428	0.05631		100.04	0.49857	0.35349	0.32362	0.391893
100.1	-0.0683	-0.5424	-1.2809		100.1	-0.15662	-0.64654	-1.33833		100.1	0.08832	0.10414	0.05743		100.1	0.52571	0.35302	0.33006	0.40293
100.16	-0.0671	-0.5361	-1.285		100.16	-0.15698	-0.6471	-1.33884		100.16	0.08988	0.111	0.05384		100.16	0.535	0.37627	0.30943	0.4069
100.22	-0.0646	-0.5392	-1.2832		100.22	-0.15734	-0.64766	-1.33935		100.22	0.09274	0.10846	0.05615		100.22	0.55202	0.36766	0.3227	0.414127
100.28	-0.0689	-0.5361	-1.279		100.28	-0.1577	-0.64822	-1.33986		100.28	0.0888	0.11212	0.06086		100.28	0.52857	0.38007	0.34977	0.41947
100.34	-0.0702	-0.5351	-1.2809		100.34	-0.15806	-0.64879	-1.34037		100.34	0.08786	0.11369	0.05947		100.34	0.52298	0.38539	0.34178	0.416717
100.4	-0.0681	-0.5402	-1.2828		100.4	-0.15843	-0.64935	-1.34088		100.4	0.09033	0.10915	0.05808		100.4	0.53768	0.37	0.33379	0.413823
100.46	-0.067	-0.5479	-1.2826		100.46	-0.15879	-0.64991	-1.34139		100.46	0.09179	0.10201	0.05879		100.46	0.54637	0.3458	0.33787	0.410013
100.52	-0.074	-0.5473	-1.284		100.52	-0.15915	-0.65047	-1.34191		100.52	0.08515	0.10317	0.05791		100.52	0.50685	0.34973	0.33282	0.396467
100.58	-0.07	-0.5377	-1.2896		100.58	-0.15951	-0.65103	-1.34242		100.58	0.08951	0.11333	0.05282		100.58	0.5328	0.38417	0.30356	0.406843
100.64	-0.068	-0.5458	-1.2869		100.64	-0.15986	-0.65159	-1.34293		100.64	0.09186	0.10579	0.05603		100.64	0.54679	0.35861	0.32201	0.409137
100.7	-0.0703	-0.5399	-1.2868		100.7	-0.16022	-0.65215	-1.34344		100.7	0.08992	0.11225	0.05664		100.7	0.53524	0.38051	0.32552	0.413757
100.76	-0.0667	-0.5476	-1.2842		100.76	-0.16058	-0.65271	-1.34395		100.76	0.09388	0.10511	0.05975		100.76	0.55881	0.35631	0.34339	0.419503
100.82	-0.0695	-0.5477	-1.2675		100.82	-0.16094	-0.65327	-1.34446		100.82	0.09144	0.10557	0.07696		100.82	0.54429	0.35786	0.4423	0.44815
100.88	-0.0725	-0.5358	-1.2757		100.88	-0.1613	-0.65383	-1.34497		100.88	0.0888	0.11803	0.06927		100.88	0.52857	0.4001	0.3981	0.442257
100.94	-0.0734	-0.5387	-1.2895		100.94	-0.16166	-0.65439	-1.34548		100.94	0.08826	0.11569	0.05598		100.94	0.52536	0.39217	0.32172	0.413083
101	-0.0738	-0.5447	-1.2836		101	-0.16202	-0.65494	-1.34598		101	0.08822	0.11024	0.06238		101	0.52512	0.37369	0.35851	0.419107
101.06	-0.0715	-0.5372	-1.275		101.06	-0.16238	-0.6555	-1.34649		101.06	0.09088	0.1183	0.07149		101.06	0.54095	0.40102	0.41086	0.450943
101.12	-0.0763	-0.5263	-1.2872		101.12	-0.16274	-0.65606	-1.347		101.12	0.08644	0.12976	0.0598		101.12	0.51452	0.43986	0.34368	0.432687
101.18	-0.0765	-0.5336	-1.2967		101.18	-0.1631	-0.65662	-1.34751		101.18	0.0866	0.12302	0.05081		101.18	0.51548	0.41702	0.29201	0.40817
101.24	-0.0728	-0.5202	-1.2946		101.24	-0.16345	-0.65717	-1.34802		101.24	0.09065	0.13697	0.05342		101.24	0.53958	0.46431	0.30701	0.436967
101.3	-0.0799	-0.531	-1.2923		101.3	-0.16381	-0.65773	-1.34853		101.3	0.08391	0.12673	0.05623		101.3	0.49946	0.42959	0.32316	0.417403
101.36	-0.0812	-0.5361	-1.2898		101.36	-0.16417	-0.65829	-1.34904		101.36	0.08297	0.12219	0.05924		101.36	0.49387	0.4142	0.34046	0.416177
101.42	-0.0846	-0.5349	-1.2946		101.42	-0.16453	-0.65884	-1.34954		101.42	0.07993	0.12394	0.05494		101.42	0.47577	0.42014	0.31575	0.403887
101.48	-0.0821	-0.5364	-1.2884		101.48	-0.16489	-0.6594	-1.35005		101.48	0.08279	0.123	0.06165		101.48	0.4928	0.41695	0.35431	0.421353
101.54	-0.0844	-0.5387	-1.2883		101.54	-0.16524	-0.65996	-1.35056		101.54	0.08084	0.12126	0.06226		101.54	0.48119	0.41105	0.35782	0.416687
101.6	-0.084	-0.5439	-1.2933		101.6	-0.1656	-0.66051	-1.35107		101.6	0.0816	0.11661	0.05777		101.6	0.48571	0.39529	0.33201	0.404337
101.66	-0.0794	-0.5384	-1.2899		101.66	-0.16596	-0.66107	-1.35157		101.66	0.08656	0.12267	0.06167		101.66	0.51524	0.41583	0.35443	0.4285
101.72	-0.0864	-0.5401	-1.2944		101.72	-0.16632	-0.66162	-1.35208		101.72	0.07992	0.12152	0.05768		101.72	0.47571	0.41193	0.33149	0.406377
101.78	-0.0788	-0.5423	-1.2895		101.78	-0.16667	-0.66218	-1.35259		101.78	0.08787	0.11988	0.06309		101.78	0.52304	0.40637	0.36259	0.430667
101.84	-0.0786	-0.5343	-1.2888		101.84	-0.16703	-0.66273	-1.35309		101.84	0.08843	0.12843	0.06429		101.84	0.52637	0.43536	0.36948	0.443737
101.9	-0.0739	-0.545	-1.2924		101.9	-0.16739	-0.66328	-1.3536		101.9	0.09349	0.11828	0.0612		101.9	0.55649	0.40095	0.35172	0.436387
101.96	-0.0765	-0.5439	-1.2909		101.96	-0.16774	-0.66384	-1.3541		101.96	0.09124	0.11994	0.0632		101.96	0.5431	0.40658	0.36322	0.437633
102.02	-0.0787	-0.5463	-1.2954		102.02	-0.1681	-0.66439	-1.35461		102.02	0.0894	0.11809	0.05921		102.02	0.53214	0.40031	0.34029	0.424247
102.08	-0.078	-0.5443	-1.3009		102.08	-0.16846	-0.66494	-1.35512		102.08	0.09046	0.12064	0.05422		102.08	0.53845	0.40895	0.31161	0.41967
102.14	-0.0825	-0.5369	-1.2917		102.14	-0.16881	-0.6655	-1.35562		102.14	0.08631	0.1286	0.06392		102.14	0.51375	0.43593	0.36736	0.439013
102.2	-0.086	-0.5376	-1.2935		102.2	-0.16917	-0.66605	-1.35613		102.2	0.08317	0.12845	0.06263		102.2	0.49506	0.43542	0.35994	0.43014
102.26	-0.0778	-0.5447	-1.2951		102.26	-0.16953	-0.6666	-1.35663		102.26	0.09173	0.1219	0.06153		102.26	0.54601	0.41322	0.35362	0.437617
102.32	-0.0733	-0.5477	-1.301		102.32	-0.16988	-0.66715	-1.35714		102.32	0.09658	0.11945	0.05614		102.32	0.57488	0.40492	0.32264	0.434147
102.38	-0.0796	-0.5444	-1.2892		102.38	-0.17024	-0.6677	-1.35764		102.38	0.09064	0.1233	0.06844		102.38	0.53952	0.41797	0.39333	0.450273
102.44	-0.0751	-0.5509	-1.298		102.44	-0.17059	-0.66826	-1.35814		102.44	0.09549	0.11736	0.06014		102.44	0.56839	0.39783	0.34563	0.437283
102.5	-0.0845	-0.5517	-1.2983		102.5	-0.17095	-0.66881	-1.35865		102.5	0.08645	0.11711	0.06035		102.5	0.51458	0.39698	0.34684	0.419467
102.56	-0.0861	-0.5543	-1.2976		102.56	-0.1713	-0.66936	-1.35915		102.56	0.0852	0.11506	0.06155		102.56	0.50714	0.39003	0.35374	0.41697
102.62	-0.0912	-0.5447	-1.3086		102.62	-0.17166	-0.66991	-1.35966		102.62	0.08046	0.12521	0.05106		102.62	0.47893	0.42444	0.29345	0.39894
102.68	-0.0881	-0.5591	-1.3016		102.68	-0.17201	-0.67046	-1.36016		102.68	0.08391	0.11136	0.05856		102.68	0.49946	0.37749	0.33655	0.4045
102.74	-0.0874	-0.5574	-1.3054		102.74	-0.17237	-0.67101	-1.36066		102.74	0.08497	0.11361	0.05526		102.74	0.50577	0.38512	0.31759	0.402827
102.8	-0.0842	-0.5551	-1.3052		102.8	-0.17272	-0.67156	-1.36117		102.8	0.08852	0.11646	0.05597		102.8	0.5269	0.39478	0.32167	0.41445
102.86	-0.0844	-0.554	-1.3093		102.86	-0.17308	-0.67211	-1.36167		102.86	0.08868	0.11811	0.05237		102.86	0.52786	0.40037	0.30098	0.409737
102.92	-0.0825	-0.5556	-1.3168		102.92	-0.17343	-0.67266	-1.36217		102.92	0.09093	0.11706	0.04537		102.92	0.54125	0.39681	0.26075	0.399603
102.98	-0.0856	-0.5604	-1.319		102.98	-0.17379	-0.6732	-1.36267		102.98	0.08819	0.1128	0.04367		102.98	0.52494	0.38237	0.25098	0.386097
103.04	-0.0799	-0.5598	-1.3129		103.04	-0.17414	-0.67375	-1.36318		103.04	0.09424	0.11395	0.05028		103.04	0.56095	0.38627	0.28897	0.412063
103.1	-0.0889	-0.5625	-1.3136		103.1	-0.1745	-0.6743	-1.36368		103.1	0.0856	0.1118	0.05008		103.1	0.50952	0.37898	0.28782	0.392107
103.16	-0.0956	-0.5624	-1.3113		103.16	-0.17485	-0.67485	-1.36418		103.16	0.07925	0.11245	0.05288		103.16	0.47173	0.38119	0.30391	0.38561
103.22	-0.0886	-0.5614	-1.3119		103.22	-0.1752	-0.6754	-1.36468		103.22	0.0866	0.114	0.05278		103.22	0.51548	0.38644	0.30333	0.40175
103.28	-0.0847	-0.5689	-1.3096		103.28	-0.17556	-0.67594	-1.36518		103.28	0.09086	0.10704	0.05558		103.28	0.54083	0.36285	0.31943	0.407703
103.34	-0.0798	-0.56	-1.3123		103.34	-0.17591	-0.67649	-1.36568		103.34	0.09611	0.11649	0.05338		103.34	0.57208	0.39488	0.30678	0.42458
103.4	-0.0857	-0.5577	-1.3096		103.4	-0.17626	-0.67704	-1.36618		103.4	0.09056	0.11934	0.05658		103.4	0.53905	0.40454	0.32517	0.42292
103.46	-0.0903	-0.5687	-1.3123		103.46	-0.17662	-0.67758	-1.36669		103.46	0.08632	0.10888	0.05439		103.46	0.51381	0.36908	0.31259	0.398493
103.52	-0.0798	-0.5675	-1.3187		103.52	-0.17697	-0.67813	-1.36719		103.52	0.09717	0.11063	0.04849		103.52	0.57839	0.37502	0.27868	0.410697
103.58	-0.078	-0.5699	-1.3216		103.58	-0.17732	-0.67868	-1.36769		103.58	0.09932	0.10878	0.04609		103.58	0.59119	0.36875	0.26489	0.408277
103.64	-0.0831	-0.5783	-1.314		103.64	-0.17768	-0.67922	-1.36819		103.64	0.09458	0.10092	0.05419		103.64	0.56298	0.3421	0.31144	0.405507
103.7	-0.0781	-0.5774	-1.3188		103.7	-0.17803	-0.67977	-1.36869		103.7	0.09993	0.10237	0.04989		103.7	0.59482	0.34702	0.28672	0.40952
103.76	-0.0843	-0.5771	-1.3192		103.76	-0.17838	-0.68031	-1.36919		103.76	0.09408	0.10321	0.04999		103.76	0.56	0.34986	0.2873	0.399053
103.82	-0.0926	-0.5821	-1.3223		103.82	-0.17873	-0.68086	-1.36969		103.82	0.08613	0.09876	0.04739		103.82	0.51268	0.33478	0.27236	0.373273
103.88	-0.0918	-0.5773	-1.3182		103.88	-0.17909	-0.6814	-1.37019		103.88	0.08729	0.1041	0.05199		103.88	0.51958	0.35288	0.29879	0.390417
103.94	-0.0895	-0.5766	-1.3184		103.94	-0.17944	-0.68195	-1.37069		103.94	0.08994	0.10535	0.05229		103.94	0.53536	0.35712	0.30052	0.397667
104	-0.0923	-0.5781	-1.3146		104	-0.17979	-0.68249	-1.37118		104	0.08749	0.10439	0.05658		104	0.52077	0.35386	0.32517	0.399933
104.06	-0.0905	-0.5773	-1.3157		104.06	-0.18014	-0.68303	-1.37168		104.06	0.08964	0.10573	0.05598		104.06	0.53357	0.35841	0.32172	0.404567
104.12	-0.0923	-0.581	-1.3168		104.12	-0.1805	-0.68358	-1.37218		104.12	0.0882	0.10258	0.05538		104.12	0.525	0.34773	0.31828	0.397003
104.18	-0.0802	-0.5818	-1.3191		104.18	-0.18085	-0.68412	-1.37268		104.18	0.10065	0.10232	0.05358		104.18	0.59911	0.34685	0.30793	0.417963
104.24	-0.0805	-0.5775	-1.3251		104.24	-0.1812	-0.68466	-1.37318		104.24	0.1007	0.10716	0.04808		104.24	0.5994	0.36325	0.27632	0.41299
104.3	-0.0784	-0.5773	-1.3259		104.3	-0.18155	-0.6852	-1.37368		104.3	0.10315	0.1079	0.04778		104.3	0.61399	0.36576	0.2746	0.418117
104.36	-0.0779	-0.5797	-1.323		104.36	-0.1819	-0.68575	-1.37417		104.36	0.104	0.10605	0.05117		104.36	0.61905	0.35949	0.29408	0.424207
104.42	-0.0782	-0.5807	-1.316		104.42	-0.18225	-0.68629	-1.37467		104.42	0.10405	0.10559	0.05867		104.42	0.61935	0.35793	0.33718	0.438153
104.48	-0.0807	-0.5841	-1.3217		104.48	-0.1826	-0.68683	-1.37517		104.48	0.1019	0.10273	0.05347		104.48	0.60655	0.34824	0.3073	0.420697
104.54	-0.0767	-0.5877	-1.3191		104.54	-0.18295	-0.68737	-1.37567		104.54	0.10625	0.09967	0.05657		104.54	0.63244	0.33786	0.32511	0.431803
104.6	-0.0793	-0.5987	-1.3174		104.6	-0.1833	-0.68791	-1.37616		104.6	0.104	0.08921	0.05876		104.6	0.61905	0.30241	0.3377	0.41972
104.66	-0.0796	-0.5936	-1.3243		104.66	-0.18366	-0.68845	-1.37666		104.66	0.10406	0.09485	0.05236		104.66	0.6194	0.32153	0.30092	0.41395
104.72	-0.0784	-0.5847	-1.3222		104.72	-0.18401	-0.68899	-1.37716		104.72	0.10561	0.10429	0.05496		104.72	0.62863	0.35353	0.31586	0.432673
104.78	-0.077	-0.6033	-1.324		104.78	-0.18436	-0.68953	-1.37765		104.78	0.10736	0.08623	0.05365		104.78	0.63905	0.29231	0.30833	0.41323
104.84	-0.0846	-0.5935	-1.3234		104.84	-0.18471	-0.69007	-1.37815		104.84	0.10011	0.09657	0.05475		104.84	0.59589	0.32736	0.31466	0.412637
104.9	-0.0847	-0.5973	-1.3178		104.9	-0.18506	-0.69061	-1.37864		104.9	0.10036	0.09331	0.06084		104.9	0.59738	0.31631	0.34966	0.421117
104.96	-0.0819	-0.5922	-1.3217		104.96	-0.18541	-0.69115	-1.37914		104.96	0.10351	0.09895	0.05744		104.96	0.61613	0.33542	0.33011	0.42722
105.02	-0.0816	-0.5989	-1.322		105.02	-0.18576	-0.69169	-1.37964		105.02	0.10416	0.09279	0.05764		105.02	0.62	0.31454	0.33126	0.421933
105.08	-0.0952	-0.5983	-1.3336		105.08	-0.18611	-0.69223	-1.38013		105.08	0.09091	0.09393	0.04653		105.08	0.54113	0.31841	0.26741	0.37565
105.14	-0.101	-0.6034	-1.3292		105.14	-0.18646	-0.69277	-1.38063		105.14	0.08546	0.08937	0.05143		105.14	0.50869	0.30295	0.29557	0.36907
105.2	-0.0952	-0.5991	-1.3287		105.2	-0.18681	-0.69331	-1.38112		105.2	0.09161	0.09421	0.05242		105.2	0.5453	0.31936	0.30126	0.38864
105.26	-0.0911	-0.6072	-1.3243		105.26	-0.18715	-0.69385	-1.38162		105.26	0.09605	0.08665	0.05732		105.26	0.57173	0.29373	0.32943	0.398297
105.32	-0.0963	-0.5924	-1.3362		105.32	-0.1875	-0.69438	-1.38211		105.32	0.0912	0.10198	0.04591		105.32	0.54286	0.34569	0.26385	0.384133
105.38	-0.0959	-0.6004	-1.326		105.38	-0.18785	-0.69492	-1.38261		105.38	0.09195	0.09452	0.05661		105.38	0.54732	0.32041	0.32534	0.39769
105.44	-0.0977	-0.5981	-1.3351		105.44	-0.1882	-0.69546	-1.3831		105.44	0.0905	0.09736	0.048		105.44	0.53869	0.33003	0.27586	0.381527
105.5	-0.0951	-0.5942	-1.3307		105.5	-0.18855	-0.69599	-1.38359		105.5	0.09345	0.10179	0.05289		105.5	0.55625	0.34505	0.30397	0.401757
105.56	-0.1002	-0.5881	-1.329		105.56	-0.1889	-0.69653	-1.38409		105.56	0.0887	0.10843	0.05509		105.56	0.52798	0.36756	0.31661	0.40405
105.62	-0.0943	-0.5897	-1.33		105.62	-0.18925	-0.69707	-1.38458		105.62	0.09495	0.10737	0.05458		105.62	0.56518	0.36397	0.31368	0.414277
105.68	-0.1012	-0.597	-1.3325		105.68	-0.1896	-0.6976	-1.38507		105.68	0.0884	0.1006	0.05257		105.68	0.52619	0.34102	0.30213	0.38978
105.74	-0.1054	-0.5909	-1.3382		105.74	-0.18994	-0.69814	-1.38557		105.74	0.08454	0.10724	0.04737		105.74	0.50321	0.36353	0.27224	0.37966
105.8	-0.1062	-0.6012	-1.3336		105.8	-0.19029	-0.69867	-1.38606		105.8	0.08409	0.09747	0.05246		105.8	0.50054	0.33041	0.30149	0.37748
105.86	-0.1069	-0.5943	-1.3435		105.86	-0.19064	-0.69921	-1.38655		105.86	0.08374	0.10491	0.04305		105.86	0.49845	0.35563	0.24741	0.367163
105.92	-0.1072	-0.6009	-1.3433		105.92	-0.19099	-0.69974	-1.38705		105.92	0.08379	0.09884	0.04375		105.92	0.49875	0.33505	0.25144	0.361747
105.98	-0.1125	-0.6005	-1.3504		105.98	-0.19133	-0.70028	-1.38754		105.98	0.07883	0.09978	0.03714		105.98	0.46923	0.33824	0.21345	0.340307
106.04	-0.1108	-0.5892	-1.3361		106.04	-0.19168	-0.70081	-1.38803		106.04	0.08088	0.11161	0.05193		106.04	0.48143	0.37834	0.29845	0.386073
106.1	-0.1083	-0.6034	-1.3398		106.1	-0.19203	-0.70135	-1.38852		106.1	0.08373	0.09795	0.04872		106.1	0.49839	0.33203	0.28	0.37014
106.16	-0.109	-0.5991	-1.3439		106.16	-0.19238	-0.70188	-1.38901		106.16	0.08338	0.10278	0.04511		106.16	0.49631	0.34841	0.25925	0.36799
106.22	-0.1037	-0.5948	-1.3461		106.22	-0.19272	-0.70241	-1.38951		106.22	0.08902	0.10761	0.04341		106.22	0.52988	0.36478	0.24948	0.38138
106.28	-0.1079	-0.5939	-1.3453		106.28	-0.19307	-0.70295	-1.39		106.28	0.08517	0.10905	0.0447		106.28	0.50696	0.36966	0.2569	0.37784
106.34	-0.1127	-0.5957	-1.3437		106.34	-0.19342	-0.70348	-1.39049		106.34	0.08072	0.10778	0.04679		106.34	0.48048	0.36536	0.26891	0.371583
106.4	-0.1117	-0.6115	-1.3407		106.4	-0.19376	-0.70401	-1.39098		106.4	0.08206	0.09251	0.05028		106.4	0.48845	0.31359	0.28897	0.36367
106.46	-0.1034	-0.6055	-1.3513		106.46	-0.19411	-0.70454	-1.39147		106.46	0.09071	0.09904	0.04017		106.46	0.53994	0.33573	0.23086	0.368843
106.52	-0.1042	-0.5961	-1.351		106.52	-0.19446	-0.70508	-1.39196		106.52	0.09026	0.10898	0.04096		106.52	0.53726	0.36942	0.2354	0.380693
106.58	-0.1178	-0.5977	-1.3476		106.58	-0.1948	-0.70561	-1.39245		106.58	0.077	0.10791	0.04485		106.58	0.45833	0.3658	0.25776	0.36063
106.64	-0.1088	-0.5932	-1.3516		106.64	-0.19515	-0.70614	-1.39294		106.64	0.08635	0.11294	0.04134		106.64	0.51399	0.38285	0.23759	0.378143
106.7	-0.1062	-0.6049	-1.3441		106.7	-0.1955	-0.70667	-1.39343		106.7	0.0893	0.10177	0.04933		106.7	0.53155	0.34498	0.28351	0.38668
106.76	-0.1098	-0.6126	-1.35		106.76	-0.19584	-0.7072	-1.39392		106.76	0.08604	0.0946	0.04392		106.76	0.51214	0.32068	0.25241	0.361743
106.82	-0.0968	-0.6077	-1.3526		106.82	-0.19619	-0.70773	-1.39441		106.82	0.09939	0.10003	0.04181		106.82	0.59161	0.33908	0.24029	0.390327
106.88	-0.1057	-0.6056	-1.3483		106.88	-0.19653	-0.70826	-1.3949		106.88	0.09083	0.10266	0.0466		106.88	0.54065	0.348	0.26782	0.38549
106.94	-0.108	-0.6102	-1.3421		106.94	-0.19688	-0.70879	-1.39539		106.94	0.08888	0.09859	0.05329		106.94	0.52905	0.3342	0.30626	0.389837
107	-0.1038	-0.6094	-1.3522		107	-0.19722	-0.70932	-1.39588		107	0.09342	0.09992	0.04368		107	0.55607	0.33871	0.25103	0.381937
107.06	-0.1103	-0.6186	-1.3502		107.06	-0.19757	-0.70985	-1.39637		107.06	0.08727	0.09125	0.04617		107.06	0.51946	0.30932	0.26534	0.364707
107.12	-0.1047	-0.6105	-1.3545		107.12	-0.19791	-0.71038	-1.39685		107.12	0.09321	0.09988	0.04235		107.12	0.55482	0.33858	0.24339	0.37893
107.18	-0.1121	-0.607	-1.342		107.18	-0.19826	-0.71091	-1.39734		107.18	0.08616	0.10391	0.05534		107.18	0.51286	0.35224	0.31805	0.394383
107.24	-0.1116	-0.6051	-1.3439		107.24	-0.1986	-0.71144	-1.39783		107.24	0.087	0.10634	0.05393		107.24	0.51786	0.36047	0.30994	0.39609
107.3	-0.1146	-0.6065	-1.3485		107.3	-0.19895	-0.71196	-1.39832		107.3	0.08435	0.10546	0.04982		107.3	0.50208	0.35749	0.28632	0.381963
107.36	-0.1108	-0.6096	-1.3445		107.36	-0.19929	-0.71249	-1.39881		107.36	0.08849	0.10289	0.05431		107.36	0.52673	0.34878	0.31213	0.39588
107.42	-0.109	-0.6115	-1.3431		107.42	-0.19964	-0.71302	-1.39929		107.42	0.09064	0.10152	0.05619		107.42	0.53952	0.34414	0.32293	0.402197
107.48	-0.105	-0.6121	-1.3536		107.48	-0.19998	-0.71355	-1.39978		107.48	0.09498	0.10145	0.04618		107.48	0.56536	0.3439	0.2654	0.391553
107.54	-0.1051	-0.6147	-1.357		107.54	-0.20033	-0.71407	-1.40027		107.54	0.09523	0.09937	0.04327		107.54	0.56685	0.33685	0.24868	0.384127
107.6	-0.1135	-0.6165	-1.3538		107.6	-0.20067	-0.7146	-1.40076		107.6	0.08717	0.0981	0.04696		107.6	0.51887	0.33254	0.26989	0.373767
107.66	-0.1075	-0.6112	-1.361		107.66	-0.20101	-0.71513	-1.40124		107.66	0.09351	0.10393	0.04024		107.66	0.55661	0.35231	0.23126	0.38006
107.72	-0.1081	-0.611	-1.3568		107.72	-0.20136	-0.71565	-1.40173		107.72	0.09326	0.10465	0.04493		107.72	0.55512	0.35475	0.25822	0.389363
107.78	-0.1141	-0.6153	-1.3535		107.78	-0.2017	-0.71618	-1.40222		107.78	0.0876	0.10088	0.04872		107.78	0.52143	0.34197	0.28	0.381133
107.84	-0.1141	-0.6142	-1.3551		107.84	-0.20205	-0.71671	-1.4027		107.84	0.08795	0.10251	0.0476		107.84	0.52351	0.34749	0.27356	0.38152
107.9	-0.1199	-0.6131	-1.3587		107.9	-0.20239	-0.71723	-1.40319		107.9	0.08249	0.10413	0.04449		107.9	0.49101	0.35298	0.25569	0.36656
107.96	-0.11	-0.6243	-1.3586		107.96	-0.20273	-0.71776	-1.40367		107.96	0.09273	0.09346	0.04507		107.96	0.55196	0.31681	0.25902	0.37593
108.02	-0.1238	-0.6248	-1.359		108.02	-0.20308	-0.71828	-1.40416		108.02	0.07928	0.09348	0.04516		108.02	0.4719	0.31688	0.25954	0.34944
108.08	-0.1148	-0.6219	-1.3547		108.08	-0.20342	-0.71881	-1.40464		108.08	0.08862	0.09691	0.04994		108.08	0.5275	0.32851	0.28701	0.381007
108.14	-0.1215	-0.6229	-1.3618		108.14	-0.20376	-0.71933	-1.40513		108.14	0.08226	0.09643	0.04333		108.14	0.48964	0.32688	0.24902	0.35518
108.2	-0.1162	-0.6287	-1.3582		108.2	-0.2041	-0.71985	-1.40561		108.2	0.0879	0.09115	0.04741		108.2	0.52321	0.30898	0.27247	0.36822
108.26	-0.1239	-0.6226	-1.3619		108.26	-0.20445	-0.72038	-1.4061		108.26	0.08055	0.09778	0.0442		108.26	0.47946	0.33146	0.25402	0.35498
108.32	-0.1201	-0.632	-1.3659		108.32	-0.20479	-0.7209	-1.40658		108.32	0.08469	0.0889	0.04068		108.32	0.50411	0.30136	0.23379	0.34642
108.38	-0.1217	-0.623	-1.3706		108.38	-0.20513	-0.72142	-1.40707		108.38	0.08343	0.09842	0.03647		108.38	0.49661	0.33363	0.2096	0.346613
108.44	-0.1235	-0.6212	-1.3658		108.44	-0.20547	-0.72195	-1.40755		108.44	0.08197	0.10075	0.04175		108.44	0.48792	0.34153	0.23994	0.356463
108.5	-0.1117	-0.6267	-1.3662		108.5	-0.20582	-0.72247	-1.40804		108.5	0.09412	0.09577	0.04184		108.5	0.56024	0.32464	0.24046	0.375113
108.56	-0.1118	-0.6269	-1.3646		108.56	-0.20616	-0.72299	-1.40852		108.56	0.09436	0.09609	0.04392		108.56	0.56167	0.32573	0.25241	0.379937
108.62	-0.1132	-0.628	-1.3723		108.62	-0.2065	-0.72351	-1.409		108.62	0.0933	0.09551	0.0367		108.62	0.55536	0.32376	0.21092	0.363347
108.68	-0.1069	-0.6332	-1.3666		108.68	-0.20684	-0.72404	-1.40949		108.68	0.09994	0.09084	0.04289		108.68	0.59488	0.30793	0.24649	0.3831
108.74	-0.1124	-0.6204	-1.3743		108.74	-0.20718	-0.72456	-1.40997		108.74	0.09478	0.10416	0.03567		108.74	0.56417	0.35308	0.205	0.374083
108.8	-0.1102	-0.6301	-1.3696		108.8	-0.20752	-0.72508	-1.41045		108.8	0.09732	0.09498	0.04085		108.8	0.57929	0.32197	0.23477	0.378677
108.86	-0.1139	-0.6253	-1.3639		108.86	-0.20786	-0.7256	-1.41094		108.86	0.09396	0.1003	0.04704		108.86	0.55929	0.34	0.27034	0.389877
108.92	-0.1098	-0.6251	-1.3674		108.92	-0.20821	-0.72612	-1.41142		108.92	0.09841	0.10102	0.04402		108.92	0.58577	0.34244	0.25299	0.393733
108.98	-0.1065	-0.6329	-1.3655		108.98	-0.20855	-0.72664	-1.4119		108.98	0.10205	0.09374	0.0464		108.98	0.60744	0.31776	0.26667	0.39729
109.04	-0.1094	-0.6278	-1.3707		109.04	-0.20889	-0.72716	-1.41238		109.04	0.09949	0.09936	0.04168		109.04	0.5922	0.33681	0.23954	0.389517
109.1	-0.1109	-0.633	-1.364		109.1	-0.20923	-0.72768	-1.41286		109.1	0.09833	0.09468	0.04886		109.1	0.5853	0.32095	0.2808	0.395683
109.16	-0.1091	-0.6329	-1.3628		109.16	-0.20957	-0.7282	-1.41335		109.16	0.10047	0.0953	0.05055		109.16	0.59804	0.32305	0.29052	0.40387
109.22	-0.114	-0.6305	-1.3748		109.22	-0.20991	-0.72872	-1.41383		109.22	0.09591	0.09822	0.03903		109.22	0.57089	0.33295	0.22431	0.37605
109.28	-0.1118	-0.6269	-1.37		109.28	-0.21025	-0.72924	-1.41431		109.28	0.09845	0.10234	0.04431		109.28	0.58601	0.34692	0.25466	0.395863
109.34	-0.112	-0.6345	-1.3682		109.34	-0.21059	-0.72976	-1.41479		109.34	0.09859	0.09526	0.04659		109.34	0.58685	0.32292	0.26776	0.39251
109.4	-0.1181	-0.6433	-1.3701		109.4	-0.21093	-0.73028	-1.41527		109.4	0.09283	0.08698	0.04517		109.4	0.55256	0.29485	0.2596	0.369003
109.46	-0.1203	-0.644	-1.364		109.46	-0.21127	-0.73079	-1.41575		109.46	0.09097	0.08679	0.05175		109.46	0.54149	0.2942	0.29741	0.3777
109.52	-0.1121	-0.6284	-1.3669		109.52	-0.21161	-0.73131	-1.41623		109.52	0.09951	0.10291	0.04933		109.52	0.59232	0.34885	0.28351	0.408227
109.58	-0.111	-0.6405	-1.3793		109.58	-0.21195	-0.73183	-1.41671		109.58	0.10095	0.09133	0.03741		109.58	0.60089	0.30959	0.215	0.37516
109.64	-0.1162	-0.6446	-1.3717		109.64	-0.21229	-0.73235	-1.41719		109.64	0.09609	0.08775	0.04549		109.64	0.57196	0.29746	0.26144	0.376953
109.7	-0.1267	-0.6506	-1.3737		109.7	-0.21263	-0.73286	-1.41767		109.7	0.08593	0.08226	0.04397		109.7	0.51149	0.27885	0.2527	0.34768
109.76	-0.1182	-0.6491	-1.3828		109.76	-0.21297	-0.73338	-1.41815		109.76	0.09477	0.08428	0.03535		109.76	0.56411	0.28569	0.20316	0.350987
109.82	-0.1214	-0.6381	-1.3834		109.82	-0.21331	-0.7339	-1.41863		109.82	0.09191	0.0958	0.03523		109.82	0.54708	0.32475	0.20247	0.3581
109.88	-0.1219	-0.6431	-1.3791		109.88	-0.21365	-0.73441	-1.41911		109.88	0.09175	0.09131	0.04001		109.88	0.54613	0.30953	0.22994	0.361867
109.94	-0.1137	-0.6409	-1.3829		109.94	-0.21398	-0.73493	-1.41959		109.94	0.10028	0.09403	0.03669		109.94	0.5969	0.31875	0.21086	0.375503
110	-0.1221	-0.6434	-1.3862		110	-0.21432	-0.73544	-1.42007		110	0.09222	0.09204	0.03387		110	0.54893	0.312	0.19466	0.351863
110.06	-0.1233	-0.6379	-1.3915		110.06	-0.21466	-0.73596	-1.42055		110.06	0.09136	0.09806	0.02905		110.06	0.54381	0.33241	0.16695	0.347723
110.12	-0.1254	-0.6461	-1.3892		110.12	-0.215	-0.73648	-1.42103		110.12	0.0896	0.09038	0.03183		110.12	0.53333	0.30637	0.18293	0.340877
110.18	-0.1141	-0.6475	-1.3908		110.18	-0.21534	-0.73699	-1.42151		110.18	0.10124	0.08949	0.03071		110.18	0.60262	0.30336	0.17649	0.360823
110.24	-0.1153	-0.6473	-1.3885		110.24	-0.21568	-0.7375	-1.42198		110.24	0.10038	0.0902	0.03348		110.24	0.5975	0.30576	0.19241	0.365223
110.3	-0.1159	-0.6503	-1.3901		110.3	-0.21602	-0.73802	-1.42246		110.3	0.10012	0.08772	0.03236		110.3	0.59595	0.29736	0.18598	0.359763
110.36	-0.1245	-0.6553	-1.3917		110.36	-0.21635	-0.73853	-1.42294		110.36	0.09185	0.08323	0.03124		110.36	0.54673	0.28214	0.17954	0.336137
110.42	-0.1201	-0.6572	-1.3879		110.42	-0.21669	-0.73905	-1.42342		110.42	0.09659	0.08185	0.03552		110.42	0.57494	0.27746	0.20414	0.35218
110.48	-0.1169	-0.6575	-1.3933		110.48	-0.21703	-0.73956	-1.42389		110.48	0.10013	0.08206	0.03059		110.48	0.59601	0.27817	0.1758	0.349993
110.54	-0.1149	-0.6436	-1.387		110.54	-0.21737	-0.74007	-1.42437		110.54	0.10247	0.09647	0.03737		110.54	0.60994	0.32702	0.21477	0.38391
110.6	-0.1158	-0.6415	-1.3891		110.6	-0.2177	-0.74059	-1.42485		110.6	0.1019	0.09909	0.03575		110.6	0.60655	0.3359	0.20546	0.382637
110.66	-0.1224	-0.6547	-1.3882		110.66	-0.21804	-0.7411	-1.42533		110.66	0.09564	0.0864	0.03713		110.66	0.56929	0.29288	0.21339	0.35852
110.72	-0.1309	-0.6582	-1.3897		110.72	-0.21838	-0.74161	-1.4258		110.72	0.08748	0.08341	0.0361		110.72	0.52071	0.28275	0.20747	0.336977
110.78	-0.1343	-0.6612	-1.39		110.78	-0.21872	-0.74212	-1.42628		110.78	0.08442	0.08092	0.03628		110.78	0.5025	0.27431	0.20851	0.32844
110.84	-0.1276	-0.6577	-1.3918		110.84	-0.21905	-0.74263	-1.42676		110.84	0.09145	0.08493	0.03496		110.84	0.54435	0.2879	0.20092	0.34439
110.9	-0.1304	-0.6612	-1.3878		110.9	-0.21939	-0.74315	-1.42723		110.9	0.08899	0.08195	0.03943		110.9	0.5297	0.2778	0.22661	0.344703
110.96	-0.1292	-0.6484	-1.3955		110.96	-0.21973	-0.74366	-1.42771		110.96	0.09053	0.09526	0.03221		110.96	0.53887	0.32292	0.18511	0.348967
111.02	-0.1271	-0.6482	-1.3902		111.02	-0.22006	-0.74417	-1.42818		111.02	0.09296	0.09597	0.03798		111.02	0.55333	0.32532	0.21828	0.365643
111.08	-0.1297	-0.6518	-1.3914		111.08	-0.2204	-0.74468	-1.42866		111.08	0.0907	0.09288	0.03726		111.08	0.53988	0.31485	0.21414	0.35629
111.14	-0.1233	-0.6511	-1.3925		111.14	-0.22073	-0.74519	-1.42913		111.14	0.09743	0.09409	0.03663		111.14	0.57994	0.31895	0.21052	0.369803
111.2	-0.123	-0.66	-1.3883		111.2	-0.22107	-0.7457	-1.42961		111.2	0.09807	0.0857	0.04131		111.2	0.58375	0.29051	0.23741	0.370557
111.26	-0.1349	-0.6559	-1.3941		111.26	-0.22141	-0.74621	-1.43008		111.26	0.08651	0.09031	0.03598		111.26	0.51494	0.30614	0.20678	0.34262
111.32	-0.1211	-0.6648	-1.393		111.32	-0.22174	-0.74672	-1.43056		111.32	0.10064	0.08192	0.03756		111.32	0.59905	0.27769	0.21586	0.3642
111.38	-0.1281	-0.6629	-1.392		111.38	-0.22208	-0.74723	-1.43103		111.38	0.09398	0.08433	0.03903		111.38	0.5594	0.28586	0.22431	0.356523
111.44	-0.1256	-0.6645	-1.3973		111.44	-0.22241	-0.74774	-1.43151		111.44	0.09681	0.08324	0.03421		111.44	0.57625	0.28217	0.19661	0.351677
111.5	-0.1228	-0.6668	-1.3966		111.5	-0.22275	-0.74825	-1.43198		111.5	0.09995	0.08145	0.03538		111.5	0.59494	0.2761	0.20333	0.358123
111.56	-0.1257	-0.6564	-1.3951		111.56	-0.22308	-0.74875	-1.43245		111.56	0.09738	0.09235	0.03735		111.56	0.57964	0.31305	0.21466	0.369117
111.62	-0.13	-0.6586	-1.3994		111.62	-0.22342	-0.74926	-1.43293		111.62	0.09342	0.09066	0.03353		111.62	0.55607	0.30732	0.1927	0.35203
111.68	-0.1265	-0.6654	-1.402		111.68	-0.22375	-0.74977	-1.4334		111.68	0.09725	0.08437	0.0314		111.68	0.57887	0.286	0.18046	0.348443
111.74	-0.126	-0.6635	-1.3997		111.74	-0.22409	-0.75028	-1.43388		111.74	0.09809	0.08678	0.03418		111.74	0.58387	0.29417	0.19644	0.35816
111.8	-0.127	-0.6672	-1.3988		111.8	-0.22442	-0.75078	-1.43435		111.8	0.09742	0.08358	0.03555		111.8	0.57988	0.28332	0.20431	0.355837
111.86	-0.1252	-0.665	-1.4047		111.86	-0.22476	-0.75129	-1.43482		111.86	0.09956	0.08629	0.03012		111.86	0.59262	0.29251	0.1731	0.352743
111.92	-0.1216	-0.6616	-1.405		111.92	-0.22509	-0.7518	-1.43529		111.92	0.10349	0.0902	0.03029		111.92	0.61601	0.30576	0.17408	0.365283
111.98	-0.1348	-0.6646	-1.4065		111.98	-0.22543	-0.75231	-1.43577		111.98	0.09063	0.08771	0.02927		111.98	0.53946	0.29732	0.16822	0.335
112.04	-0.1382	-0.6611	-1.4044		112.04	-0.22576	-0.75281	-1.43624		112.04	0.08756	0.09171	0.03184		112.04	0.52119	0.31088	0.18299	0.338353
112.1	-0.1389	-0.6643	-1.4019		112.1	-0.2261	-0.75332	-1.43671		112.1	0.0872	0.08902	0.03481		112.1	0.51905	0.30176	0.20006	0.34029
112.16	-0.1416	-0.6677	-1.3943		112.16	-0.22643	-0.75382	-1.43718		112.16	0.08483	0.08612	0.04288		112.16	0.50494	0.29193	0.24644	0.34777
112.22	-0.1417	-0.6615	-1.4026		112.22	-0.22676	-0.75433	-1.43765		112.22	0.08506	0.09283	0.03505		112.22	0.50631	0.31468	0.20144	0.34081
112.28	-0.1397	-0.6611	-1.4123		112.28	-0.2271	-0.75483	-1.43813		112.28	0.0874	0.09373	0.02583		112.28	0.52024	0.31773	0.14845	0.328807
112.34	-0.1354	-0.6693	-1.4041		112.34	-0.22743	-0.75534	-1.4386		112.34	0.09203	0.08604	0.0345		112.34	0.5478	0.29166	0.19828	0.345913
112.4	-0.1359	-0.6739	-1.4121		112.4	-0.22777	-0.75584	-1.43907		112.4	0.09187	0.08194	0.02697		112.4	0.54685	0.27776	0.155	0.326537
112.46	-0.1361	-0.6705	-1.4101		112.46	-0.2281	-0.75635	-1.43954		112.46	0.092	0.08585	0.02944		112.46	0.54762	0.29102	0.1692	0.335947
112.52	-0.1469	-0.6746	-1.4153		112.52	-0.22843	-0.75685	-1.44001		112.52	0.08153	0.08225	0.02471		112.52	0.4853	0.27881	0.14201	0.30204
112.58	-0.1427	-0.6624	-1.4125		112.58	-0.22876	-0.75735	-1.44048		112.58	0.08606	0.09495	0.02798		112.58	0.51226	0.32186	0.1608	0.33164
112.64	-0.1425	-0.6667	-1.4086		112.64	-0.2291	-0.75786	-1.44095		112.64	0.0866	0.09116	0.03235		112.64	0.51548	0.30902	0.18592	0.336807
112.7	-0.1471	-0.6715	-1.4159		112.7	-0.22943	-0.75836	-1.44142		112.7	0.08233	0.08686	0.02552		112.7	0.49006	0.29444	0.14667	0.31039
112.76	-0.1497	-0.6809	-1.4152		112.76	-0.22976	-0.75886	-1.44189		112.76	0.08006	0.07796	0.02669		112.76	0.47655	0.26427	0.15339	0.29807
112.82	-0.1449	-0.6778	-1.411		112.82	-0.2301	-0.75937	-1.44236		112.82	0.0852	0.08157	0.03136		112.82	0.50714	0.27651	0.18023	0.321293
112.88	-0.1433	-0.6727	-1.4159		112.88	-0.23043	-0.75987	-1.44283		112.88	0.08713	0.08717	0.02693		112.88	0.51863	0.29549	0.15477	0.322963
112.94	-0.1458	-0.6758	-1.4162		112.94	-0.23076	-0.76037	-1.4433		112.94	0.08496	0.08457	0.0271		112.94	0.50571	0.28668	0.15575	0.316047
113	-0.1502	-0.6857	-1.414		113	-0.23109	-0.76087	-1.44377		113	0.08089	0.07517	0.02977		113	0.48149	0.25481	0.17109	0.302463
113.06	-0.1448	-0.6741	-1.411		113.06	-0.23142	-0.76137	-1.44424		113.06	0.08662	0.08727	0.03324		113.06	0.5156	0.29583	0.19103	0.334153
113.12	-0.1448	-0.6795	-1.4085		113.12	-0.23176	-0.76188	-1.44471		113.12	0.08696	0.08238	0.03621		113.12	0.51762	0.27925	0.2081	0.33499
113.18	-0.1416	-0.6878	-1.4142		113.18	-0.23209	-0.76238	-1.44517		113.18	0.09049	0.07458	0.03097		113.18	0.53863	0.25281	0.17799	0.323143
113.24	-0.1462	-0.6808	-1.4116		113.24	-0.23242	-0.76288	-1.44564		113.24	0.08622	0.08208	0.03404		113.24	0.51321	0.27824	0.19563	0.329027
113.3	-0.1504	-0.6761	-1.4136		113.3	-0.23275	-0.76338	-1.44611		113.3	0.08235	0.08728	0.03251		113.3	0.49018	0.29586	0.18684	0.324293
113.36	-0.1454	-0.6758	-1.4076		113.36	-0.23308	-0.76388	-1.44658		113.36	0.08768	0.08808	0.03898		113.36	0.5219	0.29858	0.22402	0.348167
113.42	-0.1542	-0.6695	-1.4136		113.42	-0.23341	-0.76438	-1.44705		113.42	0.07921	0.09488	0.03345		113.42	0.47149	0.32163	0.19224	0.328453
113.48	-0.159	-0.6762	-1.4157		113.48	-0.23375	-0.76488	-1.44751		113.48	0.07475	0.08868	0.03181		113.48	0.44494	0.30061	0.18282	0.309457
113.54	-0.1505	-0.6804	-1.4224		113.54	-0.23408	-0.76538	-1.44798		113.54	0.08358	0.08498	0.02558		113.54	0.4975	0.28807	0.14701	0.31086
113.6	-0.149	-0.684	-1.4154		113.6	-0.23441	-0.76588	-1.44845		113.6	0.08541	0.08188	0.03305		113.6	0.50839	0.27756	0.18994	0.325297
113.66	-0.143	-0.6813	-1.4192		113.66	-0.23474	-0.76638	-1.44892		113.66	0.09174	0.08508	0.02972		113.66	0.54607	0.28841	0.1708	0.335093
113.72	-0.1482	-0.6796	-1.4187		113.72	-0.23507	-0.76687	-1.44938		113.72	0.08687	0.08727	0.03068		113.72	0.51708	0.29583	0.17632	0.329743
113.78	-0.1473	-0.6849	-1.4143		113.78	-0.2354	-0.76737	-1.44985		113.78	0.0881	0.08247	0.03555		113.78	0.5244	0.27956	0.20431	0.33609
113.84	-0.1543	-0.6851	-1.4206		113.84	-0.23573	-0.76787	-1.45032		113.84	0.08143	0.08277	0.02972		113.84	0.4847	0.28058	0.1708	0.312027
113.9	-0.1454	-0.6864	-1.4145		113.9	-0.23606	-0.76837	-1.45078		113.9	0.09066	0.08197	0.03628		113.9	0.53964	0.27786	0.20851	0.342003
113.96	-0.1516	-0.6821	-1.4176		113.96	-0.23639	-0.76886	-1.45125		113.96	0.08479	0.08676	0.03365		113.96	0.5047	0.2941	0.19339	0.33073
114.02	-0.1442	-0.6825	-1.4147		114.02	-0.23672	-0.76936	-1.45171		114.02	0.09252	0.08686	0.03701		114.02	0.55071	0.29444	0.2127	0.352617
114.08	-0.1488	-0.6769	-1.4183		114.08	-0.23705	-0.76986	-1.45218		114.08	0.08825	0.09296	0.03388		114.08	0.5253	0.31512	0.19471	0.345043
114.14	-0.1565	-0.6828	-1.4154		114.14	-0.23738	-0.77036	-1.45265		114.14	0.08088	0.08756	0.03725		114.14	0.48143	0.29681	0.21408	0.330773
114.2	-0.1542	-0.6833	-1.4159		114.2	-0.23771	-0.77085	-1.45311		114.2	0.08351	0.08755	0.03721		114.2	0.49708	0.29678	0.21385	0.335903
114.26	-0.1549	-0.6881	-1.4178		114.26	-0.23804	-0.77135	-1.45358		114.26	0.08314	0.08325	0.03578		114.26	0.49488	0.2822	0.20563	0.32757
114.32	-0.1575	-0.6896	-1.4199		114.32	-0.23837	-0.77184	-1.45404		114.32	0.08087	0.08224	0.03414		114.32	0.48137	0.27878	0.19621	0.318787
114.38	-0.1652	-0.6827	-1.4185		114.38	-0.2387	-0.77234	-1.45451		114.38	0.0735	0.08964	0.03601		114.38	0.4375	0.30386	0.20695	0.316103
114.44	-0.1602	-0.6875	-1.4128		114.44	-0.23903	-0.77283	-1.45497		114.44	0.07883	0.08533	0.04217		114.44	0.46923	0.28925	0.24236	0.333613
114.5	-0.1577	-0.6884	-1.4196		114.5	-0.23935	-0.77333	-1.45543		114.5	0.08165	0.08493	0.03583		114.5	0.48601	0.2879	0.20592	0.32661
114.56	-0.1591	-0.6925	-1.416		114.56	-0.23968	-0.77382	-1.4559		114.56	0.08058	0.08132	0.0399		114.56	0.47964	0.27566	0.22931	0.328203
114.62	-0.1635	-0.6874	-1.4136		114.62	-0.24001	-0.77432	-1.45636		114.62	0.07651	0.08692	0.04276		114.62	0.45542	0.29464	0.24575	0.331937
114.68	-0.1629	-0.6863	-1.4168		114.68	-0.24034	-0.77481	-1.45683		114.68	0.07744	0.08851	0.04003		114.68	0.46095	0.30003	0.23006	0.330347
114.74	-0.166	-0.6913	-1.4159		114.74	-0.24067	-0.77531	-1.45729		114.74	0.07467	0.08401	0.04139		114.74	0.44446	0.28478	0.23787	0.32237
114.8	-0.1623	-0.6887	-1.42		114.8	-0.241	-0.7758	-1.45775		114.8	0.0787	0.0871	0.03775		114.8	0.46845	0.29525	0.21695	0.326883
114.86	-0.1567	-0.6979	-1.415		114.86	-0.24133	-0.77629	-1.45822		114.86	0.08463	0.07839	0.04322		114.86	0.50375	0.26573	0.24839	0.33929
114.92	-0.1642	-0.6986	-1.4206		114.92	-0.24165	-0.77679	-1.45868		114.92	0.07745	0.07819	0.03808		114.92	0.46101	0.26505	0.21885	0.31497
114.98	-0.159	-0.6995	-1.4191		114.98	-0.24198	-0.77728	-1.45914		114.98	0.08298	0.07778	0.04004		114.98	0.49393	0.26366	0.23011	0.329233
115.04	-0.1566	-0.6962	-1.4275		115.04	-0.24231	-0.77777	-1.4596		115.04	0.08571	0.08157	0.0321		115.04	0.51018	0.27651	0.18448	0.323723
115.1	-0.1634	-0.6949	-1.4242		115.1	-0.24264	-0.77826	-1.46007		115.1	0.07924	0.08336	0.03587		115.1	0.47167	0.28258	0.20615	0.320133
115.16	-0.1615	-0.6936	-1.432		115.16	-0.24296	-0.77876	-1.46053		115.16	0.08146	0.08516	0.02853		115.16	0.48488	0.28868	0.16397	0.31251
115.22	-0.1626	-0.6931	-1.433		115.22	-0.24329	-0.77925	-1.46099		115.22	0.08069	0.08615	0.02799		115.22	0.4803	0.29203	0.16086	0.311063
115.28	-0.1597	-0.692	-1.4308		115.28	-0.24362	-0.77974	-1.46145		115.28	0.08392	0.08774	0.03065		115.28	0.49952	0.29742	0.17615	0.324363
115.34	-0.1601	-0.6944	-1.4323		115.34	-0.24395	-0.78023	-1.46191		115.34	0.08385	0.08583	0.02961		115.34	0.49911	0.29095	0.17017	0.320077
115.4	-0.155	-0.6961	-1.4373		115.4	-0.24427	-0.78072	-1.46237		115.4	0.08927	0.08462	0.02507		115.4	0.53137	0.28685	0.14408	0.320767
115.46	-0.1541	-0.6957	-1.4322		115.46	-0.2446	-0.78121	-1.46284		115.46	0.0905	0.08551	0.03064		115.46	0.53869	0.28986	0.17609	0.33488
115.52	-0.1551	-0.6953	-1.4387		115.52	-0.24493	-0.7817	-1.4633		115.52	0.08983	0.0864	0.0246		115.52	0.5347	0.29288	0.14138	0.322987
115.58	-0.151	-0.6979	-1.4444		115.58	-0.24525	-0.78219	-1.46376		115.58	0.09425	0.08429	0.01936		115.58	0.56101	0.28573	0.11126	0.319333
115.64	-0.1589	-0.7086	-1.433		115.64	-0.24558	-0.78268	-1.46422		115.64	0.08668	0.07408	0.03122		115.64	0.51595	0.25112	0.17943	0.3155
115.7	-0.1603	-0.7012	-1.4323		115.7	-0.24591	-0.78317	-1.46468		115.7	0.08561	0.08197	0.03238		115.7	0.50958	0.27786	0.18609	0.32451
115.76	-0.1588	-0.7073	-1.4224		115.76	-0.24623	-0.78366	-1.46514		115.76	0.08743	0.07636	0.04274		115.76	0.52042	0.25885	0.24563	0.341633
115.82	-0.162	-0.7009	-1.4318		115.82	-0.24656	-0.78415	-1.4656		115.82	0.08456	0.08325	0.0338		115.82	0.50333	0.2822	0.19425	0.326593
115.88	-0.1688	-0.7053	-1.4402		115.88	-0.24688	-0.78464	-1.46606		115.88	0.07808	0.07934	0.02586		115.88	0.46476	0.26895	0.14862	0.29411
115.94	-0.1668	-0.6904	-1.4393		115.94	-0.24721	-0.78513	-1.46652		115.94	0.08041	0.09473	0.02722		115.94	0.47863	0.32112	0.15644	0.31873
116	-0.1657	-0.7017	-1.4385		116	-0.24754	-0.78562	-1.46698		116	0.08184	0.08392	0.02848		116	0.48714	0.28447	0.16368	0.311763
116.06	-0.156	-0.7033	-1.4268		116.06	-0.24786	-0.7861	-1.46744		116.06	0.09186	0.0828	0.04064		116.06	0.54679	0.28068	0.23356	0.353677
116.12	-0.1589	-0.7082	-1.4286		116.12	-0.24819	-0.78659	-1.4679		116.12	0.08929	0.07839	0.0393		116.12	0.53149	0.26573	0.22586	0.341027
116.18	-0.1647	-0.705	-1.4285		116.18	-0.24851	-0.78708	-1.46836		116.18	0.08381	0.08208	0.03986		116.18	0.49887	0.27824	0.22908	0.335397
116.24	-0.1571	-0.7124	-1.4413		116.24	-0.24884	-0.78757	-1.46881		116.24	0.09174	0.07517	0.02751		116.24	0.54607	0.25481	0.1581	0.31966
116.3	-0.1625	-0.7053	-1.4432		116.3	-0.24916	-0.78805	-1.46927		116.3	0.08666	0.08275	0.02607		116.3	0.51583	0.28051	0.14983	0.31539
116.36	-0.156	-0.7114	-1.451		116.36	-0.24949	-0.78854	-1.46973		116.36	0.09349	0.07714	0.01873		116.36	0.55649	0.26149	0.10764	0.30854
116.42	-0.1538	-0.7069	-1.437		116.42	-0.24981	-0.78903	-1.47019		116.42	0.09601	0.08213	0.03319		116.42	0.57149	0.27841	0.19075	0.346883
116.48	-0.1626	-0.7101	-1.4397		116.48	-0.25014	-0.78951	-1.47065		116.48	0.08754	0.07941	0.03095		116.48	0.52107	0.26919	0.17787	0.32271
116.54	-0.156	-0.706	-1.4463		116.54	-0.25046	-0.79	-1.4711		116.54	0.09446	0.084	0.0248		116.54	0.56226	0.28475	0.14253	0.329847
116.6	-0.1582	-0.7026	-1.4467		116.6	-0.25079	-0.79048	-1.47156		116.6	0.09259	0.08788	0.02486		116.6	0.55113	0.2979	0.14287	0.330633
116.66	-0.16	-0.7106	-1.4454		116.66	-0.25111	-0.79097	-1.47202		116.66	0.09111	0.08037	0.02662		116.66	0.54232	0.27244	0.15299	0.322583
116.72	-0.166	-0.7106	-1.4369		116.72	-0.25143	-0.79145	-1.47248		116.72	0.08543	0.08085	0.03558		116.72	0.50851	0.27407	0.20448	0.32902
116.78	-0.1715	-0.7116	-1.4394		116.78	-0.25176	-0.79194	-1.47293		116.78	0.08026	0.08034	0.03353		116.78	0.47774	0.27234	0.1927	0.31426
116.84	-0.1682	-0.7128	-1.4405		116.84	-0.25208	-0.79242	-1.47339		116.84	0.08388	0.07962	0.03289		116.84	0.49929	0.2699	0.18902	0.319403
116.9	-0.1709	-0.7123	-1.4323		116.9	-0.25241	-0.79291	-1.47385		116.9	0.08151	0.08061	0.04155		116.9	0.48518	0.27325	0.23879	0.332407
116.96	-0.172	-0.7175	-1.4341		116.96	-0.25273	-0.79339	-1.4743		116.96	0.08073	0.07589	0.0402		116.96	0.48054	0.25725	0.23103	0.32294
117.02	-0.1674	-0.7175	-1.4432		117.02	-0.25305	-0.79387	-1.47476		117.02	0.08565	0.07637	0.03156		117.02	0.50982	0.25888	0.18138	0.316693
117.08	-0.1772	-0.7144	-1.4425		117.08	-0.25338	-0.79436	-1.47521		117.08	0.07618	0.07996	0.03271		117.08	0.45345	0.27105	0.18799	0.304163
117.14	-0.1763	-0.7119	-1.4447		117.14	-0.2537	-0.79484	-1.47567		117.14	0.0774	0.08294	0.03097		117.14	0.46071	0.28115	0.17799	0.306617
117.2	-0.1701	-0.7227	-1.4413		117.2	-0.25402	-0.79532	-1.47613		117.2	0.08392	0.07262	0.03483		117.2	0.49952	0.24617	0.20017	0.315287
117.26	-0.1674	-0.7178	-1.444		117.26	-0.25435	-0.7958	-1.47658		117.26	0.08695	0.078	0.03258		117.26	0.51756	0.26441	0.18724	0.32307
117.32	-0.1748	-0.7189	-1.4369		117.32	-0.25467	-0.79629	-1.47704		117.32	0.07987	0.07739	0.04014		117.32	0.47542	0.26234	0.23069	0.322817
117.38	-0.1797	-0.7209	-1.4409		117.38	-0.25499	-0.79677	-1.47749		117.38	0.07529	0.07587	0.03659		117.38	0.44815	0.25719	0.21029	0.30521
117.44	-0.1762	-0.7144	-1.4452		117.44	-0.25531	-0.79725	-1.47795		117.44	0.07911	0.08285	0.03275		117.44	0.47089	0.28085	0.18822	0.31332
117.5	-0.1765	-0.7152	-1.4437		117.5	-0.25564	-0.79773	-1.4784		117.5	0.07914	0.08253	0.0347		117.5	0.47107	0.27976	0.19943	0.316753
117.56	-0.1738	-0.7085	-1.44		117.56	-0.25596	-0.79821	-1.47886		117.56	0.08216	0.08971	0.03886		117.56	0.48905	0.3041	0.22333	0.338827
117.62	-0.1739	-0.7112	-1.4471		117.62	-0.25628	-0.79869	-1.47931		117.62	0.08238	0.08749	0.03221		117.62	0.49036	0.29658	0.18511	0.324017
117.68	-0.1727	-0.7046	-1.4402		117.68	-0.2566	-0.79917	-1.47976		117.68	0.0839	0.09457	0.03956		117.68	0.4994	0.32058	0.22736	0.349113
117.74	-0.1693	-0.7144	-1.4412		117.74	-0.25693	-0.79966	-1.48022		117.74	0.08763	0.08526	0.03902		117.74	0.52161	0.28902	0.22425	0.34496
117.8	-0.1721	-0.7135	-1.4418		117.8	-0.25725	-0.80014	-1.48067		117.8	0.08515	0.08664	0.03887		117.8	0.50685	0.29369	0.22339	0.34131
117.86	-0.1707	-0.7149	-1.4412		117.86	-0.25757	-0.80062	-1.48112		117.86	0.08687	0.08572	0.03992		117.86	0.51708	0.29058	0.22943	0.345697
117.92	-0.1739	-0.7161	-1.4433		117.92	-0.25789	-0.80109	-1.48158		117.92	0.08399	0.08499	0.03828		117.92	0.49994	0.2881	0.22	0.336013
117.98	-0.1753	-0.719	-1.4459		117.98	-0.25821	-0.80157	-1.48203		117.98	0.08291	0.08257	0.03613		117.98	0.49351	0.2799	0.20764	0.327017
118.04	-0.1761	-0.7229	-1.4483		118.04	-0.25853	-0.80205	-1.48248		118.04	0.08243	0.07915	0.03418		118.04	0.49065	0.26831	0.19644	0.318467
118.1	-0.173	-0.7232	-1.4616		118.1	-0.25886	-0.80253	-1.48294		118.1	0.08586	0.07933	0.02134		118.1	0.51107	0.26892	0.12264	0.300877
118.16	-0.1696	-0.7207	-1.4546		118.16	-0.25918	-0.80301	-1.48339		118.16	0.08958	0.08231	0.02879		118.16	0.53321	0.27902	0.16546	0.325897
118.22	-0.1754	-0.725	-1.4528		118.22	-0.2595	-0.80349	-1.48384		118.22	0.0841	0.07849	0.03104		118.22	0.5006	0.26607	0.17839	0.31502
118.28	-0.1743	-0.7226	-1.4551		118.28	-0.25982	-0.80397	-1.48429		118.28	0.08552	0.08137	0.02919		118.28	0.50905	0.27583	0.16776	0.317547
118.34	-0.1703	-0.7213	-1.4498		118.34	-0.26014	-0.80444	-1.48475		118.34	0.08984	0.08314	0.03495		118.34	0.53476	0.28183	0.20086	0.33915
118.4	-0.1746	-0.7266	-1.4429		118.4	-0.26046	-0.80492	-1.4852		118.4	0.08586	0.07832	0.0423		118.4	0.51107	0.26549	0.2431	0.339887
118.46	-0.1834	-0.7314	-1.4579		118.46	-0.26078	-0.8054	-1.48565		118.46	0.07738	0.074	0.02775		118.46	0.4606	0.25085	0.15948	0.29031
118.52	-0.1827	-0.7223	-1.459		118.52	-0.2611	-0.80588	-1.4861		118.52	0.0784	0.08358	0.0271		118.52	0.46667	0.28332	0.15575	0.301913
118.58	-0.1905	-0.7238	-1.4574		118.58	-0.26142	-0.80635	-1.48655		118.58	0.07092	0.08255	0.02915		118.58	0.42214	0.27983	0.16753	0.289833
118.64	-0.1954	-0.7264	-1.4496		118.64	-0.26174	-0.80683	-1.487		118.64	0.06634	0.08043	0.0374		118.64	0.39488	0.27264	0.21494	0.294153
118.7	-0.1883	-0.7303	-1.4503		118.7	-0.26206	-0.8073	-1.48745		118.7	0.07376	0.077	0.03715		118.7	0.43905	0.26102	0.21351	0.304527
118.76	-0.19	-0.7244	-1.4514		118.76	-0.26238	-0.80778	-1.4879		118.76	0.07238	0.08338	0.0365		118.76	0.43083	0.28264	0.20977	0.307747
118.82	-0.1876	-0.7248	-1.4494		118.82	-0.2627	-0.80826	-1.48835		118.82	0.0751	0.08346	0.03895		118.82	0.44702	0.28292	0.22385	0.31793
118.88	-0.1942	-0.7291	-1.4582		118.88	-0.26302	-0.80873	-1.4888		118.88	0.06882	0.07963	0.0306		118.88	0.40964	0.26993	0.17586	0.285143
118.94	-0.1903	-0.7263	-1.4448		118.94	-0.26334	-0.80921	-1.48925		118.94	0.07304	0.08291	0.04445		118.94	0.43476	0.28105	0.25546	0.323757
119	-0.1848	-0.7281	-1.4496		119	-0.26366	-0.80968	-1.4897		119	0.07886	0.08158	0.0401		119	0.4694	0.27654	0.23046	0.325467
119.06	-0.187	-0.729	-1.452		119.06	-0.26398	-0.81016	-1.49015		119.06	0.07698	0.08116	0.03815		119.06	0.45821	0.27512	0.21925	0.317527
119.12	-0.1902	-0.7224	-1.4555		119.12	-0.2643	-0.81063	-1.4906		119.12	0.0741	0.08823	0.0351		119.12	0.44107	0.29908	0.20172	0.313957
119.18	-0.1872	-0.7283	-1.4542		119.18	-0.26462	-0.8111	-1.49105		119.18	0.07742	0.0828	0.03685		119.18	0.46083	0.28068	0.21178	0.317763
119.24	-0.193	-0.7232	-1.4603		119.24	-0.26493	-0.81158	-1.4915		119.24	0.07193	0.08838	0.0312		119.24	0.42815	0.29959	0.17931	0.30235
119.3	-0.1857	-0.7224	-1.4594		119.3	-0.26525	-0.81205	-1.49195		119.3	0.07955	0.08965	0.03255		119.3	0.47351	0.3039	0.18707	0.321493
119.36	-0.1811	-0.7215	-1.4624		119.36	-0.26557	-0.81252	-1.4924		119.36	0.08447	0.09102	0.03		119.36	0.5028	0.30854	0.17241	0.327917
119.42	-0.1858	-0.7335	-1.4637		119.42	-0.26589	-0.813	-1.49285		119.42	0.08009	0.0795	0.02915		119.42	0.47673	0.26949	0.16753	0.304583
119.48	-0.1852	-0.7253	-1.4602		119.48	-0.26621	-0.81347	-1.4933		119.48	0.08101	0.08817	0.0331		119.48	0.4822	0.29888	0.19023	0.32377
119.54	-0.1871	-0.7231	-1.4606		119.54	-0.26653	-0.81394	-1.49374		119.54	0.07943	0.09084	0.03314		119.54	0.4728	0.30793	0.19046	0.32373
119.6	-0.1886	-0.7395	-1.4583		119.6	-0.26684	-0.81441	-1.49419		119.6	0.07824	0.07491	0.03589		119.6	0.46571	0.25393	0.20626	0.308633
119.66	-0.1911	-0.7336	-1.461		119.66	-0.26716	-0.81489	-1.49464		119.66	0.07606	0.08129	0.03364		119.66	0.45274	0.27556	0.19333	0.30721
119.72	-0.1847	-0.7294	-1.464		119.72	-0.26748	-0.81536	-1.49509		119.72	0.08278	0.08596	0.03109		119.72	0.49274	0.29139	0.17868	0.320937
119.78	-0.1841	-0.7222	-1.4629		119.78	-0.2678	-0.81583	-1.49553		119.78	0.0837	0.09363	0.03263		119.78	0.49821	0.31739	0.18753	0.334377
119.84	-0.1865	-0.7242	-1.462		119.84	-0.26812	-0.8163	-1.49598		119.84	0.08162	0.0921	0.03398		119.84	0.48583	0.3122	0.19529	0.331107
[truncated: 4,578 more rows]

## Sheet: ES
	Raw P700 singal					P700 Singal drift (baseline)					Corrected P700 signal					P700 signal normalised to Pm			Avg S
Time (s)	1	2	3		Time (s)	1	2	3		Time (s)	1	2	3		Time (s)	1	2	3
0.02	0.3311	0.0429	0.0328		0.02	0.34226	0.04388	0.03221		0.02	-0.01116	-0.00098	0.00059		0.02	-0.03244	-0.02882	0.01832	-0.0143133
0.08	0.3323	0.0404	0.0324		0.08	0.34255	0.0438	0.03222		0.08	-0.01025	-0.0034	0.00018		0.08	-0.0298	-0.1	0.00559	-0.0414033
0.14	0.3298	0.0426	0.0333		0.14	0.34284	0.04372	0.03223		0.14	-0.01304	-0.00112	0.00107		0.14	-0.03791	-0.03294	0.03323	-0.01254
0.2	0.3299	0.043	0.0345		0.2	0.34313	0.04364	0.03224		0.2	-0.01323	-0.00064	0.00226		0.2	-0.03846	-0.01882	0.07019	0.00430333
0.26	0.3404	0.0415	0.0346		0.26	0.34341	0.04356	0.03225		0.26	-0.00301	-0.00206	0.00235		0.26	-0.00875	-0.06059	0.07298	0.00121333
0.32	0.3398	0.0403	0.0361		0.32	0.3437	0.04348	0.03226		0.32	-0.0039	-0.00318	0.00384		0.32	-0.01134	-0.09353	0.11925	0.00479333
0.38	0.333	0.0413	0.0338		0.38	0.34399	0.04339	0.03227		0.38	-0.01099	-0.00209	0.00153		0.38	-0.03195	-0.06147	0.04752	-0.0153
0.44	0.3408	0.0425	0.036		0.44	0.34428	0.04331	0.03228		0.44	-0.00348	-0.00081	0.00372		0.44	-0.01012	-0.02382	0.11553	0.0271967
0.5	0.335	0.0414	0.0343		0.5	0.34457	0.04323	0.03229		0.5	-0.00957	-0.00183	0.00201		0.5	-0.02782	-0.05382	0.06242	-0.00640667
0.56	0.3364	0.0404	0.0335		0.56	0.34486	0.04315	0.0323		0.56	-0.00846	-0.00275	0.0012		0.56	-0.02459	-0.08088	0.03727	-0.0227333
0.62	0.342	0.041	0.0334		0.62	0.34515	0.04306	0.0323		0.62	-0.00315	-0.00206	0.0011		0.62	-0.00916	-0.06059	0.03416	-0.0118633
0.68	0.3431	0.0429	0.033		0.68	0.34543	0.04298	0.03231		0.68	-0.00233	-8e-05	0.00069		0.68	-0.00677	-0.00235	0.02143	0.00410333
0.74	0.3466	0.0422	0.0335		0.74	0.34572	0.0429	0.03232		0.74	0.00088	-0.0007	0.00118		0.74	0.00256	-0.02059	0.03665	0.00620667
0.8	0.3482	0.0411	0.0336		0.8	0.34601	0.04281	0.03233		0.8	0.00219	-0.00171	0.00127		0.8	0.00637	-0.05029	0.03944	-0.00149333
0.86	0.3425	0.0409	0.0328		0.86	0.3463	0.04273	0.03234		0.86	-0.0038	-0.00183	0.00046		0.86	-0.01105	-0.05382	0.01429	-0.01686
0.92	0.3433	0.0419	0.0341		0.92	0.34659	0.04264	0.03235		0.92	-0.00329	-0.00074	0.00175		0.92	-0.00956	-0.02176	0.05435	0.00767667
0.98	0.3462	0.0389	0.0331		0.98	0.34688	0.04256	0.03236		0.98	-0.00068	-0.00366	0.00074		0.98	-0.00198	-0.10765	0.02298	-0.0288833
1.04	0.3404	0.0447	0.0334		1.04	0.34717	0.04247	0.03237		1.04	-0.00677	0.00223	0.00103		1.04	-0.01968	0.06559	0.03199	0.0259667
1.1	0.3417	0.0424	0.0334		1.1	0.34746	0.04239	0.03238		1.1	-0.00576	1e-05	0.00102		1.1	-0.01674	0.000294118	0.03168	0.00507804
1.16	0.3485	0.0394	0.0328		1.16	0.34775	0.0423	0.03238		1.16	0.00075	-0.0029	0.00042		1.16	0.00218	-0.08529	0.01304	-0.0233567
1.22	0.3432	0.0393	0.0333		1.22	0.34804	0.04221	0.03239		1.22	-0.00484	-0.00291	0.00091		1.22	-0.01407	-0.08559	0.02826	-0.0238
1.28	0.3336	0.04	0.0342		1.28	0.34833	0.04213	0.0324		1.28	-0.01473	-0.00213	0.0018		1.28	-0.04282	-0.06265	0.0559	-0.0165233
1.34	0.3378	0.0412	0.0317		1.34	0.34862	0.04204	0.03241		1.34	-0.01082	-0.00084	-0.00071		1.34	-0.03145	-0.02471	-0.02205	-0.02607
1.4	0.3339	0.0394	0.0337		1.4	0.34891	0.04195	0.03242		1.4	-0.01501	-0.00255	0.00128		1.4	-0.04363	-0.075	0.03975	-0.0262933
1.46	0.3338	0.041	0.0338		1.46	0.3492	0.04187	0.03243		1.46	-0.0154	-0.00087	0.00137		1.46	-0.04477	-0.02559	0.04255	-0.00927
1.52	0.3357	0.04	0.0322		1.52	0.34949	0.04178	0.03244		1.52	-0.01379	-0.00178	-0.00024		1.52	-0.04009	-0.05235	-0.00745	-0.0332967
1.58	0.3432	0.0408	0.0343		1.58	0.34978	0.04169	0.03245		1.58	-0.00658	-0.00089	0.00185		1.58	-0.01913	-0.02618	0.05745	0.00404667
1.64	0.3418	0.0398	0.0346		1.64	0.35007	0.0416	0.03246		1.64	-0.00827	-0.0018	0.00214		1.64	-0.02404	-0.05294	0.06646	-0.00350667
1.7	0.3455	0.0404	0.0335		1.7	0.35036	0.04152	0.03246		1.7	-0.00486	-0.00112	0.00104		1.7	-0.01413	-0.03294	0.0323	-0.00492333
1.76	0.3378	0.0379	0.0334		1.76	0.35065	0.04143	0.03247		1.76	-0.01285	-0.00353	0.00093		1.76	-0.03735	-0.10382	0.02888	-0.03743
1.82	0.344	0.0397	0.0333		1.82	0.35094	0.04134	0.03248		1.82	-0.00694	-0.00164	0.00082		1.82	-0.02017	-0.04824	0.02547	-0.0143133
1.88	0.3404	0.0396	0.0327		1.88	0.35123	0.04125	0.03249		1.88	-0.01083	-0.00165	0.00021		1.88	-0.03148	-0.04853	0.00652	-0.0244967
1.94	0.3466	0.0411	0.0328		1.94	0.35152	0.04116	0.0325		1.94	-0.00492	-6e-05	0.0003		1.94	-0.0143	-0.00176	0.00932	-0.00224667
2	0.3544	0.0389	0.0336		2	0.35181	0.04107	0.03251		2	0.00259	-0.00217	0.00109		2	0.00753	-0.06382	0.03385	-0.00748
2.06	0.3433	0.0409	0.0333		2.06	0.3521	0.04098	0.03252		2.06	-0.0088	-8e-05	0.00078		2.06	-0.02558	-0.00235	0.02422	-0.00123667
2.12	0.3452	0.0404	0.0312		2.12	0.35239	0.04089	0.03253		2.12	-0.00719	-0.00049	-0.00133		2.12	-0.0209	-0.01441	-0.0413	-0.0255367
2.18	0.3512	0.0398	0.0327		2.18	0.35268	0.0408	0.03253		2.18	-0.00148	-0.001	0.00017		2.18	-0.0043	-0.02941	0.00528	-0.00947667
2.24	0.3563	0.041	0.0342		2.24	0.35297	0.04071	0.03254		2.24	0.00333	0.00029	0.00166		2.24	0.00968	0.00853	0.05155	0.0232533
2.3	0.3422	0.0398	0.0319		2.3	0.35326	0.04062	0.03255		2.3	-0.01106	-0.00082	-0.00065		2.3	-0.03215	-0.02412	-0.02019	-0.0254867
2.36	0.3472	0.0394	0.033		2.36	0.35355	0.04053	0.03256		2.36	-0.00635	-0.00113	0.00044		2.36	-0.01846	-0.03324	0.01366	-0.01268
2.42	0.3495	0.0377	0.0331		2.42	0.35384	0.04044	0.03257		2.42	-0.00434	-0.00274	0.00053		2.42	-0.01262	-0.08059	0.01646	-0.0255833
2.48	0.3467	0.038	0.0331		2.48	0.35413	0.04035	0.03258		2.48	-0.00743	-0.00235	0.00052		2.48	-0.0216	-0.06912	0.01615	-0.0248567
2.54	0.3499	0.0394	0.0325		2.54	0.35442	0.04026	0.03259		2.54	-0.00452	-0.00086	-9e-05		2.54	-0.01314	-0.02529	-0.0028	-0.0137433
2.6	0.3473	0.0374	0.0338		2.6	0.35471	0.04016	0.0326		2.6	-0.00741	-0.00276	0.0012		2.6	-0.02154	-0.08118	0.03727	-0.0218167
2.66	0.3487	0.0375	0.0342		2.66	0.355	0.04007	0.03261		2.66	-0.0063	-0.00257	0.00159		2.66	-0.01831	-0.07559	0.04938	-0.01484
2.72	0.3507	0.0375	0.033		2.72	0.35529	0.03998	0.03261		2.72	-0.00459	-0.00248	0.00039		2.72	-0.01334	-0.07294	0.01211	-0.0247233
2.78	0.3544	0.0352	0.034		2.78	0.35558	0.03989	0.03262		2.78	-0.00118	-0.00469	0.00138		2.78	-0.00343	-0.13794	0.04286	-0.0328367
2.84	0.3589	0.0381	0.033		2.84	0.35587	0.03979	0.03263		2.84	0.00303	-0.00169	0.00037		2.84	0.00881	-0.04971	0.01149	-0.00980333
2.9	0.357	0.0385	0.0333		2.9	0.35616	0.0397	0.03264		2.9	0.00084	-0.0012	0.00066		2.9	0.00244	-0.03529	0.0205	-0.00411667
2.96	0.3465	0.0369	0.033		2.96	0.35645	0.03961	0.03265		2.96	-0.00995	-0.00271	0.00035		2.96	-0.02892	-0.07971	0.01087	-0.0325867
3.02	0.3552	0.0377	0.0314		3.02	0.35674	0.03952	0.03266		3.02	-0.00154	-0.00182	-0.00126		3.02	-0.00448	-0.05353	-0.03913	-0.03238
3.08	0.3543	0.0373	0.0314		3.08	0.35703	0.03942	0.03267		3.08	-0.00273	-0.00212	-0.00127		3.08	-0.00794	-0.06235	-0.03944	-0.0365767
3.14	0.3571	0.0378	0.0344		3.14	0.35732	0.03933	0.03268		3.14	-0.00022	-0.00153	0.00172		3.14	-0.000639535	-0.045	0.05342	0.00259349
3.2	0.3556	0.0359	0.035		3.2	0.35761	0.03924	0.03268		3.2	-0.00201	-0.00334	0.00232		3.2	-0.00584	-0.09824	0.07205	-0.0106767
3.26	0.3524	0.0381	0.0344		3.26	0.3579	0.03914	0.03269		3.26	-0.0055	-0.00104	0.00171		3.26	-0.01599	-0.03059	0.05311	0.00217667
3.32	0.3603	0.0373	0.0341		3.32	0.35819	0.03905	0.0327		3.32	0.00211	-0.00175	0.0014		3.32	0.00613	-0.05147	0.04348	-0.00062
3.38	0.365	0.0383	0.0339		3.38	0.35848	0.03895	0.03271		3.38	0.00652	-0.00065	0.00119		3.38	0.01895	-0.01912	0.03696	0.0122633
3.44	0.3636	0.0384	0.0342		3.44	0.35877	0.03886	0.03272		3.44	0.00483	-0.00046	0.00148		3.44	0.01404	-0.01353	0.04596	0.01549
3.5	0.3551	0.0377	0.0343		3.5	0.35906	0.03876	0.03273		3.5	-0.00396	-0.00106	0.00157		3.5	-0.01151	-0.03118	0.04876	0.00202333
3.56	0.3663	0.0381	0.0323		3.56	0.35935	0.03867	0.03274		3.56	0.00695	-0.00057	-0.00044		3.56	0.0202	-0.01676	-0.01366	-0.00340667
3.62	0.3742	0.0368	0.0337		3.62	0.35964	0.03858	0.03275		3.62	0.01456	-0.00178	0.00095		3.62	0.04233	-0.05235	0.0295	0.00649333
3.68	0.3689	0.0386	0.0339		3.68	0.35993	0.03848	0.03276		3.68	0.00897	0.00012	0.00114		3.68	0.02608	0.00353	0.0354	0.02167
3.74	0.3718	0.0406	0.0335		3.74	0.36022	0.03838	0.03276		3.74	0.01158	0.00222	0.00074		3.74	0.03366	0.06529	0.02298	0.0406433
3.8	0.3703	0.0404	0.0336		3.8	0.36051	0.03829	0.03277		3.8	0.00979	0.00211	0.00083		3.8	0.02846	0.06206	0.02578	0.0387667
3.86	0.3735	0.0398	0.0332		3.86	0.3608	0.03819	0.03278		3.86	0.0127	0.00161	0.00042		3.86	0.03692	0.04735	0.01304	0.0324367
3.92	0.3704	0.0405	0.033		3.92	0.36109	0.0381	0.03279		3.92	0.00931	0.0024	0.00021		3.92	0.02706	0.07059	0.00652	0.0347233
3.98	0.3722	0.039	0.034		3.98	0.36138	0.038	0.0328		3.98	0.01082	0.001	0.0012		3.98	0.03145	0.02941	0.03727	0.03271
4.04	0.3689	0.0387	0.0346		4.04	0.36167	0.03791	0.03281		4.04	0.00723	0.00079	0.00179		4.04	0.02102	0.02324	0.05559	0.0332833
4.1	0.376	0.0392	0.0336		4.1	0.36196	0.03781	0.03282		4.1	0.01404	0.00139	0.00078		4.1	0.04081	0.04088	0.02422	0.0353033
4.16	0.3688	0.0383	0.0342		4.16	0.36225	0.03772	0.03283		4.16	0.00655	0.00058	0.00137		4.16	0.01904	0.01706	0.04255	0.0262167
4.22	0.3653	0.0372	0.0335		4.22	0.36254	0.03762	0.03283		4.22	0.00276	-0.00042	0.00067		4.22	0.00802	-0.01235	0.02081	0.00549333
4.28	0.3626	0.0375	0.0312		4.28	0.36283	0.03752	0.03284		4.28	-0.00023	-2e-05	-0.00164		4.28	-0.000668605	-0.000588235	-0.05093	-0.0173956
4.34	0.3659	0.0403	0.0314		4.34	0.36312	0.03743	0.03285		4.34	0.00278	0.00287	-0.00145		4.34	0.00808	0.08441	-0.04503	0.01582
4.4	0.3654	0.0363	0.0337		4.4	0.36341	0.03733	0.03286		4.4	0.00199	-0.00103	0.00084		4.4	0.00578	-0.03029	0.02609	0.000526667
4.46	0.3646	0.0393	0.0321		4.46	0.36369	0.03723	0.03287		4.46	0.00091	0.00207	-0.00077		4.46	0.00265	0.06088	-0.02391	0.0132067
4.52	0.3692	0.0385	0.0331		4.52	0.36398	0.03714	0.03288		4.52	0.00522	0.00136	0.00022		4.52	0.01517	0.04	0.00683	0.0206667
4.58	0.3639	0.0374	0.0326		4.58	0.36427	0.03704	0.03289		4.58	-0.00037	0.00036	-0.00029		4.58	-0.00108	0.01059	-0.00901	0.000166667
4.64	0.3656	0.0368	0.033		4.64	0.36456	0.03694	0.0329		4.64	0.00104	-0.00014	0.0001		4.64	0.00302	-0.00412	0.00311	0.00067
4.7	0.3643	0.0386	0.0322		4.7	0.36485	0.03685	0.0329		4.7	-0.00055	0.00175	-0.0007		4.7	-0.0016	0.05147	-0.02174	0.00937667
4.76	0.3623	0.0363	0.0345		4.76	0.36514	0.03675	0.03291		4.76	-0.00284	-0.00045	0.00159		4.76	-0.00826	-0.01324	0.04938	0.00929333
4.82	0.3646	0.0378	0.0356		4.82	0.36542	0.03665	0.03292		4.82	-0.00082	0.00115	0.00268		4.82	-0.00238	0.03382	0.08323	0.0382233
4.88	0.368	0.0367	0.0325		4.88	0.36571	0.03655	0.03293		4.88	0.00229	0.00015	-0.00043		4.88	0.00666	0.00441	-0.01335	-0.00076
4.94	0.3706	0.0381	0.0339		4.94	0.366	0.03646	0.03294		4.94	0.0046	0.00164	0.00096		4.94	0.01337	0.04824	0.02981	0.0304733
5	0.3686	0.0353	0.0334		5	0.36629	0.03636	0.03295		5	0.00231	-0.00106	0.00045		5	0.00672	-0.03118	0.01398	-0.00349333
5.06	0.3643	0.0369	0.0346		5.06	0.36658	0.03626	0.03296		5.06	-0.00228	0.00064	0.00164		5.06	-0.00663	0.01882	0.05093	0.02104
5.12	0.3711	0.0364	0.0337		5.12	0.36686	0.03616	0.03297		5.12	0.00424	0.00024	0.00073		5.12	0.01233	0.00706	0.02267	0.01402
5.18	0.3684	0.0362	0.0343		5.18	0.36715	0.03607	0.03298		5.18	0.00125	0.00013	0.00132		5.18	0.00363	0.00382	0.04099	0.0161467
5.24	0.3715	0.0371	0.0335		5.24	0.36744	0.03597	0.03298		5.24	0.00406	0.00113	0.00052		5.24	0.0118	0.03324	0.01615	0.0203967
5.3	0.3765	0.036	0.0337		5.3	0.36772	0.03587	0.03299		5.3	0.00878	0.00013	0.00071		5.3	0.02552	0.00382	0.02205	0.01713
5.36	0.3778	0.0371	0.0355		5.36	0.36801	0.03577	0.033		5.36	0.00979	0.00133	0.0025		5.36	0.02846	0.03912	0.07764	0.0484067
5.42	0.3693	0.0343	0.0337		5.42	0.3683	0.03567	0.03301		5.42	0.001	-0.00137	0.00069		5.42	0.00291	-0.04029	0.02143	-0.00531667
5.48	0.3734	0.0345	0.034		5.48	0.36858	0.03558	0.03302		5.48	0.00482	-0.00108	0.00098		5.48	0.01401	-0.03176	0.03043	0.00422667
5.54	0.3749	0.0366	0.0339		5.54	0.36887	0.03548	0.03303		5.54	0.00603	0.00112	0.00087		5.54	0.01753	0.03294	0.02702	0.02583
5.6	0.372	0.036	0.0354		5.6	0.36916	0.03538	0.03304		5.6	0.00284	0.00062	0.00236		5.6	0.00826	0.01824	0.07329	0.0332633
5.66	0.3718	0.038	0.0332		5.66	0.36944	0.03528	0.03305		5.66	0.00236	0.00272	0.00015		5.66	0.00686	0.08	0.00466	0.0305067
5.72	0.3697	0.0366	0.0338		5.72	0.36973	0.03518	0.03306		5.72	-3e-05	0.00142	0.00074		5.72	-8.72093e-05	0.04176	0.02298	0.0215509
5.78	0.3748	0.0361	0.0328		5.78	0.37001	0.03509	0.03306		5.78	0.00479	0.00101	-0.00026		5.78	0.01392	0.02971	-0.00807	0.0118533
5.84	0.3643	0.0354	0.0327		5.84	0.3703	0.03499	0.03307		5.84	-0.006	0.00041	-0.00037		5.84	-0.01744	0.01206	-0.01149	-0.00562333
5.9	0.3669	0.0357	0.0338		5.9	0.37059	0.03489	0.03308		5.9	-0.00369	0.00081	0.00072		5.9	-0.01073	0.02382	0.02236	0.0118167
5.96	0.3706	0.0349	0.0349		5.96	0.37087	0.03479	0.03309		5.96	-0.00027	0.00011	0.00181		5.96	-0.000784884	0.00324	0.05621	0.019555
6.02	0.3685	0.0358	0.0329		6.02	0.37116	0.03469	0.0331		6.02	-0.00266	0.00111	-0.0002		6.02	-0.00773	0.03265	-0.00621	0.00623667
6.08	0.3731	0.0352	0.032		6.08	0.37144	0.03459	0.03311		6.08	0.00166	0.00061	-0.00111		6.08	0.00483	0.01794	-0.03447	-0.0039
6.14	0.3782	0.0355	0.0333		6.14	0.37172	0.0345	0.03312		6.14	0.00648	0.001	0.00018		6.14	0.01884	0.02941	0.00559	0.0179467
6.2	0.3745	0.0366	0.0338		6.2	0.37201	0.0344	0.03313		6.2	0.00249	0.0022	0.00067		6.2	0.00724	0.06471	0.02081	0.03092
6.26	0.3785	0.0357	0.0328		6.26	0.37229	0.0343	0.03314		6.26	0.00621	0.0014	-0.00034		6.26	0.01805	0.04118	-0.01056	0.0162233
6.32	0.3755	0.0356	0.0333		6.32	0.37258	0.0342	0.03315		6.32	0.00292	0.0014	0.00015		6.32	0.00849	0.04118	0.00466	0.01811
6.38	0.3829	0.0361	0.0328		6.38	0.37286	0.0341	0.03315		6.38	0.01004	0.002	-0.00035		6.38	0.02919	0.05882	-0.01087	0.0257133
6.44	0.3785	0.0356	0.0342		6.44	0.37314	0.034	0.03316		6.44	0.00536	0.0016	0.00104		6.44	0.01558	0.04706	0.0323	0.0316467
6.5	0.3796	0.0355	0.0329		6.5	0.37343	0.0339	0.03317		6.5	0.00617	0.0016	-0.00027		6.5	0.01794	0.04706	-0.00839	0.01887
6.56	0.3768	0.0346	0.0342		6.56	0.37371	0.03381	0.03318		6.56	0.00309	0.00079	0.00102		6.56	0.00898	0.02324	0.03168	0.0213
6.62	0.3802	0.0346	0.0314		6.62	0.37399	0.03371	0.03319		6.62	0.00621	0.00089	-0.00179		6.62	0.01805	0.02618	-0.05559	-0.00378667
6.68	0.3821	0.0332	0.0345		6.68	0.37428	0.03361	0.0332		6.68	0.00782	-0.00041	0.0013		6.68	0.02273	-0.01206	0.04037	0.0170133
6.74	0.388	0.0332	0.0333		6.74	0.37456	0.03351	0.03321		6.74	0.01344	-0.00031	9e-05		6.74	0.03907	-0.00912	0.0028	0.0109167
6.8	0.3804	0.0337	0.0335		6.8	0.37484	0.03341	0.03322		6.8	0.00556	0.00029	0.00028		6.8	0.01616	0.00853	0.0087	0.01113
6.86	0.3877	0.0352	0.0354		6.86	0.37512	0.03331	0.03323		6.86	0.01258	0.00189	0.00217		6.86	0.03657	0.05559	0.06739	0.0531833
6.92	0.38	0.0348	0.0335		6.92	0.3754	0.03321	0.03324		6.92	0.0046	0.00159	0.00026		6.92	0.01337	0.04676	0.00807	0.0227333
6.98	0.3831	0.0335	0.0333		6.98	0.37569	0.03312	0.03325		6.98	0.00741	0.00038	5e-05		6.98	0.02154	0.01118	0.00155	0.0114233
7.04	0.3863	0.0348	0.0331		7.04	0.37597	0.03302	0.03325		7.04	0.01033	0.00178	-0.00015		7.04	0.03003	0.05235	-0.00466	0.0259067
7.1	0.3814	0.0322	0.0337		7.1	0.37625	0.03292	0.03326		7.1	0.00515	-0.00072	0.00044		7.1	0.01497	-0.02118	0.01366	0.00248333
7.16	0.3849	0.0341	0.0346		7.16	0.37653	0.03282	0.03327		7.16	0.00837	0.00128	0.00133		7.16	0.02433	0.03765	0.0413	0.0344267
7.22	0.3853	0.0322	0.0347		7.22	0.37681	0.03272	0.03328		7.22	0.00849	-0.00052	0.00142		7.22	0.02468	-0.01529	0.0441	0.01783
7.28	0.3875	0.0333	0.0337		7.28	0.37709	0.03262	0.03329		7.28	0.01041	0.00068	0.00041		7.28	0.03026	0.02	0.01273	0.0209967
7.34	0.3882	0.0318	0.0324		7.34	0.37737	0.03253	0.0333		7.34	0.01083	-0.00073	-0.0009		7.34	0.03148	-0.02147	-0.02795	-0.00598
7.4	0.3833	0.0331	0.0323		7.4	0.37765	0.03243	0.03331		7.4	0.00565	0.00067	-0.00101		7.4	0.01642	0.01971	-0.03137	0.00158667
7.46	0.3883	0.032	0.0343		7.46	0.37793	0.03233	0.03332		7.46	0.01037	-0.00033	0.00098		7.46	0.03015	-0.00971	0.03043	0.0169567
7.52	0.3894	0.0314	0.0338		7.52	0.37821	0.03223	0.03333		7.52	0.01119	-0.00083	0.00047		7.52	0.03253	-0.02441	0.0146	0.00757333
7.58	0.3811	0.0326	0.0334		7.58	0.37849	0.03213	0.03334		7.58	0.00261	0.00047	6e-05		7.58	0.00759	0.01382	0.00186	0.00775667
7.64	0.3836	0.0329	0.0331		7.64	0.37877	0.03204	0.03335		7.64	0.00483	0.00086	-0.00025		7.64	0.01404	0.02529	-0.00776	0.0105233
7.7	0.3839	0.0316	0.0339		7.7	0.37904	0.03194	0.03336		7.7	0.00486	-0.00034	0.00054		7.7	0.01413	-0.01	0.01677	0.00696667
7.76	0.3848	0.0315	0.0337		7.76	0.37932	0.03184	0.03336		7.76	0.00548	-0.00034	0.00034		7.76	0.01593	-0.01	0.01056	0.00549667
7.82	0.3784	0.0314	0.0337		7.82	0.3796	0.03174	0.03337		7.82	-0.0012	-0.00034	0.00033		7.82	-0.00349	-0.01	0.01025	-0.00108
7.88	0.3812	0.03	0.033		7.88	0.37988	0.03164	0.03338		7.88	0.00132	-0.00164	-0.00038		7.88	0.00384	-0.04824	-0.0118	-0.0187333
7.94	0.3823	0.0318	0.036		7.94	0.38015	0.03155	0.03339		7.94	0.00215	0.00025	0.00261		7.94	0.00625	0.00735	0.08106	0.0315533
8	0.3902	0.029	0.0326		8	0.38043	0.03145	0.0334		8	0.00977	-0.00245	-0.0008		8	0.0284	-0.07206	-0.02484	-0.0228333
8.06	0.3875	0.0317	0.0338		8.06	0.38071	0.03135	0.03341		8.06	0.00679	0.00035	0.00039		8.06	0.01974	0.01029	0.01211	0.0140467
8.12	0.3918	0.0302	0.0338		8.12	0.38098	0.03125	0.03342		8.12	0.01082	-0.00105	0.00038		8.12	0.03145	-0.03088	0.0118	0.00412333
8.18	0.3946	0.0297	0.0335		8.18	0.38126	0.03116	0.03343		8.18	0.01334	-0.00146	7e-05		8.18	0.03878	-0.04294	0.00217	-0.000663333
8.24	0.3922	0.0299	0.0337		8.24	0.38154	0.03106	0.03344		8.24	0.01066	-0.00116	0.00026		8.24	0.03099	-0.03412	0.00807	0.00164667
8.3	0.3839	0.03	0.0337		8.3	0.38181	0.03096	0.03345		8.3	0.00209	-0.00096	0.00025		8.3	0.00608	-0.02824	0.00776	-0.0048
8.36	0.3897	0.0308	0.0347		8.36	0.38209	0.03087	0.03346		8.36	0.00761	-7e-05	0.00124		8.36	0.02212	-0.00206	0.03851	0.0195233
8.42	0.3893	0.0298	0.0333		8.42	0.38236	0.03077	0.03347		8.42	0.00694	-0.00097	-0.00017		8.42	0.02017	-0.02853	-0.00528	-0.00454667
8.48	0.3877	0.03	0.0332		8.48	0.38264	0.03067	0.03348		8.48	0.00506	-0.00067	-0.00028		8.48	0.01471	-0.01971	-0.0087	-0.00456667
8.54	0.3885	0.0301	0.0336		8.54	0.38291	0.03057	0.03349		8.54	0.00559	-0.00047	0.00011		8.54	0.01625	-0.01382	0.00342	0.00195
8.6	0.3915	0.0297	0.035		8.6	0.38318	0.03048	0.0335		8.6	0.00832	-0.00078	0.0015		8.6	0.02419	-0.02294	0.04658	0.0159433
8.66	0.3886	0.0305	0.0362		8.66	0.38346	0.03038	0.0335		8.66	0.00514	0.00012	0.0027		8.66	0.01494	0.00353	0.08385	0.0341067
8.72	0.388	0.027	0.0349		8.72	0.38373	0.03029	0.03351		8.72	0.00427	-0.00329	0.00139		8.72	0.01241	-0.09676	0.04317	-0.0137267
8.78	0.396	0.0291	0.0343		8.78	0.384	0.03019	0.03352		8.78	0.012	-0.00109	0.00078		8.78	0.03488	-0.03206	0.02422	0.00901333
8.84	0.3965	0.0294	0.0347		8.84	0.38428	0.03009	0.03353		8.84	0.01222	-0.00069	0.00117		8.84	0.03552	-0.02029	0.03634	0.01719
8.9	0.3934	0.029	0.0337		8.9	0.38455	0.03	0.03354		8.9	0.00885	-0.001	0.00016		8.9	0.02573	-0.02941	0.00497	0.00043
8.96	0.3973	0.0308	0.0336		8.96	0.38482	0.0299	0.03355		8.96	0.01248	0.0009	5e-05		8.96	0.03628	0.02647	0.00155	0.0214333
9.02	0.3959	0.03	0.0331		9.02	0.38509	0.0298	0.03356		9.02	0.01081	0.0002	-0.00046		9.02	0.03142	0.00588	-0.01429	0.00767
9.08	0.3967	0.0296	0.0332		9.08	0.38536	0.02971	0.03357		9.08	0.01134	-0.00011	-0.00037		9.08	0.03297	-0.00324	-0.01149	0.00608
9.14	0.3992	0.0264	0.0329		9.14	0.38563	0.02961	0.03358		9.14	0.01357	-0.00321	-0.00068		9.14	0.03945	-0.09441	-0.02112	-0.02536
9.2	0.4043	0.0282	0.0331		9.2	0.3859	0.02952	0.03359		9.2	0.0184	-0.00132	-0.00049		9.2	0.05349	-0.03882	-0.01522	-0.000183333
9.26	0.404	0.0295	0.036		9.26	0.38617	0.02942	0.0336		9.26	0.01783	8e-05	0.0024		9.26	0.05183	0.00235	0.07453	0.0429033
9.32	0.406	0.0289	0.0358		9.32	0.38644	0.02933	0.03361		9.32	0.01956	-0.00043	0.00219		9.32	0.05686	-0.01265	0.06801	0.0374067
9.38	0.3952	0.0286	0.0336		9.38	0.38671	0.02923	0.03362		9.38	0.00849	-0.00063	-2e-05		9.38	0.02468	-0.01853	-0.000621118	0.00184296
9.44	0.4017	0.0275	0.0334		9.44	0.38698	0.02914	0.03363		9.44	0.01472	-0.00164	-0.00023		9.44	0.04279	-0.04824	-0.00714	-0.00419667
9.5	0.4	0.0281	0.0361		9.5	0.38725	0.02904	0.03364		9.5	0.01275	-0.00094	0.00246		9.5	0.03706	-0.02765	0.0764	0.0286033
9.56	0.3961	0.0281	0.0339		9.56	0.38752	0.02895	0.03365		9.56	0.00858	-0.00085	0.00025		9.56	0.02494	-0.025	0.00776	0.00256667
9.62	0.3945	0.0281	0.0347		9.62	0.38778	0.02885	0.03366		9.62	0.00672	-0.00075	0.00104		9.62	0.01953	-0.02206	0.0323	0.00992333
9.68	0.3924	0.0269	0.0341		9.68	0.38805	0.02876	0.03367		9.68	0.00435	-0.00186	0.00043		9.68	0.01265	-0.05471	0.01335	-0.00957
9.74	0.3962	0.0277	0.0355		9.74	0.38832	0.02867	0.03368		9.74	0.00788	-0.00097	0.00182		9.74	0.02291	-0.02853	0.05652	0.0169667
9.8	0.3964	0.0286	0.0338		9.8	0.38858	0.02857	0.03369		9.8	0.00782	3e-05	0.00011		9.8	0.02273	0.000882353	0.00342	0.00901078
9.86	0.3961	0.0291	0.0347		9.86	0.38885	0.02848	0.0337		9.86	0.00725	0.00062	0.001		9.86	0.02108	0.01824	0.03106	0.02346
9.92	0.3963	0.0279	0.0338		9.92	0.38912	0.02838	0.03371		9.92	0.00718	-0.00048	9e-05		9.92	0.02087	-0.01412	0.0028	0.00318333
9.98	0.3949	0.0266	0.0334		9.98	0.38938	0.02829	0.03372		9.98	0.00552	-0.00169	-0.00032		9.98	0.01605	-0.04971	-0.00994	-0.0145333
10.04	0.3934	0.0282	0.0341		10.04	0.38965	0.0282	0.03373		10.04	0.00375	0	0.00037		10.04	0.0109	0	0.01149	0.00746333
10.1	0.3959	0.0282	0.0346		10.1	0.38991	0.02811	0.03374		10.1	0.00599	9e-05	0.00086		10.1	0.01741	0.00265	0.02671	0.01559
10.16	0.3986	0.0275	0.0354		10.16	0.39018	0.02801	0.03375		10.16	0.00842	-0.00051	0.00165		10.16	0.02448	-0.015	0.05124	0.02024
10.22	0.4	0.0262	0.0344		10.22	0.39044	0.02792	0.03376		10.22	0.00956	-0.00172	0.00064		10.22	0.02779	-0.05059	0.01988	-0.000973333
10.28	0.3971	0.0268	0.0345		10.28	0.3907	0.02783	0.03377		10.28	0.0064	-0.00103	0.00073		10.28	0.0186	-0.03029	0.02267	0.00366
10.34	0.3968	0.0259	0.0352		10.34	0.39096	0.02774	0.03378		10.34	0.00584	-0.00184	0.00142		10.34	0.01698	-0.05412	0.0441	0.00232
10.4	0.398	0.0258	0.0359		10.4	0.39123	0.02764	0.03378		10.4	0.00677	-0.00184	0.00212		10.4	0.01968	-0.05412	0.06584	0.0104667
10.46	0.3985	0.0272	0.0346		10.46	0.39149	0.02755	0.03379		10.46	0.00701	-0.00035	0.00081		10.46	0.02038	-0.01029	0.02516	0.01175
10.52	0.3915	0.0265	0.035		10.52	0.39175	0.02746	0.0338		10.52	-0.00025	-0.00096	0.0012		10.52	-0.000726744	-0.02824	0.03727	0.00276775
10.58	0.398	0.0274	0.0341		10.58	0.39201	0.02737	0.03381		10.58	0.00599	3e-05	0.00029		10.58	0.01741	0.000882353	0.00901	0.00910078
10.64	0.394	0.0277	0.0338		10.64	0.39227	0.02728	0.03382		10.64	0.00173	0.00042	-2e-05		10.64	0.00503	0.01235	-0.000621118	0.00558629
10.7	0.3944	0.0283	0.0336		10.7	0.39253	0.02719	0.03383		10.7	0.00187	0.00111	-0.00023		10.7	0.00544	0.03265	-0.00714	0.0103167
10.76	0.3934	0.0268	0.0327		10.76	0.39279	0.0271	0.03384		10.76	0.00061	-0.0003	-0.00114		10.76	0.00177	-0.00882	-0.0354	-0.01415
10.82	0.3994	0.0272	0.0347		10.82	0.39305	0.02701	0.03385		10.82	0.00635	0.00019	0.00085		10.82	0.01846	0.00559	0.0264	0.0168167
10.88	0.4012	0.0255	0.0351		10.88	0.39331	0.02691	0.03386		10.88	0.00789	-0.00141	0.00124		10.88	0.02294	-0.04147	0.03851	0.00666
10.94	0.4012	0.027	0.0351		10.94	0.39357	0.02682	0.03387		10.94	0.00763	0.00018	0.00123		10.94	0.02218	0.00529	0.0382	0.02189
11	0.4024	0.0263	0.0345		11	0.39383	0.02673	0.03389		11	0.00857	-0.00043	0.00061		11	0.02491	-0.01265	0.01894	0.0104
11.06	0.3985	0.0269	0.0339		11.06	0.39408	0.02665	0.0339		11.06	0.00442	0.00025	0		11.06	0.01285	0.00735	0	0.00673333
11.12	0.4008	0.0263	0.0324		11.12	0.39434	0.02656	0.03391		11.12	0.00646	-0.00026	-0.00151		11.12	0.01878	-0.00765	-0.04689	-0.01192
11.18	0.401	0.0263	0.0344		11.18	0.3946	0.02647	0.03392		11.18	0.0064	-0.00017	0.00048		11.18	0.0186	-0.005	0.01491	0.00950333
11.24	0.4041	0.0257	0.0341		11.24	0.39485	0.02638	0.03393		11.24	0.00925	-0.00068	0.00017		11.24	0.02689	-0.02	0.00528	0.00405667
11.3	0.3988	0.0248	0.0337		11.3	0.39511	0.02629	0.03394		11.3	0.00369	-0.00149	-0.00024		11.3	0.01073	-0.04382	-0.00745	-0.0135133
11.36	0.4029	0.0278	0.0353		11.36	0.39536	0.0262	0.03395		11.36	0.00754	0.0016	0.00135		11.36	0.02192	0.04706	0.04193	0.03697
11.42	0.3995	0.0241	0.0351		11.42	0.39562	0.02611	0.03396		11.42	0.00388	-0.00201	0.00114		11.42	0.01128	-0.05912	0.0354	-0.00414667
11.48	0.4037	0.0251	0.0327		11.48	0.39587	0.02602	0.03397		11.48	0.00783	-0.00092	-0.00127		11.48	0.02276	-0.02706	-0.03944	-0.01458
11.54	0.4024	0.0248	0.0329		11.54	0.39613	0.02594	0.03398		11.54	0.00627	-0.00114	-0.00108		11.54	0.01823	-0.03353	-0.03354	-0.01628
11.6	0.4012	0.0261	0.0343		11.6	0.39638	0.02585	0.03399		11.6	0.00482	0.00025	0.00031		11.6	0.01401	0.00735	0.00963	0.01033
11.66	0.3972	0.0241	0.0333		11.66	0.39663	0.02576	0.034		11.66	0.00057	-0.00166	-0.0007		11.66	0.00166	-0.04882	-0.02174	-0.0229667
11.72	0.4009	0.0242	0.0331		11.72	0.39688	0.02567	0.03401		11.72	0.00402	-0.00147	-0.00091		11.72	0.01169	-0.04324	-0.02826	-0.0199367
11.78	0.4013	0.0261	0.0334		11.78	0.39714	0.02559	0.03402		11.78	0.00416	0.00051	-0.00062		11.78	0.01209	0.015	-0.01925	0.00261333
11.84	0.4018	0.0238	0.0341		11.84	0.39739	0.0255	0.03403		11.84	0.00441	-0.0017	7e-05		11.84	0.01282	-0.05	0.00217	-0.01167
11.9	0.3969	0.0251	0.0354		11.9	0.39764	0.02541	0.03404		11.9	-0.00074	-0.00031	0.00136		11.9	-0.00215	-0.00912	0.04224	0.0103233
11.96	0.4024	0.024	0.0317		11.96	0.39789	0.02533	0.03405		11.96	0.00451	-0.00133	-0.00235		11.96	0.01311	-0.03912	-0.07298	-0.0329967
12.02	0.3994	0.0246	0.0329		12.02	0.39814	0.02524	0.03406		12.02	0.00126	-0.00064	-0.00116		12.02	0.00366	-0.01882	-0.03602	-0.01706
12.08	0.4029	0.0249	0.0336		12.08	0.39839	0.02515	0.03407		12.08	0.00451	-0.00025	-0.00047		12.08	0.01311	-0.00735	-0.0146	-0.00294667
12.14	0.405	0.0225	0.035		12.14	0.39864	0.02507	0.03408		12.14	0.00636	-0.00257	0.00092		12.14	0.01849	-0.07559	0.02857	-0.00951
12.2	0.3953	0.0227	0.0324		12.2	0.39888	0.02498	0.03409		12.2	-0.00358	-0.00228	-0.00169		12.2	-0.01041	-0.06706	-0.05248	-0.0433167
12.26	0.403	0.0244	0.0338		12.26	0.39913	0.0249	0.0341		12.26	0.00387	-0.0005	-0.0003		12.26	0.01125	-0.01471	-0.00932	-0.00426
12.32	0.4008	0.022	0.0329		12.32	0.39938	0.02481	0.03411		12.32	0.00142	-0.00281	-0.00121		12.32	0.00413	-0.08265	-0.03758	-0.0387
12.38	0.402	0.0224	0.0331		12.38	0.39962	0.02473	0.03412		12.38	0.00238	-0.00233	-0.00102		12.38	0.00692	-0.06853	-0.03168	-0.0310967
12.44	0.3978	0.0225	0.0338		12.44	0.39987	0.02464	0.03413		12.44	-0.00207	-0.00214	-0.00033		12.44	-0.00602	-0.06294	-0.01025	-0.0264033
12.5	0.4003	0.0246	0.0329		12.5	0.40012	0.02456	0.03414		12.5	0.00018	4e-05	-0.00124		12.5	0.000523256	0.00118	-0.03851	-0.0122689
12.56	0.4028	0.0235	0.035		12.56	0.40036	0.02447	0.03416		12.56	0.00244	-0.00097	0.00084		12.56	0.00709	-0.02853	0.02609	0.00155
12.62	0.3956	0.0232	0.0328		12.62	0.4006	0.02439	0.03417		12.62	-0.005	-0.00119	-0.00137		12.62	-0.01453	-0.035	-0.04255	-0.0306933
12.68	0.3932	0.023	0.0328		12.68	0.40085	0.0243	0.03418		12.68	-0.00765	-0.0013	-0.00138		12.68	-0.02224	-0.03824	-0.04286	-0.0344467
12.74	0.398	0.0249	0.0338		12.74	0.40109	0.02422	0.03419		12.74	-0.00309	0.00068	-0.00039		12.74	-0.00898	0.02	-0.01211	-0.000363333
12.8	0.4031	0.0237	0.0327		12.8	0.40133	0.02414	0.0342		12.8	0.00177	-0.00044	-0.0015		12.8	0.00515	-0.01294	-0.04658	-0.0181233
12.86	0.4053	0.0258	0.0332		12.86	0.40158	0.02405	0.03421		12.86	0.00372	0.00175	-0.00101		12.86	0.01081	0.05147	-0.03137	0.0103033
12.92	0.4058	0.0258	0.0344		12.92	0.40182	0.02397	0.03422		12.92	0.00398	0.00183	0.00018		12.92	0.01157	0.05382	0.00559	0.02366
12.98	0.3998	0.0236	0.0326		12.98	0.40206	0.02388	0.03423		12.98	-0.00226	-0.00028	-0.00163		12.98	-0.00657	-0.00824	-0.05062	-0.02181
13.04	0.3945	0.0245	0.0334		13.04	0.4023	0.0238	0.03424		13.04	-0.0078	0.0007	-0.00084		13.04	-0.02267	0.02059	-0.02609	-0.00939
13.1	0.394	0.0241	0.0335		13.1	0.40254	0.02372	0.03425		13.1	-0.00854	0.00038	-0.00075		13.1	-0.02483	0.01118	-0.02329	-0.0123133
13.16	0.3966	0.0244	0.0348		13.16	0.40278	0.02363	0.03426		13.16	-0.00618	0.00077	0.00054		13.16	-0.01797	0.02265	0.01677	0.00715
13.22	0.3992	0.0239	0.0349		13.22	0.40302	0.02355	0.03427		13.22	-0.00382	0.00035	0.00063		13.22	-0.0111	0.01029	0.01957	0.00625333
13.28	0.4018	0.0242	0.032		13.28	0.40325	0.02347	0.03428		13.28	-0.00145	0.00073	-0.00228		13.28	-0.00422	0.02147	-0.07081	-0.0178533
13.34	0.4023	0.0236	0.0339		13.34	0.40349	0.02339	0.03429		13.34	-0.00119	0.00021	-0.00039		13.34	-0.00346	0.00618	-0.01211	-0.00313
13.4	0.4028	0.024	0.033		13.4	0.40373	0.0233	0.03431		13.4	-0.00093	0.0007	-0.00131		13.4	-0.0027	0.02059	-0.04068	-0.00759667
13.46	0.4072	0.0228	0.0338		13.46	0.40396	0.02322	0.03432		13.46	0.00324	-0.00042	-0.00052		13.46	0.00942	-0.01235	-0.01615	-0.00636
13.52	0.3942	0.0229	0.0332		13.52	0.4042	0.02314	0.03433		13.52	-0.01	-0.00024	-0.00113		13.52	-0.02907	-0.00706	-0.03509	-0.02374
13.58	0.4006	0.0218	0.0328		13.58	0.40444	0.02306	0.03434		13.58	-0.00384	-0.00126	-0.00154		13.58	-0.01116	-0.03706	-0.04783	-0.0320167
13.64	0.4059	0.0249	0.0327		13.64	0.40467	0.02298	0.03435		13.64	0.00123	0.00192	-0.00165		13.64	0.00358	0.05647	-0.05124	0.00293667
13.7	0.4094	0.0253	0.0331		13.7	0.4049	0.02289	0.03436		13.7	0.0045	0.00241	-0.00126		13.7	0.01308	0.07088	-0.03913	0.0149433
13.76	0.4046	0.0254	0.0335		13.76	0.40514	0.02281	0.03437		13.76	-0.00054	0.00259	-0.00087		13.76	-0.00157	0.07618	-0.02702	0.0158633
13.82	0.4052	0.0245	0.0329		13.82	0.40537	0.02273	0.03438		13.82	-0.00017	0.00177	-0.00148		13.82	-0.000494186	0.05206	-0.04596	0.0018686
13.88	0.4109	0.0224	0.0325		13.88	0.4056	0.02265	0.03439		13.88	0.0053	-0.00025	-0.00189		13.88	0.01541	-0.00735	-0.0587	-0.01688
13.94	0.4076	0.0245	0.0337		13.94	0.40583	0.02257	0.0344		13.94	0.00177	0.00193	-0.0007		13.94	0.00515	0.05676	-0.02174	0.01339
14	0.4036	0.0237	0.0324		14	0.40606	0.02249	0.03441		14	-0.00246	0.00121	-0.00201		14	-0.00715	0.03559	-0.06242	-0.0113267
14.06	0.4041	0.0244	0.033		14.06	0.40629	0.02241	0.03443		14.06	-0.00219	0.00199	-0.00143		14.06	-0.00637	0.05853	-0.04441	0.00258333
14.12	0.4048	0.0239	0.0337		14.12	0.40652	0.02233	0.03444		14.12	-0.00172	0.00157	-0.00074		14.12	-0.005	0.04618	-0.02298	0.00606667
14.18	0.4088	0.0236	0.0326		14.18	0.40675	0.02225	0.03445		14.18	0.00205	0.00135	-0.00185		14.18	0.00596	0.03971	-0.05745	-0.00392667
14.24	0.4052	0.0261	0.0327		14.24	0.40698	0.02217	0.03446		14.24	-0.00178	0.00393	-0.00176		14.24	-0.00517	0.11559	-0.05466	0.0185867
14.3	0.4098	0.0239	0.0323		14.3	0.40721	0.02209	0.03447		14.3	0.00259	0.00181	-0.00217		14.3	0.00753	0.05324	-0.06739	-0.00220667
14.36	0.4046	0.0229	0.0335		14.36	0.40744	0.022	0.03448		14.36	-0.00284	0.0009	-0.00098		14.36	-0.00826	0.02647	-0.03043	-0.00407333
14.42	0.4086	0.0224	0.0323		14.42	0.40767	0.02192	0.03449		14.42	0.00093	0.00048	-0.00219		14.42	0.0027	0.01412	-0.06801	-0.0170633
14.48	0.4044	0.0238	0.0324		14.48	0.40789	0.02184	0.0345		14.48	-0.00349	0.00196	-0.0021		14.48	-0.01015	0.05765	-0.06522	-0.00590667
14.54	0.4066	0.0225	0.0336		14.54	0.40812	0.02176	0.03451		14.54	-0.00152	0.00074	-0.00091		14.54	-0.00442	0.02176	-0.02826	-0.00364
14.6	0.408	0.0229	0.0334		14.6	0.40834	0.02168	0.03452		14.6	-0.00034	0.00122	-0.00112		14.6	-0.000988372	0.03588	-0.03478	3.72093e-05
14.66	0.4198	0.0223	0.0337		14.66	0.40857	0.02161	0.03454		14.66	0.01123	0.00069	-0.00084		14.66	0.03265	0.02029	-0.02609	0.00895
14.72	0.4152	0.0219	0.033		14.72	0.40879	0.02153	0.03455		14.72	0.00641	0.00037	-0.00155		14.72	0.01863	0.01088	-0.04814	-0.00621
14.78	0.4114	0.0208	0.0339		14.78	0.40902	0.02145	0.03456		14.78	0.00238	-0.00065	-0.00066		14.78	0.00692	-0.01912	-0.0205	-0.0109
14.84	0.4105	0.0209	0.0338		14.84	0.40924	0.02137	0.03457		14.84	0.00126	-0.00047	-0.00077		14.84	0.00366	-0.01382	-0.02391	-0.0113567
14.9	0.4151	0.0212	0.0341		14.9	0.40946	0.02129	0.03458		14.9	0.00564	-9e-05	-0.00048		14.9	0.0164	-0.00265	-0.01491	-0.000386667
14.96	0.4191	0.0205	0.0331		14.96	0.40968	0.02121	0.03459		14.96	0.00942	-0.00071	-0.00149		14.96	0.02738	-0.02088	-0.04627	-0.0132567
15.02	0.4249	0.0211	0.0323		15.02	0.4099	0.02113	0.0346		15.02	0.015	-3e-05	-0.0023		15.02	0.0436	-0.000882353	-0.07143	-0.00957078
15.08	0.4205	0.0211	0.0325		15.08	0.41012	0.02105	0.03461		15.08	0.01038	5e-05	-0.00211		15.08	0.03017	0.00147	-0.06553	-0.0112967
15.14	0.4151	0.0243	0.0345		15.14	0.41034	0.02097	0.03462		15.14	0.00476	0.00333	-0.00012		15.14	0.01384	0.09794	-0.00373	0.0360167
15.2	0.4238	0.0211	0.033		15.2	0.41056	0.02089	0.03464		15.2	0.01324	0.00021	-0.00164		15.2	0.03849	0.00618	-0.05093	-0.00208667
15.26	0.4236	0.0217	0.0356		15.26	0.41078	0.02081	0.03465		15.26	0.01282	0.00089	0.00095		15.26	0.03727	0.02618	0.0295	0.0309833
15.32	0.4233	0.0223	0.0331		15.32	0.411	0.02073	0.03466		15.32	0.0123	0.00157	-0.00156		15.32	0.03576	0.04618	-0.04845	0.0111633
15.38	0.4285	0.0216	0.0333		15.38	0.41122	0.02066	0.03467		15.38	0.01728	0.00094	-0.00137		15.38	0.05023	0.02765	-0.04255	0.0117767
15.44	0.424	0.0217	0.0342		15.44	0.41144	0.02058	0.03468		15.44	0.01256	0.00112	-0.00048		15.44	0.03651	0.03294	-0.01491	0.01818
15.5	0.4163	0.0214	0.0323		15.5	0.41165	0.0205	0.03469		15.5	0.00465	0.0009	-0.00239		15.5	0.01352	0.02647	-0.07422	-0.01141
15.56	0.416	0.0224	0.0346		15.56	0.41187	0.02042	0.0347		15.56	0.00413	0.00198	-0.0001		15.56	0.01201	0.05824	-0.00311	0.02238
15.62	0.4184	0.0204	0.0339		15.62	0.41208	0.02034	0.03471		15.62	0.00632	6e-05	-0.00081		15.62	0.01837	0.00176	-0.02516	-0.00167667
15.68	0.4231	0.0213	0.0331		15.68	0.4123	0.02026	0.03472		15.68	0.0108	0.00104	-0.00162		15.68	0.0314	0.03059	-0.05031	0.00389333
15.74	0.4261	0.0213	0.0348		15.74	0.41251	0.02019	0.03474		15.74	0.01359	0.00111	6e-05		15.74	0.03951	0.03265	0.00186	0.0246733
15.8	0.429	0.0218	0.0348		15.8	0.41273	0.02011	0.03475		15.8	0.01627	0.00169	5e-05		15.8	0.0473	0.04971	0.00155	0.0328533
15.86	0.4247	0.0232	0.0344		15.86	0.41294	0.02003	0.03476		15.86	0.01176	0.00317	-0.00036		15.86	0.03419	0.09324	-0.01118	0.03875
15.92	0.4181	0.0192	0.0347		15.92	0.41315	0.01995	0.03477		15.92	0.00495	-0.00075	-7e-05		15.92	0.01439	-0.02206	-0.00217	-0.00328
15.98	0.4294	0.0202	0.034		15.98	0.41337	0.01987	0.03478		15.98	0.01603	0.00033	-0.00078		15.98	0.0466	0.00971	-0.02422	0.0106967
16.04	0.4267	0.0198	0.0343		16.04	0.41358	0.0198	0.03479		16.04	0.01312	0	-0.00049		16.04	0.03814	0	-0.01522	0.00764
16.1	0.4248	0.0208	0.0352		16.1	0.41379	0.01972	0.0348		16.1	0.01101	0.00108	0.0004		16.1	0.03201	0.03176	0.01242	0.0253967
16.16	0.4294	0.0208	0.0356		16.16	0.414	0.01964	0.03481		16.16	0.0154	0.00116	0.00079		16.16	0.04477	0.03412	0.02453	0.0344733
16.22	0.4293	0.0192	0.0346		16.22	0.41421	0.01956	0.03483		16.22	0.01509	-0.00036	-0.00023		16.22	0.04387	-0.01059	-0.00714	0.00871333
16.28	0.4337	0.0195	0.0349		16.28	0.41442	0.01949	0.03484		16.28	0.01928	1e-05	6e-05		16.28	0.05605	0.000294118	0.00186	0.0194014
16.34	0.4303	0.0193	0.0354		16.34	0.41463	0.01941	0.03485		16.34	0.01567	-0.00011	0.00055		16.34	0.04555	-0.00324	0.01708	0.0197967
16.4	0.4281	0.0171	0.0336		16.4	0.41484	0.01933	0.03486		16.4	0.01326	-0.00223	-0.00126		16.4	0.03855	-0.06559	-0.03913	-0.0220567
16.46	0.4278	0.0179	0.0345		16.46	0.41504	0.01925	0.03487		16.46	0.01276	-0.00135	-0.00037		16.46	0.03709	-0.03971	-0.01149	-0.00470333
16.52	0.4301	0.0181	0.0347		16.52	0.41525	0.01918	0.03488		16.52	0.01485	-0.00108	-0.00018		16.52	0.04317	-0.03176	-0.00559	0.00194
16.58	0.4226	0.0175	0.0333		16.58	0.41546	0.0191	0.03489		16.58	0.00714	-0.0016	-0.00159		16.58	0.02076	-0.04706	-0.04938	-0.0252267
16.64	0.4242	0.019	0.0338		16.64	0.41566	0.01902	0.0349		16.64	0.00854	-2e-05	-0.0011		16.64	0.02483	-0.000588235	-0.03416	-0.00330608
16.7	0.4164	0.0162	0.0335		16.7	0.41587	0.01895	0.03492		16.7	0.00053	-0.00275	-0.00142		16.7	0.00154	-0.08088	-0.0441	-0.0411467
16.76	0.4169	0.0192	0.0355		16.76	0.41607	0.01887	0.03493		16.76	0.00083	0.00033	0.00057		16.76	0.00241	0.00971	0.0177	0.00994
16.82	0.4232	0.0159	0.0346		16.82	0.41628	0.01879	0.03494		16.82	0.00692	-0.00289	-0.00034		16.82	0.02012	-0.085	-0.01056	-0.0251467
16.88	0.4112	0.0176	0.0337		16.88	0.41648	0.01871	0.03495		16.88	-0.00528	-0.00111	-0.00125		16.88	-0.01535	-0.03265	-0.03882	-0.02894
16.94	0.418	0.0179	0.0351		16.94	0.41668	0.01864	0.03496		16.94	0.00132	-0.00074	0.00014		16.94	0.00384	-0.02176	0.00435	-0.00452333
17	0.4257	0.0172	0.0326		17	0.41689	0.01856	0.03497		17	0.00881	-0.00136	-0.00237		17	0.02561	-0.04	-0.0736	-0.02933
17.06	0.4205	0.0201	0.0334		17.06	0.41709	0.01848	0.03498		17.06	0.00341	0.00162	-0.00158		17.06	0.00991	0.04765	-0.04907	0.00283
17.12	0.4127	0.0178	0.0335		17.12	0.41729	0.01841	0.03499		17.12	-0.00459	-0.00061	-0.00149		17.12	-0.01334	-0.01794	-0.04627	-0.02585
17.18	0.4086	0.017	0.0352		17.18	0.41749	0.01833	0.035		17.18	-0.00889	-0.00133	0.0002		17.18	-0.02584	-0.03912	0.00621	-0.0195833
17.24	0.4134	0.0171	0.0361		17.24	0.41769	0.01825	0.03502		17.24	-0.00429	-0.00115	0.00108		17.24	-0.01247	-0.03382	0.03354	-0.00425
17.3	0.4175	0.0166	0.0356		17.3	0.41789	0.01818	0.03503		17.3	-0.00039	-0.00158	0.00057		17.3	-0.00113	-0.04647	0.0177	-0.00996667
17.36	0.4149	0.0184	0.0361		17.36	0.41809	0.0181	0.03504		17.36	-0.00319	0.0003	0.00106		17.36	-0.00927	0.00882	0.03292	0.0108233
17.42	0.4213	0.0175	0.0365		17.42	0.41829	0.01802	0.03505		17.42	0.00301	-0.00052	0.00145		17.42	0.00875	-0.01529	0.04503	0.01283
17.48	0.4205	0.0181	0.0365		17.48	0.41849	0.01794	0.03506		17.48	0.00201	0.00016	0.00144		17.48	0.00584	0.00471	0.04472	0.0184233
17.54	0.4277	0.0184	0.0362		17.54	0.41869	0.01787	0.03507		17.54	0.00901	0.00053	0.00113		17.54	0.02619	0.01559	0.03509	0.0256233
17.6	0.4262	0.015	0.0345		17.6	0.41888	0.01779	0.03508		17.6	0.00732	-0.00279	-0.00058		17.6	0.02128	-0.08206	-0.01801	-0.0262633
17.66	0.4221	0.016	0.0339		17.66	0.41908	0.01771	0.03509		17.66	0.00302	-0.00171	-0.00119		17.66	0.00878	-0.05029	-0.03696	-0.0261567
17.72	0.4231	0.0165	0.0347		17.72	0.41928	0.01764	0.03511		17.72	0.00382	-0.00114	-0.00041		17.72	0.0111	-0.03353	-0.01273	-0.01172
17.78	0.4181	0.016	0.0345		17.78	0.41947	0.01756	0.03512		17.78	-0.00137	-0.00156	-0.00062		17.78	-0.00398	-0.04588	-0.01925	-0.0230367
17.84	0.4196	0.0161	0.0348		17.84	0.41967	0.01748	0.03513		17.84	-7e-05	-0.00138	-0.00033		17.84	-0.000203488	-0.04059	-0.01025	-0.0170145
17.9	0.4221	0.0167	0.037		17.9	0.41986	0.01741	0.03514		17.9	0.00224	-0.00071	0.00186		17.9	0.00651	-0.02088	0.05776	0.0144633
17.96	0.4211	0.0178	0.036		17.96	0.42005	0.01733	0.03515		17.96	0.00105	0.00047	0.00085		17.96	0.00305	0.01382	0.0264	0.0144233
18.02	0.4181	0.0184	0.0348		18.02	0.42025	0.01725	0.03516		18.02	-0.00215	0.00115	-0.00036		18.02	-0.00625	0.03382	-0.01118	0.00546333
18.08	0.4221	0.0177	0.0346		18.08	0.42044	0.01718	0.03517		18.08	0.00166	0.00052	-0.00057		18.08	0.00483	0.01529	-0.0177	0.000806667
18.14	0.4218	0.0165	0.0353		18.14	0.42063	0.0171	0.03518		18.14	0.00117	-0.0006	0.00012		18.14	0.0034	-0.01765	0.00373	-0.00350667
18.2	0.4245	0.0172	0.0358		18.2	0.42082	0.01702	0.0352		18.2	0.00368	0.00018	0.0006		18.2	0.0107	0.00529	0.01863	0.01154
18.26	0.425	0.0178	0.038		18.26	0.42102	0.01695	0.03521		18.26	0.00398	0.00085	0.00279		18.26	0.01157	0.025	0.08665	0.0410733
18.32	0.4243	0.0184	0.0351		18.32	0.42121	0.01687	0.03522		18.32	0.00309	0.00153	-0.00012		18.32	0.00898	0.045	-0.00373	0.01675
18.38	0.4207	0.0188	0.0358		18.38	0.4214	0.0168	0.03523		18.38	-0.0007	0.002	0.00057		18.38	-0.00203	0.05882	0.0177	0.02483
18.44	0.4152	0.0186	0.0348		18.44	0.42159	0.01672	0.03524		18.44	-0.00639	0.00188	-0.00044		18.44	-0.01858	0.05529	-0.01366	0.00768333
18.5	0.4217	0.0175	0.0359		18.5	0.42177	0.01664	0.03525		18.5	-7e-05	0.00086	0.00065		18.5	-0.000203488	0.02529	0.02019	0.0150922
18.56	0.4183	0.0193	0.0364		18.56	0.42196	0.01657	0.03526		18.56	-0.00366	0.00273	0.00114		18.56	-0.01064	0.08029	0.0354	0.0350167
18.62	0.4202	0.0172	0.0362		18.62	0.42215	0.01649	0.03527		18.62	-0.00195	0.00071	0.00093		18.62	-0.00567	0.02088	0.02888	0.0146967
18.68	0.4216	0.0184	0.036		18.68	0.42234	0.01641	0.03528		18.68	-0.00074	0.00199	0.00072		18.68	-0.00215	0.05853	0.02236	0.0262467
18.74	0.423	0.017	0.0377		18.74	0.42252	0.01634	0.0353		18.74	0.00048	0.00066	0.0024		18.74	0.0014	0.01941	0.07453	0.03178
18.8	0.4339	0.0174	0.0354		18.8	0.42271	0.01626	0.03531		18.8	0.01119	0.00114	9e-05		18.8	0.03253	0.03353	0.0028	0.0229533
18.86	0.4251	0.0181	0.0362		18.86	0.4229	0.01618	0.03532		18.86	0.0022	0.00192	0.00088		18.86	0.0064	0.05647	0.02733	0.0300667
18.92	0.4203	0.0167	0.0341		18.92	0.42308	0.01611	0.03533		18.92	-0.00278	0.00059	-0.00123		18.92	-0.00808	0.01735	-0.0382	-0.00964333
18.98	0.4267	0.0167	0.0356		18.98	0.42327	0.01603	0.03534		18.98	0.00343	0.00067	0.00026		18.98	0.00997	0.01971	0.00807	0.0125833
19.04	0.4304	0.0164	0.0352		19.04	0.42345	0.01596	0.03535		19.04	0.00695	0.00044	-0.00015		19.04	0.0202	0.01294	-0.00466	0.00949333
19.1	0.4311	0.0159	0.0357		19.1	0.42363	0.01588	0.03536		19.1	0.00747	2e-05	0.00034		19.1	0.02172	0.000588235	0.01056	0.0109561
19.16	0.4323	0.0175	0.0348		19.16	0.42382	0.0158	0.03537		19.16	0.00848	0.0017	-0.00057		19.16	0.02465	0.05	-0.0177	0.0189833
19.22	0.4294	0.0147	0.0339		19.22	0.424	0.01573	0.03539		19.22	0.0054	-0.00103	-0.00149		19.22	0.0157	-0.03029	-0.04627	-0.0202867
19.28	0.4313	0.016	0.0346		19.28	0.42418	0.01565	0.0354		19.28	0.00712	0.00035	-0.0008		19.28	0.0207	0.01029	-0.02484	0.00205
19.34	0.4273	0.0155	0.036		19.34	0.42436	0.01557	0.03541		19.34	0.00294	-7e-05	0.00059		19.34	0.00855	-0.00206	0.01832	0.00827
19.4	0.4576	0.0179	0.0385		19.4	0.42454	0.0155	0.03542		19.4	0.03306	0.0024	0.00308		19.4	0.0961	0.07059	0.09565	0.0874467
19.46	0.5292	0.0243	0.044		19.46	0.42472	0.01542	0.03543		19.46	0.10448	0.00888	0.00857		19.46	0.30372	0.26118	0.26615	0.277017
19.52	0.5711	0.0262	0.0449		19.52	0.4249	0.01535	0.03544		19.52	0.1462	0.01085	0.00946		19.52	0.425	0.31912	0.29379	0.34597
19.58	0.6026	0.03	0.0476		19.58	0.42508	0.01527	0.03545		19.58	0.17752	0.01473	0.01215		19.58	0.51605	0.43324	0.37733	0.442207
19.64	0.6352	0.0324	0.0487		19.64	0.42526	0.01519	0.03546		19.64	0.20994	0.01721	0.01324		19.64	0.61029	0.50618	0.41118	0.509217
19.7	0.6578	0.0345	0.05		19.7	0.42544	0.01512	0.03547		19.7	0.23236	0.01938	0.01453		19.7	0.67547	0.57	0.45124	0.56557
19.76	0.6704	0.0379	0.0521		19.76	0.42562	0.01504	0.03549		19.76	0.24478	0.02286	0.01661		19.76	0.71157	0.67235	0.51584	0.633253
19.82	0.6777	0.0382	0.0521		19.82	0.42579	0.01497	0.0355		19.82	0.25191	0.02323	0.0166		19.82	0.7323	0.68324	0.51553	0.64369
19.88	0.6982	0.0399	0.0532		19.88	0.42597	0.01489	0.03551		19.88	0.27223	0.02501	0.01769		19.88	0.79137	0.73559	0.54938	0.692113
19.94	0.7087	0.0404	0.0542		19.94	0.42615	0.01481	0.03552		19.94	0.28255	0.02559	0.01868		19.94	0.82137	0.75265	0.58012	0.718047
20	0.7177	0.0392	0.0556		20	0.42632	0.01474	0.03553		20	0.29138	0.02446	0.02007		20	0.84703	0.71941	0.62329	0.72991
20.06	0.7275	0.0427	0.0578		20.06	0.4265	0.01466	0.03554		20.06	0.301	0.02804	0.02226		20.06	0.875	0.82471	0.6913	0.797003
20.12	0.7281	0.0431	0.0576		20.12	0.42667	0.01459	0.03555		20.12	0.30143	0.02851	0.02205		20.12	0.87625	0.83853	0.68478	0.799853
20.18	0.7382	0.0449	0.059		20.18	0.42684	0.01451	0.03556		20.18	0.31136	0.03039	0.02344		20.18	0.90512	0.89382	0.72795	0.842297
20.24	0.746	0.0442	0.0584		20.24	0.42702	0.01443	0.03557		20.24	0.31898	0.02977	0.02283		20.24	0.92727	0.87559	0.70901	0.83729
20.3	0.7503	0.0426	0.0602		20.3	0.42719	0.01436	0.03559		20.3	0.32311	0.02824	0.02461		20.3	0.93927	0.83059	0.76429	0.844717
20.36	0.7484	0.0445	0.0603		20.36	0.42736	0.01428	0.0356		20.36	0.32104	0.03022	0.0247		20.36	0.93326	0.88882	0.76708	0.863053
20.42	0.7533	0.044	0.0609		20.42	0.42753	0.01421	0.03561		20.42	0.32577	0.02979	0.02529		20.42	0.94701	0.87618	0.7854	0.86953
20.48	0.7584	0.0455	0.0607		20.48	0.42771	0.01413	0.03562		20.48	0.33069	0.03137	0.02508		20.48	0.96131	0.92265	0.77888	0.887613
20.54	0.7646	0.0434	0.06		20.54	0.42788	0.01406	0.03563		20.54	0.33672	0.02934	0.02437		20.54	0.97884	0.86294	0.75683	0.866203
20.6	0.7612	0.0434	0.0607		20.6	0.42805	0.01398	0.03564		20.6	0.33315	0.02942	0.02506		20.6	0.96846	0.86529	0.77826	0.87067
20.66	0.7586	0.044	0.0618		20.66	0.42822	0.0139	0.03565		20.66	0.33038	0.0301	0.02615		20.66	0.96041	0.88529	0.81211	0.885937
20.72	0.7597	0.044	0.0607		20.72	0.42838	0.01383	0.03566		20.72	0.33132	0.03017	0.02504		20.72	0.96314	0.88735	0.77764	0.876043
20.78	0.7662	0.0432	0.0634		20.78	0.42855	0.01375	0.03567		20.78	0.33765	0.02945	0.02773		20.78	0.98154	0.86618	0.86118	0.902967
20.84	0.7709	0.0447	0.0617		20.84	0.42872	0.01368	0.03569		20.84	0.34218	0.03102	0.02601		20.84	0.99471	0.91235	0.80776	0.90494
20.9	0.7643	0.0443	0.0603		20.9	0.42889	0.0136	0.0357		20.9	0.33541	0.0307	0.0246		20.9	0.97503	0.90294	0.76398	0.88065
20.96	0.7695	0.0454	0.0599		20.96	0.42906	0.01353	0.03571		20.96	0.34044	0.03187	0.02419		20.96	0.98965	0.93735	0.75124	0.892747
21.02	0.7681	0.0444	0.0602		21.02	0.42922	0.01345	0.03572		21.02	0.33888	0.03095	0.02448		21.02	0.98512	0.91029	0.76025	0.88522
21.08	0.7726	0.0449	0.0621		21.08	0.42939	0.01337	0.03573		21.08	0.34321	0.03153	0.02637		21.08	0.9977	0.92735	0.81894	0.914663
21.14	0.7692	0.0448	0.0593		21.14	0.42955	0.0133	0.03574		21.14	0.33965	0.0315	0.02356		21.14	0.98735	0.92647	0.73168	0.881833
21.2	0.7658	0.0435	0.0617		21.2	0.42972	0.01322	0.03575		21.2	0.33608	0.03028	0.02595		21.2	0.97698	0.89059	0.8059	0.891157
21.26	0.769	0.0449	0.0629		21.26	0.42988	0.01315	0.03576		21.26	0.33912	0.03175	0.02714		21.26	0.98581	0.93382	0.84286	0.92083
21.32	0.7625	0.0436	0.0632		21.32	0.43005	0.01307	0.03577		21.32	0.33245	0.03053	0.02743		21.32	0.96642	0.89794	0.85186	0.905407
21.38	0.7734	0.0438	0.0633		21.38	0.43021	0.013	0.03579		21.38	0.34319	0.0308	0.02751		21.38	0.99765	0.90588	0.85435	0.919293
21.44	0.7706	0.0428	0.0628		21.44	0.43037	0.01292	0.0358		21.44	0.34023	0.02988	0.027		21.44	0.98904	0.87882	0.83851	0.902123
21.5	0.7603	0.0424	0.0626		21.5	0.43053	0.01285	0.03581		21.5	0.32977	0.02955	0.02679		21.5	0.95863	0.86912	0.83199	0.88658
21.56	0.7602	0.0435	0.0631		21.56	0.4307	0.01277	0.03582		21.56	0.3295	0.03073	0.02728		21.56	0.95785	0.90382	0.8472	0.902957
21.62	0.7602	0.0423	0.0623		21.62	0.43086	0.0127	0.03583		21.62	0.32934	0.0296	0.02647		21.62	0.95738	0.87059	0.82205	0.88334
21.68	0.7639	0.0417	0.063		21.68	0.43102	0.01262	0.03584		21.68	0.33288	0.02908	0.02716		21.68	0.96767	0.85529	0.84348	0.888813
21.74	0.7595	0.0432	0.0621		21.74	0.43118	0.01255	0.03585		21.74	0.32832	0.03065	0.02625		21.74	0.95442	0.90147	0.81522	0.89037
21.8	0.7642	0.0423	0.0627		21.8	0.43134	0.01247	0.03586		21.8	0.33286	0.02983	0.02684		21.8	0.96762	0.87735	0.83354	0.892837
21.86	0.7639	0.0427	0.0612		21.86	0.4315	0.01239	0.03587		21.86	0.3324	0.03031	0.02533		21.86	0.96628	0.89147	0.78665	0.881467
21.92	0.7626	0.0435	0.0643		21.92	0.43166	0.01232	0.03589		21.92	0.33094	0.03118	0.02841		21.92	0.96203	0.91706	0.8823	0.920463
21.98	0.7676	0.0424	0.0622		21.98	0.43181	0.01224	0.0359		21.98	0.33579	0.03016	0.0263		21.98	0.97613	0.88706	0.81677	0.89332
22.04	0.7663	0.0443	0.0613		22.04	0.43197	0.01217	0.03591		22.04	0.33433	0.03213	0.02539		22.04	0.97189	0.945	0.78851	0.9018
22.1	0.7603	0.0427	0.0618		22.1	0.43213	0.01209	0.03592		22.1	0.32817	0.03061	0.02588		22.1	0.95398	0.90029	0.80373	0.886
22.16	0.7581	0.0441	0.0636		22.16	0.43228	0.01202	0.03593		22.16	0.32582	0.03208	0.02767		22.16	0.94715	0.94353	0.85932	0.916667
22.22	0.7588	0.0442	0.0619		22.22	0.43244	0.01194	0.03594		22.22	0.32636	0.03226	0.02596		22.22	0.94872	0.94882	0.80621	0.90125
22.28	0.7638	0.0441	0.0634		22.28	0.4326	0.01187	0.03595		22.28	0.3312	0.03223	0.02745		22.28	0.96279	0.94794	0.85248	0.92107
22.34	0.7681	0.0439	0.0639		22.34	0.43275	0.01179	0.03596		22.34	0.33535	0.03211	0.02794		22.34	0.97485	0.94441	0.8677	0.928987
22.4	0.7644	0.0425	0.0625		22.4	0.4329	0.01172	0.03597		22.4	0.3315	0.03078	0.02653		22.4	0.96366	0.90529	0.82391	0.89762
22.46	0.7569	0.0446	0.0639		22.46	0.43306	0.01164	0.03599		22.46	0.32384	0.03296	0.02791		22.46	0.9414	0.96941	0.86677	0.92586
22.52	0.7604	0.0459	0.0642		22.52	0.43321	0.01157	0.036		22.52	0.32719	0.03433	0.0282		22.52	0.95113	1.00971	0.87578	0.94554
22.58	0.7616	0.043	0.0628		22.58	0.43336	0.01149	0.03601		22.58	0.32824	0.03151	0.02679		22.58	0.95419	0.92676	0.83199	0.904313
22.64	0.7589	0.0433	0.0643		22.64	0.43352	0.01142	0.03602		22.64	0.32538	0.03188	0.02828		22.64	0.94587	0.93765	0.87826	0.920593
22.7	0.7546	0.0438	0.0649		22.7	0.43367	0.01134	0.03603		22.7	0.32093	0.03246	0.02887		22.7	0.93294	0.95471	0.89658	0.928077
22.76	0.7589	0.0438	0.0645		22.76	0.43382	0.01127	0.03604		22.76	0.32508	0.03253	0.02846		22.76	0.945	0.95676	0.88385	0.928537
22.82	0.7582	0.0429	0.0649		22.82	0.43397	0.01119	0.03605		22.82	0.32423	0.03171	0.02885		22.82	0.94253	0.93265	0.89596	0.923713
22.88	0.7645	0.0441	0.0643		22.88	0.43412	0.01112	0.03606		22.88	0.33038	0.03298	0.02824		22.88	0.96041	0.97	0.87702	0.93581
22.94	0.7731	0.0411	0.0626		22.94	0.43427	0.01104	0.03607		22.94	0.33883	0.03006	0.02653		22.94	0.98497	0.88412	0.82391	0.897667
23	0.7639	0.044	0.0651		23	0.43442	0.01097	0.03608		23	0.32948	0.03303	0.02902		23	0.95779	0.97147	0.90124	0.9435
23.06	0.7644	0.0432	0.0641		23.06	0.43457	0.01089	0.0361		23.06	0.32983	0.03231	0.028		23.06	0.95881	0.95029	0.86957	0.926223
23.12	0.7658	0.0426	0.0639		23.12	0.43472	0.01082	0.03611		23.12	0.33108	0.03178	0.02779		23.12	0.96244	0.93471	0.86304	0.920063
23.18	0.7706	0.0424	0.065		23.18	0.43487	0.01074	0.03612		23.18	0.33573	0.03166	0.02888		23.18	0.97596	0.93118	0.89689	0.934677
23.24	0.7702	0.042	0.0628		23.24	0.43501	0.01067	0.03613		23.24	0.33519	0.03133	0.02667		23.24	0.97439	0.92147	0.82826	0.90804
23.3	0.7693	0.0435	0.0647		23.3	0.43516	0.0106	0.03614		23.3	0.33414	0.0329	0.02856		23.3	0.97134	0.96765	0.88696	0.941983
23.36	0.7685	0.0414	0.0626		23.36	0.43531	0.01052	0.03615		23.36	0.33319	0.03088	0.02645		23.36	0.96858	0.90824	0.82143	0.899417
23.42	0.7625	0.0414	0.0631		23.42	0.43545	0.01045	0.03616		23.42	0.32705	0.03095	0.02694		23.42	0.95073	0.91029	0.83665	0.899223
23.48	0.765	0.0434	0.0644		23.48	0.4356	0.01037	0.03617		23.48	0.3294	0.03303	0.02823		23.48	0.95756	0.97147	0.87671	0.935247
23.54	0.7604	0.041	0.0641		23.54	0.43574	0.0103	0.03618		23.54	0.32466	0.0307	0.02792		23.54	0.94378	0.90294	0.86708	0.9046
23.6	0.7651	0.0418	0.0644		23.6	0.43589	0.01022	0.03619		23.6	0.32921	0.03158	0.02821		23.6	0.95701	0.92882	0.87609	0.92064
23.66	0.7711	0.0398	0.0652		23.66	0.43603	0.01015	0.03621		23.66	0.33507	0.02965	0.02899		23.66	0.97404	0.87206	0.90031	0.91547
23.72	0.7643	0.0408	0.0648		23.72	0.43617	0.01007	0.03622		23.72	0.32813	0.03073	0.02858		23.72	0.95387	0.90382	0.88758	0.91509
23.78	0.7629	0.0409	0.0647		23.78	0.43631	0.01	0.03623		23.78	0.32659	0.0309	0.02847		23.78	0.94939	0.90882	0.88416	0.914123
23.84	0.7629	0.0391	0.0647		23.84	0.43646	0.00992	0.03624		23.84	0.32644	0.02918	0.02846		23.84	0.94895	0.85824	0.88385	0.897013
23.9	0.7661	0.04	0.0648		23.9	0.4366	0.00985	0.03625		23.9	0.3295	0.03015	0.02855		23.9	0.95785	0.88676	0.88665	0.91042
23.96	0.7635	0.0421	0.0639		23.96	0.43674	0.00978	0.03626		23.96	0.32676	0.03232	0.02764		23.96	0.94988	0.95059	0.85839	0.91962
24.02	0.7644	0.0425	0.0645		24.02	0.43688	0.0097	0.03627		24.02	0.32752	0.0328	0.02823		24.02	0.95209	0.96471	0.87671	0.93117
24.08	0.7578	0.0419	0.0648		24.08	0.43702	0.00963	0.03628		24.08	0.32078	0.03227	0.02852		24.08	0.9325	0.94912	0.88571	0.922443
24.14	0.7562	0.0418	0.064		24.14	0.43716	0.00955	0.03629		24.14	0.31904	0.03225	0.02771		24.14	0.92744	0.94853	0.86056	0.912177
24.2	0.749	0.0402	0.0638		24.2	0.4373	0.00948	0.0363		24.2	0.3117	0.03072	0.0275		24.2	0.9061	0.90353	0.85404	0.88789
24.26	0.7633	0.043	0.0658		24.26	0.43744	0.0094	0.03632		24.26	0.32586	0.0336	0.02948		24.26	0.94727	0.98824	0.91553	0.950347
24.32	0.7601	0.0424	0.0655		24.32	0.43758	0.00933	0.03633		24.32	0.32252	0.03307	0.02917		24.32	0.93756	0.97265	0.9059	0.938703
24.38	0.7639	0.0415	0.0644		24.38	0.43771	0.00925	0.03634		24.38	0.32619	0.03225	0.02806		24.38	0.94823	0.94853	0.87143	0.92273
24.44	0.7583	0.0416	0.0638		24.44	0.43785	0.00918	0.03635		24.44	0.32045	0.03242	0.02745		24.44	0.93154	0.95353	0.85248	0.912517
24.5	0.7595	0.0411	0.0649		24.5	0.43799	0.00911	0.03636		24.5	0.32151	0.03199	0.02854		24.5	0.93462	0.94088	0.88634	0.920613
24.56	0.7643	0.0412	0.0643		24.56	0.43812	0.00903	0.03637		24.56	0.32618	0.03217	0.02793		24.56	0.9482	0.94618	0.86739	0.92059
24.62	0.7637	0.04	0.0653		24.62	0.43826	0.00896	0.03638		24.62	0.32544	0.03104	0.02892		24.62	0.94605	0.91294	0.89814	0.919043
24.68	0.764	0.0396	0.0658		24.68	0.43839	0.00888	0.03639		24.68	0.32561	0.03072	0.02941		24.68	0.94654	0.90353	0.91335	0.92114
24.74	0.7607	0.0398	0.0657		24.74	0.43853	0.00881	0.0364		24.74	0.32217	0.03099	0.0293		24.74	0.93654	0.91147	0.90994	0.919317
24.8	0.7588	0.0387	0.0633		24.8	0.43866	0.00874	0.03641		24.8	0.32014	0.02996	0.02689		24.8	0.93064	0.88118	0.83509	0.882303
24.86	0.7526	0.0398	0.0655		24.86	0.4388	0.00866	0.03642		24.86	0.3138	0.03114	0.02908		24.86	0.91221	0.91588	0.90311	0.9104
24.92	0.753	0.0402	0.0637		24.92	0.43893	0.00859	0.03644		24.92	0.31407	0.03161	0.02726		24.92	0.91299	0.92971	0.84658	0.896427
24.98	0.7554	0.0388	0.0637		24.98	0.43906	0.00851	0.03645		24.98	0.31634	0.03029	0.02725		24.98	0.91959	0.89088	0.84627	0.88558
25.04	0.7583	0.0389	0.0657		25.04	0.43919	0.00844	0.03646		25.04	0.31911	0.03046	0.02924		25.04	0.92765	0.89588	0.90807	0.910533
25.1	0.76	0.0389	0.0649		25.1	0.43933	0.00837	0.03647		25.1	0.32067	0.03053	0.02843		25.1	0.93218	0.89794	0.88292	0.904347
25.16	0.7564	0.0395	0.0651		25.16	0.43946	0.00829	0.03648		25.16	0.31694	0.03121	0.02862		25.16	0.92134	0.91794	0.88882	0.909367
25.22	0.7579	0.0387	0.0644		25.22	0.43959	0.00822	0.03649		25.22	0.31831	0.03048	0.02791		25.22	0.92532	0.89647	0.86677	0.896187
25.28	0.7599	0.039	0.0658		25.28	0.43972	0.00814	0.0365		25.28	0.32018	0.03086	0.0293		25.28	0.93076	0.90765	0.90994	0.916117
25.34	0.7606	0.0391	0.0661		25.34	0.43985	0.00807	0.03651		25.34	0.32075	0.03103	0.02959		25.34	0.93241	0.91265	0.91894	0.921333
25.4	0.7591	0.0374	0.065		25.4	0.43998	0.008	0.03652		25.4	0.31912	0.0294	0.02848		25.4	0.92767	0.86471	0.88447	0.892283
25.46	0.7568	0.038	0.0645		25.46	0.44011	0.00792	0.03653		25.46	0.31669	0.03008	0.02797		25.46	0.92061	0.88471	0.86863	0.891317
25.52	0.759	0.0383	0.0644		25.52	0.44023	0.00785	0.03654		25.52	0.31877	0.03045	0.02786		25.52	0.92666	0.89559	0.86522	0.895823
25.58	0.7582	0.0404	0.0662		25.58	0.44036	0.00777	0.03656		25.58	0.31784	0.03263	0.02964		25.58	0.92395	0.95971	0.9205	0.93472
25.64	0.764	0.0376	0.0647		25.64	0.44049	0.0077	0.03657		25.64	0.32351	0.0299	0.02813		25.64	0.94044	0.87941	0.8736	0.897817
25.7	0.7589	0.0377	0.0651		25.7	0.44062	0.00763	0.03658		25.7	0.31828	0.03007	0.02852		25.7	0.92523	0.88441	0.88571	0.89845
25.76	0.757	0.0389	0.0653		25.76	0.44074	0.00755	0.03659		25.76	0.31626	0.03135	0.02871		25.76	0.91936	0.92206	0.89161	0.91101
25.82	0.7626	0.0386	0.0651		25.82	0.44087	0.00748	0.0366		25.82	0.32173	0.03112	0.0285		25.82	0.93526	0.91529	0.88509	0.91188
25.88	0.7665	0.0389	0.0658		25.88	0.44099	0.00741	0.03661		25.88	0.32551	0.03149	0.02919		25.88	0.94625	0.92618	0.90652	0.926317
25.94	0.7603	0.0388	0.0647		25.94	0.44112	0.00733	0.03662		25.94	0.31918	0.03147	0.02808		25.94	0.92785	0.92559	0.87205	0.908497
26	0.7575	0.0383	0.0647		26	0.44124	0.00726	0.03663		26	0.31626	0.03104	0.02807		26	0.91936	0.91294	0.87174	0.901347
26.06	0.7624	0.0386	0.066		26.06	0.44137	0.00718	0.03664		26.06	0.32103	0.03142	0.02936		26.06	0.93323	0.92412	0.9118	0.92305
26.12	0.7637	0.0372	0.067		26.12	0.44149	0.00711	0.03665		26.12	0.32221	0.03009	0.03035		26.12	0.93666	0.885	0.94255	0.921403
26.18	0.7582	0.0376	0.0659		26.18	0.44161	0.00704	0.03666		26.18	0.31659	0.03056	0.02924		26.18	0.92032	0.89882	0.90807	0.90907
26.24	0.7638	0.0376	0.0657		26.24	0.44173	0.00696	0.03667		26.24	0.32207	0.03064	0.02903		26.24	0.93625	0.90118	0.90155	0.912993
26.3	0.7546	0.0383	0.0652		26.3	0.44186	0.00689	0.03669		26.3	0.31274	0.03141	0.02851		26.3	0.90913	0.92382	0.8854	0.906117
26.36	0.7607	0.0381	0.0664		26.36	0.44198	0.00682	0.0367		26.36	0.31872	0.03128	0.0297		26.36	0.92651	0.92	0.92236	0.922957
26.42	0.7631	0.0375	0.0647		26.42	0.4421	0.00674	0.03671		26.42	0.321	0.03076	0.02799		26.42	0.93314	0.90471	0.86925	0.902367
26.48	0.7594	0.0393	0.0662		26.48	0.44222	0.00667	0.03672		26.48	0.31718	0.03263	0.02948		26.48	0.92203	0.95971	0.91553	0.932423
26.54	0.7596	0.0362	0.0652		26.54	0.44234	0.0066	0.03673		26.54	0.31726	0.0296	0.02847		26.54	0.92227	0.87059	0.88416	0.89234
26.6	0.7594	0.0375	0.0647		26.6	0.44246	0.00652	0.03674		26.6	0.31694	0.03098	0.02796		26.6	0.92134	0.91118	0.86832	0.90028
26.66	0.7579	0.0382	0.0655		26.66	0.44258	0.00645	0.03675		26.66	0.31532	0.03175	0.02875		26.66	0.91663	0.93382	0.89286	0.914437
26.72	0.763	0.0383	0.0664		26.72	0.44269	0.00638	0.03676		26.72	0.32031	0.03192	0.02964		26.72	0.93113	0.93882	0.9205	0.93015
26.78	0.7592	0.0381	0.0675		26.78	0.44281	0.0063	0.03677		26.78	0.31639	0.0318	0.03073		26.78	0.91974	0.93529	0.95435	0.93646
26.84	0.7597	0.0363	0.0665		26.84	0.44293	0.00623	0.03678		26.84	0.31677	0.03007	0.02972		26.84	0.92084	0.88441	0.92298	0.90941
26.9	0.7607	0.0374	0.0653		26.9	0.44305	0.00616	0.03679		26.9	0.31765	0.03124	0.02851		26.9	0.9234	0.91882	0.8854	0.909207
26.96	0.7651	0.0377	0.0661		26.96	0.44316	0.00608	0.0368		26.96	0.32194	0.03162	0.0293		26.96	0.93587	0.93	0.90994	0.92527
27.02	0.762	0.0377	0.0662		27.02	0.44328	0.00601	0.03682		27.02	0.31872	0.03169	0.02938		27.02	0.92651	0.93206	0.91242	0.923663
27.08	0.764	0.0356	0.0663		27.08	0.4434	0.00594	0.03683		27.08	0.3206	0.02966	0.02947		27.08	0.93198	0.87235	0.91522	0.906517
27.14	0.7589	0.0342	0.0667		27.14	0.44351	0.00586	0.03684		27.14	0.31539	0.02834	0.02986		27.14	0.91683	0.83353	0.92733	0.892563
27.2	0.7594	0.0368	0.0659		27.2	0.44362	0.00579	0.03685		27.2	0.31578	0.03101	0.02905		27.2	0.91797	0.91206	0.90217	0.910733
27.26	0.7632	0.04	0.0649		27.26	0.44374	0.00572	0.03686		27.26	0.31946	0.03428	0.02804		27.26	0.92866	1.00824	0.87081	0.935903
27.32	0.7631	0.0375	0.0659		27.32	0.44385	0.00565	0.03687		27.32	0.31925	0.03185	0.02903		27.32	0.92805	0.93676	0.90155	0.92212
27.38	0.7631	0.0374	0.0655		27.38	0.44397	0.00557	0.03688		27.38	0.31913	0.03183	0.02862		27.38	0.9277	0.93618	0.88882	0.917567
27.44	0.7615	0.0363	0.065		27.44	0.44408	0.0055	0.03689		27.44	0.31742	0.0308	0.02811		27.44	0.92273	0.90588	0.87298	0.90053
27.5	0.7552	0.035	0.0644		27.5	0.44419	0.00543	0.0369		27.5	0.31101	0.02957	0.0275		27.5	0.9041	0.86971	0.85404	0.87595
27.56	0.7489	0.0336	0.0638		27.56	0.4443	0.00535	0.03691		27.56	0.3046	0.02825	0.02689		27.56	0.88547	0.83088	0.83509	0.85048
27.62	0.7426	0.0324	0.0633		27.62	0.44441	0.00528	0.03692		27.62	0.29819	0.02712	0.02638		27.62	0.86683	0.79765	0.81925	0.82791
27.68	0.7364	0.031	0.0628		27.68	0.44452	0.00521	0.03693		27.68	0.29188	0.02579	0.02587		27.68	0.84849	0.75853	0.80342	0.80348
27.74	0.7428	0.0311	0.062		27.74	0.44463	0.00513	0.03694		27.74	0.29817	0.02597	0.02506		27.74	0.86677	0.76382	0.77826	0.80295
27.8	0.7867	0.0356	0.0646		27.8	0.44474	0.00506	0.03695		27.8	0.34196	0.03054	0.02765		27.8	0.99407	0.89824	0.8587	0.917003
27.86	0.7628	0.0322	0.0612		27.86	0.44485	0.00499	0.03697		27.86	0.31795	0.02721	0.02423		27.86	0.92427	0.80029	0.75248	0.82568
27.92	0.7593	0.0324	0.0633		27.92	0.44496	0.00492	0.03698		27.92	0.31434	0.02748	0.02632		27.92	0.91378	0.80824	0.81739	0.84647
27.98	0.7656	0.0378	0.0654		27.98	0.44507	0.00484	0.03699		27.98	0.32053	0.03296	0.02841		27.98	0.93177	0.96941	0.8823	0.927827
28.04	0.7688	0.038	0.0672		28.04	0.44518	0.00477	0.037		28.04	0.32362	0.03323	0.0302		28.04	0.94076	0.97735	0.93789	0.952
28.1	0.7723	0.0364	0.0657		28.1	0.44529	0.0047	0.03701		28.1	0.32701	0.0317	0.02869		28.1	0.95061	0.93235	0.89099	0.92465
28.16	0.7719	0.0356	0.0662		28.16	0.44539	0.00462	0.03702		28.16	0.32651	0.03098	0.02918		28.16	0.94916	0.91118	0.90621	0.922183
28.22	0.7546	0.034	0.0667		28.22	0.4455	0.00455	0.03703		28.22	0.3091	0.02945	0.02967		28.22	0.89855	0.86618	0.92143	0.895387
28.28	0.7574	0.038	0.0674		28.28	0.44561	0.00448	0.03704		28.28	0.31179	0.03352	0.03036		28.28	0.90637	0.98588	0.94286	0.945037
28.34	0.7589	0.037	0.0676		28.34	0.44571	0.00441	0.03705		28.34	0.31319	0.03259	0.03055		28.34	0.91044	0.95853	0.94876	0.939243
28.4	0.7598	0.0377	0.0683		28.4	0.44582	0.00433	0.03706		28.4	0.31398	0.03337	0.03124		28.4	0.91273	0.98147	0.97019	0.954797
28.46	0.7566	0.0387	0.0655		28.46	0.44592	0.00426	0.03707		28.46	0.31068	0.03444	0.02843		28.46	0.90314	1.01294	0.88292	0.933
28.52	0.7593	0.0352	0.0678		28.52	0.44602	0.00419	0.03708		28.52	0.31328	0.03101	0.03072		28.52	0.9107	0.91206	0.95404	0.9256
28.58	0.7655	0.0359	0.0678		28.58	0.44613	0.00412	0.03709		28.58	0.31937	0.03178	0.03071		28.58	0.9284	0.93471	0.95373	0.938947
28.64	0.7594	0.036	0.0671		28.64	0.44623	0.00404	0.0371		28.64	0.31317	0.03196	0.03		28.64	0.91038	0.94	0.93168	0.927353
28.7	0.7606	0.0357	0.0671		28.7	0.44633	0.00397	0.03712		28.7	0.31427	0.03173	0.02998		28.7	0.91358	0.93324	0.93106	0.92596
28.76	0.758	0.0361	0.0691		28.76	0.44644	0.0039	0.03713		28.76	0.31156	0.0322	0.03197		28.76	0.9057	0.94706	0.99286	0.94854
28.82	0.7619	0.0371	0.0681		28.82	0.44654	0.00383	0.03714		28.82	0.31536	0.03327	0.03096		28.82	0.91674	0.97853	0.96149	0.952253
28.88	0.7679	0.0338	0.0657		28.88	0.44664	0.00375	0.03715		28.88	0.32126	0.03005	0.02855		28.88	0.9339	0.88382	0.88665	0.901457
28.94	0.7662	0.0362	0.0658		28.94	0.44674	0.00368	0.03716		28.94	0.31946	0.03252	0.02864		28.94	0.92866	0.95647	0.88944	0.924857
29	0.7647	0.0364	0.0671		29	0.44684	0.00361	0.03717		29	0.31786	0.03279	0.02993		29	0.92401	0.96441	0.9295	0.939307
29.06	0.7607	0.0347	0.0649		29.06	0.44694	0.00354	0.03718		29.06	0.31376	0.03116	0.02772		29.06	0.91209	0.91647	0.86087	0.896477
29.12	0.7666	0.0366	0.0664		29.12	0.44704	0.00347	0.03719		29.12	0.31956	0.03313	0.02921		29.12	0.92895	0.97441	0.90714	0.936833
29.18	0.7679	0.0355	0.0651		29.18	0.44714	0.00339	0.0372		29.18	0.32076	0.03211	0.0279		29.18	0.93244	0.94441	0.86646	0.914437
29.24	0.7663	0.0358	0.0655		29.24	0.44724	0.00332	0.03721		29.24	0.31906	0.03248	0.02829		29.24	0.9275	0.95529	0.87857	0.920453
29.3	0.7644	0.0343	0.0669		29.3	0.44734	0.00325	0.03722		29.3	0.31706	0.03105	0.02968		29.3	0.92169	0.91324	0.92174	0.91889
29.36	0.7681	0.034	0.0661		29.36	0.44743	0.00318	0.03723		29.36	0.32067	0.03082	0.02887		29.36	0.93218	0.90647	0.89658	0.911743
29.42	0.7477	0.0331	0.0648		29.42	0.44753	0.0031	0.03724		29.42	0.30017	0.03	0.02756		29.42	0.87259	0.88235	0.8559	0.87028
29.48	0.7408	0.0311	0.0632		29.48	0.44763	0.00303	0.03725		29.48	0.29317	0.02807	0.02595		29.48	0.85224	0.82559	0.8059	0.82791
29.54	0.7381	0.0316	0.0617		29.54	0.44772	0.00296	0.03726		29.54	0.29038	0.02864	0.02444		29.54	0.84413	0.84235	0.75901	0.815163
29.6	0.7336	0.0307	0.0629		29.6	0.44782	0.00289	0.03727		29.6	0.28578	0.02781	0.02563		29.6	0.83076	0.81794	0.79596	0.814887
29.66	0.7287	0.0319	0.0629		29.66	0.44791	0.00282	0.03729		29.66	0.28079	0.02908	0.02561		29.66	0.81625	0.85529	0.79534	0.822293
29.72	0.7298	0.0299	0.0627		29.72	0.44801	0.00274	0.0373		29.72	0.28179	0.02716	0.0254		29.72	0.81916	0.79882	0.78882	0.802267
29.78	0.7242	0.0289	0.0617		29.78	0.4481	0.00267	0.03731		29.78	0.2761	0.02623	0.02439		29.78	0.80262	0.77147	0.75745	0.77718
29.84	0.726	0.0289	0.0622		29.84	0.4482	0.0026	0.03732		29.84	0.2778	0.0263	0.02488		29.84	0.80756	0.77353	0.77267	0.784587
29.9	0.7134	0.0296	0.0615		29.9	0.44829	0.00253	0.03733		29.9	0.26511	0.02707	0.02417		29.9	0.77067	0.79618	0.75062	0.77249
29.96	0.7131	0.0285	0.0601		29.96	0.44838	0.00246	0.03734		29.96	0.26472	0.02604	0.02276		29.96	0.76953	0.76588	0.70683	0.747413
30.02	0.7114	0.0281	0.0616		30.02	0.44848	0.00238	0.03735		30.02	0.26292	0.02572	0.02425		30.02	0.7643	0.75647	0.75311	0.75796
30.08	0.7063	0.0275	0.0642		30.08	0.44857	0.00231	0.03736		30.08	0.25773	0.02519	0.02684		30.08	0.74922	0.74088	0.83354	0.774547
30.14	0.7113	0.0271	0.0611		30.14	0.44866	0.00224	0.03737		30.14	0.26264	0.02486	0.02373		30.14	0.76349	0.73118	0.73696	0.743877
30.2	0.7073	0.0266	0.0627		30.2	0.44875	0.00217	0.03738		30.2	0.25855	0.02443	0.02532		30.2	0.7516	0.71853	0.78634	0.752157
30.26	0.7052	0.0278	0.0612		30.26	0.44884	0.0021	0.03739		30.26	0.25636	0.0257	0.02381		30.26	0.74523	0.75588	0.73944	0.74685
30.32	0.7049	0.029	0.0614		30.32	0.44893	0.00203	0.0374		30.32	0.25597	0.02697	0.024		30.32	0.7441	0.79324	0.74534	0.760893
30.38	0.7021	0.0252	0.0612		30.38	0.44902	0.00195	0.03741		30.38	0.25308	0.02325	0.02379		30.38	0.7357	0.68382	0.73882	0.719447
30.44	0.6998	0.0263	0.0599		30.44	0.44911	0.00188	0.03742		30.44	0.25069	0.02442	0.02248		30.44	0.72875	0.71824	0.69814	0.715043
30.5	0.6987	0.0264	0.0602		30.5	0.4492	0.00181	0.03743		30.5	0.2495	0.02459	0.02277		30.5	0.72529	0.72324	0.70714	0.718557
30.56	0.6912	0.0298	0.06		30.56	0.44929	0.00174	0.03744		30.56	0.24191	0.02806	0.02256		30.56	0.70323	0.82529	0.70062	0.743047
30.62	0.6942	0.0253	0.0608		30.62	0.44937	0.00167	0.03745		30.62	0.24483	0.02363	0.02335		30.62	0.71172	0.695	0.72516	0.710627
30.68	0.695	0.0273	0.0604		30.68	0.44946	0.0016	0.03746		30.68	0.24554	0.0257	0.02294		30.68	0.71378	0.75588	0.71242	0.72736
30.74	0.6928	0.0255	0.0615		30.74	0.44955	0.00152	0.03747		30.74	0.24325	0.02398	0.02403		30.74	0.70712	0.70529	0.74627	0.71956
30.8	0.6887	0.0275	0.0619		30.8	0.44964	0.00145	0.03749		30.8	0.23906	0.02605	0.02441		30.8	0.69494	0.76618	0.75807	0.73973
30.86	0.6873	0.0257	0.0601		30.86	0.44972	0.00138	0.0375		30.86	0.23758	0.02432	0.0226		30.86	0.69064	0.71529	0.70186	0.702597
30.92	0.6895	0.0248	0.0601		30.92	0.44981	0.00131	0.03751		30.92	0.23969	0.02349	0.02259		30.92	0.69677	0.69088	0.70155	0.6964
30.98	0.6818	0.0256	0.0625		30.98	0.44989	0.00124	0.03752		30.98	0.23191	0.02436	0.02498		30.98	0.67416	0.71647	0.77578	0.722137
31.04	0.6772	0.0225	0.06		31.04	0.44998	0.00117	0.03753		31.04	0.22722	0.02133	0.02247		31.04	0.66052	0.62735	0.69783	0.6619
31.1	0.6737	0.0269	0.0597		31.1	0.45006	0.0011	0.03754		31.1	0.22364	0.0258	0.02216		31.1	0.65012	0.75882	0.6882	0.699047
31.16	0.6777	0.024	0.0594		31.16	0.45015	0.00102	0.03755		31.16	0.22755	0.02298	0.02185		31.16	0.66148	0.67588	0.67857	0.671977
31.22	0.6767	0.0245	0.0577		31.22	0.45023	0.000952513	0.03756		31.22	0.22647	0.0235475	0.02014		31.22	0.65834	0.69257	0.62547	0.658793
31.28	0.6772	0.0242	0.0614		31.28	0.45031	0.000881217	0.03757		31.28	0.22689	0.0233188	0.02383		31.28	0.65956	0.68585	0.74006	0.695157
31.34	0.6743	0.0238	0.0613		31.34	0.45039	0.000809949	0.03758		31.34	0.22391	0.0229901	0.02372		31.34	0.6509	0.67618	0.73665	0.68791
31.4	0.6728	0.0229	0.0592		31.4	0.45048	0.00073871	0.03759		31.4	0.22232	0.0221613	0.02161		31.4	0.64628	0.6518	0.67112	0.6564
31.46	0.676	0.0225	0.0576		31.46	0.45056	0.000667498	0.0376		31.46	0.22544	0.0218325	0.02		31.46	0.65535	0.64213	0.62112	0.639533
31.52	0.6752	0.0233	0.0603		31.52	0.45064	0.000596314	0.03761		31.52	0.22456	0.0227037	0.02269		31.52	0.65279	0.66776	0.70466	0.67507
31.58	0.6699	0.023	0.0589		31.58	0.45072	0.000525159	0.03762		31.58	0.21918	0.0224748	0.02128		31.58	0.63715	0.66102	0.66087	0.653013
31.64	0.6741	0.0223	0.0585		31.64	0.4508	0.000454032	0.03763		31.64	0.2233	0.021846	0.02087		31.64	0.64913	0.64253	0.64814	0.6466
31.7	0.6693	0.0217	0.059		31.7	0.45088	0.000382932	0.03764		31.7	0.21842	0.0213171	0.02136		31.7	0.63494	0.62697	0.66335	0.641753
31.76	0.666	0.0214	0.059		31.76	0.45096	0.000311861	0.03765		31.76	0.21504	0.0210881	0.02135		31.76	0.62512	0.62024	0.66304	0.636133
31.82	0.6603	0.0217	0.0591		31.82	0.45104	0.000240819	0.03766		31.82	0.20926	0.0214592	0.02144		31.82	0.60831	0.63115	0.66584	0.6351
31.88	0.6642	0.0211	0.0588		31.88	0.45112	0.000169804	0.03767		31.88	0.21308	0.0209302	0.02113		31.88	0.61942	0.61559	0.65621	0.630407
31.94	0.6669	0.0195	0.0609		31.94	0.45119	9.88181e-05	0.03768		31.94	0.21571	0.0194012	0.02322		31.94	0.62706	0.57062	0.72112	0.6396
32	0.6649	0.0217	0.0587		32	0.45127	2.78603e-05	0.03769		32	0.21363	0.0216721	0.02101		32	0.62102	0.63742	0.65248	0.636973
32.06	0.6646	0.0191	0.0579		32.06	0.45135	-4.30691e-05	0.0377		32.06	0.21325	0.0191431	0.0202		32.06	0.61991	0.56303	0.62733	0.603423
32.12	0.6653	0.019	0.0579		32.12	0.45143	-0.00011397	0.03771		32.12	0.21387	0.019114	0.02019		32.12	0.62172	0.56218	0.62702	0.60364
32.18	0.6635	0.0219	0.0584		32.18	0.4515	-0.000184843	0.03772		32.18	0.212	0.0220848	0.02068		32.18	0.61628	0.64955	0.64224	0.636023
32.24	0.6619	0.0185	0.0589		32.24	0.45158	-0.000255687	0.03773		32.24	0.21032	0.0187557	0.02117		32.24	0.6114	0.55164	0.65745	0.60683
32.3	0.6625	0.0188	0.0587		32.3	0.45165	-0.000326502	0.03775		32.3	0.21085	0.0191265	0.02095		32.3	0.61294	0.56254	0.65062	0.6087
32.36	0.66	0.019	0.0572		32.36	0.45173	-0.000397289	0.03776		32.36	0.20827	0.0193973	0.01944		32.36	0.60544	0.57051	0.60373	0.593227
32.42	0.6584	0.0174	0.0574		32.42	0.4518	-0.000468048	0.03777		32.42	0.2066	0.017868	0.01963		32.42	0.60058	0.52553	0.60963	0.57858
32.48	0.6585	0.018	0.0582		32.48	0.45188	-0.000538777	0.03778		32.48	0.20662	0.0185388	0.02042		32.48	0.60064	0.54526	0.63416	0.593353
32.54	0.6526	0.0173	0.0582		32.54	0.45195	-0.000609478	0.03779		32.54	0.20065	0.0179095	0.02041		32.54	0.58328	0.52675	0.63385	0.581293
32.6	0.6517	0.019	0.0556		32.6	0.45202	-0.000680151	0.0378		32.6	0.19968	0.0196802	0.0178		32.6	0.58047	0.57883	0.5528	0.5707
32.66	0.646	0.019	0.0578		32.66	0.4521	-0.000750794	0.03781		32.66	0.1939	0.0197508	0.01999		32.66	0.56366	0.58091	0.62081	0.58846
32.72	0.6489	0.0171	0.0574		32.72	0.45217	-0.000821409	0.03782		32.72	0.19673	0.0179214	0.01958		32.72	0.57189	0.5271	0.60807	0.56902
32.78	0.6487	0.0161	0.0556		32.78	0.45224	-0.000891995	0.03783		32.78	0.19646	0.016992	0.01777		32.78	0.5711	0.49976	0.55186	0.540907
32.84	0.6549	0.016	0.0577		32.84	0.45231	-0.000962552	0.03784		32.84	0.20259	0.0169626	0.01986		32.84	0.58892	0.4989	0.61677	0.568197
32.9	0.652	0.0178	0.0585		32.9	0.45238	-0.00103	0.03785		32.9	0.19962	0.01883	0.02065		32.9	0.58029	0.55382	0.6413	0.591803
32.96	0.6551	0.0174	0.058		32.96	0.45245	-0.0011	0.03786		32.96	0.20265	0.0185	0.02014		32.96	0.5891	0.54412	0.62547	0.58623
33.02	0.6459	0.0181	0.0582		33.02	0.45252	-0.00117	0.03787		33.02	0.19338	0.01927	0.02033		33.02	0.56215	0.56676	0.63137	0.58676
33.08	0.6477	0.0194	0.057		33.08	0.45259	-0.00124	0.03788		33.08	0.19511	0.02064	0.01912		33.08	0.56718	0.60706	0.59379	0.589343
33.14	0.6422	0.0175	0.0578		33.14	0.45266	-0.00131	0.03789		33.14	0.18954	0.01881	0.01991		33.14	0.55099	0.55324	0.61832	0.574183
33.2	0.6429	0.0163	0.0583		33.2	0.45273	-0.00139	0.0379		33.2	0.19017	0.01769	0.0204		33.2	0.55282	0.52029	0.63354	0.568883
33.26	0.6385	0.0155	0.0557		33.26	0.4528	-0.00146	0.03791		33.26	0.1857	0.01696	0.01779		33.26	0.53983	0.49882	0.55248	0.530377
33.32	0.6346	0.0155	0.0571		33.32	0.45287	-0.00153	0.03792		33.32	0.18173	0.01703	0.01918		33.32	0.52828	0.50088	0.59565	0.541603
33.38	0.636	0.0161	0.0577		33.38	0.45293	-0.0016	0.03793		33.38	0.18307	0.0177	0.01977		33.38	0.53218	0.52059	0.61398	0.555583
33.44	0.6368	0.0162	0.0566		33.44	0.453	-0.00167	0.03794		33.44	0.1838	0.01787	0.01866		33.44	0.5343	0.52559	0.5795	0.546463
33.5	0.636	0.0152	0.0575		33.5	0.45307	-0.00174	0.03795		33.5	0.18293	0.01694	0.01955		33.5	0.53177	0.49824	0.60714	0.545717
33.56	0.6364	0.0166	0.057		33.56	0.45313	-0.00181	0.03796		33.56	0.18327	0.01841	0.01904		33.56	0.53276	0.54147	0.5913	0.555177
33.62	0.6342	0.0134	0.0543		33.62	0.4532	-0.00188	0.03797		33.62	0.181	0.01528	0.01633		33.62	0.52616	0.44941	0.50714	0.494237
33.68	0.6325	0.0168	0.0561		33.68	0.45326	-0.00195	0.03798		33.68	0.17924	0.01875	0.01812		33.68	0.52105	0.55147	0.56273	0.545083
33.74	0.6335	0.0141	0.0558		33.74	0.45333	-0.00202	0.03799		33.74	0.18017	0.01612	0.01781		33.74	0.52375	0.47412	0.55311	0.516993
33.8	0.6323	0.0139	0.0556		33.8	0.45339	-0.00209	0.038		33.8	0.17891	0.01599	0.0176		33.8	0.52009	0.47029	0.54658	0.51232
33.86	0.6285	0.0136	0.0564		33.86	0.45346	-0.00216	0.03801		33.86	0.17504	0.01576	0.01839		33.86	0.50884	0.46353	0.57112	0.514497
33.92	0.6321	0.0143	0.0569		33.92	0.45352	-0.00223	0.03802		33.92	0.17858	0.01653	0.01888		33.92	0.51913	0.48618	0.58634	0.53055
33.98	0.6344	0.0144	0.0574		33.98	0.45358	-0.0023	0.03803		33.98	0.18082	0.0167	0.01937		33.98	0.52564	0.49118	0.60155	0.539457
34.04	0.6363	0.0142	0.0571		34.04	0.45365	-0.00237	0.03804		34.04	0.18265	0.01657	0.01906		34.04	0.53096	0.48735	0.59193	0.536747
34.1	0.6302	0.0148	0.0567		34.1	0.45371	-0.00244	0.03805		34.1	0.17649	0.01724	0.01865		34.1	0.51305	0.50706	0.57919	0.5331
34.16	0.6242	0.0151	0.0577		34.16	0.45377	-0.00251	0.03806		34.16	0.17043	0.01761	0.01964		34.16	0.49544	0.51794	0.60994	0.541107
34.22	0.6319	0.013	0.0548		34.22	0.45383	-0.00258	0.03807		34.22	0.17807	0.01558	0.01673		34.22	0.51765	0.45824	0.51957	0.498487
34.28	0.6275	0.0153	0.0543		34.28	0.45389	-0.00265	0.03808		34.28	0.17361	0.01795	0.01622		34.28	0.50468	0.52794	0.50373	0.512117
34.34	0.6221	0.0141	0.0558		34.34	0.45395	-0.00272	0.03809		34.34	0.16815	0.01682	0.01771		34.34	0.48881	0.49471	0.55	0.511173
34.4	0.6196	0.0133	0.0573		34.4	0.45401	-0.00279	0.0381		34.4	0.16559	0.01609	0.0192		34.4	0.48137	0.47324	0.59627	0.51696
34.46	0.6293	0.0138	0.055		34.46	0.45407	-0.00286	0.03811		34.46	0.17523	0.01666	0.01689		34.46	0.50939	0.49	0.52453	0.507973
34.52	0.6216	0.0118	0.056		34.52	0.45413	-0.00293	0.03812		34.52	0.16747	0.01473	0.01788		34.52	0.48683	0.43324	0.55528	0.491783
34.58	0.6196	0.0132	0.0561		34.58	0.45419	-0.003	0.03813		34.58	0.16541	0.0162	0.01797		34.58	0.48084	0.47647	0.55807	0.505127
34.64	0.6237	0.0104	0.0554		34.64	0.45425	-0.00307	0.03814		34.64	0.16945	0.01347	0.01726		34.64	0.49259	0.39618	0.53602	0.47493
34.7	0.6214	0.0121	0.0563		34.7	0.45431	-0.00314	0.03815		34.7	0.16709	0.01524	0.01815		34.7	0.48573	0.44824	0.56366	0.49921
34.76	0.6218	0.0114	0.0556		34.76	0.45437	-0.0032	0.03816		34.76	0.16743	0.0146	0.01744		34.76	0.48672	0.42941	0.54161	0.485913
34.82	0.6182	0.0119	0.0564		34.82	0.45442	-0.00327	0.03817		34.82	0.16378	0.01517	0.01823		34.82	0.4761	0.44618	0.56615	0.496143
34.88	0.6134	0.0112	0.0567		34.88	0.45448	-0.00334	0.03818		34.88	0.15892	0.01454	0.01852		34.88	0.46198	0.42765	0.57516	0.488263
34.94	0.6139	0.0109	0.0571		34.94	0.45454	-0.00341	0.03819		34.94	0.15936	0.01431	0.01891		34.94	0.46326	0.42088	0.58727	0.49047
35	0.6111	0.0123	0.0563		35	0.45459	-0.00348	0.0382		35	0.15651	0.01578	0.0181		35	0.45497	0.46412	0.56211	0.493733
35.06	0.6074	0.0112	0.0566		35.06	0.45465	-0.00355	0.03821		35.06	0.15275	0.01475	0.01839		35.06	0.44404	0.43382	0.57112	0.482993
35.12	0.612	0.011	0.0565		35.12	0.4547	-0.00362	0.03822		35.12	0.1573	0.01462	0.01828		35.12	0.45727	0.43	0.5677	0.48499
35.18	0.6092	0.0101	0.0557		35.18	0.45476	-0.00369	0.03823		35.18	0.15444	0.01379	0.01747		35.18	0.44895	0.40559	0.54255	0.465697
35.24	0.6105	0.0097	0.0556		35.24	0.45481	-0.00376	0.03824		35.24	0.15569	0.01346	0.01736		35.24	0.45259	0.39588	0.53913	0.462533
35.3	0.6072	0.0107	0.0567		35.3	0.45486	-0.00383	0.03825		35.3	0.15234	0.01453	0.01845		35.3	0.44285	0.42735	0.57298	0.48106
35.36	0.6091	0.0098	0.055		35.36	0.45492	-0.0039	0.03826		35.36	0.15418	0.0137	0.01674		35.36	0.4482	0.40294	0.51988	0.457007
35.42	0.6113	0.0097	0.0544		35.42	0.45497	-0.00397	0.03827		35.42	0.15633	0.01367	0.01613		35.42	0.45445	0.40206	0.50093	0.45248
35.48	0.607	0.0085	0.0563		35.48	0.45502	-0.00404	0.03828		35.48	0.15198	0.01254	0.01802		35.48	0.4418	0.36882	0.55963	0.45675
35.54	0.6066	0.0087	0.0557		35.54	0.45508	-0.00411	0.03829		35.54	0.15152	0.01281	0.01741		35.54	0.44047	0.37676	0.54068	0.452637
35.6	0.6077	0.0099	0.0548		35.6	0.45513	-0.00418	0.0383		35.6	0.15257	0.01408	0.0165		35.6	0.44352	0.41412	0.51242	0.456687
35.66	0.6127	0.0107	0.054		35.66	0.45518	-0.00425	0.03831		35.66	0.15752	0.01495	0.01569		35.66	0.45791	0.43971	0.48727	0.46163
35.72	0.607	0.0076	0.0534		35.72	0.45523	-0.00431	0.03832		35.72	0.15177	0.01191	0.01508		35.72	0.44119	0.35029	0.46832	0.419933
35.78	0.6066	0.0095	0.0536		35.78	0.45528	-0.00438	0.03833		35.78	0.15132	0.01388	0.01527		35.78	0.43988	0.40824	0.47422	0.44078
35.84	0.608	0.008	0.0551		35.84	0.45533	-0.00445	0.03834		35.84	0.15267	0.01245	0.01676		35.84	0.44381	0.36618	0.5205	0.443497
35.9	0.5984	0.0072	0.0548		35.9	0.45538	-0.00452	0.03835		35.9	0.14302	0.01172	0.01645		35.9	0.41576	0.34471	0.51087	0.42378
35.96	0.5926	0.0094	0.0559		35.96	0.45543	-0.00459	0.03836		35.96	0.13717	0.01399	0.01754		35.96	0.39875	0.41147	0.54472	0.451647
36.02	0.596	0.0079	0.0537		36.02	0.45548	-0.00466	0.03837		36.02	0.14052	0.01256	0.01533		36.02	0.40849	0.36941	0.47609	0.417997
36.08	0.5981	0.008	0.0539		36.08	0.45553	-0.00473	0.03838		36.08	0.14257	0.01273	0.01552		36.08	0.41445	0.37441	0.48199	0.423617
36.14	0.5942	0.0071	0.0542		36.14	0.45557	-0.0048	0.03839		36.14	0.13863	0.0119	0.01581		36.14	0.40299	0.35	0.49099	0.41466
36.2	0.5994	0.0089	0.0548		36.2	0.45562	-0.00487	0.0384		36.2	0.14378	0.01377	0.0164		36.2	0.41797	0.405	0.50932	0.444097
36.26	0.5956	0.007	0.0539		36.26	0.45567	-0.00494	0.03841		36.26	0.13993	0.01194	0.01549		36.26	0.40677	0.35118	0.48106	0.413003
36.32	0.5912	0.0091	0.0553		36.32	0.45571	-0.005	0.03842		36.32	0.13549	0.0141	0.01688		36.32	0.39387	0.41471	0.52422	0.444267
36.38	0.5962	0.0072	0.0536		36.38	0.45576	-0.00507	0.03843		36.38	0.14044	0.01227	0.01517		36.38	0.40826	0.36088	0.47112	0.41342
36.44	0.5996	0.009	0.0548		36.44	0.45581	-0.00514	0.03844		36.44	0.14379	0.01414	0.01636		36.44	0.41799	0.41588	0.50807	0.447313
36.5	0.5948	0.0071	0.0537		36.5	0.45585	-0.00521	0.03845		36.5	0.13895	0.01231	0.01525		36.5	0.40392	0.36206	0.4736	0.413193
36.56	0.5922	0.0089	0.0532		36.56	0.4559	-0.00528	0.03846		36.56	0.1363	0.01418	0.01474		36.56	0.39622	0.41706	0.45776	0.42368
36.62	0.5918	0.007	0.0558		36.62	0.45594	-0.00535	0.03847		36.62	0.13586	0.01235	0.01733		36.62	0.39494	0.36324	0.5382	0.432127
36.68	0.5947	0.0069	0.0549		36.68	0.45599	-0.00542	0.03848		36.68	0.13871	0.01232	0.01642		36.68	0.40323	0.36235	0.50994	0.425173
36.74	0.5896	0.0063	0.0544		36.74	0.45603	-0.00549	0.03849		36.74	0.13357	0.01179	0.01591		36.74	0.38828	0.34676	0.4941	0.409713
36.8	0.5826	0.009	0.0525		36.8	0.45607	-0.00555	0.0385		36.8	0.12653	0.01455	0.014		36.8	0.36782	0.42794	0.43478	0.41018
36.86	0.5849	0.0075	0.0526		36.86	0.45612	-0.00562	0.03851		36.86	0.12878	0.01312	0.01409		36.86	0.37436	0.38588	0.43758	0.399273
36.92	0.5839	0.0076	0.054		36.92	0.45616	-0.00569	0.03852		36.92	0.12774	0.01329	0.01548		36.92	0.37134	0.39088	0.48075	0.414323
36.98	0.5853	0.0056	0.0528		36.98	0.4562	-0.00576	0.03853		36.98	0.1291	0.01136	0.01427		36.98	0.37529	0.33412	0.44317	0.384193
37.04	0.582	0.0071	0.0535		37.04	0.45624	-0.00583	0.03854		37.04	0.12576	0.01293	0.01496		37.04	0.36558	0.38029	0.4646	0.40349
37.1	0.5753	0.0045	0.0545		37.1	0.45628	-0.0059	0.03855		37.1	0.11902	0.0104	0.01595		37.1	0.34599	0.30588	0.49534	0.382403
37.16	0.5765	0.0066	0.0529		37.16	0.45632	-0.00596	0.03856		37.16	0.12018	0.01256	0.01434		37.16	0.34936	0.36941	0.44534	0.388037
37.22	0.5751	0.0054	0.0532		37.22	0.45636	-0.00603	0.03857		37.22	0.11874	0.01143	0.01463		37.22	0.34517	0.33618	0.45435	0.378567
37.28	0.5841	0.0058	0.0556		37.28	0.45641	-0.0061	0.03858		37.28	0.12769	0.0119	0.01702		37.28	0.37119	0.35	0.52857	0.416587
37.34	0.5754	0.0041	0.0549		37.34	0.45644	-0.00617	0.03859		37.34	0.11896	0.01027	0.01631		37.34	0.34581	0.30206	0.50652	0.384797
37.4	0.5759	0.0047	0.0536		37.4	0.45648	-0.00624	0.0386		37.4	0.11942	0.01094	0.015		37.4	0.34715	0.32176	0.46584	0.37825
37.46	0.5713	0.0058	0.0542		37.46	0.45652	-0.00631	0.03861		37.46	0.11478	0.01211	0.01559		37.46	0.33366	0.35618	0.48416	0.391333
37.52	0.5811	0.0051	0.0556		37.52	0.45656	-0.00637	0.03862		37.52	0.12454	0.01147	0.01698		37.52	0.36203	0.33735	0.52733	0.408903
37.58	0.5746	0.0057	0.0562		37.58	0.4566	-0.00644	0.03863		37.58	0.118	0.01214	0.01757		37.58	0.34302	0.35706	0.54565	0.415243
37.64	0.5751	0.0051	0.0536		37.64	0.45664	-0.00651	0.03864		37.64	0.11846	0.01161	0.01496		37.64	0.34436	0.34147	0.4646	0.383477
37.7	0.5708	0.0061	0.0545		37.7	0.45667	-0.00658	0.03865		37.7	0.11413	0.01268	0.01585		37.7	0.33177	0.37294	0.49224	0.398983
37.76	0.574	0.005	0.0529		37.76	0.45671	-0.00665	0.03866		37.76	0.11729	0.01165	0.01424		37.76	0.34096	0.34265	0.44224	0.375283
37.82	0.5714	0.0057	0.0547		37.82	0.45675	-0.00671	0.03867		37.82	0.11465	0.01241	0.01603		37.82	0.33328	0.365	0.49783	0.398703
37.88	0.5726	0.0054	0.0549		37.88	0.45678	-0.00678	0.03868		37.88	0.11582	0.01218	0.01622		37.88	0.33669	0.35824	0.50373	0.399553
37.94	0.5692	0.0054	0.0553		37.94	0.45682	-0.00685	0.03869		37.94	0.11238	0.01225	0.01661		37.94	0.32669	0.36029	0.51584	0.40094
38	0.5761	0.0044	0.0546		38	0.45686	-0.00692	0.0387		38	0.11924	0.01132	0.0159		38	0.34663	0.33294	0.49379	0.39112
38.06	0.574	0.006	0.0526		38.06	0.45689	-0.00699	0.03871		38.06	0.11711	0.01299	0.01389		38.06	0.34044	0.38206	0.43137	0.384623
38.12	0.5733	0.0062	0.0534		38.12	0.45692	-0.00705	0.03872		38.12	0.11638	0.01325	0.01468		38.12	0.33831	0.38971	0.4559	0.39464
38.18	0.576	0.0051	0.0539		38.18	0.45696	-0.00712	0.03873		38.18	0.11904	0.01222	0.01517		38.18	0.34605	0.35941	0.47112	0.392193
38.24	0.5722	0.0037	0.0535		38.24	0.45699	-0.00719	0.03874		38.24	0.11521	0.01089	0.01476		38.24	0.33491	0.32029	0.45839	0.371197
38.3	0.5715	0.0052	0.0553		38.3	0.45703	-0.00726	0.03875		38.3	0.11447	0.01246	0.01655		38.3	0.33276	0.36647	0.51398	0.404403
38.36	0.5659	0.0036	0.055		38.36	0.45706	-0.00733	0.03876		38.36	0.10884	0.01093	0.01624		38.36	0.3164	0.32147	0.50435	0.38074
38.42	0.5666	0.0054	0.0535		38.42	0.45709	-0.00739	0.03877		38.42	0.10951	0.01279	0.01473		38.42	0.31834	0.37618	0.45745	0.38399
38.48	0.5623	0.0031	0.0543		38.48	0.45712	-0.00746	0.03877		38.48	0.10518	0.01056	0.01553		38.48	0.30576	0.31059	0.4823	0.366217
38.54	0.5641	0.0018	0.0535		38.54	0.45715	-0.00753	0.03878		38.54	0.10695	0.00933	0.01472		38.54	0.3109	0.27441	0.45714	0.347483
38.6	0.5654	0.0026	0.0539		38.6	0.45719	-0.0076	0.03879		38.6	0.10821	0.0102	0.01511		38.6	0.31456	0.3	0.46925	0.36127
38.66	0.567	0.0046	0.0536		38.66	0.45722	-0.00766	0.0388		38.66	0.10978	0.01226	0.0148		38.66	0.31913	0.36059	0.45963	0.379783
38.72	0.5699	0.0015	0.0551		38.72	0.45725	-0.00773	0.03881		38.72	0.11265	0.00923	0.01629		38.72	0.32747	0.27147	0.5059	0.36828
38.78	0.5648	0.0049	0.0528		38.78	0.45728	-0.0078	0.03882		38.78	0.10752	0.0127	0.01398		38.78	0.31256	0.37353	0.43416	0.373417
38.84	0.5613	0.0005	0.053		38.84	0.45731	-0.00787	0.03883		38.84	0.10399	0.00837	0.01417		38.84	0.3023	0.24618	0.44006	0.329513
38.9	0.5642	0.0039	0.0557		38.9	0.45734	-0.00793	0.03884		38.9	0.10686	0.01183	0.01686		38.9	0.31064	0.34794	0.5236	0.39406
38.96	0.566	0.0036	0.0529		38.96	0.45737	-0.008	0.03885		38.96	0.10863	0.0116	0.01405		38.96	0.31578	0.34118	0.43634	0.364433
39.02	0.5658	0.0042	0.0533		39.02	0.45739	-0.00807	0.03886		39.02	0.10841	0.01227	0.01444		39.02	0.31515	0.36088	0.44845	0.374827
39.08	0.5649	0.0012	0.0529		39.08	0.45742	-0.00814	0.03887		39.08	0.10748	0.00934	0.01403		39.08	0.31244	0.27471	0.43571	0.340953
39.14	0.5615	0.0009	0.0538		39.14	0.45745	-0.0082	0.03888		39.14	0.10405	0.0091	0.01492		39.14	0.30247	0.26765	0.46335	0.34449
39.2	0.5653	0.0007	0.0555		39.2	0.45748	-0.00827	0.03889		39.2	0.10782	0.00897	0.01661		39.2	0.31343	0.26382	0.51584	0.364363
39.26	0.5564	0.002	0.0538		39.26	0.4575	-0.00834	0.0389		39.26	0.0989	0.01034	0.0149		39.26	0.2875	0.30412	0.46273	0.35145
39.32	0.5614	0.0003	0.0519		39.32	0.45753	-0.00841	0.03891		39.32	0.10387	0.00871	0.01299		39.32	0.30195	0.25618	0.40342	0.320517
39.38	0.5591	0.0006	0.0535		39.38	0.45756	-0.00847	0.03892		39.38	0.10154	0.00907	0.01458		39.38	0.29517	0.26676	0.4528	0.338243
39.44	0.5595	-0.0002	0.0522		39.44	0.45758	-0.00854	0.03893		39.44	0.10192	0.00834	0.01327		39.44	0.29628	0.24529	0.41211	0.317893
39.5	0.554	0.0004	0.0549		39.5	0.45761	-0.00861	0.03894		39.5	0.09639	0.00901	0.01596		39.5	0.2802	0.265	0.49565	0.34695
39.56	0.5594	-0.0008	0.0533		39.56	0.45763	-0.00867	0.03895		39.56	0.10177	0.00787	0.01435		39.56	0.29584	0.23147	0.44565	0.32432
39.62	0.5588	0.001	0.0525		39.62	0.45766	-0.00874	0.03896		39.62	0.10114	0.00974	0.01354		39.62	0.29401	0.28647	0.4205	0.33366
39.68	0.5577	0.0005	0.0525		39.68	0.45768	-0.00881	0.03897		39.68	0.10002	0.00931	0.01353		39.68	0.29076	0.27382	0.42019	0.328257
39.74	0.5588	0.0009	0.0523		39.74	0.45771	-0.00888	0.03898		39.74	0.10109	0.00978	0.01332		39.74	0.29387	0.28765	0.41366	0.331727
39.8	0.5584	-0.0004	0.053		39.8	0.45773	-0.00894	0.03898		39.8	0.10067	0.00854	0.01402		39.8	0.29265	0.25118	0.4354	0.32641
39.86	0.5542	0.0023	0.0534		39.86	0.45775	-0.00901	0.03899		39.86	0.09645	0.01131	0.01441		39.86	0.28038	0.33265	0.44752	0.353517
39.92	0.551	0.0015	0.0511		39.92	0.45778	-0.00908	0.039		39.92	0.09322	0.01058	0.0121		39.92	0.27099	0.31118	0.37578	0.319317
39.98	0.5582	0.0007	0.0544		39.98	0.4578	-0.00914	0.03901		39.98	0.1004	0.00984	0.01539		39.98	0.29186	0.28941	0.47795	0.353073
40.04	0.5591	-0.0016	0.0506		40.04	0.45782	-0.00921	0.03902		40.04	0.10128	0.00761	0.01158		40.04	0.29442	0.22382	0.35963	0.292623
40.1	0.5544	-0.0027	0.0529		40.1	0.45784	-0.00928	0.03903		40.1	0.09656	0.00658	0.01387		40.1	0.2807	0.19353	0.43075	0.30166
40.16	0.5567	-0.0026	0.0521		40.16	0.45786	-0.00934	0.03904		40.16	0.09884	0.00674	0.01306		40.16	0.28733	0.19824	0.40559	0.297053
40.22	0.562	-0.0005	0.053		40.22	0.45788	-0.00941	0.03905		40.22	0.10412	0.00891	0.01395		40.22	0.30267	0.26206	0.43323	0.332653
40.28	0.5585	-0.0008	0.0509		40.28	0.4579	-0.00948	0.03906		40.28	0.1006	0.00868	0.01184		40.28	0.29244	0.25529	0.3677	0.305143
40.34	0.5495	-0.0004	0.0509		40.34	0.45792	-0.00954	0.03907		40.34	0.09158	0.00914	0.01183		40.34	0.26622	0.26882	0.36739	0.30081
40.4	0.5483	-0.0013	0.0524		40.4	0.45794	-0.00961	0.03908		40.4	0.09036	0.00831	0.01332		40.4	0.26267	0.24441	0.41366	0.306913
40.46	0.5446	0	0.0493		40.46	0.45796	-0.00968	0.03909		40.46	0.08664	0.00968	0.01021		40.46	0.25186	0.28471	0.31708	0.28455
40.52	0.5562	-0.001	0.0511		40.52	0.45798	-0.00974	0.0391		40.52	0.09822	0.00874	0.012		40.52	0.28552	0.25706	0.37267	0.305083
40.58	0.5462	-0.0005	0.05		40.58	0.458	-0.00981	0.03911		40.58	0.0882	0.00931	0.01089		40.58	0.2564	0.27382	0.3382	0.289473
40.64	0.5413	-0.001	0.0519		40.64	0.45802	-0.00988	0.03912		40.64	0.08328	0.00888	0.01278		40.64	0.24209	0.26118	0.39689	0.300053
40.7	0.5446	-0.0007	0.0521		40.7	0.45804	-0.00994	0.03913		40.7	0.08656	0.00924	0.01297		40.7	0.25163	0.27176	0.4028	0.30873
40.76	0.5454	-0.0014	0.0518		40.76	0.45805	-0.01001	0.03913		40.76	0.08735	0.00861	0.01267		40.76	0.25392	0.25324	0.39348	0.300213
40.82	0.5418	-0.0027	0.0517		40.82	0.45807	-0.01008	0.03914		40.82	0.08373	0.00738	0.01256		40.82	0.2434	0.21706	0.39006	0.283507
40.88	0.5435	0.0006	0.0523		40.88	0.45809	-0.01014	0.03915		40.88	0.08541	0.01074	0.01315		40.88	0.24828	0.31588	0.40839	0.324183
40.94	0.5408	-0.0037	0.0527		40.94	0.4581	-0.01021	0.03916		40.94	0.0827	0.00651	0.01354		40.94	0.24041	0.19147	0.4205	0.284127
41	0.5414	-0.003	0.0521		41	0.45812	-0.01027	0.03917		41	0.08328	0.00727	0.01293		41	0.24209	0.21382	0.40155	0.28582
41.06	0.5448	-0.0007	0.0515		41.06	0.45813	-0.01034	0.03918		41.06	0.08667	0.00964	0.01232		41.06	0.25195	0.28353	0.38261	0.30603
41.12	0.5407	-0.003	0.0509		41.12	0.45815	-0.01041	0.03919		41.12	0.08255	0.00741	0.01171		41.12	0.23997	0.21794	0.36366	0.273857
41.18	0.5412	-0.0006	0.0518		41.18	0.45816	-0.01047	0.0392		41.18	0.08304	0.00987	0.0126		41.18	0.2414	0.29029	0.3913	0.307663
41.24	0.5406	-0.0011	0.0518		41.24	0.45818	-0.01054	0.03921		41.24	0.08242	0.00944	0.01259		41.24	0.23959	0.27765	0.39099	0.302743
41.3	0.54	-0.0028	0.05		41.3	0.45819	-0.01061	0.03922		41.3	0.08181	0.00781	0.01078		41.3	0.23782	0.22971	0.33478	0.267437
41.36	0.5401	-0.0033	0.0493		41.36	0.45821	-0.01067	0.03923		41.36	0.08189	0.00737	0.01007		41.36	0.23805	0.21676	0.31273	0.255847
41.42	0.5338	-0.0032	0.0498		41.42	0.45822	-0.01074	0.03924		41.42	0.07558	0.00754	0.01056		41.42	0.21971	0.22176	0.32795	0.256473
41.48	0.5339	-0.0012	0.0499		41.48	0.45823	-0.0108	0.03925		41.48	0.07567	0.0096	0.01065		41.48	0.21997	0.28235	0.33075	0.27769
41.54	0.5332	-0.0047	0.0518		41.54	0.45824	-0.01087	0.03925		41.54	0.07496	0.00617	0.01255		41.54	0.21791	0.18147	0.38975	0.263043
41.6	0.5308	-0.0038	0.0511		41.6	0.45826	-0.01094	0.03926		41.6	0.07254	0.00714	0.01184		41.6	0.21087	0.21	0.3677	0.262857
41.66	0.5322	-0.0026	0.0507		41.66	0.45827	-0.011	0.03927		41.66	0.07393	0.0084	0.01143		41.66	0.21491	0.24706	0.35497	0.272313
41.72	0.5274	-0.0042	0.0504		41.72	0.45828	-0.01107	0.03928		41.72	0.06912	0.00687	0.01112		41.72	0.20093	0.20206	0.34534	0.249443
41.78	0.5323	-0.0023	0.0507		41.78	0.45829	-0.01113	0.03929		41.78	0.07401	0.00883	0.01141		41.78	0.21515	0.25971	0.35435	0.276403
41.84	0.5317	-0.0028	0.0487		41.84	0.4583	-0.0112	0.0393		41.84	0.0734	0.0084	0.0094		41.84	0.21337	0.24706	0.29193	0.250787
41.9	0.5406	-0.0043	0.051		41.9	0.45831	-0.01127	0.03931		41.9	0.08229	0.00697	0.01169		41.9	0.23922	0.205	0.36304	0.269087
41.96	0.5374	-0.0048	0.0506		41.96	0.45832	-0.01133	0.03932		41.96	0.07908	0.00653	0.01128		41.96	0.22988	0.19206	0.35031	0.257417
42.02	0.5388	-0.0064	0.0508		42.02	0.45833	-0.0114	0.03933		42.02	0.08047	0.005	0.01147		42.02	0.23392	0.14706	0.35621	0.24573
42.08	0.5309	-0.0044	0.052		42.08	0.45834	-0.01146	0.03934		42.08	0.07256	0.00706	0.01266		42.08	0.21093	0.20765	0.39317	0.270583
42.14	0.5313	-0.0036	0.0504		42.14	0.45835	-0.01153	0.03935		42.14	0.07295	0.00793	0.01105		42.14	0.21206	0.23324	0.34317	0.262823
42.2	0.5319	-0.0039	0.0511		42.2	0.45836	-0.01159	0.03936		42.2	0.07354	0.00769	0.01174		42.2	0.21378	0.22618	0.3646	0.268187
42.26	0.5329	-0.0032	0.0513		42.26	0.45836	-0.01166	0.03936		42.26	0.07454	0.00846	0.01194		42.26	0.21669	0.24882	0.37081	0.278773
42.32	0.5343	-0.0046	0.0516		42.32	0.45837	-0.01172	0.03937		42.32	0.07593	0.00712	0.01223		42.32	0.22073	0.20941	0.37981	0.269983
42.38	0.5353	-0.0032	0.0526		42.38	0.45838	-0.01179	0.03938		42.38	0.07692	0.00859	0.01322		42.38	0.2236	0.25265	0.41056	0.295603
42.44	0.5384	-0.0039	0.0508		42.44	0.45839	-0.01186	0.03939		42.44	0.08001	0.00796	0.01141		42.44	0.23259	0.23412	0.35435	0.273687
42.5	0.5346	-0.0059	0.05		42.5	0.45839	-0.01192	0.0394		42.5	0.07621	0.00602	0.0106		42.5	0.22154	0.17706	0.32919	0.242597
42.56	0.5391	-0.0044	0.0512		42.56	0.4584	-0.01199	0.03941		42.56	0.0807	0.00759	0.01179		42.56	0.23459	0.22324	0.36615	0.27466
42.62	0.5303	-0.0037	0.0501		42.62	0.4584	-0.01205	0.03942		42.62	0.0719	0.00835	0.01068		42.62	0.20901	0.24559	0.33168	0.262093
42.68	0.5351	-0.0041	0.0493		42.68	0.45841	-0.01212	0.03943		42.68	0.07669	0.00802	0.00987		42.68	0.22294	0.23588	0.30652	0.255113
42.74	0.54	-0.0046	0.0503		42.74	0.45841	-0.01218	0.03944		42.74	0.08159	0.00758	0.01086		42.74	0.23718	0.22294	0.33727	0.265797
42.8	0.5353	-0.0048	0.0505		42.8	0.45842	-0.01225	0.03945		42.8	0.07688	0.00745	0.01105		42.8	0.22349	0.21912	0.34317	0.261927
42.86	0.5342	-0.0034	0.0501		42.86	0.45842	-0.01231	0.03945		42.86	0.07578	0.00891	0.01065		42.86	0.22029	0.26206	0.33075	0.271033
42.92	0.5251	-0.0036	0.0511		42.92	0.45843	-0.01238	0.03946		42.92	0.06667	0.00878	0.01164		42.92	0.19381	0.25824	0.36149	0.27118
42.98	0.5257	-0.0043	0.0517		42.98	0.45843	-0.01244	0.03947		42.98	0.06727	0.00814	0.01223		42.98	0.19555	0.23941	0.37981	0.27159
43.04	0.5248	-0.0046	0.051		43.04	0.45843	-0.01251	0.03948		43.04	0.06637	0.00791	0.01152		43.04	0.19294	0.23265	0.35776	0.261117
43.1	0.5273	-0.0042	0.0505		43.1	0.45844	-0.01257	0.03949		43.1	0.06886	0.00837	0.01101		43.1	0.20017	0.24618	0.34193	0.26276
43.16	0.5322	-0.0046	0.052		43.16	0.45844	-0.01264	0.0395		43.16	0.07376	0.00804	0.0125		43.16	0.21442	0.23647	0.3882	0.279697
43.22	0.5239	-0.0026	0.0517		43.22	0.45844	-0.0127	0.03951		43.22	0.06546	0.0101	0.01219		43.22	0.19029	0.29706	0.37857	0.28864
43.28	0.5263	-0.0035	0.0513		43.28	0.45844	-0.01277	0.03952		43.28	0.06786	0.00927	0.01178		43.28	0.19727	0.27265	0.36584	0.278587
43.34	0.524	-0.0072	0.0509		43.34	0.45845	-0.01283	0.03953		43.34	0.06555	0.00563	0.01137		43.34	0.19055	0.16559	0.35311	0.236417
43.4	0.522	-0.0061	0.0515		43.4	0.45845	-0.0129	0.03954		43.4	0.06355	0.0068	0.01196		43.4	0.18474	0.2	0.37143	0.252057
43.46	0.5224	-0.0023	0.0502		43.46	0.45845	-0.01296	0.03954		43.46	0.06395	0.01066	0.01066		43.46	0.1859	0.31353	0.33106	0.27683
43.52	0.5311	-0.0063	0.0503		43.52	0.45845	-0.01303	0.03955		43.52	0.07265	0.00673	0.01075		43.52	0.21119	0.19794	0.33385	0.24766
43.58	0.5278	-0.0061	0.0501		43.58	0.45845	-0.01309	0.03956		43.58	0.06935	0.00699	0.01054		43.58	0.2016	0.20559	0.32733	0.24484
43.64	0.5192	-0.0053	0.0506		43.64	0.45845	-0.01316	0.03957		43.64	0.06075	0.00786	0.01103		43.64	0.1766	0.23118	0.34255	0.25011
43.7	0.5237	-0.0055	0.0516		43.7	0.45845	-0.01322	0.03958		43.7	0.06525	0.00772	0.01202		43.7	0.18968	0.22706	0.37329	0.263343
43.76	0.5244	-0.0052	0.051		43.76	0.45844	-0.01329	0.03959		43.76	0.06596	0.00809	0.01141		43.76	0.19174	0.23794	0.35435	0.261343
43.82	0.5254	-0.0076	0.0512		43.82	0.45844	-0.01335	0.0396		43.82	0.06696	0.00575	0.0116		43.82	0.19465	0.16912	0.36025	0.24134
43.88	0.5243	-0.0056	0.0508		43.88	0.45844	-0.01342	0.03961		43.88	0.06586	0.00782	0.01119		43.88	0.19145	0.23	0.34752	0.256323
43.94	0.526	-0.0072	0.0507		43.94	0.45844	-0.01348	0.03962		43.94	0.06756	0.00628	0.01108		43.94	0.1964	0.18471	0.3441	0.241737
44	0.5242	-0.006	0.0504		44	0.45844	-0.01355	0.03962		44	0.06576	0.00755	0.01078		44	0.19116	0.22206	0.33478	0.249333
44.06	0.5202	-0.0068	0.0503		44.06	0.45843	-0.01361	0.03963		44.06	0.06177	0.00681	0.01067		44.06	0.17956	0.20029	0.33137	0.237073
44.12	0.5193	-0.0059	0.0507		44.12	0.45843	-0.01368	0.03964		44.12	0.06087	0.00778	0.01106		44.12	0.17695	0.22882	0.34348	0.24975
44.18	0.5148	-0.0061	0.0498		44.18	0.45843	-0.01374	0.03965		44.18	0.05637	0.00764	0.01015		44.18	0.16387	0.22471	0.31522	0.2346
44.24	0.5118	-0.0073	0.0506		44.24	0.45842	-0.0138	0.03966		44.24	0.05338	0.0065	0.01094		44.24	0.15517	0.19118	0.33975	0.2287
44.3	0.518	-0.0064	0.0493		44.3	0.45842	-0.01387	0.03967		44.3	0.05958	0.00747	0.00963		44.3	0.1732	0.21971	0.29907	0.23066
44.36	0.5223	-0.0078	0.0513		44.36	0.45841	-0.01393	0.03968		44.36	0.06389	0.00613	0.01162		44.36	0.18573	0.18029	0.36087	0.242297
44.42	0.5182	-0.0064	0.0502		44.42	0.45841	-0.014	0.03969		44.42	0.05979	0.0076	0.01051		44.42	0.17381	0.22353	0.3264	0.241247
44.48	0.5188	-0.0066	0.0489		44.48	0.4584	-0.01406	0.03969		44.48	0.0604	0.00746	0.00921		44.48	0.17558	0.21941	0.28602	0.227003
44.54	0.5177	-0.009	0.0491		44.54	0.4584	-0.01413	0.0397		44.54	0.0593	0.00513	0.0094		44.54	0.17238	0.15088	0.29193	0.205063
44.6	0.5182	-0.0083	0.0479		44.6	0.45839	-0.01419	0.03971		44.6	0.05981	0.00589	0.00819		44.6	0.17387	0.17324	0.25435	0.200487
44.66	0.5138	-0.0101	0.0482		44.66	0.45839	-0.01425	0.03972		44.66	0.05541	0.00415	0.00848		44.66	0.16108	0.12206	0.26335	0.182163
44.72	0.5149	-0.0097	0.0482		44.72	0.45838	-0.01432	0.03973		44.72	0.05652	0.00462	0.00847		44.72	0.1643	0.13588	0.26304	0.18774
44.78	0.5121	-0.0081	0.0499		44.78	0.45837	-0.01438	0.03974		44.78	0.05373	0.00628	0.01016		44.78	0.15619	0.18471	0.31553	0.21881
44.84	0.5201	-0.0095	0.0502		44.84	0.45836	-0.01445	0.03975		44.84	0.06174	0.00495	0.01045		44.84	0.17948	0.14559	0.32453	0.216533
44.9	0.5183	-0.0082	0.0498		44.9	0.45836	-0.01451	0.03976		44.9	0.05994	0.00631	0.01004		44.9	0.17424	0.18559	0.3118	0.223877
44.96	0.5074	-0.0072	0.0499		44.96	0.45835	-0.01458	0.03976		44.96	0.04905	0.00738	0.01014		44.96	0.14259	0.21706	0.31491	0.224853
45.02	0.5092	-0.0089	0.0489		45.02	0.45834	-0.01464	0.03977		45.02	0.05086	0.00574	0.00913		45.02	0.14785	0.16882	0.28354	0.20007
45.08	0.5055	-0.0077	0.0495		45.08	0.45833	-0.0147	0.03978		45.08	0.04717	0.007	0.00972		45.08	0.13712	0.20588	0.30186	0.214953
45.14	0.498	-0.0086	0.0514		45.14	0.45832	-0.01477	0.03979		45.14	0.03968	0.00617	0.01161		45.14	0.11535	0.18147	0.36056	0.219127
45.2	0.5035	-0.0104	0.0513		45.2	0.45831	-0.01483	0.0398		45.2	0.04519	0.00443	0.0115		45.2	0.13137	0.13029	0.35714	0.206267
45.26	0.5102	-0.0071	0.0505		45.26	0.4583	-0.01489	0.03981		45.26	0.0519	0.00779	0.01069		45.26	0.15087	0.22912	0.33199	0.237327
45.32	0.5061	-0.0075	0.0489		45.32	0.45829	-0.01496	0.03982		45.32	0.04781	0.00746	0.00908		45.32	0.13898	0.21941	0.28199	0.21346
45.38	0.5041	-0.0081	0.0489		45.38	0.45828	-0.01502	0.03982		45.38	0.04582	0.00692	0.00908		45.38	0.1332	0.20353	0.28199	0.20624
45.44	0.5074	-0.0099	0.0463		45.44	0.45827	-0.01509	0.03983		45.44	0.04913	0.00519	0.00647		45.44	0.14282	0.15265	0.20093	0.165467
45.5	0.4958	-0.0081	0.049		45.5	0.45826	-0.01515	0.03984		45.5	0.03754	0.00705	0.00916		45.5	0.10913	0.20735	0.28447	0.200317
45.56	0.5054	-0.0089	0.0486		45.56	0.45825	-0.01521	0.03985		45.56	0.04715	0.00631	0.00875		45.56	0.13706	0.18559	0.27174	0.19813
45.62	0.5064	-0.0101	0.0483		45.62	0.45824	-0.01528	0.03986		45.62	0.04816	0.00518	0.00844		45.62	0.14	0.15235	0.26211	0.18482
45.68	0.5017	-0.0098	0.0488		45.68	0.45822	-0.01534	0.03987		45.68	0.04348	0.00554	0.00893		45.68	0.1264	0.16294	0.27733	0.18889
45.74	0.5041	-0.0103	0.0494		45.74	0.45821	-0.0154	0.03988		45.74	0.04589	0.0051	0.00952		45.74	0.1334	0.15	0.29565	0.193017
45.8	0.4921	-0.0088	0.0509		45.8	0.4582	-0.01547	0.03988		45.8	0.0339	0.00667	0.01102		45.8	0.09855	0.19618	0.34224	0.212323
45.86	0.4984	-0.0106	0.0487		45.86	0.45818	-0.01553	0.03989		45.86	0.04022	0.00493	0.00881		45.86	0.11692	0.145	0.2736	0.178507
45.92	0.5063	-0.0106	0.0483		45.92	0.45817	-0.01559	0.0399		45.92	0.04813	0.00499	0.0084		45.92	0.13991	0.14676	0.26087	0.182513
45.98	0.4967	-0.0097	0.0498		45.98	0.45816	-0.01566	0.03991		45.98	0.03854	0.00596	0.00989		45.98	0.11203	0.17529	0.30714	0.198153
46.04	0.5029	-0.011	0.0481		46.04	0.45814	-0.01572	0.03992		46.04	0.04476	0.00472	0.00818		46.04	0.13012	0.13882	0.25404	0.174327
46.1	0.501	-0.0101	0.0508		46.1	0.45813	-0.01578	0.03993		46.1	0.04287	0.00568	0.01087		46.1	0.12462	0.16706	0.33758	0.209753
46.16	0.5024	-0.0103	0.0493		46.16	0.45811	-0.01585	0.03993		46.16	0.04429	0.00555	0.00937		46.16	0.12875	0.16324	0.29099	0.194327
46.22	0.506	-0.0118	0.0482		46.22	0.4581	-0.01591	0.03994		46.22	0.0479	0.00411	0.00826		46.22	0.13924	0.12088	0.25652	0.172213
46.28	0.5027	-0.011	0.0488		46.28	0.45808	-0.01597	0.03995		46.28	0.04462	0.00497	0.00885		46.28	0.12971	0.14618	0.27484	0.183577
46.34	0.4921	-0.0126	0.0479		46.34	0.45807	-0.01604	0.03996		46.34	0.03403	0.00344	0.00794		46.34	0.09892	0.10118	0.24658	0.148893
46.4	0.4974	-0.0132	0.0495		46.4	0.45805	-0.0161	0.03997		46.4	0.03935	0.0029	0.00953		46.4	0.11439	0.08529	0.29596	0.165213
46.46	0.4917	-0.0112	0.0487		46.46	0.45803	-0.01616	0.03998		46.46	0.03367	0.00496	0.00872		46.46	0.09788	0.14588	0.27081	0.171523
46.52	0.493	-0.013	0.0481		46.52	0.45802	-0.01623	0.03999		46.52	0.03498	0.00323	0.00811		46.52	0.10169	0.095	0.25186	0.149517
46.58	0.5035	-0.0105	0.0483		46.58	0.458	-0.01629	0.03999		46.58	0.0455	0.00579	0.00831		46.58	0.13227	0.17029	0.25807	0.186877
46.64	0.5001	-0.0118	0.0487		46.64	0.45798	-0.01635	0.04		46.64	0.04212	0.00455	0.0087		46.64	0.12244	0.13382	0.27019	0.175483
46.7	0.4964	-0.0129	0.0489		46.7	0.45796	-0.01642	0.04001		46.7	0.03844	0.00352	0.00889		46.7	0.11174	0.10353	0.27609	0.163787
46.76	0.4985	-0.0123	0.0475		46.76	0.45794	-0.01648	0.04002		46.76	0.04056	0.00418	0.00748		46.76	0.11791	0.12294	0.2323	0.157717
46.82	0.5037	-0.0126	0.0473		46.82	0.45792	-0.01654	0.04003		46.82	0.04578	0.00394	0.00727		46.82	0.13308	0.11588	0.22578	0.158247
46.88	0.4939	-0.0137	0.0462		46.88	0.45791	-0.0166	0.04004		46.88	0.03599	0.0029	0.00616		46.88	0.10462	0.08529	0.1913	0.12707
46.94	0.4941	-0.0146	0.0483		46.94	0.45789	-0.01667	0.04004		46.94	0.03621	0.00207	0.00826		46.94	0.10526	0.06088	0.25652	0.140887
47	0.5019	-0.0129	0.0478		47	0.45787	-0.01673	0.04005		47	0.04403	0.00383	0.00775		47	0.12799	0.11265	0.24068	0.16044
47.06	0.496	-0.0134	0.0458		47.06	0.45785	-0.01679	0.04006		47.06	0.03815	0.00339	0.00574		47.06	0.1109	0.09971	0.17826	0.129623
47.12	0.4964	-0.0134	0.0459		47.12	0.45783	-0.01686	0.04007		47.12	0.03857	0.00346	0.00583		47.12	0.11212	0.10176	0.18106	0.131647
47.18	0.4932	-0.0132	0.0484		47.18	0.45781	-0.01692	0.04008		47.18	0.03539	0.00372	0.00832		47.18	0.10288	0.10941	0.25839	0.156893
47.24	0.4948	-0.0116	0.0476		47.24	0.45778	-0.01698	0.04009		47.24	0.03702	0.00538	0.00751		47.24	0.10762	0.15824	0.23323	0.166363
47.3	0.482	-0.0131	0.0483		47.3	0.45776	-0.01704	0.04009		47.3	0.02424	0.00394	0.00821		47.3	0.07047	0.11588	0.25497	0.147107
47.36	0.4865	-0.0115	0.0483		47.36	0.45774	-0.01711	0.0401		47.36	0.02876	0.00561	0.0082		47.36	0.0836	0.165	0.25466	0.167753
47.42	0.4929	-0.0121	0.0462		47.42	0.45772	-0.01717	0.04011		47.42	0.03518	0.00507	0.00609		47.42	0.10227	0.14912	0.18913	0.14684
47.48	0.4944	-0.0129	0.0474		47.48	0.4577	-0.01723	0.04012		47.48	0.0367	0.00433	0.00728		47.48	0.10669	0.12735	0.22609	0.153377
47.54	0.5008	-0.0126	0.0482		47.54	0.45767	-0.01729	0.04013		47.54	0.04313	0.00469	0.00807		47.54	0.12538	0.13794	0.25062	0.171313
47.6	0.4934	-0.0128	0.047		47.6	0.45765	-0.01736	0.04013		47.6	0.03575	0.00456	0.00687		47.6	0.10392	0.13412	0.21335	0.150463
47.66	0.4944	-0.0114	0.0469		47.66	0.45763	-0.01742	0.04014		47.66	0.03677	0.00602	0.00676		47.66	0.10689	0.17706	0.20994	0.16463
47.72	0.4915	-0.0128	0.0458		47.72	0.4576	-0.01748	0.04015		47.72	0.0339	0.00468	0.00565		47.72	0.09855	0.13765	0.17547	0.137223
47.78	0.4999	-0.0135	0.0479		47.78	0.45758	-0.01754	0.04016		47.78	0.04232	0.00404	0.00774		47.78	0.12302	0.11882	0.24037	0.160737
47.84	0.4991	-0.0133	0.0482		47.84	0.45755	-0.0176	0.04017		47.84	0.04155	0.0043	0.00803		47.84	0.12078	0.12647	0.24938	0.165543
47.9	0.493	-0.0124	0.0486		47.9	0.45753	-0.01767	0.04018		47.9	0.03547	0.00527	0.00842		47.9	0.10311	0.155	0.26149	0.1732
47.96	0.4971	-0.0118	0.0475		47.96	0.45751	-0.01773	0.04018		47.96	0.03959	0.00593	0.00732		47.96	0.11509	0.17441	0.22733	0.172277
48.02	0.496	-0.0123	0.0461		48.02	0.45748	-0.01779	0.04019		48.02	0.03852	0.00549	0.00591		48.02	0.11198	0.16147	0.18354	0.15233
48.08	0.5005	-0.013	0.0474		48.08	0.45745	-0.01785	0.0402		48.08	0.04305	0.00485	0.0072		48.08	0.12515	0.14265	0.2236	0.1638
48.14	0.5015	-0.0136	0.0488		48.14	0.45743	-0.01792	0.04021		48.14	0.04407	0.00432	0.00859		48.14	0.12811	0.12706	0.26677	0.17398
48.2	0.4974	-0.014	0.0458		48.2	0.4574	-0.01798	0.04022		48.2	0.04	0.00398	0.00558		48.2	0.11628	0.11706	0.17329	0.135543
48.26	0.4885	-0.0141	0.0445		48.26	0.45737	-0.01804	0.04022		48.26	0.03113	0.00394	0.00428		48.26	0.09049	0.11588	0.13292	0.113097
48.32	0.4948	-0.0158	0.0472		48.32	0.45735	-0.0181	0.04023		48.32	0.03745	0.0023	0.00697		48.32	0.10887	0.06765	0.21646	0.130993
48.38	0.4916	-0.0138	0.0444		48.38	0.45732	-0.01816	0.04024		48.38	0.03428	0.00436	0.00416		48.38	0.09965	0.12824	0.12919	0.119027
48.44	0.4903	-0.0143	0.047		48.44	0.45729	-0.01823	0.04025		48.44	0.03301	0.00393	0.00675		48.44	0.09596	0.11559	0.20963	0.140393
48.5	0.4827	-0.0141	0.0466		48.5	0.45727	-0.01829	0.04026		48.5	0.02543	0.00419	0.00634		48.5	0.07392	0.12324	0.19689	0.13135
48.56	0.4847	-0.0148	0.0462		48.56	0.45724	-0.01835	0.04026		48.56	0.02746	0.00355	0.00594		48.56	0.07983	0.10441	0.18447	0.122903
48.62	0.4839	-0.0153	0.0452		48.62	0.45721	-0.01841	0.04027		48.62	0.02669	0.00311	0.00493		48.62	0.07759	0.09147	0.15311	0.10739
48.68	0.4826	-0.0143	0.0462		48.68	0.45718	-0.01847	0.04028		48.68	0.02542	0.00417	0.00592		48.68	0.0739	0.12265	0.18385	0.1268
48.74	0.4847	-0.0155	0.0449		48.74	0.45715	-0.01853	0.04029		48.74	0.02755	0.00303	0.00461		48.74	0.08009	0.08912	0.14317	0.104127
48.8	0.4811	-0.0161	0.0455		48.8	0.45712	-0.0186	0.0403		48.8	0.02398	0.0025	0.0052		48.8	0.06971	0.07353	0.16149	0.101577
48.86	0.4858	-0.0167	0.046		48.86	0.45709	-0.01866	0.0403		48.86	0.02871	0.00196	0.0057		48.86	0.08346	0.05765	0.17702	0.106043
48.92	0.4858	-0.016	0.0464		48.92	0.45706	-0.01872	0.04031		48.92	0.02874	0.00272	0.00609		48.92	0.08355	0.08	0.18913	0.11756
48.98	0.4871	-0.0153	0.047		48.98	0.45703	-0.01878	0.04032		48.98	0.03007	0.00348	0.00668		48.98	0.08741	0.10235	0.20745	0.132403
49.04	0.4798	-0.0157	0.0461		49.04	0.457	-0.01884	0.04033		49.04	0.0228	0.00314	0.00577		49.04	0.06628	0.09235	0.17919	0.112607
49.1	0.4852	-0.0165	0.0474		49.1	0.45697	-0.0189	0.04034		49.1	0.02823	0.0024	0.00706		49.1	0.08206	0.07059	0.21925	0.123967
49.16	0.4777	-0.0153	0.0453		49.16	0.45694	-0.01896	0.04034		49.16	0.02076	0.00366	0.00496		49.16	0.06035	0.10765	0.15404	0.107347
49.22	0.4781	-0.014	0.0467		49.22	0.4569	-0.01903	0.04035		49.22	0.0212	0.00503	0.00635		49.22	0.06163	0.14794	0.1972	0.13559
49.28	0.4819	-0.0144	0.0464		49.28	0.45687	-0.01909	0.04036		49.28	0.02503	0.00469	0.00604		49.28	0.07276	0.13794	0.18758	0.13276
49.34	0.4791	-0.0169	0.0457		49.34	0.45684	-0.01915	0.04037		49.34	0.02226	0.00225	0.00533		49.34	0.06471	0.06618	0.16553	0.0988067
49.4	0.4759	-0.0165	0.0476		49.4	0.45681	-0.01921	0.04038		49.4	0.01909	0.00271	0.00722		49.4	0.05549	0.07971	0.22422	0.119807
49.46	0.4817	-0.0169	0.0481		49.46	0.45677	-0.01927	0.04038		49.46	0.02493	0.00237	0.00772		49.46	0.07247	0.06971	0.23975	0.12731
49.52	0.4833	-0.0175	0.0464		49.52	0.45674	-0.01933	0.04039		49.52	0.02656	0.00183	0.00601		49.52	0.07721	0.05382	0.18665	0.105893
49.58	0.4838	-0.0154	0.0468		49.58	0.45671	-0.01939	0.0404		49.58	0.02709	0.00399	0.0064		49.58	0.07875	0.11735	0.19876	0.13162
49.64	0.4893	-0.0166	0.0475		49.64	0.45667	-0.01945	0.04041		49.64	0.03263	0.00285	0.00709		49.64	0.09485	0.08382	0.22019	0.132953
49.7	0.4862	-0.0163	0.0484		49.7	0.45664	-0.01952	0.04041		49.7	0.02956	0.00322	0.00799		49.7	0.08593	0.09471	0.24814	0.142927
49.76	0.488	-0.0177	0.0466		49.76	0.4566	-0.01958	0.04042		49.76	0.0314	0.00188	0.00618		49.76	0.09128	0.05529	0.19193	0.112833
49.82	0.4861	-0.0166	0.0474		49.82	0.45657	-0.01964	0.04043		49.82	0.02953	0.00304	0.00697		49.82	0.08584	0.08941	0.21646	0.13057
49.88	0.4784	-0.0155	0.0475		49.88	0.45653	-0.0197	0.04044		49.88	0.02187	0.0042	0.00706		49.88	0.06358	0.12353	0.21925	0.135453
49.94	0.4846	-0.0181	0.0471		49.94	0.4565	-0.01976	0.04045		49.94	0.0281	0.00166	0.00665		49.94	0.08169	0.04882	0.20652	0.112343
50	0.4819	-0.0185	0.0487		50	0.45646	-0.01982	0.04045		50	0.02544	0.00132	0.00825		50	0.07395	0.03882	0.25621	0.122993
50.06	0.4834	-0.0168	0.048		50.06	0.45643	-0.01988	0.04046		50.06	0.02697	0.00308	0.00754		50.06	0.0784	0.09059	0.23416	0.134383
50.12	0.4826	-0.0169	0.0455		50.12	0.45639	-0.01994	0.04047		50.12	0.02621	0.00304	0.00503		50.12	0.07619	0.08941	0.15621	0.10727
50.18	0.4794	-0.0184	0.0464		50.18	0.45635	-0.02	0.04048		50.18	0.02305	0.0016	0.00592		50.18	0.06701	0.04706	0.18385	0.0993067
50.24	0.4828	-0.0173	0.0464		50.24	0.45632	-0.02006	0.04048		50.24	0.02648	0.00276	0.00592		50.24	0.07698	0.08118	0.18385	0.114003
50.3	0.4831	-0.0163	0.0456		50.3	0.45628	-0.02012	0.04049		50.3	0.02682	0.00382	0.00511		50.3	0.07797	0.11235	0.1587	0.11634
50.36	0.481	-0.0169	0.0464		50.36	0.45624	-0.02019	0.0405		50.36	0.02476	0.00329	0.0059		50.36	0.07198	0.09676	0.18323	0.117323
50.42	0.4837	-0.0181	0.0471		50.42	0.4562	-0.02025	0.04051		50.42	0.0275	0.00215	0.00659		50.42	0.07994	0.06324	0.20466	0.115947
50.48	0.4846	-0.0168	0.0476		50.48	0.45616	-0.02031	0.04052		50.48	0.02844	0.00351	0.00708		50.48	0.08267	0.10324	0.21988	0.135263
50.54	0.4813	-0.0179	0.0456		50.54	0.45613	-0.02037	0.04052		50.54	0.02517	0.00247	0.00508		50.54	0.07317	0.07265	0.15776	0.101193
50.6	0.478	-0.0187	0.0476		50.6	0.45609	-0.02043	0.04053		50.6	0.02191	0.00173	0.00707		50.6	0.06369	0.05088	0.21957	0.11138
50.66	0.4679	-0.0176	0.0456		50.66	0.45605	-0.02049	0.04054		50.66	0.01185	0.00289	0.00506		50.66	0.03445	0.085	0.15714	0.0921967
50.72	0.4709	-0.0202	0.0457		50.72	0.45601	-0.02055	0.04055		50.72	0.01489	0.00035	0.00515		50.72	0.04328	0.01029	0.15994	0.07117
50.78	0.4728	-0.0166	0.0459		50.78	0.45597	-0.02061	0.04055		50.78	0.01683	0.00401	0.00535		50.78	0.04892	0.11794	0.16615	0.111003
50.84	0.4702	-0.0192	0.0458		50.84	0.45593	-0.02067	0.04056		50.84	0.01427	0.00147	0.00524		50.84	0.04148	0.04324	0.16273	0.0824833
50.9	0.474	-0.0187	0.047		50.9	0.45589	-0.02073	0.04057		50.9	0.01811	0.00203	0.00643		50.9	0.05265	0.05971	0.19969	0.104017
50.96	0.4731	-0.0181	0.0463		50.96	0.45585	-0.02079	0.04058		50.96	0.01725	0.00269	0.00572		50.96	0.05015	0.07912	0.17764	0.102303
51.02	0.4734	-0.0167	0.0474		51.02	0.4558	-0.02085	0.04058		51.02	0.0176	0.00415	0.00682		51.02	0.05116	0.12206	0.2118	0.12834
51.08	0.4709	-0.0193	0.047		51.08	0.45576	-0.02091	0.04059		51.08	0.01514	0.00161	0.00641		51.08	0.04401	0.04735	0.19907	0.09681
51.14	0.4741	-0.0183	0.0455		51.14	0.45572	-0.02097	0.0406		51.14	0.01838	0.00267	0.0049		51.14	0.05343	0.07853	0.15217	0.09471
51.2	0.4731	-0.0191	0.0455		51.2	0.45568	-0.02103	0.04061		51.2	0.01742	0.00193	0.00489		51.2	0.05064	0.05676	0.15186	0.08642
51.26	0.4678	-0.0181	0.0441		51.26	0.45564	-0.02109	0.04061		51.26	0.01216	0.00299	0.00349		51.26	0.03535	0.08794	0.10839	0.0772267
51.32	0.4728	-0.0185	0.0462		51.32	0.45559	-0.02115	0.04062		51.32	0.01721	0.00265	0.00558		51.32	0.05003	0.07794	0.17329	0.10042
51.38	0.4731	-0.0185	0.0452		51.38	0.45555	-0.02121	0.04063		51.38	0.01755	0.00271	0.00457		51.38	0.05102	0.07971	0.14193	0.0908867
51.44	0.463	-0.0209	0.0447		51.44	0.45551	-0.02127	0.04064		51.44	0.00749	0.00037	0.00406		51.44	0.02177	0.01088	0.12609	0.0529133
51.5	0.4718	-0.0195	0.0462		51.5	0.45546	-0.02133	0.04064		51.5	0.01634	0.00183	0.00556		51.5	0.0475	0.05382	0.17267	0.09133
51.56	0.4731	-0.0201	0.0452		51.56	0.45542	-0.02139	0.04065		51.56	0.01768	0.00129	0.00455		51.56	0.0514	0.03794	0.1413	0.07688
51.62	0.4786	-0.0195	0.0457		51.62	0.45538	-0.02145	0.04066		51.62	0.02322	0.00195	0.00504		51.62	0.0675	0.05735	0.15652	0.09379
51.68	0.4756	-0.019	0.0463		51.68	0.45533	-0.02151	0.04067		51.68	0.02027	0.00251	0.00563		51.68	0.05892	0.07382	0.17484	0.102527
51.74	0.4813	-0.0201	0.046		51.74	0.45529	-0.02157	0.04067		51.74	0.02601	0.00147	0.00533		51.74	0.07561	0.04324	0.16553	0.0947933
51.8	0.4828	-0.0189	0.0466		51.8	0.45524	-0.02163	0.04068		51.8	0.02756	0.00273	0.00592		51.8	0.08012	0.08029	0.18385	0.114753
51.86	0.4808	-0.0188	0.0446		51.86	0.4552	-0.02169	0.04069		51.86	0.0256	0.00289	0.00391		51.86	0.07442	0.085	0.12143	0.0936167
51.92	0.4731	-0.0201	0.0461		51.92	0.45515	-0.02175	0.0407		51.92	0.01795	0.00165	0.0054		51.92	0.05218	0.04853	0.1677	0.08947
51.98	0.4765	-0.0195	0.0457		51.98	0.45511	-0.02181	0.0407		51.98	0.02139	0.00231	0.005		51.98	0.06218	0.06794	0.15528	0.0951333
52.04	0.4768	-0.0196	0.047		52.04	0.45506	-0.02187	0.04071		52.04	0.02174	0.00227	0.00629		52.04	0.0632	0.06676	0.19534	0.108433
52.1	0.4752	-0.0197	0.0461		52.1	0.45501	-0.02193	0.04072		52.1	0.02019	0.00223	0.00538		52.1	0.05869	0.06559	0.16708	0.09712
52.16	0.4735	-0.0188	0.0458		52.16	0.45497	-0.02199	0.04072		52.16	0.01853	0.00319	0.00508		52.16	0.05387	0.09382	0.15776	0.101817
52.22	0.47	-0.0198	0.045		52.22	0.45492	-0.02205	0.04073		52.22	0.01508	0.00225	0.00427		52.22	0.04384	0.06618	0.13261	0.0808767
52.28	0.4681	-0.0204	0.0443		52.28	0.45487	-0.0221	0.04074		52.28	0.01323	0.0017	0.00356		52.28	0.03846	0.05	0.11056	0.06634
52.34	0.4636	-0.02	0.0467		52.34	0.45482	-0.02216	0.04075		52.34	0.00878	0.00216	0.00595		52.34	0.02552	0.06353	0.18478	0.0912767
52.4	0.4706	-0.0201	0.0463		52.4	0.45478	-0.02222	0.04075		52.4	0.01582	0.00212	0.00555		52.4	0.04599	0.06235	0.17236	0.0935667
52.46	0.4654	-0.0199	0.047		52.46	0.45473	-0.02228	0.04076		52.46	0.01067	0.00238	0.00624		52.46	0.03102	0.07	0.19379	0.09827
52.52	0.4671	-0.0208	0.0459		52.52	0.45468	-0.02234	0.04077		52.52	0.01242	0.00154	0.00513		52.52	0.0361	0.04529	0.15932	0.0802367
52.58	0.4724	-0.0221	0.0463		52.58	0.45463	-0.0224	0.04078		52.58	0.01777	0.0003	0.00552		52.58	0.05166	0.00882	0.17143	0.0773033
52.64	0.462	-0.0213	0.0452		52.64	0.45458	-0.02246	0.04078		52.64	0.00742	0.00116	0.00442		52.64	0.02157	0.03412	0.13727	0.06432
52.7	0.4675	-0.0211	0.0452		52.7	0.45453	-0.02252	0.04079		52.7	0.01297	0.00142	0.00441		52.7	0.0377	0.04176	0.13696	0.07214
52.76	0.4658	-0.0202	0.0437		52.76	0.45448	-0.02258	0.0408		52.76	0.01132	0.00238	0.0029		52.76	0.03291	0.07	0.09006	0.0643233
52.82	0.4682	-0.0216	0.0459		52.82	0.45443	-0.02264	0.0408		52.82	0.01377	0.00104	0.0051		52.82	0.04003	0.03059	0.15839	0.0763367
52.88	0.4669	-0.0214	0.0457		52.88	0.45438	-0.0227	0.04081		52.88	0.01252	0.0013	0.00489		52.88	0.0364	0.03824	0.15186	0.0755
52.94	0.4694	-0.0211	0.0467		52.94	0.45433	-0.02276	0.04082		52.94	0.01507	0.00166	0.00588		52.94	0.04381	0.04882	0.18261	0.0917467
53	0.4698	-0.0212	0.0462		53	0.45428	-0.02281	0.04083		53	0.01552	0.00161	0.00537		53	0.04512	0.04735	0.16677	0.0864133
53.06	0.4658	-0.021	0.0453		53.06	0.45423	-0.02287	0.04083		53.06	0.01157	0.00187	0.00447		53.06	0.03363	0.055	0.13882	0.0758167
53.12	0.4663	-0.0202	0.0454		53.12	0.45418	-0.02293	0.04084		53.12	0.01212	0.00273	0.00456		53.12	0.03523	0.08029	0.14161	0.08571
53.18	0.4687	-0.0194	0.0455		53.18	0.45413	-0.02299	0.04085		53.18	0.01457	0.00359	0.00465		53.18	0.04235	0.10559	0.14441	0.09745
53.24	0.4668	-0.021	0.0448		53.24	0.45407	-0.02305	0.04085		53.24	0.01273	0.00205	0.00395		53.24	0.03701	0.06029	0.12267	0.0733233
53.3	0.4637	-0.0213	0.0463		53.3	0.45402	-0.02311	0.04086		53.3	0.00968	0.00181	0.00544		53.3	0.02814	0.05324	0.16894	0.08344
53.36	0.4683	-0.0202	0.0453		53.36	0.45397	-0.02317	0.04087		53.36	0.01433	0.00297	0.00443		53.36	0.04166	0.08735	0.13758	0.0888633
53.42	0.4702	-0.0203	0.0461		53.42	0.45392	-0.02323	0.04088		53.42	0.01628	0.00293	0.00522		53.42	0.04733	0.08618	0.16211	0.09854
53.48	0.4641	-0.0201	0.0452		53.48	0.45386	-0.02328	0.04088		53.48	0.01024	0.00318	0.00432		53.48	0.02977	0.09353	0.13416	0.08582
53.54	0.4644	-0.0221	0.0455		53.54	0.45381	-0.02334	0.04089		53.54	0.01059	0.00124	0.00461		53.54	0.03078	0.03647	0.14317	0.07014
53.6	0.4672	-0.0226	0.0467		53.6	0.45376	-0.0234	0.0409		53.6	0.01344	0.0008	0.0058		53.6	0.03907	0.02353	0.18012	0.0809067
53.66	0.4588	-0.0219	0.0481		53.66	0.4537	-0.02346	0.0409		53.66	0.0051	0.00156	0.0072		53.66	0.01483	0.04588	0.2236	0.09477
53.72	0.4637	-0.0217	0.0477		53.72	0.45365	-0.02352	0.04091		53.72	0.01005	0.00182	0.00679		53.72	0.02922	0.05353	0.21087	0.0978733
53.78	0.4581	-0.0207	0.0466		53.78	0.45359	-0.02358	0.04092		53.78	0.00451	0.00288	0.00568		53.78	0.01311	0.08471	0.1764	0.0914067
53.84	0.4611	-0.0221	0.047		53.84	0.45354	-0.02363	0.04092		53.84	0.00756	0.00153	0.00608		53.84	0.02198	0.045	0.18882	0.0852667
53.9	0.4566	-0.0212	0.047		53.9	0.45348	-0.02369	0.04093		53.9	0.00312	0.00249	0.00607		53.9	0.00907	0.07324	0.18851	0.0902733
53.96	0.4627	-0.021	0.0469		53.96	0.45343	-0.02375	0.04094		53.96	0.00927	0.00275	0.00596		53.96	0.02695	0.08088	0.18509	0.09764
54.02	0.4581	-0.0225	0.0476		54.02	0.45337	-0.02381	0.04095		54.02	0.00473	0.00131	0.00665		54.02	0.01375	0.03853	0.20652	0.0862667
54.08	0.4546	-0.021	0.0488		54.08	0.45331	-0.02387	0.04095		54.08	0.00129	0.00287	0.00785		54.08	0.00375	0.08441	0.24379	0.11065
54.14	0.4593	-0.022	0.0463		54.14	0.45326	-0.02393	0.04096		54.14	0.00604	0.00193	0.00534		54.14	0.01756	0.05676	0.16584	0.0800533
54.2	0.4583	-0.0213	0.0469		54.2	0.4532	-0.02398	0.04097		54.2	0.0051	0.00268	0.00593		54.2	0.01483	0.07882	0.18416	0.0926033
54.26	0.4648	-0.0211	0.0461		54.26	0.45314	-0.02404	0.04097		54.26	0.01166	0.00294	0.00513		54.26	0.0339	0.08647	0.15932	0.09323
54.32	0.4604	-0.0214	0.0442		54.32	0.45309	-0.0241	0.04098		54.32	0.00731	0.0027	0.00322		54.32	0.02125	0.07941	0.1	0.0668867
54.38	0.4586	-0.023	0.0453		54.38	0.45303	-0.02416	0.04099		54.38	0.00557	0.00116	0.00431		54.38	0.01619	0.03412	0.13385	0.0613867
54.44	0.4554	-0.0224	0.0463		54.44	0.45297	-0.02422	0.04099		54.44	0.00243	0.00182	0.00531		54.44	0.00706	0.05353	0.16491	0.0751667
54.5	0.4569	-0.0201	0.0461		54.5	0.45291	-0.02427	0.041		54.5	0.00399	0.00417	0.0051		54.5	0.0116	0.12265	0.15839	0.0975467
54.56	0.4662	-0.0217	0.0469		54.56	0.45286	-0.02433	0.04101		54.56	0.01334	0.00263	0.00589		54.56	0.03878	0.07735	0.18292	0.0996833
54.62	0.4715	-0.0218	0.0437		54.62	0.4528	-0.02439	0.04101		54.62	0.0187	0.00259	0.00269		54.62	0.05436	0.07618	0.08354	0.07136
54.68	0.4718	-0.0212	0.0456		54.68	0.45274	-0.02445	0.04102		54.68	0.01906	0.00325	0.00458		54.68	0.05541	0.09559	0.14224	0.0977467
54.74	0.4718	-0.021	0.0453		54.74	0.45268	-0.0245	0.04103		54.74	0.01912	0.0035	0.00427		54.74	0.05558	0.10294	0.13261	0.0970433
54.8	0.4677	-0.0227	0.0469		54.8	0.45262	-0.02456	0.04103		54.8	0.01508	0.00186	0.00587		54.8	0.04384	0.05471	0.1823	0.0936167
54.86	0.4646	-0.0211	0.045		54.86	0.45256	-0.02462	0.04104		54.86	0.01204	0.00352	0.00396		54.86	0.035	0.10353	0.12298	0.08717
54.92	0.4694	-0.0221	0.0455		54.92	0.4525	-0.02468	0.04105		54.92	0.0169	0.00258	0.00445		54.92	0.04913	0.07588	0.1382	0.0877367
54.98	0.4635	-0.0215	0.0447		54.98	0.45244	-0.02473	0.04105		54.98	0.01106	0.00323	0.00365		54.98	0.03215	0.095	0.11335	0.0801667
55.04	0.4603	-0.0242	0.0438		55.04	0.45238	-0.02479	0.04106		55.04	0.00792	0.00059	0.00274		55.04	0.02302	0.01735	0.08509	0.04182
55.1	0.4619	-0.0211	0.0458		55.1	0.45232	-0.02485	0.04107		55.1	0.00958	0.00375	0.00473		55.1	0.02785	0.11029	0.14689	0.09501
55.16	0.4689	-0.0214	0.0462		55.16	0.45226	-0.02491	0.04107		55.16	0.01664	0.00351	0.00513		55.16	0.04837	0.10324	0.15932	0.103643
55.22	0.4631	-0.0218	0.0453		55.22	0.4522	-0.02496	0.04108		55.22	0.0109	0.00316	0.00422		55.22	0.03169	0.09294	0.13106	0.08523
55.28	0.4678	-0.023	0.046		55.28	0.45214	-0.02502	0.04109		55.28	0.01566	0.00202	0.00491		55.28	0.04552	0.05941	0.15248	0.0858033
55.34	0.4584	-0.0242	0.0441		55.34	0.45207	-0.02508	0.04109		55.34	0.00633	0.00088	0.00301		55.34	0.0184	0.02588	0.09348	0.04592
55.4	0.4608	-0.0236	0.0443		55.4	0.45201	-0.02514	0.0411		55.4	0.00879	0.00154	0.0032		55.4	0.02555	0.04529	0.09938	0.05674
55.46	0.4577	-0.0242	0.046		55.46	0.45195	-0.02519	0.04111		55.46	0.00575	0.00099	0.00489		55.46	0.01672	0.02912	0.15186	0.0659
55.52	0.4539	-0.0245	0.0444		55.52	0.45189	-0.02525	0.04111		55.52	0.00201	0.00075	0.00329		55.52	0.00584	0.02206	0.10217	0.0433567
55.58	0.4654	-0.0227	0.0445		55.58	0.45182	-0.02531	0.04112		55.58	0.01358	0.00261	0.00338		55.58	0.03948	0.07676	0.10497	0.0737367
55.64	0.46	-0.0248	0.0449		55.64	0.45176	-0.02536	0.04113		55.64	0.00824	0.00056	0.00377		55.64	0.02395	0.01647	0.11708	0.0525
55.7	0.4541	-0.0235	0.0458		55.7	0.4517	-0.02542	0.04113		55.7	0.0024	0.00192	0.00467		55.7	0.00698	0.05647	0.14503	0.0694933
55.76	0.4596	-0.023	0.0457		55.76	0.45163	-0.02548	0.04114		55.76	0.00797	0.00248	0.00456		55.76	0.02317	0.07294	0.14161	0.07924
55.82	0.4558	-0.0226	0.0446		55.82	0.45157	-0.02554	0.04115		55.82	0.00423	0.00294	0.00345		55.82	0.0123	0.08647	0.10714	0.0686367
55.88	0.4597	-0.0234	0.0452		55.88	0.4515	-0.02559	0.04115		55.88	0.0082	0.00219	0.00405		55.88	0.02384	0.06441	0.12578	0.0713433
55.94	0.4542	-0.0235	0.0438		55.94	0.45144	-0.02565	0.04116		55.94	0.00276	0.00215	0.00264		55.94	0.00802	0.06324	0.08199	0.0510833
56	0.4621	-0.0237	0.0434		56	0.45138	-0.02571	0.04117		56	0.01072	0.00201	0.00223		56	0.03116	0.05912	0.06925	0.0531767
56.06	0.4603	-0.0241	0.0455		56.06	0.45131	-0.02576	0.04117		56.06	0.00899	0.00166	0.00433		56.06	0.02613	0.04882	0.13447	0.0698067
56.12	0.4596	-0.0275	0.0445		56.12	0.45125	-0.02582	0.04118		56.12	0.00835	-0.00168	0.00332		56.12	0.02427	-0.04941	0.10311	0.02599
56.18	0.461	-0.0251	0.0464		56.18	0.45118	-0.02588	0.04119		56.18	0.00982	0.00078	0.00521		56.18	0.02855	0.02294	0.1618	0.0710967
56.24	0.4608	-0.0226	0.0466		56.24	0.45111	-0.02593	0.04119		56.24	0.00969	0.00333	0.00541		56.24	0.02817	0.09794	0.16801	0.09804
56.3	0.4628	-0.0237	0.0462		56.3	0.45105	-0.02599	0.0412		56.3	0.01175	0.00229	0.005		56.3	0.03416	0.06735	0.15528	0.0855967
56.36	0.4626	-0.0255	0.0451		56.36	0.45098	-0.02605	0.04121		56.36	0.01162	0.00055	0.00389		56.36	0.03378	0.01618	0.12081	0.0569233
56.42	0.4623	-0.0236	0.046		56.42	0.45091	-0.0261	0.04121		56.42	0.01139	0.0025	0.00479		56.42	0.03311	0.07353	0.14876	0.0851333
56.48	0.4608	-0.025	0.0448		56.48	0.45085	-0.02616	0.04122		56.48	0.00995	0.00116	0.00358		56.48	0.02892	0.03412	0.11118	0.0580733
56.54	0.4599	-0.0244	0.0455		56.54	0.45078	-0.02622	0.04122		56.54	0.00912	0.00182	0.00428		56.54	0.02651	0.05353	0.13292	0.0709867
56.6	0.4572	-0.0253	0.0457		56.6	0.45071	-0.02627	0.04123		56.6	0.00649	0.00097	0.00447		56.6	0.01887	0.02853	0.13882	0.0620733
56.66	0.462	-0.0243	0.0456		56.66	0.45065	-0.02633	0.04124		56.66	0.01135	0.00203	0.00436		56.66	0.03299	0.05971	0.1354	0.0760333
56.72	0.4679	-0.0229	0.0455		56.72	0.45058	-0.02638	0.04124		56.72	0.01732	0.00348	0.00426		56.72	0.05035	0.10235	0.1323	0.095
56.78	0.4635	-0.0225	0.0428		56.78	0.45051	-0.02644	0.04125		56.78	0.01299	0.00394	0.00155		56.78	0.03776	0.11588	0.04814	0.06726
56.84	0.4661	-0.0232	0.0453		56.84	0.45044	-0.0265	0.04126		56.84	0.01566	0.0033	0.00404		56.84	0.04552	0.09706	0.12547	0.08935
56.9	0.4635	-0.0236	0.0457		56.9	0.45037	-0.02655	0.04126		56.9	0.01313	0.00295	0.00444		56.9	0.03817	0.08676	0.13789	0.0876067
56.96	0.4655	-0.0236	0.0447		56.96	0.4503	-0.02661	0.04127		56.96	0.0152	0.00301	0.00343		56.96	0.04419	0.08853	0.10652	0.0797467
57.02	0.4651	-0.026	0.044		57.02	0.45023	-0.02667	0.04128		57.02	0.01487	0.00067	0.00272		57.02	0.04323	0.01971	0.08447	0.0491367
57.08	0.4667	-0.0254	0.0461		57.08	0.45016	-0.02672	0.04128		57.08	0.01654	0.00132	0.00482		57.08	0.04808	0.03882	0.14969	0.0788633
57.14	0.462	-0.0255	0.0446		57.14	0.45009	-0.02678	0.04129		57.14	0.01191	0.00128	0.00331		57.14	0.03462	0.03765	0.1028	0.0583567
57.2	0.458	-0.0269	0.0455		57.2	0.45002	-0.02683	0.04129		57.2	0.00798	-7e-05	0.00421		57.2	0.0232	-0.00206	0.13075	0.05063
57.26	0.4633	-0.026	0.0455		57.26	0.44995	-0.02689	0.0413		57.26	0.01335	0.00089	0.0042		57.26	0.03881	0.02618	0.13043	0.06514
57.32	0.4577	-0.0248	0.0429		57.32	0.44988	-0.02695	0.04131		57.32	0.00782	0.00215	0.00159		57.32	0.02273	0.06324	0.04938	0.0451167
57.38	0.4541	-0.0254	0.0447		57.38	0.44981	-0.027	0.04131		57.38	0.00429	0.0016	0.00339		57.38	0.01247	0.04706	0.10528	0.0549367
57.44	0.4534	-0.0264	0.0455		57.44	0.44974	-0.02706	0.04132		57.44	0.00366	0.00066	0.00418		57.44	0.01064	0.01941	0.12981	0.0532867
57.5	0.4559	-0.0267	0.0439		57.5	0.44967	-0.02711	0.04132		57.5	0.00623	0.00041	0.00258		57.5	0.01811	0.01206	0.08012	0.0367633
57.56	0.4526	-0.027	0.0463		57.56	0.4496	-0.02717	0.04133		57.56	0.003	0.00017	0.00497		57.56	0.00872	0.005	0.15435	0.0560233
57.62	0.4543	-0.0268	0.045		57.62	0.44953	-0.02722	0.04134		57.62	0.00477	0.00042	0.00366		57.62	0.01387	0.01235	0.11366	0.0466267
57.68	0.4562	-0.0243	0.0439		57.68	0.44945	-0.02728	0.04134		57.68	0.00675	0.00298	0.00256		57.68	0.01962	0.08765	0.0795	0.0622567
57.74	0.4573	-0.0256	0.0457		57.74	0.44938	-0.02734	0.04135		57.74	0.00792	0.00174	0.00435		57.74	0.02302	0.05118	0.13509	0.0697633
57.8	0.4552	-0.0272	0.0449		57.8	0.44931	-0.02739	0.04136		57.8	0.00589	0.00019	0.00354		57.8	0.01712	0.00559	0.10994	0.0442167
57.86	0.4597	-0.0248	0.045		57.86	0.44924	-0.02745	0.04136		57.86	0.01046	0.00265	0.00364		57.86	0.03041	0.07794	0.11304	0.0737967
57.92	0.4563	-0.0259	0.0436		57.92	0.44916	-0.0275	0.04137		57.92	0.00714	0.0016	0.00223		57.92	0.02076	0.04706	0.06925	0.04569
57.98	0.46	-0.0264	0.0443		57.98	0.44909	-0.02756	0.04137		57.98	0.01091	0.00116	0.00293		57.98	0.03172	0.03412	0.09099	0.0522767
58.04	0.4642	-0.0281	0.0442		58.04	0.44902	-0.02761	0.04138		58.04	0.01518	-0.00049	0.00282		58.04	0.04413	-0.01441	0.08758	0.0391
58.1	0.4576	-0.0266	0.0426		58.1	0.44894	-0.02767	0.04139		58.1	0.00866	0.00107	0.00121		58.1	0.02517	0.03147	0.03758	0.0314067
58.16	0.4646	-0.0277	0.0443		58.16	0.44887	-0.02772	0.04139		58.16	0.01573	2e-05	0.00291		58.16	0.04573	0.000588235	0.09037	0.0455627
58.22	0.4691	-0.028	0.0453		58.22	0.44879	-0.02778	0.0414		58.22	0.02031	-0.00022	0.0039		58.22	0.05904	-0.00647	0.12112	0.0578967
58.28	0.4607	-0.0253	0.0431		58.28	0.44872	-0.02783	0.0414		58.28	0.01198	0.00253	0.0017		58.28	0.03483	0.07441	0.0528	0.0540133
58.34	0.4583	-0.0282	0.0439		58.34	0.44864	-0.02789	0.04141		58.34	0.00966	-0.00031	0.00249		58.34	0.02808	-0.00912	0.07733	0.0320967
58.4	0.4541	-0.0269	0.0429		58.4	0.44857	-0.02794	0.04142		58.4	0.00553	0.00104	0.00148		58.4	0.01608	0.03059	0.04596	0.0308767
58.46	0.4507	-0.0261	0.0434		58.46	0.44849	-0.028	0.04142		58.46	0.00221	0.0019	0.00198		58.46	0.00642	0.05588	0.06149	0.0412633
58.52	0.4572	-0.0266	0.0433		58.52	0.44842	-0.02805	0.04143		58.52	0.00878	0.00145	0.00187		58.52	0.02552	0.04265	0.05807	0.04208
58.58	0.4586	-0.028	0.0422		58.58	0.44834	-0.02811	0.04143		58.58	0.01026	0.00011	0.00077		58.58	0.02983	0.00324	0.02391	0.0189933
58.64	0.4522	-0.0294	0.044		58.64	0.44827	-0.02816	0.04144		58.64	0.00393	-0.00124	0.00256		58.64	0.01142	-0.03647	0.0795	0.01815
58.7	0.4493	-0.0278	0.0446		58.7	0.44819	-0.02822	0.04144		58.7	0.00111	0.00042	0.00316		58.7	0.00323	0.01235	0.09814	0.0379067
58.76	0.455	-0.0261	0.0455		58.76	0.44811	-0.02827	0.04145		58.76	0.00689	0.00217	0.00405		58.76	0.02003	0.06382	0.12578	0.0698767
58.82	0.456	-0.0277	0.0459		58.82	0.44804	-0.02833	0.04146		58.82	0.00796	0.00063	0.00444		58.82	0.02314	0.01853	0.13789	0.0598533
58.88	0.4619	-0.0285	0.0432		58.88	0.44796	-0.02838	0.04146		58.88	0.01394	-0.00012	0.00174		58.88	0.04052	-0.00353	0.05404	0.0303433
58.94	0.4533	-0.0291	0.0463		58.94	0.44788	-0.02844	0.04147		58.94	0.00542	-0.00066	0.00483		58.94	0.01576	-0.01941	0.15	0.0487833
59	0.454	-0.0271	0.0463		59	0.4478	-0.02849	0.04147		59	0.0062	0.00139	0.00483		59	0.01802	0.04088	0.15	0.0696333
59.06	0.4562	-0.0304	0.0441		59.06	0.44773	-0.02855	0.04148		59.06	0.00847	-0.00185	0.00262		59.06	0.02462	-0.05441	0.08137	0.0171933
59.12	0.4549	-0.0296	0.0433		59.12	0.44765	-0.0286	0.04149		59.12	0.00725	-0.001	0.00181		59.12	0.02108	-0.02941	0.05621	0.01596
59.18	0.4565	-0.0284	0.0433		59.18	0.44757	-0.02866	0.04149		59.18	0.00893	0.00026	0.00181		59.18	0.02596	0.00765	0.05621	0.02994
59.24	0.4565	-0.0281	0.0427		59.24	0.44749	-0.02871	0.0415		59.24	0.00901	0.00061	0.0012		59.24	0.02619	0.01794	0.03727	0.0271333
59.3	0.4548	-0.028	0.0421		59.3	0.44741	-0.02876	0.0415		59.3	0.00739	0.00076	0.0006		59.3	0.02148	0.02235	0.01863	0.02082
59.36	0.4625	-0.0286	0.0439		59.36	0.44733	-0.02882	0.04151		59.36	0.01517	0.00022	0.00239		59.36	0.0441	0.00647	0.07422	0.0415967
59.42	0.4541	-0.0277	0.0426		59.42	0.44725	-0.02887	0.04151		59.42	0.00685	0.00117	0.00109		59.42	0.01991	0.03441	0.03385	0.02939
59.48	0.4563	-0.0278	0.0437		59.48	0.44717	-0.02893	0.04152		59.48	0.00913	0.00113	0.00218		59.48	0.02654	0.03324	0.0677	0.0424933
59.54	0.4461	-0.0289	0.044		59.54	0.4471	-0.02898	0.04153		59.54	-0.001	8e-05	0.00247		59.54	-0.00291	0.00235	0.07671	0.0253833
59.6	0.458	-0.0286	0.0444		59.6	0.44701	-0.02904	0.04153		59.6	0.01099	0.00044	0.00287		59.6	0.03195	0.01294	0.08913	0.0446733
59.66	0.4578	-0.0283	0.0415		59.66	0.44693	-0.02909	0.04154		59.66	0.01087	0.00079	-4e-05		59.66	0.0316	0.02324	-0.00124	0.0178667
59.72	0.4527	-0.0275	0.0433		59.72	0.44685	-0.02914	0.04154		59.72	0.00585	0.00164	0.00176		59.72	0.01701	0.04824	0.05466	0.03997
59.78	0.4601	-0.0267	0.0422		59.78	0.44677	-0.0292	0.04155		59.78	0.01333	0.0025	0.00065		59.78	0.03875	0.07353	0.02019	0.0441567
59.84	0.4578	-0.0279	0.0446		59.84	0.44669	-0.02925	0.04155		59.84	0.01111	0.00135	0.00305		59.84	0.0323	0.03971	0.09472	0.0555767
59.9	0.4591	-0.0265	0.0419		59.9	0.44661	-0.02931	0.04156		59.9	0.01249	0.00281	0.00034		59.9	0.03631	0.08265	0.01056	0.0431733
59.96	0.4552	-0.0284	0.0416		59.96	0.44653	-0.02936	0.04156		59.96	0.00867	0.00096	4e-05		59.96	0.0252	0.02824	0.00124	0.0182267
60.02	0.4616	-0.0271	0.042		60.02	0.44645	-0.02941	0.04157		60.02	0.01515	0.00231	0.00043		60.02	0.04404	0.06794	0.01335	0.0417767
60.08	0.461	-0.0284	0.0439		60.08	0.44637	-0.02947	0.04158		60.08	0.01463	0.00107	0.00232		60.08	0.04253	0.03147	0.07205	0.0486833
60.14	0.4603	-0.029	0.043		60.14	0.44628	-0.02952	0.04158		60.14	0.01402	0.00052	0.00142		60.14	0.04076	0.01529	0.0441	0.0333833
60.2	0.4552	-0.0284	0.0427		60.2	0.4462	-0.02958	0.04159		60.2	0.009	0.00118	0.00111		60.2	0.02616	0.03471	0.03447	0.03178
60.26	0.456	-0.0297	0.0412		60.26	0.44612	-0.02963	0.04159		60.26	0.00988	-7e-05	-0.00039		60.26	0.02872	-0.00206	-0.01211	0.00485
60.32	0.4617	-0.0292	0.0431		60.32	0.44604	-0.02968	0.0416		60.32	0.01566	0.00048	0.0015		60.32	0.04552	0.01412	0.04658	0.0354067
60.38	0.4554	-0.0288	0.0442		60.38	0.44595	-0.02974	0.0416		60.38	0.00945	0.00094	0.0026		60.38	0.02747	0.02765	0.08075	0.04529
60.44	0.4589	-0.0303	0.0428		60.44	0.44587	-0.02979	0.04161		60.44	0.01303	-0.00051	0.00119		60.44	0.03788	-0.015	0.03696	0.0199467
60.5	0.4677	-0.029	0.0439		60.5	0.44579	-0.02984	0.04161		60.5	0.02191	0.00084	0.00229		60.5	0.06369	0.02471	0.07112	0.0531733
60.56	0.4556	-0.0269	0.044		60.56	0.4457	-0.0299	0.04162		60.56	0.0099	0.003	0.00238		60.56	0.02878	0.08824	0.07391	0.0636433
60.62	0.454	-0.0304	0.0428		60.62	0.44562	-0.02995	0.04162		60.62	0.00838	-0.00045	0.00118		60.62	0.02436	-0.01324	0.03665	0.0159233
60.68	0.4576	-0.0294	0.0426		60.68	0.44553	-0.03	0.04163		60.68	0.01207	0.0006	0.00097		60.68	0.03509	0.01765	0.03012	0.02762
60.74	0.4549	-0.0292	0.0435		60.74	0.44545	-0.03006	0.04164		60.74	0.00945	0.00086	0.00186		60.74	0.02747	0.02529	0.05776	0.03684
60.8	0.4552	-0.03	0.0445		60.8	0.44536	-0.03011	0.04164		60.8	0.00984	0.00011	0.00286		60.8	0.0286	0.00324	0.08882	0.04022
60.86	0.4619	-0.0291	0.0432		60.86	0.44528	-0.03016	0.04165		60.86	0.01662	0.00106	0.00155		60.86	0.04831	0.03118	0.04814	0.0425433
60.92	0.4541	-0.0296	0.0437		60.92	0.44519	-0.03022	0.04165		60.92	0.00891	0.00062	0.00205		60.92	0.0259	0.01824	0.06366	0.0359333
60.98	0.458	-0.03	0.0427		60.98	0.44511	-0.03027	0.04166		60.98	0.01289	0.00027	0.00104		60.98	0.03747	0.00794	0.0323	0.0259033
61.04	0.4599	-0.0305	0.0434		61.04	0.44502	-0.03032	0.04166		61.04	0.01488	-0.00018	0.00174		61.04	0.04326	-0.00529	0.05404	0.03067
61.1	0.4586	-0.0294	0.0424		61.1	0.44494	-0.03038	0.04167		61.1	0.01366	0.00098	0.00073		61.1	0.03971	0.02882	0.02267	0.0304
61.16	0.453	-0.0298	0.0427		61.16	0.44485	-0.03043	0.04167		61.16	0.00815	0.00063	0.00103		61.16	0.02369	0.01853	0.03199	0.0247367
61.22	0.4542	-0.0297	0.0435		61.22	0.44477	-0.03048	0.04168		61.22	0.00943	0.00078	0.00182		61.22	0.02741	0.02294	0.05652	0.0356233
61.28	0.4541	-0.0286	0.0431		61.28	0.44468	-0.03054	0.04168		61.28	0.00942	0.00194	0.00142		61.28	0.02738	0.05706	0.0441	0.0428467
61.34	0.4514	-0.0298	0.0434		61.34	0.44459	-0.03059	0.04169		61.34	0.00681	0.00079	0.00171		61.34	0.0198	0.02324	0.05311	0.03205
61.4	0.4566	-0.0298	0.0431		61.4	0.4445	-0.03064	0.04169		61.4	0.0121	0.00084	0.00141		61.4	0.03517	0.02471	0.04379	0.0345567
61.46	0.4598	-0.0289	0.0418		61.46	0.44442	-0.03069	0.0417		61.46	0.01538	0.00179	0.0001		61.46	0.04471	0.05265	0.00311	0.03349
61.52	0.4572	-0.0306	0.0434		61.52	0.44433	-0.03075	0.0417		61.52	0.01287	0.00015	0.0017		61.52	0.03741	0.00441	0.0528	0.03154
61.58	0.4512	-0.0284	0.0441		61.58	0.44424	-0.0308	0.04171		61.58	0.00696	0.0024	0.00239		61.58	0.02023	0.07059	0.07422	0.0550133
61.64	0.4521	-0.0307	0.0442		61.64	0.44415	-0.03085	0.04171		61.64	0.00795	0.00015	0.00249		61.64	0.02311	0.00441	0.07733	0.03495
61.7	0.4532	-0.0301	0.0432		61.7	0.44407	-0.03091	0.04172		61.7	0.00913	0.00081	0.00148		61.7	0.02654	0.02382	0.04596	0.0321067
61.76	0.4489	-0.0293	0.0454		61.76	0.44398	-0.03096	0.04172		61.76	0.00492	0.00166	0.00368		61.76	0.0143	0.04882	0.11429	0.0591367
61.82	0.4537	-0.0304	0.0431		61.82	0.44389	-0.03101	0.04173		61.82	0.00981	0.00061	0.00137		61.82	0.02852	0.01794	0.04255	0.02967
61.88	0.4489	-0.03	0.0432		61.88	0.4438	-0.03106	0.04173		61.88	0.0051	0.00106	0.00147		61.88	0.01483	0.03118	0.04565	0.0305533
61.94	0.4519	-0.0317	0.0432		61.94	0.44371	-0.03112	0.04174		61.94	0.00819	-0.00058	0.00146		61.94	0.02381	-0.01706	0.04534	0.0173633
62	0.4548	-0.0299	0.0432		62	0.44362	-0.03117	0.04174		62	0.01118	0.00127	0.00146		62	0.0325	0.03735	0.04534	0.0383967
62.06	0.4518	-0.0304	0.0421		62.06	0.44353	-0.03122	0.04175		62.06	0.00827	0.00082	0.00035		62.06	0.02404	0.02412	0.01087	0.0196767
62.12	0.4454	-0.0315	0.0444		62.12	0.44344	-0.03127	0.04175		62.12	0.00196	-0.00023	0.00265		62.12	0.0057	-0.00676	0.0823	0.02708
62.18	0.4445	-0.0298	0.0432		62.18	0.44335	-0.03132	0.04176		62.18	0.00115	0.00152	0.00144		62.18	0.00334	0.04471	0.04472	0.0309233
62.24	0.4374	-0.0311	0.0425		62.24	0.44326	-0.03138	0.04176		62.24	-0.00586	0.00028	0.00074		62.24	-0.01703	0.00824	0.02298	0.00473
[truncated: 5,538 more rows]
