# Supplementary material for: Flavodiiron-mediated O2 photoreduction at photosystem I acceptor-side provides photoprotection to conifer thylakoids in early spring
Source: Nat Commun. 2023 Jun 3;14:3210. doi: 10.1038/s41467-023-38938-z (PMC10239515; doi:10.1038/s41467-023-38938-z)
Supplement: Supplementary file 7 — Source Data [file 41467_2023_38938_MOESM7_ESM.zip › Raw data files/Fig 3 suppl 8/Fig 3e/Fig 3e.xlsx]

## Sheet: S
	Raw recordings					Baseline corrected data					Norm to 50 ug Chl (DF 3)			S	SD	SE		Source data Fig 3e
Time	Oxygen 1	Oxygen 2	Oxygen 3		Time	Oxygen 1	Oxygen 2	Oxygen 3		Time	Oxygen 1	Oxygen 2	Oxygen 3					Time	S	SE	X 0 of set
0	293.132	300.598	290.41		0	0.02792	-0.78824	-1.31255		150	0.19587	1.12482	0.01329	0.44466	0.596068	0.34414		150	0.44466	0.34414	0
0.1	293.151	300.51	290.477		0.1	0.03363	-0.87994	-1.26052		150.1	0.16608	1.27029	0.01566	0.48401	0.685079	0.395531		150.1	0.48401	0.395531	0.1
0.2	293.169	300.426	290.541		0.2	0.03669	-0.96776	-1.21226		150.2	0.12765	1.28352	0.02784	0.47967	0.697941	0.402956		150.2	0.47967	0.402956	0.2
0.3	293.183	300.351	290.604		0.3	0.03662	-1.04715	-1.16525		150.3	0.07488	1.12413	0.03549	0.4115	0.61747	0.356496		150.3	0.4115	0.356496	0.3
0.4	293.196	300.288	290.666		0.4	0.03566	-1.11412	-1.1195		150.4	0.02664	0.80571	0.04317	0.29184	0.445101	0.256979		150.4	0.29184	0.256979	0.4
0.5	293.209	300.241	290.726		0.5	0.03508	-1.16488	-1.0755		150.5	0.00366	0.34185	0.05382	0.13311	0.182506	0.10537		150.5	0.13311	0.10537	0.5
0.6	293.223	300.215	290.785		0.6	0.03426	-1.19516	-1.03214		150.6	-0.00315	-0.21168	0.05883	-0.052	0.141717	0.0818202		150.6	-0.052	0.0818202	0.6
0.7	293.239	300.2	290.847		0.7	0.03619	-1.21364	-0.98576		150.7	-0.00315	-0.6846	0.06159	-0.20872	0.413393	0.238673		150.7	-0.20872	0.238673	0.7
0.8	293.257	300.192	290.907		0.8	0.03988	-1.22596	-0.94139		150.8	0.01191	-0.9393	0.06774	-0.28655	0.565987	0.326773		150.8	-0.28655	0.326773	0.8
0.9	293.274	300.19	290.964		0.9	0.04282	-1.23188	-0.90041		150.9	0.01719	-1.04028	0.07089	-0.3174	0.626608	0.361772		150.9	-0.3174	0.361772	0.9
1	293.291	300.194	291.021		1	0.04626	-1.23264	-0.85943		151	0.000968325	-1.05834	0.07365	-0.327907	0.633616	0.365819		151	-0.327907	0.365819	1
1.1	293.312	300.202	291.075		1.1	0.05272	-1.22826	-0.82046		151.1	-0.02955	-1.02894	0.0843	-0.32473	0.612515	0.353636		151.1	-0.32473	0.353636	1.1
1.2	293.334	300.216	291.125		1.2	0.06056	-1.21847	-0.78639		151.2	-0.06951	-1.0131	0.10062	-0.32733	0.599955	0.346384		151.2	-0.32733	0.346384	1.2
1.3	293.358	300.233	291.174		1.3	0.07066	-1.20555	-0.75383		151.3	-0.10683	-1.06131	0.11469	-0.35115	0.624911	0.360792		151.3	-0.35115	0.360792	1.3
1.4	293.382	300.248	291.224		1.4	0.08038	-1.19401	-0.71951		151.4	-0.13923	-1.13631	0.11745	-0.38603	0.662315	0.382388		151.4	-0.38603	0.382388	1.4
1.5	293.405	300.335	291.268		1.5	0.08935	-1.11137	-0.69096		151.5	-0.15999	-1.16454	0.12735	-0.39906	0.678315	0.391625		151.5	-0.39906	0.391625	1.5
1.6	293.43	300.622	291.31		1.6	0.10007	-0.82826	-0.66455		151.6	-0.17883	-1.14681	0.14142	-0.39474	0.670706	0.387232		151.6	-0.39474	0.387232	1.6
1.7	293.453	301.043	291.356		1.7	0.10854	-0.4115	-0.63463		151.7	-0.19239	-1.07181	0.15774	-0.36882	0.633478	0.365739		151.7	-0.36882	0.365739	1.7
1.8	293.472	301.408	291.4		1.8	0.11412	-0.05039	-0.60609		151.8	-0.19392	-0.96969	0.18537	-0.32608	0.588762	0.339922		151.8	-0.32608	0.339922	1.8
1.9	293.492	301.649	291.441		1.9	0.11957	0.18688	-0.58131		151.9	-0.19467	-0.83286	0.20244	-0.27503	0.522307	0.301554		151.9	-0.27503	0.301554	1.9
2	293.511	301.767	291.481		2	0.12489	0.30016	-0.55679		152	-0.20562	-0.60789	0.20295	-0.20352	0.405424	0.234072		152	-0.20352	0.234072	2
2.1	293.526	301.774	291.52		2.1	0.12557	0.30392	-0.5339		152.1	-0.22221	-0.32526	0.20193	-0.11518	0.279417	0.161322		152.1	-0.11518	0.161322	2.1
2.2	293.543	301.706	291.555		2.2	0.12864	0.23105	-0.5144		152.2	-0.2433	0.01353	0.19902	-0.01025	0.222117	0.128239		152.2	-0.01025	0.128239	2.2
2.3	293.564	301.593	291.591		2.3	0.13509	0.11448	-0.49439		152.3	-0.26028	0.43332	0.18294	0.11866	0.351239	0.202788		152.3	0.11866	0.202788	2.3
2.4	293.581	301.456	291.629		2.4	0.13828	-0.02697	-0.47201		152.4	-0.26556	0.84558	0.15819	0.24607	0.560759	0.323754		152.4	0.24607	0.323754	2.4
2.5	293.596	301.307	291.667		2.5	0.13921	-0.17973	-0.44974		152.5	-0.27573	1.12824	0.13344	0.32865	0.722055	0.416879		152.5	0.32865	0.416879	2.5
2.6	293.613	301.159	291.702		2.6	0.14178	-0.3316	-0.43049		152.6	-0.29232	1.23186	0.10944	0.34966	0.789975	0.456092		152.6	0.34966	0.456092	2.6
2.7	293.626	301.021	291.733		2.7	0.14032	-0.47368	-0.41577		152.7	-0.31383	1.21341	0.08055	0.32671	0.792819	0.457734		152.7	0.32671	0.457734	2.7
2.8	293.636	300.897	291.763		2.8	0.13597	-0.60144	-0.40154		152.8	-0.33021	1.09323	0.05241	0.27181	0.736646	0.425303		152.8	0.27181	0.425303	2.8
2.9	293.65	300.788	291.792		2.9	0.1364	-0.715	-0.38807		152.9	-0.33765	0.85395	0.03444	0.18358	0.609639	0.351975		152.9	0.18358	0.351975	2.9
3	293.663	300.695	291.821		3	0.13519	-0.81223	-0.37536		153	-0.33942	0.55101	0.02211	0.0779	0.447829	0.258554		153	0.0779	0.258554	3
3.1	293.674	300.616	291.849		3.1	0.13148	-0.89465	-0.36289		153.1	-0.33969	0.28497	0.02259	-0.01071	0.313659	0.181091		153.1	-0.01071	0.181091	3.1
3.2	293.684	300.551	291.876		3.2	0.12763	-0.96425	-0.35156		153.2	-0.32715	0.06945	0.02988	-0.07594	0.218452	0.126123		153.2	-0.07594	0.126123	3.2
3.3	293.692	300.498	291.901		3.3	0.12153	-1.02053	-0.34261		153.3	-0.30366	-0.01005	0.03114	-0.09419	0.182572	0.105408		153.3	-0.09419	0.105408	3.3
3.4	293.697	300.458	291.923		3.4	0.11266	-1.06501	-0.33617		153.4	-0.27756	0.2319	0.03312	-0.00418	0.25677	0.148246		153.4	-0.00418	0.148246	3.4
3.5	293.704	300.425	291.947		3.5	0.1053	-1.1017	-0.3276		153.5	-0.24165	0.6351	0.04644	0.14663	0.446879	0.258006		153.5	0.14663	0.258006	3.5
3.6	293.716	300.402	291.972		3.6	0.10359	-1.1291	-0.31903		153.6	-0.2001	0.97617	0.05409	0.27672	0.618931	0.35734		153.6	0.27672	0.35734	3.6
3.7	293.731	300.39	291.996		3.7	0.10389	-1.14544	-0.31071		153.7	-0.1623	1.18683	0.04818	0.35757	0.72583	0.419058		153.7	0.35757	0.419058	3.7
3.8	293.748	300.382	292.021		3.8	0.10671	-1.15663	-0.30126		153.8	-0.13392	1.26033	0.03813	0.38818	0.760187	0.438894		153.8	0.38818	0.438894	3.8
3.9	293.769	300.381	292.047		3.9	0.11354	-1.16204	-0.29105		153.9	-0.10971	1.2366	0.03675	0.38788	0.738652	0.426461		153.9	0.38788	0.426461	3.9
4	293.793	300.387	292.073		4	0.12339	-1.16017	-0.2811		154	-0.08133	1.0968	0.03684	0.35077	0.648777	0.374572		154	0.35077	0.374572	4
4.1	293.815	300.395	292.101		4.1	0.1311	-1.15579	-0.26914		154.1	-0.05562	0.80967	0.03018	0.26141	0.476741	0.275247		154.1	0.26141	0.275247	4.1
4.2	293.835	300.405	292.132		4.2	0.13768	-1.1504	-0.25315		154.2	-0.04305	0.37521	0.04311	0.12509	0.220853	0.127509		154.2	0.12509	0.127509	4.2
4.3	293.86	300.417	292.164		4.3	0.14803	-1.14225	-0.23767		154.3	-0.03729	-0.17043	0.07302	-0.0449	0.121903	0.0703809		154.3	-0.0449	0.0703809	4.3
4.4	293.882	300.429	292.194		4.4	0.15625	-1.1341	-0.2227		154.4	-0.0357	-0.78726	0.09573	-0.24241	0.476408	0.275054		154.4	-0.24241	0.275054	4.4
4.5	293.901	300.439	292.228		4.5	0.16094	-1.12783	-0.20533		154.5	-0.03255	-1.41882	0.11394	-0.44581	0.845829	0.488339		154.5	-0.44581	0.488339	4.5
4.6	293.919	300.454	292.262		4.6	0.16514	-1.11754	-0.18671		154.6	-0.00948	-1.98027	0.14082	-0.61631	1.18361	0.683359		154.6	-0.61631	0.683359	4.6
4.7	293.935	300.47	292.295		4.7	0.1667	-1.10537	-0.16985		154.7	0.01476	-2.29605	0.16317	-0.70604	1.37899	0.796159		154.7	-0.70604	0.796159	4.7
4.8	293.947	300.531	292.327		4.8	0.16424	-1.04886	-0.15286		154.8	0.01749	-2.31111	0.17043	-0.70773	1.39067	0.802905		154.8	-0.70773	0.802905	4.8
4.9	293.959	300.687	292.361		4.9	0.16278	-0.89663	-0.13525		154.9	0.01083	-2.17695	0.17469	-0.66381	1.31298	0.758047		154.9	-0.66381	0.758047	4.9
5	293.971	300.885	292.391		5	0.16019	-0.70296	-0.1209		155	0.00603	-2.0469	0.18576	-0.61837	1.2404	0.716147		155	-0.61837	0.716147	5
5.1	293.981	301.049	292.418		5.1	0.15572	-0.54219	-0.10931		155.1	-0.01269	-1.97832	0.18813	-0.60096	1.19705	0.691116		155.1	-0.60096	0.691116	5.1
5.2	293.992	301.241	292.448		5.2	0.15326	-0.35492	-0.09597		155.2	-0.05328	-1.81062	0.18183	-0.56069	1.08884	0.62864		155.2	-0.56069	0.62864	5.2
5.3	294.007	301.582	292.475		5.3	0.15394	-0.01792	-0.08451		155.3	-0.08709	-1.47222	0.18045	-0.45962	0.887081	0.512157		155.3	-0.45962	0.512157	5.3
5.4	294.022	301.998	292.498		5.4	0.15461	0.39419	-0.07744		155.4	-0.11034	-1.09989	0.18546	-0.34159	0.673156	0.388647		155.4	-0.34159	0.388647	5.4
5.5	294.038	302.321	292.523		5.5	0.15642	0.71347	-0.06837		155.5	-0.12945	-0.81423	0.18183	-0.25395	0.509568	0.294199		155.5	-0.25395	0.294199	5.5
5.6	294.057	302.497	292.548		5.6	0.16175	0.88504	-0.05917		155.6	-0.14142	-0.67518	0.18231	-0.21143	0.433011	0.249999		155.6	-0.21143	0.249999	5.6
5.7	294.08	302.537	292.569		5.7	0.17009	0.92096	-0.05386		155.7	-0.15375	-0.62052	0.18885	-0.19514	0.406269	0.23456		155.7	-0.19514	0.23456	5.7
5.8	294.101	302.471	292.588		5.8	0.1773	0.85085	-0.05006		155.8	-0.16041	-0.60807	0.18369	-0.19493	0.397007	0.229212		155.8	-0.19493	0.229212	5.8
5.9	294.119	302.344	292.611		5.9	0.18049	0.72058	-0.04262		155.9	-0.16407	-0.67437	0.18228	-0.21872	0.430932	0.248799		155.9	-0.21872	0.248799	5.9
6	294.133	302.336	292.636		6	0.18066	0.70788	-0.03392		156	-0.1632	-0.75765	0.18279	-0.24602	0.475659	0.274622		156	-0.24602	0.274622	6
6.1	294.144	302.569	292.659		6.1	0.17808	0.93698	-0.02699		156.1	-0.15897	-0.81075	0.17499	-0.26491	0.501337	0.289447		156.1	-0.26491	0.289447	6.1
6.2	294.154	302.94	292.681		6.2	0.1731	1.304	-0.0208		156.2	-0.1581	-0.8262	0.15741	-0.27563	0.502227	0.289961		156.2	-0.27563	0.289961	6.2
6.3	294.162	303.302	292.703		6.3	0.16712	1.66222	-0.01411		156.3	-0.16326	-0.65169	0.14319	-0.22392	0.400897	0.231458		156.3	-0.22392	0.231458	6.3
6.4	294.17	303.566	292.725		6.4	0.16127	1.92185	-0.00843		156.4	-0.1707	-0.26619	0.12222	-0.10489	0.202395	0.116853		156.4	-0.10489	0.116853	6.4
6.5	294.176	303.716	292.744		6.5	0.15328	2.06766	-0.00488		156.5	-0.18339	0.13062	0.09144	0.01289	0.171109	0.0987896		156.5	0.01289	0.0987896	6.5
6.6	294.185	303.785	292.766		6.6	0.14743	2.13297	0.00168		156.6	-0.20325	0.40722	0.06819	0.09072	0.305858	0.176587		156.6	0.09072	0.176587	6.6
6.7	294.198	303.786	292.789		6.7	0.14685	2.13044	0.00874		156.7	-0.20994	0.50673	0.05475	0.11718	0.362391	0.209226		156.7	0.11718	0.209226	6.7
6.8	294.211	303.703	292.811		6.8	0.14527	2.04313	0.01455		156.8	-0.2136	0.42837	0.04278	0.08585	0.323145	0.186568		156.8	0.08585	0.186568	6.8
6.9	294.223	303.565	292.834		6.9	0.14331	1.90043	0.02149		156.9	-0.22857	0.33606	0.03462	0.04737	0.282531	0.163119		156.9	0.04737	0.163119	6.9
7	294.238	303.417	292.857		7	0.14411	1.74931	0.02931		157	-0.23448	0.41748	0.03663	0.07321	0.327516	0.189091		157	0.07321	0.189091	7
7.1	294.252	303.268	292.879		7.1	0.14454	1.5958	0.03486		157.1	-0.22722	0.65451	0.0375	0.15493	0.452443	0.261218		157.1	0.15493	0.261218	7.1
7.2	294.266	303.105	292.9		7.2	0.14421	1.4291	0.04004		157.2	-0.22032	0.90588	0.03798	0.24118	0.589957	0.340612		157.2	0.24118	0.340612	7.2
7.3	294.281	302.928	292.921		7.3	0.14476	1.24771	0.04535		157.3	-0.19611	1.05246	0.04413	0.30016	0.662492	0.38249		157.3	0.30016	0.38249	7.3
7.4	294.295	302.82	292.939		7.4	0.14507	1.13566	0.04789		157.4	-0.15945	1.11126	0.05103	0.33428	0.681065	0.393213		157.4	0.33428	0.393213	7.4
7.5	294.311	302.815	292.96		7.5	0.14675	1.12685	0.05282		157.5	-0.13521	1.13466	0.0636	0.35435	0.68304	0.394354		157.5	0.35435	0.394354	7.5
7.6	294.328	302.844	292.986		7.6	0.14906	1.15171	0.06378		157.6	-0.1434	1.16859	0.07842	0.36787	0.702257	0.405448		157.6	0.36787	0.405448	7.6
7.7	294.343	302.848	293.017		7.7	0.15074	1.15144	0.07825		157.7	-0.15081	1.23603	0.09321	0.39281	0.740372	0.427454		157.7	0.39281	0.427454	7.7
7.8	294.36	302.787	293.046		7.8	0.15293	1.08699	0.09172		157.8	-0.17595	1.3182	0.11898	0.42041	0.79137	0.456898		157.8	0.42041	0.456898	7.8
7.9	294.373	302.658	293.079		7.9	0.1521	0.95333	0.10859		157.9	-0.20526	1.35477	0.13491	0.42814	0.820312	0.473607		157.9	0.42814	0.473607	7.9
8	294.386	302.476	293.11		8	0.15089	0.76805	0.12457		158	-0.22851	1.25304	0.13917	0.3879	0.771458	0.445402		158	0.3879	0.445402	8
8.1	294.401	302.266	293.137		8.1	0.15195	0.55324	0.13565		158.1	-0.24912	1.1355	0.14832	0.3449	0.712935	0.411613		158.1	0.3449	0.411613	8.1
8.2	294.414	302.047	293.164		8.2	0.15087	0.33015	0.14636		158.2	-0.26748	1.09254	0.156	0.32702	0.695952	0.401808		158.2	0.32702	0.401808	8.2
8.3	294.426	301.833	293.189		8.3	0.14878	0.11245	0.15556		158.3	-0.28056	1.0104	0.14895	0.29293	0.657413	0.379558		158.3	0.29293	0.379558	8.3
8.4	294.439	301.632	293.211		8.4	0.14783	-0.09268	0.16187		158.4	-0.27933	0.84876	0.12948	0.23297	0.571121	0.329737		158.4	0.23297	0.329737	8.4
8.5	294.452	301.453	293.229		8.5	0.14625	-0.27571	0.16403		158.5	-0.26337	0.65358	0.11337	0.16786	0.460897	0.266099		158.5	0.16786	0.266099	8.5
8.6	294.465	301.295	293.245		8.6	0.14504	-0.43725	0.16444		158.6	-0.25311	0.44973	0.09957	0.09873	0.351421	0.202893		158.6	0.09873	0.202893	8.6
8.7	294.481	301.196	293.262		8.7	0.14723	-0.54064	0.1651		158.7	-0.25074	0.27	0.08535	0.03487	0.264015	0.152429		158.7	0.03487	0.152429	8.7
8.8	294.5	301.229	293.278		8.8	0.15192	-0.51189	0.16601		158.8	-0.25176	0.1419	0.06891	-0.01365	0.209414	0.120905		158.8	-0.01365	0.120905	8.8
8.9	294.522	301.358	293.294		8.9	0.16001	-0.38642	0.16566		158.9	-0.25578	0.07485	0.04905	-0.04396	0.183895	0.106172		158.9	-0.04396	0.106172	8.9
9	294.546	301.482	293.31		9	0.16936	-0.26723	0.1662		159	-0.25341	0.0432	0.03297	-0.05908	0.168372	0.0972099		159	-0.05908	0.0972099	9
9.1	294.566	301.596	293.329		9.1	0.17582	-0.15658	0.16962		159.1	-0.23598	-0.000114845	0.01725	-0.0729483	0.141456	0.0816698		159.1	-0.0729483	0.0816698	9.1
9.2	294.587	301.784	293.349		9.2	0.1824	0.0273	0.17316		159.2	-0.21402	-0.09693	0.00756	-0.10113	0.11085	0.0639991		159.2	-0.10113	0.0639991	9.2
9.3	294.604	302.072	293.368		9.3	0.18509	0.31154	0.17646		159.3	-0.19431	-0.27102	-0.000226814	-0.155186	0.139572	0.0805818		159.3	-0.155186	0.0805818	9.3
9.4	294.618	302.36	293.387		9.4	0.18451	0.59528	0.18013		159.4	-0.17574	-0.23181	-0.00915	-0.1389	0.115811	0.0668637		159.4	-0.1389	0.0668637	9.4
9.5	294.631	302.545	293.408		9.5	0.18405	0.77652	0.18481		159.5	-0.16734	0.20493	8.60727e-06	0.0125329	0.186451	0.107647		159.5	0.0125329	0.107647	9.5
9.6	294.644	302.601	293.427		9.6	0.18222	0.82813	0.18874		159.6	-0.16761	0.74307	0.0201	0.19852	0.480843	0.277615		159.6	0.19852	0.277615	9.6
9.7	294.654	302.548	293.446		9.7	0.17838	0.77084	0.19115		159.7	-0.16938	1.09995	0.04056	0.32371	0.68039	0.392823		159.7	0.32371	0.392823	9.7
9.8	294.663	302.42	293.468		9.8	0.17353	0.63856	0.19809		159.8	-0.18096	1.21827	0.06933	0.36888	0.746163	0.430797		159.8	0.36888	0.430797	9.8
9.9	294.674	302.245	293.495		9.9	0.17031	0.45968	0.2088		159.9	-0.19254	1.16931	0.10221	0.35966	0.716498	0.41367		159.9	0.35966	0.41367	9.9
10	294.685	302.049	293.521		10	0.16685	0.26008	0.21888		160	-0.19392	0.9696	0.13212	0.3026	0.600202	0.346527		160	0.3026	0.346527	10
10.1	294.696	301.85	293.548		10.1	0.16351	0.05658	0.23084		160.1	-0.19383	0.68964	0.1605	0.21877	0.444608	0.256695		160.1	0.21877	0.256695	10.1
10.2	294.706	301.68	293.574		10.2	0.15954	-0.11753	0.24079		160.2	-0.19749	0.4368	0.18624	0.14185	0.319466	0.184444		160.2	0.14185	0.184444	10.2
10.3	294.713	301.632	293.598		10.3	0.1528	-0.16917	0.24911		160.3	-0.20982	0.28608	0.2097	0.09532	0.267004	0.154155		160.3	0.09532	0.154155	10.3
10.4	294.723	301.725	293.62		10.4	0.14846	-0.0805	0.25492		160.4	-0.22704	0.23748	0.23622	0.08222	0.267828	0.15463		160.4	0.08222	0.15463	10.4
10.5	294.734	301.875	293.639		10.5	0.14537	0.0662	0.25847		160.5	-0.24012	0.21111	0.26685	0.07928	0.278009	0.160509		160.5	0.07928	0.160509	10.5
10.6	294.743	302.069	293.654		10.6	0.13989	0.25573	0.25787		160.6	-0.24339	0.14031	0.28995	0.06229	0.275097	0.158827		160.6	0.06229	0.158827	10.6
10.7	294.754	302.307	293.666		10.7	0.13655	0.48973	0.25363		160.7	-0.23991	0.00918	0.30516	0.02481	0.272871	0.157542		160.7	0.02481	0.157542	10.7
10.8	294.767	302.516	293.676		10.8	0.13597	0.69483	0.24776		160.8	-0.23265	-0.16377	0.31656	-0.02662	0.299191	0.172738		160.8	-0.02662	0.172738	10.8
10.9	294.781	302.658	293.683		10.9	0.1359	0.83287	0.2395		160.9	-0.23178	-0.35745	0.31443	-0.0916	0.357202	0.206231		160.9	-0.0916	0.206231	10.9
11	294.794	302.746	293.689		11	0.13456	0.91663	0.22973		161	-0.23394	-0.53604	0.29835	-0.15721	0.422454	0.243904		161	-0.15721	0.243904	11
11.1	294.805	302.775	293.695		11.1	0.13185	0.94137	0.21933		161.1	-0.22365	-0.70524	0.27624	-0.21755	0.490768	0.283345		161.1	-0.21755	0.283345	11.1
11.2	294.818	302.768	293.701		11.2	0.13014	0.9308	0.20982		161.2	-0.21714	-0.83973	0.25788	-0.26633	0.550456	0.317806		161.2	-0.26633	0.317806	11.2
11.3	294.827	302.746	293.708		11.3	0.12567	0.90416	0.20118		161.3	-0.21288	-0.92565	0.24897	-0.29652	0.59176	0.341653		161.3	-0.29652	0.341653	11.3
11.4	294.839	302.699	293.719		11.4	0.12308	0.8534	0.19581		161.4	-0.19392	-0.97989	0.24078	-0.31101	0.618701	0.357207		161.4	-0.31101	0.357207	11.4
11.5	294.852	302.632	293.731		11.5	0.12238	0.78217	0.1927		161.5	-0.18102	-1.05975	0.23298	-0.33593	0.660141	0.381132		161.5	-0.33593	0.381132	11.5
11.6	294.864	302.555	293.744		11.6	0.11942	0.70151	0.18984		161.6	-0.17487	-1.17921	0.22821	-0.37529	0.724799	0.418463		161.6	-0.37529	0.418463	11.6
11.7	294.875	302.47	293.759		11.7	0.11645	0.61219	0.18899		161.7	-0.16497	-1.24776	0.2208	-0.39731	0.76135	0.439566		161.7	-0.39731	0.439566	11.7
11.8	294.888	302.365	293.776		11.8	0.11499	0.50353	0.1899		161.8	-0.14904	-1.24926	0.20169	-0.39887	0.75705	0.437083		161.8	-0.39887	0.437083	11.8
11.9	294.898	302.245	293.79		11.9	0.11178	0.37979	0.1883		161.9	-0.13422	-1.26582	0.18222	-0.40594	0.761301	0.439537		161.9	-0.40594	0.439537	11.9
12	294.905	302.148	293.804		12	0.10454	0.27803	0.18632		162	-0.14355	-1.34004	0.16311	-0.44016	0.794259	0.458566		162	-0.44016	0.458566	12
12.1	294.911	302.078	293.818		12.1	0.09618	0.20429	0.18484		162.1	-0.16605	-1.42368	0.13647	-0.48442	0.827367	0.477681		162.1	-0.48442	0.477681	12.1
12.2	294.919	302.007	293.834		12.2	0.0897	0.12941	0.18462		162.2	-0.1908	-1.49151	0.11586	-0.52215	0.853378	0.492698		162.2	-0.52215	0.492698	12.2
12.3	294.927	301.926	293.85		12.3	0.08359	0.04373	0.18453		162.3	-0.21369	-1.53708	0.10467	-0.5487	0.870637	0.502663		162.3	-0.5487	0.502663	12.3
12.4	294.936	301.873	293.861		12.4	0.07899	-0.01305	0.18054		162.4	-0.21471	-1.548	0.0999	-0.55427	0.874854	0.505097		162.4	-0.55427	0.505097	12.4
12.5	294.95	301.889	293.876		12.5	0.07817	-0.000505389	0.17931		162.5	-0.20328	-1.51935	0.10077	-0.54062	0.861131	0.497174		162.5	-0.54062	0.497174	12.5
12.6	294.964	301.968	293.907		12.6	0.07796	0.07435	0.19429		162.6	-0.19413	-1.49331	0.11934	-0.5227	0.855061	0.493669		162.6	-0.5227	0.493669	12.6
12.7	294.974	302.079	293.96		12.7	0.07462	0.1811	0.23213		162.7	-0.17706	-1.479	0.14019	-0.50529	0.858047	0.495394		162.7	-0.50529	0.495394	12.7
12.8	294.985	302.169	294.029		12.8	0.07116	0.26713	0.28541		162.8	-0.15285	-1.46013	0.15087	-0.48737	0.856013	0.494219		162.8	-0.48737	0.494219	12.8
12.9	294.996	302.201	294.094		12.9	0.06807	0.29488	0.33443		162.9	-0.13278	-1.44807	0.15399	-0.47562	0.854285	0.493222		162.9	-0.47562	0.493222	12.9
13	295.003	302.2	294.142		13	0.06108	0.28946	0.36624		163	-0.11193	-1.42128	0.153	-0.46007	0.842906	0.486652		163	-0.46007	0.486652	13
13.1	295.008	302.196	294.171		13.1	0.05209	0.28229	0.37984		163.1	-0.07791	-1.35723	0.14481	-0.43011	0.810595	0.467997		163.1	-0.43011	0.467997	13.1
13.2	295.011	302.178	294.186		13.2	0.04083	0.26017	0.37849		163.2	-0.03408	-1.29276	0.13287	-0.39799	0.779377	0.449973		163.2	-0.39799	0.449973	13.2
13.3	295.013	302.128	294.191		13.3	0.0287	0.20627	0.36809		163.3	0.00522	-1.2822	0.12993	-0.38235	0.781784	0.451363		163.3	-0.38235	0.451363	13.3
13.4	295.021	302.057	294.193		13.4	0.02234	0.13052	0.3538		163.4	0.03696	-1.34472	0.13377	-0.39133	0.827078	0.477513		163.4	-0.39133	0.477513	13.4
13.5	295.021	302.056	294.194		13.5	0.0082	0.1256	0.33964		163.5	0.06987	-1.30215	0.141	-0.36376	0.813447	0.469644		163.5	-0.36376	0.469644	13.5
13.6	295.033	302.154	294.198		13.6	0.00624	0.21992	0.32748		163.6	0.09408	-0.81903	0.1554	-0.18985	0.545748	0.315088		163.6	-0.18985	0.315088	13.6
13.7	295.042	302.259	294.204		13.7	0.000388806	0.32078	0.31797		163.7	0.11229	-0.12564	0.17241	0.05302	0.157617	0.0910003		163.7	0.05302	0.0910003	13.7
13.8	295.055	302.309	294.211		13.8	-0.000565816	0.36648	0.30921		163.8	0.12594	0.54738	0.19434	0.28922	0.226174	0.130581		163.8	0.28922	0.130581	13.8
13.9	295.071	302.299	294.218		13.9	0.00149	0.35228	0.30007		163.9	0.12306	1.032	0.20985	0.45497	0.501603	0.289601		163.9	0.45497	0.289601	13.9
14	295.089	302.271	294.224		14	0.00519	0.32074	0.29068		164	0.1077	1.31727	0.2133	0.54609	0.669945	0.386793		164	0.54609	0.386793	14
14.1	295.109	302.264	294.228		14.1	0.01114	0.3098	0.27902		164.1	0.09537	1.51662	0.21903	0.61034	0.787293	0.454544		164.1	0.61034	0.454544	14.1
14.2	295.126	302.267	294.231		14.2	0.01433	0.30828	0.26574		164.2	0.09963	1.65078	0.20742	0.65261	0.866119	0.500054		164.2	0.65261	0.500054	14.2
14.3	295.141	302.243	294.237		14.3	0.01501	0.28013	0.25597		164.3	0.10764	1.66098	0.20823	0.65895	0.86924	0.501856		164.3	0.65895	0.501856	14.3
14.4	295.154	302.178	294.244		14.4	0.01355	0.21128	0.24721		164.4	0.11943	1.55625	0.19173	0.62247	0.809485	0.467356		164.4	0.62247	0.467356	14.4
14.5	295.165	302.079	294.25		14.5	0.01059	0.10827	0.23707		164.5	0.138	1.38216	0.1722	0.56412	0.70865	0.409139		164.5	0.56412	0.409139	14.5
14.6	295.176	301.96	294.258		14.6	0.00762	-0.01447	0.23006		164.6	0.14679	1.15419	0.1587	0.48656	0.578215	0.333833		164.6	0.48656	0.333833	14.6
14.7	295.187	301.838	294.269		14.7	0.00391	-0.14084	0.22469		164.7	0.14427	0.84786	0.1452	0.37911	0.40595	0.234375		164.7	0.37911	0.234375	14.7
14.8	295.195	301.724	294.278		14.8	-0.00182	-0.25893	0.21794		164.8	0.14022	0.50835	0.12831	0.25896	0.21606	0.124742		164.8	0.25896	0.124742	14.8
14.9	295.202	301.62	294.29		14.9	-0.00881	-0.36621	0.21432		164.9	0.126	0.2265	0.10725	0.15325	0.0641254	0.0370228		164.9	0.15325	0.0370228	14.9
15	295.206	301.532	294.306		15	-0.01931	-0.45867	0.21398		165	0.10425	0.0011631	0.09639	0.0672677	0.057383	0.0331301		165	0.0672677	0.0331301	15
15.1	295.209	301.455	294.321		15.1	-0.02993	-0.53932	0.21351		165.1	0.09534	-0.23508	0.08892	-0.01694	0.188942	0.109086		165.1	-0.01694	0.109086	15.1
15.2	295.218	301.424	294.338		15.2	-0.03516	-0.57438	0.21442		165.2	0.1026	-0.51054	0.07467	-0.11109	0.346216	0.199888		165.2	-0.11109	0.199888	15.2
15.3	295.226	301.506	294.355		15.3	-0.04139	-0.49664	0.21633		165.3	0.10572	-0.73623	0.06609	-0.18814	0.475073	0.274284		165.3	-0.18814	0.274284	15.3
15.4	295.237	301.661	294.37		15.4	-0.04486	-0.34618	0.21548		165.4	0.09981	-0.83871	0.06765	-0.22375	0.532814	0.30762		165.4	-0.22375	0.30762	15.4
15.5	295.254	301.795	294.386		15.5	-0.04229	-0.21631	0.21539		165.5	0.10254	-0.82551	0.06018	-0.22093	0.52401	0.302537		165.5	-0.22093	0.302537	15.5
15.6	295.272	301.873	294.403		15.6	-0.03822	-0.14209	0.21705		165.6	0.11922	-0.66687	0.05196	-0.16523	0.435733	0.25157		165.6	-0.16523	0.25157	15.6
15.7	295.29	301.942	294.418		15.7	-0.0339	-0.07678	0.21557		165.7	0.14346	-0.4434	0.05541	-0.08151	0.316483	0.182722		165.7	-0.08151	0.182722	15.7
15.8	295.308	302.043	294.43		15.8	-0.03046	0.02055	0.21246		165.8	0.16956	-0.32316	0.05547	-0.03271	0.257924	0.148913		165.8	-0.03271	0.148913	15.8
15.9	295.327	302.134	294.443		15.9	-0.02551	0.10696	0.2091		165.9	0.1968	-0.25983	0.04461	-0.00614	0.232507	0.134238		165.9	-0.00614	0.134238	15.9
16	295.349	302.177	294.459		16	-0.01767	0.14551	0.20963		166	0.21312	-0.12606	0.03225	0.03977	0.169715	0.097985		166	0.03977	0.097985	16
16.1	295.369	302.167	294.473		16.1	-0.01134	0.13155	0.2079		166.1	0.20457	0.02922	0.02703	0.08694	0.101876	0.0588184		166.1	0.08694	0.0588184	16.1
16.2	295.39	302.11	294.483		16.2	-0.00526	0.07125	0.20203		166.2	0.18168	0.14793	0.01503	0.11488	0.0881038	0.0508668		166.2	0.11488	0.0508668	16.2
16.3	295.407	302.031	294.499		16.3	-0.0022	-0.01217	0.20206		166.3	0.14787	0.30093	-0.00636	0.14748	0.153645	0.0887072		166.3	0.14748	0.0887072	16.3
16.4	295.42	301.951	294.517		16.4	-0.00265	-0.09634	0.20473		166.4	0.102	0.46224	-0.01572	0.18284	0.249024	0.143774		166.4	0.18284	0.143774	16.4
16.5	295.433	301.867	294.532		16.5	-0.00386	-0.18403	0.20363		166.5	0.05652	0.47808	-0.02055	0.17135	0.268416	0.15497		166.5	0.17135	0.15497	16.5
16.6	295.445	301.779	294.544		16.6	-0.00657	-0.27624	0.19989		166.6	0.01104	0.40764	-0.02691	0.13059	0.240681	0.138958		166.6	0.13059	0.138958	16.6
16.7	295.455	301.691	294.559		16.7	-0.01079	-0.36858	0.19879		166.7	-0.03861	0.39444	-0.02382	0.11067	0.245863	0.141949		166.7	0.11067	0.141949	16.7
16.8	295.466	301.606	294.576		16.8	-0.01376	-0.45752	0.19957		166.8	-0.08898	0.42237	-0.01095	0.10748	0.275479	0.159048		166.8	0.10748	0.159048	16.8
16.9	295.477	301.526	294.591		16.9	-0.01647	-0.54144	0.19885		166.9	-0.12732	0.43443	0.00459	0.1039	0.293748	0.169595		166.9	0.1039	0.169595	16.9
17	295.485	301.453	294.609		17	-0.0227	-0.6182	0.20139		167	-0.16149	0.4092	0.01293	0.08688	0.292444	0.168842		167	0.08688	0.168842	17
17.1	295.49	301.39	294.631		17.1	-0.03182	-0.68529	0.2077		167.1	-0.19266	0.32592	0.01791	0.05039	0.260811	0.150579		167.1	0.05039	0.150579	17.1
17.2	295.494	301.337	294.653		17.2	-0.04182	-0.74208	0.21351		167.2	-0.20763	0.31767	0.02436	0.0448	0.263246	0.151985		167.2	0.0448	0.151985	17.2
17.3	295.496	301.294	294.676		17.3	-0.05395	-0.78907	0.22095		167.3	-0.21093	0.4635	0.03273	0.0951	0.341513	0.197173		167.3	0.0951	0.197173	17.3
17.4	295.498	301.265	294.702		17.4	-0.06621	-0.82224	0.23116		167.4	-0.21345	0.60069	0.04788	0.14504	0.415675	0.23999		167.4	0.14504	0.23999	17.4
17.5	295.503	301.247	294.731		17.5	-0.07558	-0.84411	0.24425		167.5	-0.21522	0.63915	0.06	0.16131	0.436102	0.251784		167.5	0.16131	0.251784	17.5
17.6	295.507	301.236	294.763		17.6	-0.08545	-0.85995	0.26048		167.6	-0.20118	0.55926	0.06156	0.13988	0.386222	0.222986		167.6	0.13988	0.222986	17.6
17.7	295.512	301.228	294.8		17.7	-0.09533	-0.87202	0.28187		167.7	-0.18975	0.36975	0.0522	0.0774	0.2806	0.162004		167.7	0.0774	0.162004	17.7
17.8	295.519	301.225	294.837		17.8	-0.10256	-0.87907	0.3035		167.8	-0.19191	0.14478	0.03042	-0.00557	0.171206	0.0988458		167.8	-0.00557	0.0988458	17.8
17.9	295.527	301.224	294.871		17.9	-0.10804	-0.88322	0.32124		167.9	-0.19068	-0.08844	0.00675	-0.09079	0.098736	0.0570052		167.9	-0.09079	0.0570052	17.9
18	295.537	301.229	294.91		18	-0.11289	-0.88311	0.34413		168	-0.17097	-0.33375	-0.01656	-0.17376	0.158613	0.0915755		168	-0.17376	0.0915755	18
18.1	295.546	301.238	294.954		18.1	-0.11786	-0.87722	0.37318		168.1	-0.12867	-0.58698	-0.03759	-0.25108	0.294441	0.169996		168.1	-0.25108	0.169996	18.1
18.2	295.554	301.273	294.997		18.2	-0.12334	-0.84633	0.39997		168.2	-0.06111	-0.8466	-0.05298	-0.32023	0.455868	0.263195		168.2	-0.32023	0.263195	18.2
18.3	295.567	301.354	295.031		18.3	-0.1253	-0.76973	0.41859		168.3	0.02493	-1.04517	-0.06384	-0.36136	0.593858	0.342864		168.3	-0.36136	0.342864	18.3
18.4	295.578	301.453	295.054		18.4	-0.12851	-0.6744	0.42565		168.4	0.10116	-1.13898	-0.06981	-0.36921	0.672099	0.388037		168.4	-0.36921	0.388037	18.4
18.5	295.587	301.539	295.07		18.5	-0.13361	-0.59289	0.4253		168.5	0.16194	-1.11447	-0.075	-0.34251	0.678953	0.391994		168.5	-0.34251	0.391994	18.5
18.6	295.6	301.597	295.077		18.6	-0.13381	-0.53927	0.41679		168.6	0.20085	-0.99348	-0.08661	-0.29308	0.623361	0.359897		168.6	-0.29308	0.359897	18.6
18.7	295.615	301.631	295.073		18.7	-0.13351	-0.50901	0.3971		168.7	0.21792	-0.8514	-0.09597	-0.24315	0.549643	0.317337		168.7	-0.24315	0.317337	18.7
18.8	295.628	301.745	295.062		18.8	-0.13472	-0.39912	0.37038		168.8	0.22254	-0.73269	-0.09441	-0.20152	0.486539	0.280904		168.8	-0.20152	0.280904	18.8
18.9	295.641	302	295.045		18.9	-0.1358	-0.14766	0.33725		168.9	0.21963	-0.669	-0.09471	-0.18136	0.450607	0.260158		168.9	-0.18136	0.260158	18.9
19	295.654	302.285	295.026		19	-0.13726	0.13344	0.30261		169	0.21033	-0.38937	-0.0984	-0.09248	0.299894	0.173144		169	-0.09248	0.173144	19
19.1	295.662	302.52	295.016		19.1	-0.14348	0.36392	0.27651		169.1	0.18141	0.26106	-0.10476	0.11257	0.192381	0.111071		169.1	0.11257	0.111071	19.1
19.2	295.665	302.696	295.013		19.2	-0.15411	0.53625	0.25758		169.2	0.14949	0.98232	-0.10809	0.34124	0.569934	0.329051		169.2	0.34124	0.329051	19.2
19.3	295.673	302.795	295.012		19.3	-0.16009	0.63082	0.24077		169.3	0.13227	1.51818	-0.11328	0.51239	0.87965	0.507866		169.3	0.51239	0.507866	19.3
19.4	295.682	303.099	295.016		19.4	-0.16544	0.93088	0.229		169.4	0.11844	1.76691	-0.1155	0.58995	1.02597	0.592342		169.4	0.58995	0.592342	19.4
19.5	295.687	303.279	295.022		19.5	-0.17456	1.1066	0.2191		169.5	0.10122	1.70211	-0.11241	0.56364	0.991713	0.572566		169.5	0.56364	0.572566	19.5
19.6	295.693	303.37	295.026		19.6	-0.1823	1.19376	0.20783		169.6	0.09039	1.4244	-0.1146	0.46673	0.835676	0.482478		169.6	0.46673	0.482478	19.6
19.7	295.699	303.372	295.032		19.7	-0.19117	1.19211	0.19769		169.7	0.0807	1.07508	-0.11754	0.34608	0.639066	0.368965		169.7	0.34608	0.368965	19.7
19.8	295.703	303.365	295.043		19.8	-0.20142	1.18117	0.19282		169.8	0.06912	0.69489	-0.10881	0.2184	0.422134	0.243719		169.8	0.2184	0.243719	19.8
19.9	295.709	303.445	295.054		19.9	-0.20953	1.2564	0.18858		169.9	0.05529	0.29922	-0.08577	0.08958	0.194772	0.112452		169.9	0.08958	0.112452	19.9
20	295.715	303.584	295.061		20	-0.21689	1.39154	0.17969		170	0.04071	-0.09303	-0.06987	-0.04073	0.0714734	0.0412652		170	-0.04073	0.0412652	20
20.1	295.719	303.672	295.074		20.1	-0.22702	1.47606	0.17721		170.1	0.03252	-0.45213	-0.07095	-0.16352	0.255242	0.147364		170.1	-0.16352	0.147364	20.1
20.2	295.725	303.664	295.081		20.2	-0.23576	1.46324	0.16832		170.2	0.02208	-0.76602	-0.07917	-0.27437	0.42878	0.247557		170.2	-0.27437	0.247557	20.2
20.3	295.735	303.561	295.085		20.3	-0.24023	1.35709	0.15629		170.3	0.01881	-0.94764	-0.08511	-0.33798	0.530532	0.306303		170.3	-0.33798	0.306303	20.3
20.4	295.745	303.389	295.092		20.4	-0.2437	1.18059	0.14702		170.4	0.02682	-0.96042	-0.09033	-0.34131	0.539355	0.311397		170.4	-0.34131	0.311397	20.4
20.5	295.754	303.212	295.101		20.5	-0.2493	0.9992	0.14027		170.5	0.04011	-0.83796	-0.09216	-0.29667	0.473413	0.273325		170.5	-0.29667	0.273325	20.5
20.6	295.763	303.088	295.106		20.6	-0.25465	0.87169	0.13013		170.6	0.06171	-0.48258	-0.08454	-0.16847	0.281684	0.162631		170.6	-0.16847	0.162631	20.6
20.7	295.774	303.007	295.111		20.7	-0.25774	0.78677	0.11885		170.7	0.08442	0.08946	-0.08373	0.03005	0.0985686	0.0569086		170.7	0.03005	0.0569086	20.7
20.8	295.782	302.948	295.119		20.8	-0.26334	0.72295	0.1116		170.8	0.09585	0.60423	-0.09195	0.20271	0.360182	0.207951		170.8	0.20271	0.207951	20.8
20.9	295.789	302.889	295.127		20.9	-0.27058	0.66051	0.10334		170.9	0.08841	0.91587	-0.09414	0.30338	0.538228	0.310746		170.9	0.30338	0.310746	20.9
21	295.798	302.839	295.131		21	-0.27605	0.60686	0.09206		171	0.06741	1.06248	-0.09747	0.34414	0.627539	0.36231		171	0.34414	0.36231	21
21.1	295.804	302.861	295.139		21.1	-0.28429	0.62418	0.08355		171.1	0.03324	1.038	-0.10194	0.3231	0.6228	0.359574		171.1	0.3231	0.359574	21.1
21.2	295.804	302.951	295.146		21.2	-0.29831	0.71008	0.07529		171.2	-0.01413	0.84621	-0.0996	0.24416	0.523139	0.302034		171.2	0.24416	0.302034	21.2
21.3	295.804	303.062	295.154		21.3	-0.31258	0.81734	0.06753		171.3	-0.06264	0.57303	-0.08823	0.14072	0.37461	0.216281		171.3	0.14072	0.216281	21.3
21.4	295.807	303.174	295.163		21.4	-0.32321	0.92498	0.06028		171.4	-0.09948	0.28929	-0.07611	0.0379	0.218023	0.125876		171.4	0.0379	0.125876	21.4
21.5	295.81	303.256	295.171		21.5	-0.33408	1.00334	0.05214		171.5	-0.13968	-0.02838	-0.06171	-0.07659	0.0571225	0.0329797		171.5	-0.07659	0.0329797	21.5
21.6	295.815	303.277	295.178		21.6	-0.34333	1.02016	0.04351		171.6	-0.17649	-0.24879	-0.05073	-0.15867	0.100225	0.0578651		171.6	-0.15867	0.0578651	21.6
21.7	295.825	303.233	295.185		21.7	-0.34768	0.97229	0.035		171.7	-0.20316	-0.16398	-0.03972	-0.13562	0.085331	0.0492659		171.7	-0.13562	0.0492659	21.7
21.8	295.835	303.152	295.192		21.8	-0.35215	0.88699	0.02648		171.8	-0.22113	0.12543	-0.03552	-0.04374	0.173426	0.100128		171.8	-0.04374	0.100128	21.8
21.9	295.844	303.079	295.198		21.9	-0.357	0.81023	0.01634		171.9	-0.23196	0.42654	-0.03243	0.05405	0.337661	0.194948		171.9	0.05405	0.194948	21.9
22	295.854	303.048	295.203		22	-0.36084	0.7753	0.00557		172	-0.23409	0.60138	-0.03048	0.11227	0.435644	0.251519		172	0.11227	0.251519	22
22.1	295.867	303.055	295.211		22.1	-0.36205	0.77755	-0.00257		172.1	-0.21024	0.57276	-0.03795	0.10819	0.411449	0.23755		172.1	0.10819	0.23755	22.1
22.2	295.879	303.146	295.222		22.2	-0.36401	0.86483	-0.00718		172.2	-0.17283	0.39681	-0.05145	0.05751	0.300044	0.173231		172.2	0.05751	0.173231	22.2
22.3	295.889	303.361	295.233		22.3	-0.36848	1.07609	-0.01205		172.3	-0.1407	0.17487	-0.06909	-0.01164	0.165443	0.0955187		172.3	-0.01164	0.0955187	22.3
22.4	295.902	303.595	295.245		22.4	-0.36956	1.3062	-0.01541		172.4	-0.10479	-0.04065	-0.0894	-0.07828	0.0334847	0.0193324		172.4	-0.07828	0.0193324	22.4
22.5	295.912	303.749	295.259		22.5	-0.37403	1.45541	-0.01739		172.5	-0.07002	-0.26184	-0.10968	-0.14718	0.101259	0.058462		172.5	-0.14718	0.058462	22.5
22.6	295.914	303.865	295.272		22.6	-0.38629	1.56782	-0.02		172.6	-0.0552	-0.31797	-0.12279	-0.16532	0.13645	0.0787795		172.6	-0.16532	0.0787795	22.6
22.7	295.91	304.038	295.283		22.7	-0.40382	1.73713	-0.02449		172.7	-0.05058	-0.14199	-0.13968	-0.11075	0.0521215	0.0300924		172.7	-0.11075	0.0300924	22.7
22.8	295.901	304.294	295.295		22.8	-0.42714	1.98858	-0.02836		172.8	-0.04182	0.06492	-0.15846	-0.04512	0.111727	0.0645054		172.8	-0.04512	0.0645054	22.8
22.9	295.888	304.604	295.306		22.9	-0.45485	2.2943	-0.0336		172.9	-0.03981	0.17646	-0.16632	-0.00989	0.173338	0.100077		172.9	-0.00989	0.100077	22.9
23	295.874	304.992	295.315		23	-0.48281	2.67916	-0.04061		173	-0.048	0.1569	-0.17604	-0.02238	0.167942	0.0969614		173	-0.02238	0.0969614	23
23.1	295.862	305.447	295.325		23.1	-0.50851	3.12983	-0.04598		173.1	-0.03885	0.05328	-0.18162	-0.05573	0.118356	0.068333		173.1	-0.05573	0.068333	23.1
23.2	295.851	305.841	295.334		23.2	-0.53408	3.51971	-0.0526		173.2	-0.015	-0.10311	-0.18495	-0.10102	0.0849943	0.0490715		173.2	-0.10102	0.0490715	23.2
23.3	295.843	306.064	295.344		23.3	-0.55601	3.73863	-0.0586		173.3	0.01677	-0.33672	-0.18753	-0.16916	0.17746	0.102456		173.3	-0.16916	0.102456	23.3
23.4	295.842	306.079	295.353		23.4	-0.57078	3.74942	-0.0651		173.4	0.0651	-0.63213	-0.18141	-0.24948	0.353564	0.20413		173.4	-0.24948	0.20413	23.4
23.5	295.847	305.922	295.368		23.5	-0.58041	3.58813	-0.06671		173.5	0.1206	-0.94338	-0.18474	-0.33584	0.547847	0.3163		173.5	-0.33584	0.3163	23.5
23.6	295.859	305.684	295.386		23.6	-0.58236	3.34644	-0.06416		173.6	0.16293	-1.22484	-0.19071	-0.41754	0.721156	0.416359		173.6	-0.41754	0.416359	23.6
23.7	295.88	305.45	295.404		23.7	-0.57553	3.10853	-0.06213		173.7	0.19959	-1.45056	-0.19179	-0.48092	0.862233	0.49781		173.7	-0.48092	0.49781	23.7
23.8	295.905	305.265	295.425		23.8	-0.56455	2.91922	-0.05682		173.8	0.23925	-1.6446	-0.19434	-0.53323	0.986589	0.569607		173.8	-0.53323	0.569607	23.8
23.9	295.929	305.109	295.444		23.9	-0.55496	2.75905	-0.05302		173.9	0.27027	-1.79985	-0.19428	-0.57462	1.08621	0.627121		173.9	-0.57462	0.627121	23.9
24	295.951	304.935	295.459		24	-0.54737	2.5813	-0.05475		174	0.28206	-1.89591	-0.19497	-0.60294	1.14487	0.660989		174	-0.60294	0.660989	24
24.1	295.974	304.729	295.468		24.1	-0.53865	2.37102	-0.06138		174.1	0.28857	-1.97241	-0.19302	-0.62562	1.19095	0.687596		174.1	-0.62562	0.687596	24.1
24.2	295.997	304.492	295.476		24.2	-0.52931	2.12997	-0.06913		174.2	0.29658	-2.03757	-0.19974	-0.64691	1.22965	0.709938		174.2	-0.64691	0.709938	24.2
24.3	296.018	304.237	295.485		24.3	-0.52273	1.87107	-0.07551		174.3	0.28578	-2.09673	-0.21513	-0.67536	1.25616	0.725246		174.3	-0.67536	0.725246	24.3
24.4	296.038	303.976	295.494		24.4	-0.51665	1.6064	-0.08201		174.4	0.26253	-2.15775	-0.21468	-0.7033	1.28199	0.740158		174.4	-0.7033	0.740158	24.4
24.5	296.059	303.724	295.504		24.5	-0.50944	1.35002	-0.08814		174.5	0.22794	-2.21427	-0.20784	-0.73139	1.30257	0.752036		174.5	-0.73139	0.752036	24.5
24.6	296.08	303.497	295.515		24.6	-0.50311	1.11914	-0.09288		174.6	0.18021	-2.23308	-0.2025	-0.75179	1.29703	0.748839		174.6	-0.75179	0.748839	24.6
24.7	296.1	303.295	295.528		24.7	-0.49753	0.9135	-0.09574		174.7	0.13284	-2.24022	-0.19827	-0.76855	1.28521	0.742017		174.7	-0.76855	0.742017	24.7
24.8	296.122	303.143	295.539		24.8	-0.48906	0.75723	-0.10061		174.8	0.10167	-2.32125	-0.18879	-0.80279	1.32302	0.763846		174.8	-0.80279	0.763846	24.8
24.9	296.144	303.104	295.549		24.9	-0.4811	0.71376	-0.1061		174.9	0.0882	-2.35929	-0.18459	-0.81856	1.34126	0.774379		174.9	-0.81856	0.774379	24.9
25	296.164	303.153	295.563		25	-0.47577	0.75909	-0.10859		175	0.08229	-2.07663	-0.19131	-0.72855	1.17546	0.678652		175	-0.72855	0.678652	25
25.1	296.185	303.207	295.57		25.1	-0.46831	0.80894	-0.11697		175.1	0.08316	-1.49178	-0.1965	-0.53504	0.840277	0.485134		175.1	-0.53504	0.485134	25.1
25.2	296.209	303.267	295.576		25.2	-0.45834	0.86457	-0.12712		175.2	0.08892	-0.86814	-0.20286	-0.32736	0.490526	0.283206		175.2	-0.32736	0.283206	25.2
25.3	296.236	303.376	295.584		25.3	-0.4461	0.96982	-0.13437		175.3	0.09579	-0.2859	-0.2073	-0.13247	0.201548	0.116364		175.3	-0.13247	0.116364	25.3
25.4	296.264	303.503	295.591		25.4	-0.43186	1.09278	-0.14351		175.4	0.09741	0.21264	-0.19593	0.03804	0.210656	0.121622		175.4	0.03804	0.121622	25.4
25.5	296.295	303.584	295.599		25.5	-0.41535	1.16977	-0.15076		175.5	0.09978	0.58875	-0.174	0.17151	0.386401	0.223089		175.5	0.17151	0.223089	25.5
25.6	296.327	303.6	295.609		25.6	-0.39785	1.18169	-0.15701		175.6	0.09651	0.91659	-0.15999	0.28437	0.562339	0.324666		175.6	0.28437	0.324666	25.6
25.7	296.36	303.555	295.619		25.7	-0.37883	1.13243	-0.16264		175.7	0.07851	1.18491	-0.13581	0.37587	0.708797	0.409224		175.7	0.37587	0.409224	25.7
25.8	296.398	303.465	295.63		25.8	-0.35479	1.03872	-0.16554		175.8	0.06771	1.30401	-0.1071	0.42154	0.769223	0.444111		175.8	0.42154	0.444111	25.8
25.9	296.439	303.352	295.641		25.9	-0.32748	0.92164	-0.164		175.9	0.07308	1.2588	-0.08367	0.41607	0.734022	0.423788		175.9	0.41607	0.423788	25.9
26	296.48	303.228	295.655		26	-0.30092	0.79363	-0.15895		176	0.07848	1.06134	-0.06213	0.35923	0.612096	0.353394		176	0.35923	0.353394	26
26.1	296.523	303.101	295.669		26.1	-0.27186	0.66273	-0.15415		176.1	0.08046	0.73314	-0.04965	0.25465	0.41946	0.242175		176.1	0.25465	0.242175	26.1
26.2	296.565	302.982	295.68		26.2	-0.24405	0.54	-0.15174		176.2	0.08472	0.34467	-0.04542	0.12799	0.198612	0.114669		176.2	0.12799	0.114669	26.2
26.3	296.6	302.876	295.695		26.3	-0.2229	0.42983	-0.14593		176.3	0.08067	-0.05778	-0.05517	-0.01076	0.0791915	0.0457212		176.3	-0.01076	0.0457212	26.3
26.4	296.633	302.782	295.711		26.4	-0.20488	0.33133	-0.13937		176.4	0.05328	-0.50733	-0.08448	-0.17951	0.292137	0.168665		176.4	-0.17951	0.168665	26.4
26.5	296.666	302.698	295.728		26.5	-0.18612	0.24327	-0.13131		176.5	0.0123	-1.02018	-0.11268	-0.37352	0.5635	0.325337		176.5	-0.37352	0.325337	26.5
26.6	296.695	302.63	295.748		26.6	-0.17099	0.17116	-0.12061		176.6	-0.02262	-1.58691	-0.13599	-0.58184	0.87226	0.5036		176.6	-0.58184	0.5036	26.6
26.7	296.72	302.581	295.766		26.7	-0.16027	0.11851	-0.11141		176.7	-0.05946	-2.10087	-0.16305	-0.77446	1.14987	0.663879		176.7	-0.77446	0.663879	26.7
26.8	296.744	302.544	295.784		26.8	-0.15055	0.07755	-0.10347		176.8	-0.09702	-2.36541	-0.18183	-0.88142	1.28587	0.742399		176.8	-0.88142	0.742399	26.8
26.9	296.773	302.519	295.8		26.9	-0.13517	0.04852	-0.09641		176.9	-0.11991	-2.2998	-0.19155	-0.87042	1.2384	0.714989		176.9	-0.87042	0.714989	26.9
27	296.81	302.51	295.814		27	-0.11251	0.03545	-0.09098		177	-0.13224	-2.0511	-0.20016	-0.7945	1.08878	0.628606		177	-0.7945	0.628606	27
27.1	296.846	302.509	295.828		27.1	-0.0901	0.02991	-0.08593		177.1	-0.13854	-1.82046	-0.20499	-0.72133	0.952454	0.5499		177.1	-0.72133	0.5499	27.1
27.2	296.886	302.511	295.841		27.2	-0.06443	0.02851	-0.08301		177.2	-0.12711	-1.60527	-0.20568	-0.64602	0.831663	0.480161		177.2	-0.64602	0.480161	27.2
27.3	296.927	302.518	295.854		27.3	-0.03825	0.03164	-0.07834		177.3	-0.09648	-1.22616	-0.20559	-0.50941	0.623116	0.359756		177.3	-0.50941	0.359756	27.3
27.4	296.962	302.524	295.871		27.4	-0.01647	0.03376	-0.07077		177.4	-0.06207	-0.72648	-0.19914	-0.32923	0.350789	0.202528		177.4	-0.32923	0.202528	27.4
27.5	296.997	302.525	295.885		27.5	0.00343	0.02998	-0.06585		177.5	-0.02655	-0.30894	-0.19455	-0.17668	0.142041	0.0820072		177.5	-0.17668	0.0820072	27.5
27.6	297.03	302.518	295.896		27.6	0.02295	0.01929	-0.06406		177.6	0.01311	-0.08622	-0.19146	-0.08819	0.102299	0.0590625		177.6	-0.08819	0.0590625	27.6
27.7	297.061	302.502	295.908		27.7	0.03983	-0.000565014	-0.06127		177.7	0.04977	-0.11673	-0.18573	-0.08423	0.121067	0.0698981		177.7	-0.08423	0.0698981	27.7
27.8	297.089	302.505	295.921		27.8	0.05319	-0.00146	-0.05773		177.8	0.08229	-0.28818	-0.18078	-0.12889	0.190608	0.110048		177.8	-0.12889	0.110048	27.8
27.9	297.118	302.577	295.931		27.9	0.06844	0.06623	-0.05682		177.9	0.1167	-0.47469	-0.18297	-0.18032	0.295704	0.170725		177.9	-0.18032	0.170725	27.9
28	297.147	302.697	295.941		28	0.08294	0.18166	-0.05529		178	0.15825	-0.69324	-0.19233	-0.24244	0.427951	0.247078		178	-0.24244	0.247078	28
28.1	297.175	302.8	295.954		28.1	0.09668	0.281	-0.05225		178.1	0.20433	-0.96678	-0.19491	-0.31912	0.595353	0.343727		178.1	-0.31912	0.343727	28.1
28.2	297.204	302.86	295.964		28.2	0.11193	0.33739	-0.05071		178.2	0.25155	-1.23093	-0.18729	-0.38889	0.761524	0.439666		178.2	-0.38889	0.439666	28.2
28.3	297.228	302.895	295.97		28.3	0.12203	0.36815	-0.05458		178.3	0.29763	-1.45512	-0.18006	-0.44585	0.9061	0.523137		178.3	-0.44585	0.523137	28.3
28.4	297.247	302.916	295.973		28.4	0.1271	0.38534	-0.05995		178.4	0.33768	-1.6782	-0.17925	-0.50659	1.04705	0.604513		178.4	-0.50659	0.604513	28.4
28.5	297.268	302.914	295.974		28.5	0.13305	0.3788	-0.06872		178.5	0.36492	-1.9284	-0.17955	-0.58101	1.19821	0.691787		178.5	-0.58101	0.691787	28.5
28.6	297.288	302.887	295.969		28.6	0.13951	0.34763	-0.08238		178.6	0.38538	-2.136	-0.16557	-0.63873	1.32561	0.765343		178.6	-0.63873	0.765343	28.6
28.7	297.305	302.84	295.963		28.7	0.1417	0.29662	-0.09768		178.7	0.40698	-2.03916	-0.14025	-0.59081	1.2838	0.741205		178.7	-0.59081	0.741205	28.7
28.8	297.321	302.78	295.957		28.8	0.14363	0.23242	-0.11248		178.8	0.41649	-1.62801	-0.11304	-0.44152	1.06109	0.612623		178.8	-0.44152	0.612623	28.8
28.9	297.341	302.713	295.954		28.9	0.14959	0.16144	-0.12514		178.9	0.42225	-1.16751	-0.08622	-0.27716	0.811898	0.468749		178.9	-0.27716	0.468749	28.9
29	297.364	302.677	295.956		29	0.15893	0.12211	-0.13177		179	0.42801	-0.81744	-0.06732	-0.15225	0.627054	0.36203		179	-0.15225	0.36203	29
29.1	297.389	302.801	295.965		29.1	0.16941	0.2413	-0.13275		179.1	0.42171	-0.64293	-0.06009	-0.09377	0.533119	0.307796		179.1	-0.09377	0.307796	29.1
29.2	297.415	303.074	295.973		29.2	0.18177	0.5111	-0.13322		179.2	0.41052	-0.63012	-0.06267	-0.09409	0.521031	0.300817		179.2	-0.09409	0.300817	29.2
29.3	297.44	303.34	295.983		29.3	0.19224	0.77261	-0.13282		179.3	0.40572	-0.72093	-0.06561	-0.12694	0.565823	0.326678		179.3	-0.12694	0.326678	29.3
29.4	297.46	303.519	295.993		29.4	0.19782	0.94732	-0.13128		179.4	0.39678	-0.88104	-0.07308	-0.18578	0.646322	0.373154		179.4	-0.18578	0.373154	29.4
29.5	297.476	303.601	296.007		29.5	0.20038	1.02556	-0.12724		179.5	0.37581	-1.11468	-0.08733	-0.2754	0.762835	0.440423		179.5	-0.2754	0.440423	29.5
29.6	297.493	303.604	296.021		29.6	0.20332	1.02454	-0.12168		179.6	0.34839	-1.38975	-0.10611	-0.38249	0.901428	0.52044		179.6	-0.38249	0.52044	29.6
29.7	297.513	303.55	296.035		29.7	0.20852	0.96612	-0.11663		179.7	0.31233	-1.66104	-0.12489	-0.4912	1.03643	0.598382		179.7	-0.4912	0.598382	29.7
29.8	297.531	303.458	296.051		29.8	0.21309	0.87052	-0.11032		179.8	0.28002	-1.89618	-0.13914	-0.5851	1.15461	0.666614		179.8	-0.5851	0.666614	29.8
29.9	297.549	303.337	296.067		29.9	0.21666	0.7454	-0.10389		179.9	0.2598	-2.08947	-0.15225	-0.66064	1.25444	0.72425		179.9	-0.66064	0.72425	29.9
30	297.565	303.201	296.079		30	0.21859	0.60571	-0.10098		180	0.2403	-2.24883	-0.162	-0.72351	1.33619	0.771451		180	-0.72351	0.771451	30
30.1	297.578	303.074	296.09		30.1	0.21726	0.47418	-0.09869		180.1	0.21969	-2.35095	-0.17511	-0.76879	1.38434	0.799247		180.1	-0.76879	0.799247	30.1
30.2	297.592	302.958	296.106		30.2	0.21744	0.35471	-0.092		180.2	0.20397	-2.42328	-0.19314	-0.80415	1.4162	0.817641		180.2	-0.80415	0.817641	30.2
30.3	297.61	302.87	296.119		30.3	0.22101	0.26263	-0.08808		180.3	0.20031	-2.43873	-0.20928	-0.8159	1.42025	0.819985		180.3	-0.8159	0.819985	30.3
30.4	297.627	302.839	296.133		30.4	0.22382	0.22732	-0.08303		180.4	0.19779	-2.23635	-0.22014	-0.7529	1.30159	0.751473		180.4	-0.7529	0.751473	30.4
30.5	297.645	302.847	296.151		30.5	0.22739	0.23158	-0.07383		180.5	0.17376	-1.86252	-0.23778	-0.64218	1.07669	0.621628		180.5	-0.64218	0.621628	30.5
30.6	297.664	302.853	296.168		30.6	0.23234	0.23699	-0.06665		180.6	0.13281	-1.47363	-0.25317	-0.53133	0.838566	0.484146		180.6	-0.53133	0.484146	30.6
30.7	297.681	302.84	296.186		30.7	0.2354	0.2218	-0.0577		180.7	0.09108	-1.16046	-0.25761	-0.44233	0.645894	0.372907		180.7	-0.44233	0.372907	30.7
30.8	297.693	302.801	296.205		30.8	0.23319	0.18186	-0.04775		180.8	0.04257	-1.01121	-0.27564	-0.41476	0.540489	0.312052		180.8	-0.41476	0.312052	30.8
30.9	297.702	302.746	296.223		30.9	0.22809	0.12509	-0.03919		180.9	-0.00405	-1.05906	-0.30234	-0.45515	0.543852	0.313993		180.9	-0.45515	0.313993	30.9
31	297.708	302.683	296.239		31	0.21973	0.06066	-0.03237		181	-0.03897	-1.30701	-0.31923	-0.55507	0.666106	0.384576		181	-0.55507	0.384576	31
31.1	297.709	302.622	296.252		31.1	0.20671	-0.00239	-0.02795		181.1	-0.06714	-1.66722	-0.33234	-0.6889	0.857564	0.495115		181.1	-0.6889	0.495115	31.1
31.2	297.709	302.562	296.265		31.2	0.19257	-0.0633	-0.02428		181.2	-0.09567	-1.96869	-0.33981	-0.80139	1.01825	0.58789		181.2	-0.80139	0.58789	31.2
31.3	297.709	302.509	296.275		31.3	0.17842	-0.11769	-0.02338		181.3	-0.10536	-2.15895	-0.34353	-0.86928	1.12322	0.64849		181.3	-0.86928	0.64849	31.3
31.4	297.71	302.464	296.285		31.4	0.16516	-0.16478	-0.0226		181.4	-0.09168	-2.29347	-0.32988	-0.90501	1.20833	0.697627		181.4	-0.90501	0.697627	31.4
31.5	297.712	302.429	296.297		31.5	0.1529	-0.2007	-0.01968		181.5	-0.07989	-2.44683	-0.31173	-0.94615	1.30479	0.753319		181.5	-0.94615	0.753319	31.5
31.6	297.719	302.459	296.307		31.6	0.14592	-0.17281	-0.01902		181.6	-0.0711	-2.65368	-0.30525	-1.01001	1.42827	0.82461		181.6	-1.01001	0.82461	31.6
31.7	297.729	302.564	296.315		31.7	0.1422	-0.06917	-0.01963		181.7	-0.06459	-2.79273	-0.28485	-1.04739	1.51552	0.874983		181.7	-1.04739	0.874983	31.7
31.8	297.741	302.677	296.322		31.8	0.13949	0.04237	-0.02161		181.8	-0.05016	-2.56398	-0.26367	-0.95927	1.39381	0.804719		181.8	-0.95927	0.804719	31.8
31.9	297.756	302.755	296.33		31.9	0.14016	0.11888	-0.02284		181.9	-0.03273	-1.91619	-0.24024	-0.72972	1.03274	0.596252		181.9	-0.72972	0.596252	31.9
32	297.773	302.794	296.339		32	0.1436	0.15694	-0.02319		182	-0.01566	-1.19682	-0.2187	-0.47706	0.631543	0.364622		182	-0.47706	0.364622	32
32.1	297.789	302.802	296.347		32.1	0.14567	0.16335	-0.02467		182.1	0.01197	-0.58218	-0.20922	-0.25981	0.300288	0.173372		182.1	-0.25981	0.173372	32.1
32.2	297.802	302.792	296.355		32.2	0.14383	0.1513	-0.02577		182.2	0.04335	-0.10398	-0.19821	-0.08628	0.121749	0.0702917		182.2	-0.08628	0.0702917	32.2
32.3	297.814	302.773	296.364		32.3	0.142	0.13121	-0.02575		182.3	0.07548	0.18807	-0.18948	0.02469	0.193832	0.111909		182.3	0.02469	0.111909	32.3
32.4	297.826	302.742	296.372		32.4	0.13979	0.09894	-0.02722		182.4	0.09708	0.2823	-0.18678	0.0642	0.236262	0.136406		182.4	0.0642	0.136406	32.4
32.5	297.835	302.714	296.378		32.5	0.13444	0.06867	-0.02984		182.5	0.09528	0.19149	-0.1905	0.03209	0.19868	0.114708		182.5	0.03209	0.114708	32.5
32.6	297.841	302.769	296.388		32.6	0.12708	0.12219	-0.02893		182.6	0.0954	-0.04776	-0.21039	-0.05425	0.152998	0.0883336		182.6	-0.05425	0.0883336	32.6
32.7	297.85	303.019	296.399		32.7	0.12135	0.37078	-0.02765		182.7	0.09927	-0.35148	-0.23481	-0.16234	0.23395	0.135071		182.7	-0.16234	0.135071	32.7
32.8	297.859	303.423	296.409		32.8	0.116	0.77374	-0.02662		182.8	0.08844	-0.64275	-0.25548	-0.26993	0.365809	0.2112		182.8	-0.26993	0.2112	32.8
32.9	297.873	303.805	296.423		32.9	0.1158	1.15421	-0.02131		182.9	0.07614	-0.94911	-0.29499	-0.38932	0.519093	0.299699		182.9	-0.38932	0.299699	32.9
33	297.893	304.058	296.437		33	0.12162	1.40519	-0.01689		183	0.06984	-1.25658	-0.35145	-0.51273	0.677758	0.391304		183	-0.51273	0.391304	33
33.1	297.913	304.165	296.446		33.1	0.12758	1.51146	-0.01686		183.1	0.06279	-1.52412	-0.39849	-0.61994	0.816303	0.471293		183.1	-0.61994	0.471293	33.1
33.2	297.93	304.146	296.454		33.2	0.13102	1.49049	-0.01772		183.2	0.05271	-1.77657	-0.44325	-0.72237	0.946043	0.546198		183.2	-0.72237	0.546198	33.2
33.3	297.944	304.031	296.464		33.3	0.13082	1.37368	-0.01756		183.3	0.05019	-2.02791	-0.49671	-0.82481	1.0772	0.621922		183.3	-0.82481	0.621922	33.3
33.4	297.956	303.856	296.471		33.4	0.12811	1.19796	-0.01942		183.4	0.04878	-2.2668	-0.55503	-0.92435	1.20116	0.693488		183.4	-0.92435	0.693488	33.4
33.5	297.962	303.666	296.475		33.5	0.11999	1.00616	-0.02404		183.5	0.02967	-2.45256	-0.60396	-1.00895	1.28972	0.744621		183.5	-1.00895	0.744621	33.5
33.6	297.964	303.541	296.483		33.6	0.10786	0.87943	-0.02602		183.6	0.00264801	-2.59422	-0.64797	-1.07985	1.35123	0.780132		183.6	-1.07985	0.780132	33.6
33.7	297.968	303.501	296.491		33.7	0.09761	0.83798	-0.027		183.7	-0.01758	-2.70537	-0.69465	-1.1392	1.39795	0.807108		183.7	-1.1392	0.807108	33.7
33.8	297.971	303.483	296.497		33.8	0.08698	0.81827	-0.03024		183.8	-0.0435	-2.70498	-0.7383	-1.16226	1.38046	0.79701		183.8	-1.16226	0.79701	33.8
33.9	297.978	303.443	296.506		33.9	0.07924	0.77695	-0.03009		183.9	-0.09237	-2.38995	-0.78231	-1.08821	1.17894	0.680661		183.9	-1.08821	0.680661	33.9
34	297.99	303.367	296.517		34	0.07791	0.69996	-0.02818		184	-0.14991	-1.83411	-0.84441	-0.94281	0.846401	0.48867		184	-0.94281	0.48867	34
34.1	298.003	303.269	296.525		34.1	0.07645	0.59998	-0.02953		184.1	-0.20745	-1.35249	-0.92349	-0.82781	0.578485	0.333989		184.1	-0.82781	0.333989	34.1
34.2	298.015	303.16	296.531		34.2	0.07475	0.48945	-0.03239		184.2	-0.2601	-1.08759	-1.00707	-0.78492	0.456287	0.263437		184.2	-0.78492	0.263437	34.2
34.3	298.03	303.079	296.538		34.3	0.07555	0.40693	-0.0345		184.3	-0.31917	-1.07775	-1.10235	-0.83309	0.445238	0.257058		184.3	-0.83309	0.257058	34.3
34.4	298.047	303.091	296.548		34.4	0.07849	0.41774	-0.03385		184.4	-0.39366	-1.26843	-1.21911	-0.9604	0.49143	0.283727		184.4	-0.9604	0.283727	34.4
34.5	298.061	303.264	296.557		34.5	0.0832	0.58908	-0.03382		184.5	-0.48324	-1.52652	-1.33848	-1.11608	0.556062	0.321042		184.5	-1.11608	0.321042	34.5
34.6	298.071	303.595	296.565		34.6	0.09121	0.91856	-0.03467		184.6	-0.59052	-1.77222	-1.45863	-1.27379	0.61215	0.353425		184.6	-1.27379	0.353425	34.6
34.7	298.085	303.94	296.578		34.7	0.10173	1.26185	-0.03088		184.7	-0.70611	-1.99641	-1.58895	-1.43049	0.659584	0.380811		184.7	-1.43049	0.380811	34.7
34.8	298.1	304.17	296.595		34.8	0.11402	1.49034	-0.02356		184.8	-0.83373	-2.22777	-1.71738	-1.59296	0.705299	0.407205		184.8	-1.59296	0.407205	34.8
34.9	298.115	304.262	296.609		34.9	0.1258	1.58054	-0.01889		184.9	-0.9693	-2.46402	-1.84206	-1.75846	0.750859	0.433508		184.9	-1.75846	0.433508	34.9
35	298.129	304.236	296.623		35	0.13733	1.55304	-0.01359		185	-1.0992	-2.70177	-1.97613	-1.9257	0.802474	0.463309		185	-1.9257	0.463309	35
35.1	298.146	304.131	296.638		35.1	0.15149	1.4469	-0.00816		185.1	-1.22343	-2.94783	-2.11173	-2.09433	0.862332	0.497867		185.1	-2.09433	0.497867	35.1
35.2	298.159	303.986	296.649		35.2	0.16139	1.30083	-0.00575		185.2	-1.3458	-3.19728	-2.24091	-2.26133	0.925909	0.534574		185.2	-2.26133	0.534574	35.2
35.3	298.17	303.824	296.661		35.3	0.16915	1.13679	-0.00333		185.3	-1.46175	-3.47877	-2.36445	-2.43499	1.01036	0.583331		185.3	-2.43499	0.583331	35.3
35.4	298.18	303.667	296.676		35.4	0.17679	0.9789	0.00247		185.4	-1.55397	-3.81639	-2.48835	-2.61957	1.1369	0.656392		185.4	-2.61957	0.656392	35.4
35.5	298.184	303.548	296.689		35.5	0.17789	0.85832	0.00627		185.5	-1.63413	-4.1589	-2.61828	-2.80377	1.27256	0.734716		185.5	-2.80377	0.734716	35.5
35.6	298.187	303.46	296.698		35.6	0.17749	0.76902	0.00604		185.6	-1.71729	-4.37331	-2.73843	-2.94301	1.33978	0.77352		185.6	-2.94301	0.77352	35.6
35.7	298.19	303.4	296.711		35.7	0.17809	0.70685	0.01021		185.7	-1.79181	-4.44564	-2.86875	-3.0354	1.33474	0.770613		185.7	-3.0354	0.770613	35.7
35.8	298.194	303.362	296.723		35.8	0.17894	0.66717	0.01326		185.8	-1.85688	-4.4637	-3.02055	-3.11371	1.3059	0.753964		185.8	-3.11371	0.753964	35.8
35.9	298.196	303.315	296.73		35.9	0.17829	0.61869	0.01077		185.9	-1.92987	-4.50513	-3.18477	-3.20659	1.28777	0.743494		185.9	-3.20659	0.743494	35.9
36	298.195	303.242	296.738		36	0.17412	0.54433	0.01004		186	-2.01945	-4.60197	-3.35316	-3.32486	1.29149	0.745644		186	-3.32486	0.745644	36
36.1	298.194	303.148	296.748		36.1	0.16982	0.44925	0.01082		186.1	-2.11656	-4.77492	-3.51963	-3.47037	1.32986	0.767798		186.1	-3.47037	0.767798	36.1
36.2	298.194	303.049	296.756		36.2	0.16665	0.34827	0.0101		186.2	-2.22387	-4.94259	-3.68238	-3.61628	1.36056	0.785522		186.2	-3.61628	0.785522	36.2
36.3	298.192	302.95	296.766		36.3	0.16186	0.24817	0.0105		186.3	-2.34246	-5.00286	-3.83679	-3.72737	1.33357	0.769938		186.3	-3.72737	0.769938	36.3
36.4	298.189	302.852	296.777		36.4	0.15643	0.14819	0.01204		186.4	-2.45802	-4.96707	-3.98406	-3.80305	1.26428	0.729933		186.4	-3.80305	0.729933	36.4
36.5	298.188	302.758	296.785		36.5	0.15238	0.05336	0.01081		186.5	-2.57247	-4.76844	-4.13058	-3.82383	1.12966	0.652212		186.5	-3.82383	0.652212	36.5
36.6	298.183	302.672	296.79		36.6	0.14432	-0.03494	0.00707		186.6	-2.69181	-4.45191	-4.26768	-3.8038	0.967407	0.558533		186.6	-3.8038	0.558533	36.6
36.7	298.175	302.587	296.798		36.7	0.13374	-0.12085	0.00571		186.7	-2.81607	-4.16889	-4.39953	-3.79483	0.85544	0.493888		186.7	-3.79483	0.493888	36.7
36.8	298.171	302.51	296.808		36.8	0.1263	-0.19922	0.00712		186.8	-2.92824	-3.96162	-4.53963	-3.80983	0.816348	0.471319		186.8	-3.80983	0.471319	36.8
36.9	298.166	302.46	296.817		36.9	0.11849	-0.25084	0.00639		186.9	-3.02538	-3.85497	-4.67448	-3.85161	0.824555	0.476057		186.9	-3.85161	0.476057	36.9
37	298.153	302.51	296.827		37	0.10301	-0.2021	0.00705		187	-3.12549	-3.90771	-4.80666	-3.94662	0.84126	0.485702		187	-3.94662	0.485702	37
37.1	298.143	302.669	296.84		37.1	0.09005	-0.04458	0.01084		187.1	-3.2181	-4.06182	-4.95132	-4.07708	0.866711	0.500396		187.1	-4.07708	0.500396	37.1
37.2	298.135	302.842	296.848		37.2	0.07934	0.12676	0.01024		187.2	-3.30879	-4.20915	-5.10912	-4.20902	0.900165	0.519711		187.2	-4.20902	0.519711	37.2
37.3	298.126	302.966	296.853		37.3	0.06663	0.24861	0.00625		187.3	-3.41532	-4.37832	-5.26584	-4.35316	0.925517	0.534347		187.3	-4.35316	0.534347	37.3
37.4	298.119	303.023	296.858		37.4	0.05706	0.30414	0.00238		187.4	-3.52827	-4.63719	-5.42064	-4.5287	0.950838	0.548967		187.4	-4.5287	0.548967	37.4
37.5	298.119	303.024	296.861		37.5	0.05439	0.30414	-0.00412		187.5	-3.65214	-5.26044	-5.58297	-4.83185	1.03431	0.597158		187.5	-4.83185	0.597158	37.5
37.6	298.123	302.987	296.864		37.6	0.055	0.26533	-0.01013		187.6	-3.78054	-5.2578	-5.74383	-4.92739	1.0225	0.59034		187.6	-4.92739	0.59034	37.6
37.7	298.129	302.927	296.87		37.7	0.05861	0.20392	-0.01336		187.7	-3.90891	-5.43225	-5.90166	-5.08094	1.04179	0.601478		187.7	-5.08094	0.601478	37.7
37.8	298.178	302.954	296.877		37.8	0.10431	0.2293	-0.0156		187.8	-4.03317	-5.04372	-6.05796	-5.04495	1.0124	0.584507		187.8	-5.04495	0.584507	37.8
37.9	298.577	303.12	296.883		37.9	0.5002	0.39448	-0.01896		187.9	-4.14195	-4.52859	-6.21579	-4.96211	1.1028	0.636699		187.9	-4.96211	0.636699	37.9
38	299.386	303.325	296.889		38	1.30659	0.59722	-0.02195		188	-4.25829	-4.16529	-6.21006	-4.87788	1.15464	0.666631		188	-4.87788	0.666631	38
38.1	300.221	303.555	296.898		38.1	2.13835	0.82584	-0.02192		188.1	-4.37991	-4.04772	-6.69648	-5.04137	1.44296	0.833093		188.1	-5.04137	0.833093	38.1
38.2	300.841	303.808	296.909		38.2	2.75531	1.07756	-0.02026		188.2	-4.50639	-4.13211	-6.85242	-5.16364	1.47445	0.851274		188.2	-5.16364	0.851274	38.2
38.3	301.19	303.998	296.921		38.3	3.10172	1.26636	-0.01697		188.3	-4.64157	-4.28433	-7.00008	-5.30866	1.47566	0.851974		188.3	-5.30866	0.851974	38.3
38.4	301.296	304.082	296.934		38.4	3.20507	1.34889	-0.0133		188.4	-4.78353	-4.38342	-7.14096	-5.43597	1.49006	0.860284		188.4	-5.43597	0.860284	38.4
38.5	301.217	304.063	296.948		38.5	3.12327	1.3283	-0.00838		188.5	-4.91985	-4.47009	-7.29462	-5.56152	1.51766	0.876223		188.5	-5.56152	0.876223	38.5
38.6	301.012	303.962	296.961		38.6	2.91511	1.22543	-0.00458		188.6	-5.04108	-4.59744	-7.44906	-5.69586	1.53443	0.885906		188.6	-5.69586	0.885906	38.6
38.7	300.735	303.807	296.971		38.7	2.6351	1.0688	-0.0043		188.7	-5.15553	-4.7553	-7.59708	-5.83597	1.53824	0.888102		188.7	-5.83597	0.888102	38.7
38.8	300.429	303.624	296.981		38.8	2.32595	0.88417	-0.00302		188.8	-5.26545	-4.9422	-7.75755	-5.9884	1.54063	0.889483		188.8	-5.9884	0.889483	38.8
38.9	300.117	303.43	296.994		38.9	2.0114	0.68923	0.000775361		188.9	-5.36859	-5.13174	-7.91838	-6.13957	1.54504	0.892029		188.9	-6.13957	0.892029	38.9
39	299.82	303.26	297.007		39	1.71166	0.51702	0.00419		189	-5.46042	-5.31222	-8.06565	-6.27943	1.54869	0.894134		189	-6.27943	0.894134	39
39.1	299.55	303.253	297.019		39.1	1.43831	0.50861	0.00749		189.1	-5.56167	-5.49384	-8.21898	-6.42483	1.55415	0.897289		189.1	-6.42483	0.897289	39.1
39.2	299.31	303.438	297.033		39.2	1.19561	0.69226	0.01216		189.2	-5.66973	-5.71953	-8.38056	-6.58994	1.55092	0.895425		189.2	-6.58994	0.895425	39.2
39.3	299.107	303.652	297.044		39.3	0.98946	0.90505	0.01457		189.3	-5.78304	-5.95692	-8.54214	-6.7607	1.54522	0.892133		189.3	-6.7607	0.892133	39.3
39.4	298.937	303.792	297.056		39.4	0.81634	1.04398	0.01661		189.4	-5.91294	-6.17583	-8.71431	-6.93436	1.54708	0.893205		189.4	-6.93436	0.893205	39.4
39.5	298.796	303.842	297.068		39.5	0.67274	1.09235	0.01965		189.5	-6.05376	-6.39288	-8.89134	-7.11266	1.54969	0.894712		189.5	-7.11266	0.894712	39.5
39.6	298.679	303.817	297.077		39.6	0.55276	1.06585	0.0193		189.6	-6.201	-6.61896	-9.06687	-7.29561	1.54813	0.893811		189.6	-7.29561	0.893811	39.6
39.7	298.58	303.736	297.083		39.7	0.45087	0.98333	0.01644		189.7	-6.35388	-6.8409	-9.24768	-7.48082	1.5494	0.894547		189.7	-7.48082	0.894547	39.7
39.8	298.503	303.623	297.089		39.8	0.37095	0.8684	0.01358		189.8	-6.50601	-7.05267	-9.42699	-7.66189	1.55287	0.896548		189.8	-7.66189	0.896548	39.8
39.9	298.442	303.491	297.099		39.9	0.30762	0.73489	0.01436		189.9	-6.65022	-7.29945	-9.60666	-7.85211	1.55377	0.897071		189.9	-7.85211	0.897071	39.9
40	298.396	303.353	297.108		40	0.25873	0.59509	0.01413		190	-6.79407	-7.62579	-9.78033	-8.06673	1.54119	0.889805		190	-8.06673	0.889805	40
40.1	298.365	303.217	297.113		40.1	0.22454	0.45793	0.00964		190.1	-6.94206	-8.03613	-9.94494	-8.30771	1.51975	0.877428		190.1	-8.30771	0.877428	40.1
40.2	298.343	303.085	297.121		40.2	0.19952	0.32404	0.00941		190.2	-7.09155	-8.46006	-10.1073	-8.55296	1.51	0.871802		190.2	-8.55296	0.871802	40.2
40.3	298.326	302.96	297.132		40.3	0.17939	0.19831	0.01095		190.3	-7.23048	-8.77392	-10.2685	-8.75763	1.51907	0.877036		190.3	-8.75763	0.877036	40.3
40.4	298.313	302.849	297.142		40.4	0.16316	0.08552	0.01186		190.4	-7.36641	-8.90844	-10.4252	-8.90001	1.5294	0.883001		190.4	-8.90001	0.883001	40.4
40.5	298.302	302.754	297.151		40.5	0.1502	-0.01056	0.01151		190.5	-7.51401	-8.95251	-10.5796	-9.01538	1.53377	0.885524		190.5	-9.01538	0.885524	40.5
40.6	298.292	302.677	297.16		40.6	0.13723	-0.08994	0.01103		190.6	-7.66275	-9.02109	-10.7423	-9.14206	1.54335	0.891056		190.6	-9.14206	0.891056	40.6
40.7	298.283	302.611	297.17		40.7	0.12502	-0.15701	0.01206		190.7	-7.80774	-9.00411	-10.9013	-9.23772	1.55996	0.900643		190.7	-9.23772	0.900643	40.7
40.8	298.28	302.582	297.176		40.8	0.11872	-0.18778	0.0087		190.8	-7.95384	-8.76405	-11.0561	-9.258	1.60904	0.92898		190.8	-9.258	0.92898	40.8
40.9	298.28	302.625	297.18		40.9	0.11568	-0.14582	0.00433		190.9	-8.09805	-8.43318	-11.2128	-9.24801	1.70979	0.987147		190.9	-9.24801	0.987147	40.9
41	298.281	302.71	297.186		41	0.11427	-0.06203	0.00058615		191	-8.23509	-8.18559	-11.3665	-9.26239	1.82237	1.05215		191	-9.26239	1.05215	41
41.1	298.285	302.785	297.188		41.1	0.1155	0.01083	-0.00604		191.1	-8.38122	-8.09817	-11.5194	-9.33293	1.89882	1.09628		191.1	-9.33293	1.09628	41.1
41.2	298.29	302.859	297.187		41.2	0.11735	0.08306	-0.01607		191.2	-8.52618	-8.11812	-11.6742	-9.43951	1.94605	1.12355		191.2	-9.43951	1.12355	41.2
41.3	298.294	303.015	297.187		41.3	0.11871	0.2382	-0.02584		191.3	-8.65719	-8.17425	-11.8313	-9.55424	1.9867	1.14702		191.3	-9.55424	1.14702	41.3
41.4	298.299	303.351	297.186		41.4	0.12044	0.5722	-0.03586		191.4	-8.78559	-8.26317	-11.9921	-9.6803	2.01908	1.16572		191.4	-9.6803	1.16572	41.4
41.5	298.302	303.783	297.184		41.5	0.12104	1.00292	-0.04714		191.5	-8.91171	-8.40558	-12.1549	-9.82405	2.03434	1.17453		191.5	-9.82405	1.17453	41.5
41.6	298.306	304.138	297.184		41.6	0.12165	1.35677	-0.0564		191.6	-9.04275	-8.61093	-12.3221	-9.99193	2.02951	1.17174		191.6	-9.99193	1.17174	41.6
41.7	298.308	304.346	297.183		41.7	0.12099	1.56315	-0.06617		191.7	-9.17754	-8.84532	-12.4912	-10.1714	2.01591	1.16389		191.7	-10.1714	1.16389	41.7
41.8	298.308	304.402	297.182		41.8	0.11745	1.6178	-0.07607		191.8	-9.3048	-9.03936	-12.6487	-10.3309	2.0116	1.1614		191.8	-10.3309	1.1614	41.8
41.9	298.307	304.337	297.187		41.9	0.11441	1.55135	-0.08006		191.9	-9.42981	-9.11058	-12.8095	-10.45	2.04965	1.18337		191.9	-10.45	1.18337	41.9
42	298.309	304.213	297.195		42	0.11287	1.42512	-0.08205		192	-9.55293	-9.05253	-12.9771	-10.5275	2.13612	1.23329		192	-10.5275	1.23329	42
42.1	298.314	304.134	297.201		42.1	0.11498	1.34487	-0.08516		192.1	-9.66474	-8.90214	-13.1323	-10.5664	2.25463	1.30171		192.1	-10.5664	1.30171	42.1
42.2	298.321	304.122	297.211		42.2	0.11923	1.33181	-0.08425		192.2	-9.77994	-8.74764	-13.286	-10.6045	2.3789	1.37346		192.2	-10.6045	1.37346	42.2
42.3	298.328	304.1	297.224		42.3	0.12322	1.3082	-0.08046		192.3	-9.89928	-8.67414	-13.4446	-10.6727	2.47748	1.43037		192.3	-10.6727	1.43037	42.3
42.4	298.335	304.031	297.24		42.4	0.12721	1.23711	-0.07302		192.4	-10.0201	-8.69673	-13.6013	-10.7727	2.53741	1.46497		192.4	-10.7727	1.46497	42.4
42.5	298.346	303.914	297.256		42.5	0.13548	1.11855	-0.06634		192.5	-10.1504	-8.81994	-13.7489	-10.9064	2.54999	1.47224		192.5	-10.9064	1.47224	42.5
42.6	298.364	303.765	297.27		42.6	0.15002	0.96807	-0.06141		192.6	-10.2765	-8.99253	-13.903	-11.0574	2.54665	1.47031		192.6	-11.0574	1.47031	42.6
42.7	298.382	303.601	297.287		42.7	0.16544	0.80252	-0.0541		192.7	-10.4027	-9.13644	-14.0669	-11.202	2.56055	1.47833		192.7	-11.202	1.47833	42.7
42.8	298.4	303.434	297.299		42.8	0.18049	0.63409	-0.0503		192.8	-10.5262	-9.24834	-14.2254	-11.3333	2.58485	1.49237		192.8	-11.3333	1.49237	42.8
42.9	298.451	303.274	297.311		42.9	0.22832	0.47332	-0.04776		192.9	-10.6319	-9.35988	-14.3844	-11.4587	2.61229	1.50821		192.9	-11.4587	1.50821	42.9
43	298.738	303.127	297.322		43	0.5133	0.32422	-0.0461		193	-10.74	-9.48234	-14.5471	-11.5898	2.63715	1.52256		193	-11.5898	1.52256	43
43.1	299.29	302.993	297.331		43.1	1.06156	0.1887	-0.04633		193.1	-10.8518	-9.46914	-14.7083	-11.6764	2.71519	1.56761		193.1	-11.6764	1.56761	43.1
43.2	299.84	302.767	297.338		43.2	1.60907	-0.03852	-0.04819		193.2	-10.973	-9.13299	-14.8654	-11.6571	2.92679	1.68978		193.2	-11.6571	1.68978	43.2
43.3	300.235	302.678	297.342		43.3	2.00132	-0.12858	-0.05318		193.3	-11.1022	-8.64612	-15.0232	-11.5905	3.21647	1.85703		193.3	-11.5905	1.85703	43.3
43.4	300.446	302.606	297.351		43.4	2.20943	-0.20218	-0.05328		193.4	-11.2377	-8.29752	-15.1837	-11.573	3.45529	1.99491		193.4	-11.573	1.99491	43.4
43.5	300.501	302.548	297.36		43.5	2.26077	-0.26196	-0.05351		193.5	-11.3849	-8.14452	-15.343	-11.6242	3.60521	2.08147		193.5	-11.6242	2.08147	43.5
43.6	300.436	302.503	297.364		43.6	2.19342	-0.30805	-0.05938		193.6	-11.5284	-8.14977	-15.5084	-11.7288	3.6834	2.12661		193.6	-11.7288	2.12661	43.6
43.7	300.293	302.468	297.371		43.7	2.04731	-0.3451	-0.06137		193.7	-11.6662	-8.25717	-15.6786	-11.8673	3.71482	2.14475		193.7	-11.8673	2.14475	43.7
43.8	300.108	302.438	297.377		43.8	1.85912	-0.37687	-0.06373		193.8	-11.8063	-8.44029	-15.8455	-12.0307	3.7077	2.14064		193.8	-12.0307	2.14064	43.8
43.9	299.907	302.416	297.384		43.9	1.65511	-0.4001	-0.06646		193.9	-11.9494	-8.67654	-16.0127	-12.2129	3.67519	2.12187		193.9	-12.2129	2.12187	43.9
44	299.706	302.402	297.401		44	1.45172	-0.41567	-0.05815		194	-12.0947	-8.98629	-16.1774	-12.4195	3.60651	2.08222		194	-12.4195	2.08222	44
44.1	299.516	302.394	297.412		44.1	1.2585	-0.42459	-0.05699		194.1	-12.2476	-9.35592	-16.3382	-12.6472	3.50824	2.02548		194.1	-12.6472	2.02548	44.1
44.2	299.344	302.395	297.422		44.2	1.08363	-0.42558	-0.05621		194.2	-12.4129	-9.52248	-16.496	-12.8105	3.50372	2.02287		194.2	-12.8105	2.02287	44.2
44.3	299.193	302.429	297.431		44.3	0.92948	-0.39304	-0.05568		194.3	-12.5816	-9.31785	-16.6444	-12.848	3.67054	2.11919		194.3	-12.848	2.11919	44.3
44.4	299.06	302.593	297.442		44.4	0.79405	-0.231	-0.05364		194.4	-12.7466	-8.89953	-16.7876	-12.8112	3.94441	2.2773		194.4	-12.8112	2.2773	44.4
44.5	298.947	302.871	297.453		44.5	0.67846	0.04547	-0.05198		194.5	-12.9138	-8.49141	-16.9341	-12.7797	4.22293	2.43811		194.5	-12.7797	2.43811	44.5
44.6	298.853	303.136	297.466		44.6	0.58134	0.30976	-0.04663		194.6	-13.0817	-8.20089	-17.07	-12.7842	4.44205	2.56462		194.6	-12.7842	2.56462	44.6
44.7	298.775	303.427	297.478		44.7	0.49979	0.59867	-0.03708		194.7	-13.2429	-8.10063	-17.2041	-12.8492	4.5645	2.63532		194.7	-12.8492	2.63532	44.7
44.8	298.706	303.818	297.488		44.8	0.42842	0.98831	-0.02942		194.8	-13.3988	-8.23476	-17.3476	-12.9937	4.56991	2.63844		194.8	-12.9937	2.63844	44.8
44.9	298.648	304.21	297.498		44.9	0.36747	1.37884	-0.02188		194.9	-13.5536	-8.49024	-17.496	-13.1799	4.51451	2.60645		194.9	-13.1799	2.60645	44.9
45	298.603	304.481	297.506		45	0.31909	1.64815	-0.01573		195	-13.6959	-8.80488	-17.6527	-13.3845	4.43213	2.55889		195	-13.3845	2.55889	45
45.1	298.561	304.601	297.514		45.1	0.2751	1.76736	-0.01083		195.1	-13.8232	-9.18207	-17.8113	-13.6055	4.31873	2.49342		195.1	-13.6055	2.49342	45.1
45.2	298.528	304.591	297.519		45.2	0.23877	1.75506	-0.00832		195.2	-13.9444	-9.58524	-17.9737	-13.8344	4.19529	2.42215		195.2	-13.8344	2.42215	45.2
45.3	298.506	304.489	297.523		45.3	0.21375	1.65156	-0.00619		195.3	-14.0645	-10.0069	-18.1337	-14.0684	4.06343	2.34602		195.3	-14.0684	2.34602	45.3
45.4	298.491	304.326	297.529		45.4	0.19538	1.4874	-0.00305		195.4	-14.185	-10.4489	-18.2938	-14.3092	3.92393	2.26548		195.4	-14.3092	2.26548	45.4
45.5	298.481	304.174	297.534		45.5	0.18305	1.33404	-0.000159721		195.5	-14.3096	-10.8698	-18.4543	-14.5446	3.7977	2.1926		195.5	-14.5446	2.1926	45.5
45.6	298.479	304.113	297.541		45.6	0.17762	1.27149	0.00461		195.6	-14.4436	-11.2364	-18.6057	-14.7619	3.69493	2.13327		195.6	-14.7619	2.13327	45.6
45.7	298.48	304.114	297.549		45.7	0.17646	1.27112	0.00964		195.7	-14.5818	-11.5564	-18.7383	-14.9588	3.60577	2.08179		195.7	-14.9588	2.08179	45.7
45.8	298.483	304.096	297.555		45.8	0.17581	1.25178	0.0134		195.8	-14.7136	-11.8408	-18.8777	-15.144	3.53809	2.04272		195.8	-15.144	2.04272	45.8
45.9	298.49	304.031	297.559		45.9	0.18018	1.18446	0.01516		195.9	-14.8473	-12.0865	-19.0257	-15.3198	3.49363	2.01705		195.9	-15.3198	2.01705	45.9
46	298.499	303.937	297.565		46	0.18643	1.08976	0.01918		196	-14.9949	-12.2858	-19.1631	-15.4813	3.46435	2.00014		196	-15.4813	2.00014	46
46.1	298.504	303.891	297.572		46.1	0.18816	1.04153	0.02345		196.1	-15.1497	-12.2922	-19.307	-15.583	3.52741	2.03655		196.1	-15.583	2.03655	46.1
46.2	298.508	303.906	297.574		46.2	0.18964	1.05523	0.02295		196.2	-15.298	-12.0774	-19.4569	-15.6108	3.69967	2.13601		196.2	-15.6108	2.13601	46.2
46.3	298.512	303.917	297.577		46.3	0.19075	1.06529	0.02382		196.3	-15.4479	-11.8536	-19.6023	-15.6346	3.87775	2.23882		196.3	-15.6346	2.23882	46.3
46.4	298.512	303.885	297.58		46.4	0.18733	1.03176	0.02395		196.4	-15.5899	-11.7416	-19.7485	-15.6933	4.00441	2.31195		196.4	-15.6933	2.31195	46.4
46.5	298.512	303.812	297.581		46.5	0.18467	0.95677	0.02307		196.5	-15.7107	-11.7643	-19.915	-15.7966	4.07603	2.3533		196.5	-15.7966	2.3533	46.5
46.6	298.512	303.754	297.585		46.6	0.1815	0.89749	0.02458		196.6	-15.8361	-11.9044	-20.0822	-15.9409	4.0899	2.36131		196.6	-15.9409	2.36131	46.6
46.7	298.506	303.737	297.592		46.7	0.17256	0.87916	0.0291		196.7	-15.9735	-12.1418	-20.2389	-16.1181	4.05048	2.33855		196.7	-16.1181	2.33855	46.7
46.8	298.5	303.718	297.602		46.8	0.16399	0.85857	0.03701		196.8	-16.1064	-12.4451	-20.4088	-16.3201	3.98612	2.30139		196.8	-16.3201	2.30139	46.8
46.9	298.498	303.672	297.611		46.9	0.15944	0.81059	0.04304		196.9	-16.2424	-12.7424	-20.5745	-16.5198	3.9234	2.26517		196.9	-16.5198	2.26517	46.9
47	298.502	303.635	297.622		47	0.16054	0.77241	0.05195		197	-16.3847	-12.9941	-20.7327	-16.7039	3.87916	2.23963		197	-16.7039	2.23963	47
47.1	298.505	303.632	297.636		47.1	0.16001	0.76764	0.06401		197.1	-16.5293	-13.2624	-20.8973	-16.8964	3.83067	2.21164		197.1	-16.8964	2.21164	47.1
47.2	298.5	303.626	297.65		47.2	0.15258	0.75999	0.07494		197.2	-16.6727	-13.5669	-21.0604	-17.1	3.765	2.17373		197.2	-17.1	2.17373	47.2
47.3	298.498	303.589	297.661		47.3	0.14727	0.72219	0.08423		197.3	-16.8136	-13.8163	-21.2235	-17.2845	3.72599	2.1512		197.3	-17.2845	2.1512	47.3
47.4	298.498	303.519	297.669		47.4	0.14449	0.65022	0.08988		197.4	-16.9563	-14.0183	-21.3844	-17.453	3.70807	2.14086		197.4	-17.453	2.14086	47.4
47.5	298.497	303.418	297.676		47.5	0.14107	0.5476	0.09365		197.5	-17.0903	-14.2745	-21.5505	-17.6384	3.66882	2.11819		197.5	-17.6384	2.11819	47.5
47.6	298.498	303.297	297.68		47.6	0.13891	0.42589	0.09566		197.6	-17.2142	-14.533	-21.7249	-17.824	3.63451	2.09839		197.6	-17.824	2.09839	47.6
47.7	298.501	303.174	297.684		47.7	0.13901	0.30092	0.09767		197.7	-17.3407	-14.6815	-21.8929	-17.9717	3.64689	2.10553		197.7	-17.9717	2.10553	47.7
47.8	298.512	303.052	297.69		47.8	0.14664	0.17745	0.10068		197.8	-17.4638	-14.7504	-22.0583	-18.0908	3.69405	2.13276		197.8	-18.0908	2.13276	47.8
47.9	298.531	302.933	297.695		47.9	0.1632	0.05662	0.10345		197.9	-17.579	-14.7945	-22.2293	-18.2009	3.75622	2.16865		197.9	-18.2009	2.16865	47.9
48	298.556	302.824	297.701		48	0.1849	-0.0534	0.10696		198	-17.6983	-14.5823	-22.3946	-18.2251	3.93271	2.27055		198	-18.2251	2.27055	48
48.1	298.581	302.731	297.711		48.1	0.20698	-0.14848	0.11475		198.1	-17.8207	-13.9832	-22.5461	-18.1166	4.28911	2.47632		198.1	-18.1166	2.47632	48.1
48.2	298.599	302.652	297.72		48.2	0.22228	-0.22874	0.12153		198.2	-17.9431	-13.3161	-22.6933	-17.9842	4.68873	2.70704		198.2	-17.9842	2.70704	48.2
48.3	298.611	302.584	297.726		48.3	0.23167	-0.29807	0.12542		198.3	-18.07	-12.8326	-22.8379	-17.9135	5.00448	2.88934		198.3	-17.9135	2.88934	48.3
48.4	298.618	302.533	297.737		48.4	0.23567	-0.35057	0.13396		198.4	-18.2036	-12.5911	-22.983	-17.9259	5.2015	3.00309		198.4	-17.9259	3.00309	48.4
48.5	298.623	302.499	297.75		48.5	0.23765	-0.38611	0.14401		198.5	-18.3426	-12.5926	-23.1242	-18.0198	5.27322	3.0445		198.5	-18.0198	3.0445	48.5
48.6	298.626	302.473	297.763		48.6	0.23762	-0.41349	0.15494		198.6	-18.4894	-12.735	-23.2617	-18.162	5.27098	3.0432		198.6	-18.162	3.0432	48.6
48.7	298.623	302.459	297.778		48.7	0.23132	-0.42918	0.16737		198.7	-18.6393	-12.9385	-23.4033	-18.327	5.23939	3.02496		198.7	-18.327	3.02496	48.7
48.8	298.618	302.455	297.793		48.8	0.22325	-0.43495	0.18006		198.8	-18.7944	-13.1649	-23.5521	-18.5038	5.19968	3.00204		198.8	-18.5038	3.00204	48.8
48.9	298.614	302.452	297.807		48.9	0.21732	-0.43909	0.19161		198.9	-18.9526	-13.2456	-23.7069	-18.635	5.23789	3.0241		198.9	-18.635	3.0241	48.9
49	298.618	302.452	297.818		49	0.21767	-0.44059	0.1999		199	-19.1028	-13.157	-23.8602	-18.7067	5.36258	3.09609		199	-18.7067	3.09609	49
49.1	298.624	302.454	297.825		49.1	0.22091	-0.43971	0.20505		199.1	-19.2403	-13.1227	-24.0097	-18.7909	5.45742	3.15085		199.1	-18.7909	3.15085	49.1
49.2	298.63	302.46	297.827		49.2	0.22402	-0.43518	0.20493		199.2	-19.369	-13.2504	-24.1581	-18.9259	5.46734	3.15657		199.2	-18.9259	3.15657	49.2
49.3	298.64	302.478	297.826		49.3	0.23141	-0.41934	0.20128		199.3	-19.4805	-13.4595	-24.3118	-19.0839	5.437	3.13905		199.3	-19.0839	3.13905	49.3
49.4	298.652	302.505	297.824		49.4	0.24005	-0.39346	0.19676		199.4	-19.5851	-13.6815	-24.4591	-19.2419	5.397	3.11596		199.4	-19.2419	3.11596	49.4
49.5	298.66	302.533	297.821		49.5	0.24568	-0.36733	0.19148		199.5	-19.6977	-13.9219	-24.5951	-19.4049	5.3426	3.08455		199.5	-19.4049	3.08455	49.5
49.6	298.667	302.55	297.815		49.6	0.24954	-0.3515	0.18332		199.6	-19.8084	-14.1868	-24.731	-19.5754	5.27598	3.04609		199.6	-19.5754	3.04609	49.6
49.7	298.676	302.558	297.811		49.7	0.25592	-0.34546	0.17616		199.7	-19.9228	-14.4765	-24.8648	-19.7547	5.19615	3		199.7	-19.7547	3	49.7
49.8	298.688	302.561	297.809		49.8	0.26507	-0.34357	0.17239		199.8	-20.0392	-14.7508	-24.9935	-19.9278	5.12225	2.95733		199.8	-19.9278	2.95733	49.8
49.9	298.699	302.562	297.809		49.9	0.2727	-0.34444	0.16975		199.9	-20.1532	-14.9871	-25.1239	-20.0881	5.06869	2.92641		199.9	-20.0881	2.92641	49.9
50	298.706	302.559	297.809		50	0.27644	-0.34845	0.16786		200	-20.2609	-15.2019	-25.264	-20.2423	5.03107	2.90469		200	-20.2423	2.90469	50
50.1	298.71	302.555	297.811		50.1	0.27742	-0.3541	0.16711		200.1	-20.3833	-15.4133	-25.4132	-20.4032	4.99996	2.88673		200.1	-20.4032	2.88673	50.1
50.2	298.711	302.55	297.815		50.2	0.27589	-0.361	0.16912		200.2	-20.5124	-15.6303	-25.5612	-20.5679	4.96567	2.86693		200.2	-20.5679	2.86693	50.2
50.3	298.712	302.538	297.82		50.3	0.27436	-0.37444	0.1715		200.3	-20.6283	-15.7757	-25.7081	-20.704	4.96659	2.86746		200.3	-20.704	2.86746	50.3
50.4	298.72	302.521	297.824		50.4	0.27898	-0.39227	0.17313		200.4	-20.7405	-15.6676	-25.8598	-20.756	5.09615	2.94226		200.4	-20.756	2.94226	50.4
50.5	298.728	302.504	297.832		50.5	0.2841	-0.4106	0.17803		200.5	-20.8531	-15.3669	-26.0045	-20.7415	5.31968	3.07132		200.5	-20.7415	3.07132	50.5
50.6	298.731	302.482	297.844		50.6	0.28458	-0.43483	0.18846		200.6	-20.9615	-15.1362	-26.1487	-20.7488	5.50934	3.18082		200.6	-20.7488	3.18082	50.6
50.7	298.731	302.456	297.858		50.7	0.28166	-0.46208	0.20014		200.7	-21.0688	-15.0608	-26.296	-20.8086	5.62211	3.24593		200.7	-20.8086	3.24593	50.7
50.8	298.725	302.435	297.874		50.8	0.27196	-0.48444	0.21295		200.8	-21.1825	-15.1049	-26.449	-20.9121	5.67686	3.27753		200.8	-20.9121	3.27753	50.8
50.9	298.714	302.421	297.89		50.9	0.25837	-0.50038	0.22714		200.9	-21.309	-15.2278	-26.5989	-21.0452	5.69014	3.28521		200.9	-21.0452	3.28521	50.9
51	298.706	302.411	297.905		51	0.24729	-0.51206	0.23958		201	-21.4453	-15.438	-26.7461	-21.2098	5.65775	3.2665		201	-21.2098	3.2665	51
51.1	298.699	302.405	297.916		51.1	0.23747	-0.51908	0.24812		201.1	-21.5771	-15.767	-26.9013	-21.4151	5.56896	3.21524		201.1	-21.4151	3.21524	51.1
51.2	298.689	302.408	297.924		51.2	0.2245	-0.51732	0.25364		201.2	-21.7089	-16.1457	-27.055	-21.6365	5.45502	3.14946		201.2	-21.6365	3.14946	51.2
51.3	298.683	302.418	297.93		51.3	0.21619	-0.50953	0.25716		201.3	-21.8403	-16.3578	-27.2125	-21.8035	5.42742	3.13352		201.3	-21.8035	3.13352	51.3
51.4	298.685	302.429	297.934		51.4	0.21516	-0.49972	0.25854		201.4	-21.9668	-16.2636	-27.3733	-21.8679	5.55552	3.20748		201.4	-21.8679	3.20748	51.4
51.5	298.689	302.469	297.938		51.5	0.21563	-0.46153	0.2603		201.5	-22.094	-15.9923	-27.5206	-21.8689	5.76745	3.32984		201.5	-21.8689	3.32984	51.5
51.6	298.695	302.648	297.946		51.6	0.21887	-0.28316	0.26595		201.6	-22.2224	-15.7141	-27.6644	-21.867	5.98308	3.45433		201.6	-21.867	3.45433	51.6
51.7	298.706	302.971	297.956		51.7	0.22713	0.03791	0.27349		201.7	-22.3437	-15.5167	-27.8227	-21.8943	6.16529	3.55953		201.7	-21.8943	3.55953	51.7
51.8	298.721	303.29	297.965		51.8	0.23954	0.35508	0.28077		201.8	-22.4668	-15.4119	-27.9824	-21.9537	6.30093	3.63784		201.8	-21.9537	3.63784	51.8
51.9	298.736	303.519	297.975		51.9	0.25132	0.58281	0.28793		201.9	-22.5914	-15.396	-28.1375	-22.0417	6.38852	3.68841		201.9	-22.0417	3.68841	51.9
52	298.747	303.663	297.983		52	0.25921	0.72564	0.29408		202	-22.7156	-15.4752	-28.2946	-22.1618	6.42765	3.711		202	-22.1618	3.711	52
52.1	298.752	303.775	297.993		52.1	0.26182	0.83618	0.30137		202.1	-22.8425	-15.6191	-28.4585	-22.3067	6.43645	3.71609		202.1	-22.3067	3.71609	52.1
52.2	298.754	303.88	298		52.2	0.26104	0.93919	0.30601		202.2	-22.5127	-15.8154	-28.6189	-22.3157	6.40403	3.69737		202.2	-22.3157	3.69737	52.2
52.3	298.754	304.01	298.006		52.3	0.25762	1.06807	0.30953		202.3	-20.9665	-16.0743	-28.7734	-21.938	6.40505	3.69796		202.3	-21.938	3.69796	52.3
52.4	298.755	304.202	298.012		52.4	0.25534	1.25812	0.31292		202.4	-18.6636	-16.3961	-28.9259	-21.3285	6.6765	3.85468		202.4	-21.3285	3.85468	52.4
52.5	298.753	304.393	298.017		52.5	0.25129	1.44805	0.31581		202.5	-16.6926	-16.6994	-29.0751	-20.8224	7.14705	4.12635		202.5	-20.8224	4.12635	52.5
52.6	298.751	304.498	298.023		52.6	0.24549	1.55168	0.3197		202.6	-15.4403	-16.7883	-29.2156	-20.4814	7.59397	4.38438		202.6	-20.4814	4.38438	52.6
52.7	298.748	304.496	298.029		52.7	0.23993	1.54805	0.32297		202.7	-14.939	-16.6779	-29.3478	-20.3216	7.86512	4.54093		202.7	-20.3216	4.54093	52.7
52.8	298.741	304.402	298.031		52.8	0.23061	1.45209	0.32259		202.8	-15.0516	-16.5961	-29.48	-20.3759	7.9221	4.57383		202.8	-20.3759	4.57383	52.8
52.9	298.734	304.245	298.031		52.9	0.22066	1.29383	0.31995		202.9	-15.5941	-16.6763	-29.6031	-20.6245	7.7945	4.50016		202.9	-20.6245	4.50016	52.9
53	298.724	304.091	298.032		53	0.2077	1.13808	0.31894		203	-16.4076	-16.9458	-29.7199	-21.0244	7.53529	4.3505		203	-21.0244	4.3505	53
53.1	298.711	304.009	298.032		53.1	0.19172	1.05455	0.31656		203.1	-17.3605	-17.2144	-29.8362	-21.4704	7.24541	4.18314		203.1	-21.4704	4.18314	53.1
53.2	298.701	303.98	298.03		53.2	0.17863	1.02391	0.31203		203.2	-18.3601	-17.2487	-29.9598	-21.8562	7.03987	4.06447		203.2	-21.8562	4.06447	53.2
53.3	298.69	303.941	298.03		53.3	0.16428	0.9836	0.30977		203.3	-19.3533	-17.1541	-30.0814	-22.1963	6.9167	3.99336		203.3	-22.1963	3.99336	53.3
53.4	298.683	303.875	298.032		53.4	0.15446	0.91666	0.30939		203.4	-20.2957	-17.0704	-30.1986	-22.5216	6.84127	3.94981		203.4	-22.5216	3.94981	53.4
53.5	298.682	303.803	298.035		53.5	0.15041	0.84293	0.30939		203.5	-21.163	-16.9238	-30.3206	-22.8025	6.8472	3.95323		203.5	-22.8025	3.95323	53.5
53.6	298.679	303.782	298.04		53.6	0.14486	0.82058	0.31241		203.6	-21.9467	-16.7369	-30.4366	-23.0401	6.91498	3.99236		203.6	-23.0401	3.99236	53.6
53.7	298.678	303.824	298.047		53.7	0.14044	0.8604	0.31743		203.7	-22.6324	-16.5918	-30.5465	-23.2569	6.99828	4.04046		203.7	-23.2569	4.04046	53.7
53.8	298.681	303.885	298.056		53.8	0.14117	0.92058	0.32409		203.8	-23.2187	-16.5206	-30.6682	-23.4691	7.07713	4.08598		203.8	-23.4691	4.08598	53.8
53.9	298.689	303.93	298.067		53.9	0.14566	0.96392	0.33225		203.9	-23.7325	-16.5907	-30.8011	-23.7081	7.10528	4.10223		203.9	-23.7081	4.10223	53.9
54	298.693	303.925	298.075		54	0.14765	0.95752	0.3384		204	-24.191	-16.8262	-30.942	-23.9864	7.06016	4.07618		204	-23.9864	4.07618	54
54.1	298.7	303.864	298.083		54.1	0.15076	0.89497	0.34355		204.1	-24.5798	-17.1382	-31.0848	-24.2676	6.97855	4.02907		204.1	-24.2676	4.02907	54.1
54.2	298.71	303.757	298.091		54.2	0.15827	0.78633	0.34933		204.2	-24.9203	-17.4505	-31.2264	-24.5324	6.89613	3.98148		204.2	-24.5324	3.98148	54.2
54.3	298.721	303.62	298.101		54.3	0.16591	0.64791	0.35636		204.3	-25.2353	-17.6661	-31.3752	-24.7588	6.86696	3.96464		204.3	-24.7588	3.96464	54.3
54.4	298.731	303.51	298.109		54.4	0.17342	0.5365	0.36277		204.4	-25.5178	-17.6977	-31.5273	-24.9143	6.93454	4.00366		204.4	-24.9143	4.00366	54.4
54.5	298.743	303.61	298.115		54.5	0.18231	0.63536	0.36553		204.5	-25.7781	-17.6521	-31.6776	-25.0359	7.04216	4.06579		204.5	-25.0359	4.06579	54.5
54.6	298.748	303.945	298.118		54.6	0.18479	0.96886	0.36704		204.6	-26.0297	-17.6547	-31.8324	-25.1723	7.12765	4.11515		204.6	-25.1723	4.11515	54.6
54.7	298.746	304.326	298.122		54.7	0.17949	1.34771	0.36817		204.7	-26.2681	-17.7259	-31.9831	-25.3257	7.17517	4.14258		204.7	-25.3257	4.14258	54.7
54.8	298.741	304.651	298.124		54.8	0.17155	1.67116	0.36754		204.8	-26.4865	-17.8461	-32.1228	-25.4852	7.19085	4.15164		204.8	-25.4852	4.15164	54.8
54.9	298.735	304.865	298.126		54.9	0.16336	1.8842	0.36716		204.9	-26.6786	-17.9885	-32.272	-25.6464	7.19746	4.15545		204.9	-25.6464	4.15545	54.9
55	298.728	304.941	298.128		55	0.15291	1.95869	0.36703		205	-26.8613	-18.1641	-32.4234	-25.8163	7.18686	4.14933		205	-25.8163	4.14933	55
55.1	298.721	304.934	298.131		55.1	0.14334	1.94965	0.36753		205.1	-27.024	-18.4045	-32.5643	-25.9976	7.13546	4.11966		205.1	-25.9976	4.11966	55.1
55.2	298.715	304.881	298.135		55.2	0.13376	1.89514	0.36917		205.2	-27.1561	-18.6758	-32.7157	-26.1826	7.07041	4.0821		205.2	-26.1826	4.0821	55.2
55.3	298.706	304.771	298.138		55.3	0.12268	1.78386	0.37017		205.3	-27.4398	-18.9362	-32.8747	-26.4169	7.02531	4.05607		205.3	-26.4169	4.05607	55.3
55.4	298.701	304.608	298.142		55.4	0.11449	1.61894	0.37193		205.4	-27.4283	-19.2049	-33.0276	-26.5536	6.95276	4.01418		205.4	-26.5536	4.01418	55.4
55.5	298.7	304.407	298.146		55.5	0.10994	1.41735	0.37318		205.5	-27.5579	-19.4355	-33.1696	-26.721	6.9052	3.98672		205.5	-26.721	3.98672	55.5
55.6	298.7	304.191	298.149		55.6	0.10766	1.19904	0.37419		205.6	-27.7051	-19.5138	-33.3037	-26.8409	6.93542	4.00417		205.6	-26.8409	4.00417	55.6
55.7	298.699	303.972	298.154		55.7	0.10323	0.97873	0.37657		205.7	-27.8633	-19.2692	-33.4313	-26.8546	7.13472	4.11923		205.7	-26.8546	4.11923	55.7
55.8	298.697	303.76	298.16		55.8	0.09844	0.76508	0.37959		205.8	-28.1424	-18.7605	-33.55	-26.8176	7.4832	4.32043		205.8	-26.8176	4.32043	55.8
55.9	298.699	303.568	298.164		55.9	0.09765	0.57227	0.38197		205.9	-28.2723	-18.2687	-33.6713	-26.7374	7.81512	4.51206		205.9	-26.7374	4.51206	55.9
56	298.704	303.433	298.169		56	0.09939	0.43574	0.38411		206	-28.4089	-17.9424	-33.7982	-26.7165	8.06224	4.65474		206	-26.7165	4.65474	56
56.1	298.711	303.357	298.174		56.1	0.10388	0.35812	0.38662		206.1	-28.5317	-17.8248	-33.924	-26.7601	8.19448	4.73109		206.1	-26.7601	4.73109	56.1
56.2	298.719	303.353	298.177		56.2	0.10926	0.35198	0.38775		206.2	-28.6371	-17.9145	-34.0569	-26.8695	8.21511	4.743		206.2	-26.8695	4.743	56.2
56.3	298.727	303.427	298.179		56.3	0.114	0.42509	0.38724		206.3	-28.7425	-18.1236	-34.191	-27.019	8.17119	4.71764		206.3	-27.019	4.71764	56.3
56.4	298.732	303.516	298.182		56.4	0.11649	0.51227	0.38712		206.4	-28.8422	-18.2623	-34.3247	-27.1431	8.16492	4.71402		206.4	-27.1431	4.71402	56.4
56.5	298.737	303.569	298.185		56.5	0.11847	0.56402	0.3885		206.5	-28.9356	-18.3116	-34.4505	-27.2326	8.20313	4.73608		206.5	-27.2326	4.73608	56.5
56.6	298.741	303.574	298.189		56.6	0.11933	0.56742	0.39		206.6	-29.0308	-18.399	-34.5722	-27.334	8.21901	4.74525		206.6	-27.334	4.74525	56.6
56.7	298.742	303.533	298.188		56.7	0.11754	0.52447	0.38649		206.7	-29.1298	-18.5479	-34.7048	-27.4608	8.20673	4.73816		206.7	-27.4608	4.73816	56.7
56.8	298.745	303.464	298.189		56.8	0.11777	0.45413	0.3851		206.8	-29.2307	-18.6899	-34.8317	-27.5841	8.19589	4.7319		206.8	-27.5841	4.7319	56.8
56.9	298.752	303.471	298.199		56.9	0.12163	0.46017	0.39314		206.9	-29.3297	-18.7615	-34.9567	-27.6826	8.22229	4.74714		206.9	-27.6826	4.74714	56.9
57	298.761	303.647	298.211		57	0.12814	0.63465	0.40218		207	-29.4358	-18.8383	-35.0938	-27.7893	8.25187	4.76422		207	-27.7893	4.76422	57
57.1	298.77	303.925	298.231		57.1	0.13402	0.91112	0.41939		207.1	-29.5477	-19.0064	-35.2381	-27.9307	8.23576	4.75492		207.1	-27.9307	4.75492	57.1
57.2	298.781	304.211	298.28		57.2	0.14203	1.19488	0.46675		207.2	-29.6561	-19.2185	-35.3725	-28.0824	8.19116	4.72917		207.2	-28.0824	4.72917	57.2
57.3	298.79	304.456	298.362		57.3	0.14828	1.4392	0.546		207.3	-29.763	-19.431	-35.4983	-28.2308	8.14249	4.70107		207.3	-28.2308	4.70107	57.3
57.4	298.799	304.627	298.462		57.4	0.15404	1.60865	0.64335		207.4	-29.8688	-19.5716	-35.6252	-28.3552	8.13315	4.69568		207.4	-28.3552	4.69568	57.4
57.5	298.811	304.703	298.57		57.5	0.16268	1.68264	0.74974		207.5	-29.9761	-19.564	-35.7461	-28.4287	8.20127	4.73501		207.5	-28.4287	4.73501	57.5
57.6	298.822	304.679	298.674		57.6	0.17157	1.6569	0.85111		207.6	-30.0894	-19.4917	-35.8685	-28.4832	8.30575	4.79533		207.6	-28.4832	4.79533	57.6
57.7	298.83	304.568	298.754		57.7	0.17631	1.54499	0.92861		207.7	-30.2114	-19.4694	-35.9951	-28.5586	8.38589	4.8416		207.7	-28.5586	4.8416	57.7
57.8	298.833	304.397	298.804		57.8	0.17616	1.3724	0.97634		207.8	-30.3266	-19.5025	-36.113	-28.6474	8.43157	4.86797		207.8	-28.6474	4.86797	57.8
57.9	298.835	304.186	298.826		57.9	0.17501	1.15988	0.99593		207.9	-30.4425	-19.5365	-36.2309	-28.7366	8.47693	4.89416		207.9	-28.7366	4.89416	57.9
58	298.834	303.96	298.824		58	0.17134	0.93191	0.99091		208	-30.5656	-19.5881	-36.3574	-28.837	8.51726	4.91744		208	-28.837	4.91744	58
58.1	298.832	303.74	298.805		58.1	0.16616	0.71134	0.96993		208.1	-30.6823	-19.7154	-36.4956	-28.9645	8.52098	4.91959		208.1	-28.9645	4.91959	58.1
58.2	298.83	303.543	298.78		58.2	0.16186	0.51251	0.94292		208.2	-30.8006	-19.8307	-36.6407	-29.0907	8.53442	4.92735		208.2	-29.0907	4.92735	58.2
58.3	298.83	303.37	298.753		58.3	0.1592	0.33792	0.9134		208.3	-30.9195	-19.8171	-36.7891	-29.1752	8.61937	4.97639		208.3	-29.1752	4.97639	58.3
58.4	298.83	303.209	298.73		58.4	0.15603	0.17551	0.88778		208.4	-31.04	-19.7485	-36.9476	-29.2454	8.73886	5.04538		208.4	-29.2454	5.04538	58.4
58.5	298.827	303.062	298.711		58.5	0.1501	0.0273	0.86642		208.5	-31.1639	-19.7636	-37.1036	-29.3437	8.81212	5.08768		208.5	-29.3437	5.08768	58.5
58.6	298.822	302.937	298.696		58.6	0.14191	-0.10006	0.84946		208.6	-31.304	-19.9015	-37.2569	-29.4874	8.81914	5.09173		208.6	-29.4874	5.09173	58.6
58.7	298.814	302.833	298.685		58.7	0.13108	-0.20506	0.83615		208.7	-31.4636	-20.1487	-37.4034	-29.6719	8.76578	5.06093		208.7	-29.6719	5.06093	58.7
58.8	298.805	302.746	298.678		58.8	0.119	-0.29361	0.8261		208.8	-31.6075	-20.4486	-37.5424	-29.8662	8.6789	5.01076		208.8	-29.8662	5.01076	58.8
58.9	298.797	302.668	298.678		58.9	0.10842	-0.37299	0.82396		208.9	-31.7328	-20.7395	-37.6776	-30.05	8.59353	4.96148		208.9	-30.05	4.96148	58.9
59	298.795	302.603	298.682		59	0.10312	-0.43956	0.82522		209	-31.8544	-21.0029	-37.8034	-30.2203	8.51863	4.91823		209	-30.2203	4.91823	59
59.1	298.796	302.55	298.685		59.1	0.10133	-0.49431	0.82635		209.1	-31.9708	-21.2301	-37.9254	-30.3754	8.4612	4.88507		209.1	-30.3754	4.88507	59.1
59.2	298.799	302.505	298.694		59.2	0.10143	-0.54066	0.83288		209.2	-32.0724	-21.4287	-38.0373	-30.5128	8.41341	4.85748		209.2	-30.5128	4.85748	59.2
59.3	298.805	302.47	298.71		59.3	0.10442	-0.57758	0.84594		209.3	-32.1688	-21.613	-38.1389	-30.6402	8.36835	4.83147		209.3	-30.6402	4.83147	59.3
59.4	298.81	302.467	298.726		59.4	0.10678	-0.58172	0.85976		209.4	-32.2772	-21.7776	-38.2406	-30.7651	8.33501	4.81222		209.4	-30.7651	4.81222	59.4
59.5	298.816	302.579	298.745		59.5	0.10964	-0.47155	0.87621		209.5	-32.3845	-21.9483	-38.3472	-30.8933	8.30052	4.79231		209.5	-30.8933	4.79231	59.5
59.6	298.822	302.796	298.768		59.6	0.11313	-0.2555	0.89744		209.6	-32.4876	-22.1593	-38.456	-31.0343	8.245	4.76026		209.6	-31.0343	4.76026	59.6
59.7	298.826	303.01	298.79		59.7	0.11411	-0.04346	0.91678		209.7	-32.6028	-22.3715	-38.5709	-31.1817	8.1927	4.73006		209.7	-31.1817	4.73006	59.7
59.8	298.826	303.16	298.811		59.8	0.1107	0.10591	0.93575		209.8	-32.7259	-22.5531	-38.6854	-31.3215	8.15735	4.70965		209.8	-31.3215	4.70965	59.8
59.9	298.824	303.233	298.837		59.9	0.10602	0.17779	0.95861		209.9	-32.849	-22.7136	-38.8063	-31.4563	8.13626	4.69747		209.9	-31.4563	4.69747	59.9
60	298.827	303.241	298.863		60	0.10612	0.18523	0.98222		210	-32.9812	-22.8356	-38.9374	-31.5847	8.14119	4.70032		210	-31.5847	4.70032	60
60.1	298.836	303.2	298.889		60.1	0.11275	0.14381	1.00583		210.1	-33.11	-22.9287	-39.0797	-31.7061	8.16652	4.71494		210.1	-31.7061	4.71494	60.1
60.2	298.856	303.128	298.912		60.2	0.12956	0.07099	1.02719		210.2	-33.2286	-23.0248	-39.224	-31.8258	8.1902	4.72861		210.2	-31.8258	4.72861	60.2
60.3	298.886	303.045	298.933		60.3	0.15666	-0.01276	1.0459		210.3	-33.3426	-23.1046	-39.3509	-31.9327	8.21438	4.74258		210.3	-31.9327	4.74258	60.3
60.4	298.919	302.964	298.952		60.4	0.18641	-0.09438	1.06185		210.4	-33.4612	-23.1766	-39.4801	-32.0393	8.24422	4.7598		210.4	-32.0393	4.7598	60.4
60.5	298.944	302.892	298.964		60.5	0.20824	-0.1677	1.07127		210.5	-33.5806	-23.1061	-39.6131	-32.0999	8.35248	4.82231		210.5	-32.0999	4.82231	60.5
60.6	298.959	302.823	298.974		60.6	0.22064	-0.23726	1.07906		210.6	-33.683	-22.7462	-39.7377	-32.0556	8.61184	4.97205		210.6	-32.0556	4.97205	60.6
60.7	298.965	302.751	298.985		60.7	0.22338	-0.30946	1.0876		210.7	-33.7805	-22.2726	-39.8673	-31.9734	8.93546	5.15889		210.7	-31.9734	5.15889	60.7
60.8	298.96	302.686	298.993		60.8	0.21557	-0.37562	1.09313		210.8	-33.8764	-21.921	-40.0017	-31.933	9.19571	5.30915		210.8	-31.933	5.30915	60.8
60.9	298.949	302.633	298.996		60.9	0.20185	-0.4291	1.09463		210.9	-33.9671	-21.8	-40.1305	-31.9659	9.32771	5.38536		210.9	-31.9659	5.38536	60.9
61	298.936	302.63	298.999		61	0.18587	-0.43272	1.09451		211	-34.059	-21.861	-40.2545	-32.0582	9.35853	5.40315		211	-32.0582	5.40315	61
61.1	298.92	302.752	299.002		61.1	0.16725	-0.31223	1.09551		211.1	-34.1712	-21.9982	-40.3716	-32.1803	9.34711	5.39656		211.1	-32.1803	5.39656	61.1
61.2	298.9	302.96	299.008		61.2	0.14424	-0.10444	1.09928		211.2	-34.2981	-22.1967	-40.4959	-32.3302	9.30694	5.37336		211.2	-32.3302	5.37336	61.2
61.3	298.88	303.15	299.02		61.3	0.12161	0.08501	1.10882		211.3	-34.4374	-22.5091	-40.6198	-32.5221	9.20599	5.31508		211.3	-32.5221	5.31508	61.3
61.4	298.852	303.322	299.036		61.4	0.0903	0.2565	1.12201		211.4	-34.5884	-22.884	-40.7407	-32.7377	9.07104	5.23717		211.4	-32.7377	5.23717	61.4
61.5	298.845	303.491	299.051		61.5	0.08048	0.42409	1.13457		211.5	-34.7243	-23.2537	-40.871	-32.9497	8.94173	5.16251		211.5	-32.9497	5.16251	61.5
61.6	298.841	303.615	299.063		61.6	0.07354	0.5481	1.14424		211.6	-34.8304	-23.6475	-41.0039	-33.1606	8.7979	5.07947		211.6	-33.1606	5.07947	61.6
61.7	298.84	303.675	299.07		61.7	0.06975	0.60729	1.14876		211.7	-34.9215	-24.3841	-41.1354	-33.4804	8.46811	4.88906		211.7	-33.4804	4.88906	61.7
61.8	298.843	303.773	299.069		61.8	0.06947	0.70391	1.14562		211.8	-35.0062	-24.5906	-41.2721	-33.623	8.42632	4.86494		211.8	-33.623	4.86494	61.8
61.9	298.846	303.988	299.061		61.9	0.0702	0.91798	1.13507		211.9	-35.0886	-24.7074	-41.4149	-33.737	8.43534	4.87015		211.9	-33.737	4.87015	61.9
62	298.85	304.218	299.053		62	0.07093	1.14813	1.12477		212	-35.1688	-24.6713	-41.6647	-33.8349	8.57487	4.95071		212	-33.8349	4.95071	62
62.1	298.855	304.365	299.045		62.1	0.07253	1.29386	1.11472		212.1	-35.2467	-24.4858	-41.7901	-33.8409	8.73736	5.04452		212.1	-33.8409	5.04452	62.1
62.2	298.859	304.404	299.034		62.2	0.07426	1.33246	1.10078		212.2	-35.3306	-24.2409	-41.9192	-33.8302	8.93418	5.15815		212.2	-33.8302	5.15815	62.2
62.3	298.862	304.348	299.024		62.3	0.07461	1.27559	1.08859		212.3	-35.4172	-23.9982	-42.0428	-33.8194	9.12778	5.26993		212.3	-33.8194	5.26993	62.3
62.4	298.863	304.224	299.018		62.4	0.07183	1.15114	1.08005		212.4	-35.5109	-23.8015	-42.1663	-33.8262	9.29761	5.36798		212.4	-33.8262	5.36798	62.4
62.5	298.863	304.076	299.011		62.5	0.06904	1.00194	1.07113		212.5	-35.6223	-23.7216	-42.2959	-33.8799	9.40895	5.43226		212.5	-33.8799	5.43226	62.5
62.6	298.873	303.993	299.005		62.6	0.07604	0.91869	1.06259		212.6	-35.7413	-23.8263	-42.4292	-33.9989	9.42305	5.4404		212.6	-33.9989	5.4404	62.6
62.7	298.888	303.989	299		62.7	0.08895	0.9137	1.05555		212.7	-35.8636	-24.0848	-42.5546	-34.1677	9.35097	5.39878		212.7	-34.1677	5.39878	62.7
62.8	298.899	303.983	298.997		62.8	0.09621	0.90657	1.0499		212.8	-35.9898	-24.4337	-42.6744	-34.366	9.22813	5.32786		212.8	-34.366	5.32786	62.8
62.9	298.903	303.944	298.997		62.9	0.09744	0.86766	1.04726		212.9	-36.111	-24.7638	-42.7979	-34.5576	9.11686	5.26362		212.9	-34.5576	5.26362	62.9
63	298.902	303.867	299.001		63	0.09365	0.78969	1.04914		213	-36.2198	-24.9895	-42.9252	-34.7115	9.06248	5.23223		213	-34.7115	5.23223	63
63.1	298.897	303.759	299.005		63.1	0.08584	0.68056	1.05027		213.1	-36.3214	-25.1244	-43.0552	-34.8337	9.05749	5.22935		213.1	-34.8337	5.22935	63.1
63.2	298.894	303.637	299.004		63.2	0.08028	0.55838	1.04751		213.2	-36.4175	-25.2389	-43.1843	-34.9469	9.06263	5.23231		213.2	-34.9469	5.23231	63.2
63.3	298.893	303.511	298.998		63.3	0.07636	0.43167	1.03922		213.3	-36.5078	-25.3889	-43.3068	-35.0678	9.0453	5.22231		213.3	-35.0678	5.22231	63.3
63.4	298.894	303.386	298.991		63.4	0.07395	0.30521	1.02904		213.4	-36.5962	-25.5181	-43.4231	-35.1792	9.03622	5.21706		213.4	-35.1792	5.21706	63.4
63.5	298.898	303.265	298.987		63.5	0.07556	0.1834	1.02288		213.5	-36.6926	-25.5796	-43.5323	-35.2682	9.06076	5.23123		213.5	-35.2682	5.23123	63.5
63.6	298.91	303.153	298.979		63.6	0.0842	0.07138	1.01309		213.6	-36.7908	-25.5886	-43.6514	-35.3436	9.11793	5.26424		213.6	-35.3436	5.26424	63.6
63.7	298.932	303.054	298.972		63.7	0.10288	-0.0287	1.00316		213.7	-36.8962	-25.5814	-43.7734	-35.417	9.18577	5.3034		213.7	-35.417	5.3034	63.7
63.8	298.955	302.973	298.968		63.8	0.12384	-0.11081	0.99688		213.8	-37.0171	-25.584	-43.8928	-35.4979	9.24841	5.33957		213.8	-35.4979	5.33957	63.8
63.9	298.976	302.962	298.962		63.9	0.1419	-0.12222	0.98821		213.9	-37.1451	-25.5701	-44.0265	-35.5806	9.32713	5.38502		213.9	-35.5806	5.38502	63.9
64	298.992	303.062	298.955		64	0.15493	-0.02233	0.97929		214	-37.2739	-25.5241	-44.1606	-35.6528	9.4234	5.4406		214	-35.6528	5.4406	64
64.1	299.003	303.211	298.949		64.1	0.16244	0.12504	0.971		214.1	-37.397	-25.5011	-44.292	-35.73	9.50572	5.48813		214.1	-35.73	5.48813	64.1
64.2	299.007	303.332	298.943		64.2	0.16418	0.24566	0.96196		214.2	-37.5295	-25.5158	-44.4197	-35.8216	9.56699	5.5235		214.2	-35.8216	5.5235	64.2
64.3	299.008	303.413	298.938		64.3	0.16139	0.32595	0.95467		214.3	-37.6654	-25.5768	-44.5478	-35.93	9.6038	5.54476		214.3	-35.93	5.54476	64.3
64.4	299.009	303.46	298.936		64.4	0.16036	0.37221	0.95015		214.4	-37.7998	-25.6872	-44.6645	-36.0505	9.60882	5.54766		214.4	-36.0505	5.54766	64.4
64.5	299.009	303.475	298.936		64.5	0.15706	0.38656	0.94789		214.5	-37.952	-25.7942	-44.7737	-36.1733	9.61397	5.55063		214.5	-36.1733	5.55063	64.5
64.6	299.007	303.475	298.937		64.6	0.15176	0.38608	0.9465		214.6	-38.1124	-25.8635	-44.8867	-36.2875	9.64199	5.5668		214.6	-36.2875	5.5668	64.6
64.7	299.005	303.539	298.938		64.7	0.14671	0.44892	0.94562		214.7	-38.2698	-25.8895	-44.9899	-36.383	9.68896	5.59392		214.7	-36.383	5.59392	64.7
64.8	299.003	303.681	298.941		64.8	0.14254	0.59051	0.94587		214.8	-38.4325	-25.9034	-45.087	-36.4743	9.74057	5.62372		214.8	-36.4743	5.62372	64.8
64.9	299.003	303.808	298.941		64.9	0.13975	0.71628	0.94399		214.9	-38.5918	-25.9584	-45.1808	-36.577	9.76828	5.63972		214.9	-36.577	5.63972	64.9
65	299.002	303.864	298.94		65	0.13508	0.77208	0.93997		215	-38.7435	-26.0971	-45.2912	-36.7106	9.75718	5.63331		215	-36.7106	5.63331	65
65.1	298.997	303.846	298.941		65.1	0.12739	0.75314	0.93846		215.1	-38.8994	-26.2998	-45.4117	-36.8703	9.71616	5.60963		215.1	-36.8703	5.60963	65.1
65.2	298.99	303.8	298.945		65.2	0.11731	0.70657	0.94022		215.2	-39.0666	-26.4773	-45.5326	-37.0255	9.69023	5.59466		215.2	-37.0255	5.59466	65.2
65.3	298.984	303.816	298.945		65.3	0.10849	0.72142	0.93821		215.3	-39.2221	-26.5613	-45.6617	-37.1484	9.71763	5.61047		215.3	-37.1484	5.61047	65.3
65.4	298.978	303.886	298.942		65.4	0.0998	0.79091	0.93255		215.4	-39.369	-26.5805	-45.7906	-37.2467	9.77931	5.64609		215.4	-37.2467	5.64609	65.4
65.5	298.972	303.933	298.941		65.5	0.09048	0.83767	0.92941		215.5	-39.5099	-26.5718	-45.9077	-37.3298	9.85056	5.68722		215.5	-37.3298	5.68722	65.5
65.6	298.965	304.024	298.939		65.6	0.08116	0.92776	0.92514		215.6	-39.648	-26.5816	-46.0229	-37.4175	9.91073	5.72196		215.6	-37.4175	5.72196	65.6
65.7	298.963	304.223	298.932		65.7	0.07585	1.12588	0.91584		215.7	-39.7896	-26.6328	-46.1453	-37.5226	9.95182	5.74569		215.7	-37.5226	5.74569	65.7
65.8	298.961	304.46	298.925		65.8	0.0708	1.3623	0.9058		215.8	-39.9221	-26.6761	-46.267	-37.6217	9.99594	5.77116		215.8	-37.6217	5.77116	65.8
65.9	298.961	304.651	298.919		65.9	0.06789	1.55213	0.89775		215.9	-40.0351	-26.6935	-46.3943	-37.7076	10.0545	5.80498		215.9	-37.7076	5.80498	65.9
66	298.965	304.736	298.91		66	0.06899	1.63695	0.88645		216	-40.125	-26.7131	-46.5186	-37.7855	10.1079	5.8358		216	-37.7855	5.8358	66
66.1	298.97	304.706	298.902		66.1	0.07173	1.60633	0.87565		216.1	-40.201	-26.776	-46.641	-37.8727	10.1351	5.85152		216.1	-37.8727	5.85152	66.1
66.2	298.976	304.582	298.897		66.2	0.07459	1.48087	0.86911		216.2	-40.2699	-26.8415	-46.7671	-37.9595	10.1617	5.86688		216.2	-37.9595	5.86688	66.2
66.3	298.983	304.394	298.892		66.3	0.07833	1.29249	0.8617		216.3	-40.3391	-26.5721	-46.8899	-37.9337	10.3703	5.98731		216.3	-37.9337	5.98731	66.3
66.4	298.992	304.175	298.888		66.4	0.08497	1.07258	0.85479		216.4	-40.405	-25.9409	-47.0078	-37.7845	10.7752	6.22104		216.4	-37.7845	6.22104	66.4
66.5	298.998	303.952	298.888		66.5	0.0877	0.84915	0.85266		216.5	-40.4829	-25.3368	-47.1208	-37.6468	11.1655	6.44639		216.5	-37.6468	6.44639	66.5
66.6	299.004	303.746	298.889		66.6	0.09107	0.64243	0.8514		216.6	-40.5706	-24.9532	-47.2285	-37.5841	11.434	6.60144		216.6	-37.5841	6.60144	66.6
66.7	299.013	303.558	298.886		66.7	0.09682	0.45379	0.84549		216.7	-40.656	-24.813	-47.3343	-37.6011	11.5673	6.67837		216.7	-37.6011	6.67837	66.7
66.8	299.019	303.382	298.881		66.8	0.09968	0.27734	0.83871		216.8	-40.7373	-24.8631	-47.4364	-37.6789	11.5933	6.69337		216.8	-37.6789	6.69337	66.8
66.9	299.019	303.222	298.879		66.9	0.09727	0.11659	0.83406		216.9	-40.808	-25.1008	-47.535	-37.8146	11.5127	6.64689		216.9	-37.8146	6.64689	66.9
67	299.015	303.082	298.875		67	0.08983	-0.02494	0.82703		217	-40.8682	-25.5161	-47.6439	-38.0094	11.3375	6.54572		217	-38.0094	6.54572	67
67.1	299.008	302.958	298.87		67.1	0.08051	-0.14926	0.81987		217.1	-40.9295	-25.9935	-47.7485	-38.2239	11.127	6.4242		217.1	-38.2239	6.4242	67.1
67.2	298.997	302.85	298.867		67.2	0.06616	-0.25826	0.81497		217.2	-41.0029	-26.4268	-47.8453	-38.425	10.9395	6.3159		217.2	-38.425	6.3159	67.2
67.3	298.983	302.763	298.864		67.3	0.04968	-0.34528	0.80919		217.3	-41.0834	-26.7053	-47.9459	-38.5782	10.8396	6.25826		217.3	-38.5782	6.25826	67.3
67.4	298.975	302.646	298.86		67.4	0.03873	-0.46332	0.80278		217.4	-41.1613	-26.8779	-48.0509	-38.6967	10.7996	6.23513		217.4	-38.6967	6.23513	67.4
67.5	298.974	302.605	298.856		67.5	0.03443	-0.50487	0.7965		217.5	-41.2422	-27.116	-48.1583	-38.8388	10.725	6.19211		217.5	-38.8388	6.19211	67.5
67.6	298.977	302.574	298.851		67.6	0.03478	-0.53674	0.78921		217.6	-41.3367	-27.3628	-48.2743	-38.9913	10.6512	6.14948		217.6	-38.9913	6.14948	67.6
67.7	298.984	302.567	298.845		67.7	0.03852	-0.54437	0.7808		217.7	-41.4278	-27.4958	-48.4031	-39.1089	10.6448	6.14576		217.7	-39.1089	6.14576	67.7
67.8	298.994	302.62	298.837		67.8	0.04629	-0.49209	0.77087		217.8	-41.5064	-27.5388	-48.539	-39.1947	10.6893	6.17146		217.8	-39.1947	6.17146	67.8
67.9	299.006	302.768	298.831		67.9	0.05467	-0.34485	0.76195		217.9	-41.599	-27.5825	-48.6671	-39.2829	10.7314	6.1958		217.9	-39.2829	6.1958	67.9
68	299.015	303.002	298.825		68	0.06106	-0.11156	0.75366		218	-41.7033	-27.6997	-48.7873	-39.3967	10.7314	6.19575		218	-39.3967	6.19575	68
68.1	299.022	303.234	298.819		68.1	0.06492	0.11921	0.74499		218.1	-41.806	-27.8719	-48.9044	-39.5274	10.6998	6.17753		218.1	-39.5274	6.17753	68.1
68.2	299.025	303.398	298.813		68.2	0.06552	0.28316	0.73645		218.2	-41.9164	-28.0561	-49.0125	-39.6616	10.6586	6.15373		218.2	-39.6616	6.15373	68.2
68.3	299.026	303.482	298.803		68.3	0.06425	0.36635	0.72452		218.3	-42.0391	-28.2223	-49.1194	-39.7936	10.628	6.13608		218.3	-39.7936	6.13608	68.3
68.4	299.03	303.489	298.798		68.4	0.06601	0.37241	0.71736		218.4	-42.1675	-28.3409	-49.229	-39.9125	10.625	6.13437		218.4	-39.9125	6.13437	68.4
68.5	299.034	303.443	298.795		68.5	0.06904	0.32584	0.71133		218.5	-42.2827	-28.4227	-49.3401	-40.0152	10.6414	6.14384		218.5	-40.0152	6.14384	68.5
68.6	299.036	303.366	298.792		68.6	0.06904	0.24836	0.70592		218.6	-42.3964	-28.5176	-49.4527	-40.1223	10.6512	6.14948		218.6	-40.1223	6.14948	68.6
68.7	299.038	303.27	298.788		68.7	0.06955	0.1508	0.69964		218.7	-42.5255	-28.6985	-49.5755	-40.2665	10.6202	6.13159		218.7	-40.2665	6.13159	68.7
68.8	299.042	303.168	298.784		68.8	0.07232	0.0482	0.69374		218.8	-42.6667	-28.9238	-49.7092	-40.4332	10.5711	6.10325		218.8	-40.4332	6.10325	68.8
68.9	299.044	303.068	298.784		68.9	0.07296	-0.05175	0.69085		218.9	-42.8188	-29.0444	-49.8421	-40.5685	10.5799	6.10832		218.9	-40.5685	6.10832	68.9
69	299.042	302.972	298.781		69	0.06932	-0.14907	0.68545		219	-42.9748	-29.044	-49.8824	-40.6337	10.6146	6.12835		219	-40.6337	6.12835	69
69.1	299.04	302.895	298.78		69.1	0.06556	-0.22704	0.68218		219.1	-43.1412	-29.0078	-49.4754	-40.5415	10.4785	6.04976		219.1	-40.5415	6.04976	69.1
69.2	299.036	302.994	298.78		69.2	0.06004	-0.12853	0.68042		219.2	-43.325	-28.9592	-48.5969	-40.2937	10.1637	5.86803		219.2	-40.2937	5.86803	69.2
69.3	299.028	303.332	298.782		69.3	0.05063	0.20913	0.67916		219.3	-43.5125	-28.8981	-47.6427	-40.0178	9.84885	5.68624		219.3	-40.0178	5.68624	69.3
69.4	299.02	303.719	298.781		69.4	0.04084	0.59516	0.67615		219.4	-43.6854	-28.8382	-46.886	-39.8032	9.62985	5.5598		219.4	-39.8032	5.5598	69.4
69.5	299.016	304.005	298.778		69.5	0.0357	0.88032	0.67037		219.5	-43.839	-28.8427	-46.4695	-39.7171	9.50888	5.48995		219.5	-39.7171	5.48995	69.5
69.6	299.017	304.154	298.777		69.6	0.03533	1.02845	0.66698		219.6	-43.9727	-28.9094	-46.3865	-39.7562	9.47083	5.46799		219.6	-39.7562	5.46799	69.6
69.7	299.019	304.18	298.774		69.7	0.03596	1.05398	0.6617		219.7	-44.0981	-28.7786	-46.5689	-39.8152	9.63747	5.56419		219.7	-39.8152	5.56419	69.7
69.8	299.024	304.111	298.769		69.8	0.03961	0.98417	0.65454		219.8	-44.2216	-28.3023	-46.9438	-39.8225	10.0692	5.81348		219.8	-39.8225	5.81348	69.8
69.9	299.031	303.978	298.763		69.9	0.04427	0.85055	0.64625		219.9	-44.3492	-27.7016	-47.4336	-39.8281	10.6145	6.12829		219.9	-39.8281	6.12829	69.9
70	299.036	303.813	298.755		70	0.04829	0.6844	0.63607		220	-44.4942	-27.2227	-47.9773	-39.898	11.1145	6.41695		220	-39.898	6.41695	70
70.1	299.041	303.632	298.747		70.1	0.05169	0.50305	0.62577		220.1	-44.6388	-26.9777	-48.5409	-40.0525	11.4899	6.63372		220.1	-40.0525	6.63372	70.1
70.2	299.045	303.451	298.74		70.2	0.05471	0.3217	0.6166		220.2	-44.7706	-26.9837	-49.0892	-40.2811	11.7166	6.76458		220.2	-40.2811	6.76458	70.2
70.3	299.05	303.284	298.735		70.3	0.05786	0.15404	0.60894		220.3	-44.885	-27.1431	-49.5974	-40.5418	11.8405	6.83609		220.3	-40.5418	6.83609	70.3
70.4	299.057	303.144	298.731		70.4	0.06352	0.01263	0.60266		220.4	-44.9859	-27.3658	-50.0631	-40.8049	11.9123	6.87755		220.4	-40.8049	6.87755	70.4
70.5	299.065	303.107	298.729		70.5	0.06956	-0.02502	0.59801		220.5	-45.0853	-27.6507	-50.4855	-41.0738	11.9342	6.89023		220.5	-41.0738	6.89023	70.5
70.6	299.071	303.192	298.727		70.6	0.07434	0.0593	0.59361		220.6	-45.1801	-27.9596	-50.8558	-41.3319	11.9233	6.88393		220.6	-41.3319	6.88393	70.6
70.7	299.078	303.304	298.725		70.7	0.0795	0.17074	0.58884		220.7	-45.2708	-28.2867	-51.173	-41.5769	11.8819	6.86003		220.7	-41.5769	6.86003	70.7
70.8	299.086	303.376	298.726		70.8	0.08641	0.24199	0.58783		220.8	-45.3604	-28.6481	-51.4511	-41.8198	11.8066	6.81654		220.8	-41.8198	6.81654	70.8
70.9	299.095	303.391	298.729		70.9	0.09383	0.25634	0.58871		220.9	-45.4398	-29.0015	-51.7039	-42.0484	11.725	6.76943		220.9	-42.0484	6.76943	70.9
71	299.101	303.358	298.733		71	0.09836	0.22309	0.59047		221	-45.506	-29.3037	-51.922	-42.2439	11.6566	6.72997		221	-42.2439	6.72997	71
71.1	299.108	303.326	298.736		71.1	0.10326	0.1897	0.59109		221.1	-45.565	-29.5543	-52.1069	-42.4088	11.6029	6.69893		221.1	-42.4088	6.69893	71.1
71.2	299.114	303.351	298.741		71.2	0.10867	0.2146	0.59285		221.2	-45.6196	-29.7627	-52.2787	-42.5537	11.5669	6.67815		221.2	-42.5537	6.67815	71.2
71.3	299.118	303.41	298.747		71.3	0.11044	0.27216	0.59637		221.3	-45.6711	-29.9469	-52.4411	-42.6864	11.5403	6.66278		221.3	-42.6864	6.66278	71.3
71.4	299.119	303.44	298.75		71.4	0.1107	0.30134	0.59775		221.4	-45.7305	-30.1168	-52.58	-42.8091	11.513	6.64704		221.4	-42.8091	6.64704	71.4
71.5	299.12	303.422	298.75		71.5	0.10945	0.28303	0.59536		221.5	-45.7915	-30.2996	-52.7107	-42.9339	11.4756	6.62542		221.5	-42.9339	6.62542	71.5
71.6	299.118	303.368	298.749		71.6	0.10606	0.22779	0.59159		221.6	-45.8513	-30.4726	-52.8471	-43.057	11.446	6.60835		221.6	-43.057	6.60835	71.6
71.7	299.137	303.288	298.746		71.7	0.12403	0.14718	0.58606		221.7	-45.9235	-30.5698	-52.9725	-43.1553	11.455	6.61358		221.7	-43.1553	6.61358	71.7
71.8	299.226	303.188	298.738		71.8	0.21109	0.0471	0.57627		221.8	-46.0044	-30.6108	-53.0941	-43.2365	11.4944	6.63629		221.8	-43.2365	6.63629	71.8
71.9	299.376	303.108	298.728		71.9	0.36019	-0.03402	0.56358		221.9	-46.0967	-30.5584	-53.2226	-43.2926	11.5894	6.69112		221.9	-43.2926	6.69112	71.9
72	299.528	303.112	298.721		72	0.51018	-0.03097	0.55378		222	-46.1968	-30.3251	-53.3453	-43.2891	11.7823	6.80253		222	-43.2891	6.80253	72
72.1	299.653	303.181	298.713		72.1	0.63366	0.03714	0.54386		222.1	-46.324	-30.0011	-53.4508	-43.2586	12.0216	6.9407		222.1	-43.2586	6.9407	72.1
72.2	299.745	303.236	298.702		72.2	0.72448	0.09181	0.53079		222.2	-46.466	-29.7418	-53.5385	-43.2488	12.2202	7.05536		222.2	-43.2488	7.05536	72.2
72.3	299.798	303.273	298.696		72.3	0.77561	0.12864	0.52175		222.3	-46.5959	-29.5975	-53.6236	-43.2723	12.3531	7.13206		222.3	-43.2723	7.13206	72.3
72.4	299.819	303.36	298.691		72.4	0.79509	0.21446	0.51484		222.4	-46.7235	-29.5492	-53.708	-43.3269	12.4324	7.17785		222.4	-43.3269	7.17785	72.4
72.5	299.822	303.51	298.685		72.5	0.79685	0.36409	0.50667		222.5	-46.8504	-29.4282	-53.7976	-43.3588	12.5543	7.24823		222.5	-43.3588	7.24823	72.5
72.6	299.812	303.677	298.681		72.6	0.78518	0.5298	0.49976		222.6	-46.9652	-29.1889	-53.8963	-43.3501	12.7442	7.35787		222.6	-43.3501	7.35787	72.6
72.7	299.792	303.803	298.68		72.7	0.76396	0.65557	0.49662		222.7	-47.065	-28.9994	-54.0032	-43.3559	12.908	7.45243		222.7	-43.3559	7.45243	72.7
72.8	299.77	303.838	298.68		72.8	0.73997	0.69001	0.49361		222.8	-47.1576	-28.9474	-54.1109	-43.4053	12.9946	7.50246		222.8	-43.4053	7.50246	72.8
72.9	299.749	303.78	298.678		72.9	0.71775	0.63063	0.48971		222.9	-47.2362	-29.0231	-54.2179	-43.4924	13.0079	7.51014		222.9	-43.4924	7.51014	72.9
73	299.728	303.644	298.676		73	0.69527	0.49387	0.48519		223	-47.2983	-29.0736	-54.3339	-43.5686	13.0366	7.5267		223	-43.5686	7.5267	73
73.1	299.705	303.43	298.671		73.1	0.67079	0.27911	0.47778		223.1	-47.3626	-29.0144	-54.4423	-43.6064	13.1235	7.57687		223.1	-43.6064	7.57687	73.1
73.2	299.683	303.137	298.66		73.2	0.64756	-0.01428	0.46471		223.2	-47.4447	-28.9541	-54.5523	-43.6504	13.2142	7.62922		223.2	-43.6504	7.62922	73.2
73.3	299.659	302.815	298.646		73.3	0.62131	-0.33732	0.44775		223.3	-47.526	-28.9593	-54.6683	-43.7179	13.2708	7.66189		223.3	-43.7179	7.66189	73.3
73.4	299.633	302.563	298.631		73.4	0.59431	-0.58976	0.43054		223.4	-47.6103	-29.0569	-54.782	-43.8164	13.2756	7.66465		223.4	-43.8164	7.66465	73.4
73.5	299.611	302.413	298.616		73.5	0.57058	-0.74072	0.41321		223.5	-47.7089	-29.2668	-54.886	-43.9539	13.2159	7.63021		223.5	-43.9539	7.63021	73.5
73.6	299.594	302.326	298.602		73.6	0.55225	-0.82798	0.397		223.6	-47.8162	-29.5569	-54.9839	-44.119	13.1105	7.56933		223.6	-44.119	7.56933	73.6
73.7	299.58	302.27	298.59		73.7	0.53668	-0.88536	0.38218		223.7	-47.9265	-29.867	-54.9428	-44.2454	12.9368	7.46906		223.7	-44.2454	7.46906	73.7
73.8	299.566	302.218	298.577		73.8	0.52149	-0.93771	0.36761		223.8	-48.0251	-30.1693	-54.5429	-44.2457	12.6187	7.28539		223.8	-44.2457	7.28539	73.8
73.9	299.558	302.174	298.569		73.9	0.51157	-0.98227	0.35656		223.9	-48.1214	-30.436	-53.9398	-44.1658	12.241	7.06737		223.9	-44.1658	7.06737	73.9
74	299.551	302.151	298.566		74	0.50354	-1.00623	0.3509		224	-48.2178	-30.6953	-53.4514	-44.1215	11.9183	6.88102		224	-44.1215	6.88102	74
74.1	299.541	302.144	298.565		74.1	0.49212	-1.01374	0.34826		224.1	-48.3225	-30.9586	-53.1766	-44.1526	11.6812	6.74415		224.1	-44.1526	6.74415	74.1
74.2	299.529	302.152	298.562		74.2	0.47831	-1.00655	0.34299		224.2	-48.4403	-31.2258	-53.1137	-44.2599	11.5272	6.65523		224.2	-44.2599	6.65523	74.2
74.3	299.518	302.214	298.56		74.3	0.46626	-0.94522	0.33872		224.3	-48.5495	-31.5137	-53.2364	-44.4332	11.4314	6.59993		224.3	-44.4332	6.59993	74.3
74.4	299.506	302.388	298.561		74.4	0.45245	-0.77248	0.33658		224.4	-48.653	-31.7801	-53.4952	-44.6428	11.3995	6.58149		224.4	-44.6428	6.58149	74.4
74.5	299.491	302.704	298.561		74.5	0.43587	-0.45717	0.33419		224.5	-48.7554	-31.9903	-53.8178	-44.8545	11.4246	6.596		224.5	-44.8545	6.596	74.5
74.6	299.478	303.094	298.56		74.6	0.42143	-0.06787	0.3313		224.6	-48.8563	-32.1222	-54.1723	-45.0503	11.5072	6.64368		224.6	-45.0503	6.64368	74.6
74.7	299.465	303.456	298.559		74.7	0.40687	0.29391	0.32766		224.7	-48.9594	-32.2119	-54.5396	-45.237	11.62	6.7088		224.7	-45.237	6.7088	74.7
74.8	299.453	303.728	298.559		74.8	0.39306	0.56526	0.32502		224.8	-49.0603	-32.3204	-54.8956	-45.4254	11.7183	6.76558		224.8	-45.4254	6.76558	74.8
74.9	299.447	303.874	298.561		74.9	0.38603	0.71049	0.32539		224.9	-49.1642	-32.4184	-55.237	-45.6065	11.818	6.82313		224.9	-45.6065	6.82313	74.9
75	299.449	303.908	298.57		75	0.38579	0.74331	0.33155		225	-49.2741	-32.4832	-55.5474	-45.7682	11.9251	6.88497		225	-45.7682	6.88497	75
75.1	299.452	303.854	298.581		75.1	0.38781	0.6887	0.33971		225.1	-49.3852	-32.5163	-55.8262	-45.9092	12.0374	6.94981		225.1	-45.9092	6.94981	75.1
75.2	299.457	303.739	298.59		75.2	0.39133	0.57304	0.34712		225.2	-49.5041	-32.5035	-56.0726	-46.0267	12.1633	7.02247		225.2	-46.0267	7.02247	75.2
75.3	299.467	303.59	298.601		75.3	0.40013	0.42372	0.35579		225.3	-49.631	-32.4451	-56.2941	-46.1234	12.3054	7.1045		225.3	-46.1234	7.1045	75.3
75.4	299.479	303.431	298.613		75.4	0.41006	0.26335	0.36496		225.4	-49.756	-32.2672	-56.3555	-46.1262	12.4476	7.18663		225.4	-46.1262	7.18663	75.4
75.5	299.487	303.283	298.624		75.5	0.41635	0.11466	0.37312		225.5	-49.8874	-31.9649	-56.1044	-45.9856	12.5338	7.23641		225.5	-45.9856	7.23641	75.5
75.6	299.497	303.169	298.633		75.6	0.42553	6.53444e-06	0.37978		225.6	-50.0245	-31.6827	-55.703	-45.8034	12.5542	7.24816		225.6	-45.8034	7.24816	75.6
75.7	299.506	303.081	298.639		75.7	0.43232	-0.08814	0.38405		225.7	-50.154	-31.5564	-55.3823	-45.6976	12.5225	7.22987		225.7	-45.6976	7.22987	75.7
75.8	299.512	303.002	298.645		75.8	0.43697	-0.1685	0.38744		225.8	-50.2715	-31.5756	-55.2356	-45.6942	12.4765	7.20329		225.8	-45.6942	7.20329	75.8
75.9	299.516	302.924	298.651		75.9	0.43999	-0.24735	0.39095		225.9	-50.3844	-31.6642	-55.2495	-45.766	12.4525	7.18944		225.9	-45.766	7.18944	75.9
76	299.519	302.842	298.653		76	0.44138	-0.3296	0.39045		226	-50.4932	-31.7874	-55.393	-45.8912	12.4575	7.19236		226	-45.8912	7.19236	76
76.1	299.522	302.759	298.653		76.1	0.44315	-0.41373	0.38819		226.1	-50.5941	-31.9268	-55.6372	-46.0527	12.4905	7.21141		226.1	-46.0527	7.21141	76.1
76.2	299.526	302.697	298.653		76.2	0.44479	-0.4765	0.38555		226.2	-50.7063	-32.0519	-55.9223	-46.2268	12.5499	7.24566		226.2	-46.2268	7.24566	76.2
76.3	299.528	302.775	298.647		76.3	0.44593	-0.39872	0.37776		226.3	-50.8211	-32.1423	-56.2136	-46.3923	12.632	7.29307		226.3	-46.3923	7.29307	76.3
76.4	299.53	303.012	298.641		76.4	0.44606	-0.16267	0.36909		226.4	-50.9122	-32.2591	-56.5074	-46.5596	12.6966	7.33039		226.4	-46.5596	7.33039	76.4
76.5	299.535	303.262	298.636		76.5	0.44958	0.0872	0.36181		226.5	-50.9855	-32.4215	-56.8009	-46.736	12.7331	7.35148		226.5	-46.736	7.35148	76.5
76.6	299.542	303.44	298.629		76.6	0.45574	0.26421	0.35226		226.6	-51.0589	-32.5937	-57.0755	-46.9094	12.7575	7.36555		226.6	-46.9094	7.36555	76.6
76.7	299.551	303.519	298.62		76.7	0.46304	0.34262	0.34108		226.7	-51.1221	-32.7471	-57.3246	-47.0646	12.7813	7.37928		226.7	-47.0646	7.37928	76.7
76.8	299.56	303.519	298.612		76.8	0.46983	0.34177	0.33015		226.8	-51.1789	-32.8627	-57.5679	-47.2032	12.8235	7.40364		226.8	-47.2032	7.40364	76.8
76.9	299.566	303.471	298.601		76.9	0.47436	0.29269	0.31721		226.9	-51.2553	-32.9509	-57.7921	-47.3328	12.8768	7.4344		226.9	-47.3328	7.4344	76.9
77	299.571	303.391	298.591		77	0.47851	0.21183	0.30478		227	-51.3445	-33.0293	-57.9917	-47.4552	12.9277	7.46384		227	-47.4552	7.46384	77
77.1	299.571	303.289	298.581		77.1	0.47701	0.10911	0.29221		227.1	-51.4382	-33.0974	-58.1797	-47.5718	12.9804	7.49426		227.1	-47.5718	7.49426	77.1
77.2	299.565	303.175	298.57		77.2	0.4691	-0.00567	0.27852		227.2	-51.538	-33.1363	-58.3507	-47.675	13.0436	7.5307		227.2	-47.675	7.5307	77.2
77.3	299.558	303.1	298.561		77.3	0.46069	-0.0805	0.26759		227.3	-51.6373	-33.1517	-58.5044	-47.7645	13.1126	7.57055		227.3	-47.7645	7.57055	77.3
77.4	299.552	303.136	298.554		77.4	0.45304	-0.04568	0.25817		227.4	-51.7352	-33.1762	-58.652	-47.8545	13.1738	7.60592		227.4	-47.8545	7.60592	77.4
77.5	299.547	303.264	298.55		77.5	0.44689	0.08172	0.25227		227.5	-51.8368	-33.238	-58.7903	-47.955	13.211	7.6274		227.5	-47.955	7.6274	77.5
77.6	299.546	303.483	298.548		77.6	0.44414	0.29956	0.24762		227.6	-51.9441	-33.3205	-58.9104	-48.0583	13.2301	7.63842		227.6	-48.0583	7.63842	77.6
77.7	299.546	303.775	298.546		77.7	0.44251	0.59075	0.24284		227.7	-52.0593	-33.3996	-59.0189	-48.1593	13.2475	7.64842		227.7	-48.1593	7.64842	77.7
77.8	299.543	304.035	298.546		77.8	0.43812	0.84991	0.24033		227.8	-52.1704	-33.4708	-59.1198	-48.2537	13.2655	7.65884		227.8	-48.2537	7.65884	77.8
77.9	299.542	304.215	298.547		77.9	0.43599	1.03007	0.23932		227.9	-52.2803	-33.5205	-59.2113	-48.3374	13.2915	7.67386		227.9	-48.3374	7.67386	77.9
78	299.54	304.301	298.549		78	0.43261	1.11463	0.2392		228	-52.3887	-33.5623	-59.2968	-48.4159	13.3193	7.68988		228	-48.4159	7.68988	78
78.1	299.536	304.28	298.549		78.1	0.42709	1.09318	0.23643		228.1	-52.4874	-33.6245	-59.3868	-48.4995	13.3361	7.69959		228.1	-48.4995	7.69959	78.1
78.2	299.53	304.172	298.55		78.2	0.41943	0.98494	0.23493		228.2	-52.5826	-33.7059	-59.4828	-48.5904	13.3441	7.70423		228.2	-48.5904	7.70423	78.2
78.3	299.522	304.004	298.552		78.3	0.41015	0.81527	0.23492		228.3	-52.6812	-33.7918	-59.5852	-48.6861	13.3528	7.70923		228.3	-48.6861	7.70923	78.3
78.4	299.515	303.797	298.554		78.4	0.40124	0.60804	0.2343		228.4	-52.784	-33.8517	-59.6892	-48.7749	13.3772	7.72331		228.4	-48.7749	7.72331	78.4
78.5	299.506	303.575	298.555		78.5	0.39119	0.38512	0.23266		228.5	-52.8743	-33.7593	-59.7927	-48.8088	13.4845	7.78526		228.5	-48.8088	7.78526	78.5
78.6	299.5	303.355	298.555		78.6	0.38354	0.16433	0.2309		228.6	-52.962	-33.4955	-59.8967	-48.7847	13.6873	7.90237		228.6	-48.7847	7.90237	78.6
78.7	299.497	303.148	298.555		78.7	0.37827	-0.04315	0.22864		228.7	-53.0482	-33.2174	-59.9972	-48.7543	13.8967	8.02325		228.7	-48.7543	8.02325	78.7
78.8	299.495	302.961	298.554		78.8	0.37476	-0.23053	0.22475		228.8	-53.1291	-33.0019	-60.0978	-48.7429	14.0704	8.12355		228.8	-48.7429	8.12355	78.8
78.9	299.494	302.8	298.555		78.9	0.37251	-0.39241	0.22299		228.9	-53.2112	-32.8862	-60.2074	-48.7682	14.1921	8.19384		228.9	-48.7682	8.19384	78.9
79	299.497	302.664	298.556		79	0.37452	-0.52954	0.22198		229	-53.2875	-32.8997	-60.3098	-48.8323	14.2378	8.22019		229	-48.8323	8.22019	79
79.1	299.505	302.551	298.555		79.1	0.38031	-0.64281	0.21871		229.1	-53.3658	-32.885	-60.4005	-48.8838	14.2949	8.25314		229.1	-48.8838	8.25314	79.1
79.2	299.512	302.464	298.554		79.2	0.38609	-0.73033	0.21557		229.2	-53.4569	-32.7633	-60.4932	-48.9044	14.4146	8.32227		229.2	-48.9044	8.32227	79.2
79.3	299.517	302.4	298.557		79.3	0.38937	-0.79587	0.21557		229.3	-53.5664	-32.654	-60.5858	-48.9354	14.5304	8.38912		229.3	-48.9354	8.38912	79.3
79.4	299.519	302.352	298.561		79.4	0.39	-0.84433	0.21771		229.4	-53.6918	-32.6272	-60.6766	-48.9985	14.6018	8.43034		229.4	-48.9985	8.43034	79.4
79.5	299.521	302.321	298.565		79.5	0.39101	-0.87608	0.21883		229.5	-53.8341	-32.6875	-60.7703	-49.0973	14.6284	8.4457		229.5	-49.0973	8.4457	79.5
79.6	299.525	302.307	298.569		79.6	0.39278	-0.89024	0.2211		229.6	-53.9787	-32.8197	-60.8795	-49.226	14.6212	8.44156		229.6	-49.226	8.44156	79.6
79.7	299.527	302.302	298.571		79.7	0.39354	-0.89599	0.22034		229.7	-54.2744	-33.0202	-60.9959	-49.4302	14.6034	8.4313		229.7	-49.4302	8.4313	79.7
79.8	299.526	302.3	298.57		79.8	0.39141	-0.89897	0.2172		229.8	-54.3987	-33.2689	-61.1051	-49.5909	14.5276	8.3875		229.8	-49.5909	8.3875	79.8
79.9	299.525	302.337	298.571		79.9	0.38916	-0.86302	0.21519		229.9	-54.5026	-33.5748	-61.2125	-49.7633	14.4155	8.32276		229.9	-49.7633	8.32276	79.9
80	299.524	302.434	298.572		80	0.38615	-0.7669	0.21456		230	-54.594	-33.9015	-61.3183	-49.9379	14.2891	8.24982		230	-49.9379	8.24982	80
80.1	299.52	302.543	298.573		80.1	0.38101	-0.65846	0.21267		230.1	-54.6821	-34.1694	-61.4079	-50.0865	14.1888	8.19194		230.1	-50.0865	8.19194	80.1
80.2	299.519	302.623	298.573		80.2	0.37813	-0.57867	0.21041		230.2	-54.7683	-34.4181	-61.4979	-50.2281	14.0992	8.14019		230.2	-50.2281	8.14019	80.2
80.3	299.521	302.669	298.575		80.3	0.37864	-0.53418	0.21041		230.3	-54.8451	-34.6996	-61.5947	-50.3798	13.9925	8.07857		230.3	-50.3798	8.07857	80.3
80.4	299.524	302.681	298.577		80.4	0.38053	-0.52209	0.21003		230.4	-54.9207	-34.9328	-61.6918	-50.5151	13.9129	8.03259		230.4	-50.5151	8.03259	80.4
80.5	299.532	302.671	298.578		80.5	0.38694	-0.53336	0.2079		230.5	-54.9933	-35.1096	-61.792	-50.6316	13.8656	8.00533		230.5	-50.6316	8.00533	80.5
80.6	299.544	302.672	298.575		80.6	0.397	-0.53333	0.20312		230.6	-55.0637	-35.2701	-61.8978	-50.7439	13.8295	7.98446		230.6	-50.7439	7.98446	80.6
80.7	299.555	302.805	298.572		80.7	0.4063	-0.40016	0.1976		230.7	-55.1427	-35.4219	-62.0093	-50.858	13.8018	7.9685		230.7	-50.858	7.9685	80.7
80.8	299.562	303.073	298.569		80.8	0.41221	-0.13283	0.19169		230.8	-55.2229	-35.5512	-62.1117	-50.9619	13.7834	7.95786		230.8	-50.9619	7.95786	80.8
80.9	299.563	303.329	298.564		80.9	0.41172	0.12244	0.18428		230.9	-55.3098	-35.6299	-62.2077	-51.0491	13.7917	7.96262		230.9	-51.0491	7.96262	80.9
81	299.561	303.499	298.56		81	0.40808	0.29141	0.17875		231	-55.4031	-35.7147	-62.3087	-51.1422	13.7995	7.96717		231	-51.1422	7.96717	81
81.1	299.558	303.571	298.557		81.1	0.40419	0.36254	0.17285		231.1	-55.5082	-35.8115	-62.4036	-51.2411	13.8	7.96744		231.1	-51.2411	7.96744	81.1
81.2	299.555	303.558	298.55		81.2	0.3988	0.34875	0.16317		231.2	-55.6207	-35.8153	-62.4901	-51.3087	13.8504	7.99651		231.2	-51.3087	7.99651	81.2
81.3	299.548	303.485	298.545		81.3	0.39115	0.27505	0.15639		231.3	-55.7148	-35.4523	-62.5745	-51.2472	14.1022	8.14192		231.3	-51.2472	8.14192	81.3
81.4	299.542	303.44	298.547		81.4	0.38299	0.22961	0.15538		231.4	-55.7976	-34.7096	-62.6494	-51.0522	14.5618	8.40729		231.4	-51.0522	8.40729	81.4
81.5	299.536	303.515	298.548		81.5	0.37546	0.30362	0.15476		231.5	-55.8657	-33.9367	-62.7131	-50.8385	15.0324	8.67898		231.5	-50.8385	8.67898	81.5
81.6	299.532	303.655	298.548		81.6	0.36994	0.44308	0.15149		231.6	-55.9282	-33.3681	-62.7759	-50.6907	15.3876	8.88404		231.6	-50.6907	8.88404	81.6
81.7	299.531	303.765	298.546		81.7	0.36731	0.55176	0.14797		231.7	-56.0072	-33.0964	-62.8414	-50.6483	15.5798	8.995		231.7	-50.6483	8.995	81.7
81.8	299.532	303.852	298.542		81.8	0.36731	0.63833	0.14068		231.8	-56.0971	-33.0722	-62.9084	-50.6926	15.6351	9.02693		231.8	-50.6926	9.02693	81.8
81.9	299.534	303.923	298.531		81.9	0.36732	0.70845	0.12762		231.9	-56.1852	-33.2429	-62.9837	-50.804	15.5835	8.99716		231.9	-50.804	8.99716	81.9
82	299.533	303.942	298.52		82	0.3657	0.72707	0.11443		232	-56.2816	-33.5817	-63.0681	-50.9771	15.4423	8.91562		232	-50.9771	8.91562	82
82.1	299.534	303.914	298.509		82.1	0.36445	0.69809	0.10124		232.1	-56.3802	-33.9736	-63.169	-51.1742	15.2781	8.8208		232.1	-51.1742	8.8208	82.1
82.2	299.53	303.984	298.498		82.2	0.35893	0.76758	0.08717		232.2	-56.4754	-34.3459	-63.2876	-51.3696	15.1314	8.7361		232.2	-51.3696	8.7361	82.2
82.3	299.526	304.213	298.487		82.3	0.35416	0.99547	0.07386		232.3	-56.5718	-34.6775	-63.4059	-51.5517	15.0077	8.66471		232.3	-51.5517	8.66471	82.3
82.4	299.528	304.44	298.482		82.4	0.35467	1.22172	0.06669		232.4	-56.6674	-34.9793	-63.5328	-51.7265	14.9042	8.60495		232.4	-51.7265	8.60495	82.4
82.5	299.531	304.559	298.479		82.5	0.35531	1.34058	0.06167		232.5	-56.7573	-35.2792	-63.6541	-51.8969	14.7987	8.54403		232.5	-51.8969	8.54403	82.5
82.6	299.532	304.554	298.472		82.6	0.35481	1.33483	0.0525		232.6	-56.836	-35.5822	-63.7648	-52.061	14.6856	8.47871		232.6	-52.061	8.47871	82.6
82.7	299.534	304.448	298.47		82.7	0.35557	1.22796	0.0481		232.7	-56.9188	-35.8448	-63.8763	-52.2133	14.5961	8.42708		232.7	-52.2133	8.42708	82.7
82.8	299.536	304.269	298.47		82.8	0.35596	1.04812	0.04571		232.8	-57.0001	-36.0117	-63.9836	-52.3318	14.5585	8.40538		232.8	-52.3318	8.40538	82.8
82.9	299.535	304.044	298.469		82.9	0.35383	0.82231	0.04182		232.9	-57.0772	-36.0799	-64.0796	-52.4123	14.5711	8.41264		232.9	-52.4123	8.41264	82.9
83	299.536	303.804	298.469		83	0.35296	0.58154	0.03931		233	-57.1653	-36.0746	-64.1689	-52.4696	14.6239	8.44312		233	-52.4696	8.44312	83
83.1	299.535	303.566	298.47		83.1	0.35095	0.34317	0.03805		233.1	-57.2564	-36.0049	-64.2611	-52.5075	14.7146	8.49545		233.1	-52.5075	8.49545	83.1
83.2	299.53	303.349	298.469		83.2	0.34468	0.12526	0.03466		233.2	-57.3429	-35.8903	-64.3417	-52.525	14.825	8.5592		233.2	-52.525	8.5592	83.2
83.3	299.523	303.224	298.467		83.3	0.33602	-0.00081687	0.03026		233.3	-57.4261	-35.7957	-64.4193	-52.547	14.9225	8.6155		233.3	-52.547	8.6155	83.3
83.4	299.515	303.224	298.467		83.4	0.32585	-0.00104	0.02787		233.4	-57.5168	-35.7448	-64.4953	-52.5857	14.9962	8.65803		233.4	-52.5857	8.65803	83.4
83.5	299.504	303.271	298.466		83.5	0.3133	0.04471	0.0246		233.5	-57.6113	-35.5756	-64.5778	-52.5882	15.1395	8.7408		233.5	-52.5882	8.7408	83.5
83.6	299.492	303.306	298.462		83.6	0.30075	0.07929	0.01807		233.6	-57.7013	-35.2056	-64.6667	-52.5245	15.3977	8.88984		233.6	-52.5245	8.88984	83.6
83.7	299.485	303.327	298.458		83.7	0.29209	0.09954	0.01497		233.7	-57.7984	-34.8374	-64.7548	-52.4635	15.6559	9.03895		233.7	-52.4635	9.03895	83.7
83.8	299.48	303.378	298.457		83.8	0.28493	0.14981	0.01538		233.8	-57.903	-34.6727	-64.8557	-52.4771	15.8061	9.12566		233.8	-52.4771	9.12566	83.8
83.9	299.618	303.464	298.455		83.9	0.42173	0.23476	0.01528		233.9	-58.0065	-34.7522	-64.951	-52.5699	15.8164	9.13162		233.9	-52.5699	9.13162	83.9
84	300.151	303.556	298.451		84	0.95332	0.32623	0.01367		234	-58.1183	-34.956	-65.0406	-52.705	15.7559	9.09667		234	-52.705	9.09667	84
84.1	300.941	303.736	298.451		84.1	1.74165	0.50538	0.01571		234.1	-58.2365	-35.2289	-65.137	-52.8674	15.6603	9.04146		234.1	-52.8674	9.04146	84.1
84.2	301.63	304.047	298.455		84.2	2.42974	0.81604	0.02163		234.2	-58.345	-35.5552	-65.2319	-53.044	15.5323	8.96757		234.2	-53.044	8.96757	84.2
84.3	302.089	304.375	298.459		84.3	2.88684	1.14353	0.02706		234.3	-58.4459	-35.8634	-65.3249	-53.2114	15.4125	8.8984		234.3	-53.2114	8.8984	84.3
84.4	302.312	304.598	298.465		84.4	3.10855	1.36577	0.03538		234.4	-58.5434	-36.1592	-65.4077	-53.3701	15.2951	8.83065		234.4	-53.3701	8.83065	84.4
84.5	302.339	304.675	298.474		84.5	3.13418	1.44217	0.04633		234.5	-58.642	-36.4286	-65.4932	-53.5213	15.1939	8.77218		234.5	-53.5213	8.77218	84.5
84.6	302.224	304.62	298.48		84.6	3.01687	1.38617	0.05402		234.6	-58.7383	-36.6392	-65.5805	-53.6527	15.126	8.73303		234.6	-53.6527	8.73303	84.6
84.7	302.015	304.48	298.486		84.7	2.80723	1.2454	0.06171		234.7	-58.8403	-36.8054	-65.6675	-53.7711	15.084	8.70878		234.7	-53.7711	8.70878	84.7
84.8	301.756	304.313	298.495		84.8	2.54648	1.07774	0.07228		234.8	-58.9461	-36.8992	-65.7628	-53.8694	15.0866	8.71027		234.8	-53.8694	8.71027	84.8
84.9	301.473	304.148	298.502		84.9	2.26198	0.91184	0.08123		234.9	-59.0429	-36.9018	-65.8611	-53.9353	15.1402	8.74119		234.9	-53.9353	8.74119	84.9
85	301.188	303.973	298.505		85	1.97497	0.73652	0.08691		235	-59.1204	-36.866	-65.9601	-53.9822	15.2124	8.78289		235	-53.9822	8.78289	85
85.1	300.919	303.783	298.509		85.1	1.70504	0.54562	0.09196		235.1	-59.1768	-36.8426	-66.0524	-54.0239	15.2714	8.81696		235.1	-54.0239	8.81696	85.1
85.2	300.676	303.582	298.512		85.2	1.46061	0.3438	0.09764		235.2	-59.2249	-36.8502	-66.1484	-54.0745	15.3131	8.84104		235.2	-54.0745	8.84104	85.2
85.3	300.459	303.38	298.514		85.3	1.24206	0.1416	0.10118		235.3	-59.2787	-36.9108	-66.2482	-54.1459	15.3274	8.84928		235.3	-54.1459	8.84928	85.3
85.4	300.273	303.194	298.511		85.4	1.05378	-0.04578	0.0997		235.4	-59.3355	-37.0242	-66.3397	-54.2331	15.3093	8.83882		235.4	-54.2331	8.83882	85.4
85.5	299.986	303.035	298.504		85.5	0.76539	-0.20528	0.09545		235.5	-59.3975	-37.1576	-66.4308	-54.3287	15.2807	8.82233		235.5	-54.3287	8.82233	85.5
85.6	299.876	302.971	298.499		85.6	0.65423	-0.27006	0.09146		235.6	-59.4762	-37.2936	-66.5231	-54.431	15.2539	8.80683		235.6	-54.431	8.80683	85.6
85.7	299.787	303.019	298.489		85.7	0.56342	-0.22305	0.0842		235.7	-59.5586	-37.5265	-66.6048	-54.5633	15.1691	8.75789		235.7	-54.5633	8.75789	85.7
85.8	299.712	303.09	298.479		85.8	0.48706	-0.15218	0.07531		235.8	-59.6444	-37.5985	-66.6793	-54.6407	15.1724	8.7598		235.8	-54.6407	8.7598	85.8
85.9	299.649	303.127	298.469		85.9	0.4225	-0.11585	0.0678		235.9	-59.7404	-37.6561	-66.7558	-54.7174	15.1862	8.76775		235.9	-54.7174	8.76775	85.9
86	299.596	303.118	298.46		86	0.368	-0.12587	0.06016		236	-59.8251	-37.7171	-66.8288	-54.7904	15.1949	8.77276		236	-54.7904	8.77276	86
86.1	299.549	303.07	298.451		86.1	0.31964	-0.1747	0.05328		236.1	-59.8962	-37.8004	-66.895	-54.8639	15.1861	8.76771		236.1	-54.8639	8.76771	86.1
86.2	299.509	303.005	298.445		86.2	0.27807	-0.24036	0.04928		236.2	-59.9696	-37.8848	-67.0631	-54.9725	15.2175	8.78581		236.2	-54.9725	8.78581	86.2
86.3	299.48	303.025	298.439		86.3	0.24819	-0.22161	0.04554		236.3	-60.0403	-37.9364	-67.1463	-55.041	15.2332	8.79486		236.3	-55.041	8.79486	86.3
86.4	299.462	303.163	298.435		86.4	0.2281	-0.08379	0.04331		236.4	-60.1035	-37.9635	-67.2423	-55.1031	15.2665	8.81409		236.4	-55.1031	8.81409	86.4
86.5	299.449	303.363	298.435		86.5	0.21391	0.11583	0.04471		236.5	-60.1709	-37.9722	-67.3425	-55.1618	15.3125	8.84065		236.5	-55.1618	8.84065	86.5
86.6	299.445	303.597	298.435		86.6	0.20789	0.34849	0.047		236.6	-60.2518	-37.9706	-67.4374	-55.2199	15.3643	8.87058		236.6	-55.2199	8.87058	86.6
86.7	299.45	303.792	298.437		86.7	0.21154	0.54296	0.05117		236.7	-60.3436	-37.9801	-67.5285	-55.2841	15.4103	8.89713		236.7	-55.2841	8.89713	86.7
86.8	299.456	303.892	298.438		86.8	0.21657	0.6421	0.05383		236.8	-60.4392	-38.0622	-67.6302	-55.3772	15.4203	8.9029		236.8	-55.3772	8.9029	86.8
86.9	299.458	303.891	298.439		86.9	0.2172	0.64075	0.05662		236.9	-60.5499	-38.2615	-67.7371	-55.5162	15.369	8.8733		236.9	-55.5162	8.8733	86.9
87	299.46	303.83	298.442		87	0.21734	0.57835	0.06167		237	-60.6617	-38.511	-67.8373	-55.67	15.2871	8.82603		237	-55.67	8.82603	87
87.1	299.458	303.781	298.443		87.1	0.21332	0.52939	0.06484		237.1	-60.7656	-38.6794	-67.9491	-55.798	15.2541	8.80695		237.1	-55.798	8.80695	87.1
87.2	299.451	303.755	298.445		87.2	0.20517	0.50267	0.06826		237.2	-60.8759	-38.7442	-68.0663	-55.8955	15.2823	8.82326		237.2	-55.8955	8.82326	87.2
87.3	299.445	303.704	298.45		87.3	0.19764	0.45082	0.07569		237.3	-60.9885	-38.76	-68.1713	-55.9733	15.3337	8.85289		237.3	-55.9733	8.85289	87.3
87.4	299.438	303.618	298.453		87.4	0.18973	0.36368	0.08049		237.4	-61.0909	-38.7705	-68.2704	-56.0439	15.3839	8.88189		237.4	-56.0439	8.88189	87.4
87.5	299.433	303.553	298.451		87.5	0.18321	0.29789	0.08027		237.5	-61.1872	-38.8327	-68.3671	-56.129	15.4033	8.89307		237.5	-56.129	8.89307	87.5
87.6	299.432	303.56	298.449		87.6	0.18045	0.30445	0.08029		237.6	-61.2813	-38.9921	-68.4587	-56.244	15.3656	8.87131		237.6	-56.244	8.87131	87.6
87.7	299.434	303.608	298.446		87.7	0.18071	0.35146	0.07894		237.7	-61.375	-39.1906	-68.5415	-56.369	15.3024	8.83483		237.7	-56.369	8.83483	87.7
87.8	299.432	303.64	298.442		87.8	0.17695	0.38277	0.07645		237.8	-61.4737	-39.3131	-68.6172	-56.468	15.2799	8.82184		237.8	-56.468	8.82184	87.8
87.9	299.425	303.625	298.441		87.9	0.16841	0.36697	0.07786		237.9	-61.5779	-39.3549	-68.6974	-56.5434	15.3054	8.83657		237.9	-56.5434	8.83657	87.9
88	299.413	303.555	298.444		88	0.15548	0.29666	0.08266		238	-61.692	-39.3583	-68.781	-56.6104	15.3555	8.86548		238	-56.6104	8.86548	88
88.1	299.395	303.444	298.448		88.1	0.13615	0.18477	0.08821		238.1	-61.8015	-39.3424	-68.8634	-56.6691	15.4152	8.89996		238.1	-56.6691	8.89996	88.1
88.2	299.377	303.328	298.455		88.2	0.11656	0.06861	0.09791		238.2	-61.9103	-39.3217	-68.9478	-56.7266	15.4784	8.93643		238.2	-56.7266	8.93643	88.2
88.3	299.36	303.303	298.463		88.3	0.09823	0.04252	0.10773		238.3	-62.0154	-39.3149	-69.0265	-56.7856	15.5308	8.96674		238.3	-56.7856	8.96674	88.3
88.4	299.351	303.383	298.466		88.4	0.08693	0.12168	0.1119		238.4	-62.0993	-39.2938	-69.1063	-56.8331	15.5883	8.99991		238.4	-56.8331	8.99991	88.4
88.5	299.347	303.501	298.463		88.5	0.08166	0.23915	0.1108		238.5	-62.1659	-38.9192	-69.1906	-56.7586	15.8436	9.14729		238.5	-56.7586	9.14729	88.5
88.6	299.344	303.623	298.457		88.6	0.07715	0.36052	0.10693		238.6	-62.2268	-38.1233	-69.2712	-56.5404	16.334	9.43042		238.6	-56.5404	9.43042	88.6
88.7	299.345	303.703	298.449		88.7	0.07703	0.43969	0.10068		238.7	-62.2938	-37.3305	-69.3469	-56.3237	16.8224	9.71243		238.7	-56.3237	9.71243	88.7
88.8	299.346	303.716	298.438		88.8	0.0759	0.45165	0.09241		238.8	-62.3532	-36.8146	-69.4154	-56.1944	17.1508	9.90204		238.8	-56.1944	9.90204	88.8
88.9	299.344	303.676	298.425		88.9	0.07227	0.41111	0.08088		238.9	-62.41	-36.6683	-69.4869	-56.1884	17.2713	9.97156		238.9	-56.1884	9.97156	88.9
89	299.341	303.702	298.412		89	0.06775	0.43651	0.06973		239	-62.4728	-36.8666	-69.5641	-56.3012	17.2003	9.93058		239	-56.3012	9.93058	89
89.1	299.332	303.877	298.402		89.1	0.05809	0.61026	0.06159		239.1	-62.5307	-37.304	-69.6349	-56.4899	16.9909	9.80969		239.1	-56.4899	9.80969	89.1
89.2	299.322	304.086	298.391		89.2	0.04591	0.81855	0.05232		239.2	-62.6015	-37.8783	-69.6959	-56.7252	16.7029	9.64343		239.2	-56.7252	9.64343	89.2
89.3	299.313	304.211	298.38		89.3	0.036	0.94318	0.0433		239.3	-62.6892	-38.4096	-69.7738	-56.9575	16.4489	9.49678		239.3	-56.9575	9.49678	89.3
89.4	299.312	304.229	298.37		89.4	0.03362	0.96005	0.03567		239.4	-62.7791	-38.748	-69.857	-57.1281	16.3062	9.41442		239.4	-57.1281	9.41442	89.4
89.5	299.319	304.166	298.359		89.5	0.03878	0.89715	0.02615		239.5	-62.857	-38.9353	-69.9357	-57.2427	16.2449	9.37901		239.5	-57.2427	9.37901	89.5
89.6	299.329	304.056	298.346		89.6	0.04707	0.78551	0.01575		239.6	-62.9361	-39.0592	-70.0212	-57.3388	16.2221	9.36585		239.6	-57.3388	9.36585	89.6
89.7	299.343	303.903	298.338		89.7	0.05977	0.63192	0.00962		239.7	-63.023	-39.2201	-70.1033	-57.4488	16.1786	9.3407		239.7	-57.4488	9.3407	89.7
89.8	299.358	303.72	298.332		89.8	0.07309	0.44818	0.00525		239.8	-63.1115	-39.4096	-70.1782	-57.5664	16.1163	9.30477		239.8	-57.5664	9.30477	89.8
89.9	299.368	303.524	298.326		89.9	0.08139	0.25201	0.000751209		239.9	-63.204	-39.5521	-70.244	-57.6667	16.0778	9.28253		239.9	-57.6667	9.28253	89.9
90	299.375	303.33	298.322		90	0.08679	0.05747	-0.00123		240	-63.3106	-39.6692	-70.3182	-57.766	16.0592	9.27176		240	-57.766	9.27176	90
90.1	299.384	303.145	298.319		90.1	0.09459	-0.12827	-0.00221		240.1	-63.4209	-39.7299	-70.3958	-57.8488	16.0743	9.28053		240.1	-57.8488	9.28053	90.1
90.2	299.392	302.97	298.315		90.2	0.10138	-0.3041	-0.00394		240.2	-63.5214	-39.7457	-70.473	-57.9134	16.113	9.30284		240.2	-57.9134	9.30284	90.2
90.3	299.397	302.81	298.313		90.3	0.10515	-0.46547	-0.00467		240.3	-63.6305	-39.7841	-70.5551	-57.9899	16.1423	9.31978		240.3	-57.9899	9.31978	90.3
90.4	299.406	302.671	298.312		90.4	0.11182	-0.60487	-0.00339		240.4	-63.7379	-39.7958	-70.6402	-58.0579	16.1876	9.34594		240.4	-58.0579	9.34594	90.4
90.5	299.413	302.601	298.31		90.5	0.11786	-0.67518	-0.00336		240.5	-63.835	-39.7585	-70.7275	-58.107	16.2597	9.38754		240.5	-58.107	9.38754	90.5
90.6	299.421	302.712	298.309		90.6	0.12402	-0.56512	-0.00284		240.6	-63.9275	-39.7106	-70.81	-58.1494	16.335	9.43103		240.6	-58.1494	9.43103	90.6
90.7	299.432	302.967	298.305		90.7	0.13395	-0.31136	-0.00432		240.7	-64.0084	-39.656	-70.8936	-58.186	16.4126	9.47581		240.7	-58.186	9.47581	90.7
90.8	299.445	303.204	298.303		90.8	0.14526	-0.07468	-0.00505		240.8	-64.0871	-39.613	-70.9707	-58.2236	16.4807	9.51513		240.8	-58.2236	9.51513	90.8
90.9	299.455	303.358	298.303		90.9	0.15406	0.07872	-0.00314		240.9	-64.1672	-39.5994	-71.0449	-58.2705	16.5313	9.54435		240.9	-58.2705	9.54435	90.9
91	299.461	303.42	298.302		91	0.15834	0.13992	-0.00185		241	-64.2538	-39.6261	-71.1311	-58.337	16.565	9.56378		241	-58.337	9.56378	91
91.1	299.468	303.405	298.305		91.1	0.16337	0.12387	0.00332		241.1	-64.3347	-39.7463	-71.211	-58.4307	16.5424	9.55074		241.1	-58.4307	9.55074	91.1
91.2	299.474	303.359	298.309		91.2	0.16777	0.07755	0.00837		241.2	-64.3975	-39.9268	-71.2851	-58.5365	16.4803	9.5149		241.2	-58.5365	9.5149	91.2
91.3	299.476	303.381	298.308		91.3	0.16841	0.09844	0.01016		241.3	-64.4577	-40.0888	-71.3665	-58.6377	16.431	9.48644		241.3	-58.6377	9.48644	91.3
91.4	299.479	303.468	298.307		91.4	0.17043	0.18514	0.01106		241.4	-64.5251	-39.9867	-71.4451	-58.6523	16.531	9.54421		241.4	-58.6523	9.54421	91.4
91.5	299.484	303.534	298.304		91.5	0.17345	0.25048	0.01008		241.5	-64.5996	-39.4456	-71.5167	-58.5206	16.8776	9.7443		241.5	-58.5206	9.7443	91.5
91.6	299.488	303.542	298.299		91.6	0.17584	0.25742	0.00634		241.6	-64.6816	-38.7367	-71.5886	-58.3356	17.3209	10.0002		241.6	-58.3356	10.0002	91.6
91.7	299.489	303.378	298.294		91.7	0.17597	0.09315	0.00335		241.7	-64.7772	-38.1613	-71.6661	-58.2015	17.6939	10.2156		241.7	-58.2015	10.2156	91.7
91.8	299.489	303.246	298.289		91.8	0.17473	-0.03971	0.000614461		241.8	-64.883	-37.8142	-71.7433	-58.1468	17.9396	10.3574		241.8	-58.1468	10.3574	91.8
91.9	299.486	303.117	298.282		91.9	0.16958	-0.16943	-0.00489		241.9	-64.9858	-37.6936	-71.8186	-58.166	18.0558	10.4245		241.9	-58.166	10.4245	91.9
92	299.478	303.072	298.273		92	0.15979	-0.215	-0.01202		242	-65.0919	-37.7761	-71.8992	-58.2558	18.0595	10.4267		242	-58.2558	10.4267	92
92.1	299.466	303.122	298.267		92.1	0.14674	-0.16598	-0.01627		242.1	-65.2004	-38.0327	-71.9866	-58.4066	17.9675	10.3736		242.1	-58.4066	10.3736	92.1
92.2	299.449	303.181	298.265		92.2	0.1284	-0.10754	-0.01636		242.2	-65.302	-38.4563	-72.0679	-58.6087	17.7774	10.2638		242.2	-58.6087	10.2638	92.2
92.3	299.428	303.211	298.263		92.3	0.1053	-0.07812	-0.01621		242.3	-65.4014	-38.9153	-72.1473	-58.8213	17.566	10.1418		242.3	-58.8213	10.1418	92.3
92.4	299.408	303.318	298.26		92.4	0.08458	0.02792	-0.01694		242.4	-65.4985	-39.2751	-72.2373	-59.0036	17.4145	10.0543		242.4	-59.0036	10.0543	92.4
92.5	299.394	303.547	298.258		92.5	0.06914	0.25618	-0.01717		242.5	-65.5986	-39.5671	-72.3221	-59.1626	17.2999	9.98813		242.5	-59.1626	9.98813	92.5
92.6	299.38	303.771	298.255		92.6	0.05282	0.47905	-0.01815		242.6	-65.6995	-39.8252	-72.3966	-59.3071	17.2009	9.93093		242.6	-59.3071	9.93093	92.6
92.7	299.367	303.895	298.254		92.7	0.0385	0.60305	-0.01724		242.7	-65.7947	-40.0151	-72.4798	-59.4299	17.1427	9.89734		242.7	-59.4299	9.89734	92.7
92.8	299.358	303.906	298.256		92.8	0.02796	0.61238	-0.0132		242.8	-65.8741	-40.1101	-72.5653	-59.5165	17.1362	9.89359		242.8	-59.5165	9.89359	92.8
92.9	299.349	303.866	298.26		92.9	0.01779	0.57196	-0.00739		242.9	-65.9283	-40.153	-72.6459	-59.5757	17.1526	9.90307		242.9	-59.5757	9.90307	92.9
93	299.343	303.838	298.263		93	0.01014	0.54335	-0.00234		243	-65.9636	-40.2046	-72.723	-59.6304	17.1594	9.90696		243	-59.6304	9.90696	93
93.1	299.343	303.858	298.267		93.1	0.00839	0.5626	0.00296		243.1	-65.985	-40.2548	-72.7991	-59.6796	17.164	9.90963		243.1	-59.6796	9.90963	93.1
93.2	299.346	303.916	298.269		93.2	0.0104	0.61953	0.00738		243.2	-66.0056	-40.3022	-72.8665	-59.7248	17.1667	9.91118		243.2	-59.7248	9.91118	93.2
93.3	299.348	303.972	298.272		93.3	0.01029	0.67533	0.01155		243.3	-66.0435	-40.3738	-72.9214	-59.7796	17.1541	9.90395		243.3	-59.7796	9.90395	93.3
93.4	299.35	304.053	298.276		93.4	0.01105	0.7555	0.01761		243.4	-66.1101	-40.4427	-72.979	-59.844	17.1494	9.9012		243.4	-59.844	9.9012	93.4
93.5	299.354	304.137	298.28		93.5	0.01344	0.83906	0.02341		243.5	-66.1895	-40.5354	-73.0377	-59.9209	17.1339	9.89229		243.5	-59.9209	9.89229	93.5
93.6	299.352	304.17	298.284		93.6	0.01068	0.871	0.02984		243.6	-66.267	-40.6345	-73.0901	-59.9972	17.1121	9.87968		243.6	-59.9972	9.87968	93.6
93.7	299.351	304.175	298.288		93.7	0.00768	0.8753	0.03577		243.7	-66.3449	-40.6303	-73.1382	-60.0378	17.1472	9.89992		243.7	-60.0378	9.89992	93.7
93.8	299.353	304.169	298.294		93.8	0.00856	0.86854	0.04309		243.8	-66.4244	-40.3944	-73.1815	-60.0001	17.3119	9.99502		243.8	-60.0001	9.99502	93.8
93.9	299.355	304.119	298.298		93.9	0.00882	0.81758	0.04939		243.9	-66.503	-40.0289	-73.2172	-59.9164	17.5472	10.1309		243.9	-59.9164	10.1309	93.9
94	299.359	304.012	298.3		94	0.01096	0.70983	0.05319		244	-66.5737	-39.7289	-73.2522	-59.8516	17.7438	10.2444		244	-59.8516	10.2444	94
94.1	299.365	303.859	298.301		94.1	0.01574	0.55637	0.05585		244.1	-66.649	-39.5348	-73.2872	-59.8237	17.8814	10.3238		244.1	-59.8237	10.3238	94.1
94.2	299.37	303.678	298.299		94.2	0.01939	0.37427	0.0565		244.2	-66.728	-39.4429	-73.3176	-59.8295	17.9601	10.3693		244.2	-59.8295	10.3693	94.2
94.3	299.372	303.484	298.298		94.3	0.01965	0.18048	0.05716		244.3	-66.8014	-39.4286	-73.3443	-59.8581	17.9924	10.3879		244.3	-59.8581	10.3879	94.3
94.4	299.374	303.286	298.294		94.4	0.01979	-0.01845	0.05517		244.4	-66.8661	-39.4866	-73.3714	-59.908	17.9821	10.382		244.4	-59.908	10.382	94.4
94.5	299.378	303.111	298.291		94.5	0.02318	-0.19403	0.05369		244.5	-66.935	-39.6075	-73.4003	-59.9809	17.9376	10.3563		244.5	-59.9809	10.3563	94.5
94.6	299.386	303.005	298.289		94.6	0.0291	-0.30127	0.05347		244.6	-67.0083	-39.7665	-73.4308	-60.0685	17.8729	10.3189		244.6	-60.0685	10.3189	94.6
94.7	299.393	302.949	298.289		94.7	0.03425	-0.35801	0.05563		244.7	-67.07	-39.9334	-73.4631	-60.1555	17.8022	10.2781		244.7	-60.1555	10.2781	94.7
94.8	299.4	302.896	298.292		94.8	0.04004	-0.41124	0.06093		244.8	-67.123	-40.138	-73.494	-60.2517	17.7078	10.2236		244.8	-60.2517	10.2236	94.8
94.9	299.407	302.893	298.296		94.9	0.04595	-0.41485	0.06623		244.9	-67.1715	-40.3916	-73.5327	-60.3653	17.5877	10.1543		244.9	-60.3653	10.1543	94.9
95	299.411	303.009	298.298		95	0.04797	-0.29964	0.07053		245	-67.2121	-40.6448	-73.5764	-60.4778	17.4681	10.0852		245	-60.4778	10.0852	95
95.1	299.415	303.205	298.302		95.1	0.05111	-0.10441	0.07658		245.1	-67.2433	-40.8973	-73.6226	-60.5877	17.3482	10.016		245.1	-60.5877	10.016	95.1
95.2	299.422	303.411	298.309		95.2	0.05627	0.10024	0.08528		245.2	-67.2824	-41.1313	-73.6727	-60.6955	17.2417	9.95451		245.2	-60.6955	9.95451	95.2
95.3	299.429	303.583	298.318		95.3	0.06218	0.27147	0.09598		245.3	-67.3369	-41.2846	-73.7122	-60.7779	17.18	9.91886		245.3	-60.7779	9.91886	95.3
95.4	299.436	303.671	298.325		95.4	0.06709	0.35943	0.10555		245.4	-67.3884	-41.395	-73.7543	-60.8459	17.143	9.89754		245.4	-60.8459	9.89754	95.4
95.5	299.441	303.661	298.333		95.5	0.07061	0.3479	0.11475		245.5	-67.4309	-41.5096	-73.8029	-60.9145	17.1044	9.87526		245.5	-60.9145	9.87526	95.5
95.6	299.444	303.607	298.338		95.6	0.07238	0.29354	0.12193		245.6	-67.4722	-41.5797	-73.8484	-60.9668	17.0897	9.86676		245.6	-60.9668	9.86676	95.6
95.7	299.447	303.577	298.339		95.7	0.07364	0.26305	0.12447		245.7	-67.5079	-41.5868	-73.8883	-60.9943	17.1075	9.87702		245.7	-60.9943	9.87702	95.7
95.8	299.453	303.609	298.338		95.8	0.0783	0.29423	0.1255		245.8	-67.5368	-41.4703	-73.9199	-60.9757	17.191	9.92521		245.8	-60.9757	9.92521	95.8
95.9	299.457	303.669	298.336		95.9	0.08119	0.35305	0.12565		245.9	-67.5733	-41.196	-73.956	-60.9084	17.3672	10.027		245.9	-60.9084	10.027	95.9
96	299.459	303.683	298.332		96	0.08082	0.36639	0.12367		246	-67.6146	-40.8798	-73.9951	-60.8299	17.5693	10.1436		246	-60.8299	10.1436	96
96.1	299.459	303.627	298.326		96.1	0.07982	0.31015	0.11942		246.1	-67.645	-40.5953	-74.0327	-60.7577	17.7508	10.2484		246.1	-60.7577	10.2484	96.1
96.2	299.457	303.54	298.319		96.2	0.07657	0.22238	0.11468		246.2	-67.6815	-40.3733	-74.0632	-60.706	17.8954	10.3319		246.2	-60.706	10.3319	96.2
96.3	299.449	303.453	298.314		96.3	0.06665	0.13423	0.11144		246.3	-67.7292	-40.2411	-74.0936	-60.688	17.9912	10.3872		246.3	-60.688	10.3872	96.3
96.4	299.437	303.344	298.309		96.4	0.05309	0.02435	0.10832		246.4	-67.7713	-40.2052	-74.1158	-60.6975	18.0281	10.4085		246.4	-60.6975	10.4085	96.4
96.5	299.428	303.23	298.305		96.5	0.0423	-0.08967	0.10571		246.5	-67.8149	-40.2591	-74.1248	-60.7329	18.0093	10.3977		246.5	-60.7329	10.3977	96.5
96.6	299.423	303.154	298.301		96.6	0.03653	-0.16676	0.1041		246.6	-67.8676	-40.3782	-74.1409	-60.7956	17.958	10.3681		246.6	-60.7956	10.3681	96.6
96.7	299.421	303.104	298.295		96.7	0.03302	-0.21698	0.09961		246.7	-67.9217	-40.5474	-74.1582	-60.8758	17.8789	10.3224		246.7	-60.8758	10.3224	96.7
96.8	299.42	303.051	298.284		96.8	0.03026	-0.27071	0.09084		246.8	-67.98	-40.732	-74.1777	-60.9632	17.7927	10.2726		246.8	-60.9632	10.2726	96.8
96.9	299.425	303.024	298.273		96.9	0.03366	-0.29932	0.08207		246.9	-68.0493	-40.9321	-74.2036	-61.0617	17.7023	10.2204		246.9	-61.0617	10.2204	96.9
97	299.431	303.049	298.263		97	0.03781	-0.27454	0.07356		247	-68.1309	-41.1597	-74.2277	-61.1728	17.5979	10.1601		247	-61.1728	10.1601	97
97.1	299.434	303.1	298.251		97.1	0.04048	-0.22377	0.06379		247.1	-68.2058	-41.3398	-74.2431	-61.2629	17.516	10.1129		247.1	-61.2629	10.1129	97.1
97.2	299.439	303.156	298.243		97.2	0.04521	-0.16859	0.05715		247.2	-68.2656	-41.4437	-74.2671	-61.3255	17.4776	10.0907		247.2	-61.3255	10.0907	97.2
97.3	299.443	303.194	298.235		97.3	0.04855	-0.13126	0.0514		247.3	-68.3239	-41.5135	-74.3006	-61.3793	17.462	10.0817		247.3	-61.3793	10.0817	97.3
97.4	299.444	303.211	298.226		97.4	0.04913	-0.1159	0.04389		247.4	-68.3781	-41.559	-74.3318	-61.423	17.4584	10.0796		247.4	-61.423	10.0796	97.4
97.5	299.445	303.209	298.219		97.5	0.05009	-0.11838	0.03902		247.5	-68.4224	-41.5858	-74.3491	-61.4524	17.4584	10.0796		247.5	-61.4524	10.0796	97.5
97.6	299.445	303.173	298.216		97.6	0.04942	-0.15478	0.03779		247.6	-68.4581	-41.5914	-74.3626	-61.4707	17.4673	10.0847		247.6	-61.4707	10.0847	97.6
97.7	299.44	303.124	298.214		97.7	0.04397	-0.20437	0.03769		247.7	-68.4855	-41.5782	-74.3833	-61.4823	17.4879	10.0966		247.7	-61.4823	10.0966	97.7
97.8	299.431	303.103	298.21		97.8	0.03501	-0.22632	0.03596		247.8	-68.5091	-41.5631	-74.3926	-61.4883	17.5047	10.1063		247.8	-61.4883	10.1063	97.8
97.9	299.423	303.098	298.207		97.9	0.02579	-0.23207	0.03473		247.9	-68.5369	-41.5465	-74.4019	-61.4951	17.5231	10.117		247.9	-61.4951	10.117	97.9
98	299.416	303.082	298.207		98	0.01871	-0.24862	0.03689		248	-68.5606	-41.5322	-74.4211	-61.5046	17.5431	10.1285		248	-61.5046	10.1285	98
98.1	299.408	303.062	298.21		98.1	0.01088	-0.26994	0.04194		248.1	-68.577	-41.5585	-74.4373	-61.5243	17.5373	10.1252		248.1	-61.5243	10.1252	98.1
98.2	299.401	303.035	298.213		98.2	0.0033	-0.29704	0.04623		248.2	-68.5909	-41.6166	-74.4432	-61.5502	17.5093	10.109		248.2	-61.5502	10.109	98.2
98.3	299.396	302.986	298.214		98.3	-0.0029	-0.34713	0.04927		248.3	-68.6058	-41.5005	-74.4511	-61.5191	17.5813	10.1505		248.3	-61.5191	10.1505	98.3
98.4	299.391	302.953	298.217		98.4	-0.00759	-0.38101	0.05432		248.4	-68.6351	-41.115	-74.4623	-61.4041	17.8109	10.2831		248.4	-61.4041	10.2831	98.4
98.5	299.39	303.086	298.218		98.5	-0.00915	-0.24822	0.05724		248.5	-68.6629	-40.6353	-74.4705	-61.2562	18.0928	10.4459		248.5	-61.2562	10.4459	98.5
98.6	299.391	303.425	298.217		98.6	-0.00907	0.09008	0.05865		248.6	-68.6835	-40.2188	-74.481	-61.1278	18.3382	10.5876		248.6	-61.1278	10.5876	98.6
98.7	299.388	303.818	298.216		98.7	-0.01225	0.48176	0.0588		248.7	-68.703	-39.784	-74.4847	-60.9906	18.5916	10.7338		248.7	-60.9906	10.7338	98.7
98.8	299.382	304.139	298.211		98.8	-0.01833	0.80272	0.05606		248.8	-68.7153	-39.2376	-74.4903	-60.8144	18.9079	10.9165		248.8	-60.8144	10.9165	98.8
98.9	299.378	304.35	298.206		98.9	-0.02252	1.01277	0.05257		248.9	-68.7178	-38.7567	-74.4985	-60.6577	19.1858	11.0769		248.9	-60.6577	11.0769	98.9
99	299.375	304.462	298.203		99	-0.02658	1.12409	0.05147		249	-68.7177	-38.4643	-74.5124	-60.5648	19.3577	11.1762		249	-60.5648	11.1762	99
99.1	299.367	304.503	298.201		99.1	-0.03442	1.16444	0.05187		249.1	-68.7195	-38.3855	-74.5282	-60.5444	19.4087	11.2056		249.1	-60.5444	11.2056	99.1
99.2	299.362	304.524	298.2		99.2	-0.04011	1.18432	0.05252		249.2	-68.7149	-38.5566	-74.5387	-60.6034	19.3139	11.1509		249.2	-60.6034	11.1509	99.2
99.3	299.36	304.553	298.202		99.3	-0.04242	1.21311	0.05632		249.3	-68.7148	-38.9504	-74.5567	-60.7406	19.0956	11.0249		249.3	-60.7406	11.0249	99.3
99.4	299.36	304.563	298.206		99.4	-0.04347	1.22256	0.06225		249.4	-68.7241	-39.4496	-74.5709	-60.9149	18.8179	10.8645		249.4	-60.9149	10.8645	99.4
99.5	299.361	304.531	298.207		99.5	-0.04264	1.18931	0.06503		249.5	-68.7304	-39.8962	-74.575	-61.0672	18.5661	10.7191		249.5	-61.0672	10.7191	99.5
99.6	299.365	304.466	298.205		99.6	-0.03892	1.1239	0.06531		249.6	-68.7382	-40.2187	-74.5757	-61.1775	18.3841	10.614		249.6	-61.1775	10.614	99.6
99.7	299.37	304.379	298.204		99.7	-0.03469	1.036	0.06597		249.7	-68.7554	-40.4595	-74.5839	-61.2663	18.2533	10.5386		249.7	-61.2663	10.5386	99.7
99.8	299.374	304.261	298.198		99.8	-0.03059	0.9172	0.06247		249.8	-68.773	-40.724	-74.5906	-61.3625	18.1087	10.455		249.8	-61.3625	10.455	99.8
99.9	299.38	304.129	298.191		99.9	-0.02498	0.78459	0.0566		249.9	-68.7929	-41.0281	-74.5891	-61.47	17.9389	10.357		249.9	-61.47	10.357	99.9
100	299.387	303.995	298.185		100	-0.019	0.64971	0.05248		250	-68.8237	-41.2681	-74.5913	-61.561	17.8092	10.2822		250	-61.561	10.2822	100
100.1	299.39	303.858	298.176		100.1	-0.01603	0.5117	0.04622		250.1	-68.8533	-41.4158	-74.5961	-61.6217	17.7329	10.2381		250.1	-61.6217	10.2381	100.1
100.2	299.39	303.737	298.167		100.2	-0.01658	0.39027	0.03834		250.2	-68.8796	-41.5307	-74.6013	-61.6705	17.6747	10.2045		250.2	-61.6705	10.2045	100.2
100.3	299.389	303.637	298.16		100.3	-0.01738	0.28962	0.03359		250.3	-68.8972	-41.6471	-74.6152	-61.7198	17.617	10.1712		250.3	-61.7198	10.1712	100.3
100.4	299.386	303.551	298.158		100.4	-0.02107	0.20461	0.03336		250.4	-68.9178	-41.7583	-74.6347	-61.7703	17.565	10.1412		250.4	-61.7703	10.1412	100.4
100.5	299.382	303.479	298.159		100.5	-0.02588	0.13343	0.03665		250.5	-68.9547	-41.8498	-74.6486	-61.8177	17.5255	10.1183		250.5	-61.8177	10.1183	100.5
100.6	299.38	303.415	298.16		100.6	-0.02807	0.07066	0.03932		250.6	-68.9881	-41.8864	-74.6579	-61.8441	17.5149	10.1122		250.6	-61.8441	10.1122	100.6
100.7	299.379	303.362	298.16		100.7	-0.03	0.01832	0.0416		250.7	-69.0128	-41.8065	-74.6601	-61.8265	17.5663	10.1419		250.7	-61.8265	10.1419	100.7
100.8	299.372	303.312	298.16		100.8	-0.03695	-0.03088	0.04326		250.8	-69.035	-41.6158	-74.6631	-61.7713	17.6805	10.2079		250.8	-61.7713	10.2079	100.8
100.9	299.362	303.251	298.158		100.9	-0.04755	-0.09089	0.04342		250.9	-69.0533	-41.3592	-74.6645	-61.6923	17.8311	10.2948		250.9	-61.6923	10.2948	100.9
101	299.352	303.195	298.161		101	-0.05814	-0.14624	0.04784		251	-69.0762	-41.0901	-74.6645	-61.6103	17.9893	10.3861		251	-61.6103	10.3861	101
101.1	299.337	303.185	298.164		101.1	-0.07289	-0.1555	0.05314		251.1	-69.0979	-40.879	-74.6712	-61.5494	18.1166	10.4596		251.1	-61.5494	10.4596	101.1
101.2	299.323	303.212	298.167		101.2	-0.08738	-0.12808	0.05806		251.2	-69.1107	-40.7554	-74.6696	-61.5119	18.1892	10.5016		251.2	-61.5119	10.5016	101.2
101.3	299.316	303.24	298.17		101.3	-0.09559	-0.09928	0.06299		251.3	-69.1064	-40.752	-74.6601	-61.5062	18.1869	10.5002		251.3	-61.5062	10.5002	101.3
101.4	299.309	303.261	298.174		101.4	-0.10229	-0.07689	0.06917		251.4	-69.0988	-40.879	-74.6555	-61.5444	18.1112	10.4565		251.4	-61.5444	10.4565	101.4
101.5	299.307	303.256	298.182		101.5	-0.10535	-0.0815	0.07849		251.5	-69.1043	-41.075	-74.6509	-61.6101	17.9989	10.3917		251.5	-61.6101	10.3917	101.5
101.6	299.309	303.22	298.186		101.6	-0.10326	-0.11688	0.08404		251.6	-69.1114	-41.2569	-74.6384	-61.6689	17.892	10.33		251.6	-61.6689	10.33	101.6
101.7	299.314	303.178	298.189		101.7	-0.09878	-0.15805	0.08947		251.7	-69.1203	-41.4001	-74.6308	-61.7171	17.8094	10.2823		251.7	-61.7171	10.2823	101.7
101.8	299.321	303.135	298.195		101.8	-0.09255	-0.20009	0.09766		251.8	-69.1273	-41.5056	-74.636	-61.7563	17.7526	10.2495		251.8	-61.7563	10.2495	101.8
101.9	299.325	303.09	298.2		101.9	-0.08908	-0.24477	0.10397		251.9	-69.1287	-41.5738	-74.6499	-61.7841	17.719	10.2301		251.9	-61.7841	10.2301	101.9
102	299.325	303.042	298.202		102	-0.08862	-0.29171	0.10839		252	-69.1252	-41.6277	-74.663	-61.8053	17.6924	10.2147		252	-61.8053	10.2147	102
102.1	299.324	302.998	298.204		102.1	-0.09055	-0.33476	0.11206		252.1	-69.1221	-41.6853	-74.6792	-61.8289	17.6647	10.1987		252.1	-61.8289	10.1987	102.1
102.2	299.319	302.971	298.205		102.2	-0.09562	-0.36047	0.11472		252.2	-69.1292	-41.7678	-74.6946	-61.8639	17.6247	10.1756		252.2	-61.8639	10.1756	102.2
102.3	299.315	302.945	298.204		102.3	-0.09994	-0.38656	0.11563		252.3	-69.1355	-41.8605	-74.6952	-61.8971	17.5734	10.146		252.3	-61.8971	10.146	102.3
102.4	299.312	302.913	298.201		102.4	-0.10362	-0.41742	0.11452		252.4	-69.1459	-41.9502	-74.6989	-61.9317	17.5258	10.1185		252.4	-61.9317	10.1185	102.4
102.5	299.31	303.023	298.2		102.5	-0.1058	-0.30685	0.11568		252.5	-69.1692	-41.9257	-74.7155	-61.9368	17.5506	10.1328		252.5	-61.9368	10.1328	102.5
102.6	299.311	303.341	298.198		102.6	-0.1051	0.01261	0.1157		252.6	-69.2022	-41.6867	-74.7289	-61.8726	17.6986	10.2183		252.6	-61.8726	10.2183	102.6
102.7	299.311	303.716	298.193		102.7	-0.1059	0.38797	0.11246		252.7	-69.2394	-41.3604	-74.744	-61.7813	17.8979	10.3333		252.7	-61.7813	10.3333	102.7
102.8	299.31	304.037	298.189		102.8	-0.10745	0.70994	0.1101		252.8	-69.2676	-41.0725	-74.7575	-61.6992	18.0729	10.4344		252.8	-61.6992	10.4344	102.8
102.9	299.31	304.268	298.183		102.9	-0.10762	0.9411	0.10636		252.9	-69.2803	-40.889	-74.7118	-61.627	18.1639	10.4869		252.9	-61.627	10.4869	102.9
103	299.313	304.402	298.176		103	-0.10566	1.07604	0.10111		253	-69.2768	-40.8177	-74.5791	-61.5579	18.1561	10.4824		253	-61.5579	10.4824	103
103.1	299.318	304.464	298.168		103.1	-0.1008	1.13938	0.09486		253.1	-69.2665	-40.8181	-74.4287	-61.5044	18.0999	10.45		253.1	-61.5044	10.45	103.1
103.2	299.324	304.456	298.16		103.2	-0.09507	1.13176	0.08948		253.2	-69.2653	-40.8704	-74.3099	-61.4819	18.0274	10.4081		253.2	-61.4819	10.4081	103.2
103.3	299.329	304.371	298.153		103.3	-0.09022	1.04726	0.08423		253.3	-69.2832	-40.9337	-74.2288	-61.4819	17.9662	10.3728		253.3	-61.4819	10.3728	103.3
103.4	299.331	304.238	298.148		103.4	-0.0885	0.91503	0.08061		253.4	-69.3163	-40.991	-74.1884	-61.4986	17.9264	10.3498		253.4	-61.4986	10.3498	103.4
103.5	299.328	304.097	298.147		103.5	-0.09257	0.77551	0.0819		253.5	-69.4213	-41.0543	-74.188	-61.5545	17.913	10.3421		253.5	-61.5545	10.3421	103.5
103.6	299.32	303.966	298.146		103.6	-0.10128	0.64467	0.0823		253.6	-69.4099	-41.1357	-74.2098	-61.5851	17.8716	10.3182		253.6	-61.5851	10.3182	103.6
103.7	299.311	303.843	298.141		103.7	-0.11025	0.52248	0.08006		253.7	-69.5142	-41.2246	-74.241	-61.6599	17.8546	10.3084		253.7	-61.6599	10.3084	103.7
103.8	299.301	303.735	298.141		103.8	-0.12059	0.41525	0.08197		253.8	-69.5446	-41.286	-74.2843	-61.7049	17.8414	10.3007		253.8	-61.7049	10.3007	103.8
103.9	299.288	303.645	298.145		103.9	-0.13433	0.32661	0.0874		253.9	-69.5603	-41.3184	-74.3309	-61.7365	17.8428	10.3016		253.9	-61.7365	10.3016	103.9
104	299.273	303.61	298.145		104	-0.14995	0.29185	0.08956		254	-69.5606	-41.3515	-74.3712	-61.7611	17.8381	10.2988		254	-61.7611	10.2988	104
104.1	299.26	303.661	298.143		104.1	-0.16281	0.34439	0.08909		254.1	-69.5499	-41.4175	-74.405	-61.7908	17.8101	10.2826		254.1	-61.7908	10.2826	104.1
104.2	299.25	303.761	298.142		104.2	-0.1729	0.44492	0.09037		254.2	-69.5389	-41.5636	-74.4415	-61.848	17.737	10.2405		254.2	-61.848	10.2405	104.2
104.3	299.243	303.857	298.143		104.3	-0.18086	0.54192	0.09328		254.3	-69.5369	-41.7728	-74.4855	-61.9317	17.6326	10.1802		254.3	-61.9317	10.1802	104.3
104.4	299.24	303.919	298.139		104.4	-0.1843	0.60489	0.09142		254.4	-69.5345	-41.9306	-74.5307	-61.9986	17.558	10.1371		254.4	-61.9986	10.1371	104.4
104.5	299.235	303.931	298.136		104.5	-0.18999	0.61749	0.08982		254.5	-69.5295	-41.9849	-74.5717	-62.0287	17.5406	10.127		254.5	-62.0287	10.127	104.5
104.6	299.229	303.899	298.135		104.6	-0.19557	0.58625	0.09035		254.6	-69.52	-41.8809	-74.6153	-62.0054	17.6136	10.1692		254.6	-62.0054	10.1692	104.6
104.7	299.226	303.844	298.13		104.7	-0.19938	0.53189	0.08773		254.7	-69.5067	-41.5519	-74.6534	-61.904	17.8123	10.2839		254.7	-61.904	10.2839	104.7
104.8	299.223	303.783	298.124		104.8	-0.20319	0.47189	0.08399		254.8	-69.5039	-41.0993	-74.6725	-61.7586	18.0771	10.4368		254.8	-61.7586	10.4368	104.8
104.9	299.223	303.708	298.12		104.9	-0.20286	0.39731	0.08163		254.9	-69.511	-40.6671	-74.634	-61.604	18.312	10.5724		254.9	-61.604	10.5724	104.9
105	299.228	303.613	298.115		105	-0.19864	0.3034	0.07839		255	-69.515	-40.3426	-74.2134	-61.357	18.35	10.5944		255	-61.357	10.5944	105
105.1	299.238	303.514	298.105		105.1	-0.18901	0.20508	0.07025		255.1	-69.5134	-40.202	-73.3575	-61.0243	18.1348	10.4701		255.1	-61.0243	10.4701	105.1
105.2	299.247	303.41	298.096		105.2	-0.18027	0.10212	0.06324		255.2	-69.519	-40.1952	-72.4934	-60.7359	17.8508	10.3062		255.2	-60.7359	10.3062	105.2
105.3	299.252	303.288	298.089		105.3	-0.17617	-0.01931	0.05787		255.3	-69.5335	-40.2604	-71.8761	-60.5567	17.6161	10.1706		255.3	-60.5567	10.1706	105.3
105.4	299.25	303.141	298.078		105.4	-0.17835	-0.16586	0.04948		255.4	-69.5481	-40.4288	-71.5516	-60.5095	17.4192	10.057		255.4	-60.5095	10.057	105.4
105.5	299.244	302.975	298.069		105.5	-0.1848	-0.3305	0.04209		255.5	-69.5676	-40.6598	-71.475	-60.5675	17.2669	9.96906		255.5	-60.5675	9.96906	105.5
105.6	299.238	302.814	298.066		105.6	-0.19112	-0.49149	0.04111		255.6	-69.5894	-40.8746	-71.5895	-60.6845	17.185	9.92177		255.6	-60.6845	9.92177	105.6
105.7	299.233	302.696	298.067		105.7	-0.19695	-0.6084	0.04415		255.7	-69.5979	-41.0701	-71.8325	-60.8335	17.152	9.90272		255.7	-60.8335	9.90272	105.7
105.8	299.227	302.619	298.067		105.8	-0.2029	-0.6841	0.04544		255.8	-69.5956	-41.2537	-72.1377	-60.9956	17.1442	9.89823		255.8	-60.9956	9.89823	105.8
105.9	299.22	302.562	298.068		105.9	-0.21098	-0.74059	0.04898		255.9	-69.5977	-41.4458	-72.4737	-61.1724	17.1442	9.89819		255.9	-61.1724	9.89819	105.9
106	299.212	302.55	298.077		106	-0.21894	-0.75173	0.05905		256	-69.5999	-41.6282	-72.8241	-61.3507	17.1561	9.9051		256	-61.3507	9.9051	106
106.1	299.205	302.573	298.083		106.1	-0.22615	-0.72808	0.06775		256.1	-69.6005	-41.7604	-73.1462	-61.5024	17.1887	9.9239		256.1	-61.5024	9.9239	106.1
106.2	299.199	302.618	298.085		106.2	-0.23247	-0.6827	0.07091		256.2	-69.6151	-41.8656	-73.4243	-61.635	17.2264	9.94568		256.2	-61.635	9.94568	106.2
106.3	299.193	302.773	298.088		106.3	-0.23917	-0.52678	0.07621		256.3	-69.6361	-41.9356	-73.6767	-61.7495	17.2778	9.97535		256.3	-61.7495	9.97535	106.3
106.4	299.188	303.049	298.09		106.4	-0.24425	-0.24953	0.08064		256.4	-69.6511	-41.9929	-73.8872	-61.8437	17.3213	10.0005		256.4	-61.8437	10.0005	106.4
106.5	299.184	303.346	298.088		106.5	-0.24894	0.04758	0.08029		256.5	-69.6732	-42.0569	-74.0556	-61.9286	17.3483	10.016		256.5	-61.9286	10.016	106.5
106.6	299.182	303.605	298.084		106.6	-0.25187	0.30762	0.0783		256.6	-69.6957	-42.0746	-74.1954	-61.9886	17.3921	10.0413		256.6	-61.9886	10.0413	106.6
106.7	299.184	303.793	298.079		106.7	-0.24966	0.4962	0.07456		256.7	-69.7197	-42.0486	-74.3042	-62.0242	17.4505	10.0751		256.7	-62.0242	10.0751	106.7
106.8	299.19	303.901	298.073		106.8	-0.2448	0.60514	0.07082		256.8	-69.7377	-42.0275	-74.3844	-62.0499	17.4948	10.1006		256.8	-62.0499	10.1006	106.8
106.9	299.193	303.933	298.067		106.9	-0.24184	0.63809	0.06695		256.9	-69.7538	-42.0422	-74.4416	-62.0792	17.5101	10.1095		256.9	-62.0792	10.1095	106.9
107	299.194	303.913	298.062		107	-0.24125	0.61853	0.06346		257	-69.7714	-42.0832	-74.4796	-62.1114	17.5039	10.1059		257	-62.1114	10.1059	107
107.1	299.195	303.883	298.055		107.1	-0.2408	0.5898	0.05859		257.1	-69.7781	-42.0802	-74.5018	-62.12	17.5149	10.1123		257.1	-62.12	10.1123	107.1
107.2	299.193	303.842	298.046		107.2	-0.24335	0.54989	0.05107		257.2	-69.7832	-41.9653	-74.5127	-62.087	17.5857	10.1531		257.2	-62.087	10.1531	107.2
107.3	299.184	303.766	298.04		107.3	-0.25244	0.47394	0.04721		257.3	-69.7929	-41.8228	-74.5243	-62.0467	17.6734	10.2037		257.3	-62.0467	10.2037	107.3
107.4	299.175	303.65	298.038		107.4	-0.26229	0.35891	0.04761		257.4	-69.8011	-41.7968	-74.5475	-62.0485	17.6983	10.2181		257.4	-62.0485	10.2181	107.4
107.5	299.164	303.541	298.036		107.5	-0.27351	0.2508	0.04676		257.5	-69.8051	-41.8435	-74.5712	-62.0733	17.6808	10.208		257.5	-62.0733	10.208	107.5
107.6	299.149	303.545	298.035		107.6	-0.28901	0.25536	0.04854		257.6	-69.8099	-41.8476	-74.5813	-62.0796	17.6831	10.2093		257.6	-62.0796	10.2093	107.6
107.7	299.133	303.661	298.041		107.7	-0.305	0.37259	0.05598		257.7	-69.8091	-41.7922	-74.5571	-62.0528	17.7061	10.2226		257.7	-62.0528	10.2226	107.7
107.8	299.12	303.777	298.047		107.8	-0.31811	0.48944	0.06379		257.8	-69.8007	-41.7281	-74.2696	-61.9328	17.6398	10.1844		257.8	-61.9328	10.1844	107.8
107.9	299.111	303.855	298.054		107.9	-0.32833	0.56761	0.07236		257.9	-69.7847	-41.6818	-73.6666	-61.711	17.4541	10.0771		257.9	-61.711	10.0771	107.9
108	299.105	303.895	298.066		108	-0.33428	0.60897	0.08633		258	-69.7677	-41.658	-73.0474	-61.491	17.254	9.96159		258	-61.491	9.96159	108
108.1	299.108	303.892	298.077		108.1	-0.33182	0.60687	0.09997		258.1	-69.7604	-41.681	-72.5996	-61.347	17.0903	9.8671		258.1	-61.347	9.8671	108.1
108.2	299.113	303.859	298.083		108.2	-0.32772	0.57475	0.10726		258.2	-69.7648	-41.7613	-72.3584	-61.2948	16.9662	9.79544		258.2	-61.2948	9.79544	108.2
108.3	299.118	303.801	298.086		108.3	-0.32261	0.51739	0.11229		258.3	-69.7839	-41.8686	-72.2905	-61.3144	16.8871	9.74975		258.3	-61.3144	9.74975	108.3
108.4	299.131	303.721	298.087		108.4	-0.31022	0.43816	0.11569		258.4	-69.806	-41.8332	-72.3673	-61.3355	16.938	9.77915		258.4	-61.3355	9.77915	108.4
108.5	299.146	303.636	298.085		108.5	-0.29532	0.35392	0.1162		258.5	-69.821	-41.4989	-72.5357	-61.2852	17.1891	9.92412		258.5	-61.2852	9.92412	108.5
108.6	299.156	303.555	298.084		108.6	-0.28557	0.27407	0.11658		258.6	-69.8469	-41.0113	-72.7395	-61.1992	17.543	10.1284		258.6	-61.1992	10.1284	108.6
108.7	299.162	303.485	298.083		108.7	-0.28084	0.20414	0.11821		258.7	-69.8781	-40.5904	-72.9636	-61.144	17.8667	10.3154		258.7	-61.144	10.3154	108.7
108.8	299.167	303.422	298.081		108.8	-0.27611	0.14175	0.11772		258.8	-69.9043	-40.3594	-73.1897	-61.1511	18.081	10.4391		258.8	-61.1511	10.4391	108.8
108.9	299.172	303.363	298.076		108.9	-0.27076	0.084	0.11483		258.9	-69.9253	-40.3077	-73.4006	-61.2112	18.1862	10.4998		258.9	-61.2112	10.4998	108.9
109	299.177	303.343	298.07		109	-0.26653	0.06482	0.11132		259	-69.9437	-40.3461	-73.5912	-61.2937	18.2326	10.5266		259	-61.2937	10.5266	109
109.1	299.18	303.367	298.068		109.1	-0.26356	0.0896	0.1107		259.1	-69.9568	-40.4678	-73.7506	-61.3917	18.2196	10.5191		259.1	-61.3917	10.5191	109.1
109.2	299.181	303.391	298.064		109.2	-0.26298	0.11413	0.10894		259.2	-69.9563	-40.6397	-73.8786	-61.4915	18.1644	10.4872		259.2	-61.4915	10.4872	109.2
109.3	299.173	303.399	298.055		109.3	-0.27182	0.12346	0.10229		259.3	-69.9592	-40.7828	-73.9837	-61.5752	18.1188	10.4609		259.3	-61.5752	10.4609	109.3
109.4	299.169	303.408	298.048		109.4	-0.27639	0.13305	0.09702		259.4	-69.9711	-40.9098	-74.0695	-61.6502	18.0782	10.4375		259.4	-61.6502	10.4375	109.4
109.5	299.163	303.427	298.043		109.5	-0.28296	0.15268	0.09363		259.5	-69.9793	-41.0952	-74.1415	-61.7387	17.9985	10.3914		259.5	-61.7387	10.3914	109.5
109.6	299.154	303.478	298.039		109.6	-0.29193	0.20497	0.09188		259.6	-69.9871	-41.5504	-74.1949	-61.9108	17.7577	10.2524		259.6	-61.9108	10.2524	109.6
109.7	299.148	303.564	298.032		109.7	-0.29825	0.29092	0.08736		259.7	-69.9983	-41.6386	-74.2348	-61.9572	17.7235	10.2327		259.7	-61.9572	10.2327	109.7
109.8	299.144	303.631	298.023		109.8	-0.3032	0.35866	0.07958		259.8	-69.9944	-41.6634	-74.2697	-61.9759	17.7205	10.2309		259.8	-61.9759	10.2309	109.8
109.9	299.138	303.657	298.015		109.9	-0.30915	0.38558	0.07406		259.9	-69.9902	-41.6649	-74.2927	-61.9826	17.7267	10.2345		259.9	-61.9826	10.2345	109.9
110	299.134	303.674	298.007		110	-0.31384	0.40345	0.06816		260	-69.9995	-41.6717	-74.308	-61.9931	17.7302	10.2365		260	-61.9931	10.2365	110
110.1	299.131	303.797	298.001		110.1	-0.3169	0.52721	0.0644		260.1	-70.013	-41.6362	-74.3329	-61.994	17.7622	10.255		260.1	-61.994	10.255	110.1
110.2	299.126	304.071	298.001		110.2	-0.32272	0.80183	0.06591		260.2	-70.0223	-41.5356	-74.3569	-61.9716	17.8303	10.2943		260.2	-61.9716	10.2943	110.2
110.3	299.117	304.392	298.003		110.3	-0.33219	1.12406	0.07031		260.3	-70.018	-41.4357	-74.3629	-61.9389	17.8886	10.328		260.3	-61.9389	10.328	110.3
110.4	299.109	304.654	298.009		110.4	-0.34103	1.38662	0.07797		260.4	-70.0093	-41.3539	-74.3628	-61.9087	17.9335	10.3539		260.4	-61.9087	10.3539	110.4
110.5	299.103	304.79	298.017		110.5	-0.34698	1.52395	0.08765		260.5	-69.9929	-41.2948	-74.3593	-61.8823	17.9625	10.3707		260.5	-61.8823	10.3707	110.5
110.6	299.098	304.792	298.026		110.6	-0.35205	1.52612	0.09921		260.6	-69.9744	-41.2488	-74.3502	-61.8578	17.9815	10.3816		260.6	-61.8578	10.3816	110.6
110.7	299.093	304.668	298.035		110.7	-0.35737	1.40293	0.10964		260.7	-69.9724	-41.2197	-74.3419	-61.8447	17.9948	10.3893		260.7	-61.8447	10.3893	110.7
110.8	299.089	304.446	298.042		110.8	-0.36256	1.18164	0.11869		260.8	-69.9866	-41.2382	-74.3309	-61.8519	17.9837	10.3829		260.8	-61.8519	10.3829	110.8
110.9	299.082	304.165	298.05		110.9	-0.3699	0.9017	0.129		260.9	-70.0031	-41.2288	-74.3165	-61.8494	17.9878	10.3853		260.9	-61.8494	10.3853	110.9
111	299.076	303.876	298.054		111	-0.37559	0.61308	0.13528		261	-70.0256	-41.0011	-74.3157	-61.7808	18.1231	10.4634		261	-61.7808	10.4634	111
111.1	299.072	303.657	298.056		111.1	-0.38091	0.39494	0.13905		261.1	-70.0575	-40.5821	-74.3171	-61.6522	18.3712	10.6066		261.1	-61.6522	10.6066	111.1
111.2	299.064	303.548	298.057		111.2	-0.38862	0.2867	0.14207		261.2	-70.1011	-40.1883	-74.3073	-61.5322	18.6036	10.7408		261.2	-61.5322	10.7408	111.2
111.3	299.06	303.509	298.053		111.3	-0.39331	0.24893	0.13982		261.3	-70.1481	-39.9098	-74.2887	-61.4489	18.7679	10.8357		261.3	-61.4489	10.8357	111.3
111.4	299.059	303.49	298.044		111.4	-0.39462	0.23113	0.13279		261.4	-70.1988	-39.741	-74.2642	-61.4013	18.8682	10.8936		261.4	-61.4013	10.8936	111.4
111.5	299.063	303.462	298.034		111.5	-0.39127	0.20303	0.12526		261.5	-70.2436	-39.6841	-74.2351	-61.3876	18.9015	10.9128		261.5	-61.3876	10.9128	111.5
111.6	299.069	303.42	298.023		111.6	-0.38516	0.16262	0.11597		261.6	-70.2612	-39.7575	-74.2041	-61.4076	18.8529	10.8847		261.6	-61.4076	10.8847	111.6
111.7	299.074	303.383	298.012		111.7	-0.38069	0.12598	0.10718		261.7	-70.2573	-39.929	-74.1641	-61.4501	18.74	10.8195		261.7	-61.4501	10.8195	111.7
111.8	299.077	303.348	298.008		111.8	-0.37797	0.09172	0.10555		261.8	-70.2478	-40.1486	-74.1252	-61.5072	18.5984	10.7378		261.8	-61.5072	10.7378	111.8
111.9	299.077	303.298	298.009		111.9	-0.37914	0.04239	0.10807		261.9	-70.236	-40.4305	-74.0988	-61.5884	18.4248	10.6376		261.9	-61.5884	10.6376	111.9
112	299.073	303.25	298.008		112	-0.38371	-0.00467	0.10895		262	-70.2204	-40.7184	-74.0682	-61.669	18.2455	10.534		262	-61.669	10.534	112
112.1	299.069	303.22	298.004		112.1	-0.3874	-0.03378	0.10745		262.1	-70.206	-40.8099	-74.0346	-61.6835	18.1781	10.4951		262.1	-61.6835	10.4951	112.1
112.2	299.07	303.197	298.002		112.2	-0.38719	-0.05622	0.10758		262.2	-70.1837	-40.6709	-74.004	-61.6195	18.2423	10.5322		262.2	-61.6195	10.5322	112.2
112.3	299.074	303.179	298.001		112.3	-0.38322	-0.07315	0.10834		262.3	-70.1428	-40.5013	-73.9738	-61.5393	18.3199	10.577		262.3	-61.5393	10.577	112.3
112.4	299.08	303.16	297.997		112.4	-0.37774	-0.0912	0.10671		262.4	-70.0987	-40.4191	-73.9598	-61.4925	18.3519	10.5955		262.4	-61.4925	10.5955	112.4
112.5	299.083	303.147	297.992		112.5	-0.37515	-0.10334	0.1037		262.5	-70.0699	-40.3807	-73.9559	-61.4688	18.366	10.6036		262.5	-61.4688	10.6036	112.5
112.6	299.082	303.147	297.988		112.6	-0.37645	-0.10243	0.10169		262.6	-70.0404	-40.3546	-73.9634	-61.4528	18.3766	10.6097		262.6	-61.4528	10.6097	112.6
112.7	299.077	303.146	297.983		112.7	-0.3824	-0.10264	0.09793		262.7	-70.0158	-40.3682	-73.9762	-61.4534	18.3674	10.6044		262.7	-61.4534	10.6044	112.7
112.8	299.072	303.144	297.977		112.8	-0.38772	-0.10374	0.09479		262.8	-70.0108	-40.4273	-73.9893	-61.4758	18.3367	10.5867		262.8	-61.4758	10.5867	112.8
112.9	299.069	303.14	297.978		112.9	-0.39078	-0.10772	0.09719		262.9	-70.0122	-40.5257	-74.0028	-61.5136	18.2852	10.557		262.9	-61.5136	10.557	112.9
113	299.065	303.13	297.982		113	-0.39597	-0.11622	0.10309		263	-70.017	-40.7035	-74.0046	-61.575	18.1849	10.4991		263	-61.575	10.4991	113
113.1	299.058	303.119	297.986		113.1	-0.4033	-0.12674	0.109		263.1	-70.0388	-40.9526	-74.0034	-61.6649	18.0466	10.4192		263.1	-61.6649	10.4192	113.1
113.2	299.049	303.092	297.988		113.2	-0.41252	-0.15308	0.11378		263.2	-70.071	-41.1444	-74.0011	-61.7388	17.9432	10.3595		263.2	-61.7388	10.3595	113.2
113.3	299.037	303.054	297.994		113.3	-0.42462	-0.19048	0.12182		263.3	-70.1079	-41.1481	-74.0002	-61.7521	17.9494	10.3631		263.3	-61.7521	10.3631	113.3
113.4	299.028	303.026	297.999		113.4	-0.43434	-0.21757	0.12861		263.4	-70.1481	-41.0275	-73.9987	-61.7248	18.0274	10.4081		263.4	-61.7248	10.4081	113.4
113.5	299.03	303.018	298.001		113.5	-0.43288	-0.22457	0.13238		263.5	-70.1834	-40.9341	-73.9922	-61.7032	18.0871	10.4426		263.5	-61.7032	10.4426	113.5
113.6	299.038	303.034	298.001		113.6	-0.42539	-0.2082	0.13415		263.6	-70.2131	-40.8519	-73.991	-61.6853	18.1409	10.4736		263.6	-61.6853	10.4736	113.6
113.7	299.047	303.059	297.999		113.7	-0.41664	-0.18204	0.13428		263.7	-70.2291	-40.7479	-73.9808	-61.6526	18.2009	10.5083		263.7	-61.6526	10.5083	113.7
113.8	299.056	303.067	297.996		113.8	-0.40815	-0.17321	0.13391		263.8	-70.2437	-40.6702	-73.9604	-61.6248	18.2421	10.5321		263.8	-61.6248	10.5321	113.8
113.9	299.063	303.033	297.994		113.9	-0.40103	-0.20621	0.13341		263.9	-70.2598	-40.68	-73.9498	-61.6299	18.2367	10.529		263.9	-61.6299	10.529	113.9
114	299.068	302.985	297.993		114	-0.39668	-0.25403	0.13429		264	-70.2669	-40.784	-73.9384	-61.6631	18.1748	10.4932		264	-61.6631	10.4932	114
114.1	299.069	302.967	297.991		114.1	-0.39572	-0.27133	0.13417		264.1	-70.2724	-40.9438	-73.9202	-61.7121	18.0782	10.4374		264.1	-61.7121	10.4374	114.1
114.2	299.074	302.976	297.988		114.2	-0.39187	-0.26149	0.13367		264.2	-70.2738	-41.1337	-73.9126	-61.7734	17.9669	10.3732		264.2	-61.7734	10.3732	114.2
114.3	299.077	302.995	297.988		114.3	-0.38865	-0.24161	0.13556		264.3	-70.2605	-41.2889	-73.9126	-61.8207	17.8745	10.3199		264.3	-61.8207	10.3199	114.3
114.4	299.077	303.033	297.987		114.4	-0.3897	-0.20263	0.13695		264.4	-70.2454	-41.3771	-73.894	-61.8388	17.814	10.2849		264.4	-61.8388	10.2849	114.4
114.5	299.076	303.098	297.984		114.5	-0.39038	-0.13665	0.13545		264.5	-70.2275	-41.4415	-73.874	-61.8477	17.7661	10.2572		264.5	-61.8477	10.2572	114.5
114.6	299.077	303.178	297.977		114.6	-0.39067	-0.0556	0.13093		264.6	-70.2116	-41.5251	-73.866	-61.8676	17.7116	10.2258		264.6	-61.8676	10.2258	114.6
114.7	299.076	303.237	297.968		114.7	-0.39147	0.0036	0.12365		264.7	-70.204	-41.6355	-73.8562	-61.8986	17.643	10.1862		264.7	-61.8986	10.1862	114.7
114.8	299.079	303.232	297.959		114.8	-0.38876	-0.000884525	0.11649		264.8	-70.1925	-41.7358	-73.8527	-61.927	17.5816	10.1508		264.8	-61.927	10.1508	114.8
114.9	299.084	303.155	297.949		114.9	-0.3844	-0.07646	0.10833		264.9	-70.1913	-41.8382	-73.8605	-61.9634	17.5252	10.1182		264.9	-61.9634	10.1182	114.9
115	299.085	303.102	297.939		115	-0.38432	-0.12856	0.10055		265	-70.1987	-41.9577	-73.8718	-62.0094	17.4621	10.0818		265	-62.0094	10.0818	115
115.1	299.087	303.284	297.93		115.1	-0.38211	0.05361	0.09377		265.1	-70.2009	-42.0439	-73.8736	-62.0395	17.4137	10.0538		265.1	-62.0395	10.0538	115.1
115.2	299.094	303.678	297.92		115.2	-0.37625	0.44857	0.08599		265.2	-70.2094	-42.0884	-73.8634	-62.0537	17.3867	10.0382		265.2	-62.0537	10.0382	115.2
115.3	299.098	304.053	297.912		115.3	-0.3719	0.82468	0.07946		265.3	-70.2206	-42.1185	-73.8516	-62.0636	17.3681	10.0275		265.3	-62.0636	10.0275	115.3
115.4	299.1	304.311	297.907		115.4	-0.37069	1.08297	0.07633		265.4	-70.2288	-42.1445	-73.8346	-62.0693	17.3493	10.0166		265.4	-62.0693	10.0166	115.4
115.5	299.101	304.425	297.903		115.5	-0.37023	1.19819	0.07457		265.5	-70.2472	-42.1909	-73.8093	-62.0824	17.3184	9.9988		265.5	-62.0824	9.9988	115.5
115.6	299.1	304.417	297.899		115.6	-0.37153	1.19069	0.07307		265.6	-70.2708	-42.2447	-73.7919	-62.1025	17.2872	9.98077		265.6	-62.1025	9.98077	115.6
115.7	299.097	304.198	297.902		115.7	-0.37459	0.97279	0.07735		265.7	-70.2903	-42.2978	-73.7861	-62.1248	17.2594	9.96469		265.7	-62.1248	9.96469	115.7
115.8	299.093	304.04	297.909		115.8	-0.37966	0.81557	0.0869		265.8	-70.3083	-42.3562	-73.7831	-62.1492	17.229	9.94719		265.8	-62.1492	9.94719	115.8
115.9	299.082	303.878	297.917		115.9	-0.39064	0.65419	0.09645		265.9	-70.3225	-42.4229	-73.7834	-62.1763	17.1942	9.92708		265.9	-62.1763	9.92708	115.9
116	299.069	303.723	297.923		116	-0.40463	0.50023	0.10524		266	-70.3265	-42.5092	-73.7882	-62.208	17.1472	9.89995		266	-62.208	9.89995	116
116.1	299.063	303.579	297.928		116.1	-0.41083	0.35645	0.11178		266.1	-70.323	-42.5627	-73.8002	-62.2286	17.1197	9.88408		266.1	-62.2286	9.88408	116.1
116.2	299.08	303.439	297.927		116.2	-0.39379	0.21769	0.11292		266.2	-70.3233	-42.5664	-73.8133	-62.2343	17.1221	9.88543		266.2	-62.2343	9.88543	116.2
116.3	299.118	303.316	297.914		116.3	-0.35603	0.09576	0.10174		266.3	-70.3292	-42.5133	-73.8219	-62.2215	17.1569	9.90554		266.3	-62.2215	9.90554	116.3
116.4	299.16	303.221	297.901		116.4	-0.315	0.00171	0.09057		266.4	-70.334	-42.1289	-73.8369	-62.0999	17.3839	10.0366		266.4	-62.0999	10.0366	116.4
116.5	299.2	303.142	297.888		116.5	-0.2751	-0.07739	0.07952		266.5	-70.3373	-41.3398	-73.8485	-61.8419	17.8419	10.301		266.5	-61.8419	10.301	116.5
116.6	299.245	303.069	297.879		116.6	-0.2308	-0.14957	0.07274		266.6	-70.353	-40.5093	-73.8542	-61.5721	18.3248	10.5798		266.6	-61.5721	10.5798	116.6
116.7	299.301	302.984	297.87		116.7	-0.17558	-0.23294	0.06634		266.7	-70.3665	-39.8856	-73.8654	-61.3725	18.6902	10.7908		266.7	-61.3725	10.7908	116.7
116.8	299.375	302.894	297.862		116.8	-0.10139	-0.32297	0.05994		266.8	-70.3633	-39.5419	-73.8732	-61.2595	18.8897	10.906		266.8	-61.2595	10.906	116.8
116.9	299.458	302.813	297.855		116.9	-0.01891	-0.40294	0.05467		266.9	-70.3538	-39.4511	-73.875	-61.2266	18.9402	10.9351		266.9	-61.2266	10.9351	116.9
117	299.517	302.753	297.851		117	0.03957	-0.46169	0.05304		267	-70.3341	-39.5966	-73.8746	-61.2684	18.8517	10.884		267	-61.2684	10.884	117
117.1	299.54	302.726	297.855		117.1	0.06226	-0.48778	0.0587		267.1	-70.3039	-39.8942	-73.873	-61.357	18.6728	10.7808		267.1	-61.357	10.7808	117.1
117.2	299.541	302.717	297.861		117.2	0.06285	-0.49679	0.06699		267.2	-70.2676	-40.1927	-73.8628	-61.441	18.4892	10.6747		267.2	-61.441	10.6747	117.2
117.3	299.525	302.709	297.867		117.3	0.0466	-0.50341	0.07516		267.3	-70.2433	-40.4771	-73.8484	-61.523	18.3151	10.5742		267.3	-61.523	10.5742	117.3
117.4	299.497	302.69	297.874		117.4	0.01779	-0.52196	0.08396		267.4	-70.2319	-40.7891	-73.8415	-61.6209	18.1309	10.4679		267.4	-61.6209	10.4679	117.4
117.5	299.469	302.675	297.877		117.5	-0.01039	-0.53562	0.08949		267.5	-70.2243	-41.0691	-73.8404	-61.7112	17.9678	10.3737		267.5	-61.7112	10.3737	117.5
117.6	299.449	302.7	297.876		117.6	-0.03142	-0.51008	0.09		267.6	-70.2328	-41.2816	-73.8346	-61.783	17.8458	10.3033		267.6	-61.783	10.3033	117.6
117.7	299.433	302.757	297.874		117.7	-0.04691	-0.45202	0.09		267.7	-70.2437	-41.4787	-73.8342	-61.8522	17.7351	10.2393		267.7	-61.8522	10.2393	117.7
117.8	299.431	302.819	297.87		117.8	-0.0501	-0.38955	0.08837		267.8	-70.2492	-41.6686	-73.8323	-61.9167	17.6266	10.1767		267.8	-61.9167	10.1767	117.8
117.9	299.44	302.856	297.865		117.9	-0.0411	-0.35158	0.08486		267.9	-70.257	-41.851	-73.8069	-61.9716	17.5152	10.1124		267.9	-61.9716	10.1124	117.9
118	299.453	302.86	297.859		118	-0.02884	-0.34665	0.08122		268	-70.2761	-42.0251	-73.7812	-62.0275	17.411	10.0523		268	-62.0275	10.0523	118
118.1	299.46	302.834	297.856		118.1	-0.02247	-0.37211	0.07997		268.1	-70.2903	-42.1411	-73.7695	-62.067	17.3438	10.0134		268.1	-62.067	10.0134	118.1
118.2	299.461	302.819	297.854		118.2	-0.02177	-0.38677	0.07998		268.2	-70.2951	-42.1765	-73.7494	-62.0737	17.3178	9.99845		268.2	-62.0737	9.99845	118.2
118.3	299.459	302.834	297.852		118.3	-0.02395	-0.37078	0.07985		268.3	-70.3142	-42.1787	-73.723	-62.072	17.3122	9.99519		268.3	-62.072	9.99519	118.3
118.4	299.449	302.853	297.851		118.4	-0.03442	-0.3514	0.08124		268.4	-70.3375	-42.1915	-73.7052	-62.0781	17.3044	9.99068		268.4	-62.0781	9.99068	118.4
118.5	299.437	302.874	297.851		118.5	-0.04627	-0.32963	0.08338		268.5	-70.3585	-42.1813	-73.692	-62.0773	17.3108	9.99439		268.5	-62.0773	9.99439	118.5
118.6	299.43	302.897	297.851		118.6	-0.05461	-0.30497	0.08489		268.6	-70.3863	-41.9126	-73.6765	-61.9918	17.4667	10.0844		268.6	-61.9918	10.0844	118.6
118.7	299.423	302.921	297.85		118.7	-0.06119	-0.28107	0.08615		268.7	-70.4219	-41.2581	-73.6689	-61.783	17.849	10.3052		268.7	-61.783	10.3052	118.7
118.8	299.418	302.92	297.849		118.8	-0.06663	-0.28066	0.08741		268.8	-70.4633	-40.478	-73.6684	-61.5366	18.3075	10.5698		268.8	-61.5366	10.5698	118.8
118.9	299.414	302.885	297.844		118.9	-0.07178	-0.31466	0.08453		268.9	-70.5024	-39.8419	-73.665	-61.3364	18.6818	10.7859		268.9	-61.3364	10.7859	118.9
119	299.411	302.903	297.837		119	-0.0738	-0.29641	0.07939		269	-70.549	-39.4587	-73.6589	-61.2222	18.9118	10.9187		269	-61.2222	10.9187	119
119.1	299.408	303.111	297.829		119.1	-0.07556	-0.08749	0.07311		269.1	-70.5862	-39.3389	-73.6524	-61.1925	18.9878	10.9626		269.1	-61.1925	10.9626	119.1
119.2	299.406	303.465	297.819		119.2	-0.07631	0.26777	0.06545		269.2	-70.5895	-39.3995	-73.6418	-61.2103	18.9502	10.9409		269.2	-61.2103	10.9409	119.2
119.3	299.404	303.804	297.807		119.3	-0.07745	0.60708	0.05516		269.3	-70.5743	-39.5465	-73.6244	-61.2484	18.8562	10.8866		269.3	-61.2484	10.8866	119.3
119.4	299.402	304.058	297.793		119.4	-0.07858	0.8621	0.04335		269.4	-70.5395	-39.7243	-73.6051	-61.2896	18.7389	10.8189		269.4	-61.2896	10.8189	119.4
119.5	299.4	304.195	297.78		119.5	-0.07909	0.99943	0.03268		269.5	-70.207	-39.9259	-73.596	-61.243	18.5387	10.7033		269.5	-61.243	10.7033	119.5
119.6	299.399	304.222	297.767		119.6	-0.07959	1.02773	0.02113		269.6	-68.7497	-40.132	-73.5876	-60.8231	18.0816	10.4394		269.6	-60.8231	10.4394	119.6
119.7	299.401	304.171	297.753		119.7	-0.07633	0.97702	0.00908		269.7	-66.3383	-40.3347	-73.5672	-60.0801	17.4778	10.0908		269.7	-60.0801	10.0908	119.7
119.8	299.406	304.062	297.744		119.8	-0.0703	0.86928	0.00242		269.8	-64.1025	-40.5427	-73.5445	-59.3966	16.9968	9.81308		269.8	-59.3966	9.81308	119.8
119.9	299.41	303.926	297.737		119.9	-0.06578	0.73354	-0.00247		269.9	-62.5434	-40.7473	-73.52	-58.9369	16.6814	9.63098		269.9	-58.9369	9.63098	119.9
120	299.414	303.764	297.732		120	-0.06038	0.57279	-0.00586		270	-61.7354	-40.9353	-73.4913	-58.7207	16.486	9.51821		270	-58.7207	9.51821	120
120.1	299.42	303.587	297.729		120.1	-0.05373	0.39648	-0.00623		270.1	-61.5767	-41.0838	-73.4659	-58.7088	16.3805	9.45727		270.1	-58.7088	9.45727	120.1
120.2	299.426	303.445	297.729		120.2	-0.04607	0.2557	-0.00497		270.2	-61.8769	-41.2307	-73.4463	-58.8513	16.3195	9.42207		270.2	-58.8513	9.42207	120.2
120.3	299.439	303.362	297.728		120.3	-0.03188	0.17347	-0.00346		270.3	-62.4707	-41.4406	-73.4278	-59.113	16.2558	9.38527		270.3	-59.113	9.38527	120.3
120.4	299.455	303.307	297.725		120.4	-0.01517	0.11911	-0.00408		270.4	-63.2434	-41.7353	-73.41	-59.4629	16.1722	9.33704		270.4	-59.4629	9.33704	120.4
120.5	299.467	303.268	297.725		120.5	-0.00199	0.08109	-0.00244		270.5	-64.0908	-41.9953	-73.3971	-59.8277	16.1291	9.31217		270.5	-59.8277	9.31217	120.5
120.6	299.479	303.227	297.726		120.6	0.01019	0.0403	0.000201355		270.6	-64.9337	-42.0898	-73.3918	-60.1384	16.1925	9.34877		270.6	-60.1384	9.34877	120.6
120.7	299.493	303.163	297.724		120.7	0.02526	-0.02322	0.000833822		270.7	-65.7234	-42.0544	-73.3898	-60.3892	16.3345	9.43075		270.7	-60.3892	9.43075	120.7
120.8	299.507	303.114	297.723		120.8	0.04033	-0.07142	0.00197		270.8	-66.4502	-41.9741	-73.4003	-60.6082	16.5075	9.53062		270.8	-60.6082	9.53062	120.8
120.9	299.519	303.094	297.724		120.9	0.0539	-0.09009	0.00449		270.9	-67.0907	-41.9066	-73.4142	-60.8038	16.6681	9.62331		270.9	-60.8038	9.62331	120.9
121	299.532	303.071	297.723		121	0.06721	-0.11191	0.0055		271	-67.6328	-41.884	-73.4235	-60.9801	16.7892	9.69328		271	-60.9801	9.69328	121
121.1	299.543	303.047	297.721		121.1	0.07964	-0.13562	0.006		271.1	-68.0958	-41.9093	-73.4344	-61.1465	16.8724	9.7413		271.1	-61.1465	9.7413	121.1
121.2	299.55	303.033	297.724		121.2	0.0873	-0.14852	0.01028		271.2	-68.4801	-41.9854	-73.4355	-61.3003	16.9097	9.76284		271.2	-61.3003	9.76284	121.2
121.3	299.55	303.023	297.727		121.3	0.08893	-0.15778	0.01543		271.3	-68.7844	-42.0566	-73.4282	-61.4231	16.9318	9.77561		271.3	-61.4231	9.77561	121.3
121.4	299.549	303.01	297.729		121.4	0.08893	-0.17055	0.01946		271.4	-69.0274	-42.0599	-73.4138	-61.5004	16.9782	9.80236		271.4	-61.5004	9.80236	121.4
121.5	299.548	302.999	297.731		121.5	0.0888	-0.18094	0.02373		271.5	-69.2199	-42.0185	-73.3983	-61.5456	17.0395	9.83777		271.5	-61.5456	9.83777	121.5
121.6	299.55	302.983	297.733		121.6	0.09144	-0.19585	0.02776		271.6	-69.3652	-41.879	-73.3941	-61.5461	17.1509	9.90208		271.6	-61.5461	9.90208	121.6
121.7	299.556	302.936	297.733		121.7	0.09859	-0.24141	0.03015		271.7	-69.4808	-41.4935	-73.3959	-61.4567	17.3991	10.0454		271.7	-61.4567	10.0454	121.7
121.8	299.565	302.868	297.732		121.8	0.10826	-0.3092	0.03053		271.8	-69.5862	-40.9727	-73.3963	-61.3184	17.7225	10.2321		271.8	-61.3184	10.2321	121.8
121.9	299.578	302.816	297.731		121.9	0.12245	-0.35979	0.03192		271.9	-69.6799	-40.5789	-73.3977	-61.2188	17.9711	10.3756		271.9	-61.2188	10.3756	121.9
122	299.596	302.803	297.732		122	0.14204	-0.37256	0.03506		272	-69.7488	-40.3536	-73.3999	-61.1674	18.1175	10.4602		272	-61.1674	10.4602	122
122.1	299.616	302.827	297.732		122.1	0.16289	-0.3474	0.03708		272.1	-69.7976	-40.2499	-73.3866	-61.1447	18.1842	10.4987		272.1	-61.1447	10.4987	122.1
122.2	299.634	302.867	297.733		122.2	0.18161	-0.30642	0.04009		272.2	-69.8371	-40.2198	-73.3662	-61.141	18.2041	10.5101		272.2	-61.141	10.5101	122.2
122.3	299.651	302.887	297.734		122.3	0.19982	-0.28616	0.04274		272.3	-69.8611	-40.164	-73.3518	-61.1256	18.237	10.5292		272.3	-61.1256	10.5292	122.3
122.4	299.663	302.888	297.733		122.4	0.21288	-0.28411	0.04362		272.4	-69.8908	-40.0257	-73.3405	-61.0856	18.3198	10.577		272.4	-61.0856	10.577	122.4
122.5	299.669	302.894	297.732		122.5	0.21978	-0.27755	0.04463		272.5	-69.9427	-39.8331	-73.334	-61.0366	18.4409	10.6468		272.5	-61.0366	10.6468	122.5
122.6	299.671	302.938	297.732		122.6	0.22292	-0.23279	0.04702		272.6	-69.998	-39.5365	-73.3301	-60.9549	18.6235	10.7523		272.6	-60.9549	10.7523	122.6
122.7	299.671	303.037	297.733		122.7	0.2238	-0.13327	0.04979		272.7	-70.0431	-39.1699	-73.3282	-60.847	18.8447	10.88		272.7	-60.847	10.88	122.7
122.8	299.669	303.166	297.735		122.8	0.22229	-0.0031	0.05344		272.8	-70.081	-38.9064	-73.3236	-60.7704	19.004	10.972		272.8	-60.7704	10.972	122.8
122.9	299.665	303.362	297.736		122.9	0.2194	0.19338	0.05734		272.9	-70.111	-38.8442	-73.322	-60.7591	19.0466	10.9966		272.9	-60.7591	10.9966	122.9
123	299.664	303.608	297.737		123	0.21964	0.44087	0.05998		273	-70.1128	-38.9527	-73.322	-60.7958	18.9846	10.9608		273	-60.7958	10.9608	123
123.1	299.666	303.807	297.737		123.1	0.22316	0.63975	0.06225		273.1	-70.1101	-39.1279	-73.3178	-60.8519	18.8818	10.9014		273.1	-60.8519	10.9014	123.1
123.2	299.673	303.908	297.738		123.2	0.23107	0.74216	0.06526		273.2	-70.1092	-39.322	-73.3026	-60.9113	18.7649	10.8339		273.2	-60.9113	10.8339	123.2
123.3	299.682	303.925	297.742		123.3	0.24112	0.75953	0.07092		273.3	-70.091	-39.5379	-73.2867	-60.9719	18.631	10.7566		273.3	-60.9719	10.7566	123.3
123.4	299.691	303.885	297.746		123.4	0.25091	0.721	0.0767		273.4	-70.0547	-39.7806	-73.2667	-61.034	18.4759	10.6671		273.4	-61.034	10.6671	123.4
123.5	299.695	303.815	297.748		123.5	0.25606	0.65107	0.08136		273.5	-70.0185	-40.0549	-73.2346	-61.1027	18.2987	10.5648		273.5	-61.1027	10.5648	123.5
123.6	299.692	303.728	297.753		123.6	0.25392	0.56532	0.08764		273.6	-69.989	-40.3213	-73.2055	-61.1719	18.1287	10.4666		273.6	-61.1719	10.4666	123.6
123.7	299.686	303.63	297.759		123.7	0.24826	0.46813	0.09568		273.7	-69.9561	-40.5266	-73.1817	-61.2215	17.9947	10.3892		273.7	-61.2215	10.3892	123.7
123.8	299.676	303.528	297.764		123.8	0.23972	0.36706	0.1031		273.8	-69.9379	-40.6642	-73.156	-61.2527	17.9026	10.3361		273.8	-61.2527	10.3361	123.8
123.9	299.665	303.418	297.766		123.9	0.22929	0.25794	0.10725		273.9	-69.9427	-40.7561	-73.136	-61.2782	17.8443	10.3024		273.9	-61.2782	10.3024	123.9
124	299.654	303.293	297.769		124	0.22012	0.13375	0.11165		274	-69.9505	-40.8137	-73.1246	-61.2963	17.8092	10.2822		274	-61.2963	10.2822	124
124.1	299.65	303.168	297.77		124.1	0.21647	0.00956	0.11492		274.1	-69.9658	-40.8552	-73.1095	-61.3102	17.7841	10.2677		274.1	-61.3102	10.2677	124.1
124.2	299.65	303.088	297.768		124.2	0.21723	-0.06967	0.11543		274.2	-70.0004	-40.9049	-73.0894	-61.3316	17.7573	10.2522		274.2	-61.3316	10.2522	124.2
124.3	299.653	303.061	297.767		124.3	0.22174	-0.09651	0.11631		274.3	-70.0259	-40.955	-73.078	-61.353	17.731	10.237		274.3	-61.353	10.237	124.3
124.4	299.659	303.093	297.765		124.4	0.2284	-0.06369	0.11657		274.4	-70.0348	-41.0055	-73.0712	-61.3705	17.7018	10.2202		274.4	-61.3705	10.2202	124.4
124.5	299.661	303.176	297.76		124.5	0.23216	0.02038	0.11343		274.5	-70.0513	-41.0665	-73.0478	-61.3885	17.663	10.1978		274.5	-61.3885	10.1978	124.5
124.6	299.663	303.242	297.752		124.6	0.23455	0.08737	0.10754		274.6	-70.07	-41.1144	-73.018	-61.4008	17.6303	10.1788		274.6	-61.4008	10.1788	124.6
124.7	299.668	303.277	297.746		124.7	0.24095	0.12245	0.10339		274.7	-70.0808	-41.1543	-72.9972	-61.4108	17.6031	10.1632		274.7	-61.4108	10.1632	124.7
124.8	299.678	303.282	297.739		124.8	0.25163	0.12901	0.0985		274.8	-70.0947	-41.1901	-72.9809	-61.4219	17.5806	10.1501		274.8	-61.4219	10.1501	124.8
124.9	299.689	303.239	297.73		124.9	0.26356	0.08622	0.09072		274.9	-70.1074	-41.2089	-72.9601	-61.4255	17.5661	10.1418		274.9	-61.4255	10.1418	124.9
125	299.703	303.152	297.721		125	0.27888	-3.84507e-05	0.08394		275	-70.1062	-41.2168	-72.9438	-61.4223	17.5559	10.1359		275	-61.4223	10.1359	125
125.1	299.721	303.066	297.71		125.1	0.29734	-0.08542	0.07477		275.1	-70.0894	-41.2149	-72.9328	-61.4124	17.5492	10.132		275.1	-61.4124	10.132	125.1
125.2	299.736	302.999	297.694		125.2	0.31417	-0.15145	0.06121		275.2	-70.0671	-41.2382	-72.9218	-61.4091	17.5267	10.119		275.2	-61.4091	10.119	125.2
125.3	299.739	302.942	297.68		125.3	0.31806	-0.20743	0.04954		275.3	-70.0474	-41.3249	-72.9093	-61.4272	17.4678	10.0851		275.3	-61.4272	10.0851	125.3
125.4	299.731	302.893	297.669		125.4	0.3104	-0.25513	0.03974		275.4	-70.0179	-41.378	-72.901	-61.4323	17.4272	10.0616		275.4	-61.4323	10.0616	125.4
125.5	299.718	302.841	297.656		125.5	0.29871	-0.30722	0.02895		275.5	-69.9869	-41.1165	-72.8968	-61.3334	17.5687	10.1433		275.5	-61.3334	10.1433	125.5
125.6	299.704	302.798	297.645		125.6	0.28564	-0.34951	0.01978		275.6	-69.9616	-40.5558	-72.8828	-61.1334	17.8805	10.3233		275.6	-61.1334	10.3233	125.6
125.7	299.692	302.769	297.639		125.7	0.27522	-0.37736	0.01665		275.7	-69.9283	-39.9909	-72.8691	-60.9294	18.1928	10.5036		275.7	-60.9294	10.5036	125.7
125.8	299.686	302.739	297.638		125.8	0.27019	-0.40589	0.01703		275.8	-69.8815	-39.5877	-72.8517	-60.7736	18.4076	10.6276		275.8	-60.7736	10.6276	125.8
125.9	299.682	302.721	297.636		125.9	0.26679	-0.42344	0.01753		275.9	-69.832	-39.394	-72.8287	-60.6849	18.4992	10.6805		275.9	-60.6849	10.6805	125.9
126	299.677	302.716	297.634		126	0.26302	-0.42705	0.01766		276	-69.7908	-39.351	-72.8135	-60.6518	18.5088	10.6861		276	-60.6518	10.6861	126
126.1	299.677	302.745	297.634		126.1	0.26327	-0.39775	0.01943		276.1	-69.7417	-39.4222	-72.801	-60.655	18.4516	10.6531		276.1	-60.655	10.6531	126.1
126.2	299.678	302.838	297.636		126.2	0.26616	-0.30364	0.02383		276.2	-69.6949	-39.5872	-72.7851	-60.6891	18.3399	10.5886		276.2	-60.6891	10.5886	126.2
126.3	299.681	302.959	297.64		126.3	0.26992	-0.18114	0.02974		276.3	-69.6661	-39.8077	-72.7628	-60.7455	18.1987	10.507		276.3	-60.7455	10.507	126.3
126.4	299.686	303.062	297.643		126.4	0.27582	-0.07698	0.03389		276.4	-69.6355	-40.0273	-72.7285	-60.7971	18.0535	10.4232		276.4	-60.7971	10.4232	126.4
126.5	299.692	303.123	297.645		126.5	0.2826	-0.01464	0.03854		276.5	-69.6022	-40.2195	-72.6892	-60.837	17.9219	10.3472		276.5	-60.837	10.3472	126.5
126.6	299.696	303.127	297.645		126.6	0.288	-0.01034	0.04005		276.6	-69.5776	-40.4215	-72.6484	-60.8825	17.7862	10.2689		276.6	-60.8825	10.2689	126.6
126.7	299.698	303.138	297.644		126.7	0.29127	0.0015	0.04106		276.7	-69.5489	-40.6309	-72.6058	-60.9285	17.6446	10.1871		276.7	-60.9285	10.1871	126.7
126.8	299.703	303.219	297.646		126.8	0.29692	0.08443	0.04546		276.8	-69.5167	-40.8009	-72.5726	-60.9634	17.528	10.1198		276.8	-60.9634	10.1198	126.8
126.9	299.71	303.339	297.649		126.9	0.30432	0.2053	0.05096		276.9	-69.4967	-40.8906	-72.5477	-60.9783	17.4632	10.0824		276.9	-60.9783	10.0824	126.9
127	299.711	303.452	297.652		127	0.30683	0.31863	0.05557		277	-69.4841	-40.9569	-72.5189	-60.9866	17.4125	10.0531		277	-60.9866	10.0531	127
127.1	299.711	303.528	297.654		127.1	0.30771	0.39579	0.06042		277.1	-69.4648	-40.9919	-72.5076	-60.9881	17.3839	10.0366		277.1	-60.9881	10.0366	127.1
127.2	299.711	303.542	297.658		127.2	0.30884	0.41152	0.06603		277.2	-69.4477	-40.932	-72.506	-60.9619	17.4137	10.0538		277.2	-60.9619	10.0538	127.2
127.3	299.71	303.509	297.657		127.3	0.30833	0.37877	0.06737		277.3	-69.4333	-40.8257	-72.4946	-60.9179	17.4675	10.0849		277.3	-60.9179	10.0849	127.3
127.4	299.707	303.471	297.654		127.4	0.3072	0.34175	0.06682		277.4	-69.4185	-40.7684	-72.4946	-60.8938	17.4969	10.1018		277.4	-60.8938	10.1018	127.4
127.5	299.708	303.433	297.653		127.5	0.30908	0.30523	0.06791		277.5	-69.4187	-40.7823	-72.4994	-60.9002	17.4905	10.0982		277.5	-60.9002	10.0982	127.5
127.6	299.713	303.375	297.65		127.6	0.31473	0.24848	0.06749		277.6	-69.4315	-40.8505	-72.491	-60.9243	17.4516	10.0757		277.6	-60.9243	10.0757	127.6
127.7	299.719	303.301	297.645		127.7	0.32189	0.17554	0.06393		277.7	-69.4879	-40.9406	-72.4774	-60.9686	17.4091	10.0511		277.7	-60.9686	10.0511	127.7
127.8	299.733	303.25	297.64		127.8	0.33683	0.12508	0.06188		277.8	-69.4953	-41.0012	-72.4672	-60.9879	17.3726	10.0301		277.8	-60.9879	10.0301	127.8
127.9	299.753	303.22	297.639		127.9	0.35781	0.09647	0.06309		277.9	-69.4978	-41.0404	-72.455	-60.9977	17.3467	10.0151		277.9	-60.9977	10.0151	127.9
128	299.774	303.166	297.634		128	0.37966	0.04312	0.06041		278	-69.4962	-41.0908	-72.4376	-61.0082	17.3115	9.99482		278	-61.0082	9.99482	128
128.1	299.798	303.088	297.626		128.1	0.40491	-0.0336	0.05409		278.1	-69.4829	-41.193	-72.4278	-61.0346	17.2463	9.95715		278.1	-61.0346	9.95715	128.1
128.2	299.818	303.048	297.618		128.2	0.42588	-0.07238	0.04852		278.2	-69.4745	-41.3712	-72.424	-61.0899	17.1404	9.89604		278.2	-61.0899	9.89604	128.2
128.3	299.825	303.057	297.608		128.3	0.43392	-0.06205	0.04056		278.3	-69.4721	-41.5456	-72.4231	-61.147	17.0392	9.83761		278.3	-61.147	9.83761	128.3
128.4	299.823	303.056	297.598		128.4	0.43241	-0.06289	0.03273		278.4	-69.4637	-41.5946	-72.4185	-61.159	17.0075	9.81929		278.4	-61.159	9.81929	128.4
128.5	299.818	303.014	297.589		128.5	0.42838	-0.10318	0.02628		278.5	-69.4523	-41.5279	-72.4008	-61.127	17.0372	9.83644		278.5	-61.127	9.83644	128.5
128.6	299.813	302.932	297.582		128.6	0.42449	-0.18429	0.02146		278.6	-69.4454	-41.4107	-72.3788	-61.0783	17.0957	9.8702		278.6	-61.0783	9.8702	128.6
128.7	299.805	302.823	297.576		128.7	0.4182	-0.29229	0.0174		278.7	-69.4284	-41.2973	-72.355	-61.0269	17.1489	9.90093		278.7	-61.0269	9.90093	128.7
128.8	299.796	302.701	297.573		128.8	0.40966	-0.41372	0.01698		278.8	-69.403	-41.2336	-72.3297	-60.9888	17.171	9.91367		278.8	-60.9888	9.91367	128.8
128.9	299.789	302.566	297.574		128.9	0.40375	-0.54683	0.01945		278.9	-69.3746	-41.2358	-72.3085	-60.973	17.1557	9.90487		278.9	-60.973	9.90487	128.9
129	299.783	302.43	297.575		129	0.3991	-0.68246	0.0228		279	-69.3516	-41.3096	-72.29	-60.9837	17.1015	9.87356		279	-60.9837	9.87356	129
129.1	299.781	302.304	297.58		129.1	0.39784	-0.80766	0.02992		279.1	-69.3239	-41.4728	-72.2726	-61.0231	16.9951	9.81215		279.1	-61.0231	9.81215	129.1
129.2	299.788	302.202	297.587		129.2	0.4055	-0.90799	0.03929		279.2	-69.288	-41.6989	-72.2665	-61.0845	16.8543	9.73086		279.2	-61.0845	9.73086	129.2
129.3	299.802	302.184	297.592		129.3	0.42057	-0.92529	0.04641		279.3	-69.2665	-41.9118	-72.26	-61.1461	16.7245	9.65591		279.3	-61.1461	9.65591	129.3
129.4	299.815	302.348	297.59		129.4	0.43514	-0.76008	0.04699		279.4	-69.2467	-42.0011	-72.2573	-61.1684	16.6675	9.62298		279.4	-61.1684	9.62298	129.4
129.5	299.826	302.689	297.59		129.5	0.44707	-0.41764	0.04921		279.5	-69.2263	-41.9626	-72.2686	-61.1525	16.6884	9.63505		279.5	-61.1525	9.63505	129.5
129.6	299.838	303.072	297.593		129.6	0.46013	-0.034	0.05469		279.6	-69.2111	-41.8447	-72.2874	-61.1144	16.7588	9.6757		279.6	-61.1144	9.6757	129.6
129.7	299.845	303.375	297.596		129.7	0.46804	0.27051	0.05942		279.7	-69.1944	-41.683	-72.3144	-61.064	16.8567	9.73225		279.7	-61.064	9.73225	129.7
129.8	299.843	303.548	297.599		129.8	0.46691	0.44451	0.06491		279.8	-69.1785	-41.5605	-72.3445	-61.0278	16.9334	9.77648		279.8	-61.0278	9.77648	129.8
129.9	299.838	303.606	297.602		129.9	0.46239	0.5032	0.07027		279.9	-69.1675	-41.3219	-72.3704	-60.9533	17.0765	9.85912		279.9	-60.9533	9.85912	129.9
130	299.83	303.605	297.604		130	0.45573	0.50361	0.07449		280	-69.1658	-40.8475	-72.3941	-60.8025	17.3567	10.0209		280	-60.8025	10.0209	130
130.1	299.818	303.563	297.602		130.1	0.44442	0.46182	0.0747		280.1	-69.1695	-40.3535	-72.4001	-60.641	17.6436	10.1865		280.1	-60.641	10.1865	130.1
130.2	299.802	303.467	297.597		130.2	0.43022	0.36764	0.0719		280.2	-69.1803	-40.0038	-72.3872	-60.5238	17.843	10.3017		280.2	-60.5238	10.3017	130.2
130.3	299.783	303.328	297.592		130.3	0.412	0.22925	0.06934		280.3	-69.199	-39.5934	-72.371	-60.3878	18.0782	10.4375		280.3	-60.3878	10.4375	130.3
130.4	299.759	303.159	297.586		130.4	0.38927	0.06172	0.0654		280.4	-69.2163	-38.9648	-72.3501	-60.1771	18.4371	10.6446		280.4	-60.1771	10.6446	130.4
130.5	299.737	302.998	297.58		130.5	0.36741	-0.09827	0.06172		280.5	-69.2256	-38.3536	-72.3233	-59.9675	18.7822	10.8439		280.5	-59.9675	10.8439	130.5
130.6	299.718	302.879	297.575		130.6	0.34995	-0.21631	0.05816		280.6	-69.2368	-37.9594	-72.2957	-59.8306	19.0027	10.9712		280.6	-59.8306	10.9712	130.6
130.7	299.702	302.789	297.568		130.7	0.33512	-0.30521	0.05409		280.7	-69.2401	-37.771	-72.2659	-59.759	19.1022	11.0287		280.7	-59.759	11.0287	130.7
130.8	299.688	302.713	297.564		130.8	0.3218	-0.38067	0.05154		280.8	-69.2313	-37.7932	-72.2308	-59.7518	19.0757	11.0134		280.8	-59.7518	11.0134	130.8
130.9	299.682	302.656	297.559		130.9	0.3169	-0.43654	0.04911		280.9	-69.2203	-38.0528	-72.1987	-59.8239	18.9131	10.9195		280.9	-59.8239	10.9195	130.9
131	299.686	302.613	297.556		131	0.32205	-0.47833	0.04819		281	-69.1968	-38.4541	-72.1719	-59.9409	18.6675	10.7777		281	-59.9409	10.7777	131
131.1	299.691	302.578	297.552		131.1	0.32808	-0.51209	0.04664		281.1	-69.1684	-38.8618	-72.1368	-60.0557	18.4143	10.6315		281.1	-60.0557	10.6315	131.1
131.2	299.697	302.564	297.547		131.2	0.33486	-0.52587	0.04358		281.2	-69.1389	-39.2741	-72.0952	-60.1694	18.1562	10.4825		281.2	-60.1694	10.4825	131.2
131.3	299.704	302.557	297.544		131.3	0.34314	-0.53149	0.04328		281.3	-69.1075	-39.7338	-72.0639	-60.3017	17.8736	10.3193		281.3	-60.3017	10.3193	131.3
131.4	299.713	302.524	297.541		131.4	0.35294	-0.56286	0.04236		281.4	-69.0856	-40.2406	-72.022	-60.4494	17.5628	10.1399		281.4	-60.4494	10.1399	131.4
131.5	299.722	302.459	297.539		131.5	0.36324	-0.62714	0.04257		281.5	-69.0636	-40.778	-71.9677	-60.6031	17.2304	9.94795		281.5	-60.6031	9.94795	131.5
131.6	299.734	302.405	297.539		131.6	0.37592	-0.68062	0.04504		281.6	-69.036	-41.2343	-71.9232	-60.7311	16.9464	9.784		281.6	-60.7311	9.784	131.6
131.7	299.753	302.41	297.538		131.7	0.39601	-0.67443	0.04638		281.7	-69.0223	-41.5172	-71.882	-60.8072	16.7667	9.68024		281.7	-60.8072	9.68024	131.7
131.8	299.773	302.466	297.535		131.8	0.41661	-0.61687	0.04483		281.8	-69.0128	-41.6348	-71.8382	-60.8286	16.6822	9.6315		281.8	-60.8286	9.6315	131.8
131.9	299.79	302.541	297.531		131.9	0.43445	-0.54122	0.04378		281.9	-68.9965	-41.6608	-71.7967	-60.818	16.6496	9.61265		281.9	-60.818	9.61265	131.9
132	299.804	302.619	297.531		132	0.44939	-0.46256	0.046		282	-68.9836	-41.6265	-71.7665	-60.7922	16.6562	9.61647		282	-60.7922	9.61647	132
132.1	299.812	302.696	297.53		132.1	0.45868	-0.3839	0.04683		282.1	-68.9706	-41.5176	-71.7423	-60.7435	16.7077	9.64621		282.1	-60.7435	9.64621	132.1
132.2	299.812	302.795	297.529		132.2	0.45981	-0.28388	0.04842		282.2	-68.9408	-41.3973	-71.7223	-60.6868	16.763	9.6781		282.2	-60.6868	9.6781	132.2
132.3	299.806	302.91	297.533		132.3	0.45516	-0.16791	0.05403		282.3	-68.9113	-41.2786	-71.7102	-60.6334	16.82	9.71104		282.3	-60.6334	9.71104	132.3
132.4	299.795	303.002	297.537		132.4	0.44511	-0.07543	0.06065		282.4	-68.9036	-41.1509	-71.7086	-60.5877	16.8911	9.75209		282.4	-60.5877	9.75209	132.4
132.5	299.779	303.077	297.538		132.5	0.42966	0.000594866	0.06399		282.5	-68.8967	-41.0472	-71.7059	-60.5499	16.9481	9.78502		282.5	-60.5499	9.78502	132.5
132.6	299.761	303.176	297.54		132.6	0.41295	0.10124	0.06797		282.6	-68.9038	-40.9632	-71.6938	-60.5202	16.9943	9.81164		282.6	-60.5202	9.81164	132.6
132.7	299.741	303.312	297.541		132.7	0.39398	0.23768	0.07069		282.7	-68.9274	-40.9153	-71.6843	-60.509	17.0245	9.82912		282.7	-60.509	9.82912	132.7
132.8	299.719	303.442	297.537		132.8	0.37275	0.36948	0.06977		282.8	-68.9492	-40.7321	-71.6714	-60.4509	17.1311	9.89065		282.8	-60.4509	9.89065	132.8
132.9	299.695	303.548	297.532		132.9	0.35013	0.47615	0.06646		282.9	-68.9702	-40.2193	-71.6529	-60.2808	17.4255	10.0606		282.9	-60.2808	10.0606	132.9
133	299.678	303.619	297.526		133	0.33355	0.54854	0.06302		283	-68.978	-39.6446	-71.6336	-60.0854	17.752	10.2491		283	-60.0854	10.2491	133
133.1	299.662	303.624	297.523		133.1	0.31923	0.55447	0.06198		283.1	-68.9729	-39.3103	-71.6173	-59.9669	17.9379	10.3564		283.1	-59.9669	10.3564	133.1
133.2	299.646	303.568	297.517		133.2	0.30365	0.49924	0.05829		283.2	-68.963	-39.2624	-71.5976	-59.941	17.9566	10.3672		283.2	-59.941	10.3672	133.2
133.3	299.637	303.507	297.511		133.3	0.29561	0.43935	0.05473		283.3	-68.9482	-39.3306	-71.5667	-59.9485	17.9035	10.3366		283.3	-59.9485	10.3366	133.3
133.4	299.631	303.455	297.508		133.4	0.29058	0.38826	0.05381		283.4	-68.9357	-39.4011	-71.5361	-59.9576	17.8499	10.3056		283.4	-59.9576	10.3056	133.4
133.5	299.628	303.374	297.504		133.5	0.28857	0.30891	0.05188		283.5	-68.9209	-39.473	-71.5089	-59.9676	17.7959	10.2745		283.5	-59.9676	10.2745	133.5
133.6	299.643	303.256	297.499		133.6	0.30527	0.19175	0.04882		283.6	-68.8914	-39.4614	-71.4855	-59.9461	17.7876	10.2697		283.6	-59.9461	10.2697	133.6
133.7	299.664	303.108	297.497		133.7	0.32675	0.04457	0.04953		283.7	-68.8596	-39.4632	-71.4624	-59.9284	17.7711	10.2601		283.7	-59.9284	10.2601	133.7
133.8	299.684	302.945	297.499		133.8	0.34747	-0.11756	0.05376		283.8	-68.835	-39.516	-71.4424	-59.9311	17.728	10.2353		283.8	-59.9311	10.2353	133.8
133.9	299.697	302.822	297.497		133.9	0.36242	-0.23937	0.05397		283.9	-68.8138	-39.6079	-71.4239	-59.9485	17.6638	10.1982		283.9	-59.9485	10.1982	133.9
134	299.701	302.767	297.495		134	0.36731	-0.29298	0.05418		284	-68.7873	-39.6045	-71.3955	-59.9291	17.6499	10.1902		284	-59.9291	10.1902	134
134.1	299.693	302.752	297.496		134.1	0.35952	-0.30689	0.05702		284.1	-68.7556	-39.4002	-71.3725	-59.8428	17.752	10.2491		284.1	-59.8428	10.2491	134.1
134.2	299.674	302.776	297.497		134.2	0.34219	-0.28211	0.05999		284.2	-68.7159	-39.1304	-71.349	-59.7318	17.8898	10.3287		284.2	-59.7318	10.3287	134.2
134.3	299.658	302.91	297.494		134.3	0.32661	-0.14717	0.05932		284.3	-68.6615	-38.9273	-71.3294	-59.6394	17.9867	10.3847		284.3	-59.6394	10.3847	134.3
134.4	299.646	303.177	297.491		134.4	0.31643	0.12041	0.0589		284.4	-68.6038	-38.8225	-71.3063	-59.5775	18.0251	10.4068		284.4	-59.5775	10.4068	134.4
134.5	299.641	303.46	297.49		134.5	0.31203	0.40457	0.05974		284.5	-68.5614	-38.8583	-71.2776	-59.5658	17.9846	10.3834		284.5	-59.5658	10.3834	134.5
134.6	299.64	303.659	297.487		134.6	0.31241	0.60532	0.05881		284.6	-68.5282	-39.0124	-71.2436	-59.5947	17.8765	10.321		284.6	-59.5947	10.321	134.6
134.7	299.645	303.762	297.486		134.7	0.31793	0.70886	0.06015		284.7	-68.4922	-39.2313	-71.2115	-59.645	17.731	10.237		284.7	-59.645	10.237	134.7
134.8	299.652	303.771	297.486		134.8	0.32546	0.71856	0.06287		284.8	-68.4609	-39.4657	-71.1881	-59.7049	17.5806	10.1502		284.8	-59.7049	10.1502	134.8
134.9	299.659	303.693	297.484		134.9	0.33375	0.64172	0.06308		284.9	-68.4367	-39.6929	-71.1635	-59.7644	17.4358	10.0666		284.9	-59.7644	10.0666	134.9
135	299.665	303.556	297.481		135	0.34141	0.50647	0.06216		285	-68.4121	-39.9145	-71.1541	-59.8269	17.2991	9.98762		285	-59.8269	9.98762	135
135.1	299.666	303.384	297.479		135.1	0.34292	0.33467	0.06237		285.1	-68.392	-40.121	-71.1559	-59.8896	17.1758	9.91648		285.1	-59.8896	9.91648	135.1
135.2	299.663	303.194	297.477		135.2	0.34128	0.14566	0.06283		285.2	-68.3779	-40.3297	-71.1498	-59.9525	17.0502	9.84397		285.2	-59.9525	9.84397	135.2
135.3	299.667	303.043	297.475		135.3	0.34618	-0.00429	0.06241		285.3	-68.3593	-40.5008	-71.138	-59.9994	16.9434	9.78225		285.3	-59.9994	9.78225	135.3
135.4	299.68	302.971	297.471		135.4	0.35974	-0.07459	0.06123		285.4	-68.3393	-40.5859	-71.1267	-60.0173	16.8857	9.74895		285.4	-60.0173	9.74895	135.4
135.5	299.692	302.956	297.47		135.5	0.37292	-0.08838	0.06232		285.5	-68.3324	-40.5557	-71.1078	-59.9986	16.8951	9.7544		285.5	-59.9986	9.7544	135.5
135.6	299.7	302.967	297.469		135.6	0.38184	-0.07679	0.06341		285.6	-68.3206	-40.1149	-71.0791	-59.8382	17.1365	9.89375		285.6	-59.8382	9.89375	135.6
135.7	299.707	302.985	297.466		135.7	0.39	-0.05792	0.06299		285.7	-68.3016	-39.2752	-71.0564	-59.5444	17.6076	10.1657		285.7	-59.5444	10.1657	135.7
135.8	299.712	302.986	297.463		135.8	0.39553	-0.056	0.06181		285.8	-68.2853	-38.5223	-71.0277	-59.2784	18.0275	10.4082		285.8	-59.2784	10.4082	135.8
135.9	299.715	302.951	297.459		135.9	0.39967	-0.09001	0.06051		285.9	-68.2694	-38.0543	-70.9801	-59.1013	18.2775	10.5525		285.9	-59.1013	10.5525	135.9
136	299.718	302.906	297.456		136	0.40394	-0.13331	0.05896		286	-68.258	-37.7947	-70.9269	-58.9932	18.4069	10.6272		286	-58.9932	10.6272	136
136.1	299.718	302.88	297.447		136.1	0.40544	-0.15815	0.05226		286.1	-68.2481	-37.7113	-70.8786	-58.946	18.4367	10.6445		286.1	-58.946	10.6445	136.1
136.2	299.718	302.857	297.44		136.2	0.40644	-0.1806	0.04757		286.2	-68.2457	-37.861	-70.833	-58.9799	18.3352	10.5858		286.2	-58.9799	10.5858	136.2
136.3	299.721	302.839	297.435		136.3	0.40983	-0.19703	0.04514		286.3	-68.2482	-38.1854	-70.7851	-59.0729	18.1335	10.4694		286.3	-59.0729	10.4694	136.3
136.4	299.723	302.845	297.43		136.4	0.41272	-0.19097	0.04271		286.4	-68.2515	-38.5347	-70.7431	-59.1765	17.9196	10.3459		286.4	-59.1765	10.3459	136.4
136.5	299.72	302.869	297.431		136.5	0.41146	-0.16569	0.04506		286.5	-68.2552	-38.8346	-70.7144	-59.2681	17.7386	10.2414		286.5	-59.2681	10.2414	136.5
136.6	299.718	302.928	297.433		136.6	0.40995	-0.10574	0.04916		286.6	-68.266	-39.0735	-70.6925	-59.344	17.5966	10.1594		286.6	-59.344	10.1594	136.6
136.7	299.719	303.091	297.431		136.7	0.41208	0.05859	0.05012		286.7	-68.2817	-39.2597	-70.6823	-59.4079	17.4901	10.0979		286.7	-59.4079	10.0979	136.7
136.8	299.718	303.356	297.429		136.8	0.41195	0.32479	0.0497		286.8	-68.2933	-39.4224	-70.6845	-59.4667	17.4	10.0459		286.8	-59.4667	10.0459	136.8
136.9	299.712	303.605	297.428		136.9	0.40743	0.57441	0.05167		286.9	-68.3034	-39.5385	-70.6916	-59.5111	17.338	10.0101		286.9	-59.5111	10.0101	136.9
137	299.704	303.755	297.428		137	0.39951	0.72618	0.05351		287	-68.3017	-39.549	-70.6964	-59.5157	17.3331	10.0073		287	-59.5157	10.0073	137
137.1	299.693	303.789	297.424		137.1	0.39009	0.761	0.05196		287.1	-68.2888	-39.5162	-70.7144	-59.5065	17.3545	10.0196		287.1	-59.5065	10.0196	137.1
137.2	299.684	303.714	297.419		137.2	0.38155	0.68692	0.04852		287.2	-68.2789	-39.5358	-70.7355	-59.5167	17.3475	10.0156		287.2	-59.5167	10.0156	137.2
137.3	299.675	303.588	297.413		137.3	0.37413	0.56147	0.04521		287.3	-68.252	-39.5753	-70.7418	-59.5231	17.32	9.99972		287.3	-59.5231	9.99972	137.3
137.4	299.671	303.478	297.407		137.4	0.37074	0.45247	0.04178		287.4	-68.1969	-39.6613	-70.7516	-59.5366	17.2599	9.96499		287.4	-59.5366	9.96499	137.4
137.5	299.668	303.403	297.402		137.5	0.36923	0.3794	0.03834		287.5	-68.1467	-39.8353	-70.759	-59.5803	17.1495	9.90127		287.5	-59.5803	9.90127	137.5
137.6	299.662	303.349	297.397		137.6	0.3637	0.32592	0.03591		287.6	-68.1255	-40.0135	-70.7492	-59.6294	17.0384	9.83712		287.6	-59.6294	9.83712	137.6
137.7	299.652	303.29	297.394		137.7	0.35515	0.2683	0.03512		287.7	-68.1254	-40.1805	-70.731	-59.679	16.9364	9.77821		287.7	-59.679	9.77821	137.7
137.8	299.641	303.208	297.391		137.8	0.34535	0.18694	0.03382		287.8	-68.1362	-40.3274	-70.7132	-59.7256	16.8487	9.72759		287.8	-59.7256	9.72759	137.8
137.9	299.632	303.114	297.388		137.9	0.33694	0.0944	0.03327		287.9	-68.1576	-40.3941	-70.6728	-59.7415	16.8025	9.70091		287.9	-59.7415	9.70091	137.9
138	299.626	303.02	297.389		138	0.33216	0.0016	0.03687		288	-68.1714	-40.4227	-70.2974	-59.6305	16.6684	9.62349		288	-59.6305	9.62349	138
138.1	299.624	302.911	297.388		138.1	0.33077	-0.10639	0.03821		288.1	-68.1717	-40.4849	-69.4593	-59.372	16.3693	9.45085		288.1	-59.372	9.45085	138.1
138.2	299.624	302.781	297.385		138.2	0.33153	-0.23611	0.03754		288.2	-68.164	-40.5501	-68.4878	-59.0673	16.0372	9.25908		288.2	-59.0673	9.25908	138.2
138.3	299.625	302.652	297.384		138.3	0.33378	-0.36407	0.03875		288.3	-68.1587	-40.5719	-67.6078	-58.7795	15.7706	9.10516		288.3	-58.7795	9.10516	138.3
138.4	299.628	302.587	297.382		138.4	0.33793	-0.42785	0.03808		288.4	-68.1664	-40.5964	-66.957	-58.5733	15.5802	8.99522		288.4	-58.5733	8.99522	138.4
138.5	299.629	302.599	297.379		138.5	0.34006	-0.41501	0.03766		288.5	-68.1852	-40.6785	-66.6178	-58.4938	15.4484	8.91913		288.5	-58.4938	8.91913	138.5
138.6	299.627	302.677	297.377		138.6	0.33855	-0.33521	0.03787		288.6	-68.2024	-40.7825	-66.5559	-58.5136	15.3776	8.87828		288.6	-58.5136	8.87828	138.6
138.7	299.626	302.839	297.373		138.7	0.33892	-0.17264	0.0367		288.7	-68.2023	-40.9016	-66.6986	-58.6008	15.3464	8.86027		288.7	-58.6008	8.86027	138.7
138.8	299.626	303.039	297.367		138.8	0.33993	0.02861	0.03288		288.8	-68.1984	-41.0101	-66.9812	-58.7299	15.3579	8.86688		288.8	-58.7299	8.86688	138.8
138.9	299.621	303.185	297.36		138.9	0.33653	0.17523	0.02744		288.9	-68.1976	-41.0349	-67.3448	-58.8591	15.4421	8.91548		288.9	-58.8591	8.91548	138.9
139	299.619	303.246	297.353		139	0.33552	0.23782	0.02287		289	-68.1794	-40.992	-67.7302	-58.9672	15.5686	8.98855		289	-58.9672	8.98855	139
139.1	299.622	303.273	297.346		139.1	0.33916	0.26511	0.01806		289.1	-68.1423	-40.9422	-68.1107	-59.0651	15.6949	9.06145		289.1	-59.0651	9.06145	139.1
139.2	299.624	303.282	297.338		139.2	0.3423	0.27506	0.01211		289.2	-68.1034	-40.9053	-68.4679	-59.1589	15.8091	9.1274		289.2	-59.1589	9.1274	139.2
139.3	299.626	303.261	297.328		139.3	0.34519	0.25537	0.00428		289.3	-68.0675	-40.8717	-68.7911	-59.2434	15.9145	9.18825		289.3	-59.2434	9.18825	139.3
139.4	299.629	303.22	297.318		139.4	0.34946	0.21534	-0.00355		289.4	-68.041	-40.8822	-69.0745	-59.3326	15.9868	9.22999		289.4	-59.3326	9.22999	139.4
139.5	299.634	303.171	297.309		139.5	0.35548	0.16726	-0.01038		289.5	-68.0273	-40.9135	-69.3069	-59.4159	16.0363	9.25857		289.5	-59.4159	9.25857	139.5
139.6	299.636	303.12	297.3		139.6	0.35774	0.11755	-0.0172		289.6	-68.0201	-40.9154	-69.4979	-59.4778	16.0925	9.291		289.6	-59.4778	9.291	139.6
139.7	299.635	303.015	297.294		139.7	0.35837	0.01421	-0.02102		289.7	-68.0087	-40.9078	-69.6403	-59.5189	16.1383	9.31746		289.7	-59.5189	9.31746	139.7
139.8	299.633	302.964	297.288		139.8	0.35736	-0.03651	-0.02395		289.8	-67.9908	-40.9184	-69.7453	-59.5515	16.1606	9.33033		289.8	-59.5515	9.33033	139.8
139.9	299.627	302.908	297.283		139.9	0.35221	-0.09074	-0.02738		289.9	-67.9689	-40.9104	-69.8346	-59.5713	16.1877	9.34596		289.9	-59.5713	9.34596	139.9
140	299.618	302.851	297.282		140	0.34429	-0.14685	-0.02579		290	-67.936	-40.829	-69.9065	-59.5572	16.249	9.38134		290	-59.5572	9.38134	140
140.1	299.609	302.803	297.284		140.1	0.33625	-0.19367	-0.02194		290.1	-67.8986	-40.7337	-69.9592	-59.5305	16.3111	9.41721		290.1	-59.5305	9.41721	140.1
140.2	299.602	302.766	297.283		140.2	0.33034	-0.23032	-0.0201		290.2	-67.8615	-40.6993	-69.9896	-59.5168	16.3311	9.42878		290.2	-59.5168	9.42878	140.2
140.3	299.592	302.731	297.284		140.3	0.32155	-0.26357	-0.01725		290.3	-67.8316	-40.6873	-70.0073	-59.5087	16.3361	9.43166		290.3	-59.5087	9.43166	140.3
140.4	299.581	302.685	297.288		140.4	0.31137	-0.30864	-0.01077		290.4	-67.8146	-40.6526	-70.0076	-59.4916	16.3518	9.44074		290.4	-59.4916	9.44074	140.4
140.5	299.574	302.613	297.291		140.5	0.30483	-0.38033	-0.00591		290.5	-67.7987	-40.6598	-69.9966	-59.485	16.3401	9.43399		290.5	-59.485	9.43399	140.5
140.6	299.567	302.545	297.295		140.6	0.29905	-0.44737	0.00045165		290.6	-67.7865	-40.7336	-69.9913	-59.5038	16.2928	9.40666		290.6	-59.5038	9.40666	140.6
140.7	299.559	302.588	297.297		140.7	0.29189	-0.40262	0.00443		290.7	-67.7732	-40.7618	-69.9791	-59.5047	16.2692	9.39305		290.7	-59.5047	9.39305	140.7
140.8	299.554	302.763	297.297		140.8	0.28787	-0.22674	0.0069		290.8	-67.749	-40.5097	-69.9549	-59.4045	16.4005	9.46885		290.8	-59.4045	9.46885	140.8
140.9	299.552	302.962	297.299		140.9	0.28711	-0.02724	0.01138		290.9	-67.727	-39.9656	-69.9387	-59.2104	16.7032	9.64358		290.9	-59.2104	9.64358	140.9
141	299.548	303.118	297.301		141	0.28359	0.13018	0.01523		291	-67.7137	-39.4244	-69.9341	-59.0241	17.0101	9.82076		291	-59.0241	9.82076	141
141.1	299.543	303.219	297.301		141.1	0.2802	0.23183	0.01757		291.1	-67.708	-39.0367	-69.9239	-58.8895	17.2287	9.947		291.1	-58.8895	9.947	141.1
141.2	299.603	303.27	297.302		141.2	0.34061	0.28387	0.02029		291.2	-67.7003	-38.7559	-69.9196	-58.792	17.3872	10.0385		291.2	-58.792	10.0385	141.2
141.3	300.016	303.273	297.303		141.3	0.75462	0.28817	0.02427		291.3	-67.6802	-38.5324	-69.9188	-58.7105	17.5105	10.1097		291.3	-58.7105	10.1097	141.3
141.4	300.792	303.22	297.306		141.4	1.53176	0.23633	0.02887		291.4	-67.6582	-38.422	-69.9093	-58.6632	17.5655	10.1414		291.4	-58.6632	10.1414	141.4
141.5	301.553	303.12	297.304		141.5	2.29433	0.1375	0.02883		291.5	-67.6223	-38.4446	-69.898	-58.655	17.5396	10.1265		291.5	-58.655	10.1265	141.5
141.6	302.106	303.022	297.3		141.6	2.84827	0.04031	0.02715		291.6	-67.5819	-38.5667	-69.89	-58.6795	17.4564	10.0785		291.6	-58.6795	10.0785	141.6
141.7	302.408	302.96	297.299		141.7	3.15073	-0.0207	0.02887		291.7	-67.5532	-38.7581	-69.8854	-58.7322	17.3374	10.0097		291.7	-58.7322	10.0097	141.7
141.8	302.483	302.919	297.299		141.8	3.22685	-0.06086	0.03058		291.8	-67.5305	-38.9751	-69.8808	-58.7955	17.2051	9.93336		291.8	-58.7955	9.93336	141.8
141.9	302.389	302.918	297.297		141.9	3.13402	-0.06083	0.03154		291.9	-67.5096	-39.2144	-69.8724	-58.8655	17.0593	9.84919		291.9	-58.8655	9.84919	141.9
142	302.175	302.991	297.295		142	2.92111	0.01356	0.0315		292	-67.4975	-39.4382	-69.8663	-58.934	16.9253	9.77185		292	-58.934	9.77185	142
142.1	301.892	303.09	297.292		142.1	2.63911	0.11383	0.03058		292.1	-67.5098	-39.601	-69.8584	-58.9897	16.8321	9.71804		292.1	-58.9897	9.71804	142.1
142.2	301.582	303.14	297.286		142.2	2.33024	0.16436	0.02714		292.2	-67.5233	-39.7155	-69.8342	-59.0243	16.7618	9.67742		292.2	-59.0243	9.67742	142.2
142.3	301.266	303.119	297.278		142.3	2.01533	0.14479	0.02069		292.3	-67.5363	-39.8139	-69.8013	-59.0505	16.6979	9.64052		292.3	-59.0505	9.64052	142.3
142.4	300.968	303.054	297.268		142.4	1.71839	0.08039	0.01324		292.4	-67.5524	-39.9047	-69.7655	-59.0742	16.6381	9.60602		292.4	-59.0742	9.60602	142.4
142.5	300.698	303.002	297.255		142.5	1.44946	0.02967	0.00227		292.5	-67.5621	-39.9582	-69.727	-59.0824	16.5974	9.58252		292.5	-59.0824	9.58252	142.5
142.6	300.458	302.971	297.244		142.6	1.21029	-0.00043941	-0.00669		292.6	-67.5571	-39.9992	-69.6934	-59.0832	16.5617	9.56192		292.6	-59.0832	9.56192	142.6
142.7	300.252	302.93	297.237		142.7	1.0053	-0.03997	-0.01126		292.7	-67.5483	-40.0493	-69.6699	-59.0892	16.5231	9.53961		292.7	-59.0892	9.53961	142.7
142.8	300.076	302.906	297.235		142.8	0.82982	-0.06318	-0.0108		292.8	-67.5335	-40.0885	-69.6544	-59.0921	16.4918	9.52153		292.8	-59.0921	9.52153	142.8
142.9	299.925	302.905	297.236		142.9	0.68047	-0.06264	-0.00745		292.9	-67.5149	-40.102	-69.6431	-59.0867	16.4756	9.51217		292.9	-59.0867	9.51217	142.9
143	299.799	302.912	297.237		143	0.55485	-0.05495	-0.0041		293	-67.505	-40.076	-69.6411	-59.0741	16.4874	9.519		293	-59.0741	9.519	143
143.1	299.69	302.925	297.243		143.1	0.44758	-0.04072	0.00339		293.1	-67.485	-40.0421	-69.6395	-59.0555	16.5013	9.52703		293.1	-59.0555	9.52703	143.1
143.2	299.601	302.938	297.249		143.2	0.35915	-0.02675	0.01189		293.2	-67.4468	-40.0217	-69.6169	-59.0285	16.496	9.52399		293.2	-59.0285	9.52399	143.2
143.3	299.531	302.943	297.253		143.3	0.28994	-0.02094	0.01775		293.3	-67.4049	-39.9961	-69.5949	-58.9986	16.4931	9.52228		293.3	-58.9986	9.52228	143.3
143.4	299.476	302.945	297.256		143.4	0.23567	-0.01764	0.02336		293.4	-67.3663	-39.9509	-69.5824	-58.9665	16.5053	9.52933		293.4	-58.9665	9.52933	143.4
143.5	299.437	302.945	297.26		143.5	0.19773	-0.01673	0.02997		293.5	-67.3304	-39.9117	-69.5628	-58.9349	16.5124	9.53345		293.5	-58.9349	9.53345	143.5
143.6	299.413	302.939	297.262		143.6	0.17537	-0.02172	0.03382		293.6	-67.2862	-39.8909	-69.5408	-58.906	16.5061	9.52979		293.6	-58.906	9.52979	143.6
143.7	299.396	302.934	297.26		143.7	0.15917	-0.02546	0.03428		293.7	-67.2341	-39.8894	-69.52	-58.8812	16.487	9.51879		293.7	-58.8812	9.51879	143.7
143.8	299.38	302.925	297.257		143.8	0.14371	-0.03397	0.03336		293.8	-67.1922	-39.8947	-69.4989	-58.8619	16.4666	9.50697		293.8	-58.8619	9.50697	143.8
143.9	299.363	302.92	297.252		143.9	0.12851	-0.03758	0.03081		293.9	-67.1623	-39.8909	-69.472	-58.8417	16.4525	9.49886		293.9	-58.8417	9.49886	143.9
144	299.349	302.923	297.245		144	0.11494	-0.03378	0.02536		294	-67.1403	-39.8924	-69.4471	-58.8266	16.438	9.49051		294	-58.8266	9.49051	144
144.1	299.335	303.003	297.239		144.1	0.10263	0.04727	0.02168		294.1	-67.1282	-39.8856	-69.4286	-58.8141	16.4329	9.48753		294.1	-58.8141	9.48753	144.1
144.2	299.328	303.2	297.235		144.2	0.09647	0.24589	0.02		294.2	-67.1137	-39.8784	-69.4112	-58.8011	16.4278	9.48457		294.2	-58.8011	9.48457	144.2
144.3	299.328	303.409	297.227		144.3	0.0971	0.45582	0.01455		294.3	-67.0831	-39.8972	-69.3919	-58.7907	16.403	9.47025		294.3	-58.7907	9.47025	144.3
144.4	299.33	303.557	297.221		144.4	0.09998	0.6047	0.01037		294.4	-67.0513	-39.919	-69.3741	-58.7815	16.3766	9.45504		294.4	-58.7815	9.45504	144.4
144.5	299.332	303.629	297.219		144.5	0.10325	0.67783	0.01045		294.5	-67.0282	-39.9108	-69.3563	-58.7651	16.3698	9.4511		294.5	-58.7651	9.4511	144.5
144.6	299.34	303.633	297.215		144.6	0.11191	0.68289	0.00877		294.6	-67.0006	-39.8761	-69.3333	-58.7367	16.3753	9.45431		294.6	-58.7367	9.45431	144.6
144.7	299.348	303.587	297.208		144.7	0.12146	0.6372	0.00433		294.7	-66.9655	-39.8293	-69.3178	-58.7042	16.3884	9.46184		294.7	-58.7042	9.46184	144.7
144.8	299.351	303.509	297.204		144.8	0.12472	0.56048	0.00203		294.8	-66.9394	-39.7905	-69.306	-58.6786	16.4003	9.46874		294.8	-58.6786	9.46874	144.8
144.9	299.347	303.457	297.201		144.9	0.12208	0.51015	0.00161		294.9	-66.9159	-39.691	-69.2905	-58.6325	16.4467	9.49551		294.9	-58.6325	9.49551	144.9
145	299.337	303.483	297.195		145	0.11303	0.53643	-0.00245		295	-66.889	-39.4295	-69.2754	-58.5313	16.5856	9.57572		295	-58.5313	9.57572	145
145.1	299.325	303.533	297.186		145.1	0.10235	0.58821	-0.00903		295.1	-66.8671	-39.0948	-69.2693	-58.4104	16.7708	9.68264		295.1	-58.4104	9.68264	145.1
145.2	299.317	303.538	297.178		145.2	0.09469	0.5934	-0.01435		295.2	-66.8545	-38.8691	-69.2624	-58.3287	16.8954	9.75459		295.2	-58.3287	9.75459	145.2
145.3	299.315	303.503	297.17		145.3	0.09393	0.55964	-0.02017		295.3	-66.839	-38.8442	-69.2428	-58.3087	16.8995	9.75693		295.3	-58.3087	9.75693	145.3
145.4	299.316	303.45	297.161		145.4	0.09632	0.50754	-0.02712		295.4	-66.8227	-38.9961	-69.2261	-58.3483	16.8025	9.70095		295.4	-58.3483	9.70095	145.4
145.5	299.319	303.388	297.158		145.5	0.09983	0.44703	-0.02779		295.5	-66.8094	-39.1735	-69.2091	-58.3973	16.6915	9.63684		295.5	-58.3973	9.63684	145.5
145.6	299.321	303.306	297.161		145.6	0.10334	0.3663	-0.02319		295.6	-66.7889	-39.3118	-69.1808	-58.4272	16.5975	9.58258		295.6	-58.4272	9.58258	145.6
145.7	299.317	303.191	297.162		145.7	0.1002	0.2519	-0.01921		295.7	-66.7685	-39.4301	-69.1491	-58.4492	16.514	9.53435		295.7	-58.4492	9.53435	145.7
145.8	299.309	303.081	297.164		145.8	0.09304	0.14278	-0.01511		295.8	-66.7567	-39.5013	-69.1139	-58.4573	16.4586	9.50239		295.8	-58.4573	9.50239	145.8
145.9	299.303	302.999	297.169		145.9	0.08851	0.06154	-0.00849		295.9	-66.7577	-39.542	-69.0717	-58.4571	16.4218	9.48112		295.9	-58.4571	9.48112	145.9
146	299.302	302.922	297.172		146	0.08813	-0.01392	-0.00289		296	-66.7606	-39.6158	-69.029	-58.4685	16.3662	9.44904		296	-58.4685	9.44904	146
146.1	299.301	302.85	297.173		146.1	0.08826	-0.08498	0.000587557		296.1	-66.771	-39.7191	-69.0003	-58.4968	16.3002	9.4109		296.1	-58.4968	9.4109	146.1
146.2	299.295	302.792	297.178		146.2	0.08336	-0.14185	0.00783		296.2	-66.7913	-39.7933	-68.975	-58.5199	16.2544	9.38448		296.2	-58.5199	9.38448	146.2
146.3	299.288	302.732	297.184		146.3	0.07745	-0.20086	0.01545		296.3	-66.8115	-39.8306	-68.9493	-58.5305	16.2298	9.37029		296.3	-58.5305	9.37029	146.3
146.4	299.282	302.67	297.184		146.4	0.07267	-0.26137	0.01842		296.4	-66.837	-39.8773	-68.9274	-58.5472	16.2024	9.35445		296.4	-58.5472	9.35445	146.4
146.5	299.274	302.639	297.184		146.5	0.06564	-0.29186	0.02051		296.5	-66.8637	-39.9123	-68.9077	-58.5612	16.1827	9.34311		296.5	-58.5612	9.34311	146.5
146.6	299.265	302.666	297.187		146.6	0.05734	-0.26331	0.0257		296.6	-66.8801	-39.8426	-68.8854	-58.5361	16.22	9.36463		296.6	-58.5361	9.36463	146.6
146.7	299.258	302.744	297.19		146.7	0.05081	-0.18515	0.03114		296.7	-66.8895	-39.6994	-68.8598	-58.4829	16.2968	9.40895		296.7	-58.4829	9.40895	146.7
146.8	299.25	302.836	297.191		146.8	0.04428	-0.09179	0.03545		296.8	-66.8894	-39.5746	-68.842	-58.4353	16.363	9.44717		296.8	-58.4353	9.44717	146.8
146.9	299.243	302.916	297.196		146.9	0.03862	-0.01049	0.04316		296.9	-66.8727	-39.497	-68.8295	-58.3997	16.3994	9.46822		296.9	-58.3997	9.46822	146.9
147	299.244	302.965	297.201		147	0.04025	0.03916	0.05048		297	-66.8394	-39.4427	-68.8132	-58.3651	16.4169	9.47833		297	-58.3651	9.47833	147
147.1	299.248	302.976	297.201		147.1	0.04565	0.05162	0.05391		297.1	-66.785	-39.3896	-68.7992	-58.3246	16.4291	9.48534		297.1	-58.3246	9.48534	147.1
147.2	299.255	302.973	297.198		147.2	0.05343	0.04965	0.05345		297.2	-66.7208	-39.359	-68.7908	-58.2902	16.4275	9.48444		297.2	-58.2902	9.48444	147.2
147.3	299.266	302.969	297.195		147.3	0.06549	0.04691	0.05336		297.3	-66.6488	-39.3722	-68.7768	-58.2659	16.397	9.46682		297.3	-58.2659	9.46682	147.3
147.4	299.275	302.935	297.191		147.4	0.07566	0.01366	0.05252		297.4	-66.5786	-39.4351	-68.7636	-58.2591	16.3386	9.4331		297.4	-58.2591	9.4331	147.4
147.5	299.279	302.881	297.183		147.5	0.07993	-0.03944	0.04729		297.5	-66.5284	-39.561	-68.7458	-58.2784	16.2476	9.38057		297.5	-58.2784	9.38057	147.5
147.6	299.28	302.841	297.175		147.6	0.08269	-0.07797	0.04167		297.6	-66.4879	-39.7298	-68.7148	-58.3108	16.1301	9.31274		297.6	-58.3108	9.31274	147.6
147.7	299.282	302.818	297.166		147.7	0.08482	-0.10005	0.03531		297.7	-66.4577	-39.8779	-68.6873	-58.3409	16.0283	9.25394		297.7	-58.3409	9.25394	147.7
147.8	299.279	302.797	297.157		147.8	0.08293	-0.11999	0.02932		297.8	-66.4349	-39.9619	-68.66	-58.3523	15.9654	9.21761		297.8	-58.3523	9.21761	147.8
147.9	299.277	302.766	297.149		147.9	0.0818	-0.1501	0.02433		297.9	-66.4077	-40.0161	-68.6366	-58.3535	15.9197	9.19122		297.9	-58.3535	9.19122	147.9
148	299.273	302.729	297.141		148	0.07879	-0.18599	0.01847		298	-66.3793	-40.047	-68.6117	-58.346	15.8867	9.17217		298	-58.346	9.17217	148
148.1	299.267	302.694	297.131		148.1	0.07439	-0.21987	0.0116		298.1	-66.3506	-40.0406	-68.5841	-58.3251	15.8742	9.16496		298.1	-58.3251	9.16496	148.1
148.2	299.263	302.671	297.121		148.2	0.07074	-0.24207	0.00498		298.2	-66.3384	-40.0228	-68.5701	-58.3105	15.8768	9.16647		298.2	-58.3105	9.16647	148.2
148.3	299.258	302.642	297.113		148.3	0.06735	-0.26968	-0.000382658		298.3	-66.3462	-39.9893	-68.5553	-58.297	15.8933	9.17601		298.3	-58.297	9.17601	148.3
148.4	299.26	302.582	297.108		148.4	0.06986	-0.32868	-0.00273		298.4	-66.3672	-39.8751	-68.5451	-58.2625	15.9611	9.21516		298.4	-58.2625	9.21516	148.4
148.5	299.264	302.491	297.108		148.5	0.07513	-0.41896	-0.000304184		298.5	-66.4055	-39.6223	-68.5428	-58.1902	16.1158	9.30444		298.5	-58.1902	9.30444	148.5
148.6	299.263	302.395	297.11		148.6	0.07525	-0.51351	0.00438		298.6	-66.4514	-39.2944	-68.5333	-58.093	16.3133	9.41851		298.6	-58.093	9.41851	148.6
148.7	299.261	302.364	297.112		148.7	0.07387	-0.54375	0.0097		298.7	-66.486	-39.0087	-68.5268	-58.0072	16.4847	9.51747		298.7	-58.0072	9.51747	148.7
148.8	299.26	302.421	297.116		148.8	0.07462	-0.48617	0.01589		298.8	-66.5009	-38.7306	-68.5222	-57.9179	16.6474	9.61138		298.8	-57.9179	9.61138	148.8
148.9	299.259	302.52	297.118		148.9	0.07411	-0.38593	0.02096		298.9	-66.5106	-38.2276	-68.5218	-57.7533	16.9397	9.78013		298.9	-57.7533	9.78013	148.9
149	299.258	302.629	297.119		149	0.07474	-0.27589	0.02501		299	-66.5071	-37.5643	-68.5176	-57.5297	17.3197	9.99953		299	-57.5297	9.99953	149
149.1	299.261	302.728	297.119		149.1	0.07838	-0.17665	0.02757		299.1	-66.4727	-37.0544	-68.499	-57.3421	17.5988	10.1607		299.1	-57.3421	10.1607	149.1
149.2	299.265	302.797	297.115		149.2	0.08327	-0.10643	0.0266		299.2	-66.4267	-36.8133	-68.473	-57.2376	17.7176	10.2293		299.2	-57.2376	10.2293	149.2
149.3	299.268	302.818	297.111		149.3	0.08704	-0.08507	0.02513		299.3	-66.3787	-36.8483	-68.4318	-57.2196	17.6719	10.2029		299.3	-57.2196	10.2029	149.3
149.4	299.268	302.78	297.106		149.4	0.08779	-0.12137	0.02304		299.4	-66.3175	-37.0601	-68.3801	-57.2526	17.5176	10.1138		299.4	-57.2526	10.1138	149.4
149.5	299.261	302.72	297.101		149.5	0.08251	-0.18078	0.02044		299.5	-66.2522	-37.3449	-68.3364	-57.3112	17.3227	10.0012		299.5	-57.3112	10.0012	149.5
149.6	299.253	302.72	297.093		149.6	0.0751	-0.18014	0.01595		299.6	-66.1896	-37.663	-68.2964	-57.383	17.1105	9.87874		299.6	-57.383	9.87874	149.6
149.7	299.249	302.839	297.085		149.7	0.07208	-0.0598	0.01072		299.7	-66.1299	-37.9893	-68.2601	-57.4598	16.8956	9.75465		299.7	-57.4598	9.75465	149.7
149.8	299.248	303.024	297.08		149.8	0.07233	0.1256	0.00787		299.8	-66.0823	-38.3194	-68.2306	-57.5441	16.6837	9.63236		299.8	-57.5441	9.63236	149.8
149.9	299.247	303.179	297.075		149.9	0.07208	0.28124	0.00628		299.9	-66.0461	-38.611	-68.2038	-57.6203	16.4978	9.52503		299.9	-57.6203	9.52503	149.9
150	299.239	303.271	297.07		150	0.06529	0.37494	0.00443		300	-66.0185	-38.8864	-68.1834	-57.6961	16.3256	9.42557		300	-57.6961	9.42557	150
150.1	299.228	303.319	297.068		150.1	0.05536	0.42343	0.00522		300.1	-65.9935	-39.1713	-68.1562	-57.7737	16.1464	9.3221		300.1	-57.7737	9.3221	150.1
150.2	299.214	303.322	297.07		150.2	0.04255	0.42784	0.00928		300.2	-65.9666	-39.3906	0	-35.1191	33.1901	19.1623		300.2	-35.1191	19.1623	150.2
150.3	299.196	303.268	297.069		150.3	0.02496	0.37471	0.01183		300.3	0	0	0	0	0	0		300.3	0	0	150.3
150.4	299.179	303.161	297.069		150.4	0.00888	0.26857	0.01439
150.5	299.17	303.006	297.07		150.5	0.00122	0.11395	0.01794
150.6	299.167	302.821	297.069		150.6	-0.00105	-0.07056	0.01961
150.7	299.166	302.662	297.067		150.7	-0.00105	-0.2282	0.02053
150.8	299.17	302.576	297.066		150.8	0.00397	-0.3131	0.02258
150.9	299.17	302.542	297.064		150.9	0.00573	-0.34676	0.02363
151	299.164	302.535	297.063		151	0.000322775	-0.35278	0.02455
151.1	299.153	302.544	297.063		151.1	-0.00985	-0.34298	0.0281
151.2	299.139	302.548	297.066		151.2	-0.02317	-0.3377	0.03354
151.3	299.125	302.531	297.068		151.3	-0.03561	-0.35377	0.03823
151.4	299.113	302.505	297.066		151.4	-0.04641	-0.37877	0.03915
151.5	299.105	302.495	297.066		151.5	-0.05333	-0.38818	0.04245
151.6	299.098	302.5	297.068		151.6	-0.05961	-0.38227	0.04714
151.7	299.093	302.524	297.071		151.7	-0.06413	-0.35727	0.05258
151.8	299.091	302.557	297.077		151.8	-0.06464	-0.32323	0.06179
151.9	299.09	302.602	297.08		151.9	-0.06489	-0.27762	0.06748
152	299.085	302.676	297.078		152	-0.06854	-0.20263	0.06765
152.1	299.079	302.769	297.075		152.1	-0.07407	-0.10842	0.06731
152.2	299.071	302.881	297.071		152.2	-0.0811	0.00451	0.06634
152.3	299.064	303.02	297.063		152.3	-0.08676	0.14444	0.06098
152.4	299.061	303.157	297.052		152.4	-0.08852	0.28186	0.05273
152.5	299.057	303.25	297.04		152.5	-0.09191	0.37608	0.04448
152.6	299.05	303.284	297.03		152.6	-0.09744	0.41062	0.03648
152.7	299.042	303.277	297.017		152.7	-0.10461	0.40447	0.02685
152.8	299.033	303.236	297.005		152.8	-0.11007	0.36441	0.01747
152.9	299.027	303.155	296.996		152.9	-0.11255	0.28465	0.01148
153	299.022	303.054	296.989		153	-0.11314	0.18367	0.00737
153.1	299.019	302.964	296.987		153.1	-0.11323	0.09499	0.00753
153.2	299.019	302.891	296.986		153.2	-0.10905	0.02315	0.00996
153.3	299.023	302.864	296.984		153.3	-0.10122	-0.00335	0.01038
153.4	299.028	302.944	296.982		153.4	-0.09252	0.0773	0.01104
153.5	299.036	303.077	296.983		153.5	-0.08055	0.2117	0.01548
153.6	299.046	303.19	296.983		153.6	-0.0667	0.32539	0.01803
153.7	299.055	303.259	296.978		153.7	-0.0541	0.39561	0.01606
153.8	299.061	303.283	296.972		153.8	-0.04464	0.42011	0.01271
153.9	299.065	303.274	296.969		153.9	-0.03657	0.4122	0.01225
154	299.07	303.227	296.966		154	-0.02711	0.3656	0.01228
154.1	299.075	303.13	296.961		154.1	-0.01854	0.26989	0.01006
154.2	299.076	302.984	296.963		154.2	-0.01435	0.12507	0.01437
154.3	299.074	302.802	296.97		154.3	-0.01243	-0.05681	0.02434
154.4	299.07	302.595	296.975		154.4	-0.0119	-0.26242	0.03191
154.5	299.068	302.384	296.978		154.5	-0.01085	-0.47294	0.03798
154.6	299.072	302.196	296.984		154.6	-0.00316	-0.66009	0.04694
154.7	299.076	302.089	296.989		154.7	0.00492	-0.76535	0.05439
154.8	299.073	302.084	296.988		154.8	0.00583	-0.77037	0.05681
154.9	299.067	302.127	296.987		154.9	0.00361	-0.72565	0.05823
155	299.062	302.17	296.988		155	0.00201	-0.6823	0.06192
155.1	299.051	302.192	296.986		155.1	-0.00423	-0.65944	0.06271
155.2	299.034	302.247	296.981		155.2	-0.01776	-0.60354	0.06061
155.3	299.019	302.359	296.978		155.3	-0.02903	-0.49074	0.06015
155.4	299.008	302.482	296.977		155.4	-0.03678	-0.36663	0.06182
155.5	298.997	302.576	296.973		155.5	-0.04315	-0.27141	0.06061
155.6	298.99	302.622	296.97		155.6	-0.04714	-0.22506	0.06077
155.7	298.982	302.639	296.969		155.7	-0.05125	-0.20684	0.06295
155.8	298.976	302.642	296.965		155.8	-0.05347	-0.20269	0.06123
155.9	298.971	302.619	296.961		155.9	-0.05469	-0.22479	0.06076
156	298.967	302.591	296.959		156	-0.0544	-0.25255	0.06093
156.1	298.965	302.572	296.953		156.1	-0.05299	-0.27025	0.05833
156.2	298.961	302.566	296.945		156.2	-0.0527	-0.2754	0.05247
156.3	298.956	302.623	296.937		156.3	-0.05442	-0.21723	0.04773
156.4	298.949	302.751	296.927		156.4	-0.0569	-0.08873	0.04074
156.5	298.941	302.882	296.914		156.5	-0.06113	0.04354	0.03048
156.6	298.931	302.974	296.904		156.6	-0.06775	0.13574	0.02273
156.7	298.925	303.006	296.897		156.7	-0.06998	0.16891	0.01825
156.8	298.92	302.979	296.89		156.8	-0.0712	0.14279	0.01426
156.9	298.911	302.947	296.884		156.9	-0.07619	0.11202	0.01154
157	298.905	302.974	296.882		157	-0.07816	0.13916	0.01221
157.1	298.904	303.052	296.88		157.1	-0.07574	0.21817	0.0125
157.2	298.902	303.135	296.877		157.2	-0.07344	0.30196	0.01266
157.3	298.907	303.183	296.876		157.3	-0.06537	0.35082	0.01471
157.4	298.915	303.201	296.876		157.4	-0.05315	0.37042	0.01701
157.5	298.919	303.208	296.877		157.5	-0.04507	0.37822	0.0212
157.6	298.913	303.219	296.879		157.6	-0.0478	0.38953	0.02614
157.7	298.907	303.24	296.881		157.7	-0.05027	0.41201	0.03107
157.8	298.894	303.267	296.887		157.8	-0.05865	0.4394	0.03966
157.9	298.881	303.278	296.89		157.9	-0.06842	0.45159	0.04497
158	298.869	303.243	296.888		158	-0.07617	0.41768	0.04639
158.1	298.859	303.203	296.888		158.1	-0.08304	0.3785	0.04944
158.2	298.849	303.188	296.888		158.2	-0.08916	0.36418	0.052
158.3	298.84	303.16	296.883		158.3	-0.09352	0.3368	0.04965
158.4	298.837	303.105	296.874		158.4	-0.09311	0.28292	0.04316
158.5	298.839	303.039	296.866		158.5	-0.08779	0.21786	0.03779
158.6	298.838	302.97	296.858		158.6	-0.08437	0.14991	0.03319
158.7	298.835	302.909	296.851		158.7	-0.08358	0.09	0.02845
158.8	298.831	302.866	296.842		158.8	-0.08392	0.0473	0.02297
158.9	298.826	302.843	296.833		158.9	-0.08526	0.02495	0.01635
159	298.823	302.831	296.825		159	-0.08447	0.0144	0.01099
159.1	298.825	302.816	296.817		159.1	-0.07866	-3.82818e-05	0.00575
159.2	298.828	302.783	296.811		159.2	-0.07134	-0.03231	0.00252
159.3	298.831	302.724	296.805		159.3	-0.06477	-0.09034	-7.56046e-05
159.4	298.834	302.736	296.8		159.4	-0.05858	-0.07727	-0.00305
159.5	298.833	302.881	296.8		159.5	-0.05578	0.06831	2.86909e-06
159.6	298.829	303.059	296.804		159.6	-0.05587	0.24769	0.0067
159.7	298.824	303.177	296.808		159.7	-0.05646	0.36665	0.01352
159.8	298.817	303.216	296.815		159.8	-0.06032	0.40609	0.02311
159.9	298.809	303.199	296.823		159.9	-0.06418	0.38977	0.03407
160	298.805	303.131	296.83		160	-0.06464	0.3232	0.04404
160.1	298.801	303.037	296.836		160.1	-0.06461	0.22988	0.0535
160.2	298.796	302.952	296.842		160.2	-0.06583	0.1456	0.06208
160.3	298.788	302.901	296.847		160.3	-0.06994	0.09536	0.0699
160.4	298.778	302.884	296.853		160.4	-0.07568	0.07916	0.07874
160.5	298.77	302.874	296.861		160.5	-0.08004	0.07037	0.08895
160.6	298.765	302.849	296.866		160.6	-0.08113	0.04677	0.09665
160.7	298.763	302.805	296.868		160.7	-0.07997	0.00306	0.10172
160.8	298.761	302.746	296.869		160.8	-0.07755	-0.05459	0.10552
160.9	298.758	302.681	296.865		160.9	-0.07726	-0.11915	0.10481
161	298.753	302.62	296.857		161	-0.07798	-0.17868	0.09945
161.1	298.753	302.563	296.847		161.1	-0.07455	-0.23508	0.09208
161.2	298.751	302.517	296.838		161.2	-0.07238	-0.27991	0.08596
161.3	298.749	302.488	296.832		161.3	-0.07096	-0.30855	0.08299
161.4	298.751	302.469	296.827		161.4	-0.06464	-0.32663	0.08026
161.5	298.752	302.441	296.821		161.5	-0.06034	-0.35325	0.07766
161.6	298.75	302.401	296.817		161.6	-0.05829	-0.39307	0.07607
161.7	298.75	302.377	296.812		161.7	-0.05499	-0.41592	0.0736
161.8	298.751	302.376	296.803		161.8	-0.04968	-0.41642	0.06723
161.9	298.752	302.369	296.793		161.9	-0.04474	-0.42194	0.06074
162	298.745	302.344	296.784		162	-0.04785	-0.44668	0.05437
162.1	298.734	302.315	296.772		162.1	-0.05535	-0.47456	0.04549
162.2	298.722	302.291	296.763		162.2	-0.0636	-0.49717	0.03862
162.3	298.711	302.275	296.756		162.3	-0.07123	-0.51236	0.03489
162.4	298.706	302.271	296.752		162.4	-0.07157	-0.516	0.0333
162.5	298.706	302.279	296.749		162.5	-0.06776	-0.50645	0.03359
162.6	298.706	302.287	296.753		162.6	-0.06471	-0.49777	0.03978
162.7	298.708	302.291	296.757		162.7	-0.05902	-0.493	0.04673
162.8	298.712	302.296	296.758		162.8	-0.05095	-0.48671	0.05029
162.9	298.715	302.3	296.756		162.9	-0.04426	-0.48269	0.05133
163	298.718	302.308	296.753		163	-0.03731	-0.47376	0.051
163.1	298.725	302.328	296.747		163.1	-0.02597	-0.45241	0.04827
163.2	298.736	302.349	296.74		163.2	-0.01136	-0.43092	0.04429
163.3	298.745	302.351	296.738		163.3	0.00174	-0.4274	0.04331
163.4	298.752	302.33	296.737		163.4	0.01232	-0.44824	0.04459
163.5	298.759	302.343	296.737		163.5	0.02329	-0.43405	0.047
163.6	298.764	302.503	296.74		163.6	0.03136	-0.27301	0.0518
163.7	298.766	302.733	296.744		163.7	0.03743	-0.04188	0.05747
163.8	298.767	302.957	296.749		163.8	0.04198	0.18246	0.06478
163.9	298.762	303.117	296.753		163.9	0.04102	0.344	0.06995
164	298.753	303.212	296.752		164	0.0359	0.43909	0.0711
164.1	298.745	303.277	296.752		164.1	0.03179	0.50554	0.07301
164.2	298.743	303.321	296.746		164.2	0.03321	0.55026	0.06914
164.3	298.742	303.324	296.745		164.3	0.03588	0.55366	0.06941
164.4	298.742	303.288	296.737		164.4	0.03981	0.51875	0.06391
164.5	298.744	303.229	296.729		164.5	0.046	0.46072	0.0574
164.6	298.743	303.152	296.722		164.6	0.04893	0.38473	0.0529
164.7	298.739	303.049	296.716		164.7	0.04809	0.28262	0.0484
164.8	298.733	302.935	296.708		164.8	0.04674	0.16945	0.04277
164.9	298.725	302.84	296.699		164.9	0.042	0.0755	0.03575
165	298.714	302.764	296.694		165	0.03475	0.0003877	0.03213
165.1	298.707	302.684	296.69		165.1	0.03178	-0.07836	0.02964
165.2	298.706	302.592	296.683		165.2	0.0342	-0.17018	0.02489
165.3	298.703	302.516	296.678		165.3	0.03524	-0.24541	0.02203
165.4	298.697	302.481	296.677		165.4	0.03327	-0.27957	0.02255
165.5	298.694	302.484	296.672		165.5	0.03418	-0.27517	0.02006
165.6	298.696	302.536	296.668		165.6	0.03974	-0.22229	0.01732
165.7	298.7	302.61	296.667		165.7	0.04782	-0.1478	0.01847
165.8	298.705	302.649	296.665		165.8	0.05652	-0.10772	0.01849
165.9	298.71	302.669	296.66		165.9	0.0656	-0.08661	0.01487
166	298.712	302.713	296.653		166	0.07104	-0.04202	0.01075
166.1	298.705	302.764	296.65		166.1	0.06819	0.00974	0.00901
166.2	298.694	302.802	296.644		166.2	0.06056	0.04931	0.00501
166.3	298.679	302.853	296.635		166.3	0.04929	0.10031	-0.00212
166.4	298.66	302.905	296.63		166.4	0.034	0.15408	-0.00524
166.5	298.641	302.91	296.626		166.5	0.01884	0.15936	-0.00685
166.6	298.622	302.885	296.622		166.6	0.00368	0.13588	-0.00897
166.7	298.602	302.88	296.621		166.7	-0.01287	0.13148	-0.00794
166.8	298.581	302.889	296.624		166.8	-0.02966	0.14079	-0.00365
166.9	298.564	302.892	296.627		166.9	-0.04244	0.14481	0.00153
167	298.549	302.882	296.628		167	-0.05383	0.1364	0.00431
167.1	298.535	302.854	296.628		167.1	-0.06422	0.10864	0.00597
167.2	298.526	302.85	296.628		167.2	-0.06921	0.10589	0.00812
167.3	298.521	302.898	296.629		167.3	-0.07031	0.1545	0.01091
167.4	298.517	302.943	296.632		167.4	-0.07115	0.20023	0.01596
167.5	298.512	302.955	296.634		167.5	-0.07174	0.21305	0.02
167.6	298.513	302.927	296.633		167.6	-0.06706	0.18642	0.02052
167.7	298.513	302.863	296.628		167.7	-0.06325	0.12325	0.0174
167.8	298.509	302.787	296.619		167.8	-0.06397	0.04826	0.01014
167.9	298.505	302.709	296.609		167.9	-0.06356	-0.02948	0.00225
168	298.508	302.626	296.599		168	-0.05699	-0.11125	-0.00552
168.1	298.518	302.541	296.59		168.1	-0.04289	-0.19566	-0.01253
168.2	298.537	302.453	296.583		168.2	-0.02037	-0.2822	-0.01766
168.3	298.562	302.386	296.578		168.3	0.00831	-0.34839	-0.02128
168.4	298.583	302.354	296.574		168.4	0.03372	-0.37966	-0.02327
168.5	298.6	302.361	296.57		168.5	0.05398	-0.37149	-0.025
168.6	298.609	302.401	296.564		168.6	0.06695	-0.33116	-0.02887
168.7	298.611	302.447	296.559		168.7	0.07264	-0.2838	-0.03199
168.8	298.609	302.486	296.558		168.8	0.07418	-0.24423	-0.03147
168.9	298.604	302.506	296.556		168.9	0.07321	-0.223	-0.03157
169	298.597	302.599	296.553		169	0.07011	-0.12979	-0.0328
169.1	298.584	302.814	296.549		169.1	0.06047	0.08702	-0.03492
169.2	298.569	303.054	296.546		169.2	0.04983	0.32744	-0.03603
169.3	298.56	303.232	296.542		169.3	0.04409	0.50606	-0.03776
169.4	298.551	303.314	296.539		169.4	0.03948	0.58897	-0.0385
169.5	298.542	303.291	296.539		169.5	0.03374	0.56737	-0.03747
169.6	298.534	303.198	296.536		169.6	0.03013	0.4748	-0.0382
169.7	298.527	303.081	296.533		169.7	0.0269	0.35836	-0.03918
169.8	298.52	302.953	296.534		169.8	0.02304	0.23163	-0.03627
169.9	298.511	302.82	296.54		169.9	0.01843	0.09974	-0.02859
170	298.502	302.688	296.543		170	0.01357	-0.03101	-0.02329
170.1	298.496	302.568	296.541		170.1	0.01084	-0.15071	-0.02365
170.2	298.489	302.462	296.536		170.2	0.00736	-0.25534	-0.02639
170.3	298.484	302.401	296.532		170.3	0.00627	-0.31588	-0.02837
170.4	298.483	302.396	296.529		170.4	0.00894	-0.32014	-0.03011
170.5	298.483	302.436	296.526		170.5	0.01337	-0.27932	-0.03072
170.6	298.487	302.553	296.527		170.6	0.02057	-0.16086	-0.02818
170.7	298.49	302.743	296.525		170.7	0.02814	0.02982	-0.02791
170.8	298.49	302.914	296.521		170.8	0.03195	0.20141	-0.03065
170.9	298.484	303.017	296.518		170.9	0.02947	0.30529	-0.03138
171	298.473	303.065	296.515		171	0.02247	0.35416	-0.03249
171.1	298.458	303.056	296.512		171.1	0.01108	0.346	-0.03398
171.2	298.439	302.991	296.51		171.2	-0.00471	0.28207	-0.0332
171.3	298.419	302.899	296.512		171.3	-0.02088	0.19101	-0.02941
171.4	298.402	302.804	296.514		171.4	-0.03316	0.09643	-0.02537
171.5	298.385	302.697	296.517		171.5	-0.04656	-0.00946	-0.02057
171.6	298.369	302.622	296.519		171.6	-0.05883	-0.08293	-0.01691
171.7	298.356	302.65	296.521		171.7	-0.06772	-0.05466	-0.01324
171.8	298.347	302.745	296.52		171.8	-0.07371	0.04181	-0.01184
171.9	298.339	302.845	296.519		171.9	-0.07732	0.14218	-0.01081
172	298.335	302.902	296.518		172	-0.07803	0.20046	-0.01016
172.1	298.339	302.892	296.514		172.1	-0.07008	0.19092	-0.01265
172.2	298.348	302.832	296.507		172.2	-0.05761	0.13227	-0.01715
172.3	298.354	302.757	296.5		172.3	-0.0469	0.05829	-0.02303
172.4	298.363	302.685	296.491		172.4	-0.03493	-0.01355	-0.0298
172.5	298.37	302.61	296.482		172.5	-0.02334	-0.08728	-0.03656
172.6	298.372	302.591	296.476		172.6	-0.0184	-0.10599	-0.04093
172.7	298.369	302.648	296.468		172.7	-0.01686	-0.04733	-0.04656
172.8	298.368	302.716	296.46		172.8	-0.01394	0.02164	-0.05282
172.9	298.365	302.753	296.456		172.9	-0.01327	0.05882	-0.05544
173	298.359	302.745	296.451		173	-0.016	0.0523	-0.05868
173.1	298.358	302.71	296.447		173.1	-0.01295	0.01776	-0.06054
173.2	298.362	302.657	296.444		173.2	-0.005	-0.03437	-0.06165
173.3	298.369	302.578	296.441		173.3	0.00559	-0.11224	-0.06251
173.4	298.381	302.479	296.441		173.4	0.0217	-0.21071	-0.06047
173.5	298.396	302.374	296.438		173.5	0.0402	-0.31446	-0.06158
173.6	298.406	302.279	296.434		173.6	0.05431	-0.40828	-0.06357
173.7	298.415	302.203	296.432		173.7	0.06653	-0.48352	-0.06393
173.8	298.424	302.138	296.429		173.8	0.07975	-0.5482	-0.06478
173.9	298.431	302.085	296.427		173.9	0.09009	-0.59995	-0.06476
174	298.431	302.052	296.425		174	0.09402	-0.63197	-0.06499
174.1	298.429	302.026	296.424		174.1	0.09619	-0.65747	-0.06434
174.2	298.428	302.003	296.42		174.2	0.09886	-0.67919	-0.06658
174.3	298.421	301.983	296.413		174.3	0.09526	-0.69891	-0.07171
174.4	298.409	301.961	296.411		174.4	0.08751	-0.71925	-0.07156
174.5	298.394	301.942	296.411		174.5	0.07598	-0.73809	-0.06928
174.6	298.374	301.934	296.411		174.6	0.06007	-0.74436	-0.0675
174.7	298.354	301.931	296.411		174.7	0.04428	-0.74674	-0.06609
174.8	298.34	301.903	296.412		174.8	0.03389	-0.77375	-0.06293
174.9	298.332	301.89	296.412		174.9	0.0294	-0.78643	-0.06153
175	298.326	301.983	296.407		175	0.02743	-0.69221	-0.06377
175.1	298.323	302.177	296.404		175.1	0.02772	-0.49726	-0.0655
175.2	298.321	302.384	296.4		175.2	0.02964	-0.28938	-0.06762
175.3	298.319	302.577	296.396		175.3	0.03193	-0.0953	-0.0691
175.4	298.316	302.743	296.398		175.4	0.03247	0.07088	-0.06531
175.5	298.313	302.867	296.404		175.5	0.03326	0.19625	-0.058
175.6	298.308	302.976	296.406		175.6	0.03217	0.30553	-0.05333
175.7	298.298	303.064	296.413		175.7	0.02617	0.39497	-0.04527
175.8	298.291	303.103	296.42		175.8	0.02257	0.43467	-0.0357
175.9	298.289	303.087	296.426		175.9	0.02436	0.4196	-0.02789
176	298.287	303.02	296.431		176	0.02616	0.35378	-0.02071
176.1	298.284	302.91	296.434		176.1	0.02682	0.24438	-0.01655
176.2	298.281	302.78	296.433		176.2	0.02824	0.11489	-0.01514
176.3	298.276	302.645	296.428		176.3	0.02689	-0.01926	-0.01839
176.4	298.263	302.494	296.416		176.4	0.01776	-0.16911	-0.02816
176.5	298.246	302.322	296.405		176.5	0.0041	-0.34006	-0.03756
176.6	298.23	302.132	296.395		176.6	-0.00754	-0.52897	-0.04533
176.7	298.214	301.96	296.384		176.7	-0.01982	-0.70029	-0.05435
176.8	298.198	301.871	296.376		176.8	-0.03234	-0.78847	-0.06061
176.9	298.186	301.892	296.371		176.9	-0.03997	-0.7666	-0.06385
177	298.178	301.974	296.366		177	-0.04408	-0.6837	-0.06672
177.1	298.173	302.05	296.363		177.1	-0.04618	-0.60682	-0.06833
177.2	298.173	302.121	296.361		177.2	-0.04237	-0.53509	-0.06856
177.3	298.179	302.246	296.359		177.3	-0.03216	-0.40872	-0.06853
177.4	298.187	302.412	296.359		177.4	-0.02069	-0.24216	-0.06638
177.5	298.195	302.55	296.359		177.5	-0.00885	-0.10298	-0.06485
177.6	298.204	302.624	296.358		177.6	0.00437	-0.02874	-0.06382
177.7	298.213	302.613	296.358		177.7	0.01659	-0.03891	-0.06191
177.8	298.22	302.554	296.358		177.8	0.02743	-0.09606	-0.06026
177.9	298.227	302.491	296.355		177.9	0.0389	-0.15823	-0.06099
178	298.237	302.418	296.35		178	0.05275	-0.23108	-0.06411
178.1	298.249	302.326	296.347		178.1	0.06811	-0.32226	-0.06497
178.2	298.261	302.237	296.348		178.2	0.08385	-0.41031	-0.06243
178.3	298.272	302.161	296.348		178.3	0.09921	-0.48504	-0.06002
178.4	298.282	302.086	296.347		178.4	0.11256	-0.5594	-0.05975
178.5	298.287	302.002	296.345		178.5	0.12164	-0.6428	-0.05985
178.6	298.29	301.931	296.347		178.6	0.12846	-0.712	-0.05519
178.7	298.294	301.963	296.354		178.7	0.13566	-0.67972	-0.04675
178.8	298.293	302.099	296.361		178.8	0.13883	-0.54267	-0.03768
178.9	298.291	302.252	296.368		178.9	0.14075	-0.38917	-0.02874
179	298.289	302.367	296.372		179	0.14267	-0.27248	-0.02244
179.1	298.283	302.425	296.373		179.1	0.14057	-0.21431	-0.02003
179.2	298.276	302.428	296.37		179.2	0.13684	-0.21004	-0.02089
179.3	298.27	302.397	296.367		179.3	0.13524	-0.24031	-0.02187
179.4	298.264	302.343	296.363		179.4	0.13226	-0.29368	-0.02436
179.5	298.253	302.264	296.356		179.5	0.12527	-0.37156	-0.02911
179.6	298.24	302.171	296.348		179.6	0.11613	-0.46325	-0.03537
179.7	298.224	302.08	296.34		179.7	0.10411	-0.55368	-0.04163
179.8	298.209	302.001	296.333		179.8	0.09334	-0.63206	-0.04638
179.9	298.199	301.935	296.327		179.9	0.0866	-0.69649	-0.05075
180	298.189	301.881	296.322		180	0.0801	-0.74961	-0.054
180.1	298.178	301.847	296.316		180.1	0.07323	-0.78365	-0.05837
180.2	298.169	301.822	296.308		180.2	0.06799	-0.80776	-0.06438
180.3	298.164	301.816	296.3		180.3	0.06677	-0.81291	-0.06976
180.4	298.159	301.882	296.295		180.4	0.06593	-0.74545	-0.07338
180.5	298.147	302.006	296.287		180.5	0.05792	-0.62084	-0.07926
180.6	298.13	302.135	296.28		180.6	0.04427	-0.49121	-0.08439
180.7	298.112	302.238	296.277		180.7	0.03036	-0.38682	-0.08587
180.8	298.092	302.287	296.269		180.8	0.01419	-0.33707	-0.09188
180.9	298.073	302.27	296.258		180.9	-0.00135	-0.35302	-0.10078
181	298.057	302.187	296.25		181	-0.01299	-0.43567	-0.10641
181.1	298.044	302.066	296.244		181.1	-0.02238	-0.55574	-0.11078
181.2	298.031	301.964	296.24		181.2	-0.03189	-0.65623	-0.11327
181.3	298.024	301.9	296.237		181.3	-0.03512	-0.71965	-0.11451
181.4	298.025	301.854	296.239		181.4	-0.03056	-0.76449	-0.10996
181.5	298.025	301.802	296.243		181.5	-0.02663	-0.81561	-0.10391
181.6	298.024	301.732	296.244		181.6	-0.0237	-0.88456	-0.10175
181.7	298.022	301.685	296.249		181.7	-0.02153	-0.93091	-0.09495
181.8	298.023	301.76	296.254		181.8	-0.01672	-0.85466	-0.08789
181.9	298.025	301.976	296.26		181.9	-0.01091	-0.63873	-0.08008
182	298.027	302.214	296.265		182	-0.00522	-0.39894	-0.0729
182.1	298.033	302.418	296.266		182.1	0.00399	-0.19406	-0.06974
182.2	298.039	302.577	296.268		182.2	0.01445	-0.03466	-0.06607
182.3	298.046	302.673	296.269		182.3	0.02516	0.06269	-0.06316
182.4	298.049	302.704	296.268		182.4	0.03236	0.0941	-0.06226
182.5	298.045	302.673	296.265		182.5	0.03176	0.06383	-0.0635
182.6	298.041	302.592	296.256		182.6	0.0318	-0.01592	-0.07013
182.7	298.039	302.49	296.246		182.7	0.03309	-0.11716	-0.07827
182.8	298.031	302.392	296.237		182.8	0.02948	-0.21425	-0.08516
182.9	298.023	302.289	296.222		182.9	0.02538	-0.31637	-0.09833
183	298.018	302.186	296.202		183	0.02328	-0.41886	-0.11715
183.1	298.011	302.096	296.184		183.1	0.02093	-0.50804	-0.13283
183.2	298.004	302.011	296.167		183.2	0.01757	-0.59219	-0.14775
183.3	298	301.926	296.147		183.3	0.01673	-0.67597	-0.16557
183.4	297.995	301.845	296.126		183.4	0.01626	-0.7556	-0.18501
183.5	297.985	301.783	296.108		183.5	0.00989	-0.81752	-0.20132
183.6	297.972	301.734	296.091		183.6	0.00088267	-0.86474	-0.21599
183.7	297.962	301.697	296.074		183.7	-0.00586	-0.90179	-0.23155
183.8	297.949	301.696	296.057		183.8	-0.0145	-0.90166	-0.2461
183.9	297.929	301.8	296.041		183.9	-0.03079	-0.79665	-0.26077
184	297.906	301.984	296.018		184	-0.04997	-0.61137	-0.28147
184.1	297.883	302.144	295.99		184.1	-0.06915	-0.45083	-0.30783
184.2	297.862	302.231	295.96		184.2	-0.0867	-0.36253	-0.33569
184.3	297.838	302.234	295.926		184.3	-0.10639	-0.35925	-0.36745
184.4	297.81	302.169	295.886		184.4	-0.13122	-0.42281	-0.40637
184.5	297.776	302.082	295.844		184.5	-0.16108	-0.50884	-0.44616
184.6	297.737	302	295.802		184.6	-0.19684	-0.59074	-0.48621
184.7	297.694	301.924	295.757		184.7	-0.23537	-0.66547	-0.52965
184.8	297.648	301.846	295.712		184.8	-0.27791	-0.74259	-0.57246
184.9	297.599	301.766	295.668		184.9	-0.3231	-0.82134	-0.61402
185	297.552	301.686	295.622		185	-0.3664	-0.90059	-0.65871
185.1	297.507	301.603	295.575		185.1	-0.40781	-0.98261	-0.70391
185.2	297.462	301.519	295.53		185.2	-0.4486	-1.06576	-0.74697
185.3	297.42	301.425	295.487		185.3	-0.48725	-1.15959	-0.78815
185.4	297.385	301.311	295.443		185.4	-0.51799	-1.27213	-0.82945
185.5	297.355	301.196	295.398		185.5	-0.54471	-1.3863	-0.87276
185.6	297.323	301.124	295.356		185.6	-0.57243	-1.45777	-0.91281
185.7	297.294	301.099	295.311		185.7	-0.59727	-1.48188	-0.95625
185.8	297.269	301.092	295.258		185.8	-0.61896	-1.4879	-1.00685
185.9	297.241	301.077	295.202		185.9	-0.64329	-1.50171	-1.06159
186	297.207	301.044	295.144		186	-0.67315	-1.53399	-1.11772
186.1	297.171	300.985	295.086		186.1	-0.70552	-1.59164	-1.17321
186.2	297.131	300.929	295.03		186.2	-0.74129	-1.64753	-1.22746
186.3	297.088	300.908	294.977		186.3	-0.78082	-1.66762	-1.27893
186.4	297.046	300.919	294.926		186.4	-0.81934	-1.65569	-1.32802
186.5	297.004	300.984	294.875		186.5	-0.85749	-1.58948	-1.37686
186.6	296.96	301.089	294.827		186.6	-0.89727	-1.48397	-1.42256
186.7	296.915	301.182	294.782		186.7	-0.93869	-1.38963	-1.46651
186.8	296.874	301.25	294.733		186.8	-0.97608	-1.32054	-1.51321
186.9	296.837	301.285	294.686		186.9	-1.00846	-1.28499	-1.55816
187	296.8	301.267	294.64		187	-1.04183	-1.30257	-1.60222
187.1	296.766	301.214	294.59		187.1	-1.0727	-1.35394	-1.65044
187.2	296.732	301.164	294.536		187.2	-1.10293	-1.40305	-1.70304
187.3	296.692	301.107	294.481		187.3	-1.13844	-1.45944	-1.75528
187.4	296.651	301.02	294.428		187.4	-1.17609	-1.54573	-1.80688
187.5	296.606	300.811	294.372		187.5	-1.21738	-1.75348	-1.86099
187.6	296.559	300.811	294.316		187.6	-1.26018	-1.7526	-1.91461
187.7	296.513	300.752	294.262		187.7	-1.30297	-1.81075	-1.96722
187.8	296.467	300.881	294.208		187.8	-1.34439	-1.68124	-2.01932
187.9	296.427	301.052	294.153		187.9	-1.38065	-1.50953	-2.07193
188	296.385	301.172	294.153		188	-1.41943	-1.38843	-2.07002
188.1	296.34	301.21	293.989		188.1	-1.45997	-1.34924	-2.23216
188.2	296.294	301.181	293.935		188.2	-1.50213	-1.37737	-2.28414
188.3	296.245	301.13	293.884		188.3	-1.54719	-1.42811	-2.33336
188.4	296.194	301.096	293.835		188.4	-1.59451	-1.46114	-2.38032
188.5	296.145	301.066	293.782		188.5	-1.63995	-1.49003	-2.43154
188.6	296.101	301.023	293.729		188.6	-1.68036	-1.53248	-2.48302
188.7	296.059	300.969	293.678		188.7	-1.71851	-1.5851	-2.53236
188.8	296.019	300.906	293.622		188.8	-1.75515	-1.6474	-2.58585
188.9	295.98	300.842	293.567		188.9	-1.78953	-1.71058	-2.63946
189	295.946	300.781	293.516		189	-1.82014	-1.77074	-2.68855
189.1	295.908	300.719	293.463		189.1	-1.85389	-1.83128	-2.73966
189.2	295.869	300.643	293.407		189.2	-1.88991	-1.90651	-2.79352
189.3	295.827	300.563	293.351		189.3	-1.92768	-1.98564	-2.84738
189.4	295.78	300.489	293.292		189.4	-1.97098	-2.05861	-2.90477
189.5	295.729	300.416	293.231		189.5	-2.01792	-2.13096	-2.96378
189.6	295.676	300.34	293.171		189.6	-2.067	-2.20632	-3.02229
189.7	295.621	300.265	293.108		189.7	-2.11796	-2.2803	-3.08256
189.8	295.567	300.194	293.047		189.8	-2.16867	-2.35089	-3.14233
189.9	295.515	300.11	292.985		189.9	-2.21674	-2.43315	-3.20222
190	295.463	300.001	292.925		190	-2.26469	-2.54193	-3.26011
190.1	295.41	299.863	292.868		190.1	-2.31402	-2.67871	-3.31498
190.2	295.357	299.721	292.812		190.2	-2.36385	-2.82002	-3.36909
190.3	295.306	299.615	292.757		190.3	-2.41016	-2.92464	-3.42283
190.4	295.257	299.57	292.703		190.4	-2.45547	-2.96948	-3.47506
190.5	295.204	299.554	292.649		190.5	-2.50467	-2.98417	-3.52654
190.6	295.151	299.53	292.593		190.6	-2.55425	-3.00703	-3.58078
190.7	295.099	299.535	292.538		190.7	-2.60258	-3.00137	-3.63377
190.8	295.046	299.614	292.485		190.8	-2.65128	-2.92135	-3.68537
190.9	294.994	299.724	292.43		190.9	-2.69935	-2.81106	-3.7376
191	294.945	299.805	292.377		191	-2.74503	-2.72853	-3.78883
191.1	294.892	299.834	292.324		191.1	-2.79374	-2.69939	-3.8398
191.2	294.84	299.826	292.271		191.2	-2.84206	-2.70604	-3.89141
191.3	294.793	299.806	292.217		191.3	-2.88573	-2.72475	-3.94376
191.4	294.746	299.776	292.161		191.4	-2.92853	-2.75439	-3.99738
191.5	294.7	299.728	292.105		191.5	-2.97057	-2.80186	-4.05162
191.6	294.653	299.658	292.047		191.6	-3.01425	-2.87031	-4.10737
191.7	294.604	299.579	291.989		191.7	-3.05918	-2.94844	-4.16374
191.8	294.558	299.514	291.935		191.8	-3.1016	-3.01312	-4.21623
191.9	294.512	299.489	291.879		191.9	-3.14327	-3.03686	-4.26984
192	294.468	299.507	291.821		192	-3.18431	-3.01751	-4.32571
192.1	294.427	299.557	291.768		192.1	-3.22158	-2.96738	-4.37744
192.2	294.384	299.607	291.715		192.2	-3.25998	-2.91588	-4.42867
192.3	294.341	299.631	291.66		192.3	-3.29976	-2.89138	-4.48153
192.4	294.297	299.623	291.606		192.4	-3.34004	-2.89891	-4.53376
192.5	294.249	299.581	291.555		192.5	-3.38347	-2.93998	-4.58298
192.6	294.204	299.522	291.501		192.6	-3.42551	-2.99751	-4.63433
192.7	294.158	299.473	291.445		192.7	-3.46756	-3.04548	-4.68895
192.8	294.113	299.435	291.39		192.8	-3.50872	-3.08278	-4.74181
192.9	294.074	299.397	291.335		192.9	-3.54398	-3.11996	-4.79479
193	294.034	299.355	291.279		193	-3.57999	-3.16078	-4.84903
193.1	293.993	299.359	291.223		193.1	-3.61726	-3.15638	-4.90277
193.2	293.949	299.47	291.169		193.2	-3.65767	-3.04433	-4.95513
193.3	293.902	299.631	291.115		193.3	-3.70072	-2.88204	-5.00774
193.4	293.853	299.747	291.059		193.4	-3.7459	-2.76584	-5.06122
193.5	293.8	299.797	291.004		193.5	-3.79498	-2.71484	-5.11434
193.6	293.748	299.794	290.947		193.6	-3.8428	-2.71659	-5.16946
193.7	293.699	299.758	290.889		193.7	-3.88874	-2.75239	-5.22621
193.8	293.648	299.696	290.831		193.8	-3.93543	-2.81343	-5.28183
193.9	293.597	299.616	290.773		193.9	-3.98313	-2.89218	-5.33758
194	293.544	299.512	290.717		194	-4.03158	-2.99543	-5.39245
194.1	293.49	299.388	290.661		194.1	-4.08254	-3.11864	-5.44606
194.2	293.431	299.331	290.607		194.2	-4.13764	-3.17416	-5.49867
194.3	293.371	299.399	290.555		194.3	-4.19388	-3.10595	-5.54814
194.4	293.312	299.537	290.506		194.4	-4.24886	-2.96651	-5.59585
194.5	293.252	299.672	290.455		194.5	-4.30459	-2.83047	-5.64469
194.6	293.192	299.768	290.408		194.6	-4.36058	-2.73363	-5.69001
194.7	293.135	299.801	290.361		194.7	-4.41431	-2.70021	-5.73471
194.8	293.079	299.755	290.311		194.8	-4.46627	-2.74492	-5.78254
194.9	293.024	299.669	290.26		194.9	-4.51786	-2.83008	-5.83201
195	292.972	299.563	290.206		195	-4.56531	-2.93496	-5.88424
195.1	292.926	299.437	290.151		195.1	-4.60773	-3.06069	-5.9371
195.2	292.882	299.302	290.095		195.2	-4.64814	-3.19508	-5.99122
195.3	292.838	299.16	290.04		195.3	-4.68817	-3.33563	-6.04458
195.4	292.794	299.012	289.984		195.4	-4.72833	-3.48297	-6.09794
195.5	292.749	298.871	289.929		195.5	-4.76987	-3.62327	-6.15143
195.6	292.7	298.748	289.877		195.6	-4.81455	-3.74548	-6.2019
195.7	292.651	298.64	289.831		195.7	-4.86061	-3.85212	-6.24609
195.8	292.603	298.544	289.782		195.8	-4.90454	-3.94695	-6.29255
195.9	292.554	298.462	289.731		195.9	-4.94909	-4.02884	-6.34189
196	292.501	298.394	289.683		196	-4.9983	-4.09528	-6.38771
196.1	292.446	298.391	289.633		196.1	-5.04989	-4.09741	-6.43567
196.2	292.393	298.462	289.581		196.2	-5.09934	-4.02581	-6.48564
196.3	292.339	298.536	289.531		196.3	-5.1493	-3.95119	-6.53411
196.4	292.288	298.572	289.48		196.4	-5.19662	-3.91388	-6.58282
196.5	292.244	298.564	289.423		196.5	-5.2369	-3.92142	-6.63832
196.6	292.198	298.516	289.365		196.6	-5.27869	-3.96814	-6.69407
196.7	292.149	298.436	289.311		196.7	-5.3245	-4.04727	-6.7463
196.8	292.101	298.334	289.253		196.8	-5.36881	-4.14838	-6.80293
196.9	292.051	298.234	289.196		196.9	-5.41412	-4.24748	-6.85817
197	292	298.149	289.141		197	-5.46156	-4.33138	-6.91091
197.1	291.948	298.059	289.084		197.1	-5.50976	-4.42081	-6.96578
197.2	291.897	297.957	289.028		197.2	-5.55758	-4.52229	-7.02014
197.3	291.846	297.873	288.972		197.3	-5.60452	-4.60544	-7.07451
197.4	291.794	297.804	288.916		197.4	-5.65209	-4.67276	-7.12812
197.5	291.746	297.718	288.859		197.5	-5.69677	-4.75817	-7.18349
197.6	291.701	297.631	288.799		197.6	-5.73806	-4.84434	-7.24163
197.7	291.655	297.581	288.741		197.7	-5.78023	-4.89382	-7.29763
197.8	291.61	297.557	288.684		197.8	-5.82127	-4.9168	-7.35275
197.9	291.568	297.541	288.625		197.9	-5.85967	-4.93149	-7.40976
198	291.524	297.611	288.568		198	-5.89945	-4.86077	-7.46488
198.1	291.48	297.81	288.516		198.1	-5.94024	-4.66105	-7.51535
198.2	291.435	298.031	288.465		198.2	-5.98103	-4.43871	-7.56444
198.3	291.389	298.192	288.414		198.3	-6.02332	-4.27755	-7.61265
198.4	291.341	298.271	288.364		198.4	-6.06788	-4.19703	-7.66099
198.5	291.29	298.27	288.315		198.5	-6.11419	-4.19753	-7.70807
198.6	291.238	298.222	288.267		198.6	-6.16314	-4.245	-7.7539
198.7	291.184	298.153	288.218		198.7	-6.2131	-4.31283	-7.8011
198.8	291.128	298.077	288.167		198.8	-6.26481	-4.38831	-7.8507
198.9	291.072	298.049	288.113		198.9	-6.31753	-4.41519	-7.9023
199	291.018	298.077	288.06		199	-6.36761	-4.38567	-7.9534
199.1	290.968	298.088	288.009		199.1	-6.41343	-4.37423	-8.00325
199.2	290.922	298.044	287.957		199.2	-6.45635	-4.41681	-8.05271
199.3	290.881	297.974	287.904		199.3	-6.49349	-4.48651	-8.10394
199.4	290.842	297.899	287.853		199.4	-6.52838	-4.56049	-8.15303
199.5	290.801	297.818	287.806		199.5	-6.5659	-4.64063	-8.19835
199.6	290.76	297.729	287.759		199.6	-6.60279	-4.72893	-8.24368
199.7	290.718	297.631	287.712		199.7	-6.64094	-4.82551	-8.28825
[truncated: 1,006 more rows]

## Sheet: ES
	Raw recordings					Baseline corrected data					Norm to 50 ug Chl (DF 4)							Source data Fig 3e
Time	Oxygen 1	Oxygen 2	Oxygen 3		Time	Oxygen 1	Oxygen 2	Oxygen 3		Time	Oxygen 1	Oxygen 2	Oxygen 3	ES	SD	SE		Time	S	SE	X 0 of set
0	293.132	300.598	290.41		0	0.02792	-0.78824	-1.31255		150	0.19587	1.12482	0.01329	0.44466	0.596068	0.34414		150	0.44466	0.34414	0
0.1	293.151	300.51	290.477		0.1	0.03363	-0.87994	-1.26052		150.1	0.16608	1.27029	0.01566	0.48401	0.685079	0.395531		150.1	0.48401	0.395531	0.1
0.2	293.169	300.426	290.541		0.2	0.03669	-0.96776	-1.21226		150.2	0.12765	1.28352	0.02784	0.47967	0.697941	0.402956		150.2	0.47967	0.402956	0.2
0.3	293.183	300.351	290.604		0.3	0.03662	-1.04715	-1.16525		150.3	0.07488	1.12413	0.03549	0.4115	0.61747	0.356496		150.3	0.4115	0.356496	0.3
0.4	293.196	300.288	290.666		0.4	0.03566	-1.11412	-1.1195		150.4	0.02664	0.80571	0.04317	0.29184	0.445101	0.256979		150.4	0.29184	0.256979	0.4
0.5	293.209	300.241	290.726		0.5	0.03508	-1.16488	-1.0755		150.5	0.00366	0.34185	0.05382	0.13311	0.182506	0.10537		150.5	0.13311	0.10537	0.5
0.6	293.223	300.215	290.785		0.6	0.03426	-1.19516	-1.03214		150.6	-0.00315	-0.21168	0.05883	-0.052	0.141717	0.0818202		150.6	-0.052	0.0818202	0.6
0.7	293.239	300.2	290.847		0.7	0.03619	-1.21364	-0.98576		150.7	-0.00315	-0.6846	0.06159	-0.20872	0.413393	0.238673		150.7	-0.20872	0.238673	0.7
0.8	293.257	300.192	290.907		0.8	0.03988	-1.22596	-0.94139		150.8	0.01191	-0.9393	0.06774	-0.28655	0.565987	0.326773		150.8	-0.28655	0.326773	0.8
0.9	293.274	300.19	290.964		0.9	0.04282	-1.23188	-0.90041		150.9	0.01719	-1.04028	0.07089	-0.3174	0.626608	0.361772		150.9	-0.3174	0.361772	0.9
1	293.291	300.194	291.021		1	0.04626	-1.23264	-0.85943		151	0.000968325	-1.05834	0.07365	-0.327907	0.633616	0.365819		151	-0.327907	0.365819	1
1.1	293.312	300.202	291.075		1.1	0.05272	-1.22826	-0.82046		151.1	-0.02955	-1.02894	0.0843	-0.32473	0.612515	0.353636		151.1	-0.32473	0.353636	1.1
1.2	293.334	300.216	291.125		1.2	0.06056	-1.21847	-0.78639		151.2	-0.06951	-1.0131	0.10062	-0.32733	0.599955	0.346384		151.2	-0.32733	0.346384	1.2
1.3	293.358	300.233	291.174		1.3	0.07066	-1.20555	-0.75383		151.3	-0.10683	-1.06131	0.11469	-0.35115	0.624911	0.360792		151.3	-0.35115	0.360792	1.3
1.4	293.382	300.248	291.224		1.4	0.08038	-1.19401	-0.71951		151.4	-0.13923	-1.13631	0.11745	-0.38603	0.662315	0.382388		151.4	-0.38603	0.382388	1.4
1.5	293.405	300.335	291.268		1.5	0.08935	-1.11137	-0.69096		151.5	-0.15999	-1.16454	0.12735	-0.39906	0.678315	0.391625		151.5	-0.39906	0.391625	1.5
1.6	293.43	300.622	291.31		1.6	0.10007	-0.82826	-0.66455		151.6	-0.17883	-1.14681	0.14142	-0.39474	0.670706	0.387232		151.6	-0.39474	0.387232	1.6
1.7	293.453	301.043	291.356		1.7	0.10854	-0.4115	-0.63463		151.7	-0.19239	-1.07181	0.15774	-0.36882	0.633478	0.365739		151.7	-0.36882	0.365739	1.7
1.8	293.472	301.408	291.4		1.8	0.11412	-0.05039	-0.60609		151.8	-0.19392	-0.96969	0.18537	-0.32608	0.588762	0.339922		151.8	-0.32608	0.339922	1.8
1.9	293.492	301.649	291.441		1.9	0.11957	0.18688	-0.58131		151.9	-0.19467	-0.83286	0.20244	-0.27503	0.522307	0.301554		151.9	-0.27503	0.301554	1.9
2	293.511	301.767	291.481		2	0.12489	0.30016	-0.55679		152	-0.20562	-0.60789	0.20295	-0.20352	0.405424	0.234072		152	-0.20352	0.234072	2
2.1	293.526	301.774	291.52		2.1	0.12557	0.30392	-0.5339		152.1	-0.22221	-0.32526	0.20193	-0.11518	0.279417	0.161322		152.1	-0.11518	0.161322	2.1
2.2	293.543	301.706	291.555		2.2	0.12864	0.23105	-0.5144		152.2	-0.2433	0.01353	0.19902	-0.01025	0.222117	0.128239		152.2	-0.01025	0.128239	2.2
2.3	293.564	301.593	291.591		2.3	0.13509	0.11448	-0.49439		152.3	-0.26028	0.43332	0.18294	0.11866	0.351239	0.202788		152.3	0.11866	0.202788	2.3
2.4	293.581	301.456	291.629		2.4	0.13828	-0.02697	-0.47201		152.4	-0.26556	0.84558	0.15819	0.24607	0.560759	0.323754		152.4	0.24607	0.323754	2.4
2.5	293.596	301.307	291.667		2.5	0.13921	-0.17973	-0.44974		152.5	-0.27573	1.12824	0.13344	0.32865	0.722055	0.416879		152.5	0.32865	0.416879	2.5
2.6	293.613	301.159	291.702		2.6	0.14178	-0.3316	-0.43049		152.6	-0.29232	1.23186	0.10944	0.34966	0.789975	0.456092		152.6	0.34966	0.456092	2.6
2.7	293.626	301.021	291.733		2.7	0.14032	-0.47368	-0.41577		152.7	-0.31383	1.21341	0.08055	0.32671	0.792819	0.457734		152.7	0.32671	0.457734	2.7
2.8	293.636	300.897	291.763		2.8	0.13597	-0.60144	-0.40154		152.8	-0.33021	1.09323	0.05241	0.27181	0.736646	0.425303		152.8	0.27181	0.425303	2.8
2.9	293.65	300.788	291.792		2.9	0.1364	-0.715	-0.38807		152.9	-0.33765	0.85395	0.03444	0.18358	0.609639	0.351975		152.9	0.18358	0.351975	2.9
3	293.663	300.695	291.821		3	0.13519	-0.81223	-0.37536		153	-0.33942	0.55101	0.02211	0.0779	0.447829	0.258554		153	0.0779	0.258554	3
3.1	293.674	300.616	291.849		3.1	0.13148	-0.89465	-0.36289		153.1	-0.33969	0.28497	0.02259	-0.01071	0.313659	0.181091		153.1	-0.01071	0.181091	3.1
3.2	293.684	300.551	291.876		3.2	0.12763	-0.96425	-0.35156		153.2	-0.32715	0.06945	0.02988	-0.07594	0.218452	0.126123		153.2	-0.07594	0.126123	3.2
3.3	293.692	300.498	291.901		3.3	0.12153	-1.02053	-0.34261		153.3	-0.30366	-0.01005	0.03114	-0.09419	0.182572	0.105408		153.3	-0.09419	0.105408	3.3
3.4	293.697	300.458	291.923		3.4	0.11266	-1.06501	-0.33617		153.4	-0.27756	0.2319	0.03312	-0.00418	0.25677	0.148246		153.4	-0.00418	0.148246	3.4
3.5	293.704	300.425	291.947		3.5	0.1053	-1.1017	-0.3276		153.5	-0.24165	0.6351	0.04644	0.14663	0.446879	0.258006		153.5	0.14663	0.258006	3.5
3.6	293.716	300.402	291.972		3.6	0.10359	-1.1291	-0.31903		153.6	-0.2001	0.97617	0.05409	0.27672	0.618931	0.35734		153.6	0.27672	0.35734	3.6
3.7	293.731	300.39	291.996		3.7	0.10389	-1.14544	-0.31071		153.7	-0.1623	1.18683	0.04818	0.35757	0.72583	0.419058		153.7	0.35757	0.419058	3.7
3.8	293.748	300.382	292.021		3.8	0.10671	-1.15663	-0.30126		153.8	-0.13392	1.26033	0.03813	0.38818	0.760187	0.438894		153.8	0.38818	0.438894	3.8
3.9	293.769	300.381	292.047		3.9	0.11354	-1.16204	-0.29105		153.9	-0.10971	1.2366	0.03675	0.38788	0.738652	0.426461		153.9	0.38788	0.426461	3.9
4	293.793	300.387	292.073		4	0.12339	-1.16017	-0.2811		154	-0.08133	1.0968	0.03684	0.35077	0.648777	0.374572		154	0.35077	0.374572	4
4.1	293.815	300.395	292.101		4.1	0.1311	-1.15579	-0.26914		154.1	-0.05562	0.80967	0.03018	0.26141	0.476741	0.275247		154.1	0.26141	0.275247	4.1
4.2	293.835	300.405	292.132		4.2	0.13768	-1.1504	-0.25315		154.2	-0.04305	0.37521	0.04311	0.12509	0.220853	0.127509		154.2	0.12509	0.127509	4.2
4.3	293.86	300.417	292.164		4.3	0.14803	-1.14225	-0.23767		154.3	-0.03729	-0.17043	0.07302	-0.0449	0.121903	0.0703809		154.3	-0.0449	0.0703809	4.3
4.4	293.882	300.429	292.194		4.4	0.15625	-1.1341	-0.2227		154.4	-0.0357	-0.78726	0.09573	-0.24241	0.476408	0.275054		154.4	-0.24241	0.275054	4.4
4.5	293.901	300.439	292.228		4.5	0.16094	-1.12783	-0.20533		154.5	-0.03255	-1.41882	0.11394	-0.44581	0.845829	0.488339		154.5	-0.44581	0.488339	4.5
4.6	293.919	300.454	292.262		4.6	0.16514	-1.11754	-0.18671		154.6	-0.00948	-1.98027	0.14082	-0.61631	1.18361	0.683359		154.6	-0.61631	0.683359	4.6
4.7	293.935	300.47	292.295		4.7	0.1667	-1.10537	-0.16985		154.7	0.01476	-2.29605	0.16317	-0.70604	1.37899	0.796159		154.7	-0.70604	0.796159	4.7
4.8	293.947	300.531	292.327		4.8	0.16424	-1.04886	-0.15286		154.8	0.01749	-2.31111	0.17043	-0.70773	1.39067	0.802905		154.8	-0.70773	0.802905	4.8
4.9	293.959	300.687	292.361		4.9	0.16278	-0.89663	-0.13525		154.9	0.01083	-2.17695	0.17469	-0.66381	1.31298	0.758047		154.9	-0.66381	0.758047	4.9
5	293.971	300.885	292.391		5	0.16019	-0.70296	-0.1209		155	0.00603	-2.0469	0.18576	-0.61837	1.2404	0.716147		155	-0.61837	0.716147	5
5.1	293.981	301.049	292.418		5.1	0.15572	-0.54219	-0.10931		155.1	-0.01269	-1.97832	0.18813	-0.60096	1.19705	0.691116		155.1	-0.60096	0.691116	5.1
5.2	293.992	301.241	292.448		5.2	0.15326	-0.35492	-0.09597		155.2	-0.05328	-1.81062	0.18183	-0.56069	1.08884	0.62864		155.2	-0.56069	0.62864	5.2
5.3	294.007	301.582	292.475		5.3	0.15394	-0.01792	-0.08451		155.3	-0.08709	-1.47222	0.18045	-0.45962	0.887081	0.512157		155.3	-0.45962	0.512157	5.3
5.4	294.022	301.998	292.498		5.4	0.15461	0.39419	-0.07744		155.4	-0.11034	-1.09989	0.18546	-0.34159	0.673156	0.388647		155.4	-0.34159	0.388647	5.4
5.5	294.038	302.321	292.523		5.5	0.15642	0.71347	-0.06837		155.5	-0.12945	-0.81423	0.18183	-0.25395	0.509568	0.294199		155.5	-0.25395	0.294199	5.5
5.6	294.057	302.497	292.548		5.6	0.16175	0.88504	-0.05917		155.6	-0.14142	-0.67518	0.18231	-0.21143	0.433011	0.249999		155.6	-0.21143	0.249999	5.6
5.7	294.08	302.537	292.569		5.7	0.17009	0.92096	-0.05386		155.7	-0.15375	-0.62052	0.18885	-0.19514	0.406269	0.23456		155.7	-0.19514	0.23456	5.7
5.8	294.101	302.471	292.588		5.8	0.1773	0.85085	-0.05006		155.8	-0.16041	-0.60807	0.18369	-0.19493	0.397007	0.229212		155.8	-0.19493	0.229212	5.8
5.9	294.119	302.344	292.611		5.9	0.18049	0.72058	-0.04262		155.9	-0.16407	-0.67437	0.18228	-0.21872	0.430932	0.248799		155.9	-0.21872	0.248799	5.9
6	294.133	302.336	292.636		6	0.18066	0.70788	-0.03392		156	-0.1632	-0.75765	0.18279	-0.24602	0.475659	0.274622		156	-0.24602	0.274622	6
6.1	294.144	302.569	292.659		6.1	0.17808	0.93698	-0.02699		156.1	-0.15897	-0.81075	0.17499	-0.26491	0.501337	0.289447		156.1	-0.26491	0.289447	6.1
6.2	294.154	302.94	292.681		6.2	0.1731	1.304	-0.0208		156.2	-0.1581	-0.8262	0.15741	-0.27563	0.502227	0.289961		156.2	-0.27563	0.289961	6.2
6.3	294.162	303.302	292.703		6.3	0.16712	1.66222	-0.01411		156.3	-0.16326	-0.65169	0.14319	-0.22392	0.400897	0.231458		156.3	-0.22392	0.231458	6.3
6.4	294.17	303.566	292.725		6.4	0.16127	1.92185	-0.00843		156.4	-0.1707	-0.26619	0.12222	-0.10489	0.202395	0.116853		156.4	-0.10489	0.116853	6.4
6.5	294.176	303.716	292.744		6.5	0.15328	2.06766	-0.00488		156.5	-0.18339	0.13062	0.09144	0.01289	0.171109	0.0987896		156.5	0.01289	0.0987896	6.5
6.6	294.185	303.785	292.766		6.6	0.14743	2.13297	0.00168		156.6	-0.20325	0.40722	0.06819	0.09072	0.305858	0.176587		156.6	0.09072	0.176587	6.6
6.7	294.198	303.786	292.789		6.7	0.14685	2.13044	0.00874		156.7	-0.20994	0.50673	0.05475	0.11718	0.362391	0.209226		156.7	0.11718	0.209226	6.7
6.8	294.211	303.703	292.811		6.8	0.14527	2.04313	0.01455		156.8	-0.2136	0.42837	0.04278	0.08585	0.323145	0.186568		156.8	0.08585	0.186568	6.8
6.9	294.223	303.565	292.834		6.9	0.14331	1.90043	0.02149		156.9	-0.22857	0.33606	0.03462	0.04737	0.282531	0.163119		156.9	0.04737	0.163119	6.9
7	294.238	303.417	292.857		7	0.14411	1.74931	0.02931		157	-0.23448	0.41748	0.03663	0.07321	0.327516	0.189091		157	0.07321	0.189091	7
7.1	294.252	303.268	292.879		7.1	0.14454	1.5958	0.03486		157.1	-0.22722	0.65451	0.0375	0.15493	0.452443	0.261218		157.1	0.15493	0.261218	7.1
7.2	294.266	303.105	292.9		7.2	0.14421	1.4291	0.04004		157.2	-0.22032	0.90588	0.03798	0.24118	0.589957	0.340612		157.2	0.24118	0.340612	7.2
7.3	294.281	302.928	292.921		7.3	0.14476	1.24771	0.04535		157.3	-0.19611	1.05246	0.04413	0.30016	0.662492	0.38249		157.3	0.30016	0.38249	7.3
7.4	294.295	302.82	292.939		7.4	0.14507	1.13566	0.04789		157.4	-0.15945	1.11126	0.05103	0.33428	0.681065	0.393213		157.4	0.33428	0.393213	7.4
7.5	294.311	302.815	292.96		7.5	0.14675	1.12685	0.05282		157.5	-0.13521	1.13466	0.0636	0.35435	0.68304	0.394354		157.5	0.35435	0.394354	7.5
7.6	294.328	302.844	292.986		7.6	0.14906	1.15171	0.06378		157.6	-0.1434	1.16859	0.07842	0.36787	0.702257	0.405448		157.6	0.36787	0.405448	7.6
7.7	294.343	302.848	293.017		7.7	0.15074	1.15144	0.07825		157.7	-0.15081	1.23603	0.09321	0.39281	0.740372	0.427454		157.7	0.39281	0.427454	7.7
7.8	294.36	302.787	293.046		7.8	0.15293	1.08699	0.09172		157.8	-0.17595	1.3182	0.11898	0.42041	0.79137	0.456898		157.8	0.42041	0.456898	7.8
7.9	294.373	302.658	293.079		7.9	0.1521	0.95333	0.10859		157.9	-0.20526	1.35477	0.13491	0.42814	0.820312	0.473607		157.9	0.42814	0.473607	7.9
8	294.386	302.476	293.11		8	0.15089	0.76805	0.12457		158	-0.22851	1.25304	0.13917	0.3879	0.771458	0.445402		158	0.3879	0.445402	8
8.1	294.401	302.266	293.137		8.1	0.15195	0.55324	0.13565		158.1	-0.24912	1.1355	0.14832	0.3449	0.712935	0.411613		158.1	0.3449	0.411613	8.1
8.2	294.414	302.047	293.164		8.2	0.15087	0.33015	0.14636		158.2	-0.26748	1.09254	0.156	0.32702	0.695952	0.401808		158.2	0.32702	0.401808	8.2
8.3	294.426	301.833	293.189		8.3	0.14878	0.11245	0.15556		158.3	-0.28056	1.0104	0.14895	0.29293	0.657413	0.379558		158.3	0.29293	0.379558	8.3
8.4	294.439	301.632	293.211		8.4	0.14783	-0.09268	0.16187		158.4	-0.27933	0.84876	0.12948	0.23297	0.571121	0.329737		158.4	0.23297	0.329737	8.4
8.5	294.452	301.453	293.229		8.5	0.14625	-0.27571	0.16403		158.5	-0.26337	0.65358	0.11337	0.16786	0.460897	0.266099		158.5	0.16786	0.266099	8.5
8.6	294.465	301.295	293.245		8.6	0.14504	-0.43725	0.16444		158.6	-0.25311	0.44973	0.09957	0.09873	0.351421	0.202893		158.6	0.09873	0.202893	8.6
8.7	294.481	301.196	293.262		8.7	0.14723	-0.54064	0.1651		158.7	-0.25074	0.27	0.08535	0.03487	0.264015	0.152429		158.7	0.03487	0.152429	8.7
8.8	294.5	301.229	293.278		8.8	0.15192	-0.51189	0.16601		158.8	-0.25176	0.1419	0.06891	-0.01365	0.209414	0.120905		158.8	-0.01365	0.120905	8.8
8.9	294.522	301.358	293.294		8.9	0.16001	-0.38642	0.16566		158.9	-0.25578	0.07485	0.04905	-0.04396	0.183895	0.106172		158.9	-0.04396	0.106172	8.9
9	294.546	301.482	293.31		9	0.16936	-0.26723	0.1662		159	-0.25341	0.0432	0.03297	-0.05908	0.168372	0.0972099		159	-0.05908	0.0972099	9
9.1	294.566	301.596	293.329		9.1	0.17582	-0.15658	0.16962		159.1	-0.23598	-0.000114845	0.01725	-0.0729483	0.141456	0.0816698		159.1	-0.0729483	0.0816698	9.1
9.2	294.587	301.784	293.349		9.2	0.1824	0.0273	0.17316		159.2	-0.21402	-0.09693	0.00756	-0.10113	0.11085	0.0639991		159.2	-0.10113	0.0639991	9.2
9.3	294.604	302.072	293.368		9.3	0.18509	0.31154	0.17646		159.3	-0.19431	-0.27102	-0.000226814	-0.155186	0.139572	0.0805818		159.3	-0.155186	0.0805818	9.3
9.4	294.618	302.36	293.387		9.4	0.18451	0.59528	0.18013		159.4	-0.17574	-0.23181	-0.00915	-0.1389	0.115811	0.0668637		159.4	-0.1389	0.0668637	9.4
9.5	294.631	302.545	293.408		9.5	0.18405	0.77652	0.18481		159.5	-0.16734	0.20493	8.60727e-06	0.0125329	0.186451	0.107647		159.5	0.0125329	0.107647	9.5
9.6	294.644	302.601	293.427		9.6	0.18222	0.82813	0.18874		159.6	-0.16761	0.74307	0.0201	0.19852	0.480843	0.277615		159.6	0.19852	0.277615	9.6
9.7	294.654	302.548	293.446		9.7	0.17838	0.77084	0.19115		159.7	-0.16938	1.09995	0.04056	0.32371	0.68039	0.392823		159.7	0.32371	0.392823	9.7
9.8	294.663	302.42	293.468		9.8	0.17353	0.63856	0.19809		159.8	-0.18096	1.21827	0.06933	0.36888	0.746163	0.430797		159.8	0.36888	0.430797	9.8
9.9	294.674	302.245	293.495		9.9	0.17031	0.45968	0.2088		159.9	-0.19254	1.16931	0.10221	0.35966	0.716498	0.41367		159.9	0.35966	0.41367	9.9
10	294.685	302.049	293.521		10	0.16685	0.26008	0.21888		160	-0.19392	0.9696	0.13212	0.3026	0.600202	0.346527		160	0.3026	0.346527	10
10.1	294.696	301.85	293.548		10.1	0.16351	0.05658	0.23084		160.1	-0.19383	0.68964	0.1605	0.21877	0.444608	0.256695		160.1	0.21877	0.256695	10.1
10.2	294.706	301.68	293.574		10.2	0.15954	-0.11753	0.24079		160.2	-0.19749	0.4368	0.18624	0.14185	0.319466	0.184444		160.2	0.14185	0.184444	10.2
10.3	294.713	301.632	293.598		10.3	0.1528	-0.16917	0.24911		160.3	-0.20982	0.28608	0.2097	0.09532	0.267004	0.154155		160.3	0.09532	0.154155	10.3
10.4	294.723	301.725	293.62		10.4	0.14846	-0.0805	0.25492		160.4	-0.22704	0.23748	0.23622	0.08222	0.267828	0.15463		160.4	0.08222	0.15463	10.4
10.5	294.734	301.875	293.639		10.5	0.14537	0.0662	0.25847		160.5	-0.24012	0.21111	0.26685	0.07928	0.278009	0.160509		160.5	0.07928	0.160509	10.5
10.6	294.743	302.069	293.654		10.6	0.13989	0.25573	0.25787		160.6	-0.24339	0.14031	0.28995	0.06229	0.275097	0.158827		160.6	0.06229	0.158827	10.6
10.7	294.754	302.307	293.666		10.7	0.13655	0.48973	0.25363		160.7	-0.23991	0.00918	0.30516	0.02481	0.272871	0.157542		160.7	0.02481	0.157542	10.7
10.8	294.767	302.516	293.676		10.8	0.13597	0.69483	0.24776		160.8	-0.23265	-0.16377	0.31656	-0.02662	0.299191	0.172738		160.8	-0.02662	0.172738	10.8
10.9	294.781	302.658	293.683		10.9	0.1359	0.83287	0.2395		160.9	-0.23178	-0.35745	0.31443	-0.0916	0.357202	0.206231		160.9	-0.0916	0.206231	10.9
11	294.794	302.746	293.689		11	0.13456	0.91663	0.22973		161	-0.23394	-0.53604	0.29835	-0.15721	0.422454	0.243904		161	-0.15721	0.243904	11
11.1	294.805	302.775	293.695		11.1	0.13185	0.94137	0.21933		161.1	-0.22365	-0.70524	0.27624	-0.21755	0.490768	0.283345		161.1	-0.21755	0.283345	11.1
11.2	294.818	302.768	293.701		11.2	0.13014	0.9308	0.20982		161.2	-0.21714	-0.83973	0.25788	-0.26633	0.550456	0.317806		161.2	-0.26633	0.317806	11.2
11.3	294.827	302.746	293.708		11.3	0.12567	0.90416	0.20118		161.3	-0.21288	-0.92565	0.24897	-0.29652	0.59176	0.341653		161.3	-0.29652	0.341653	11.3
11.4	294.839	302.699	293.719		11.4	0.12308	0.8534	0.19581		161.4	-0.19392	-0.97989	0.24078	-0.31101	0.618701	0.357207		161.4	-0.31101	0.357207	11.4
11.5	294.852	302.632	293.731		11.5	0.12238	0.78217	0.1927		161.5	-0.18102	-1.05975	0.23298	-0.33593	0.660141	0.381132		161.5	-0.33593	0.381132	11.5
11.6	294.864	302.555	293.744		11.6	0.11942	0.70151	0.18984		161.6	-0.17487	-1.17921	0.22821	-0.37529	0.724799	0.418463		161.6	-0.37529	0.418463	11.6
11.7	294.875	302.47	293.759		11.7	0.11645	0.61219	0.18899		161.7	-0.16497	-1.24776	0.2208	-0.39731	0.76135	0.439566		161.7	-0.39731	0.439566	11.7
11.8	294.888	302.365	293.776		11.8	0.11499	0.50353	0.1899		161.8	-0.14904	-1.24926	0.20169	-0.39887	0.75705	0.437083		161.8	-0.39887	0.437083	11.8
11.9	294.898	302.245	293.79		11.9	0.11178	0.37979	0.1883		161.9	-0.13422	-1.26582	0.18222	-0.40594	0.761301	0.439537		161.9	-0.40594	0.439537	11.9
12	294.905	302.148	293.804		12	0.10454	0.27803	0.18632		162	-0.14355	-1.34004	0.16311	-0.44016	0.794259	0.458566		162	-0.44016	0.458566	12
12.1	294.911	302.078	293.818		12.1	0.09618	0.20429	0.18484		162.1	-0.16605	-1.42368	0.13647	-0.48442	0.827367	0.477681		162.1	-0.48442	0.477681	12.1
12.2	294.919	302.007	293.834		12.2	0.0897	0.12941	0.18462		162.2	-0.1908	-1.49151	0.11586	-0.52215	0.853378	0.492698		162.2	-0.52215	0.492698	12.2
12.3	294.927	301.926	293.85		12.3	0.08359	0.04373	0.18453		162.3	-0.21369	-1.53708	0.10467	-0.5487	0.870637	0.502663		162.3	-0.5487	0.502663	12.3
12.4	294.936	301.873	293.861		12.4	0.07899	-0.01305	0.18054		162.4	-0.21471	-1.548	0.0999	-0.55427	0.874854	0.505097		162.4	-0.55427	0.505097	12.4
12.5	294.95	301.889	293.876		12.5	0.07817	-0.000505389	0.17931		162.5	-0.20328	-1.51935	0.10077	-0.54062	0.861131	0.497174		162.5	-0.54062	0.497174	12.5
12.6	294.964	301.968	293.907		12.6	0.07796	0.07435	0.19429		162.6	-0.19413	-1.49331	0.11934	-0.5227	0.855061	0.493669		162.6	-0.5227	0.493669	12.6
12.7	294.974	302.079	293.96		12.7	0.07462	0.1811	0.23213		162.7	-0.17706	-1.479	0.14019	-0.50529	0.858047	0.495394		162.7	-0.50529	0.495394	12.7
12.8	294.985	302.169	294.029		12.8	0.07116	0.26713	0.28541		162.8	-0.15285	-1.46013	0.15087	-0.48737	0.856013	0.494219		162.8	-0.48737	0.494219	12.8
12.9	294.996	302.201	294.094		12.9	0.06807	0.29488	0.33443		162.9	-0.13278	-1.44807	0.15399	-0.47562	0.854285	0.493222		162.9	-0.47562	0.493222	12.9
13	295.003	302.2	294.142		13	0.06108	0.28946	0.36624		163	-0.11193	-1.42128	0.153	-0.46007	0.842906	0.486652		163	-0.46007	0.486652	13
13.1	295.008	302.196	294.171		13.1	0.05209	0.28229	0.37984		163.1	-0.07791	-1.35723	0.14481	-0.43011	0.810595	0.467997		163.1	-0.43011	0.467997	13.1
13.2	295.011	302.178	294.186		13.2	0.04083	0.26017	0.37849		163.2	-0.03408	-1.29276	0.13287	-0.39799	0.779377	0.449973		163.2	-0.39799	0.449973	13.2
13.3	295.013	302.128	294.191		13.3	0.0287	0.20627	0.36809		163.3	0.00522	-1.2822	0.12993	-0.38235	0.781784	0.451363		163.3	-0.38235	0.451363	13.3
13.4	295.021	302.057	294.193		13.4	0.02234	0.13052	0.3538		163.4	0.03696	-1.34472	0.13377	-0.39133	0.827078	0.477513		163.4	-0.39133	0.477513	13.4
13.5	295.021	302.056	294.194		13.5	0.0082	0.1256	0.33964		163.5	0.06987	-1.30215	0.141	-0.36376	0.813447	0.469644		163.5	-0.36376	0.469644	13.5
13.6	295.033	302.154	294.198		13.6	0.00624	0.21992	0.32748		163.6	0.09408	-0.81903	0.1554	-0.18985	0.545748	0.315088		163.6	-0.18985	0.315088	13.6
13.7	295.042	302.259	294.204		13.7	0.000388806	0.32078	0.31797		163.7	0.11229	-0.12564	0.17241	0.05302	0.157617	0.0910003		163.7	0.05302	0.0910003	13.7
13.8	295.055	302.309	294.211		13.8	-0.000565816	0.36648	0.30921		163.8	0.12594	0.54738	0.19434	0.28922	0.226174	0.130581		163.8	0.28922	0.130581	13.8
13.9	295.071	302.299	294.218		13.9	0.00149	0.35228	0.30007		163.9	0.12306	1.032	0.20985	0.45497	0.501603	0.289601		163.9	0.45497	0.289601	13.9
14	295.089	302.271	294.224		14	0.00519	0.32074	0.29068		164	0.1077	1.31727	0.2133	0.54609	0.669945	0.386793		164	0.54609	0.386793	14
14.1	295.109	302.264	294.228		14.1	0.01114	0.3098	0.27902		164.1	0.09537	1.51662	0.21903	0.61034	0.787293	0.454544		164.1	0.61034	0.454544	14.1
14.2	295.126	302.267	294.231		14.2	0.01433	0.30828	0.26574		164.2	0.09963	1.65078	0.20742	0.65261	0.866119	0.500054		164.2	0.65261	0.500054	14.2
14.3	295.141	302.243	294.237		14.3	0.01501	0.28013	0.25597		164.3	0.10764	1.66098	0.20823	0.65895	0.86924	0.501856		164.3	0.65895	0.501856	14.3
14.4	295.154	302.178	294.244		14.4	0.01355	0.21128	0.24721		164.4	0.11943	1.55625	0.19173	0.62247	0.809485	0.467356		164.4	0.62247	0.467356	14.4
14.5	295.165	302.079	294.25		14.5	0.01059	0.10827	0.23707		164.5	0.138	1.38216	0.1722	0.56412	0.70865	0.409139		164.5	0.56412	0.409139	14.5
14.6	295.176	301.96	294.258		14.6	0.00762	-0.01447	0.23006		164.6	0.14679	1.15419	0.1587	0.48656	0.578215	0.333833		164.6	0.48656	0.333833	14.6
14.7	295.187	301.838	294.269		14.7	0.00391	-0.14084	0.22469		164.7	0.14427	0.84786	0.1452	0.37911	0.40595	0.234375		164.7	0.37911	0.234375	14.7
14.8	295.195	301.724	294.278		14.8	-0.00182	-0.25893	0.21794		164.8	0.14022	0.50835	0.12831	0.25896	0.21606	0.124742		164.8	0.25896	0.124742	14.8
14.9	295.202	301.62	294.29		14.9	-0.00881	-0.36621	0.21432		164.9	0.126	0.2265	0.10725	0.15325	0.0641254	0.0370228		164.9	0.15325	0.0370228	14.9
15	295.206	301.532	294.306		15	-0.01931	-0.45867	0.21398		165	0.10425	0.0011631	0.09639	0.0672677	0.057383	0.0331301		165	0.0672677	0.0331301	15
15.1	295.209	301.455	294.321		15.1	-0.02993	-0.53932	0.21351		165.1	0.09534	-0.23508	0.08892	-0.01694	0.188942	0.109086		165.1	-0.01694	0.109086	15.1
15.2	295.218	301.424	294.338		15.2	-0.03516	-0.57438	0.21442		165.2	0.1026	-0.51054	0.07467	-0.11109	0.346216	0.199888		165.2	-0.11109	0.199888	15.2
15.3	295.226	301.506	294.355		15.3	-0.04139	-0.49664	0.21633		165.3	0.10572	-0.73623	0.06609	-0.18814	0.475073	0.274284		165.3	-0.18814	0.274284	15.3
15.4	295.237	301.661	294.37		15.4	-0.04486	-0.34618	0.21548		165.4	0.09981	-0.83871	0.06765	-0.22375	0.532814	0.30762		165.4	-0.22375	0.30762	15.4
15.5	295.254	301.795	294.386		15.5	-0.04229	-0.21631	0.21539		165.5	0.10254	-0.82551	0.06018	-0.22093	0.52401	0.302537		165.5	-0.22093	0.302537	15.5
15.6	295.272	301.873	294.403		15.6	-0.03822	-0.14209	0.21705		165.6	0.11922	-0.66687	0.05196	-0.16523	0.435733	0.25157		165.6	-0.16523	0.25157	15.6
15.7	295.29	301.942	294.418		15.7	-0.0339	-0.07678	0.21557		165.7	0.14346	-0.4434	0.05541	-0.08151	0.316483	0.182722		165.7	-0.08151	0.182722	15.7
15.8	295.308	302.043	294.43		15.8	-0.03046	0.02055	0.21246		165.8	0.16956	-0.32316	0.05547	-0.03271	0.257924	0.148913		165.8	-0.03271	0.148913	15.8
15.9	295.327	302.134	294.443		15.9	-0.02551	0.10696	0.2091		165.9	0.1968	-0.25983	0.04461	-0.00614	0.232507	0.134238		165.9	-0.00614	0.134238	15.9
16	295.349	302.177	294.459		16	-0.01767	0.14551	0.20963		166	0.21312	-0.12606	0.03225	0.03977	0.169715	0.097985		166	0.03977	0.097985	16
16.1	295.369	302.167	294.473		16.1	-0.01134	0.13155	0.2079		166.1	0.20457	0.02922	0.02703	0.08694	0.101876	0.0588184		166.1	0.08694	0.0588184	16.1
16.2	295.39	302.11	294.483		16.2	-0.00526	0.07125	0.20203		166.2	0.18168	0.14793	0.01503	0.11488	0.0881038	0.0508668		166.2	0.11488	0.0508668	16.2
16.3	295.407	302.031	294.499		16.3	-0.0022	-0.01217	0.20206		166.3	0.14787	0.30093	-0.00636	0.14748	0.153645	0.0887072		166.3	0.14748	0.0887072	16.3
16.4	295.42	301.951	294.517		16.4	-0.00265	-0.09634	0.20473		166.4	0.102	0.46224	-0.01572	0.18284	0.249024	0.143774		166.4	0.18284	0.143774	16.4
16.5	295.433	301.867	294.532		16.5	-0.00386	-0.18403	0.20363		166.5	0.05652	0.47808	-0.02055	0.17135	0.268416	0.15497		166.5	0.17135	0.15497	16.5
16.6	295.445	301.779	294.544		16.6	-0.00657	-0.27624	0.19989		166.6	0.01104	0.40764	-0.02691	0.13059	0.240681	0.138958		166.6	0.13059	0.138958	16.6
16.7	295.455	301.691	294.559		16.7	-0.01079	-0.36858	0.19879		166.7	-0.03861	0.39444	-0.02382	0.11067	0.245863	0.141949		166.7	0.11067	0.141949	16.7
16.8	295.466	301.606	294.576		16.8	-0.01376	-0.45752	0.19957		166.8	-0.08898	0.42237	-0.01095	0.10748	0.275479	0.159048		166.8	0.10748	0.159048	16.8
16.9	295.477	301.526	294.591		16.9	-0.01647	-0.54144	0.19885		166.9	-0.12732	0.43443	0.00459	0.1039	0.293748	0.169595		166.9	0.1039	0.169595	16.9
17	295.485	301.453	294.609		17	-0.0227	-0.6182	0.20139		167	-0.16149	0.4092	0.01293	0.08688	0.292444	0.168842		167	0.08688	0.168842	17
17.1	295.49	301.39	294.631		17.1	-0.03182	-0.68529	0.2077		167.1	-0.19266	0.32592	0.01791	0.05039	0.260811	0.150579		167.1	0.05039	0.150579	17.1
17.2	295.494	301.337	294.653		17.2	-0.04182	-0.74208	0.21351		167.2	-0.20763	0.31767	0.02436	0.0448	0.263246	0.151985		167.2	0.0448	0.151985	17.2
17.3	295.496	301.294	294.676		17.3	-0.05395	-0.78907	0.22095		167.3	-0.21093	0.4635	0.03273	0.0951	0.341513	0.197173		167.3	0.0951	0.197173	17.3
17.4	295.498	301.265	294.702		17.4	-0.06621	-0.82224	0.23116		167.4	-0.21345	0.60069	0.04788	0.14504	0.415675	0.23999		167.4	0.14504	0.23999	17.4
17.5	295.503	301.247	294.731		17.5	-0.07558	-0.84411	0.24425		167.5	-0.21522	0.63915	0.06	0.16131	0.436102	0.251784		167.5	0.16131	0.251784	17.5
17.6	295.507	301.236	294.763		17.6	-0.08545	-0.85995	0.26048		167.6	-0.20118	0.55926	0.06156	0.13988	0.386222	0.222986		167.6	0.13988	0.222986	17.6
17.7	295.512	301.228	294.8		17.7	-0.09533	-0.87202	0.28187		167.7	-0.18975	0.36975	0.0522	0.0774	0.2806	0.162004		167.7	0.0774	0.162004	17.7
17.8	295.519	301.225	294.837		17.8	-0.10256	-0.87907	0.3035		167.8	-0.19191	0.14478	0.03042	-0.00557	0.171206	0.0988458		167.8	-0.00557	0.0988458	17.8
17.9	295.527	301.224	294.871		17.9	-0.10804	-0.88322	0.32124		167.9	-0.19068	-0.08844	0.00675	-0.09079	0.098736	0.0570052		167.9	-0.09079	0.0570052	17.9
18	295.537	301.229	294.91		18	-0.11289	-0.88311	0.34413		168	-0.17097	-0.33375	-0.01656	-0.17376	0.158613	0.0915755		168	-0.17376	0.0915755	18
18.1	295.546	301.238	294.954		18.1	-0.11786	-0.87722	0.37318		168.1	-0.12867	-0.58698	-0.03759	-0.25108	0.294441	0.169996		168.1	-0.25108	0.169996	18.1
18.2	295.554	301.273	294.997		18.2	-0.12334	-0.84633	0.39997		168.2	-0.06111	-0.8466	-0.05298	-0.32023	0.455868	0.263195		168.2	-0.32023	0.263195	18.2
18.3	295.567	301.354	295.031		18.3	-0.1253	-0.76973	0.41859		168.3	0.02493	-1.04517	-0.06384	-0.36136	0.593858	0.342864		168.3	-0.36136	0.342864	18.3
18.4	295.578	301.453	295.054		18.4	-0.12851	-0.6744	0.42565		168.4	0.10116	-1.13898	-0.06981	-0.36921	0.672099	0.388037		168.4	-0.36921	0.388037	18.4
18.5	295.587	301.539	295.07		18.5	-0.13361	-0.59289	0.4253		168.5	0.16194	-1.11447	-0.075	-0.34251	0.678953	0.391994		168.5	-0.34251	0.391994	18.5
18.6	295.6	301.597	295.077		18.6	-0.13381	-0.53927	0.41679		168.6	0.20085	-0.99348	-0.08661	-0.29308	0.623361	0.359897		168.6	-0.29308	0.359897	18.6
18.7	295.615	301.631	295.073		18.7	-0.13351	-0.50901	0.3971		168.7	0.21792	-0.8514	-0.09597	-0.24315	0.549643	0.317337		168.7	-0.24315	0.317337	18.7
18.8	295.628	301.745	295.062		18.8	-0.13472	-0.39912	0.37038		168.8	0.22254	-0.73269	-0.09441	-0.20152	0.486539	0.280904		168.8	-0.20152	0.280904	18.8
18.9	295.641	302	295.045		18.9	-0.1358	-0.14766	0.33725		168.9	0.21963	-0.669	-0.09471	-0.18136	0.450607	0.260158		168.9	-0.18136	0.260158	18.9
19	295.654	302.285	295.026		19	-0.13726	0.13344	0.30261		169	0.21033	-0.38937	-0.0984	-0.09248	0.299894	0.173144		169	-0.09248	0.173144	19
19.1	295.662	302.52	295.016		19.1	-0.14348	0.36392	0.27651		169.1	0.18141	0.26106	-0.10476	0.11257	0.192381	0.111071		169.1	0.11257	0.111071	19.1
19.2	295.665	302.696	295.013		19.2	-0.15411	0.53625	0.25758		169.2	0.14949	0.98232	-0.10809	0.34124	0.569934	0.329051		169.2	0.34124	0.329051	19.2
19.3	295.673	302.795	295.012		19.3	-0.16009	0.63082	0.24077		169.3	0.13227	1.51818	-0.11328	0.51239	0.87965	0.507866		169.3	0.51239	0.507866	19.3
19.4	295.682	303.099	295.016		19.4	-0.16544	0.93088	0.229		169.4	0.11844	1.76691	-0.1155	0.58995	1.02597	0.592342		169.4	0.58995	0.592342	19.4
19.5	295.687	303.279	295.022		19.5	-0.17456	1.1066	0.2191		169.5	0.10122	1.70211	-0.11241	0.56364	0.991713	0.572566		169.5	0.56364	0.572566	19.5
19.6	295.693	303.37	295.026		19.6	-0.1823	1.19376	0.20783		169.6	0.09039	1.4244	-0.1146	0.46673	0.835676	0.482478		169.6	0.46673	0.482478	19.6
19.7	295.699	303.372	295.032		19.7	-0.19117	1.19211	0.19769		169.7	0.0807	1.07508	-0.11754	0.34608	0.639066	0.368965		169.7	0.34608	0.368965	19.7
19.8	295.703	303.365	295.043		19.8	-0.20142	1.18117	0.19282		169.8	0.06912	0.69489	-0.10881	0.2184	0.422134	0.243719		169.8	0.2184	0.243719	19.8
19.9	295.709	303.445	295.054		19.9	-0.20953	1.2564	0.18858		169.9	0.05529	0.29922	-0.08577	0.08958	0.194772	0.112452		169.9	0.08958	0.112452	19.9
20	295.715	303.584	295.061		20	-0.21689	1.39154	0.17969		170	0.04071	-0.09303	-0.06987	-0.04073	0.0714734	0.0412652		170	-0.04073	0.0412652	20
20.1	295.719	303.672	295.074		20.1	-0.22702	1.47606	0.17721		170.1	0.03252	-0.45213	-0.07095	-0.16352	0.255242	0.147364		170.1	-0.16352	0.147364	20.1
20.2	295.725	303.664	295.081		20.2	-0.23576	1.46324	0.16832		170.2	0.02208	-0.76602	-0.07917	-0.27437	0.42878	0.247557		170.2	-0.27437	0.247557	20.2
20.3	295.735	303.561	295.085		20.3	-0.24023	1.35709	0.15629		170.3	0.01881	-0.94764	-0.08511	-0.33798	0.530532	0.306303		170.3	-0.33798	0.306303	20.3
20.4	295.745	303.389	295.092		20.4	-0.2437	1.18059	0.14702		170.4	0.02682	-0.96042	-0.09033	-0.34131	0.539355	0.311397		170.4	-0.34131	0.311397	20.4
20.5	295.754	303.212	295.101		20.5	-0.2493	0.9992	0.14027		170.5	0.04011	-0.83796	-0.09216	-0.29667	0.473413	0.273325		170.5	-0.29667	0.273325	20.5
20.6	295.763	303.088	295.106		20.6	-0.25465	0.87169	0.13013		170.6	0.06171	-0.48258	-0.08454	-0.16847	0.281684	0.162631		170.6	-0.16847	0.162631	20.6
20.7	295.774	303.007	295.111		20.7	-0.25774	0.78677	0.11885		170.7	0.08442	0.08946	-0.08373	0.03005	0.0985686	0.0569086		170.7	0.03005	0.0569086	20.7
20.8	295.782	302.948	295.119		20.8	-0.26334	0.72295	0.1116		170.8	0.09585	0.60423	-0.09195	0.20271	0.360182	0.207951		170.8	0.20271	0.207951	20.8
20.9	295.789	302.889	295.127		20.9	-0.27058	0.66051	0.10334		170.9	0.08841	0.91587	-0.09414	0.30338	0.538228	0.310746		170.9	0.30338	0.310746	20.9
21	295.798	302.839	295.131		21	-0.27605	0.60686	0.09206		171	0.06741	1.06248	-0.09747	0.34414	0.627539	0.36231		171	0.34414	0.36231	21
21.1	295.804	302.861	295.139		21.1	-0.28429	0.62418	0.08355		171.1	0.03324	1.038	-0.10194	0.3231	0.6228	0.359574		171.1	0.3231	0.359574	21.1
21.2	295.804	302.951	295.146		21.2	-0.29831	0.71008	0.07529		171.2	-0.01413	0.84621	-0.0996	0.24416	0.523139	0.302034		171.2	0.24416	0.302034	21.2
21.3	295.804	303.062	295.154		21.3	-0.31258	0.81734	0.06753		171.3	-0.06264	0.57303	-0.08823	0.14072	0.37461	0.216281		171.3	0.14072	0.216281	21.3
21.4	295.807	303.174	295.163		21.4	-0.32321	0.92498	0.06028		171.4	-0.09948	0.28929	-0.07611	0.0379	0.218023	0.125876		171.4	0.0379	0.125876	21.4
21.5	295.81	303.256	295.171		21.5	-0.33408	1.00334	0.05214		171.5	-0.13968	-0.02838	-0.06171	-0.07659	0.0571225	0.0329797		171.5	-0.07659	0.0329797	21.5
21.6	295.815	303.277	295.178		21.6	-0.34333	1.02016	0.04351		171.6	-0.17649	-0.24879	-0.05073	-0.15867	0.100225	0.0578651		171.6	-0.15867	0.0578651	21.6
21.7	295.825	303.233	295.185		21.7	-0.34768	0.97229	0.035		171.7	-0.20316	-0.16398	-0.03972	-0.13562	0.085331	0.0492659		171.7	-0.13562	0.0492659	21.7
21.8	295.835	303.152	295.192		21.8	-0.35215	0.88699	0.02648		171.8	-0.22113	0.12543	-0.03552	-0.04374	0.173426	0.100128		171.8	-0.04374	0.100128	21.8
21.9	295.844	303.079	295.198		21.9	-0.357	0.81023	0.01634		171.9	-0.23196	0.42654	-0.03243	0.05405	0.337661	0.194948		171.9	0.05405	0.194948	21.9
22	295.854	303.048	295.203		22	-0.36084	0.7753	0.00557		172	-0.23409	0.60138	-0.03048	0.11227	0.435644	0.251519		172	0.11227	0.251519	22
22.1	295.867	303.055	295.211		22.1	-0.36205	0.77755	-0.00257		172.1	-0.21024	0.57276	-0.03795	0.10819	0.411449	0.23755		172.1	0.10819	0.23755	22.1
22.2	295.879	303.146	295.222		22.2	-0.36401	0.86483	-0.00718		172.2	-0.17283	0.39681	-0.05145	0.05751	0.300044	0.173231		172.2	0.05751	0.173231	22.2
22.3	295.889	303.361	295.233		22.3	-0.36848	1.07609	-0.01205		172.3	-0.1407	0.17487	-0.06909	-0.01164	0.165443	0.0955187		172.3	-0.01164	0.0955187	22.3
22.4	295.902	303.595	295.245		22.4	-0.36956	1.3062	-0.01541		172.4	-0.10479	-0.04065	-0.0894	-0.07828	0.0334847	0.0193324		172.4	-0.07828	0.0193324	22.4
22.5	295.912	303.749	295.259		22.5	-0.37403	1.45541	-0.01739		172.5	-0.07002	-0.26184	-0.10968	-0.14718	0.101259	0.058462		172.5	-0.14718	0.058462	22.5
22.6	295.914	303.865	295.272		22.6	-0.38629	1.56782	-0.02		172.6	-0.0552	-0.31797	-0.12279	-0.16532	0.13645	0.0787795		172.6	-0.16532	0.0787795	22.6
22.7	295.91	304.038	295.283		22.7	-0.40382	1.73713	-0.02449		172.7	-0.05058	-0.14199	-0.13968	-0.11075	0.0521215	0.0300924		172.7	-0.11075	0.0300924	22.7
22.8	295.901	304.294	295.295		22.8	-0.42714	1.98858	-0.02836		172.8	-0.04182	0.06492	-0.15846	-0.04512	0.111727	0.0645054		172.8	-0.04512	0.0645054	22.8
22.9	295.888	304.604	295.306		22.9	-0.45485	2.2943	-0.0336		172.9	-0.03981	0.17646	-0.16632	-0.00989	0.173338	0.100077		172.9	-0.00989	0.100077	22.9
23	295.874	304.992	295.315		23	-0.48281	2.67916	-0.04061		173	-0.048	0.1569	-0.17604	-0.02238	0.167942	0.0969614		173	-0.02238	0.0969614	23
23.1	295.862	305.447	295.325		23.1	-0.50851	3.12983	-0.04598		173.1	-0.03885	0.05328	-0.18162	-0.05573	0.118356	0.068333		173.1	-0.05573	0.068333	23.1
23.2	295.851	305.841	295.334		23.2	-0.53408	3.51971	-0.0526		173.2	-0.015	-0.10311	-0.18495	-0.10102	0.0849943	0.0490715		173.2	-0.10102	0.0490715	23.2
23.3	295.843	306.064	295.344		23.3	-0.55601	3.73863	-0.0586		173.3	0.01677	-0.33672	-0.18753	-0.16916	0.17746	0.102456		173.3	-0.16916	0.102456	23.3
23.4	295.842	306.079	295.353		23.4	-0.57078	3.74942	-0.0651		173.4	0.0651	-0.63213	-0.18141	-0.24948	0.353564	0.20413		173.4	-0.24948	0.20413	23.4
23.5	295.847	305.922	295.368		23.5	-0.58041	3.58813	-0.06671		173.5	0.1206	-0.94338	-0.18474	-0.33584	0.547847	0.3163		173.5	-0.33584	0.3163	23.5
23.6	295.859	305.684	295.386		23.6	-0.58236	3.34644	-0.06416		173.6	0.16293	-1.22484	-0.19071	-0.41754	0.721156	0.416359		173.6	-0.41754	0.416359	23.6
23.7	295.88	305.45	295.404		23.7	-0.57553	3.10853	-0.06213		173.7	0.19959	-1.45056	-0.19179	-0.48092	0.862233	0.49781		173.7	-0.48092	0.49781	23.7
23.8	295.905	305.265	295.425		23.8	-0.56455	2.91922	-0.05682		173.8	0.23925	-1.6446	-0.19434	-0.53323	0.986589	0.569607		173.8	-0.53323	0.569607	23.8
23.9	295.929	305.109	295.444		23.9	-0.55496	2.75905	-0.05302		173.9	0.27027	-1.79985	-0.19428	-0.57462	1.08621	0.627121		173.9	-0.57462	0.627121	23.9
24	295.951	304.935	295.459		24	-0.54737	2.5813	-0.05475		174	0.28206	-1.89591	-0.19497	-0.60294	1.14487	0.660989		174	-0.60294	0.660989	24
24.1	295.974	304.729	295.468		24.1	-0.53865	2.37102	-0.06138		174.1	0.28857	-1.97241	-0.19302	-0.62562	1.19095	0.687596		174.1	-0.62562	0.687596	24.1
24.2	295.997	304.492	295.476		24.2	-0.52931	2.12997	-0.06913		174.2	0.29658	-2.03757	-0.19974	-0.64691	1.22965	0.709938		174.2	-0.64691	0.709938	24.2
24.3	296.018	304.237	295.485		24.3	-0.52273	1.87107	-0.07551		174.3	0.28578	-2.09673	-0.21513	-0.67536	1.25616	0.725246		174.3	-0.67536	0.725246	24.3
24.4	296.038	303.976	295.494		24.4	-0.51665	1.6064	-0.08201		174.4	0.26253	-2.15775	-0.21468	-0.7033	1.28199	0.740158		174.4	-0.7033	0.740158	24.4
24.5	296.059	303.724	295.504		24.5	-0.50944	1.35002	-0.08814		174.5	0.22794	-2.21427	-0.20784	-0.73139	1.30257	0.752036		174.5	-0.73139	0.752036	24.5
24.6	296.08	303.497	295.515		24.6	-0.50311	1.11914	-0.09288		174.6	0.18021	-2.23308	-0.2025	-0.75179	1.29703	0.748839		174.6	-0.75179	0.748839	24.6
24.7	296.1	303.295	295.528		24.7	-0.49753	0.9135	-0.09574		174.7	0.13284	-2.24022	-0.19827	-0.76855	1.28521	0.742017		174.7	-0.76855	0.742017	24.7
24.8	296.122	303.143	295.539		24.8	-0.48906	0.75723	-0.10061		174.8	0.10167	-2.32125	-0.18879	-0.80279	1.32302	0.763846		174.8	-0.80279	0.763846	24.8
24.9	296.144	303.104	295.549		24.9	-0.4811	0.71376	-0.1061		174.9	0.0882	-2.35929	-0.18459	-0.81856	1.34126	0.774379		174.9	-0.81856	0.774379	24.9
25	296.164	303.153	295.563		25	-0.47577	0.75909	-0.10859		175	0.08229	-2.07663	-0.19131	-0.72855	1.17546	0.678652		175	-0.72855	0.678652	25
25.1	296.185	303.207	295.57		25.1	-0.46831	0.80894	-0.11697		175.1	0.08316	-1.49178	-0.1965	-0.53504	0.840277	0.485134		175.1	-0.53504	0.485134	25.1
25.2	296.209	303.267	295.576		25.2	-0.45834	0.86457	-0.12712		175.2	0.08892	-0.86814	-0.20286	-0.32736	0.490526	0.283206		175.2	-0.32736	0.283206	25.2
25.3	296.236	303.376	295.584		25.3	-0.4461	0.96982	-0.13437		175.3	0.09579	-0.2859	-0.2073	-0.13247	0.201548	0.116364		175.3	-0.13247	0.116364	25.3
25.4	296.264	303.503	295.591		25.4	-0.43186	1.09278	-0.14351		175.4	0.09741	0.21264	-0.19593	0.03804	0.210656	0.121622		175.4	0.03804	0.121622	25.4
25.5	296.295	303.584	295.599		25.5	-0.41535	1.16977	-0.15076		175.5	0.09978	0.58875	-0.174	0.17151	0.386401	0.223089		175.5	0.17151	0.223089	25.5
25.6	296.327	303.6	295.609		25.6	-0.39785	1.18169	-0.15701		175.6	0.09651	0.91659	-0.15999	0.28437	0.562339	0.324666		175.6	0.28437	0.324666	25.6
25.7	296.36	303.555	295.619		25.7	-0.37883	1.13243	-0.16264		175.7	0.07851	1.18491	-0.13581	0.37587	0.708797	0.409224		175.7	0.37587	0.409224	25.7
25.8	296.398	303.465	295.63		25.8	-0.35479	1.03872	-0.16554		175.8	0.06771	1.30401	-0.1071	0.42154	0.769223	0.444111		175.8	0.42154	0.444111	25.8
25.9	296.439	303.352	295.641		25.9	-0.32748	0.92164	-0.164		175.9	0.07308	1.2588	-0.08367	0.41607	0.734022	0.423788		175.9	0.41607	0.423788	25.9
26	296.48	303.228	295.655		26	-0.30092	0.79363	-0.15895		176	0.07848	1.06134	-0.06213	0.35923	0.612096	0.353394		176	0.35923	0.353394	26
26.1	296.523	303.101	295.669		26.1	-0.27186	0.66273	-0.15415		176.1	0.08046	0.73314	-0.04965	0.25465	0.41946	0.242175		176.1	0.25465	0.242175	26.1
26.2	296.565	302.982	295.68		26.2	-0.24405	0.54	-0.15174		176.2	0.08472	0.34467	-0.04542	0.12799	0.198612	0.114669		176.2	0.12799	0.114669	26.2
26.3	296.6	302.876	295.695		26.3	-0.2229	0.42983	-0.14593		176.3	0.08067	-0.05778	-0.05517	-0.01076	0.0791915	0.0457212		176.3	-0.01076	0.0457212	26.3
26.4	296.633	302.782	295.711		26.4	-0.20488	0.33133	-0.13937		176.4	0.05328	-0.50733	-0.08448	-0.17951	0.292137	0.168665		176.4	-0.17951	0.168665	26.4
26.5	296.666	302.698	295.728		26.5	-0.18612	0.24327	-0.13131		176.5	0.0123	-1.02018	-0.11268	-0.37352	0.5635	0.325337		176.5	-0.37352	0.325337	26.5
26.6	296.695	302.63	295.748		26.6	-0.17099	0.17116	-0.12061		176.6	-0.02262	-1.58691	-0.13599	-0.58184	0.87226	0.5036		176.6	-0.58184	0.5036	26.6
26.7	296.72	302.581	295.766		26.7	-0.16027	0.11851	-0.11141		176.7	-0.05946	-2.10087	-0.16305	-0.77446	1.14987	0.663879		176.7	-0.77446	0.663879	26.7
26.8	296.744	302.544	295.784		26.8	-0.15055	0.07755	-0.10347		176.8	-0.09702	-2.36541	-0.18183	-0.88142	1.28587	0.742399		176.8	-0.88142	0.742399	26.8
26.9	296.773	302.519	295.8		26.9	-0.13517	0.04852	-0.09641		176.9	-0.11991	-2.2998	-0.19155	-0.87042	1.2384	0.714989		176.9	-0.87042	0.714989	26.9
27	296.81	302.51	295.814		27	-0.11251	0.03545	-0.09098		177	-0.13224	-2.0511	-0.20016	-0.7945	1.08878	0.628606		177	-0.7945	0.628606	27
27.1	296.846	302.509	295.828		27.1	-0.0901	0.02991	-0.08593		177.1	-0.13854	-1.82046	-0.20499	-0.72133	0.952454	0.5499		177.1	-0.72133	0.5499	27.1
27.2	296.886	302.511	295.841		27.2	-0.06443	0.02851	-0.08301		177.2	-0.12711	-1.60527	-0.20568	-0.64602	0.831663	0.480161		177.2	-0.64602	0.480161	27.2
27.3	296.927	302.518	295.854		27.3	-0.03825	0.03164	-0.07834		177.3	-0.09648	-1.22616	-0.20559	-0.50941	0.623116	0.359756		177.3	-0.50941	0.359756	27.3
27.4	296.962	302.524	295.871		27.4	-0.01647	0.03376	-0.07077		177.4	-0.06207	-0.72648	-0.19914	-0.32923	0.350789	0.202528		177.4	-0.32923	0.202528	27.4
27.5	296.997	302.525	295.885		27.5	0.00343	0.02998	-0.06585		177.5	-0.02655	-0.30894	-0.19455	-0.17668	0.142041	0.0820072		177.5	-0.17668	0.0820072	27.5
27.6	297.03	302.518	295.896		27.6	0.02295	0.01929	-0.06406		177.6	0.01311	-0.08622	-0.19146	-0.08819	0.102299	0.0590625		177.6	-0.08819	0.0590625	27.6
27.7	297.061	302.502	295.908		27.7	0.03983	-0.000565014	-0.06127		177.7	0.04977	-0.11673	-0.18573	-0.08423	0.121067	0.0698981		177.7	-0.08423	0.0698981	27.7
27.8	297.089	302.505	295.921		27.8	0.05319	-0.00146	-0.05773		177.8	0.08229	-0.28818	-0.18078	-0.12889	0.190608	0.110048		177.8	-0.12889	0.110048	27.8
27.9	297.118	302.577	295.931		27.9	0.06844	0.06623	-0.05682		177.9	0.1167	-0.47469	-0.18297	-0.18032	0.295704	0.170725		177.9	-0.18032	0.170725	27.9
28	297.147	302.697	295.941		28	0.08294	0.18166	-0.05529		178	0.15825	-0.69324	-0.19233	-0.24244	0.427951	0.247078		178	-0.24244	0.247078	28
28.1	297.175	302.8	295.954		28.1	0.09668	0.281	-0.05225		178.1	0.20433	-0.96678	-0.19491	-0.31912	0.595353	0.343727		178.1	-0.31912	0.343727	28.1
28.2	297.204	302.86	295.964		28.2	0.11193	0.33739	-0.05071		178.2	0.25155	-1.23093	-0.18729	-0.38889	0.761524	0.439666		178.2	-0.38889	0.439666	28.2
28.3	297.228	302.895	295.97		28.3	0.12203	0.36815	-0.05458		178.3	0.29763	-1.45512	-0.18006	-0.44585	0.9061	0.523137		178.3	-0.44585	0.523137	28.3
28.4	297.247	302.916	295.973		28.4	0.1271	0.38534	-0.05995		178.4	0.33768	-1.6782	-0.17925	-0.50659	1.04705	0.604513		178.4	-0.50659	0.604513	28.4
28.5	297.268	302.914	295.974		28.5	0.13305	0.3788	-0.06872		178.5	0.36492	-1.9284	-0.17955	-0.58101	1.19821	0.691787		178.5	-0.58101	0.691787	28.5
28.6	297.288	302.887	295.969		28.6	0.13951	0.34763	-0.08238		178.6	0.38538	-2.136	-0.16557	-0.63873	1.32561	0.765343		178.6	-0.63873	0.765343	28.6
28.7	297.305	302.84	295.963		28.7	0.1417	0.29662	-0.09768		178.7	0.40698	-2.03916	-0.14025	-0.59081	1.2838	0.741205		178.7	-0.59081	0.741205	28.7
28.8	297.321	302.78	295.957		28.8	0.14363	0.23242	-0.11248		178.8	0.41649	-1.62801	-0.11304	-0.44152	1.06109	0.612623		178.8	-0.44152	0.612623	28.8
28.9	297.341	302.713	295.954		28.9	0.14959	0.16144	-0.12514		178.9	0.42225	-1.16751	-0.08622	-0.27716	0.811898	0.468749		178.9	-0.27716	0.468749	28.9
29	297.364	302.677	295.956		29	0.15893	0.12211	-0.13177		179	0.42801	-0.81744	-0.06732	-0.15225	0.627054	0.36203		179	-0.15225	0.36203	29
29.1	297.389	302.801	295.965		29.1	0.16941	0.2413	-0.13275		179.1	0.42171	-0.64293	-0.06009	-0.09377	0.533119	0.307796		179.1	-0.09377	0.307796	29.1
29.2	297.415	303.074	295.973		29.2	0.18177	0.5111	-0.13322		179.2	0.41052	-0.63012	-0.06267	-0.09409	0.521031	0.300817		179.2	-0.09409	0.300817	29.2
29.3	297.44	303.34	295.983		29.3	0.19224	0.77261	-0.13282		179.3	0.40572	-0.72093	-0.06561	-0.12694	0.565823	0.326678		179.3	-0.12694	0.326678	29.3
29.4	297.46	303.519	295.993		29.4	0.19782	0.94732	-0.13128		179.4	0.39678	-0.88104	-0.07308	-0.18578	0.646322	0.373154		179.4	-0.18578	0.373154	29.4
29.5	297.476	303.601	296.007		29.5	0.20038	1.02556	-0.12724		179.5	0.37581	-1.11468	-0.08733	-0.2754	0.762835	0.440423		179.5	-0.2754	0.440423	29.5
29.6	297.493	303.604	296.021		29.6	0.20332	1.02454	-0.12168		179.6	0.34839	-1.38975	-0.10611	-0.38249	0.901428	0.52044		179.6	-0.38249	0.52044	29.6
29.7	297.513	303.55	296.035		29.7	0.20852	0.96612	-0.11663		179.7	0.31233	-1.66104	-0.12489	-0.4912	1.03643	0.598382		179.7	-0.4912	0.598382	29.7
29.8	297.531	303.458	296.051		29.8	0.21309	0.87052	-0.11032		179.8	0.28002	-1.89618	-0.13914	-0.5851	1.15461	0.666614		179.8	-0.5851	0.666614	29.8
29.9	297.549	303.337	296.067		29.9	0.21666	0.7454	-0.10389		179.9	0.2598	-2.08947	-0.15225	-0.66064	1.25444	0.72425		179.9	-0.66064	0.72425	29.9
30	297.565	303.201	296.079		30	0.21859	0.60571	-0.10098		180	0.2403	-2.24883	-0.162	-0.72351	1.33619	0.771451		180	-0.72351	0.771451	30
30.1	297.578	303.074	296.09		30.1	0.21726	0.47418	-0.09869		180.1	0.21969	-2.35095	-0.17511	-0.76879	1.38434	0.799247		180.1	-0.76879	0.799247	30.1
30.2	297.592	302.958	296.106		30.2	0.21744	0.35471	-0.092		180.2	0.20397	-2.42328	-0.19314	-0.80415	1.4162	0.817641		180.2	-0.80415	0.817641	30.2
30.3	297.61	302.87	296.119		30.3	0.22101	0.26263	-0.08808		180.3	0.20031	-2.43873	-0.20928	-0.8159	1.42025	0.819985		180.3	-0.8159	0.819985	30.3
30.4	297.627	302.839	296.133		30.4	0.22382	0.22732	-0.08303		180.4	0.19779	-2.23635	-0.22014	-0.7529	1.30159	0.751473		180.4	-0.7529	0.751473	30.4
30.5	297.645	302.847	296.151		30.5	0.22739	0.23158	-0.07383		180.5	0.17376	-1.86252	-0.23778	-0.64218	1.07669	0.621628		180.5	-0.64218	0.621628	30.5
30.6	297.664	302.853	296.168		30.6	0.23234	0.23699	-0.06665		180.6	0.13281	-1.47363	-0.25317	-0.53133	0.838566	0.484146		180.6	-0.53133	0.484146	30.6
30.7	297.681	302.84	296.186		30.7	0.2354	0.2218	-0.0577		180.7	0.09108	-1.16046	-0.25761	-0.44233	0.645894	0.372907		180.7	-0.44233	0.372907	30.7
30.8	297.693	302.801	296.205		30.8	0.23319	0.18186	-0.04775		180.8	0.04257	-1.01121	-0.27564	-0.41476	0.540489	0.312052		180.8	-0.41476	0.312052	30.8
30.9	297.702	302.746	296.223		30.9	0.22809	0.12509	-0.03919		180.9	-0.00405	-1.05906	-0.30234	-0.45515	0.543852	0.313993		180.9	-0.45515	0.313993	30.9
31	297.708	302.683	296.239		31	0.21973	0.06066	-0.03237		181	-0.03897	-1.30701	-0.31923	-0.55507	0.666106	0.384576		181	-0.55507	0.384576	31
31.1	297.709	302.622	296.252		31.1	0.20671	-0.00239	-0.02795		181.1	-0.06714	-1.66722	-0.33234	-0.6889	0.857564	0.495115		181.1	-0.6889	0.495115	31.1
31.2	297.709	302.562	296.265		31.2	0.19257	-0.0633	-0.02428		181.2	-0.09567	-1.96869	-0.33981	-0.80139	1.01825	0.58789		181.2	-0.80139	0.58789	31.2
31.3	297.709	302.509	296.275		31.3	0.17842	-0.11769	-0.02338		181.3	-0.10536	-2.15895	-0.34353	-0.86928	1.12322	0.64849		181.3	-0.86928	0.64849	31.3
31.4	297.71	302.464	296.285		31.4	0.16516	-0.16478	-0.0226		181.4	-0.09168	-2.29347	-0.32988	-0.90501	1.20833	0.697627		181.4	-0.90501	0.697627	31.4
31.5	297.712	302.429	296.297		31.5	0.1529	-0.2007	-0.01968		181.5	-0.07989	-2.44683	-0.31173	-0.94615	1.30479	0.753319		181.5	-0.94615	0.753319	31.5
31.6	297.719	302.459	296.307		31.6	0.14592	-0.17281	-0.01902		181.6	-0.0711	-2.65368	-0.30525	-1.01001	1.42827	0.82461		181.6	-1.01001	0.82461	31.6
31.7	297.729	302.564	296.315		31.7	0.1422	-0.06917	-0.01963		181.7	-0.06459	-2.79273	-0.28485	-1.04739	1.51552	0.874983		181.7	-1.04739	0.874983	31.7
31.8	297.741	302.677	296.322		31.8	0.13949	0.04237	-0.02161		181.8	-0.05016	-2.56398	-0.26367	-0.95927	1.39381	0.804719		181.8	-0.95927	0.804719	31.8
31.9	297.756	302.755	296.33		31.9	0.14016	0.11888	-0.02284		181.9	-0.03273	-1.91619	-0.24024	-0.72972	1.03274	0.596252		181.9	-0.72972	0.596252	31.9
32	297.773	302.794	296.339		32	0.1436	0.15694	-0.02319		182	-0.01566	-1.19682	-0.2187	-0.47706	0.631543	0.364622		182	-0.47706	0.364622	32
32.1	297.789	302.802	296.347		32.1	0.14567	0.16335	-0.02467		182.1	0.01197	-0.58218	-0.20922	-0.25981	0.300288	0.173372		182.1	-0.25981	0.173372	32.1
32.2	297.802	302.792	296.355		32.2	0.14383	0.1513	-0.02577		182.2	0.04335	-0.10398	-0.19821	-0.08628	0.121749	0.0702917		182.2	-0.08628	0.0702917	32.2
32.3	297.814	302.773	296.364		32.3	0.142	0.13121	-0.02575		182.3	0.07548	0.18807	-0.18948	0.02469	0.193832	0.111909		182.3	0.02469	0.111909	32.3
32.4	297.826	302.742	296.372		32.4	0.13979	0.09894	-0.02722		182.4	0.09708	0.2823	-0.18678	0.0642	0.236262	0.136406		182.4	0.0642	0.136406	32.4
32.5	297.835	302.714	296.378		32.5	0.13444	0.06867	-0.02984		182.5	0.09528	0.19149	-0.1905	0.03209	0.19868	0.114708		182.5	0.03209	0.114708	32.5
32.6	297.841	302.769	296.388		32.6	0.12708	0.12219	-0.02893		182.6	0.0954	-0.04776	-0.21039	-0.05425	0.152998	0.0883336		182.6	-0.05425	0.0883336	32.6
32.7	297.85	303.019	296.399		32.7	0.12135	0.37078	-0.02765		182.7	0.09927	-0.35148	-0.23481	-0.16234	0.23395	0.135071		182.7	-0.16234	0.135071	32.7
32.8	297.859	303.423	296.409		32.8	0.116	0.77374	-0.02662		182.8	0.08844	-0.64275	-0.25548	-0.26993	0.365809	0.2112		182.8	-0.26993	0.2112	32.8
32.9	297.873	303.805	296.423		32.9	0.1158	1.15421	-0.02131		182.9	0.07614	-0.94911	-0.29499	-0.38932	0.519093	0.299699		182.9	-0.38932	0.299699	32.9
33	297.893	304.058	296.437		33	0.12162	1.40519	-0.01689		183	0.06984	-1.25658	-0.35145	-0.51273	0.677758	0.391304		183	-0.51273	0.391304	33
33.1	297.913	304.165	296.446		33.1	0.12758	1.51146	-0.01686		183.1	0.06279	-1.52412	-0.39849	-0.61994	0.816303	0.471293		183.1	-0.61994	0.471293	33.1
33.2	297.93	304.146	296.454		33.2	0.13102	1.49049	-0.01772		183.2	0.05271	-1.77657	-0.44325	-0.72237	0.946043	0.546198		183.2	-0.72237	0.546198	33.2
33.3	297.944	304.031	296.464		33.3	0.13082	1.37368	-0.01756		183.3	0.05019	-2.02791	-0.49671	-0.82481	1.0772	0.621922		183.3	-0.82481	0.621922	33.3
33.4	297.956	303.856	296.471		33.4	0.12811	1.19796	-0.01942		183.4	0.04878	-2.2668	-0.55503	-0.92435	1.20116	0.693488		183.4	-0.92435	0.693488	33.4
33.5	297.962	303.666	296.475		33.5	0.11999	1.00616	-0.02404		183.5	0.02967	-2.45256	-0.60396	-1.00895	1.28972	0.744621		183.5	-1.00895	0.744621	33.5
33.6	297.964	303.541	296.483		33.6	0.10786	0.87943	-0.02602		183.6	0.00264801	-2.59422	-0.64797	-1.07985	1.35123	0.780132		183.6	-1.07985	0.780132	33.6
33.7	297.968	303.501	296.491		33.7	0.09761	0.83798	-0.027		183.7	-0.01758	-2.70537	-0.69465	-1.1392	1.39795	0.807108		183.7	-1.1392	0.807108	33.7
33.8	297.971	303.483	296.497		33.8	0.08698	0.81827	-0.03024		183.8	-0.0435	-2.70498	-0.7383	-1.16226	1.38046	0.79701		183.8	-1.16226	0.79701	33.8
33.9	297.978	303.443	296.506		33.9	0.07924	0.77695	-0.03009		183.9	-0.09237	-2.38995	-0.78231	-1.08821	1.17894	0.680661		183.9	-1.08821	0.680661	33.9
34	297.99	303.367	296.517		34	0.07791	0.69996	-0.02818		184	-0.14991	-1.83411	-0.84441	-0.94281	0.846401	0.48867		184	-0.94281	0.48867	34
34.1	298.003	303.269	296.525		34.1	0.07645	0.59998	-0.02953		184.1	-0.20745	-1.35249	-0.92349	-0.82781	0.578485	0.333989		184.1	-0.82781	0.333989	34.1
34.2	298.015	303.16	296.531		34.2	0.07475	0.48945	-0.03239		184.2	-0.2601	-1.08759	-1.00707	-0.78492	0.456287	0.263437		184.2	-0.78492	0.263437	34.2
34.3	298.03	303.079	296.538		34.3	0.07555	0.40693	-0.0345		184.3	-0.31917	-1.07775	-1.10235	-0.83309	0.445238	0.257058		184.3	-0.83309	0.257058	34.3
34.4	298.047	303.091	296.548		34.4	0.07849	0.41774	-0.03385		184.4	-0.39366	-1.26843	-1.21911	-0.9604	0.49143	0.283727		184.4	-0.9604	0.283727	34.4
34.5	298.061	303.264	296.557		34.5	0.0832	0.58908	-0.03382		184.5	-0.48324	-1.52652	-1.33848	-1.11608	0.556062	0.321042		184.5	-1.11608	0.321042	34.5
34.6	298.071	303.595	296.565		34.6	0.09121	0.91856	-0.03467		184.6	-0.59052	-1.77222	-1.45863	-1.27379	0.61215	0.353425		184.6	-1.27379	0.353425	34.6
34.7	298.085	303.94	296.578		34.7	0.10173	1.26185	-0.03088		184.7	-0.70611	-1.99641	-1.58895	-1.43049	0.659584	0.380811		184.7	-1.43049	0.380811	34.7
34.8	298.1	304.17	296.595		34.8	0.11402	1.49034	-0.02356		184.8	-0.83373	-2.22777	-1.71738	-1.59296	0.705299	0.407205		184.8	-1.59296	0.407205	34.8
34.9	298.115	304.262	296.609		34.9	0.1258	1.58054	-0.01889		184.9	-0.9693	-2.46402	-1.84206	-1.75846	0.750859	0.433508		184.9	-1.75846	0.433508	34.9
35	298.129	304.236	296.623		35	0.13733	1.55304	-0.01359		185	-1.0992	-2.70177	-1.97613	-1.9257	0.802474	0.463309		185	-1.9257	0.463309	35
35.1	298.146	304.131	296.638		35.1	0.15149	1.4469	-0.00816		185.1	-1.22343	-2.94783	-2.11173	-2.09433	0.862332	0.497867		185.1	-2.09433	0.497867	35.1
35.2	298.159	303.986	296.649		35.2	0.16139	1.30083	-0.00575		185.2	-1.3458	-3.19728	-2.24091	-2.26133	0.925909	0.534574		185.2	-2.26133	0.534574	35.2
35.3	298.17	303.824	296.661		35.3	0.16915	1.13679	-0.00333		185.3	-1.46175	-3.47877	-2.36445	-2.43499	1.01036	0.583331		185.3	-2.43499	0.583331	35.3
35.4	298.18	303.667	296.676		35.4	0.17679	0.9789	0.00247		185.4	-1.55397	-3.81639	-2.48835	-2.61957	1.1369	0.656392		185.4	-2.61957	0.656392	35.4
35.5	298.184	303.548	296.689		35.5	0.17789	0.85832	0.00627		185.5	-1.63413	-4.1589	-2.61828	-2.80377	1.27256	0.734716		185.5	-2.80377	0.734716	35.5
35.6	298.187	303.46	296.698		35.6	0.17749	0.76902	0.00604		185.6	-1.71729	-4.37331	-2.73843	-2.94301	1.33978	0.77352		185.6	-2.94301	0.77352	35.6
35.7	298.19	303.4	296.711		35.7	0.17809	0.70685	0.01021		185.7	-1.79181	-4.44564	-2.86875	-3.0354	1.33474	0.770613		185.7	-3.0354	0.770613	35.7
35.8	298.194	303.362	296.723		35.8	0.17894	0.66717	0.01326		185.8	-1.85688	-4.4637	-3.02055	-3.11371	1.3059	0.753964		185.8	-3.11371	0.753964	35.8
35.9	298.196	303.315	296.73		35.9	0.17829	0.61869	0.01077		185.9	-1.92987	-4.50513	-3.18477	-3.20659	1.28777	0.743494		185.9	-3.20659	0.743494	35.9
36	298.195	303.242	296.738		36	0.17412	0.54433	0.01004		186	-2.01945	-4.60197	-3.35316	-3.32486	1.29149	0.745644		186	-3.32486	0.745644	36
36.1	298.194	303.148	296.748		36.1	0.16982	0.44925	0.01082		186.1	-2.11656	-4.77492	-3.51963	-3.47037	1.32986	0.767798		186.1	-3.47037	0.767798	36.1
36.2	298.194	303.049	296.756		36.2	0.16665	0.34827	0.0101		186.2	-2.22387	-4.94259	-3.68238	-3.61628	1.36056	0.785522		186.2	-3.61628	0.785522	36.2
36.3	298.192	302.95	296.766		36.3	0.16186	0.24817	0.0105		186.3	-2.34246	-5.00286	-3.83679	-3.72737	1.33357	0.769938		186.3	-3.72737	0.769938	36.3
36.4	298.189	302.852	296.777		36.4	0.15643	0.14819	0.01204		186.4	-2.45802	-4.96707	-3.98406	-3.80305	1.26428	0.729933		186.4	-3.80305	0.729933	36.4
36.5	298.188	302.758	296.785		36.5	0.15238	0.05336	0.01081		186.5	-2.57247	-4.76844	-4.13058	-3.82383	1.12966	0.652212		186.5	-3.82383	0.652212	36.5
36.6	298.183	302.672	296.79		36.6	0.14432	-0.03494	0.00707		186.6	-2.69181	-4.45191	-4.26768	-3.8038	0.967407	0.558533		186.6	-3.8038	0.558533	36.6
36.7	298.175	302.587	296.798		36.7	0.13374	-0.12085	0.00571		186.7	-2.81607	-4.16889	-4.39953	-3.79483	0.85544	0.493888		186.7	-3.79483	0.493888	36.7
36.8	298.171	302.51	296.808		36.8	0.1263	-0.19922	0.00712		186.8	-2.92824	-3.96162	-4.53963	-3.80983	0.816348	0.471319		186.8	-3.80983	0.471319	36.8
36.9	298.166	302.46	296.817		36.9	0.11849	-0.25084	0.00639		186.9	-3.02538	-3.85497	-4.67448	-3.85161	0.824555	0.476057		186.9	-3.85161	0.476057	36.9
37	298.153	302.51	296.827		37	0.10301	-0.2021	0.00705		187	-3.12549	-3.90771	-4.80666	-3.94662	0.84126	0.485702		187	-3.94662	0.485702	37
37.1	298.143	302.669	296.84		37.1	0.09005	-0.04458	0.01084		187.1	-3.2181	-4.06182	-4.95132	-4.07708	0.866711	0.500396		187.1	-4.07708	0.500396	37.1
37.2	298.135	302.842	296.848		37.2	0.07934	0.12676	0.01024		187.2	-3.30879	-4.20915	-5.10912	-4.20902	0.900165	0.519711		187.2	-4.20902	0.519711	37.2
37.3	298.126	302.966	296.853		37.3	0.06663	0.24861	0.00625		187.3	-3.41532	-4.37832	-5.26584	-4.35316	0.925517	0.534347		187.3	-4.35316	0.534347	37.3
37.4	298.119	303.023	296.858		37.4	0.05706	0.30414	0.00238		187.4	-3.52827	-4.63719	-5.42064	-4.5287	0.950838	0.548967		187.4	-4.5287	0.548967	37.4
37.5	298.119	303.024	296.861		37.5	0.05439	0.30414	-0.00412		187.5	-3.65214	-5.26044	-5.58297	-4.83185	1.03431	0.597158		187.5	-4.83185	0.597158	37.5
37.6	298.123	302.987	296.864		37.6	0.055	0.26533	-0.01013		187.6	-3.78054	-5.2578	-5.74383	-4.92739	1.0225	0.59034		187.6	-4.92739	0.59034	37.6
37.7	298.129	302.927	296.87		37.7	0.05861	0.20392	-0.01336		187.7	-3.90891	-5.43225	-5.90166	-5.08094	1.04179	0.601478		187.7	-5.08094	0.601478	37.7
37.8	298.178	302.954	296.877		37.8	0.10431	0.2293	-0.0156		187.8	-4.03317	-5.04372	-6.05796	-5.04495	1.0124	0.584507		187.8	-5.04495	0.584507	37.8
37.9	298.577	303.12	296.883		37.9	0.5002	0.39448	-0.01896		187.9	-4.14195	-4.52859	-6.21579	-4.96211	1.1028	0.636699		187.9	-4.96211	0.636699	37.9
38	299.386	303.325	296.889		38	1.30659	0.59722	-0.02195		188	-4.25829	-4.16529	-6.21006	-4.87788	1.15464	0.666631		188	-4.87788	0.666631	38
38.1	300.221	303.555	296.898		38.1	2.13835	0.82584	-0.02192		188.1	-4.37991	-4.04772	-6.69648	-5.04137	1.44296	0.833093		188.1	-5.04137	0.833093	38.1
38.2	300.841	303.808	296.909		38.2	2.75531	1.07756	-0.02026		188.2	-4.50639	-4.13211	-6.85242	-5.16364	1.47445	0.851274		188.2	-5.16364	0.851274	38.2
38.3	301.19	303.998	296.921		38.3	3.10172	1.26636	-0.01697		188.3	-4.64157	-4.28433	-7.00008	-5.30866	1.47566	0.851974		188.3	-5.30866	0.851974	38.3
38.4	301.296	304.082	296.934		38.4	3.20507	1.34889	-0.0133		188.4	-4.78353	-4.38342	-7.14096	-5.43597	1.49006	0.860284		188.4	-5.43597	0.860284	38.4
38.5	301.217	304.063	296.948		38.5	3.12327	1.3283	-0.00838		188.5	-4.91985	-4.47009	-7.29462	-5.56152	1.51766	0.876223		188.5	-5.56152	0.876223	38.5
38.6	301.012	303.962	296.961		38.6	2.91511	1.22543	-0.00458		188.6	-5.04108	-4.59744	-7.44906	-5.69586	1.53443	0.885906		188.6	-5.69586	0.885906	38.6
38.7	300.735	303.807	296.971		38.7	2.6351	1.0688	-0.0043		188.7	-5.15553	-4.7553	-7.59708	-5.83597	1.53824	0.888102		188.7	-5.83597	0.888102	38.7
38.8	300.429	303.624	296.981		38.8	2.32595	0.88417	-0.00302		188.8	-5.26545	-4.9422	-7.75755	-5.9884	1.54063	0.889483		188.8	-5.9884	0.889483	38.8
38.9	300.117	303.43	296.994		38.9	2.0114	0.68923	0.000775361		188.9	-5.36859	-5.13174	-7.91838	-6.13957	1.54504	0.892029		188.9	-6.13957	0.892029	38.9
39	299.82	303.26	297.007		39	1.71166	0.51702	0.00419		189	-5.46042	-5.31222	-8.06565	-6.27943	1.54869	0.894134		189	-6.27943	0.894134	39
39.1	299.55	303.253	297.019		39.1	1.43831	0.50861	0.00749		189.1	-5.56167	-5.49384	-8.21898	-6.42483	1.55415	0.897289		189.1	-6.42483	0.897289	39.1
39.2	299.31	303.438	297.033		39.2	1.19561	0.69226	0.01216		189.2	-5.66973	-5.71953	-8.38056	-6.58994	1.55092	0.895425		189.2	-6.58994	0.895425	39.2
39.3	299.107	303.652	297.044		39.3	0.98946	0.90505	0.01457		189.3	-5.78304	-5.95692	-8.54214	-6.7607	1.54522	0.892133		189.3	-6.7607	0.892133	39.3
39.4	298.937	303.792	297.056		39.4	0.81634	1.04398	0.01661		189.4	-5.91294	-6.17583	-8.71431	-6.93436	1.54708	0.893205		189.4	-6.93436	0.893205	39.4
39.5	298.796	303.842	297.068		39.5	0.67274	1.09235	0.01965		189.5	-6.05376	-6.39288	-8.89134	-7.11266	1.54969	0.894712		189.5	-7.11266	0.894712	39.5
39.6	298.679	303.817	297.077		39.6	0.55276	1.06585	0.0193		189.6	-6.201	-6.61896	-9.06687	-7.29561	1.54813	0.893811		189.6	-7.29561	0.893811	39.6
39.7	298.58	303.736	297.083		39.7	0.45087	0.98333	0.01644		189.7	-6.35388	-6.8409	-9.24768	-7.48082	1.5494	0.894547		189.7	-7.48082	0.894547	39.7
39.8	298.503	303.623	297.089		39.8	0.37095	0.8684	0.01358		189.8	-6.50601	-7.05267	-9.42699	-7.66189	1.55287	0.896548		189.8	-7.66189	0.896548	39.8
39.9	298.442	303.491	297.099		39.9	0.30762	0.73489	0.01436		189.9	-6.65022	-7.29945	-9.60666	-7.85211	1.55377	0.897071		189.9	-7.85211	0.897071	39.9
40	298.396	303.353	297.108		40	0.25873	0.59509	0.01413		190	-6.79407	-7.62579	-9.78033	-8.06673	1.54119	0.889805		190	-8.06673	0.889805	40
40.1	298.365	303.217	297.113		40.1	0.22454	0.45793	0.00964		190.1	-6.94206	-8.03613	-9.94494	-8.30771	1.51975	0.877428		190.1	-8.30771	0.877428	40.1
40.2	298.343	303.085	297.121		40.2	0.19952	0.32404	0.00941		190.2	-7.09155	-8.46006	-10.1073	-8.55296	1.51	0.871802		190.2	-8.55296	0.871802	40.2
40.3	298.326	302.96	297.132		40.3	0.17939	0.19831	0.01095		190.3	-7.23048	-8.77392	-10.2685	-8.75763	1.51907	0.877036		190.3	-8.75763	0.877036	40.3
40.4	298.313	302.849	297.142		40.4	0.16316	0.08552	0.01186		190.4	-7.36641	-8.90844	-10.4252	-8.90001	1.5294	0.883001		190.4	-8.90001	0.883001	40.4
40.5	298.302	302.754	297.151		40.5	0.1502	-0.01056	0.01151		190.5	-7.51401	-8.95251	-10.5796	-9.01538	1.53377	0.885524		190.5	-9.01538	0.885524	40.5
40.6	298.292	302.677	297.16		40.6	0.13723	-0.08994	0.01103		190.6	-7.66275	-9.02109	-10.7423	-9.14206	1.54335	0.891056		190.6	-9.14206	0.891056	40.6
40.7	298.283	302.611	297.17		40.7	0.12502	-0.15701	0.01206		190.7	-7.80774	-9.00411	-10.9013	-9.23772	1.55996	0.900643		190.7	-9.23772	0.900643	40.7
40.8	298.28	302.582	297.176		40.8	0.11872	-0.18778	0.0087		190.8	-7.95384	-8.76405	-11.0561	-9.258	1.60904	0.92898		190.8	-9.258	0.92898	40.8
40.9	298.28	302.625	297.18		40.9	0.11568	-0.14582	0.00433		190.9	-8.09805	-8.43318	-11.2128	-9.24801	1.70979	0.987147		190.9	-9.24801	0.987147	40.9
41	298.281	302.71	297.186		41	0.11427	-0.06203	0.00058615		191	-8.23509	-8.18559	-11.3665	-9.26239	1.82237	1.05215		191	-9.26239	1.05215	41
41.1	298.285	302.785	297.188		41.1	0.1155	0.01083	-0.00604		191.1	-8.38122	-8.09817	-11.5194	-9.33293	1.89882	1.09628		191.1	-9.33293	1.09628	41.1
41.2	298.29	302.859	297.187		41.2	0.11735	0.08306	-0.01607		191.2	-8.52618	-8.11812	-11.6742	-9.43951	1.94605	1.12355		191.2	-9.43951	1.12355	41.2
41.3	298.294	303.015	297.187		41.3	0.11871	0.2382	-0.02584		191.3	-8.65719	-8.17425	-11.8313	-9.55424	1.9867	1.14702		191.3	-9.55424	1.14702	41.3
41.4	298.299	303.351	297.186		41.4	0.12044	0.5722	-0.03586		191.4	-8.78559	-8.26317	-11.9921	-9.6803	2.01908	1.16572		191.4	-9.6803	1.16572	41.4
41.5	298.302	303.783	297.184		41.5	0.12104	1.00292	-0.04714		191.5	-8.91171	-8.40558	-12.1549	-9.82405	2.03434	1.17453		191.5	-9.82405	1.17453	41.5
41.6	298.306	304.138	297.184		41.6	0.12165	1.35677	-0.0564		191.6	-9.04275	-8.61093	-12.3221	-9.99193	2.02951	1.17174		191.6	-9.99193	1.17174	41.6
41.7	298.308	304.346	297.183		41.7	0.12099	1.56315	-0.06617		191.7	-9.17754	-8.84532	-12.4912	-10.1714	2.01591	1.16389		191.7	-10.1714	1.16389	41.7
41.8	298.308	304.402	297.182		41.8	0.11745	1.6178	-0.07607		191.8	-9.3048	-9.03936	-12.6487	-10.3309	2.0116	1.1614		191.8	-10.3309	1.1614	41.8
41.9	298.307	304.337	297.187		41.9	0.11441	1.55135	-0.08006		191.9	-9.42981	-9.11058	-12.8095	-10.45	2.04965	1.18337		191.9	-10.45	1.18337	41.9
42	298.309	304.213	297.195		42	0.11287	1.42512	-0.08205		192	-9.55293	-9.05253	-12.9771	-10.5275	2.13612	1.23329		192	-10.5275	1.23329	42
42.1	298.314	304.134	297.201		42.1	0.11498	1.34487	-0.08516		192.1	-9.66474	-8.90214	-13.1323	-10.5664	2.25463	1.30171		192.1	-10.5664	1.30171	42.1
42.2	298.321	304.122	297.211		42.2	0.11923	1.33181	-0.08425		192.2	-9.77994	-8.74764	-13.286	-10.6045	2.3789	1.37346		192.2	-10.6045	1.37346	42.2
42.3	298.328	304.1	297.224		42.3	0.12322	1.3082	-0.08046		192.3	-9.89928	-8.67414	-13.4446	-10.6727	2.47748	1.43037		192.3	-10.6727	1.43037	42.3
42.4	298.335	304.031	297.24		42.4	0.12721	1.23711	-0.07302		192.4	-10.0201	-8.69673	-13.6013	-10.7727	2.53741	1.46497		192.4	-10.7727	1.46497	42.4
42.5	298.346	303.914	297.256		42.5	0.13548	1.11855	-0.06634		192.5	-10.1504	-8.81994	-13.7489	-10.9064	2.54999	1.47224		192.5	-10.9064	1.47224	42.5
42.6	298.364	303.765	297.27		42.6	0.15002	0.96807	-0.06141		192.6	-10.2765	-8.99253	-13.903	-11.0574	2.54665	1.47031		192.6	-11.0574	1.47031	42.6
42.7	298.382	303.601	297.287		42.7	0.16544	0.80252	-0.0541		192.7	-10.4027	-9.13644	-14.0669	-11.202	2.56055	1.47833		192.7	-11.202	1.47833	42.7
42.8	298.4	303.434	297.299		42.8	0.18049	0.63409	-0.0503		192.8	-10.5262	-9.24834	-14.2254	-11.3333	2.58485	1.49237		192.8	-11.3333	1.49237	42.8
42.9	298.451	303.274	297.311		42.9	0.22832	0.47332	-0.04776		192.9	-10.6319	-9.35988	-14.3844	-11.4587	2.61229	1.50821		192.9	-11.4587	1.50821	42.9
43	298.738	303.127	297.322		43	0.5133	0.32422	-0.0461		193	-10.74	-9.48234	-14.5471	-11.5898	2.63715	1.52256		193	-11.5898	1.52256	43
43.1	299.29	302.993	297.331		43.1	1.06156	0.1887	-0.04633		193.1	-10.8518	-9.46914	-14.7083	-11.6764	2.71519	1.56761		193.1	-11.6764	1.56761	43.1
43.2	299.84	302.767	297.338		43.2	1.60907	-0.03852	-0.04819		193.2	-10.973	-9.13299	-14.8654	-11.6571	2.92679	1.68978		193.2	-11.6571	1.68978	43.2
43.3	300.235	302.678	297.342		43.3	2.00132	-0.12858	-0.05318		193.3	-11.1022	-8.64612	-15.0232	-11.5905	3.21647	1.85703		193.3	-11.5905	1.85703	43.3
43.4	300.446	302.606	297.351		43.4	2.20943	-0.20218	-0.05328		193.4	-11.2377	-8.29752	-15.1837	-11.573	3.45529	1.99491		193.4	-11.573	1.99491	43.4
43.5	300.501	302.548	297.36		43.5	2.26077	-0.26196	-0.05351		193.5	-11.3849	-8.14452	-15.343	-11.6242	3.60521	2.08147		193.5	-11.6242	2.08147	43.5
43.6	300.436	302.503	297.364		43.6	2.19342	-0.30805	-0.05938		193.6	-11.5284	-8.14977	-15.5084	-11.7288	3.6834	2.12661		193.6	-11.7288	2.12661	43.6
43.7	300.293	302.468	297.371		43.7	2.04731	-0.3451	-0.06137		193.7	-11.6662	-8.25717	-15.6786	-11.8673	3.71482	2.14475		193.7	-11.8673	2.14475	43.7
43.8	300.108	302.438	297.377		43.8	1.85912	-0.37687	-0.06373		193.8	-11.8063	-8.44029	-15.8455	-12.0307	3.7077	2.14064		193.8	-12.0307	2.14064	43.8
43.9	299.907	302.416	297.384		43.9	1.65511	-0.4001	-0.06646		193.9	-11.9494	-8.67654	-16.0127	-12.2129	3.67519	2.12187		193.9	-12.2129	2.12187	43.9
44	299.706	302.402	297.401		44	1.45172	-0.41567	-0.05815		194	-12.0947	-8.98629	-16.1774	-12.4195	3.60651	2.08222		194	-12.4195	2.08222	44
44.1	299.516	302.394	297.412		44.1	1.2585	-0.42459	-0.05699		194.1	-12.2476	-9.35592	-16.3382	-12.6472	3.50824	2.02548		194.1	-12.6472	2.02548	44.1
44.2	299.344	302.395	297.422		44.2	1.08363	-0.42558	-0.05621		194.2	-12.4129	-9.52248	-16.496	-12.8105	3.50372	2.02287		194.2	-12.8105	2.02287	44.2
44.3	299.193	302.429	297.431		44.3	0.92948	-0.39304	-0.05568		194.3	-12.5816	-9.31785	-16.6444	-12.848	3.67054	2.11919		194.3	-12.848	2.11919	44.3
44.4	299.06	302.593	297.442		44.4	0.79405	-0.231	-0.05364		194.4	-12.7466	-8.89953	-16.7876	-12.8112	3.94441	2.2773		194.4	-12.8112	2.2773	44.4
44.5	298.947	302.871	297.453		44.5	0.67846	0.04547	-0.05198		194.5	-12.9138	-8.49141	-16.9341	-12.7797	4.22293	2.43811		194.5	-12.7797	2.43811	44.5
44.6	298.853	303.136	297.466		44.6	0.58134	0.30976	-0.04663		194.6	-13.0817	-8.20089	-17.07	-12.7842	4.44205	2.56462		194.6	-12.7842	2.56462	44.6
44.7	298.775	303.427	297.478		44.7	0.49979	0.59867	-0.03708		194.7	-13.2429	-8.10063	-17.2041	-12.8492	4.5645	2.63532		194.7	-12.8492	2.63532	44.7
44.8	298.706	303.818	297.488		44.8	0.42842	0.98831	-0.02942		194.8	-13.3988	-8.23476	-17.3476	-12.9937	4.56991	2.63844		194.8	-12.9937	2.63844	44.8
44.9	298.648	304.21	297.498		44.9	0.36747	1.37884	-0.02188		194.9	-13.5536	-8.49024	-17.496	-13.1799	4.51451	2.60645		194.9	-13.1799	2.60645	44.9
45	298.603	304.481	297.506		45	0.31909	1.64815	-0.01573		195	-13.6959	-8.80488	-17.6527	-13.3845	4.43213	2.55889		195	-13.3845	2.55889	45
45.1	298.561	304.601	297.514		45.1	0.2751	1.76736	-0.01083		195.1	-13.8232	-9.18207	-17.8113	-13.6055	4.31873	2.49342		195.1	-13.6055	2.49342	45.1
45.2	298.528	304.591	297.519		45.2	0.23877	1.75506	-0.00832		195.2	-13.9444	-9.58524	-17.9737	-13.8344	4.19529	2.42215		195.2	-13.8344	2.42215	45.2
45.3	298.506	304.489	297.523		45.3	0.21375	1.65156	-0.00619		195.3	-14.0645	-10.0069	-18.1337	-14.0684	4.06343	2.34602		195.3	-14.0684	2.34602	45.3
45.4	298.491	304.326	297.529		45.4	0.19538	1.4874	-0.00305		195.4	-14.185	-10.4489	-18.2938	-14.3092	3.92393	2.26548		195.4	-14.3092	2.26548	45.4
45.5	298.481	304.174	297.534		45.5	0.18305	1.33404	-0.000159721		195.5	-14.3096	-10.8698	-18.4543	-14.5446	3.7977	2.1926		195.5	-14.5446	2.1926	45.5
45.6	298.479	304.113	297.541		45.6	0.17762	1.27149	0.00461		195.6	-14.4436	-11.2364	-18.6057	-14.7619	3.69493	2.13327		195.6	-14.7619	2.13327	45.6
45.7	298.48	304.114	297.549		45.7	0.17646	1.27112	0.00964		195.7	-14.5818	-11.5564	-18.7383	-14.9588	3.60577	2.08179		195.7	-14.9588	2.08179	45.7
45.8	298.483	304.096	297.555		45.8	0.17581	1.25178	0.0134		195.8	-14.7136	-11.8408	-18.8777	-15.144	3.53809	2.04272		195.8	-15.144	2.04272	45.8
45.9	298.49	304.031	297.559		45.9	0.18018	1.18446	0.01516		195.9	-14.8473	-12.0865	-19.0257	-15.3198	3.49363	2.01705		195.9	-15.3198	2.01705	45.9
46	298.499	303.937	297.565		46	0.18643	1.08976	0.01918		196	-14.9949	-12.2858	-19.1631	-15.4813	3.46435	2.00014		196	-15.4813	2.00014	46
46.1	298.504	303.891	297.572		46.1	0.18816	1.04153	0.02345		196.1	-15.1497	-12.2922	-19.307	-15.583	3.52741	2.03655		196.1	-15.583	2.03655	46.1
46.2	298.508	303.906	297.574		46.2	0.18964	1.05523	0.02295		196.2	-15.298	-12.0774	-19.4569	-15.6108	3.69967	2.13601		196.2	-15.6108	2.13601	46.2
46.3	298.512	303.917	297.577		46.3	0.19075	1.06529	0.02382		196.3	-15.4479	-11.8536	-19.6023	-15.6346	3.87775	2.23882		196.3	-15.6346	2.23882	46.3
46.4	298.512	303.885	297.58		46.4	0.18733	1.03176	0.02395		196.4	-15.5899	-11.7416	-19.7485	-15.6933	4.00441	2.31195		196.4	-15.6933	2.31195	46.4
46.5	298.512	303.812	297.581		46.5	0.18467	0.95677	0.02307		196.5	-15.7107	-11.7643	-19.915	-15.7966	4.07603	2.3533		196.5	-15.7966	2.3533	46.5
46.6	298.512	303.754	297.585		46.6	0.1815	0.89749	0.02458		196.6	-15.8361	-11.9044	-20.0822	-15.9409	4.0899	2.36131		196.6	-15.9409	2.36131	46.6
46.7	298.506	303.737	297.592		46.7	0.17256	0.87916	0.0291		196.7	-15.9735	-12.1418	-20.2389	-16.1181	4.05048	2.33855		196.7	-16.1181	2.33855	46.7
46.8	298.5	303.718	297.602		46.8	0.16399	0.85857	0.03701		196.8	-16.1064	-12.4451	-20.4088	-16.3201	3.98612	2.30139		196.8	-16.3201	2.30139	46.8
46.9	298.498	303.672	297.611		46.9	0.15944	0.81059	0.04304		196.9	-16.2424	-12.7424	-20.5745	-16.5198	3.9234	2.26517		196.9	-16.5198	2.26517	46.9
47	298.502	303.635	297.622		47	0.16054	0.77241	0.05195		197	-16.3847	-12.9941	-20.7327	-16.7039	3.87916	2.23963		197	-16.7039	2.23963	47
47.1	298.505	303.632	297.636		47.1	0.16001	0.76764	0.06401		197.1	-16.5293	-13.2624	-20.8973	-16.8964	3.83067	2.21164		197.1	-16.8964	2.21164	47.1
47.2	298.5	303.626	297.65		47.2	0.15258	0.75999	0.07494		197.2	-16.6727	-13.5669	-21.0604	-17.1	3.765	2.17373		197.2	-17.1	2.17373	47.2
47.3	298.498	303.589	297.661		47.3	0.14727	0.72219	0.08423		197.3	-16.8136	-13.8163	-21.2235	-17.2845	3.72599	2.1512		197.3	-17.2845	2.1512	47.3
47.4	298.498	303.519	297.669		47.4	0.14449	0.65022	0.08988		197.4	-16.9563	-14.0183	-21.3844	-17.453	3.70807	2.14086		197.4	-17.453	2.14086	47.4
47.5	298.497	303.418	297.676		47.5	0.14107	0.5476	0.09365		197.5	-17.0903	-14.2745	-21.5505	-17.6384	3.66882	2.11819		197.5	-17.6384	2.11819	47.5
47.6	298.498	303.297	297.68		47.6	0.13891	0.42589	0.09566		197.6	-17.2142	-14.533	-21.7249	-17.824	3.63451	2.09839		197.6	-17.824	2.09839	47.6
47.7	298.501	303.174	297.684		47.7	0.13901	0.30092	0.09767		197.7	-17.3407	-14.6815	-21.8929	-17.9717	3.64689	2.10553		197.7	-17.9717	2.10553	47.7
47.8	298.512	303.052	297.69		47.8	0.14664	0.17745	0.10068		197.8	-17.4638	-14.7504	-22.0583	-18.0908	3.69405	2.13276		197.8	-18.0908	2.13276	47.8
47.9	298.531	302.933	297.695		47.9	0.1632	0.05662	0.10345		197.9	-17.579	-14.7945	-22.2293	-18.2009	3.75622	2.16865		197.9	-18.2009	2.16865	47.9
48	298.556	302.824	297.701		48	0.1849	-0.0534	0.10696		198	-17.6983	-14.5823	-22.3946	-18.2251	3.93271	2.27055		198	-18.2251	2.27055	48
48.1	298.581	302.731	297.711		48.1	0.20698	-0.14848	0.11475		198.1	-17.8207	-13.9832	-22.5461	-18.1166	4.28911	2.47632		198.1	-18.1166	2.47632	48.1
48.2	298.599	302.652	297.72		48.2	0.22228	-0.22874	0.12153		198.2	-17.9431	-13.3161	-22.6933	-17.9842	4.68873	2.70704		198.2	-17.9842	2.70704	48.2
48.3	298.611	302.584	297.726		48.3	0.23167	-0.29807	0.12542		198.3	-18.07	-12.8326	-22.8379	-17.9135	5.00448	2.88934		198.3	-17.9135	2.88934	48.3
48.4	298.618	302.533	297.737		48.4	0.23567	-0.35057	0.13396		198.4	-18.2036	-12.5911	-22.983	-17.9259	5.2015	3.00309		198.4	-17.9259	3.00309	48.4
48.5	298.623	302.499	297.75		48.5	0.23765	-0.38611	0.14401		198.5	-18.3426	-12.5926	-23.1242	-18.0198	5.27322	3.0445		198.5	-18.0198	3.0445	48.5
48.6	298.626	302.473	297.763		48.6	0.23762	-0.41349	0.15494		198.6	-18.4894	-12.735	-23.2617	-18.162	5.27098	3.0432		198.6	-18.162	3.0432	48.6
48.7	298.623	302.459	297.778		48.7	0.23132	-0.42918	0.16737		198.7	-18.6393	-12.9385	-23.4033	-18.327	5.23939	3.02496		198.7	-18.327	3.02496	48.7
48.8	298.618	302.455	297.793		48.8	0.22325	-0.43495	0.18006		198.8	-18.7944	-13.1649	-23.5521	-18.5038	5.19968	3.00204		198.8	-18.5038	3.00204	48.8
48.9	298.614	302.452	297.807		48.9	0.21732	-0.43909	0.19161		198.9	-18.9526	-13.2456	-23.7069	-18.635	5.23789	3.0241		198.9	-18.635	3.0241	48.9
49	298.618	302.452	297.818		49	0.21767	-0.44059	0.1999		199	-19.1028	-13.157	-23.8602	-18.7067	5.36258	3.09609		199	-18.7067	3.09609	49
49.1	298.624	302.454	297.825		49.1	0.22091	-0.43971	0.20505		199.1	-19.2403	-13.1227	-24.0097	-18.7909	5.45742	3.15085		199.1	-18.7909	3.15085	49.1
49.2	298.63	302.46	297.827		49.2	0.22402	-0.43518	0.20493		199.2	-19.369	-13.2504	-24.1581	-18.9259	5.46734	3.15657		199.2	-18.9259	3.15657	49.2
49.3	298.64	302.478	297.826		49.3	0.23141	-0.41934	0.20128		199.3	-19.4805	-13.4595	-24.3118	-19.0839	5.437	3.13905		199.3	-19.0839	3.13905	49.3
49.4	298.652	302.505	297.824		49.4	0.24005	-0.39346	0.19676		199.4	-19.5851	-13.6815	-24.4591	-19.2419	5.397	3.11596		199.4	-19.2419	3.11596	49.4
49.5	298.66	302.533	297.821		49.5	0.24568	-0.36733	0.19148		199.5	-19.6977	-13.9219	-24.5951	-19.4049	5.3426	3.08455		199.5	-19.4049	3.08455	49.5
49.6	298.667	302.55	297.815		49.6	0.24954	-0.3515	0.18332		199.6	-19.8084	-14.1868	-24.731	-19.5754	5.27598	3.04609		199.6	-19.5754	3.04609	49.6
49.7	298.676	302.558	297.811		49.7	0.25592	-0.34546	0.17616		199.7	-19.9228	-14.4765	-24.8648	-19.7547	5.19615	3		199.7	-19.7547	3	49.7
49.8	298.688	302.561	297.809		49.8	0.26507	-0.34357	0.17239		199.8	-20.0392	-14.7508	-24.9935	-19.9278	5.12225	2.95733		199.8	-19.9278	2.95733	49.8
49.9	298.699	302.562	297.809		49.9	0.2727	-0.34444	0.16975		199.9	-20.1532	-14.9871	-25.1239	-20.0881	5.06869	2.92641		199.9	-20.0881	2.92641	49.9
50	298.706	302.559	297.809		50	0.27644	-0.34845	0.16786		200	-20.2609	-15.2019	-25.264	-20.2423	5.03107	2.90469		200	-20.2423	2.90469	50
50.1	298.71	302.555	297.811		50.1	0.27742	-0.3541	0.16711		200.1	-20.3833	-15.4133	-25.4132	-20.4032	4.99996	2.88673		200.1	-20.4032	2.88673	50.1
50.2	298.711	302.55	297.815		50.2	0.27589	-0.361	0.16912		200.2	-20.5124	-15.6303	-25.5612	-20.5679	4.96567	2.86693		200.2	-20.5679	2.86693	50.2
50.3	298.712	302.538	297.82		50.3	0.27436	-0.37444	0.1715		200.3	-20.6283	-15.7757	-25.7081	-20.704	4.96659	2.86746		200.3	-20.704	2.86746	50.3
50.4	298.72	302.521	297.824		50.4	0.27898	-0.39227	0.17313		200.4	-20.7405	-15.6676	-25.8598	-20.756	5.09615	2.94226		200.4	-20.756	2.94226	50.4
50.5	298.728	302.504	297.832		50.5	0.2841	-0.4106	0.17803		200.5	-20.8531	-15.3669	-26.0045	-20.7415	5.31968	3.07132		200.5	-20.7415	3.07132	50.5
50.6	298.731	302.482	297.844		50.6	0.28458	-0.43483	0.18846		200.6	-20.9615	-15.1362	-26.1487	-20.7488	5.50934	3.18082		200.6	-20.7488	3.18082	50.6
50.7	298.731	302.456	297.858		50.7	0.28166	-0.46208	0.20014		200.7	-21.0688	-15.0608	-26.296	-20.8086	5.62211	3.24593		200.7	-20.8086	3.24593	50.7
50.8	298.725	302.435	297.874		50.8	0.27196	-0.48444	0.21295		200.8	-21.1825	-15.1049	-26.449	-20.9121	5.67686	3.27753		200.8	-20.9121	3.27753	50.8
50.9	298.714	302.421	297.89		50.9	0.25837	-0.50038	0.22714		200.9	-21.309	-15.2278	-26.5989	-21.0452	5.69014	3.28521		200.9	-21.0452	3.28521	50.9
51	298.706	302.411	297.905		51	0.24729	-0.51206	0.23958		201	-21.4453	-15.438	-26.7461	-21.2098	5.65775	3.2665		201	-21.2098	3.2665	51
51.1	298.699	302.405	297.916		51.1	0.23747	-0.51908	0.24812		201.1	-21.5771	-15.767	-26.9013	-21.4151	5.56896	3.21524		201.1	-21.4151	3.21524	51.1
51.2	298.689	302.408	297.924		51.2	0.2245	-0.51732	0.25364		201.2	-21.7089	-16.1457	-27.055	-21.6365	5.45502	3.14946		201.2	-21.6365	3.14946	51.2
51.3	298.683	302.418	297.93		51.3	0.21619	-0.50953	0.25716		201.3	-21.8403	-16.3578	-27.2125	-21.8035	5.42742	3.13352		201.3	-21.8035	3.13352	51.3
51.4	298.685	302.429	297.934		51.4	0.21516	-0.49972	0.25854		201.4	-21.9668	-16.2636	-27.3733	-21.8679	5.55552	3.20748		201.4	-21.8679	3.20748	51.4
51.5	298.689	302.469	297.938		51.5	0.21563	-0.46153	0.2603		201.5	-22.094	-15.9923	-27.5206	-21.8689	5.76745	3.32984		201.5	-21.8689	3.32984	51.5
51.6	298.695	302.648	297.946		51.6	0.21887	-0.28316	0.26595		201.6	-22.2224	-15.7141	-27.6644	-21.867	5.98308	3.45433		201.6	-21.867	3.45433	51.6
51.7	298.706	302.971	297.956		51.7	0.22713	0.03791	0.27349		201.7	-22.3437	-15.5167	-27.8227	-21.8943	6.16529	3.55953		201.7	-21.8943	3.55953	51.7
51.8	298.721	303.29	297.965		51.8	0.23954	0.35508	0.28077		201.8	-22.4668	-15.4119	-27.9824	-21.9537	6.30093	3.63784		201.8	-21.9537	3.63784	51.8
51.9	298.736	303.519	297.975		51.9	0.25132	0.58281	0.28793		201.9	-22.5914	-15.396	-28.1375	-22.0417	6.38852	3.68841		201.9	-22.0417	3.68841	51.9
52	298.747	303.663	297.983		52	0.25921	0.72564	0.29408		202	-22.7156	-15.4752	-28.2946	-22.1618	6.42765	3.711		202	-22.1618	3.711	52
52.1	298.752	303.775	297.993		52.1	0.26182	0.83618	0.30137		202.1	-22.8425	-15.6191	-28.4585	-22.3067	6.43645	3.71609		202.1	-22.3067	3.71609	52.1
52.2	298.754	303.88	298		52.2	0.26104	0.93919	0.30601		202.2	-22.5127	-15.8154	-28.6189	-22.3157	6.40403	3.69737		202.2	-22.3157	3.69737	52.2
52.3	298.754	304.01	298.006		52.3	0.25762	1.06807	0.30953		202.3	-20.9665	-16.0743	-28.7734	-21.938	6.40505	3.69796		202.3	-21.938	3.69796	52.3
52.4	298.755	304.202	298.012		52.4	0.25534	1.25812	0.31292		202.4	-18.6636	-16.3961	-28.9259	-21.3285	6.6765	3.85468		202.4	-21.3285	3.85468	52.4
52.5	298.753	304.393	298.017		52.5	0.25129	1.44805	0.31581		202.5	-16.6926	-16.6994	-29.0751	-20.8224	7.14705	4.12635		202.5	-20.8224	4.12635	52.5
52.6	298.751	304.498	298.023		52.6	0.24549	1.55168	0.3197		202.6	-15.4403	-16.7883	-29.2156	-20.4814	7.59397	4.38438		202.6	-20.4814	4.38438	52.6
52.7	298.748	304.496	298.029		52.7	0.23993	1.54805	0.32297		202.7	-14.939	-16.6779	-29.3478	-20.3216	7.86512	4.54093		202.7	-20.3216	4.54093	52.7
52.8	298.741	304.402	298.031		52.8	0.23061	1.45209	0.32259		202.8	-15.0516	-16.5961	-29.48	-20.3759	7.9221	4.57383		202.8	-20.3759	4.57383	52.8
52.9	298.734	304.245	298.031		52.9	0.22066	1.29383	0.31995		202.9	-15.5941	-16.6763	-29.6031	-20.6245	7.7945	4.50016		202.9	-20.6245	4.50016	52.9
53	298.724	304.091	298.032		53	0.2077	1.13808	0.31894		203	-16.4076	-16.9458	-29.7199	-21.0244	7.53529	4.3505		203	-21.0244	4.3505	53
53.1	298.711	304.009	298.032		53.1	0.19172	1.05455	0.31656		203.1	-17.3605	-17.2144	-29.8362	-21.4704	7.24541	4.18314		203.1	-21.4704	4.18314	53.1
53.2	298.701	303.98	298.03		53.2	0.17863	1.02391	0.31203		203.2	-18.3601	-17.2487	-29.9598	-21.8562	7.03987	4.06447		203.2	-21.8562	4.06447	53.2
53.3	298.69	303.941	298.03		53.3	0.16428	0.9836	0.30977		203.3	-19.3533	-17.1541	-30.0814	-22.1963	6.9167	3.99336		203.3	-22.1963	3.99336	53.3
53.4	298.683	303.875	298.032		53.4	0.15446	0.91666	0.30939		203.4	-20.2957	-17.0704	-30.1986	-22.5216	6.84127	3.94981		203.4	-22.5216	3.94981	53.4
53.5	298.682	303.803	298.035		53.5	0.15041	0.84293	0.30939		203.5	-21.163	-16.9238	-30.3206	-22.8025	6.8472	3.95323		203.5	-22.8025	3.95323	53.5
53.6	298.679	303.782	298.04		53.6	0.14486	0.82058	0.31241		203.6	-21.9467	-16.7369	-30.4366	-23.0401	6.91498	3.99236		203.6	-23.0401	3.99236	53.6
53.7	298.678	303.824	298.047		53.7	0.14044	0.8604	0.31743		203.7	-22.6324	-16.5918	-30.5465	-23.2569	6.99828	4.04046		203.7	-23.2569	4.04046	53.7
53.8	298.681	303.885	298.056		53.8	0.14117	0.92058	0.32409		203.8	-23.2187	-16.5206	-30.6682	-23.4691	7.07713	4.08598		203.8	-23.4691	4.08598	53.8
53.9	298.689	303.93	298.067		53.9	0.14566	0.96392	0.33225		203.9	-23.7325	-16.5907	-30.8011	-23.7081	7.10528	4.10223		203.9	-23.7081	4.10223	53.9
54	298.693	303.925	298.075		54	0.14765	0.95752	0.3384		204	-24.191	-16.8262	-30.942	-23.9864	7.06016	4.07618		204	-23.9864	4.07618	54
54.1	298.7	303.864	298.083		54.1	0.15076	0.89497	0.34355		204.1	-24.5798	-17.1382	-31.0848	-24.2676	6.97855	4.02907		204.1	-24.2676	4.02907	54.1
54.2	298.71	303.757	298.091		54.2	0.15827	0.78633	0.34933		204.2	-24.9203	-17.4505	-31.2264	-24.5324	6.89613	3.98148		204.2	-24.5324	3.98148	54.2
54.3	298.721	303.62	298.101		54.3	0.16591	0.64791	0.35636		204.3	-25.2353	-17.6661	-31.3752	-24.7588	6.86696	3.96464		204.3	-24.7588	3.96464	54.3
54.4	298.731	303.51	298.109		54.4	0.17342	0.5365	0.36277		204.4	-25.5178	-17.6977	-31.5273	-24.9143	6.93454	4.00366		204.4	-24.9143	4.00366	54.4
54.5	298.743	303.61	298.115		54.5	0.18231	0.63536	0.36553		204.5	-25.7781	-17.6521	-31.6776	-25.0359	7.04216	4.06579		204.5	-25.0359	4.06579	54.5
54.6	298.748	303.945	298.118		54.6	0.18479	0.96886	0.36704		204.6	-26.0297	-17.6547	-31.8324	-25.1723	7.12765	4.11515		204.6	-25.1723	4.11515	54.6
54.7	298.746	304.326	298.122		54.7	0.17949	1.34771	0.36817		204.7	-26.2681	-17.7259	-31.9831	-25.3257	7.17517	4.14258		204.7	-25.3257	4.14258	54.7
54.8	298.741	304.651	298.124		54.8	0.17155	1.67116	0.36754		204.8	-26.4865	-17.8461	-32.1228	-25.4852	7.19085	4.15164		204.8	-25.4852	4.15164	54.8
54.9	298.735	304.865	298.126		54.9	0.16336	1.8842	0.36716		204.9	-26.6786	-17.9885	-32.272	-25.6464	7.19746	4.15545		204.9	-25.6464	4.15545	54.9
55	298.728	304.941	298.128		55	0.15291	1.95869	0.36703		205	-26.8613	-18.1641	-32.4234	-25.8163	7.18686	4.14933		205	-25.8163	4.14933	55
55.1	298.721	304.934	298.131		55.1	0.14334	1.94965	0.36753		205.1	-27.024	-18.4045	-32.5643	-25.9976	7.13546	4.11966		205.1	-25.9976	4.11966	55.1
55.2	298.715	304.881	298.135		55.2	0.13376	1.89514	0.36917		205.2	-27.1561	-18.6758	-32.7157	-26.1826	7.07041	4.0821		205.2	-26.1826	4.0821	55.2
55.3	298.706	304.771	298.138		55.3	0.12268	1.78386	0.37017		205.3	-27.4398	-18.9362	-32.8747	-26.4169	7.02531	4.05607		205.3	-26.4169	4.05607	55.3
55.4	298.701	304.608	298.142		55.4	0.11449	1.61894	0.37193		205.4	-27.4283	-19.2049	-33.0276	-26.5536	6.95276	4.01418		205.4	-26.5536	4.01418	55.4
55.5	298.7	304.407	298.146		55.5	0.10994	1.41735	0.37318		205.5	-27.5579	-19.4355	-33.1696	-26.721	6.9052	3.98672		205.5	-26.721	3.98672	55.5
55.6	298.7	304.191	298.149		55.6	0.10766	1.19904	0.37419		205.6	-27.7051	-19.5138	-33.3037	-26.8409	6.93542	4.00417		205.6	-26.8409	4.00417	55.6
55.7	298.699	303.972	298.154		55.7	0.10323	0.97873	0.37657		205.7	-27.8633	-19.2692	-33.4313	-26.8546	7.13472	4.11923		205.7	-26.8546	4.11923	55.7
55.8	298.697	303.76	298.16		55.8	0.09844	0.76508	0.37959		205.8	-28.1424	-18.7605	-33.55	-26.8176	7.4832	4.32043		205.8	-26.8176	4.32043	55.8
55.9	298.699	303.568	298.164		55.9	0.09765	0.57227	0.38197		205.9	-28.2723	-18.2687	-33.6713	-26.7374	7.81512	4.51206		205.9	-26.7374	4.51206	55.9
56	298.704	303.433	298.169		56	0.09939	0.43574	0.38411		206	-28.4089	-17.9424	-33.7982	-26.7165	8.06224	4.65474		206	-26.7165	4.65474	56
56.1	298.711	303.357	298.174		56.1	0.10388	0.35812	0.38662		206.1	-28.5317	-17.8248	-33.924	-26.7601	8.19448	4.73109		206.1	-26.7601	4.73109	56.1
56.2	298.719	303.353	298.177		56.2	0.10926	0.35198	0.38775		206.2	-28.6371	-17.9145	-34.0569	-26.8695	8.21511	4.743		206.2	-26.8695	4.743	56.2
56.3	298.727	303.427	298.179		56.3	0.114	0.42509	0.38724		206.3	-28.7425	-18.1236	-34.191	-27.019	8.17119	4.71764		206.3	-27.019	4.71764	56.3
56.4	298.732	303.516	298.182		56.4	0.11649	0.51227	0.38712		206.4	-28.8422	-18.2623	-34.3247	-27.1431	8.16492	4.71402		206.4	-27.1431	4.71402	56.4
56.5	298.737	303.569	298.185		56.5	0.11847	0.56402	0.3885		206.5	-28.9356	-18.3116	-34.4505	-27.2326	8.20313	4.73608		206.5	-27.2326	4.73608	56.5
56.6	298.741	303.574	298.189		56.6	0.11933	0.56742	0.39		206.6	-29.0308	-18.399	-34.5722	-27.334	8.21901	4.74525		206.6	-27.334	4.74525	56.6
56.7	298.742	303.533	298.188		56.7	0.11754	0.52447	0.38649		206.7	-29.1298	-18.5479	-34.7048	-27.4608	8.20673	4.73816		206.7	-27.4608	4.73816	56.7
56.8	298.745	303.464	298.189		56.8	0.11777	0.45413	0.3851		206.8	-29.2307	-18.6899	-34.8317	-27.5841	8.19589	4.7319		206.8	-27.5841	4.7319	56.8
56.9	298.752	303.471	298.199		56.9	0.12163	0.46017	0.39314		206.9	-29.3297	-18.7615	-34.9567	-27.6826	8.22229	4.74714		206.9	-27.6826	4.74714	56.9
57	298.761	303.647	298.211		57	0.12814	0.63465	0.40218		207	-29.4358	-18.8383	-35.0938	-27.7893	8.25187	4.76422		207	-27.7893	4.76422	57
57.1	298.77	303.925	298.231		57.1	0.13402	0.91112	0.41939		207.1	-29.5477	-19.0064	-35.2381	-27.9307	8.23576	4.75492		207.1	-27.9307	4.75492	57.1
57.2	298.781	304.211	298.28		57.2	0.14203	1.19488	0.46675		207.2	-29.6561	-19.2185	-35.3725	-28.0824	8.19116	4.72917		207.2	-28.0824	4.72917	57.2
57.3	298.79	304.456	298.362		57.3	0.14828	1.4392	0.546		207.3	-29.763	-19.431	-35.4983	-28.2308	8.14249	4.70107		207.3	-28.2308	4.70107	57.3
57.4	298.799	304.627	298.462		57.4	0.15404	1.60865	0.64335		207.4	-29.8688	-19.5716	-35.6252	-28.3552	8.13315	4.69568		207.4	-28.3552	4.69568	57.4
57.5	298.811	304.703	298.57		57.5	0.16268	1.68264	0.74974		207.5	-29.9761	-19.564	-35.7461	-28.4287	8.20127	4.73501		207.5	-28.4287	4.73501	57.5
57.6	298.822	304.679	298.674		57.6	0.17157	1.6569	0.85111		207.6	-30.0894	-19.4917	-35.8685	-28.4832	8.30575	4.79533		207.6	-28.4832	4.79533	57.6
57.7	298.83	304.568	298.754		57.7	0.17631	1.54499	0.92861		207.7	-30.2114	-19.4694	-35.9951	-28.5586	8.38589	4.8416		207.7	-28.5586	4.8416	57.7
57.8	298.833	304.397	298.804		57.8	0.17616	1.3724	0.97634		207.8	-30.3266	-19.5025	-36.113	-28.6474	8.43157	4.86797		207.8	-28.6474	4.86797	57.8
57.9	298.835	304.186	298.826		57.9	0.17501	1.15988	0.99593		207.9	-30.4425	-19.5365	-36.2309	-28.7366	8.47693	4.89416		207.9	-28.7366	4.89416	57.9
58	298.834	303.96	298.824		58	0.17134	0.93191	0.99091		208	-30.5656	-19.5881	-36.3574	-28.837	8.51726	4.91744		208	-28.837	4.91744	58
58.1	298.832	303.74	298.805		58.1	0.16616	0.71134	0.96993		208.1	-30.6823	-19.7154	-36.4956	-28.9645	8.52098	4.91959		208.1	-28.9645	4.91959	58.1
58.2	298.83	303.543	298.78		58.2	0.16186	0.51251	0.94292		208.2	-30.8006	-19.8307	-36.6407	-29.0907	8.53442	4.92735		208.2	-29.0907	4.92735	58.2
58.3	298.83	303.37	298.753		58.3	0.1592	0.33792	0.9134		208.3	-30.9195	-19.8171	-36.7891	-29.1752	8.61937	4.97639		208.3	-29.1752	4.97639	58.3
58.4	298.83	303.209	298.73		58.4	0.15603	0.17551	0.88778		208.4	-31.04	-19.7485	-36.9476	-29.2454	8.73886	5.04538		208.4	-29.2454	5.04538	58.4
58.5	298.827	303.062	298.711		58.5	0.1501	0.0273	0.86642		208.5	-31.1639	-19.7636	-37.1036	-29.3437	8.81212	5.08768		208.5	-29.3437	5.08768	58.5
58.6	298.822	302.937	298.696		58.6	0.14191	-0.10006	0.84946		208.6	-31.304	-19.9015	-37.2569	-29.4874	8.81914	5.09173		208.6	-29.4874	5.09173	58.6
58.7	298.814	302.833	298.685		58.7	0.13108	-0.20506	0.83615		208.7	-31.4636	-20.1487	-37.4034	-29.6719	8.76578	5.06093		208.7	-29.6719	5.06093	58.7
58.8	298.805	302.746	298.678		58.8	0.119	-0.29361	0.8261		208.8	-31.6075	-20.4486	-37.5424	-29.8662	8.6789	5.01076		208.8	-29.8662	5.01076	58.8
58.9	298.797	302.668	298.678		58.9	0.10842	-0.37299	0.82396		208.9	-31.7328	-20.7395	-37.6776	-30.05	8.59353	4.96148		208.9	-30.05	4.96148	58.9
59	298.795	302.603	298.682		59	0.10312	-0.43956	0.82522		209	-31.8544	-21.0029	-37.8034	-30.2203	8.51863	4.91823		209	-30.2203	4.91823	59
59.1	298.796	302.55	298.685		59.1	0.10133	-0.49431	0.82635		209.1	-31.9708	-21.2301	-37.9254	-30.3754	8.4612	4.88507		209.1	-30.3754	4.88507	59.1
59.2	298.799	302.505	298.694		59.2	0.10143	-0.54066	0.83288		209.2	-32.0724	-21.4287	-38.0373	-30.5128	8.41341	4.85748		209.2	-30.5128	4.85748	59.2
59.3	298.805	302.47	298.71		59.3	0.10442	-0.57758	0.84594		209.3	-32.1688	-21.613	-38.1389	-30.6402	8.36835	4.83147		209.3	-30.6402	4.83147	59.3
59.4	298.81	302.467	298.726		59.4	0.10678	-0.58172	0.85976		209.4	-32.2772	-21.7776	-38.2406	-30.7651	8.33501	4.81222		209.4	-30.7651	4.81222	59.4
59.5	298.816	302.579	298.745		59.5	0.10964	-0.47155	0.87621		209.5	-32.3845	-21.9483	-38.3472	-30.8933	8.30052	4.79231		209.5	-30.8933	4.79231	59.5
59.6	298.822	302.796	298.768		59.6	0.11313	-0.2555	0.89744		209.6	-32.4876	-22.1593	-38.456	-31.0343	8.245	4.76026		209.6	-31.0343	4.76026	59.6
59.7	298.826	303.01	298.79		59.7	0.11411	-0.04346	0.91678		209.7	-32.6028	-22.3715	-38.5709	-31.1817	8.1927	4.73006		209.7	-31.1817	4.73006	59.7
59.8	298.826	303.16	298.811		59.8	0.1107	0.10591	0.93575		209.8	-32.7259	-22.5531	-38.6854	-31.3215	8.15735	4.70965		209.8	-31.3215	4.70965	59.8
59.9	298.824	303.233	298.837		59.9	0.10602	0.17779	0.95861		209.9	-32.849	-22.7136	-38.8063	-31.4563	8.13626	4.69747		209.9	-31.4563	4.69747	59.9
60	298.827	303.241	298.863		60	0.10612	0.18523	0.98222		210	-32.9812	-22.8356	-38.9374	-31.5847	8.14119	4.70032		210	-31.5847	4.70032	60
60.1	298.836	303.2	298.889		60.1	0.11275	0.14381	1.00583		210.1	-33.11	-22.9287	-39.0797	-31.7061	8.16652	4.71494		210.1	-31.7061	4.71494	60.1
60.2	298.856	303.128	298.912		60.2	0.12956	0.07099	1.02719		210.2	-33.2286	-23.0248	-39.224	-31.8258	8.1902	4.72861		210.2	-31.8258	4.72861	60.2
60.3	298.886	303.045	298.933		60.3	0.15666	-0.01276	1.0459		210.3	-33.3426	-23.1046	-39.3509	-31.9327	8.21438	4.74258		210.3	-31.9327	4.74258	60.3
60.4	298.919	302.964	298.952		60.4	0.18641	-0.09438	1.06185		210.4	-33.4612	-23.1766	-39.4801	-32.0393	8.24422	4.7598		210.4	-32.0393	4.7598	60.4
60.5	298.944	302.892	298.964		60.5	0.20824	-0.1677	1.07127		210.5	-33.5806	-23.1061	-39.6131	-32.0999	8.35248	4.82231		210.5	-32.0999	4.82231	60.5
60.6	298.959	302.823	298.974		60.6	0.22064	-0.23726	1.07906		210.6	-33.683	-22.7462	-39.7377	-32.0556	8.61184	4.97205		210.6	-32.0556	4.97205	60.6
60.7	298.965	302.751	298.985		60.7	0.22338	-0.30946	1.0876		210.7	-33.7805	-22.2726	-39.8673	-31.9734	8.93546	5.15889		210.7	-31.9734	5.15889	60.7
60.8	298.96	302.686	298.993		60.8	0.21557	-0.37562	1.09313		210.8	-33.8764	-21.921	-40.0017	-31.933	9.19571	5.30915		210.8	-31.933	5.30915	60.8
60.9	298.949	302.633	298.996		60.9	0.20185	-0.4291	1.09463		210.9	-33.9671	-21.8	-40.1305	-31.9659	9.32771	5.38536		210.9	-31.9659	5.38536	60.9
61	298.936	302.63	298.999		61	0.18587	-0.43272	1.09451		211	-34.059	-21.861	-40.2545	-32.0582	9.35853	5.40315		211	-32.0582	5.40315	61
61.1	298.92	302.752	299.002		61.1	0.16725	-0.31223	1.09551		211.1	-34.1712	-21.9982	-40.3716	-32.1803	9.34711	5.39656		211.1	-32.1803	5.39656	61.1
61.2	298.9	302.96	299.008		61.2	0.14424	-0.10444	1.09928		211.2	-34.2981	-22.1967	-40.4959	-32.3302	9.30694	5.37336		211.2	-32.3302	5.37336	61.2
61.3	298.88	303.15	299.02		61.3	0.12161	0.08501	1.10882		211.3	-34.4374	-22.5091	-40.6198	-32.5221	9.20599	5.31508		211.3	-32.5221	5.31508	61.3
61.4	298.852	303.322	299.036		61.4	0.0903	0.2565	1.12201		211.4	-34.5884	-22.884	-40.7407	-32.7377	9.07104	5.23717		211.4	-32.7377	5.23717	61.4
61.5	298.845	303.491	299.051		61.5	0.08048	0.42409	1.13457		211.5	-34.7243	-23.2537	-40.871	-32.9497	8.94173	5.16251		211.5	-32.9497	5.16251	61.5
61.6	298.841	303.615	299.063		61.6	0.07354	0.5481	1.14424		211.6	-34.8304	-23.6475	-41.0039	-33.1606	8.7979	5.07947		211.6	-33.1606	5.07947	61.6
61.7	298.84	303.675	299.07		61.7	0.06975	0.60729	1.14876		211.7	-34.9215	-24.3841	-41.1354	-33.4804	8.46811	4.88906		211.7	-33.4804	4.88906	61.7
61.8	298.843	303.773	299.069		61.8	0.06947	0.70391	1.14562		211.8	-35.0062	-24.5906	-41.2721	-33.623	8.42632	4.86494		211.8	-33.623	4.86494	61.8
61.9	298.846	303.988	299.061		61.9	0.0702	0.91798	1.13507		211.9	-35.0886	-24.7074	-41.4149	-33.737	8.43534	4.87015		211.9	-33.737	4.87015	61.9
62	298.85	304.218	299.053		62	0.07093	1.14813	1.12477		212	-35.1688	-24.6713	-41.6647	-33.8349	8.57487	4.95071		212	-33.8349	4.95071	62
62.1	298.855	304.365	299.045		62.1	0.07253	1.29386	1.11472		212.1	-35.2467	-24.4858	-41.7901	-33.8409	8.73736	5.04452		212.1	-33.8409	5.04452	62.1
62.2	298.859	304.404	299.034		62.2	0.07426	1.33246	1.10078		212.2	-35.3306	-24.2409	-41.9192	-33.8302	8.93418	5.15815		212.2	-33.8302	5.15815	62.2
62.3	298.862	304.348	299.024		62.3	0.07461	1.27559	1.08859		212.3	-35.4172	-23.9982	-42.0428	-33.8194	9.12778	5.26993		212.3	-33.8194	5.26993	62.3
62.4	298.863	304.224	299.018		62.4	0.07183	1.15114	1.08005		212.4	-35.5109	-23.8015	-42.1663	-33.8262	9.29761	5.36798		212.4	-33.8262	5.36798	62.4
62.5	298.863	304.076	299.011		62.5	0.06904	1.00194	1.07113		212.5	-35.6223	-23.7216	-42.2959	-33.8799	9.40895	5.43226		212.5	-33.8799	5.43226	62.5
62.6	298.873	303.993	299.005		62.6	0.07604	0.91869	1.06259		212.6	-35.7413	-23.8263	-42.4292	-33.9989	9.42305	5.4404		212.6	-33.9989	5.4404	62.6
62.7	298.888	303.989	299		62.7	0.08895	0.9137	1.05555		212.7	-35.8636	-24.0848	-42.5546	-34.1677	9.35097	5.39878		212.7	-34.1677	5.39878	62.7
62.8	298.899	303.983	298.997		62.8	0.09621	0.90657	1.0499		212.8	-35.9898	-24.4337	-42.6744	-34.366	9.22813	5.32786		212.8	-34.366	5.32786	62.8
62.9	298.903	303.944	298.997		62.9	0.09744	0.86766	1.04726		212.9	-36.111	-24.7638	-42.7979	-34.5576	9.11686	5.26362		212.9	-34.5576	5.26362	62.9
63	298.902	303.867	299.001		63	0.09365	0.78969	1.04914		213	-36.2198	-24.9895	-42.9252	-34.7115	9.06248	5.23223		213	-34.7115	5.23223	63
63.1	298.897	303.759	299.005		63.1	0.08584	0.68056	1.05027		213.1	-36.3214	-25.1244	-43.0552	-34.8337	9.05749	5.22935		213.1	-34.8337	5.22935	63.1
63.2	298.894	303.637	299.004		63.2	0.08028	0.55838	1.04751		213.2	-36.4175	-25.2389	-43.1843	-34.9469	9.06263	5.23231		213.2	-34.9469	5.23231	63.2
63.3	298.893	303.511	298.998		63.3	0.07636	0.43167	1.03922		213.3	-36.5078	-25.3889	-43.3068	-35.0678	9.0453	5.22231		213.3	-35.0678	5.22231	63.3
63.4	298.894	303.386	298.991		63.4	0.07395	0.30521	1.02904		213.4	-36.5962	-25.5181	-43.4231	-35.1792	9.03622	5.21706		213.4	-35.1792	5.21706	63.4
63.5	298.898	303.265	298.987		63.5	0.07556	0.1834	1.02288		213.5	-36.6926	-25.5796	-43.5323	-35.2682	9.06076	5.23123		213.5	-35.2682	5.23123	63.5
63.6	298.91	303.153	298.979		63.6	0.0842	0.07138	1.01309		213.6	-36.7908	-25.5886	-43.6514	-35.3436	9.11793	5.26424		213.6	-35.3436	5.26424	63.6
63.7	298.932	303.054	298.972		63.7	0.10288	-0.0287	1.00316		213.7	-36.8962	-25.5814	-43.7734	-35.417	9.18577	5.3034		213.7	-35.417	5.3034	63.7
63.8	298.955	302.973	298.968		63.8	0.12384	-0.11081	0.99688		213.8	-37.0171	-25.584	-43.8928	-35.4979	9.24841	5.33957		213.8	-35.4979	5.33957	63.8
63.9	298.976	302.962	298.962		63.9	0.1419	-0.12222	0.98821		213.9	-37.1451	-25.5701	-44.0265	-35.5806	9.32713	5.38502		213.9	-35.5806	5.38502	63.9
64	298.992	303.062	298.955		64	0.15493	-0.02233	0.97929		214	-37.2739	-25.5241	-44.1606	-35.6528	9.4234	5.4406		214	-35.6528	5.4406	64
64.1	299.003	303.211	298.949		64.1	0.16244	0.12504	0.971		214.1	-37.397	-25.5011	-44.292	-35.73	9.50572	5.48813		214.1	-35.73	5.48813	64.1
64.2	299.007	303.332	298.943		64.2	0.16418	0.24566	0.96196		214.2	-37.5295	-25.5158	-44.4197	-35.8216	9.56699	5.5235		214.2	-35.8216	5.5235	64.2
64.3	299.008	303.413	298.938		64.3	0.16139	0.32595	0.95467		214.3	-37.6654	-25.5768	-44.5478	-35.93	9.6038	5.54476		214.3	-35.93	5.54476	64.3
64.4	299.009	303.46	298.936		64.4	0.16036	0.37221	0.95015		214.4	-37.7998	-25.6872	-44.6645	-36.0505	9.60882	5.54766		214.4	-36.0505	5.54766	64.4
64.5	299.009	303.475	298.936		64.5	0.15706	0.38656	0.94789		214.5	-37.952	-25.7942	-44.7737	-36.1733	9.61397	5.55063		214.5	-36.1733	5.55063	64.5
64.6	299.007	303.475	298.937		64.6	0.15176	0.38608	0.9465		214.6	-38.1124	-25.8635	-44.8867	-36.2875	9.64199	5.5668		214.6	-36.2875	5.5668	64.6
64.7	299.005	303.539	298.938		64.7	0.14671	0.44892	0.94562		214.7	-38.2698	-25.8895	-44.9899	-36.383	9.68896	5.59392		214.7	-36.383	5.59392	64.7
64.8	299.003	303.681	298.941		64.8	0.14254	0.59051	0.94587		214.8	-38.4325	-25.9034	-45.087	-36.4743	9.74057	5.62372		214.8	-36.4743	5.62372	64.8
64.9	299.003	303.808	298.941		64.9	0.13975	0.71628	0.94399		214.9	-38.5918	-25.9584	-45.1808	-36.577	9.76828	5.63972		214.9	-36.577	5.63972	64.9
65	299.002	303.864	298.94		65	0.13508	0.77208	0.93997		215	-38.7435	-26.0971	-45.2912	-36.7106	9.75718	5.63331		215	-36.7106	5.63331	65
65.1	298.997	303.846	298.941		65.1	0.12739	0.75314	0.93846		215.1	-38.8994	-26.2998	-45.4117	-36.8703	9.71616	5.60963		215.1	-36.8703	5.60963	65.1
65.2	298.99	303.8	298.945		65.2	0.11731	0.70657	0.94022		215.2	-39.0666	-26.4773	-45.5326	-37.0255	9.69023	5.59466		215.2	-37.0255	5.59466	65.2
65.3	298.984	303.816	298.945		65.3	0.10849	0.72142	0.93821		215.3	-39.2221	-26.5613	-45.6617	-37.1484	9.71763	5.61047		215.3	-37.1484	5.61047	65.3
65.4	298.978	303.886	298.942		65.4	0.0998	0.79091	0.93255		215.4	-39.369	-26.5805	-45.7906	-37.2467	9.77931	5.64609		215.4	-37.2467	5.64609	65.4
65.5	298.972	303.933	298.941		65.5	0.09048	0.83767	0.92941		215.5	-39.5099	-26.5718	-45.9077	-37.3298	9.85056	5.68722		215.5	-37.3298	5.68722	65.5
65.6	298.965	304.024	298.939		65.6	0.08116	0.92776	0.92514		215.6	-39.648	-26.5816	-46.0229	-37.4175	9.91073	5.72196		215.6	-37.4175	5.72196	65.6
65.7	298.963	304.223	298.932		65.7	0.07585	1.12588	0.91584		215.7	-39.7896	-26.6328	-46.1453	-37.5226	9.95182	5.74569		215.7	-37.5226	5.74569	65.7
65.8	298.961	304.46	298.925		65.8	0.0708	1.3623	0.9058		215.8	-39.9221	-26.6761	-46.267	-37.6217	9.99594	5.77116		215.8	-37.6217	5.77116	65.8
65.9	298.961	304.651	298.919		65.9	0.06789	1.55213	0.89775		215.9	-40.0351	-26.6935	-46.3943	-37.7076	10.0545	5.80498		215.9	-37.7076	5.80498	65.9
66	298.965	304.736	298.91		66	0.06899	1.63695	0.88645		216	-40.125	-26.7131	-46.5186	-37.7855	10.1079	5.8358		216	-37.7855	5.8358	66
66.1	298.97	304.706	298.902		66.1	0.07173	1.60633	0.87565		216.1	-40.201	-26.776	-46.641	-37.8727	10.1351	5.85152		216.1	-37.8727	5.85152	66.1
66.2	298.976	304.582	298.897		66.2	0.07459	1.48087	0.86911		216.2	-40.2699	-26.8415	-46.7671	-37.9595	10.1617	5.86688		216.2	-37.9595	5.86688	66.2
66.3	298.983	304.394	298.892		66.3	0.07833	1.29249	0.8617		216.3	-40.3391	-26.5721	-46.8899	-37.9337	10.3703	5.98731		216.3	-37.9337	5.98731	66.3
66.4	298.992	304.175	298.888		66.4	0.08497	1.07258	0.85479		216.4	-40.405	-25.9409	-47.0078	-37.7845	10.7752	6.22104		216.4	-37.7845	6.22104	66.4
66.5	298.998	303.952	298.888		66.5	0.0877	0.84915	0.85266		216.5	-40.4829	-25.3368	-47.1208	-37.6468	11.1655	6.44639		216.5	-37.6468	6.44639	66.5
66.6	299.004	303.746	298.889		66.6	0.09107	0.64243	0.8514		216.6	-40.5706	-24.9532	-47.2285	-37.5841	11.434	6.60144		216.6	-37.5841	6.60144	66.6
66.7	299.013	303.558	298.886		66.7	0.09682	0.45379	0.84549		216.7	-40.656	-24.813	-47.3343	-37.6011	11.5673	6.67837		216.7	-37.6011	6.67837	66.7
66.8	299.019	303.382	298.881		66.8	0.09968	0.27734	0.83871		216.8	-40.7373	-24.8631	-47.4364	-37.6789	11.5933	6.69337		216.8	-37.6789	6.69337	66.8
66.9	299.019	303.222	298.879		66.9	0.09727	0.11659	0.83406		216.9	-40.808	-25.1008	-47.535	-37.8146	11.5127	6.64689		216.9	-37.8146	6.64689	66.9
67	299.015	303.082	298.875		67	0.08983	-0.02494	0.82703		217	-40.8682	-25.5161	-47.6439	-38.0094	11.3375	6.54572		217	-38.0094	6.54572	67
67.1	299.008	302.958	298.87		67.1	0.08051	-0.14926	0.81987		217.1	-40.9295	-25.9935	-47.7485	-38.2239	11.127	6.4242		217.1	-38.2239	6.4242	67.1
67.2	298.997	302.85	298.867		67.2	0.06616	-0.25826	0.81497		217.2	-41.0029	-26.4268	-47.8453	-38.425	10.9395	6.3159		217.2	-38.425	6.3159	67.2
67.3	298.983	302.763	298.864		67.3	0.04968	-0.34528	0.80919		217.3	-41.0834	-26.7053	-47.9459	-38.5782	10.8396	6.25826		217.3	-38.5782	6.25826	67.3
67.4	298.975	302.646	298.86		67.4	0.03873	-0.46332	0.80278		217.4	-41.1613	-26.8779	-48.0509	-38.6967	10.7996	6.23513		217.4	-38.6967	6.23513	67.4
67.5	298.974	302.605	298.856		67.5	0.03443	-0.50487	0.7965		217.5	-41.2422	-27.116	-48.1583	-38.8388	10.725	6.19211		217.5	-38.8388	6.19211	67.5
67.6	298.977	302.574	298.851		67.6	0.03478	-0.53674	0.78921		217.6	-41.3367	-27.3628	-48.2743	-38.9913	10.6512	6.14948		217.6	-38.9913	6.14948	67.6
67.7	298.984	302.567	298.845		67.7	0.03852	-0.54437	0.7808		217.7	-41.4278	-27.4958	-48.4031	-39.1089	10.6448	6.14576		217.7	-39.1089	6.14576	67.7
67.8	298.994	302.62	298.837		67.8	0.04629	-0.49209	0.77087		217.8	-41.5064	-27.5388	-48.539	-39.1947	10.6893	6.17146		217.8	-39.1947	6.17146	67.8
67.9	299.006	302.768	298.831		67.9	0.05467	-0.34485	0.76195		217.9	-41.599	-27.5825	-48.6671	-39.2829	10.7314	6.1958		217.9	-39.2829	6.1958	67.9
68	299.015	303.002	298.825		68	0.06106	-0.11156	0.75366		218	-41.7033	-27.6997	-48.7873	-39.3967	10.7314	6.19575		218	-39.3967	6.19575	68
68.1	299.022	303.234	298.819		68.1	0.06492	0.11921	0.74499		218.1	-41.806	-27.8719	-48.9044	-39.5274	10.6998	6.17753		218.1	-39.5274	6.17753	68.1
68.2	299.025	303.398	298.813		68.2	0.06552	0.28316	0.73645		218.2	-41.9164	-28.0561	-49.0125	-39.6616	10.6586	6.15373		218.2	-39.6616	6.15373	68.2
68.3	299.026	303.482	298.803		68.3	0.06425	0.36635	0.72452		218.3	-42.0391	-28.2223	-49.1194	-39.7936	10.628	6.13608		218.3	-39.7936	6.13608	68.3
68.4	299.03	303.489	298.798		68.4	0.06601	0.37241	0.71736		218.4	-42.1675	-28.3409	-49.229	-39.9125	10.625	6.13437		218.4	-39.9125	6.13437	68.4
68.5	299.034	303.443	298.795		68.5	0.06904	0.32584	0.71133		218.5	-42.2827	-28.4227	-49.3401	-40.0152	10.6414	6.14384		218.5	-40.0152	6.14384	68.5
68.6	299.036	303.366	298.792		68.6	0.06904	0.24836	0.70592		218.6	-42.3964	-28.5176	-49.4527	-40.1223	10.6512	6.14948		218.6	-40.1223	6.14948	68.6
68.7	299.038	303.27	298.788		68.7	0.06955	0.1508	0.69964		218.7	-42.5255	-28.6985	-49.5755	-40.2665	10.6202	6.13159		218.7	-40.2665	6.13159	68.7
68.8	299.042	303.168	298.784		68.8	0.07232	0.0482	0.69374		218.8	-42.6667	-28.9238	-49.7092	-40.4332	10.5711	6.10325		218.8	-40.4332	6.10325	68.8
68.9	299.044	303.068	298.784		68.9	0.07296	-0.05175	0.69085		218.9	-42.8188	-29.0444	-49.8421	-40.5685	10.5799	6.10832		218.9	-40.5685	6.10832	68.9
69	299.042	302.972	298.781		69	0.06932	-0.14907	0.68545		219	-42.9748	-29.044	-49.8824	-40.6337	10.6146	6.12835		219	-40.6337	6.12835	69
69.1	299.04	302.895	298.78		69.1	0.06556	-0.22704	0.68218		219.1	-43.1412	-29.0078	-49.4754	-40.5415	10.4785	6.04976		219.1	-40.5415	6.04976	69.1
69.2	299.036	302.994	298.78		69.2	0.06004	-0.12853	0.68042		219.2	-43.325	-28.9592	-48.5969	-40.2937	10.1637	5.86803		219.2	-40.2937	5.86803	69.2
69.3	299.028	303.332	298.782		69.3	0.05063	0.20913	0.67916		219.3	-43.5125	-28.8981	-47.6427	-40.0178	9.84885	5.68624		219.3	-40.0178	5.68624	69.3
69.4	299.02	303.719	298.781		69.4	0.04084	0.59516	0.67615		219.4	-43.6854	-28.8382	-46.886	-39.8032	9.62985	5.5598		219.4	-39.8032	5.5598	69.4
69.5	299.016	304.005	298.778		69.5	0.0357	0.88032	0.67037		219.5	-43.839	-28.8427	-46.4695	-39.7171	9.50888	5.48995		219.5	-39.7171	5.48995	69.5
69.6	299.017	304.154	298.777		69.6	0.03533	1.02845	0.66698		219.6	-43.9727	-28.9094	-46.3865	-39.7562	9.47083	5.46799		219.6	-39.7562	5.46799	69.6
69.7	299.019	304.18	298.774		69.7	0.03596	1.05398	0.6617		219.7	-44.0981	-28.7786	-46.5689	-39.8152	9.63747	5.56419		219.7	-39.8152	5.56419	69.7
69.8	299.024	304.111	298.769		69.8	0.03961	0.98417	0.65454		219.8	-44.2216	-28.3023	-46.9438	-39.8225	10.0692	5.81348		219.8	-39.8225	5.81348	69.8
69.9	299.031	303.978	298.763		69.9	0.04427	0.85055	0.64625		219.9	-44.3492	-27.7016	-47.4336	-39.8281	10.6145	6.12829		219.9	-39.8281	6.12829	69.9
70	299.036	303.813	298.755		70	0.04829	0.6844	0.63607		220	-44.4942	-27.2227	-47.9773	-39.898	11.1145	6.41695		220	-39.898	6.41695	70
70.1	299.041	303.632	298.747		70.1	0.05169	0.50305	0.62577		220.1	-44.6388	-26.9777	-48.5409	-40.0525	11.4899	6.63372		220.1	-40.0525	6.63372	70.1
70.2	299.045	303.451	298.74		70.2	0.05471	0.3217	0.6166		220.2	-44.7706	-26.9837	-49.0892	-40.2811	11.7166	6.76458		220.2	-40.2811	6.76458	70.2
70.3	299.05	303.284	298.735		70.3	0.05786	0.15404	0.60894		220.3	-44.885	-27.1431	-49.5974	-40.5418	11.8405	6.83609		220.3	-40.5418	6.83609	70.3
70.4	299.057	303.144	298.731		70.4	0.06352	0.01263	0.60266		220.4	-44.9859	-27.3658	-50.0631	-40.8049	11.9123	6.87755		220.4	-40.8049	6.87755	70.4
70.5	299.065	303.107	298.729		70.5	0.06956	-0.02502	0.59801		220.5	-45.0853	-27.6507	-50.4855	-41.0738	11.9342	6.89023		220.5	-41.0738	6.89023	70.5
70.6	299.071	303.192	298.727		70.6	0.07434	0.0593	0.59361		220.6	-45.1801	-27.9596	-50.8558	-41.3319	11.9233	6.88393		220.6	-41.3319	6.88393	70.6
70.7	299.078	303.304	298.725		70.7	0.0795	0.17074	0.58884		220.7	-45.2708	-28.2867	-51.173	-41.5769	11.8819	6.86003		220.7	-41.5769	6.86003	70.7
70.8	299.086	303.376	298.726		70.8	0.08641	0.24199	0.58783		220.8	-45.3604	-28.6481	-51.4511	-41.8198	11.8066	6.81654		220.8	-41.8198	6.81654	70.8
70.9	299.095	303.391	298.729		70.9	0.09383	0.25634	0.58871		220.9	-45.4398	-29.0015	-51.7039	-42.0484	11.725	6.76943		220.9	-42.0484	6.76943	70.9
71	299.101	303.358	298.733		71	0.09836	0.22309	0.59047		221	-45.506	-29.3037	-51.922	-42.2439	11.6566	6.72997		221	-42.2439	6.72997	71
71.1	299.108	303.326	298.736		71.1	0.10326	0.1897	0.59109		221.1	-45.565	-29.5543	-52.1069	-42.4088	11.6029	6.69893		221.1	-42.4088	6.69893	71.1
71.2	299.114	303.351	298.741		71.2	0.10867	0.2146	0.59285		221.2	-45.6196	-29.7627	-52.2787	-42.5537	11.5669	6.67815		221.2	-42.5537	6.67815	71.2
71.3	299.118	303.41	298.747		71.3	0.11044	0.27216	0.59637		221.3	-45.6711	-29.9469	-52.4411	-42.6864	11.5403	6.66278		221.3	-42.6864	6.66278	71.3
71.4	299.119	303.44	298.75		71.4	0.1107	0.30134	0.59775		221.4	-45.7305	-30.1168	-52.58	-42.8091	11.513	6.64704		221.4	-42.8091	6.64704	71.4
71.5	299.12	303.422	298.75		71.5	0.10945	0.28303	0.59536		221.5	-45.7915	-30.2996	-52.7107	-42.9339	11.4756	6.62542		221.5	-42.9339	6.62542	71.5
71.6	299.118	303.368	298.749		71.6	0.10606	0.22779	0.59159		221.6	-45.8513	-30.4726	-52.8471	-43.057	11.446	6.60835		221.6	-43.057	6.60835	71.6
71.7	299.137	303.288	298.746		71.7	0.12403	0.14718	0.58606		221.7	-45.9235	-30.5698	-52.9725	-43.1553	11.455	6.61358		221.7	-43.1553	6.61358	71.7
71.8	299.226	303.188	298.738		71.8	0.21109	0.0471	0.57627		221.8	-46.0044	-30.6108	-53.0941	-43.2365	11.4944	6.63629		221.8	-43.2365	6.63629	71.8
71.9	299.376	303.108	298.728		71.9	0.36019	-0.03402	0.56358		221.9	-46.0967	-30.5584	-53.2226	-43.2926	11.5894	6.69112		221.9	-43.2926	6.69112	71.9
72	299.528	303.112	298.721		72	0.51018	-0.03097	0.55378		222	-46.1968	-30.3251	-53.3453	-43.2891	11.7823	6.80253		222	-43.2891	6.80253	72
72.1	299.653	303.181	298.713		72.1	0.63366	0.03714	0.54386		222.1	-46.324	-30.0011	-53.4508	-43.2586	12.0216	6.9407		222.1	-43.2586	6.9407	72.1
72.2	299.745	303.236	298.702		72.2	0.72448	0.09181	0.53079		222.2	-46.466	-29.7418	-53.5385	-43.2488	12.2202	7.05536		222.2	-43.2488	7.05536	72.2
72.3	299.798	303.273	298.696		72.3	0.77561	0.12864	0.52175		222.3	-46.5959	-29.5975	-53.6236	-43.2723	12.3531	7.13206		222.3	-43.2723	7.13206	72.3
72.4	299.819	303.36	298.691		72.4	0.79509	0.21446	0.51484		222.4	-46.7235	-29.5492	-53.708	-43.3269	12.4324	7.17785		222.4	-43.3269	7.17785	72.4
72.5	299.822	303.51	298.685		72.5	0.79685	0.36409	0.50667		222.5	-46.8504	-29.4282	-53.7976	-43.3588	12.5543	7.24823		222.5	-43.3588	7.24823	72.5
72.6	299.812	303.677	298.681		72.6	0.78518	0.5298	0.49976		222.6	-46.9652	-29.1889	-53.8963	-43.3501	12.7442	7.35787		222.6	-43.3501	7.35787	72.6
72.7	299.792	303.803	298.68		72.7	0.76396	0.65557	0.49662		222.7	-47.065	-28.9994	-54.0032	-43.3559	12.908	7.45243		222.7	-43.3559	7.45243	72.7
72.8	299.77	303.838	298.68		72.8	0.73997	0.69001	0.49361		222.8	-47.1576	-28.9474	-54.1109	-43.4053	12.9946	7.50246		222.8	-43.4053	7.50246	72.8
72.9	299.749	303.78	298.678		72.9	0.71775	0.63063	0.48971		222.9	-47.2362	-29.0231	-54.2179	-43.4924	13.0079	7.51014		222.9	-43.4924	7.51014	72.9
73	299.728	303.644	298.676		73	0.69527	0.49387	0.48519		223	-47.2983	-29.0736	-54.3339	-43.5686	13.0366	7.5267		223	-43.5686	7.5267	73
73.1	299.705	303.43	298.671		73.1	0.67079	0.27911	0.47778		223.1	-47.3626	-29.0144	-54.4423	-43.6064	13.1235	7.57687		223.1	-43.6064	7.57687	73.1
73.2	299.683	303.137	298.66		73.2	0.64756	-0.01428	0.46471		223.2	-47.4447	-28.9541	-54.5523	-43.6504	13.2142	7.62922		223.2	-43.6504	7.62922	73.2
73.3	299.659	302.815	298.646		73.3	0.62131	-0.33732	0.44775		223.3	-47.526	-28.9593	-54.6683	-43.7179	13.2708	7.66189		223.3	-43.7179	7.66189	73.3
73.4	299.633	302.563	298.631		73.4	0.59431	-0.58976	0.43054		223.4	-47.6103	-29.0569	-54.782	-43.8164	13.2756	7.66465		223.4	-43.8164	7.66465	73.4
73.5	299.611	302.413	298.616		73.5	0.57058	-0.74072	0.41321		223.5	-47.7089	-29.2668	-54.886	-43.9539	13.2159	7.63021		223.5	-43.9539	7.63021	73.5
73.6	299.594	302.326	298.602		73.6	0.55225	-0.82798	0.397		223.6	-47.8162	-29.5569	-54.9839	-44.119	13.1105	7.56933		223.6	-44.119	7.56933	73.6
73.7	299.58	302.27	298.59		73.7	0.53668	-0.88536	0.38218		223.7	-47.9265	-29.867	-54.9428	-44.2454	12.9368	7.46906		223.7	-44.2454	7.46906	73.7
73.8	299.566	302.218	298.577		73.8	0.52149	-0.93771	0.36761		223.8	-48.0251	-30.1693	-54.5429	-44.2457	12.6187	7.28539		223.8	-44.2457	7.28539	73.8
73.9	299.558	302.174	298.569		73.9	0.51157	-0.98227	0.35656		223.9	-48.1214	-30.436	-53.9398	-44.1658	12.241	7.06737		223.9	-44.1658	7.06737	73.9
74	299.551	302.151	298.566		74	0.50354	-1.00623	0.3509		224	-48.2178	-30.6953	-53.4514	-44.1215	11.9183	6.88102		224	-44.1215	6.88102	74
74.1	299.541	302.144	298.565		74.1	0.49212	-1.01374	0.34826		224.1	-48.3225	-30.9586	-53.1766	-44.1526	11.6812	6.74415		224.1	-44.1526	6.74415	74.1
74.2	299.529	302.152	298.562		74.2	0.47831	-1.00655	0.34299		224.2	-48.4403	-31.2258	-53.1137	-44.2599	11.5272	6.65523		224.2	-44.2599	6.65523	74.2
74.3	299.518	302.214	298.56		74.3	0.46626	-0.94522	0.33872		224.3	-48.5495	-31.5137	-53.2364	-44.4332	11.4314	6.59993		224.3	-44.4332	6.59993	74.3
74.4	299.506	302.388	298.561		74.4	0.45245	-0.77248	0.33658		224.4	-48.653	-31.7801	-53.4952	-44.6428	11.3995	6.58149		224.4	-44.6428	6.58149	74.4
74.5	299.491	302.704	298.561		74.5	0.43587	-0.45717	0.33419		224.5	-48.7554	-31.9903	-53.8178	-44.8545	11.4246	6.596		224.5	-44.8545	6.596	74.5
74.6	299.478	303.094	298.56		74.6	0.42143	-0.06787	0.3313		224.6	-48.8563	-32.1222	-54.1723	-45.0503	11.5072	6.64368		224.6	-45.0503	6.64368	74.6
74.7	299.465	303.456	298.559		74.7	0.40687	0.29391	0.32766		224.7	-48.9594	-32.2119	-54.5396	-45.237	11.62	6.7088		224.7	-45.237	6.7088	74.7
74.8	299.453	303.728	298.559		74.8	0.39306	0.56526	0.32502		224.8	-49.0603	-32.3204	-54.8956	-45.4254	11.7183	6.76558		224.8	-45.4254	6.76558	74.8
74.9	299.447	303.874	298.561		74.9	0.38603	0.71049	0.32539		224.9	-49.1642	-32.4184	-55.237	-45.6065	11.818	6.82313		224.9	-45.6065	6.82313	74.9
75	299.449	303.908	298.57		75	0.38579	0.74331	0.33155		225	-49.2741	-32.4832	-55.5474	-45.7682	11.9251	6.88497		225	-45.7682	6.88497	75
75.1	299.452	303.854	298.581		75.1	0.38781	0.6887	0.33971		225.1	-49.3852	-32.5163	-55.8262	-45.9092	12.0374	6.94981		225.1	-45.9092	6.94981	75.1
75.2	299.457	303.739	298.59		75.2	0.39133	0.57304	0.34712		225.2	-49.5041	-32.5035	-56.0726	-46.0267	12.1633	7.02247		225.2	-46.0267	7.02247	75.2
75.3	299.467	303.59	298.601		75.3	0.40013	0.42372	0.35579		225.3	-49.631	-32.4451	-56.2941	-46.1234	12.3054	7.1045		225.3	-46.1234	7.1045	75.3
75.4	299.479	303.431	298.613		75.4	0.41006	0.26335	0.36496		225.4	-49.756	-32.2672	-56.3555	-46.1262	12.4476	7.18663		225.4	-46.1262	7.18663	75.4
75.5	299.487	303.283	298.624		75.5	0.41635	0.11466	0.37312		225.5	-49.8874	-31.9649	-56.1044	-45.9856	12.5338	7.23641		225.5	-45.9856	7.23641	75.5
75.6	299.497	303.169	298.633		75.6	0.42553	6.53444e-06	0.37978		225.6	-50.0245	-31.6827	-55.703	-45.8034	12.5542	7.24816		225.6	-45.8034	7.24816	75.6
75.7	299.506	303.081	298.639		75.7	0.43232	-0.08814	0.38405		225.7	-50.154	-31.5564	-55.3823	-45.6976	12.5225	7.22987		225.7	-45.6976	7.22987	75.7
75.8	299.512	303.002	298.645		75.8	0.43697	-0.1685	0.38744		225.8	-50.2715	-31.5756	-55.2356	-45.6942	12.4765	7.20329		225.8	-45.6942	7.20329	75.8
75.9	299.516	302.924	298.651		75.9	0.43999	-0.24735	0.39095		225.9	-50.3844	-31.6642	-55.2495	-45.766	12.4525	7.18944		225.9	-45.766	7.18944	75.9
76	299.519	302.842	298.653		76	0.44138	-0.3296	0.39045		226	-50.4932	-31.7874	-55.393	-45.8912	12.4575	7.19236		226	-45.8912	7.19236	76
76.1	299.522	302.759	298.653		76.1	0.44315	-0.41373	0.38819		226.1	-50.5941	-31.9268	-55.6372	-46.0527	12.4905	7.21141		226.1	-46.0527	7.21141	76.1
76.2	299.526	302.697	298.653		76.2	0.44479	-0.4765	0.38555		226.2	-50.7063	-32.0519	-55.9223	-46.2268	12.5499	7.24566		226.2	-46.2268	7.24566	76.2
76.3	299.528	302.775	298.647		76.3	0.44593	-0.39872	0.37776		226.3	-50.8211	-32.1423	-56.2136	-46.3923	12.632	7.29307		226.3	-46.3923	7.29307	76.3
76.4	299.53	303.012	298.641		76.4	0.44606	-0.16267	0.36909		226.4	-50.9122	-32.2591	-56.5074	-46.5596	12.6966	7.33039		226.4	-46.5596	7.33039	76.4
76.5	299.535	303.262	298.636		76.5	0.44958	0.0872	0.36181		226.5	-50.9855	-32.4215	-56.8009	-46.736	12.7331	7.35148		226.5	-46.736	7.35148	76.5
76.6	299.542	303.44	298.629		76.6	0.45574	0.26421	0.35226		226.6	-51.0589	-32.5937	-57.0755	-46.9094	12.7575	7.36555		226.6	-46.9094	7.36555	76.6
76.7	299.551	303.519	298.62		76.7	0.46304	0.34262	0.34108		226.7	-51.1221	-32.7471	-57.3246	-47.0646	12.7813	7.37928		226.7	-47.0646	7.37928	76.7
76.8	299.56	303.519	298.612		76.8	0.46983	0.34177	0.33015		226.8	-51.1789	-32.8627	-57.5679	-47.2032	12.8235	7.40364		226.8	-47.2032	7.40364	76.8
76.9	299.566	303.471	298.601		76.9	0.47436	0.29269	0.31721		226.9	-51.2553	-32.9509	-57.7921	-47.3328	12.8768	7.4344		226.9	-47.3328	7.4344	76.9
77	299.571	303.391	298.591		77	0.47851	0.21183	0.30478		227	-51.3445	-33.0293	-57.9917	-47.4552	12.9277	7.46384		227	-47.4552	7.46384	77
77.1	299.571	303.289	298.581		77.1	0.47701	0.10911	0.29221		227.1	-51.4382	-33.0974	-58.1797	-47.5718	12.9804	7.49426		227.1	-47.5718	7.49426	77.1
77.2	299.565	303.175	298.57		77.2	0.4691	-0.00567	0.27852		227.2	-51.538	-33.1363	-58.3507	-47.675	13.0436	7.5307		227.2	-47.675	7.5307	77.2
77.3	299.558	303.1	298.561		77.3	0.46069	-0.0805	0.26759		227.3	-51.6373	-33.1517	-58.5044	-47.7645	13.1126	7.57055		227.3	-47.7645	7.57055	77.3
77.4	299.552	303.136	298.554		77.4	0.45304	-0.04568	0.25817		227.4	-51.7352	-33.1762	-58.652	-47.8545	13.1738	7.60592		227.4	-47.8545	7.60592	77.4
77.5	299.547	303.264	298.55		77.5	0.44689	0.08172	0.25227		227.5	-51.8368	-33.238	-58.7903	-47.955	13.211	7.6274		227.5	-47.955	7.6274	77.5
77.6	299.546	303.483	298.548		77.6	0.44414	0.29956	0.24762		227.6	-51.9441	-33.3205	-58.9104	-48.0583	13.2301	7.63842		227.6	-48.0583	7.63842	77.6
77.7	299.546	303.775	298.546		77.7	0.44251	0.59075	0.24284		227.7	-52.0593	-33.3996	-59.0189	-48.1593	13.2475	7.64842		227.7	-48.1593	7.64842	77.7
77.8	299.543	304.035	298.546		77.8	0.43812	0.84991	0.24033		227.8	-52.1704	-33.4708	-59.1198	-48.2537	13.2655	7.65884		227.8	-48.2537	7.65884	77.8
77.9	299.542	304.215	298.547		77.9	0.43599	1.03007	0.23932		227.9	-52.2803	-33.5205	-59.2113	-48.3374	13.2915	7.67386		227.9	-48.3374	7.67386	77.9
78	299.54	304.301	298.549		78	0.43261	1.11463	0.2392		228	-52.3887	-33.5623	-59.2968	-48.4159	13.3193	7.68988		228	-48.4159	7.68988	78
78.1	299.536	304.28	298.549		78.1	0.42709	1.09318	0.23643		228.1	-52.4874	-33.6245	-59.3868	-48.4995	13.3361	7.69959		228.1	-48.4995	7.69959	78.1
78.2	299.53	304.172	298.55		78.2	0.41943	0.98494	0.23493		228.2	-52.5826	-33.7059	-59.4828	-48.5904	13.3441	7.70423		228.2	-48.5904	7.70423	78.2
78.3	299.522	304.004	298.552		78.3	0.41015	0.81527	0.23492		228.3	-52.6812	-33.7918	-59.5852	-48.6861	13.3528	7.70923		228.3	-48.6861	7.70923	78.3
78.4	299.515	303.797	298.554		78.4	0.40124	0.60804	0.2343		228.4	-52.784	-33.8517	-59.6892	-48.7749	13.3772	7.72331		228.4	-48.7749	7.72331	78.4
78.5	299.506	303.575	298.555		78.5	0.39119	0.38512	0.23266		228.5	-52.8743	-33.7593	-59.7927	-48.8088	13.4845	7.78526		228.5	-48.8088	7.78526	78.5
78.6	299.5	303.355	298.555		78.6	0.38354	0.16433	0.2309		228.6	-52.962	-33.4955	-59.8967	-48.7847	13.6873	7.90237		228.6	-48.7847	7.90237	78.6
78.7	299.497	303.148	298.555		78.7	0.37827	-0.04315	0.22864		228.7	-53.0482	-33.2174	-59.9972	-48.7543	13.8967	8.02325		228.7	-48.7543	8.02325	78.7
78.8	299.495	302.961	298.554		78.8	0.37476	-0.23053	0.22475		228.8	-53.1291	-33.0019	-60.0978	-48.7429	14.0704	8.12355		228.8	-48.7429	8.12355	78.8
78.9	299.494	302.8	298.555		78.9	0.37251	-0.39241	0.22299		228.9	-53.2112	-32.8862	-60.2074	-48.7682	14.1921	8.19384		228.9	-48.7682	8.19384	78.9
79	299.497	302.664	298.556		79	0.37452	-0.52954	0.22198		229	-53.2875	-32.8997	-60.3098	-48.8323	14.2378	8.22019		229	-48.8323	8.22019	79
79.1	299.505	302.551	298.555		79.1	0.38031	-0.64281	0.21871		229.1	-53.3658	-32.885	-60.4005	-48.8838	14.2949	8.25314		229.1	-48.8838	8.25314	79.1
79.2	299.512	302.464	298.554		79.2	0.38609	-0.73033	0.21557		229.2	-53.4569	-32.7633	-60.4932	-48.9044	14.4146	8.32227		229.2	-48.9044	8.32227	79.2
79.3	299.517	302.4	298.557		79.3	0.38937	-0.79587	0.21557		229.3	-53.5664	-32.654	-60.5858	-48.9354	14.5304	8.38912		229.3	-48.9354	8.38912	79.3
79.4	299.519	302.352	298.561		79.4	0.39	-0.84433	0.21771		229.4	-53.6918	-32.6272	-60.6766	-48.9985	14.6018	8.43034		229.4	-48.9985	8.43034	79.4
79.5	299.521	302.321	298.565		79.5	0.39101	-0.87608	0.21883		229.5	-53.8341	-32.6875	-60.7703	-49.0973	14.6284	8.4457		229.5	-49.0973	8.4457	79.5
79.6	299.525	302.307	298.569		79.6	0.39278	-0.89024	0.2211		229.6	-53.9787	-32.8197	-60.8795	-49.226	14.6212	8.44156		229.6	-49.226	8.44156	79.6
79.7	299.527	302.302	298.571		79.7	0.39354	-0.89599	0.22034		229.7	-54.2744	-33.0202	-60.9959	-49.4302	14.6034	8.4313		229.7	-49.4302	8.4313	79.7
79.8	299.526	302.3	298.57		79.8	0.39141	-0.89897	0.2172		229.8	-54.3987	-33.2689	-61.1051	-49.5909	14.5276	8.3875		229.8	-49.5909	8.3875	79.8
79.9	299.525	302.337	298.571		79.9	0.38916	-0.86302	0.21519		229.9	-54.5026	-33.5748	-61.2125	-49.7633	14.4155	8.32276		229.9	-49.7633	8.32276	79.9
80	299.524	302.434	298.572		80	0.38615	-0.7669	0.21456		230	-54.594	-33.9015	-61.3183	-49.9379	14.2891	8.24982		230	-49.9379	8.24982	80
80.1	299.52	302.543	298.573		80.1	0.38101	-0.65846	0.21267		230.1	-54.6821	-34.1694	-61.4079	-50.0865	14.1888	8.19194		230.1	-50.0865	8.19194	80.1
80.2	299.519	302.623	298.573		80.2	0.37813	-0.57867	0.21041		230.2	-54.7683	-34.4181	-61.4979	-50.2281	14.0992	8.14019		230.2	-50.2281	8.14019	80.2
80.3	299.521	302.669	298.575		80.3	0.37864	-0.53418	0.21041		230.3	-54.8451	-34.6996	-61.5947	-50.3798	13.9925	8.07857		230.3	-50.3798	8.07857	80.3
80.4	299.524	302.681	298.577		80.4	0.38053	-0.52209	0.21003		230.4	-54.9207	-34.9328	-61.6918	-50.5151	13.9129	8.03259		230.4	-50.5151	8.03259	80.4
80.5	299.532	302.671	298.578		80.5	0.38694	-0.53336	0.2079		230.5	-54.9933	-35.1096	-61.792	-50.6316	13.8656	8.00533		230.5	-50.6316	8.00533	80.5
80.6	299.544	302.672	298.575		80.6	0.397	-0.53333	0.20312		230.6	-55.0637	-35.2701	-61.8978	-50.7439	13.8295	7.98446		230.6	-50.7439	7.98446	80.6
80.7	299.555	302.805	298.572		80.7	0.4063	-0.40016	0.1976		230.7	-55.1427	-35.4219	-62.0093	-50.858	13.8018	7.9685		230.7	-50.858	7.9685	80.7
80.8	299.562	303.073	298.569		80.8	0.41221	-0.13283	0.19169		230.8	-55.2229	-35.5512	-62.1117	-50.9619	13.7834	7.95786		230.8	-50.9619	7.95786	80.8
80.9	299.563	303.329	298.564		80.9	0.41172	0.12244	0.18428		230.9	-55.3098	-35.6299	-62.2077	-51.0491	13.7917	7.96262		230.9	-51.0491	7.96262	80.9
81	299.561	303.499	298.56		81	0.40808	0.29141	0.17875		231	-55.4031	-35.7147	-62.3087	-51.1422	13.7995	7.96717		231	-51.1422	7.96717	81
81.1	299.558	303.571	298.557		81.1	0.40419	0.36254	0.17285		231.1	-55.5082	-35.8115	-62.4036	-51.2411	13.8	7.96744		231.1	-51.2411	7.96744	81.1
81.2	299.555	303.558	298.55		81.2	0.3988	0.34875	0.16317		231.2	-55.6207	-35.8153	-62.4901	-51.3087	13.8504	7.99651		231.2	-51.3087	7.99651	81.2
81.3	299.548	303.485	298.545		81.3	0.39115	0.27505	0.15639		231.3	-55.7148	-35.4523	-62.5745	-51.2472	14.1022	8.14192		231.3	-51.2472	8.14192	81.3
81.4	299.542	303.44	298.547		81.4	0.38299	0.22961	0.15538		231.4	-55.7976	-34.7096	-62.6494	-51.0522	14.5618	8.40729		231.4	-51.0522	8.40729	81.4
81.5	299.536	303.515	298.548		81.5	0.37546	0.30362	0.15476		231.5	-55.8657	-33.9367	-62.7131	-50.8385	15.0324	8.67898		231.5	-50.8385	8.67898	81.5
81.6	299.532	303.655	298.548		81.6	0.36994	0.44308	0.15149		231.6	-55.9282	-33.3681	-62.7759	-50.6907	15.3876	8.88404		231.6	-50.6907	8.88404	81.6
81.7	299.531	303.765	298.546		81.7	0.36731	0.55176	0.14797		231.7	-56.0072	-33.0964	-62.8414	-50.6483	15.5798	8.995		231.7	-50.6483	8.995	81.7
81.8	299.532	303.852	298.542		81.8	0.36731	0.63833	0.14068		231.8	-56.0971	-33.0722	-62.9084	-50.6926	15.6351	9.02693		231.8	-50.6926	9.02693	81.8
81.9	299.534	303.923	298.531		81.9	0.36732	0.70845	0.12762		231.9	-56.1852	-33.2429	-62.9837	-50.804	15.5835	8.99716		231.9	-50.804	8.99716	81.9
82	299.533	303.942	298.52		82	0.3657	0.72707	0.11443		232	-56.2816	-33.5817	-63.0681	-50.9771	15.4423	8.91562		232	-50.9771	8.91562	82
82.1	299.534	303.914	298.509		82.1	0.36445	0.69809	0.10124		232.1	-56.3802	-33.9736	-63.169	-51.1742	15.2781	8.8208		232.1	-51.1742	8.8208	82.1
82.2	299.53	303.984	298.498		82.2	0.35893	0.76758	0.08717		232.2	-56.4754	-34.3459	-63.2876	-51.3696	15.1314	8.7361		232.2	-51.3696	8.7361	82.2
82.3	299.526	304.213	298.487		82.3	0.35416	0.99547	0.07386		232.3	-56.5718	-34.6775	-63.4059	-51.5517	15.0077	8.66471		232.3	-51.5517	8.66471	82.3
82.4	299.528	304.44	298.482		82.4	0.35467	1.22172	0.06669		232.4	-56.6674	-34.9793	-63.5328	-51.7265	14.9042	8.60495		232.4	-51.7265	8.60495	82.4
82.5	299.531	304.559	298.479		82.5	0.35531	1.34058	0.06167		232.5	-56.7573	-35.2792	-63.6541	-51.8969	14.7987	8.54403		232.5	-51.8969	8.54403	82.5
82.6	299.532	304.554	298.472		82.6	0.35481	1.33483	0.0525		232.6	-56.836	-35.5822	-63.7648	-52.061	14.6856	8.47871		232.6	-52.061	8.47871	82.6
82.7	299.534	304.448	298.47		82.7	0.35557	1.22796	0.0481		232.7	-56.9188	-35.8448	-63.8763	-52.2133	14.5961	8.42708		232.7	-52.2133	8.42708	82.7
82.8	299.536	304.269	298.47		82.8	0.35596	1.04812	0.04571		232.8	-57.0001	-36.0117	-63.9836	-52.3318	14.5585	8.40538		232.8	-52.3318	8.40538	82.8
82.9	299.535	304.044	298.469		82.9	0.35383	0.82231	0.04182		232.9	-57.0772	-36.0799	-64.0796	-52.4123	14.5711	8.41264		232.9	-52.4123	8.41264	82.9
83	299.536	303.804	298.469		83	0.35296	0.58154	0.03931		233	-57.1653	-36.0746	-64.1689	-52.4696	14.6239	8.44312		233	-52.4696	8.44312	83
83.1	299.535	303.566	298.47		83.1	0.35095	0.34317	0.03805		233.1	-57.2564	-36.0049	-64.2611	-52.5075	14.7146	8.49545		233.1	-52.5075	8.49545	83.1
83.2	299.53	303.349	298.469		83.2	0.34468	0.12526	0.03466		233.2	-57.3429	-35.8903	-64.3417	-52.525	14.825	8.5592		233.2	-52.525	8.5592	83.2
83.3	299.523	303.224	298.467		83.3	0.33602	-0.00081687	0.03026		233.3	-57.4261	-35.7957	-64.4193	-52.547	14.9225	8.6155		233.3	-52.547	8.6155	83.3
83.4	299.515	303.224	298.467		83.4	0.32585	-0.00104	0.02787		233.4	-57.5168	-35.7448	-64.4953	-52.5857	14.9962	8.65803		233.4	-52.5857	8.65803	83.4
83.5	299.504	303.271	298.466		83.5	0.3133	0.04471	0.0246		233.5	-57.6113	-35.5756	-64.5778	-52.5882	15.1395	8.7408		233.5	-52.5882	8.7408	83.5
83.6	299.492	303.306	298.462		83.6	0.30075	0.07929	0.01807		233.6	-57.7013	-35.2056	-64.6667	-52.5245	15.3977	8.88984		233.6	-52.5245	8.88984	83.6
83.7	299.485	303.327	298.458		83.7	0.29209	0.09954	0.01497		233.7	-57.7984	-34.8374	-64.7548	-52.4635	15.6559	9.03895		233.7	-52.4635	9.03895	83.7
83.8	299.48	303.378	298.457		83.8	0.28493	0.14981	0.01538		233.8	-57.903	-34.6727	-64.8557	-52.4771	15.8061	9.12566		233.8	-52.4771	9.12566	83.8
83.9	299.618	303.464	298.455		83.9	0.42173	0.23476	0.01528		233.9	-58.0065	-34.7522	-64.951	-52.5699	15.8164	9.13162		233.9	-52.5699	9.13162	83.9
84	300.151	303.556	298.451		84	0.95332	0.32623	0.01367		234	-58.1183	-34.956	-65.0406	-52.705	15.7559	9.09667		234	-52.705	9.09667	84
84.1	300.941	303.736	298.451		84.1	1.74165	0.50538	0.01571		234.1	-58.2365	-35.2289	-65.137	-52.8674	15.6603	9.04146		234.1	-52.8674	9.04146	84.1
84.2	301.63	304.047	298.455		84.2	2.42974	0.81604	0.02163		234.2	-58.345	-35.5552	-65.2319	-53.044	15.5323	8.96757		234.2	-53.044	8.96757	84.2
84.3	302.089	304.375	298.459		84.3	2.88684	1.14353	0.02706		234.3	-58.4459	-35.8634	-65.3249	-53.2114	15.4125	8.8984		234.3	-53.2114	8.8984	84.3
84.4	302.312	304.598	298.465		84.4	3.10855	1.36577	0.03538		234.4	-58.5434	-36.1592	-65.4077	-53.3701	15.2951	8.83065		234.4	-53.3701	8.83065	84.4
84.5	302.339	304.675	298.474		84.5	3.13418	1.44217	0.04633		234.5	-58.642	-36.4286	-65.4932	-53.5213	15.1939	8.77218		234.5	-53.5213	8.77218	84.5
84.6	302.224	304.62	298.48		84.6	3.01687	1.38617	0.05402		234.6	-58.7383	-36.6392	-65.5805	-53.6527	15.126	8.73303		234.6	-53.6527	8.73303	84.6
84.7	302.015	304.48	298.486		84.7	2.80723	1.2454	0.06171		234.7	-58.8403	-36.8054	-65.6675	-53.7711	15.084	8.70878		234.7	-53.7711	8.70878	84.7
84.8	301.756	304.313	298.495		84.8	2.54648	1.07774	0.07228		234.8	-58.9461	-36.8992	-65.7628	-53.8694	15.0866	8.71027		234.8	-53.8694	8.71027	84.8
84.9	301.473	304.148	298.502		84.9	2.26198	0.91184	0.08123		234.9	-59.0429	-36.9018	-65.8611	-53.9353	15.1402	8.74119		234.9	-53.9353	8.74119	84.9
85	301.188	303.973	298.505		85	1.97497	0.73652	0.08691		235	-59.1204	-36.866	-65.9601	-53.9822	15.2124	8.78289		235	-53.9822	8.78289	85
85.1	300.919	303.783	298.509		85.1	1.70504	0.54562	0.09196		235.1	-59.1768	-36.8426	-66.0524	-54.0239	15.2714	8.81696		235.1	-54.0239	8.81696	85.1
85.2	300.676	303.582	298.512		85.2	1.46061	0.3438	0.09764		235.2	-59.2249	-36.8502	-66.1484	-54.0745	15.3131	8.84104		235.2	-54.0745	8.84104	85.2
85.3	300.459	303.38	298.514		85.3	1.24206	0.1416	0.10118		235.3	-59.2787	-36.9108	-66.2482	-54.1459	15.3274	8.84928		235.3	-54.1459	8.84928	85.3
85.4	300.273	303.194	298.511		85.4	1.05378	-0.04578	0.0997		235.4	-59.3355	-37.0242	-66.3397	-54.2331	15.3093	8.83882		235.4	-54.2331	8.83882	85.4
85.5	299.986	303.035	298.504		85.5	0.76539	-0.20528	0.09545		235.5	-59.3975	-37.1576	-66.4308	-54.3287	15.2807	8.82233		235.5	-54.3287	8.82233	85.5
85.6	299.876	302.971	298.499		85.6	0.65423	-0.27006	0.09146		235.6	-59.4762	-37.2936	-66.5231	-54.431	15.2539	8.80683		235.6	-54.431	8.80683	85.6
85.7	299.787	303.019	298.489		85.7	0.56342	-0.22305	0.0842		235.7	-59.5586	-37.5265	-66.6048	-54.5633	15.1691	8.75789		235.7	-54.5633	8.75789	85.7
85.8	299.712	303.09	298.479		85.8	0.48706	-0.15218	0.07531		235.8	-59.6444	-37.5985	-66.6793	-54.6407	15.1724	8.7598		235.8	-54.6407	8.7598	85.8
85.9	299.649	303.127	298.469		85.9	0.4225	-0.11585	0.0678		235.9	-59.7404	-37.6561	-66.7558	-54.7174	15.1862	8.76775		235.9	-54.7174	8.76775	85.9
86	299.596	303.118	298.46		86	0.368	-0.12587	0.06016		236	-59.8251	-37.7171	-66.8288	-54.7904	15.1949	8.77276		236	-54.7904	8.77276	86
86.1	299.549	303.07	298.451		86.1	0.31964	-0.1747	0.05328		236.1	-59.8962	-37.8004	-66.895	-54.8639	15.1861	8.76771		236.1	-54.8639	8.76771	86.1
86.2	299.509	303.005	298.445		86.2	0.27807	-0.24036	0.04928		236.2	-59.9696	-37.8848	-67.0631	-54.9725	15.2175	8.78581		236.2	-54.9725	8.78581	86.2
86.3	299.48	303.025	298.439		86.3	0.24819	-0.22161	0.04554		236.3	-60.0403	-37.9364	-67.1463	-55.041	15.2332	8.79486		236.3	-55.041	8.79486	86.3
86.4	299.462	303.163	298.435		86.4	0.2281	-0.08379	0.04331		236.4	-60.1035	-37.9635	-67.2423	-55.1031	15.2665	8.81409		236.4	-55.1031	8.81409	86.4
86.5	299.449	303.363	298.435		86.5	0.21391	0.11583	0.04471		236.5	-60.1709	-37.9722	-67.3425	-55.1618	15.3125	8.84065		236.5	-55.1618	8.84065	86.5
86.6	299.445	303.597	298.435		86.6	0.20789	0.34849	0.047		236.6	-60.2518	-37.9706	-67.4374	-55.2199	15.3643	8.87058		236.6	-55.2199	8.87058	86.6
86.7	299.45	303.792	298.437		86.7	0.21154	0.54296	0.05117		236.7	-60.3436	-37.9801	-67.5285	-55.2841	15.4103	8.89713		236.7	-55.2841	8.89713	86.7
86.8	299.456	303.892	298.438		86.8	0.21657	0.6421	0.05383		236.8	-60.4392	-38.0622	-67.6302	-55.3772	15.4203	8.9029		236.8	-55.3772	8.9029	86.8
86.9	299.458	303.891	298.439		86.9	0.2172	0.64075	0.05662		236.9	-60.5499	-38.2615	-67.7371	-55.5162	15.369	8.8733		236.9	-55.5162	8.8733	86.9
87	299.46	303.83	298.442		87	0.21734	0.57835	0.06167		237	-60.6617	-38.511	-67.8373	-55.67	15.2871	8.82603		237	-55.67	8.82603	87
87.1	299.458	303.781	298.443		87.1	0.21332	0.52939	0.06484		237.1	-60.7656	-38.6794	-67.9491	-55.798	15.2541	8.80695		237.1	-55.798	8.80695	87.1
87.2	299.451	303.755	298.445		87.2	0.20517	0.50267	0.06826		237.2	-60.8759	-38.7442	-68.0663	-55.8955	15.2823	8.82326		237.2	-55.8955	8.82326	87.2
87.3	299.445	303.704	298.45		87.3	0.19764	0.45082	0.07569		237.3	-60.9885	-38.76	-68.1713	-55.9733	15.3337	8.85289		237.3	-55.9733	8.85289	87.3
87.4	299.438	303.618	298.453		87.4	0.18973	0.36368	0.08049		237.4	-61.0909	-38.7705	-68.2704	-56.0439	15.3839	8.88189		237.4	-56.0439	8.88189	87.4
87.5	299.433	303.553	298.451		87.5	0.18321	0.29789	0.08027		237.5	-61.1872	-38.8327	-68.3671	-56.129	15.4033	8.89307		237.5	-56.129	8.89307	87.5
87.6	299.432	303.56	298.449		87.6	0.18045	0.30445	0.08029		237.6	-61.2813	-38.9921	-68.4587	-56.244	15.3656	8.87131		237.6	-56.244	8.87131	87.6
87.7	299.434	303.608	298.446		87.7	0.18071	0.35146	0.07894		237.7	-61.375	-39.1906	-68.5415	-56.369	15.3024	8.83483		237.7	-56.369	8.83483	87.7
87.8	299.432	303.64	298.442		87.8	0.17695	0.38277	0.07645		237.8	-61.4737	-39.3131	-68.6172	-56.468	15.2799	8.82184		237.8	-56.468	8.82184	87.8
87.9	299.425	303.625	298.441		87.9	0.16841	0.36697	0.07786		237.9	-61.5779	-39.3549	-68.6974	-56.5434	15.3054	8.83657		237.9	-56.5434	8.83657	87.9
88	299.413	303.555	298.444		88	0.15548	0.29666	0.08266		238	-61.692	-39.3583	-68.781	-56.6104	15.3555	8.86548		238	-56.6104	8.86548	88
88.1	299.395	303.444	298.448		88.1	0.13615	0.18477	0.08821		238.1	-61.8015	-39.3424	-68.8634	-56.6691	15.4152	8.89996		238.1	-56.6691	8.89996	88.1
88.2	299.377	303.328	298.455		88.2	0.11656	0.06861	0.09791		238.2	-61.9103	-39.3217	-68.9478	-56.7266	15.4784	8.93643		238.2	-56.7266	8.93643	88.2
88.3	299.36	303.303	298.463		88.3	0.09823	0.04252	0.10773		238.3	-62.0154	-39.3149	-69.0265	-56.7856	15.5308	8.96674		238.3	-56.7856	8.96674	88.3
88.4	299.351	303.383	298.466		88.4	0.08693	0.12168	0.1119		238.4	-62.0993	-39.2938	-69.1063	-56.8331	15.5883	8.99991		238.4	-56.8331	8.99991	88.4
88.5	299.347	303.501	298.463		88.5	0.08166	0.23915	0.1108		238.5	-62.1659	-38.9192	-69.1906	-56.7586	15.8436	9.14729		238.5	-56.7586	9.14729	88.5
88.6	299.344	303.623	298.457		88.6	0.07715	0.36052	0.10693		238.6	-62.2268	-38.1233	-69.2712	-56.5404	16.334	9.43042		238.6	-56.5404	9.43042	88.6
88.7	299.345	303.703	298.449		88.7	0.07703	0.43969	0.10068		238.7	-62.2938	-37.3305	-69.3469	-56.3237	16.8224	9.71243		238.7	-56.3237	9.71243	88.7
88.8	299.346	303.716	298.438		88.8	0.0759	0.45165	0.09241		238.8	-62.3532	-36.8146	-69.4154	-56.1944	17.1508	9.90204		238.8	-56.1944	9.90204	88.8
88.9	299.344	303.676	298.425		88.9	0.07227	0.41111	0.08088		238.9	-62.41	-36.6683	-69.4869	-56.1884	17.2713	9.97156		238.9	-56.1884	9.97156	88.9
89	299.341	303.702	298.412		89	0.06775	0.43651	0.06973		239	-62.4728	-36.8666	-69.5641	-56.3012	17.2003	9.93058		239	-56.3012	9.93058	89
89.1	299.332	303.877	298.402		89.1	0.05809	0.61026	0.06159		239.1	-62.5307	-37.304	-69.6349	-56.4899	16.9909	9.80969		239.1	-56.4899	9.80969	89.1
89.2	299.322	304.086	298.391		89.2	0.04591	0.81855	0.05232		239.2	-62.6015	-37.8783	-69.6959	-56.7252	16.7029	9.64343		239.2	-56.7252	9.64343	89.2
89.3	299.313	304.211	298.38		89.3	0.036	0.94318	0.0433		239.3	-62.6892	-38.4096	-69.7738	-56.9575	16.4489	9.49678		239.3	-56.9575	9.49678	89.3
89.4	299.312	304.229	298.37		89.4	0.03362	0.96005	0.03567		239.4	-62.7791	-38.748	-69.857	-57.1281	16.3062	9.41442		239.4	-57.1281	9.41442	89.4
89.5	299.319	304.166	298.359		89.5	0.03878	0.89715	0.02615		239.5	-62.857	-38.9353	-69.9357	-57.2427	16.2449	9.37901		239.5	-57.2427	9.37901	89.5
89.6	299.329	304.056	298.346		89.6	0.04707	0.78551	0.01575		239.6	-62.9361	-39.0592	-70.0212	-57.3388	16.2221	9.36585		239.6	-57.3388	9.36585	89.6
89.7	299.343	303.903	298.338		89.7	0.05977	0.63192	0.00962		239.7	-63.023	-39.2201	-70.1033	-57.4488	16.1786	9.3407		239.7	-57.4488	9.3407	89.7
89.8	299.358	303.72	298.332		89.8	0.07309	0.44818	0.00525		239.8	-63.1115	-39.4096	-70.1782	-57.5664	16.1163	9.30477		239.8	-57.5664	9.30477	89.8
89.9	299.368	303.524	298.326		89.9	0.08139	0.25201	0.000751209		239.9	-63.204	-39.5521	-70.244	-57.6667	16.0778	9.28253		239.9	-57.6667	9.28253	89.9
90	299.375	303.33	298.322		90	0.08679	0.05747	-0.00123		240	-63.3106	-39.6692	-70.3182	-57.766	16.0592	9.27176		240	-57.766	9.27176	90
90.1	299.384	303.145	298.319		90.1	0.09459	-0.12827	-0.00221		240.1	-63.4209	-39.7299	-70.3958	-57.8488	16.0743	9.28053		240.1	-57.8488	9.28053	90.1
90.2	299.392	302.97	298.315		90.2	0.10138	-0.3041	-0.00394		240.2	-63.5214	-39.7457	-70.473	-57.9134	16.113	9.30284		240.2	-57.9134	9.30284	90.2
90.3	299.397	302.81	298.313		90.3	0.10515	-0.46547	-0.00467		240.3	-63.6305	-39.7841	-70.5551	-57.9899	16.1423	9.31978		240.3	-57.9899	9.31978	90.3
90.4	299.406	302.671	298.312		90.4	0.11182	-0.60487	-0.00339		240.4	-63.7379	-39.7958	-70.6402	-58.0579	16.1876	9.34594		240.4	-58.0579	9.34594	90.4
90.5	299.413	302.601	298.31		90.5	0.11786	-0.67518	-0.00336		240.5	-63.835	-39.7585	-70.7275	-58.107	16.2597	9.38754		240.5	-58.107	9.38754	90.5
90.6	299.421	302.712	298.309		90.6	0.12402	-0.56512	-0.00284		240.6	-63.9275	-39.7106	-70.81	-58.1494	16.335	9.43103		240.6	-58.1494	9.43103	90.6
90.7	299.432	302.967	298.305		90.7	0.13395	-0.31136	-0.00432		240.7	-64.0084	-39.656	-70.8936	-58.186	16.4126	9.47581		240.7	-58.186	9.47581	90.7
90.8	299.445	303.204	298.303		90.8	0.14526	-0.07468	-0.00505		240.8	-64.0871	-39.613	-70.9707	-58.2236	16.4807	9.51513		240.8	-58.2236	9.51513	90.8
90.9	299.455	303.358	298.303		90.9	0.15406	0.07872	-0.00314		240.9	-64.1672	-39.5994	-71.0449	-58.2705	16.5313	9.54435		240.9	-58.2705	9.54435	90.9
91	299.461	303.42	298.302		91	0.15834	0.13992	-0.00185		241	-64.2538	-39.6261	-71.1311	-58.337	16.565	9.56378		241	-58.337	9.56378	91
91.1	299.468	303.405	298.305		91.1	0.16337	0.12387	0.00332		241.1	-64.3347	-39.7463	-71.211	-58.4307	16.5424	9.55074		241.1	-58.4307	9.55074	91.1
91.2	299.474	303.359	298.309		91.2	0.16777	0.07755	0.00837		241.2	-64.3975	-39.9268	-71.2851	-58.5365	16.4803	9.5149		241.2	-58.5365	9.5149	91.2
91.3	299.476	303.381	298.308		91.3	0.16841	0.09844	0.01016		241.3	-64.4577	-40.0888	-71.3665	-58.6377	16.431	9.48644		241.3	-58.6377	9.48644	91.3
91.4	299.479	303.468	298.307		91.4	0.17043	0.18514	0.01106		241.4	-64.5251	-39.9867	-71.4451	-58.6523	16.531	9.54421		241.4	-58.6523	9.54421	91.4
91.5	299.484	303.534	298.304		91.5	0.17345	0.25048	0.01008		241.5	-64.5996	-39.4456	-71.5167	-58.5206	16.8776	9.7443		241.5	-58.5206	9.7443	91.5
91.6	299.488	303.542	298.299		91.6	0.17584	0.25742	0.00634		241.6	-64.6816	-38.7367	-71.5886	-58.3356	17.3209	10.0002		241.6	-58.3356	10.0002	91.6
91.7	299.489	303.378	298.294		91.7	0.17597	0.09315	0.00335		241.7	-64.7772	-38.1613	-71.6661	-58.2015	17.6939	10.2156		241.7	-58.2015	10.2156	91.7
91.8	299.489	303.246	298.289		91.8	0.17473	-0.03971	0.000614461		241.8	-64.883	-37.8142	-71.7433	-58.1468	17.9396	10.3574		241.8	-58.1468	10.3574	91.8
91.9	299.486	303.117	298.282		91.9	0.16958	-0.16943	-0.00489		241.9	-64.9858	-37.6936	-71.8186	-58.166	18.0558	10.4245		241.9	-58.166	10.4245	91.9
92	299.478	303.072	298.273		92	0.15979	-0.215	-0.01202		242	-65.0919	-37.7761	-71.8992	-58.2558	18.0595	10.4267		242	-58.2558	10.4267	92
92.1	299.466	303.122	298.267		92.1	0.14674	-0.16598	-0.01627		242.1	-65.2004	-38.0327	-71.9866	-58.4066	17.9675	10.3736		242.1	-58.4066	10.3736	92.1
92.2	299.449	303.181	298.265		92.2	0.1284	-0.10754	-0.01636		242.2	-65.302	-38.4563	-72.0679	-58.6087	17.7774	10.2638		242.2	-58.6087	10.2638	92.2
92.3	299.428	303.211	298.263		92.3	0.1053	-0.07812	-0.01621		242.3	-65.4014	-38.9153	-72.1473	-58.8213	17.566	10.1418		242.3	-58.8213	10.1418	92.3
92.4	299.408	303.318	298.26		92.4	0.08458	0.02792	-0.01694		242.4	-65.4985	-39.2751	-72.2373	-59.0036	17.4145	10.0543		242.4	-59.0036	10.0543	92.4
92.5	299.394	303.547	298.258		92.5	0.06914	0.25618	-0.01717		242.5	-65.5986	-39.5671	-72.3221	-59.1626	17.2999	9.98813		242.5	-59.1626	9.98813	92.5
92.6	299.38	303.771	298.255		92.6	0.05282	0.47905	-0.01815		242.6	-65.6995	-39.8252	-72.3966	-59.3071	17.2009	9.93093		242.6	-59.3071	9.93093	92.6
92.7	299.367	303.895	298.254		92.7	0.0385	0.60305	-0.01724		242.7	-65.7947	-40.0151	-72.4798	-59.4299	17.1427	9.89734		242.7	-59.4299	9.89734	92.7
92.8	299.358	303.906	298.256		92.8	0.02796	0.61238	-0.0132		242.8	-65.8741	-40.1101	-72.5653	-59.5165	17.1362	9.89359		242.8	-59.5165	9.89359	92.8
92.9	299.349	303.866	298.26		92.9	0.01779	0.57196	-0.00739		242.9	-65.9283	-40.153	-72.6459	-59.5757	17.1526	9.90307		242.9	-59.5757	9.90307	92.9
93	299.343	303.838	298.263		93	0.01014	0.54335	-0.00234		243	-65.9636	-40.2046	-72.723	-59.6304	17.1594	9.90696		243	-59.6304	9.90696	93
93.1	299.343	303.858	298.267		93.1	0.00839	0.5626	0.00296		243.1	-65.985	-40.2548	-72.7991	-59.6796	17.164	9.90963		243.1	-59.6796	9.90963	93.1
93.2	299.346	303.916	298.269		93.2	0.0104	0.61953	0.00738		243.2	-66.0056	-40.3022	-72.8665	-59.7248	17.1667	9.91118		243.2	-59.7248	9.91118	93.2
93.3	299.348	303.972	298.272		93.3	0.01029	0.67533	0.01155		243.3	-66.0435	-40.3738	-72.9214	-59.7796	17.1541	9.90395		243.3	-59.7796	9.90395	93.3
93.4	299.35	304.053	298.276		93.4	0.01105	0.7555	0.01761		243.4	-66.1101	-40.4427	-72.979	-59.844	17.1494	9.9012		243.4	-59.844	9.9012	93.4
93.5	299.354	304.137	298.28		93.5	0.01344	0.83906	0.02341		243.5	-66.1895	-40.5354	-73.0377	-59.9209	17.1339	9.89229		243.5	-59.9209	9.89229	93.5
93.6	299.352	304.17	298.284		93.6	0.01068	0.871	0.02984		243.6	-66.267	-40.6345	-73.0901	-59.9972	17.1121	9.87968		243.6	-59.9972	9.87968	93.6
93.7	299.351	304.175	298.288		93.7	0.00768	0.8753	0.03577		243.7	-66.3449	-40.6303	-73.1382	-60.0378	17.1472	9.89992		243.7	-60.0378	9.89992	93.7
93.8	299.353	304.169	298.294		93.8	0.00856	0.86854	0.04309		243.8	-66.4244	-40.3944	-73.1815	-60.0001	17.3119	9.99502		243.8	-60.0001	9.99502	93.8
93.9	299.355	304.119	298.298		93.9	0.00882	0.81758	0.04939		243.9	-66.503	-40.0289	-73.2172	-59.9164	17.5472	10.1309		243.9	-59.9164	10.1309	93.9
94	299.359	304.012	298.3		94	0.01096	0.70983	0.05319		244	-66.5737	-39.7289	-73.2522	-59.8516	17.7438	10.2444		244	-59.8516	10.2444	94
94.1	299.365	303.859	298.301		94.1	0.01574	0.55637	0.05585		244.1	-66.649	-39.5348	-73.2872	-59.8237	17.8814	10.3238		244.1	-59.8237	10.3238	94.1
94.2	299.37	303.678	298.299		94.2	0.01939	0.37427	0.0565		244.2	-66.728	-39.4429	-73.3176	-59.8295	17.9601	10.3693		244.2	-59.8295	10.3693	94.2
94.3	299.372	303.484	298.298		94.3	0.01965	0.18048	0.05716		244.3	-66.8014	-39.4286	-73.3443	-59.8581	17.9924	10.3879		244.3	-59.8581	10.3879	94.3
94.4	299.374	303.286	298.294		94.4	0.01979	-0.01845	0.05517		244.4	-66.8661	-39.4866	-73.3714	-59.908	17.9821	10.382		244.4	-59.908	10.382	94.4
94.5	299.378	303.111	298.291		94.5	0.02318	-0.19403	0.05369		244.5	-66.935	-39.6075	-73.4003	-59.9809	17.9376	10.3563		244.5	-59.9809	10.3563	94.5
94.6	299.386	303.005	298.289		94.6	0.0291	-0.30127	0.05347		244.6	-67.0083	-39.7665	-73.4308	-60.0685	17.8729	10.3189		244.6	-60.0685	10.3189	94.6
94.7	299.393	302.949	298.289		94.7	0.03425	-0.35801	0.05563		244.7	-67.07	-39.9334	-73.4631	-60.1555	17.8022	10.2781		244.7	-60.1555	10.2781	94.7
94.8	299.4	302.896	298.292		94.8	0.04004	-0.41124	0.06093		244.8	-67.123	-40.138	-73.494	-60.2517	17.7078	10.2236		244.8	-60.2517	10.2236	94.8
94.9	299.407	302.893	298.296		94.9	0.04595	-0.41485	0.06623		244.9	-67.1715	-40.3916	-73.5327	-60.3653	17.5877	10.1543		244.9	-60.3653	10.1543	94.9
95	299.411	303.009	298.298		95	0.04797	-0.29964	0.07053		245	-67.2121	-40.6448	-73.5764	-60.4778	17.4681	10.0852		245	-60.4778	10.0852	95
95.1	299.415	303.205	298.302		95.1	0.05111	-0.10441	0.07658		245.1	-67.2433	-40.8973	-73.6226	-60.5877	17.3482	10.016		245.1	-60.5877	10.016	95.1
95.2	299.422	303.411	298.309		95.2	0.05627	0.10024	0.08528		245.2	-67.2824	-41.1313	-73.6727	-60.6955	17.2417	9.95451		245.2	-60.6955	9.95451	95.2
95.3	299.429	303.583	298.318		95.3	0.06218	0.27147	0.09598		245.3	-67.3369	-41.2846	-73.7122	-60.7779	17.18	9.91886		245.3	-60.7779	9.91886	95.3
95.4	299.436	303.671	298.325		95.4	0.06709	0.35943	0.10555		245.4	-67.3884	-41.395	-73.7543	-60.8459	17.143	9.89754		245.4	-60.8459	9.89754	95.4
95.5	299.441	303.661	298.333		95.5	0.07061	0.3479	0.11475		245.5	-67.4309	-41.5096	-73.8029	-60.9145	17.1044	9.87526		245.5	-60.9145	9.87526	95.5
95.6	299.444	303.607	298.338		95.6	0.07238	0.29354	0.12193		245.6	-67.4722	-41.5797	-73.8484	-60.9668	17.0897	9.86676		245.6	-60.9668	9.86676	95.6
95.7	299.447	303.577	298.339		95.7	0.07364	0.26305	0.12447		245.7	-67.5079	-41.5868	-73.8883	-60.9943	17.1075	9.87702		245.7	-60.9943	9.87702	95.7
95.8	299.453	303.609	298.338		95.8	0.0783	0.29423	0.1255		245.8	-67.5368	-41.4703	-73.9199	-60.9757	17.191	9.92521		245.8	-60.9757	9.92521	95.8
95.9	299.457	303.669	298.336		95.9	0.08119	0.35305	0.12565		245.9	-67.5733	-41.196	-73.956	-60.9084	17.3672	10.027		245.9	-60.9084	10.027	95.9
96	299.459	303.683	298.332		96	0.08082	0.36639	0.12367		246	-67.6146	-40.8798	-73.9951	-60.8299	17.5693	10.1436		246	-60.8299	10.1436	96
96.1	299.459	303.627	298.326		96.1	0.07982	0.31015	0.11942		246.1	-67.645	-40.5953	-74.0327	-60.7577	17.7508	10.2484		246.1	-60.7577	10.2484	96.1
96.2	299.457	303.54	298.319		96.2	0.07657	0.22238	0.11468		246.2	-67.6815	-40.3733	-74.0632	-60.706	17.8954	10.3319		246.2	-60.706	10.3319	96.2
96.3	299.449	303.453	298.314		96.3	0.06665	0.13423	0.11144		246.3	-67.7292	-40.2411	-74.0936	-60.688	17.9912	10.3872		246.3	-60.688	10.3872	96.3
96.4	299.437	303.344	298.309		96.4	0.05309	0.02435	0.10832		246.4	-67.7713	-40.2052	-74.1158	-60.6975	18.0281	10.4085		246.4	-60.6975	10.4085	96.4
96.5	299.428	303.23	298.305		96.5	0.0423	-0.08967	0.10571		246.5	-67.8149	-40.2591	-74.1248	-60.7329	18.0093	10.3977		246.5	-60.7329	10.3977	96.5
96.6	299.423	303.154	298.301		96.6	0.03653	-0.16676	0.1041		246.6	-67.8676	-40.3782	-74.1409	-60.7956	17.958	10.3681		246.6	-60.7956	10.3681	96.6
96.7	299.421	303.104	298.295		96.7	0.03302	-0.21698	0.09961		246.7	-67.9217	-40.5474	-74.1582	-60.8758	17.8789	10.3224		246.7	-60.8758	10.3224	96.7
96.8	299.42	303.051	298.284		96.8	0.03026	-0.27071	0.09084		246.8	-67.98	-40.732	-74.1777	-60.9632	17.7927	10.2726		246.8	-60.9632	10.2726	96.8
96.9	299.425	303.024	298.273		96.9	0.03366	-0.29932	0.08207		246.9	-68.0493	-40.9321	-74.2036	-61.0617	17.7023	10.2204		246.9	-61.0617	10.2204	96.9
97	299.431	303.049	298.263		97	0.03781	-0.27454	0.07356		247	-68.1309	-41.1597	-74.2277	-61.1728	17.5979	10.1601		247	-61.1728	10.1601	97
97.1	299.434	303.1	298.251		97.1	0.04048	-0.22377	0.06379		247.1	-68.2058	-41.3398	-74.2431	-61.2629	17.516	10.1129		247.1	-61.2629	10.1129	97.1
97.2	299.439	303.156	298.243		97.2	0.04521	-0.16859	0.05715		247.2	-68.2656	-41.4437	-74.2671	-61.3255	17.4776	10.0907		247.2	-61.3255	10.0907	97.2
97.3	299.443	303.194	298.235		97.3	0.04855	-0.13126	0.0514		247.3	-68.3239	-41.5135	-74.3006	-61.3793	17.462	10.0817		247.3	-61.3793	10.0817	97.3
97.4	299.444	303.211	298.226		97.4	0.04913	-0.1159	0.04389		247.4	-68.3781	-41.559	-74.3318	-61.423	17.4584	10.0796		247.4	-61.423	10.0796	97.4
97.5	299.445	303.209	298.219		97.5	0.05009	-0.11838	0.03902		247.5	-68.4224	-41.5858	-74.3491	-61.4524	17.4584	10.0796		247.5	-61.4524	10.0796	97.5
97.6	299.445	303.173	298.216		97.6	0.04942	-0.15478	0.03779		247.6	-68.4581	-41.5914	-74.3626	-61.4707	17.4673	10.0847		247.6	-61.4707	10.0847	97.6
97.7	299.44	303.124	298.214		97.7	0.04397	-0.20437	0.03769		247.7	-68.4855	-41.5782	-74.3833	-61.4823	17.4879	10.0966		247.7	-61.4823	10.0966	97.7
97.8	299.431	303.103	298.21		97.8	0.03501	-0.22632	0.03596		247.8	-68.5091	-41.5631	-74.3926	-61.4883	17.5047	10.1063		247.8	-61.4883	10.1063	97.8
97.9	299.423	303.098	298.207		97.9	0.02579	-0.23207	0.03473		247.9	-68.5369	-41.5465	-74.4019	-61.4951	17.5231	10.117		247.9	-61.4951	10.117	97.9
98	299.416	303.082	298.207		98	0.01871	-0.24862	0.03689		248	-68.5606	-41.5322	-74.4211	-61.5046	17.5431	10.1285		248	-61.5046	10.1285	98
98.1	299.408	303.062	298.21		98.1	0.01088	-0.26994	0.04194		248.1	-68.577	-41.5585	-74.4373	-61.5243	17.5373	10.1252		248.1	-61.5243	10.1252	98.1
98.2	299.401	303.035	298.213		98.2	0.0033	-0.29704	0.04623		248.2	-68.5909	-41.6166	-74.4432	-61.5502	17.5093	10.109		248.2	-61.5502	10.109	98.2
98.3	299.396	302.986	298.214		98.3	-0.0029	-0.34713	0.04927		248.3	-68.6058	-41.5005	-74.4511	-61.5191	17.5813	10.1505		248.3	-61.5191	10.1505	98.3
98.4	299.391	302.953	298.217		98.4	-0.00759	-0.38101	0.05432		248.4	-68.6351	-41.115	-74.4623	-61.4041	17.8109	10.2831		248.4	-61.4041	10.2831	98.4
98.5	299.39	303.086	298.218		98.5	-0.00915	-0.24822	0.05724		248.5	-68.6629	-40.6353	-74.4705	-61.2562	18.0928	10.4459		248.5	-61.2562	10.4459	98.5
98.6	299.391	303.425	298.217		98.6	-0.00907	0.09008	0.05865		248.6	-68.6835	-40.2188	-74.481	-61.1278	18.3382	10.5876		248.6	-61.1278	10.5876	98.6
98.7	299.388	303.818	298.216		98.7	-0.01225	0.48176	0.0588		248.7	-68.703	-39.784	-74.4847	-60.9906	18.5916	10.7338		248.7	-60.9906	10.7338	98.7
98.8	299.382	304.139	298.211		98.8	-0.01833	0.80272	0.05606		248.8	-68.7153	-39.2376	-74.4903	-60.8144	18.9079	10.9165		248.8	-60.8144	10.9165	98.8
98.9	299.378	304.35	298.206		98.9	-0.02252	1.01277	0.05257		248.9	-68.7178	-38.7567	-74.4985	-60.6577	19.1858	11.0769		248.9	-60.6577	11.0769	98.9
99	299.375	304.462	298.203		99	-0.02658	1.12409	0.05147		249	-68.7177	-38.4643	-74.5124	-60.5648	19.3577	11.1762		249	-60.5648	11.1762	99
99.1	299.367	304.503	298.201		99.1	-0.03442	1.16444	0.05187		249.1	-68.7195	-38.3855	-74.5282	-60.5444	19.4087	11.2056		249.1	-60.5444	11.2056	99.1
99.2	299.362	304.524	298.2		99.2	-0.04011	1.18432	0.05252		249.2	-68.7149	-38.5566	-74.5387	-60.6034	19.3139	11.1509		249.2	-60.6034	11.1509	99.2
99.3	299.36	304.553	298.202		99.3	-0.04242	1.21311	0.05632		249.3	-68.7148	-38.9504	-74.5567	-60.7406	19.0956	11.0249		249.3	-60.7406	11.0249	99.3
[truncated: 2,010 more rows]
