# Supplementary material for: Flavodiiron-mediated O2 photoreduction at photosystem I acceptor-side provides photoprotection to conifer thylakoids in early spring
Source: Nat Commun. 2023 Jun 3;14:3210. doi: 10.1038/s41467-023-38938-z (PMC10239515; doi:10.1038/s41467-023-38938-z)
Supplement: Supplementary file 7 — Source Data [file 41467_2023_38938_MOESM7_ESM.zip › Raw data files/Fig 3 suppl 8/Fig 3f supple 8a/Read me first!.txt]

In the 'All blots and gel replicates' file, left side of the blots/gels are from pine and right side of the blots/gels are from spruce. Both pine and and spruce blots/gels are menionted on top of the blot and corresponding gels. Left side of the first blot/gel is used for fig 3f and the right side of the first blot/gel is used for supplementary fig 8a.
