# Supplementary material for: Flavodiiron-mediated O2 photoreduction at photosystem I acceptor-side provides photoprotection to conifer thylakoids in early spring
Source: Nat Commun. 2023 Jun 3;14:3210. doi: 10.1038/s41467-023-38938-z (PMC10239515; doi:10.1038/s41467-023-38938-z)
Supplement: Supplementary file 7 — Source Data [file 41467_2023_38938_MOESM7_ESM.zip › Raw data files/Supplementary figure 1/Supplementary fig 1c.xlsx]

## Sheet: Spinach No accetor
	Raw recordings					Baseline					Baseline corrected raw data					Noramlised to 50 ug Chl
Time	Sp1	Sp2	sp3		Time	Sp1	Sp2	sp3		Time	Sp1	Sp2	sp3		Time	Sp1	Sp2	sp3	Time (0 ofset)	Avg	SD
0	242.389	248.74	247.86		0	242.038	249.379	247.16		0	0.350366	-0.639033	0.699438		150	0.061318	0.016463	0.099457	0	0.0590793	0.0415423
0.1	242.468	248.75	247.872		0.1	242.035	249.379	247.162		0.1	0.432574	-0.629538	0.710281		150.1	0.065453	0.00863	0.095213	0.1	0.056432	0.0439908
0.2	242.55	248.761	247.885		0.2	242.032	249.379	247.163		0.2	0.517564	-0.618893	0.721945		150.2	0.064486	-0.001328	0.08209	0.2	0.048416	0.0439696
0.3	242.631	248.774	247.9		0.3	242.029	249.379	247.164		0.3	0.601569	-0.60562	0.735252		150.3	0.057125	-0.017855	0.067828	0.3	0.0356993	0.0466871
0.4	242.705	248.788	247.906		0.4	242.026	249.379	247.166		0.4	0.678511	-0.591691	0.740675		150.4	0.052382	-0.036034	0.049943	0.4	0.022097	0.0503577
0.5	242.768	248.8	247.905		0.5	242.023	249.38	247.167		0.5	0.744789	-0.579896	0.738225		150.5	0.049281	-0.053875	0.025991	0.5	0.00713233	0.054102
0.6	242.816	248.812	247.903		0.6	242.02	249.38	247.168		0.6	0.796113	-0.567609	0.734616		150.6	0.042248	-0.071552	0.006135	0.6	-0.007723	0.0581519
0.7	242.848	248.826	247.9		0.7	242.017	249.38	247.17		0.7	0.831013	-0.554008	0.730022		150.7	0.031428	-0.08579	-0.010754	0.7	-0.0217053	0.0593714
0.8	242.863	248.839	247.889		0.8	242.014	249.38	247.171		0.8	0.849336	-0.540243	0.718201		150.8	0.016184	-0.09624	-0.030118	0.8	-0.0367247	0.0565024
0.9	242.872	248.853	247.878		0.9	242.011	249.38	247.172		0.9	0.861573	-0.52697	0.705559		150.9	-0.000876	-0.106691	-0.050456	0.9	-0.0526743	0.0529424
1	242.879	248.869	247.869		1	242.008	249.38	247.174		1	0.871182	-0.510413	0.695555		151	-0.025317	-0.123054	-0.064893	1	-0.071088	0.0491621
1.1	242.887	248.888	247.856		1.1	242.005	249.38	247.175		1.1	0.882105	-0.491557	0.681107		151.1	-0.036466	-0.140412	-0.074228	1.1	-0.083702	0.0526166
1.2	242.902	248.901	247.84		1.2	242.002	249.38	247.176		1.2	0.899771	-0.478449	0.663374		151.2	-0.049246	-0.157432	-0.079139	1.2	-0.0952723	0.0558683
1.3	242.921	248.911	247.825		1.3	241.999	249.38	247.177		1.3	0.922683	-0.468954	0.647283		151.3	-0.057438	-0.178229	-0.078128	1.3	-0.104598	0.0645997
1.4	242.943	248.921	247.815		1.4	241.996	249.38	247.179		1.4	0.947073	-0.458791	0.635791		151.4	-0.060375	-0.200514	-0.073514	1.4	-0.111468	0.0773957
1.5	242.963	248.928	247.8		1.5	241.993	249.38	247.18		1.5	0.970641	-0.45176	0.619875		151.5	-0.061167	-0.219012	-0.066919	1.5	-0.115699	0.0895176
1.6	242.983	248.931	247.788		1.6	241.99	249.38	247.181		1.6	0.993234	-0.448669	0.606905		151.6	-0.062626	-0.237838	-0.06017	1.6	-0.120211	0.101875
1.7	243.003	248.936	247.783		1.7	241.987	249.38	247.183		1.7	1.01697	-0.443937	0.600668		151.7	-0.060955	-0.253554	-0.045199	1.7	-0.119903	0.116013
1.8	243.025	248.938	247.778		1.8	241.983	249.38	247.184		1.8	1.04169	-0.441996	0.594102		151.8	-0.05995	-0.259899	-0.027611	1.8	-0.11582	0.125819
1.9	243.047	248.937	247.773		1.9	241.98	249.38	247.185		1.9	1.0669	-0.443175	0.587373		151.9	-0.063041	-0.264109	-0.008699	1.9	-0.11195	0.134546
2	243.073	248.938	247.774		2	241.977	249.38	247.187		2	1.09524	-0.44222	0.587387		152	-0.067949	-0.265198	0.012667	2	-0.106827	0.142954
2.1	243.1	248.941	247.781		2.1	241.974	249.38	247.188		2.1	1.12538	-0.438966	0.592974		152.1	-0.073011	-0.259072	0.030593	2.1	-0.100497	0.146776
2.2	243.125	248.947	247.788		2.2	241.971	249.38	247.189		2.2	1.15404	-0.432591	0.599055		152.2	-0.07759	-0.2508	0.046375	2.2	-0.094005	0.149266
2.3	243.15	248.955	247.796		2.3	241.968	249.38	247.191		2.3	1.18172	-0.42523	0.604971		152.3	-0.083801	-0.243186	0.059539	2.3	-0.0891493	0.151433
2.4	243.176	248.964	247.801		2.4	241.965	249.38	247.192		2.4	1.21087	-0.415899	0.608916		152.4	-0.092322	-0.236238	0.072693	2.4	-0.085289	0.154586
2.5	243.201	248.975	247.807		2.5	241.962	249.38	247.193		2.5	1.23887	-0.405254	0.613518		152.5	-0.100843	-0.224682	0.083065	2.5	-0.08082	0.154847
2.6	243.229	248.981	247.809		2.6	241.959	249.38	247.194		2.6	1.26951	-0.399372	0.614189		152.6	-0.107219	-0.210991	0.090472	2.6	-0.0759127	0.15315
2.7	243.259	248.986	247.809		2.7	241.956	249.38	247.196		2.7	1.30244	-0.393983	0.613372		152.7	-0.113933	-0.200267	0.096574	2.7	-0.072542	0.152688
2.8	243.287	248.993	247.808		2.8	241.953	249.38	247.197		2.8	1.33406	-0.387598	0.610748		152.8	-0.119816	-0.187397	0.101024	2.8	-0.0687297	0.150844
2.9	243.313	248.997	247.8		2.9	241.95	249.38	247.198		2.9	1.36338	-0.383194	0.601719		152.9	-0.120782	-0.173706	0.102856	2.9	-0.0638773	0.1468
3	243.343	248.995	247.793		3	241.947	249.38	247.2		3	1.39614	-0.385687	0.593347		153	-0.117304	-0.162971	0.100901	3	-0.0597913	0.141024
3.1	243.378	248.99	247.789		3.1	241.944	249.38	247.201		3.1	1.43401	-0.389823	0.588106		153.1	-0.109894	-0.153888	0.100434	3.1	-0.0544493	0.135925
3.2	243.412	248.989	247.791		3.2	241.941	249.38	247.202		3.2	1.47104	-0.391331	0.588274		153.2	-0.099683	-0.144467	0.099464	3.2	-0.0482287	0.129851
3.3	243.449	248.988	247.799		3.3	241.938	249.38	247.204		3.3	1.51087	-0.392018	0.595668		153.3	-0.085704	-0.13751	0.095877	3.3	-0.0424457	0.12256
3.4	243.486	248.992	247.814		3.4	241.935	249.38	247.205		3.4	1.5507	-0.388599	0.608974		153.4	-0.070402	-0.132533	0.094415	3.4	-0.0361733	0.117282
3.5	243.522	248.997	247.835		3.5	241.932	249.38	247.206		3.5	1.5907	-0.383702	0.628521		153.5	-0.055602	-0.123112	0.098382	3.5	-0.0267773	0.113526
3.6	243.558	248.998	247.861		3.6	241.929	249.38	247.208		3.6	1.62938	-0.382747	0.653005		153.6	-0.046058	-0.113527	0.103161	3.6	-0.018808	0.110884
3.7	243.594	248.994	247.885		3.7	241.926	249.38	247.209		3.7	1.66838	-0.386061	0.676494		153.7	-0.040773	-0.112984	0.103843	3.7	-0.016638	0.11041
3.8	243.634	248.992	247.91		3.8	241.923	249.38	247.21		3.8	1.71134	-0.38839	0.699818		153.8	-0.031393	-0.116701	0.107144	3.8	-0.01365	0.112972
3.9	243.67	248.993	247.932		3.9	241.92	249.381	247.211		3.9	1.75002	-0.387435	0.721007		153.9	-0.02578	-0.121732	0.11226	3.9	-0.0117507	0.117625
4	243.704	248.994	247.945		4	241.917	249.381	247.213		4	1.78705	-0.386644	0.732179		154	-0.023626	-0.128416	0.113097	4	-0.0129817	0.121108
4.1	243.742	248.995	247.951		4.1	241.914	249.381	247.214		4.1	1.82819	-0.385196	0.736627		154.1	-0.020148	-0.13279	0.115915	4.1	-0.012341	0.124536
4.2	243.783	249	247.945		4.2	241.91	249.381	247.215		4.2	1.87214	-0.380946	0.730061		154.2	-0.0198	-0.135522	0.123814	4.2	-0.0105027	0.129918
4.3	243.826	249	247.926		4.3	241.907	249.381	247.217		4.3	1.91821	-0.380155	0.709537		154.3	-0.021249	-0.136119	0.131394	4.3	-0.008658	0.1342
4.4	243.866	248.998	247.903		4.4	241.904	249.381	247.218		4.4	1.96197	-0.382648	0.684742		154.4	-0.021394	-0.13574	0.137651	4.4	-0.00649433	0.137303
4.5	243.904	248.996	247.882		4.5	241.901	249.381	247.219		4.5	2.00295	-0.384321	0.662246		154.5	-0.022525	-0.138472	0.145231	4.5	-0.00525533	0.142638
4.6	243.94	248.993	247.863		4.6	241.898	249.381	247.221		4.6	2.04197	-0.387799	0.641886		154.6	-0.025451	-0.136605	0.156578	4.6	-0.001826	0.148012
4.7	243.971	248.987	247.849		4.7	241.895	249.381	247.222		4.7	2.07588	-0.393249	0.627119		154.7	-0.025268	-0.135077	0.172699	4.7	0.004118	0.155978
4.8	243.994	248.982	247.841		4.8	241.892	249.381	247.223		4.8	2.10208	-0.39837	0.617598		154.8	-0.022611	-0.137152	0.191929	4.8	0.010722	0.167054
4.9	244.01	248.979	247.834		4.9	241.889	249.381	247.225		4.9	2.12089	-0.401849	0.609062		154.9	-0.01865	-0.138406	0.210184	4.9	0.0177093	0.177116
5	244.02	248.976	247.826		5	241.886	249.381	247.226		5	2.13395	-0.405328	0.599704		155	-0.015994	-0.140491	0.216441	5	0.0199853	0.181166
5.1	244.03	248.971	247.822		5.1	241.883	249.381	247.227		5.1	2.14668	-0.409792	0.59511		155.1	-0.014004	-0.145686	0.212032	5.1	0.0174473	0.180921
5.2	244.044	248.969	247.824		5.2	241.88	249.381	247.228		5.2	2.16401	-0.411464	0.595124		155.2	-0.009212	-0.153017	0.203837	5.2	0.0138693	0.179543
5.3	244.062	248.969	247.823		5.3	241.877	249.381	247.23		5.3	2.18529	-0.411822	0.593485		155.3	-0.009357	-0.155749	0.186783	5.3	0.00722567	0.171867
5.4	244.081	248.963	247.828		5.4	241.874	249.381	247.231		5.4	2.20721	-0.418257	0.596445		155.4	-0.01097	-0.153564	0.166598	5.4	0.000688	0.160399
5.5	244.1	248.957	247.842		5.5	241.871	249.381	247.232		5.5	2.22881	-0.423543	0.609916		155.5	-0.009473	-0.154161	0.147902	5.5	-0.005244	0.151076
5.6	244.122	248.955	247.857		5.6	241.868	249.381	247.234		5.6	2.25419	-0.426036	0.623222		155.6	-0.007975	-0.154922	0.128539	5.6	-0.0114527	0.141762
5.7	244.14	248.951	247.864		5.7	241.865	249.381	247.235		5.7	2.27563	-0.43049	0.628984		155.7	-0.007782	-0.153394	0.104751	5.7	-0.0188083	0.129425
5.8	244.159	248.951	247.868		5.8	241.862	249.381	247.236		5.8	2.29723	-0.430192	0.631451		155.8	-0.007106	-0.151363	0.079969	5.8	-0.0261667	0.116838
5.9	244.184	248.957	247.873		5.9	241.859	249.381	247.238		5.9	2.32572	-0.424145	0.635232		155.9	-0.005599	-0.149332	0.059794	5.9	-0.0317123	0.106981
6	244.207	248.967	247.875		6	241.856	249.381	247.239		6	2.35176	-0.413993	0.636386		156	-0.007879	-0.145176	0.040924	6	-0.037377	0.096493
6.1	244.225	248.974	247.873		6.1	241.853	249.381	247.24		6.1	2.37254	-0.406961	0.632284		156.1	-0.013105	-0.14331	0.02272	6.1	-0.044565	0.0873716
6.2	244.243	248.979	247.876		6.2	241.85	249.381	247.242		6.2	2.39365	-0.401736	0.634925		156.2	-0.014564	-0.145221	0.005164	6.2	-0.0515403	0.0817273
6.3	244.259	248.988	247.885		6.3	241.847	249.381	247.243		6.3	2.41229	-0.393555	0.641827		156.3	-0.01552	-0.145489	-0.010412	6.3	-0.0571403	0.0765548
6.4	244.272	248.995	247.895		6.4	241.844	249.381	247.244		6.4	2.42815	-0.386523	0.650863		156.4	-0.018457	-0.14741	-0.022057	6.4	-0.0626413	0.0734339
6.5	244.287	248.997	247.915		6.5	241.84	249.381	247.245		6.5	2.44646	-0.384582	0.669096		156.5	-0.02008	-0.149813	-0.029257	6.5	-0.0663833	0.0723978
6.6	244.304	248.999	247.938		6.6	241.837	249.381	247.247		6.6	2.46658	-0.382313	0.691107		156.6	-0.020543	-0.150739	-0.034004	6.6	-0.0684287	0.0715999
6.7	244.323	249.002	247.961		6.7	241.834	249.381	247.248		6.7	2.48818	-0.379715	0.713281		156.7	-0.017732	-0.148718	-0.039398	6.7	-0.068616	0.0702111
6.8	244.366	249.004	247.979		6.8	241.831	249.381	247.249		6.8	2.53475	-0.377282	0.72939		156.8	-0.015568	-0.147016	-0.045951	6.8	-0.0695117	0.0688184
6.9	244.391	249.006	247.988		6.9	241.828	249.381	247.251		6.9	2.56275	-0.37567	0.736948		156.9	-0.012428	-0.1417	-0.049046	6.9	-0.0677247	0.0666294
7	244.415	249.005	247.989		7	241.825	249.381	247.252		7	2.5901	-0.376028	0.737116		157	-0.012399	-0.129826	-0.049358	7	-0.063861	0.0600419
7.1	244.441	249.008	247.978		7.1	241.822	249.381	247.253		7.1	2.61925	-0.373749	0.724639		157.1	-0.018292	-0.110387	-0.05196	7.1	-0.060213	0.0465989
7.2	244.471	249.008	247.958		7.2	241.819	249.381	247.255		7.2	2.65137	-0.373779	0.703457		157.2	-0.025489	-0.092426	-0.058349	7.2	-0.0587547	0.0334703
7.3	244.5	249.003	247.934		7.3	241.816	249.381	247.256		7.3	2.68414	-0.378243	0.678344		157.3	-0.033681	-0.07775	-0.062758	7.3	-0.058063	0.0224065
7.4	244.53	248.997	247.908		7.4	241.813	249.382	247.257		7.4	2.71707	-0.384842	0.650757		157.4	-0.04679	-0.056514	-0.064877	7.4	-0.0560603	0.00905203
7.5	244.558	248.989	247.877		7.5	241.81	249.382	247.259		7.5	2.7482	-0.392262	0.618901		157.5	-0.062373	-0.034776	-0.073063	7.5	-0.0567373	0.0197559
7.6	244.588	248.985	247.848		7.6	241.807	249.382	247.26		7.6	2.78113	-0.396562	0.588522		157.6	-0.069416	-0.013859	-0.07978	7.6	-0.0543517	0.0354485
7.7	244.617	248.978	247.824		7.7	241.804	249.382	247.261		7.7	2.81291	-0.403326	0.562414		157.7	-0.072178	0.009511	-0.081725	7.7	-0.0481307	0.0501469
7.8	244.643	248.966	247.796		7.8	241.801	249.382	247.262		7.8	2.84206	-0.41518	0.533359		157.8	-0.076265	0.032071	-0.08368	7.8	-0.0426247	0.0647945
7.9	244.667	248.953	247.768		7.9	241.798	249.382	247.264		7.9	2.86876	-0.428513	0.504459		157.9	-0.081984	0.044941	-0.085789	7.9	-0.040944	0.0744029
8	244.684	248.94	247.746		8	241.795	249.382	247.265		8	2.88954	-0.441681	0.481306		158	-0.085577	0.044498	-0.082817	8	-0.0412987	0.0743149
8.1	244.697	248.926	247.728		8.1	241.792	249.382	247.266		8.1	2.90506	-0.455835	0.46111		158.1	-0.084234	0.04193	-0.074909	8.1	-0.039071	0.0703037
8.2	244.713	248.911	247.708		8.2	241.789	249.382	247.268		8.2	2.92452	-0.470481	0.440421		158.2	-0.081588	0.037392	-0.066846	8.2	-0.037014	0.0648577
8.3	244.729	248.899	247.696		8.3	241.786	249.382	247.269		8.3	2.94284	-0.482335	0.426804		158.3	-0.075318	0.032196	-0.065999	8.3	-0.0363737	0.0595656
8.4	244.738	248.892	247.693		8.4	241.783	249.382	247.27		8.4	2.95508	-0.48992	0.422538		158.4	-0.064131	0.029455	-0.070746	8.4	-0.0351407	0.0560392
8.5	244.746	248.888	247.694		8.5	241.78	249.382	247.272		8.5	2.96633	-0.49421	0.422049		158.5	-0.049988	0.024588	-0.076139	8.5	-0.0338463	0.0522676
8.6	244.75	248.885	247.695		8.6	241.777	249.382	247.273		8.6	2.97364	-0.49736	0.421724		158.6	-0.035178	0.016436	-0.080558	8.6	-0.0331	0.0485304
8.7	244.755	248.884	247.69		8.7	241.774	249.382	247.274		8.7	2.98113	-0.498047	0.415816		158.7	-0.017258	0.005483	-0.088251	8.7	-0.033342	0.0488931
8.8	244.764	248.887	247.681		8.8	241.77	249.382	247.276		8.8	2.99369	-0.494628	0.405473		158.8	0.004121	-0.006774	-0.091355	8.8	-0.031336	0.0522627
8.9	244.781	248.889	247.672		8.9	241.767	249.382	247.277		8.9	3.01332	-0.492852	0.394812		158.9	0.022862	-0.029049	-0.081147	8.9	-0.0291113	0.0520045
9	244.796	248.889	247.667		9	241.764	249.382	247.278		9	3.03197	-0.492553	0.388576		159	0.038986	-0.036389	-0.063067	9	-0.0201567	0.0529275
9.1	244.812	248.891	247.665		9.1	241.761	249.382	247.28		9.1	3.05078	-0.490777	0.385787		159.1	0.0528	-0.042406	-0.044811	9.1	-0.0114723	0.0556745
9.2	244.832	248.888	247.663		9.2	241.758	249.382	247.281		9.2	3.07336	-0.49442	0.382507		159.2	0.060876	-0.046944	-0.026731	9.2	-0.00426633	0.057313
9.3	244.851	248.878	247.666		9.3	241.755	249.382	247.282		9.3	3.09528	-0.503811	0.38366		159.3	0.062045	-0.051821	-0.009297	9.3	0.000309	0.0575376
9.4	244.868	248.873	247.67		9.4	241.752	249.382	247.283		9.4	3.11607	-0.508932	0.386137		159.4	0.063717	-0.053403	0.005828	9.4	0.00538067	0.0585613
9.5	244.884	248.867	247.676		9.5	241.749	249.382	247.285		9.5	3.13521	-0.514874	0.391725		159.5	0.062422	-0.050223	0.019813	9.5	0.0106707	0.0568763
9.6	244.898	248.86	247.683		9.6	241.746	249.382	247.286		9.6	3.15139	-0.522294	0.39682		159.6	0.052095	-0.04655	0.037572	9.6	0.0143723	0.0532577
9.7	244.904	248.855	247.688		9.7	241.743	249.382	247.287		9.7	3.16116	-0.52758	0.400765		159.7	0.042106	-0.037139	0.05936	9.7	0.0214423	0.0514612
9.8	244.907	248.847	247.695		9.8	241.74	249.382	247.289		9.8	3.16667	-0.535164	0.40586		159.8	0.03145	-0.027061	0.080656	9.8	0.0283483	0.0539254
9.9	244.909	248.839	247.696		9.9	241.737	249.382	247.29		9.9	3.17185	-0.543241	0.405546		159.9	0.016699	-0.023717	0.099324	9.9	0.0307687	0.0627155
10	244.909	248.828	247.697		10	241.734	249.382	247.291		10	3.17456	-0.553936	0.405385		160	0.005753	-0.021039	0.118804	10	0.034506	0.0742231
10.1	244.905	248.82	247.701		10.1	241.731	249.382	247.293		10.1	3.17431	-0.562342	0.408509		160.1	1.3e-05	-0.019008	0.137636	10.1	0.039547	0.0854783
10.2	244.902	248.815	247.706		10.2	241.728	249.382	247.294		10.2	3.17424	-0.56697	0.411798		160.2	-0.001137	-0.023382	0.145137	10.2	0.040206	0.0915511
10.3	244.905	248.809	247.707		10.3	241.725	249.382	247.295		10.3	3.18007	-0.573734	0.411473		160.3	-0.001785	-0.032036	0.14147	10.3	0.035883	0.0926836
10.4	244.909	248.8	247.712		10.4	241.722	249.382	247.297		10.4	3.18689	-0.581975	0.415428		160.4	-0.004414	-0.044129	0.130741	10.4	0.0273993	0.091673
10.5	244.912	248.798	247.726		10.5	241.719	249.382	247.298		10.5	3.19323	-0.58414	0.428406		160.5	-0.007033	-0.054908	0.118525	10.5	0.0188613	0.0895692
10.6	244.923	248.798	247.745		10.6	241.716	249.382	247.299		10.6	3.2076	-0.584663	0.445654		160.6	-0.010483	-0.068151	0.105989	10.6	0.00911833	0.0887093
10.7	244.94	248.794	247.766		10.7	241.713	249.382	247.3		10.7	3.22772	-0.58847	0.46553		160.7	-0.013759	-0.085673	0.095261	10.7	-0.00139033	0.0910989
10.8	244.95	248.795	247.79		10.8	241.71	249.383	247.302		10.8	3.24045	-0.587515	0.488197		160.8	-0.010639	-0.097766	0.086667	10.8	-0.007246	0.0922633
10.9	244.957	248.803	247.815		10.9	241.707	249.383	247.303		10.9	3.25089	-0.579662	0.512342		160.9	-0.008003	-0.107724	0.075446	10.9	-0.013427	0.0917054
11	244.965	248.814	247.838		11	241.704	249.383	247.304		11	3.26165	-0.568196	0.533706		161	-0.007019	-0.112601	0.062079	11	-0.0191803	0.0879727
11.1	244.964	248.827	247.861		11.1	241.701	249.383	247.306		11.1	3.26387	-0.556073	0.555224		161.1	-0.001098	-0.112213	0.052993	11.1	-0.020106	0.0842273
11.2	244.958	248.838	247.884		11.2	241.697	249.383	247.307		11.2	3.26066	-0.544607	0.577398		161.2	0.005306	-0.106733	0.040786	11.2	-0.0202137	0.0769994
11.3	244.948	248.848	247.904		11.3	241.694	249.383	247.308		11.3	3.2532	-0.534947	0.596124		161.3	0.010899	-0.103399	0.024966	11.3	-0.0225113	0.070403
11.4	244.938	248.849	247.921		11.4	241.691	249.383	247.31		11.4	3.24672	-0.533489	0.611073		161.4	0.015168	-0.105474	0.019821	11.4	-0.023495	0.071034
11.5	244.926	248.844	247.934		11.5	241.688	249.383	247.311		11.5	3.23744	-0.538775	0.623404		161.5	0.021253	-0.104921	0.022221	11.5	-0.0204823	0.0731276
11.6	244.912	248.844	247.945		11.6	241.685	249.383	247.312		11.6	3.2262	-0.539133	0.632933		161.6	0.024208	-0.106996	0.028572	11.6	-0.018072	0.0770413
11.7	244.899	248.846	247.953		11.7	241.682	249.383	247.314		11.7	3.21676	-0.536371	0.639177		161.7	0.023724	-0.117785	0.040671	11.7	-0.0177967	0.087006
11.8	244.887	248.852	247.959		11.8	241.679	249.383	247.315		11.8	3.20814	-0.530653	0.644108		161.8	0.026679	-0.13152	0.056548	11.8	-0.0160977	0.101068
11.9	244.875	248.859	247.961		11.9	241.676	249.383	247.316		11.9	3.1987	-0.524278	0.644933		161.9	0.027509	-0.147062	0.075216	11.9	-0.014779	0.117017
12	244.864	248.862	247.958		12	241.673	249.383	247.317		12	3.19058	-0.520695	0.640841		162	0.02603	-0.164584	0.096666	12	-0.0139627	0.135139
12.1	244.858	248.864	247.953		12.1	241.67	249.383	247.319		12.1	3.18837	-0.518754	0.633783		162.1	0.028009	-0.177991	0.116648	12.1	-0.0111113	0.151165
12.2	244.855	248.861	247.949		12.2	241.667	249.383	247.32		12.2	3.18763	-0.522233	0.629189		162.2	0.030636	-0.185157	0.130389	12.2	-0.008044	0.16129
12.3	244.855	248.858	247.947		12.3	241.664	249.383	247.321		12.3	3.191	-0.525384	0.626072		162.3	0.030809	-0.186749	0.141339	12.3	-0.004867	0.166928
12.4	244.858	248.855	247.941		12.4	241.661	249.383	247.323		12.4	3.19717	-0.52837	0.618193		162.4	0.032943	-0.188496	0.150318	12.4	-0.001745	0.17205
12.5	244.864	248.854	247.938		12.5	241.658	249.383	247.324		12.5	3.20579	-0.528728	0.614101		162.5	0.033609	-0.18548	0.156002	12.5	0.001377	0.173008
12.6	244.869	248.861	247.94		12.6	241.655	249.383	247.325		12.6	3.21409	-0.522517	0.614269		162.6	0.031308	-0.176716	0.156933	12.6	0.00384167	0.168512
12.7	244.876	248.872	247.938		12.7	241.652	249.383	247.327		12.7	3.2237	-0.510887	0.611153		162.7	0.02638	-0.165991	0.154416	12.7	0.004935	0.161276
12.8	244.886	248.889	247.931		12.8	241.649	249.383	247.328		12.8	3.23693	-0.49433	0.603273		162.8	0.018014	-0.152464	0.149764	12.8	0.00510467	0.151527
12.9	244.892	248.907	247.922		12.9	241.646	249.383	247.329		12.9	3.24605	-0.476614	0.592767		162.9	0.011772	-0.133025	0.140842	12.9	0.00652967	0.137009
13	244.896	248.925	247.912		13	241.643	249.383	247.331		13	3.25286	-0.458414	0.581603		163	0.004555	-0.118523	0.131581	13	0.005871	0.125057
13.1	244.9	248.942	247.897		13.1	241.64	249.383	247.332		13.1	3.26051	-0.441036	0.56503		163.1	-0.003658	-0.115178	0.123808	13.1	0.00165733	0.119582
13.2	244.899	248.958	247.879		13.2	241.637	249.383	247.333		13.2	3.2624	-0.425464	0.545655		163.2	-0.00447	-0.110356	0.114229	13.2	-0.000199	0.112353
13.3	244.895	248.97	247.862		13.3	241.634	249.383	247.334		13.3	3.26183	-0.413177	0.527101		163.3	-0.006278	-0.107021	0.103993	13.3	-0.003102	0.105543
13.4	244.889	248.98	247.844		13.4	241.631	249.383	247.336		13.4	3.25814	-0.403682	0.508711		163.4	-0.009882	-0.105976	0.094743	13.4	-0.00703833	0.10039
13.5	244.877	248.986	247.83		13.5	241.627	249.383	247.337		13.5	3.24903	-0.396978	0.493113		163.5	-0.009062	-0.10181	0.088767	13.5	-0.00736833	0.0952998
13.6	244.862	248.995	247.822		13.6	241.624	249.383	247.338		13.6	3.23779	-0.388304	0.484094		163.6	-0.010203	-0.090418	0.086249	13.6	-0.00479067	0.0884578
13.7	244.844	249.014	247.818		13.7	241.621	249.383	247.34		13.7	3.2226	-0.369448	0.478514		163.7	-0.016116	-0.079858	0.079791	13.7	-0.00539433	0.0803627
13.8	244.824	249.014	247.819		13.8	241.618	249.383	247.341		13.8	3.20609	-0.369478	0.47819		163.8	-0.023169	-0.068794	0.073003	13.8	-0.00632	0.0723845
13.9	244.804	249.013	247.822		13.9	241.615	249.383	247.342		13.9	3.18845	-0.370329	0.479671		163.9	-0.031874	-0.050505	0.072293	13.9	-0.003362	0.0661781
14	244.777	249.006	247.823		14	241.612	249.383	247.344		14	3.16439	-0.37775	0.479018		164	-0.045168	-0.031733	0.067302	14	-0.00319967	0.0614247
14.1	244.753	248.996	247.825		14.1	241.609	249.383	247.345		14.1	3.14362	-0.387962	0.479853		164.1	-0.061264	-0.017057	0.053125	14.1	-0.00839867	0.0576839
14.2	244.734	248.981	247.826		14.2	241.606	249.384	247.346		14.2	3.12745	-0.402608	0.479693		164.2	-0.077678	-0.005665	0.041246	14.2	-0.0140323	0.0599019
14.3	244.709	248.967	247.828		14.3	241.603	249.384	247.348		14.3	3.10553	-0.416916	0.480025		164.3	-0.093116	0.00506	0.032324	14.3	-0.0185773	0.0659761
14.4	244.691	248.96	247.834		14.4	241.6	249.384	247.349		14.4	3.09067	-0.423679	0.484792		164.4	-0.109202	0.013496	0.024059	14.4	-0.0238823	0.0740775
14.5	244.684	248.955	247.836		14.5	241.597	249.384	247.35		14.5	3.08649	-0.428308	0.485945		164.5	-0.120535	0.017169	0.018083	14.5	-0.0284277	0.0797686
14.6	244.677	248.955	247.838		14.6	241.594	249.384	247.351		14.6	3.08264	-0.428338	0.486123		164.6	-0.124303	0.017219	0.014909	14.6	-0.030725	0.0810492
14.7	244.667	248.961	247.837		14.7	241.591	249.384	247.353		14.7	3.07632	-0.423112	0.483828		164.7	-0.125125	0.015472	0.012884	14.7	-0.0322563	0.080437
14.8	244.659	248.965	247.84		14.8	241.588	249.384	247.354		14.8	3.07065	-0.418708	0.485474		164.8	-0.126595	0.009784	0.009874	14.8	-0.0356457	0.0787644
14.9	244.65	248.974	247.841		14.9	241.585	249.384	247.355		14.9	3.06515	-0.409541	0.485149		164.9	-0.128402	0.001797	0.010641	14.9	-0.0386547	0.0778492
15	244.637	248.98	247.844		15	241.582	249.384	247.357		15	3.05539	-0.403823	0.487124		165	-0.126423	-0.003573	0.01649	15	-0.0378353	0.0773722
15.1	244.62	248.98	247.85		15.1	241.579	249.384	247.358		15.1	3.04102	-0.403689	0.491726		165.1	-0.125767	-0.003353	0.016436	15.1	-0.0375613	0.0770265
15.2	244.603	248.979	247.857		15.2	241.576	249.384	247.359		15.2	3.02731	-0.405197	0.497324		165.2	-0.126579	-0.002794	0.013262	15.2	-0.0387037	0.0765245
15.3	244.586	248.978	247.865		15.3	241.573	249.384	247.361		15.3	3.0136	-0.405391	0.504718		165.3	-0.126088	-0.005192	0.012387	15.3	-0.039631	0.0753881
15.4	244.57	248.978	247.876		15.4	241.57	249.384	247.362		15.4	3.00023	-0.405914	0.514083		165.4	-0.126746	-0.007754	0.007899	15.4	-0.0422003	0.0736358
15.5	244.557	248.975	247.886		15.5	241.567	249.384	247.363		15.5	2.99046	-0.4089	0.522626		165.5	-0.129036	-0.013764	0.005536	15.5	-0.0457547	0.0727665
15.6	244.54	248.974	247.892		15.6	241.564	249.384	247.365		15.6	2.97625	-0.410244	0.527229		165.6	-0.129037	-0.024528	0.009259	15.6	-0.048102	0.0720989
15.7	244.516	248.974	247.897		15.7	241.561	249.384	247.366		15.7	2.95566	-0.410428	0.53102		165.7	-0.124594	-0.033166	0.015775	15.7	-0.0473283	0.0712481
15.8	244.492	248.972	247.898		15.8	241.558	249.384	247.367		15.8	2.93439	-0.411936	0.531023		165.8	-0.12476	-0.040819	0.024589	15.8	-0.0469967	0.0748659
15.9	244.467	248.973	247.898		15.9	241.554	249.384	247.368		15.9	2.91296	-0.411474	0.530042		165.9	-0.12393	-0.050278	0.03636	15.9	-0.0459493	0.0802326
16	244.44	248.976	247.899		16	241.551	249.384	247.37		16	2.88857	-0.408548	0.529389		166	-0.117526	-0.055796	0.052226	16	-0.0403653	0.0859216
16.1	244.412	248.976	247.894		16.1	241.548	249.384	247.371		16.1	2.86338	-0.407921	0.522495		166.1	-0.114725	-0.055731	0.068431	16.1	-0.0340083	0.0934903
16.2	244.389	248.968	247.889		16.2	241.545	249.384	247.372		16.2	2.84326	-0.416326	0.516761		166.2	-0.113905	-0.056148	0.082993	16.2	-0.02902	0.101213
16.3	244.37	248.961	247.891		16.3	241.542	249.384	247.374		16.3	2.82725	-0.422925	0.517422		166.3	-0.108477	-0.062158	0.091644	16.3	-0.0263303	0.104761
16.4	244.353	248.955	247.892		16.4	241.539	249.384	247.375		16.4	2.81403	-0.42936	0.516769		166.4	-0.104044	-0.065049	0.094382	16.4	-0.0249037	0.105128
16.5	244.339	248.942	247.893		16.5	241.536	249.384	247.376		16.5	2.8023	-0.442036	0.516937		166.5	-0.10617	-0.067282	0.092347	16.5	-0.027035	0.1052
16.6	244.326	248.931	247.901		16.6	241.533	249.384	247.378		16.6	2.79253	-0.452905	0.523181		166.6	-0.109784	-0.072964	0.085396	16.6	-0.0324507	0.103705
16.7	244.314	248.922	247.907		16.7	241.53	249.384	247.379		16.7	2.78342	-0.462296	0.528122		166.7	-0.112074	-0.073227	0.077623	16.7	-0.0358927	0.100208
16.8	244.296	248.917	247.907		16.8	241.527	249.384	247.38		16.8	2.76856	-0.467746	0.526319		166.8	-0.120944	-0.069045	0.071657	16.8	-0.039444	0.0996542
16.9	244.273	248.919	247.902		16.9	241.524	249.384	247.382		16.9	2.74911	-0.465148	0.520247		166.9	-0.131281	-0.064874	0.067826	16.9	-0.0427763	0.101376
17	244.251	248.925	247.9		17	241.521	249.384	247.383		17	2.73047	-0.458937	0.516966		167	-0.138673	-0.059881	0.059386	17	-0.0463893	0.0997164
17.1	244.233	248.934	247.899		17.1	241.518	249.384	247.384		17.1	2.71495	-0.449935	0.514506		167.1	-0.141784	-0.051276	0.044059	17.1	-0.049667	0.0929319
17.2	244.211	248.946	247.894		17.2	241.515	249.384	247.385		17.2	2.696	-0.438459	0.508598		167.2	-0.142606	-0.045462	0.022656	17.2	-0.0551373	0.0830547
17.3	244.194	248.954	247.896		17.3	241.512	249.384	247.387		17.3	2.68179	-0.430113	0.509433		167.3	-0.139313	-0.044903	-6.1e-05	17.3	-0.0614257	0.0710811
17.4	244.182	248.966	247.905		17.4	241.509	249.384	247.388		17.4	2.67366	-0.418811	0.516827		167.4	-0.124534	-0.043021	-0.019002	17.4	-0.0621857	0.0553147
17.5	244.172	248.976	247.914		17.5	241.506	249.384	247.389		17.5	2.66669	-0.408331	0.524385		167.5	-0.106952	-0.041806	-0.038773	17.5	-0.0625103	0.0385175
17.6	244.167	248.981	247.924		17.6	241.503	249.385	247.391		17.6	2.66415	-0.403105	0.533093		167.6	-0.090038	-0.045025	-0.061326	17.6	-0.065463	0.0227899
17.7	244.166	248.988	247.937		17.7	241.5	249.385	247.392		17.7	2.66604	-0.396566	0.54525		167.7	-0.070157	-0.0489	-0.083222	17.7	-0.0674263	0.0173232
17.8	244.164	248.994	247.955		17.8	241.497	249.385	247.393		17.8	2.66695	-0.391012	0.562179		167.8	-0.050287	-0.04982	-0.104133	17.8	-0.06808	0.0312237
17.9	244.16	248.996	247.972		17.9	241.494	249.385	247.395		17.9	2.66588	-0.388907	0.577621		167.9	-0.033855	-0.052546	-0.123237	17.9	-0.0698793	0.0471447
18	244.158	248.997	247.991		18	241.491	249.385	247.396		18	2.66696	-0.387624	0.595361		168	-0.02039	-0.057736	-0.135454	18	-0.0711933	0.0587006
18.1	244.157	249	248.011		18.1	241.488	249.385	247.397		18.1	2.66918	-0.384862	0.614251		168.1	-0.007899	-0.058317	-0.14257	18.1	-0.0695953	0.0680402
18.2	244.155	248.998	248.029		18.2	241.484	249.385	247.399		18.2	2.67041	-0.386206	0.630514		168.2	0.000804	-0.056773	-0.150671	18.2	-0.06888	0.0764598
18.3	244.152	248.992	248.047		18.3	241.481	249.385	247.4		18.3	2.67051	-0.392312	0.647607		168.3	0.003923	-0.06344	-0.156637	18.3	-0.0720513	0.0806256
18.4	244.152	248.987	248.065		18.4	241.478	249.385	247.401		18.4	2.67388	-0.39809	0.663705		168.4	0.003767	-0.070929	-0.158497	18.4	-0.0752197	0.081217
18.5	244.151	248.979	248.077		18.5	241.475	249.385	247.402		18.5	2.6756	-0.406003	0.67422		168.5	0.00196	-0.076283	-0.160203	18.5	-0.0781753	0.0810981
18.6	244.147	248.97	248.078		18.6	241.472	249.385	247.404		18.6	2.67437	-0.41522	0.673895		168.6	-0.002137	-0.081144	-0.163213	18.6	-0.0821647	0.0805429
18.7	244.141	248.968	248.076		18.7	241.469	249.385	247.405		18.7	2.67167	-0.416892	0.670615		168.7	-0.006901	-0.085502	-0.169179	18.7	-0.087194	0.0811522
18.8	244.135	248.976	248.074		18.8	241.466	249.385	247.406		18.8	2.66831	-0.409039	0.667508		168.8	-0.005907	-0.089214	-0.175145	18.8	-0.0900887	0.0846224
18.9	244.128	248.988	248.06		18.9	241.463	249.385	247.408		18.9	2.66478	-0.396916	0.652731		168.9	-0.005579	-0.090626	-0.183082	18.9	-0.0930957	0.0887773
19	244.12	249.004	248.039		19	241.46	249.385	247.409		19	2.6601	-0.380523	0.6304		169	-0.008198	-0.090396	-0.189715	19	-0.096103	0.090893
19.1	244.11	249.021	248.019		19.1	241.457	249.385	247.41		19.1	2.65281	-0.364295	0.60889		169.1	-0.007707	-0.089345	-0.187634	19.1	-0.0948953	0.0900918
19.2	244.098	249.033	247.994		19.2	241.454	249.385	247.412		19.2	2.64369	-0.351515	0.582781		169.2	-0.00819	-0.08698	-0.180462	19.2	-0.0918773	0.0862404
19.3	244.087	249.036	247.964		19.3	241.451	249.385	247.413		19.3	2.63638	-0.348589	0.550761		169.3	-0.012626	-0.084934	-0.171976	19.3	-0.0898453	0.0797884
19.4	244.077	249.029	247.926		19.4	241.448	249.385	247.414		19.4	2.62859	-0.356173	0.51136		169.4	-0.016051	-0.084868	-0.160205	19.4	-0.0870413	0.0721016
19.5	244.066	249.021	247.882		19.5	241.445	249.385	247.416		19.5	2.62129	-0.364579	0.466365		169.5	-0.013879	-0.080368	-0.145653	19.5	-0.0799667	0.0658879
19.6	244.058	249.012	247.846		19.6	241.442	249.385	247.417		19.6	2.61563	-0.372985	0.428925		169.6	-0.012856	-0.07324	-0.137002	19.6	-0.074366	0.0620807
19.7	244.049	249	247.818		19.7	241.439	249.385	247.418		19.7	2.61029	-0.384675	0.400188		169.7	-0.014133	-0.068412	-0.138534	19.7	-0.073693	0.0623684
19.8	244.041	248.99	247.802		19.8	241.436	249.385	247.419		19.8	2.60496	-0.395051	0.382784		169.8	-0.015081	-0.060627	-0.15189	19.8	-0.075866	0.069666
19.9	244.031	248.983	247.798		19.9	241.433	249.385	247.421		19.9	2.59864	-0.402307	0.376886		169.9	-0.018174	-0.050534	-0.176907	19.9	-0.0818717	0.0838784
20	244.026	248.974	247.794		20	241.43	249.385	247.422		20	2.5961	-0.41136	0.371798		170	-0.027662	-0.041435	-0.210638	20	-0.093245	0.101898
20.1	244.019	248.967	247.794		20.1	241.427	249.385	247.423		20.1	2.59274	-0.418452	0.37016		170.1	-0.041091	-0.032173	-0.248464	20.1	-0.107243	0.122383
20.2	244.009	248.965	247.799		20.2	241.424	249.385	247.425		20.2	2.58495	-0.420452	0.374105		170.2	-0.052057	-0.024553	-0.28432	20.2	-0.12031	0.142701
20.3	243.996	248.966	247.804		20.3	241.421	249.385	247.426		20.3	2.57518	-0.41884	0.378215		170.3	-0.059739	-0.021202	-0.316727	20.3	-0.132556	0.160656
20.4	243.986	248.968	247.808		20.4	241.418	249.385	247.427		20.4	2.56803	-0.417392	0.380528		170.4	-0.067256	-0.021793	-0.346013	20.4	-0.145021	0.175542
20.5	243.973	248.973	247.812		20.5	241.415	249.385	247.429		20.5	2.55859	-0.412824	0.383816		170.5	-0.072146	-0.02649	-0.369069	20.5	-0.155902	0.186014
20.6	243.959	248.983	247.816		20.6	241.411	249.385	247.43		20.6	2.54719	-0.402343	0.385791		170.6	-0.070959	-0.035283	-0.383411	20.6	-0.163218	0.191526
20.7	243.95	248.993	247.814		20.7	241.408	249.385	247.431		20.7	2.5412	-0.392027	0.38251		170.7	-0.069936	-0.044414	-0.394139	20.7	-0.169496	0.194964
20.8	243.938	249.007	247.809		20.8	241.405	249.385	247.433		20.8	2.53291	-0.378754	0.376109		170.8	-0.067764	-0.051903	-0.399613	20.8	-0.173093	0.196332
20.9	243.923	249.024	247.805		20.9	241.402	249.385	247.434		20.9	2.52035	-0.361704	0.37136		170.9	-0.06165	-0.053315	-0.399831	20.9	-0.171599	0.197699
21	243.906	249.041	247.799		21	241.399	249.386	247.435		21	2.50681	-0.344983	0.363974		171	-0.056029	-0.051278	-0.39546	21	-0.167589	0.197356
21.1	243.891	249.05	247.789		21.1	241.396	249.386	247.436		21.1	2.49507	-0.335159	0.352646		171.1	-0.048765	-0.044643	-0.388124	21.1	-0.160511	0.19713
21.2	243.879	249.058	247.781		21.2	241.393	249.386	247.438		21.2	2.4853	-0.327799	0.343617		171.2	-0.032962	-0.037177	-0.380459	21.2	-0.150199	0.199422
21.3	243.864	249.067	247.772		21.3	241.39	249.386	247.439		21.3	2.47373	-0.318632	0.333274		171.3	-0.015024	-0.033499	-0.370002	21.3	-0.139508	0.199827
21.4	243.848	249.072	247.758		21.4	241.387	249.386	247.44		21.4	2.46117	-0.313735	0.318005		171.4	0.001108	-0.030477	-0.349363	21.4	-0.126244	0.193871
21.5	243.835	249.075	247.747		21.5	241.384	249.386	247.442		21.5	2.45074	-0.311128	0.304881		171.5	0.016254	-0.031068	-0.316581	21.5	-0.110465	0.180063
21.6	243.824	249.076	247.741		21.6	241.381	249.386	247.443		21.6	2.44327	-0.309844	0.297494		171.6	0.030415	-0.037571	-0.276071	21.6	-0.094409	0.160954
21.7	243.815	249.077	247.73		21.7	241.378	249.386	247.444		21.7	2.43663	-0.308724	0.286166		171.7	0.042605	-0.049823	-0.233918	21.7	-0.0803787	0.140771
21.8	243.802	249.08	247.716		21.8	241.375	249.386	247.446		21.8	2.4267	-0.30547	0.270568		171.8	0.048062	-0.062885	-0.190615	21.8	-0.0684793	0.119437
21.9	243.786	249.083	247.702		21.9	241.372	249.386	247.447		21.9	2.4143	-0.303036	0.254642		171.9	0.049249	-0.0776	-0.142222	21.9	-0.0568577	0.0974062
22	243.77	249.083	247.686		22	241.369	249.386	247.448		22	2.40092	-0.303066	0.238069		172	0.05174	-0.092315	-0.1009	22	-0.0471583	0.085756
22.1	243.752	249.081	247.67		22.1	241.366	249.386	247.45		22.1	2.3859	-0.305231	0.220336		172.1	0.054733	-0.106044	-0.069915	22.1	-0.0404087	0.0843521
22.2	243.735	249.08	247.66		22.2	241.363	249.386	247.451		22.2	2.37203	-0.305426	0.208679		172.2	0.061175	-0.118952	-0.045334	22.2	-0.0343703	0.0905626
22.3	243.721	249.083	247.66		22.3	241.36	249.386	247.452		22.3	2.36111	-0.302499	0.207369		172.3	0.069753	-0.124142	-0.023181	22.3	-0.0258567	0.0969752
22.4	243.708	249.082	247.658		22.4	241.357	249.386	247.453		22.4	2.35118	-0.304172	0.20491		172.4	0.074881	-0.11996	-0.006298	22.4	-0.0171257	0.0978707
22.5	243.695	249.074	247.658		22.5	241.354	249.386	247.455		22.5	2.34125	-0.312249	0.203117		172.5	0.076561	-0.110534	0.002209	22.5	-0.010588	0.0942017
22.6	243.683	249.067	247.663		22.6	241.351	249.386	247.456		22.6	2.3323	-0.318684	0.20657		172.6	0.075448	-0.098479	0.007422	22.6	-0.005203	0.0876481
22.7	243.668	249.062	247.666		22.7	241.348	249.386	247.457		22.7	2.32089	-0.324298	0.20838		172.7	0.070723	-0.079199	0.008047	22.7	-0.000143	0.0752958
22.8	243.656	249.051	247.668		22.8	241.345	249.386	247.459		22.8	2.31179	-0.335167	0.209041		172.8	0.063042	-0.059754	0.004894	22.8	0.00272733	0.0614267
22.9	243.648	249.036	247.675		22.9	241.341	249.386	247.46		22.9	2.30661	-0.349967	0.214793		172.9	0.057988	-0.049177	-0.000722	22.9	0.00269633	0.0536642
23	243.639	249.022	247.691		23	241.338	249.386	247.461		23	2.30013	-0.363792	0.229751		173	0.057697	-0.038601	-0.003884	23	0.00507067	0.0487695
23.1	243.636	249.016	247.711		23.1	241.335	249.386	247.463		23.1	2.3007	-0.369899	0.248477		173.1	0.061183	-0.025223	-0.003588	23.1	0.0107907	0.0449617
23.2	243.64	249.013	247.734		23.2	241.332	249.386	247.464		23.2	2.30803	-0.373542	0.269995		173.2	0.063355	-0.013168	-0.006576	23.2	0.014537	0.0424059
23.3	243.646	249.015	247.762		23.3	241.329	249.386	247.465		23.3	2.31698	-0.371601	0.296932		173.3	0.06602	-0.004234	-0.013506	23.3	0.0160933	0.0434856
23.4	243.652	249.02	247.789		23.4	241.326	249.386	247.467		23.4	2.32593	-0.366704	0.322063		173.4	0.068521	0.006835	-0.02488	23.4	0.0168253	0.0474952
23.5	243.655	249.022	247.811		23.5	241.323	249.386	247.468		23.5	2.33176	-0.364271	0.343252		173.5	0.069872	0.018397	-0.038872	23.5	0.0164657	0.0543977
23.6	243.656	249.03	247.834		23.6	241.32	249.386	247.469		23.6	2.33563	-0.356582	0.364616		173.6	0.070402	0.023718	-0.054835	23.6	0.013095	0.0632907
23.7	243.654	249.039	247.856		23.7	241.317	249.386	247.47		23.7	2.3372	-0.347251	0.385805		173.7	0.072246	0.03299	-0.069647	23.7	0.011863	0.0732678
23.8	243.648	249.048	247.881		23.8	241.314	249.386	247.472		23.8	2.3335	-0.338741	0.408965		173.8	0.07294	0.044388	-0.078558	23.8	0.0129233	0.0805011
23.9	243.635	249.055	247.908		23.9	241.311	249.386	247.473		23.9	2.3244	-0.331545	0.435246		173.9	0.071828	0.051187	-0.08828	23.9	0.0115783	0.0870935
24	243.623	249.06	247.937		24	241.308	249.386	247.474		24	2.31496	-0.326156	0.462183		174	0.071865	0.058807	-0.095045	24	0.0118757	0.0928259
24.1	243.608	249.06	247.961		24.1	241.305	249.386	247.476		24.1	2.30338	-0.326021	0.485025		174.1	0.065652	0.065278	-0.092779	24.1	0.012717	0.0913624
24.2	243.592	249.06	247.975		24.2	241.302	249.386	247.477		24.2	2.29016	-0.326708	0.497838		174.2	0.057149	0.065179	-0.090357	24.2	0.010657	0.0875728
24.3	243.576	249.057	247.983		24.3	241.299	249.386	247.478		24.3	2.27712	-0.329859	0.504904		174.3	0.048482	0.056387	-0.086777	24.3	0.00603067	0.0804709
24.4	243.558	249.055	247.984		24.4	241.296	249.387	247.48		24.4	2.26209	-0.331192	0.503922		174.4	0.040144	0.046763	-0.080076	24.4	0.002277	0.0713965
24.5	243.537	249.056	247.975		24.5	241.293	249.387	247.481		24.5	2.24428	-0.330073	0.494072		174.5	0.031313	0.036975	-0.072718	24.5	-0.00147667	0.0617617
24.6	243.517	249.054	247.963		24.6	241.29	249.387	247.482		24.6	2.22679	-0.332731	0.480784		174.6	0.022482	0.017662	-0.06733	24.6	-0.009062	0.0505191
24.7	243.5	249.049	247.952		24.7	241.287	249.387	247.484		24.7	2.21341	-0.337523	0.468142		174.7	0.016771	-0.001158	-0.063595	24.7	-0.015994	0.0421871
24.8	243.485	249.043	247.933		24.8	241.284	249.387	247.485		24.8	2.20085	-0.343137	0.448438		174.8	0.014674	-0.014888	-0.056566	24.8	-0.0189267	0.0357913
24.9	243.469	249.038	247.903		24.9	241.281	249.387	247.486		24.9	2.18878	-0.348751	0.417239		174.9	0.021773	-0.029593	-0.048058	24.9	-0.018626	0.0361842
25	243.463	249.033	247.871		25	241.278	249.387	247.487		25	2.18543	-0.353872	0.383412		175	0.034127	-0.039216	-0.035281	25	-0.0134567	0.0412556
25.1	243.458	249.032	247.841		25.1	241.275	249.387	247.489		25.1	2.18387	-0.354723	0.352222		175.1	0.047467	-0.04457	-0.016437	25.1	-0.00451333	0.0471628
25.2	243.454	249.032	247.812		25.2	241.272	249.387	247.49		25.2	2.18215	-0.35426	0.322008		175.2	0.06015	-0.046311	0.001596	25.2	0.005145	0.0533192
25.3	243.449	249.034	247.783		25.3	241.268	249.387	247.491		25.3	2.18026	-0.352648	0.291629		175.3	0.07973	-0.042304	0.01306	25.3	0.0168287	0.0611042
25.4	243.441	249.038	247.761		25.4	241.265	249.387	247.493		25.4	2.17543	-0.348901	0.26782		175.4	0.097669	-0.038625	0.014998	25.4	0.0246807	0.068661
25.5	243.429	249.044	247.748		25.5	241.262	249.387	247.494		25.5	2.16697	-0.343183	0.253536		175.5	0.107231	-0.03314	0.005923	25.5	0.0266713	0.0724491
25.6	243.415	249.05	247.737		25.6	241.259	249.387	247.495		25.6	2.15605	-0.336479	0.241387		175.6	0.11433	-0.025673	-0.012667	25.6	0.02533	0.0773501
25.7	243.404	249.052	247.729		25.7	241.256	249.387	247.497		25.7	2.14743	-0.334703	0.232697		175.7	0.121265	-0.018546	-0.035362	25.7	0.0224523	0.0859863
25.8	243.388	249.053	247.728		25.8	241.253	249.387	247.498		25.8	2.13439	-0.334066	0.22958		175.8	0.124751	-0.014046	-0.053296	25.8	0.0191363	0.0935467
25.9	243.369	249.053	247.725		25.9	241.25	249.387	247.499		25.9	2.1192	-0.334424	0.225314		175.9	0.125938	-0.00971	-0.065984	25.9	0.016748	0.0986587
26	243.358	249.045	247.717		26	241.247	249.387	247.501		26	2.11041	-0.342337	0.215957		176	0.127946	-0.003896	-0.076526	26	0.0158413	0.103655
26.1	243.348	249.035	247.711		26.1	241.244	249.387	247.502		26.1	2.10393	-0.352057	0.208735		176.1	0.129297	0.002082	-0.077873	26.1	0.0178353	0.10448
26.2	243.336	249.027	247.709		26.2	241.241	249.387	247.503		26.2	2.09532	-0.360298	0.206285		176.2	0.128339	0.010369	-0.070843	26.2	0.0226217	0.100155
26.3	243.333	249.021	247.706		26.3	241.238	249.387	247.504		26.3	2.09507	-0.366405	0.201362		176.3	0.128705	0.017332	-0.060703	26.3	0.0284447	0.0951917
26.4	243.344	249.014	247.701		26.4	241.235	249.387	247.506		26.4	2.10945	-0.37284	0.195618		176.4	0.127429	0.020518	-0.045298	26.4	0.0342163	0.0871745
26.5	243.36	249.008	247.7		26.5	241.232	249.387	247.507		26.5	2.1276	-0.379439	0.192665		176.5	0.124346	0.024525	-0.025294	26.5	0.0411923	0.0761996
26.6	243.376	249.002	247.703		26.6	241.229	249.387	247.508		26.6	2.14674	-0.385217	0.19464		176.6	0.121098	0.033131	-0.009232	26.6	0.0483323	0.0664815
26.7	243.392	248.992	247.713		26.7	241.226	249.387	247.51		26.7	2.16604	-0.394772	0.203522		176.7	0.11818	0.043051	0.004038	26.7	0.0550897	0.0580155
26.8	243.407	248.979	247.732		26.8	241.223	249.387	247.511		26.8	2.18435	-0.408105	0.221427		176.8	0.120352	0.051666	0.01582	26.8	0.0626127	0.0531188
26.9	243.421	248.965	247.756		26.9	241.22	249.387	247.512		26.9	2.20152	-0.422258	0.244094		176.9	0.119404	0.059779	0.025149	26.9	0.0681107	0.0476767
27	243.431	248.949	247.776		27	241.217	249.387	247.514		27	2.21425	-0.43789	0.262163		177	0.115335	0.066086	0.031522	27	0.070981	0.0421204
27.1	243.437	248.936	247.787		27.1	241.214	249.387	247.515		27.1	2.22321	-0.451715	0.272185		177.1	0.111431	0.070914	0.031161	27.1	0.0711687	0.0401356
27.2	243.436	248.927	247.793		27.2	241.211	249.387	247.516		27.2	2.22559	-0.460768	0.276961		177.2	0.100958	0.073115	0.029969	27.2	0.068014	0.0357683
27.3	243.43	248.919	247.795		27.3	241.208	249.387	247.518		27.3	2.22191	-0.468681	0.27713		177.3	0.084408	0.074166	0.027473	27.3	0.0620157	0.03035
27.4	243.421	248.908	247.789		27.4	241.205	249.387	247.519		27.4	2.21608	-0.47955	0.270072		177.4	0.06638	0.073256	0.017587	27.4	0.0524077	0.0303509
27.5	243.411	248.899	247.778		27.5	241.202	249.387	247.52		27.5	2.20943	-0.48812	0.257922		177.5	0.045889	0.070038	0.006059	27.5	0.040662	0.0323082
27.6	243.395	248.895	247.767		27.6	241.198	249.387	247.522		27.6	2.19606	-0.492255	0.245773		177.6	0.025726	0.074045	-0.001538	27.6	0.0327443	0.0382772
27.7	243.368	248.889	247.757		27.7	241.195	249.387	247.523		27.7	2.17282	-0.498033	0.233953		177.7	0.012297	0.082158	-0.003705	27.7	0.03025	0.0456601
27.8	243.336	248.885	247.748		27.8	241.192	249.388	247.524		27.8	2.144	-0.502333	0.223784		177.8	0.006915	0.091256	0.004638	27.8	0.0342697	0.0493647
27.9	243.299	248.885	247.739		27.9	241.189	249.388	247.525		27.9	2.10992	-0.502856	0.21377		177.9	0.004653	0.10019	0.023164	27.9	0.042669	0.0506672
28	243.259	248.882	247.735		28	241.186	249.388	247.527		28	2.07307	-0.506006	0.20819		178	0.005183	0.108467	0.042829	28	0.0521597	0.0522704
28.1	243.225	248.879	247.734		28.1	241.183	249.388	247.528		28.1	2.04129	-0.508664	0.205567		178.1	0.008505	0.115112	0.061847	28.1	0.0618213	0.0533035
28.2	243.19	248.873	247.734		28.2	241.18	249.388	247.529		28.2	2.00951	-0.514442	0.205078		178.2	0.009189	0.12109	0.079059	28.2	0.0697793	0.0565247
28.3	243.159	248.866	247.739		28.3	241.177	249.388	247.531		28.3	1.98151	-0.521534	0.208212		178.3	0.007748	0.126904	0.092001	28.3	0.075551	0.0612576
28.4	243.134	248.863	247.74		28.4	241.174	249.388	247.532		28.4	1.95944	-0.52452	0.207887		178.4	0.010085	0.130747	0.098527	28.4	0.0797863	0.0624759
28.5	243.108	248.86	247.74		28.5	241.171	249.388	247.533		28.5	1.93686	-0.52767	0.206413		178.5	0.013078	0.131963	0.101944	28.5	0.0823283	0.0618223
28.6	243.081	248.858	247.739		28.6	241.168	249.388	247.535		28.6	1.91296	-0.529671	0.204775		178.6	0.007696	0.133342	0.107331	28.6	0.0827897	0.0663207
28.7	243.056	248.857	247.735		28.7	241.165	249.388	247.536		28.7	1.89055	-0.530348	0.199523		178.7	0.001	0.137688	0.112883	28.7	0.083857	0.0728202
28.8	243.032	248.857	247.736		28.8	241.162	249.388	247.537		28.8	1.86995	-0.531199	0.198387		178.8	-0.000112	0.142188	0.118753	28.8	0.086943	0.076297
28.9	243.01	248.856	247.748		28.9	241.159	249.388	247.538		28.9	1.85115	-0.531722	0.209066		178.9	-0.002867	0.15145	0.132351	28.9	0.0936447	0.0841253
29	242.99	248.856	247.769		29	241.156	249.388	247.54		29	1.83448	-0.531916	0.229434		179	-0.003487	0.165968	0.146607	29	0.103029	0.0927524
29.1	242.972	248.854	247.794		29.1	241.153	249.388	247.541		29.1	1.81963	-0.533588	0.252923		179.1	0.003448	0.180486	0.153472	29.1	0.112469	0.0953759
29.2	242.953	248.85	247.823		29.2	241.15	249.388	247.542		29.2	1.80345	-0.537724	0.280188		179.2	0.005128	0.192869	0.159024	29.2	0.119007	0.100063
29.3	242.931	248.847	247.856		29.3	241.147	249.388	247.544		29.3	1.78383	-0.541367	0.311898		179.3	0.000567	0.206904	0.161938	29.3	0.123136	0.108503
29.4	242.909	248.843	247.885		29.4	241.144	249.388	247.545		29.4	1.76536	-0.544681	0.339985		179.4	-0.00498	0.223721	0.163548	29.4	0.12743	0.118551
29.5	242.89	248.839	247.911		29.5	241.141	249.388	247.546		29.5	1.74968	-0.549146	0.364459		179.5	-0.013318	0.238075	0.162858	29.5	0.129205	0.129031
29.6	242.871	248.834	247.937		29.6	241.138	249.388	247.548		29.6	1.73367	-0.554103	0.389426		179.6	-0.025598	0.247337	0.158392	29.6	0.12671	0.139198
29.7	242.853	248.834	247.96		29.7	241.135	249.388	247.549		29.7	1.71848	-0.55364	0.410943		179.7	-0.03952	0.254465	0.161306	29.7	0.125417	0.150243
29.8	242.837	248.84	247.971		29.8	241.132	249.388	247.55		29.8	1.70543	-0.548579	0.421129		179.8	-0.049829	0.25568	0.167843	29.8	0.124565	0.157285
29.9	242.821	248.847	247.976		29.9	241.128	249.388	247.552		29.9	1.69271	-0.541054	0.424592		179.9	-0.05554	0.251979	0.171259	29.9	0.122566	0.159437
30	242.802	248.86	247.976		30	241.125	249.388	247.553		30	1.67687	-0.528274	0.423446		180	-0.056488	0.246954	0.180588	30	0.123685	0.159524
30.1	242.777	248.873	247.967		30.1	241.122	249.388	247.554		30.1	1.65445	-0.515156	0.412775		180.1	-0.053823	0.240779	0.192698	30.1	0.126551	0.158048
30.2	242.749	248.877	247.951		30.2	241.119	249.388	247.556		30.2	1.62941	-0.511245	0.395864		180.2	-0.0528	0.227049	0.207118	30.2	0.127122	0.156136
30.3	242.721	248.871	247.934		30.3	241.116	249.388	247.557		30.3	1.60438	-0.517187	0.377474		180.3	-0.054251	0.207572	0.225972	30.3	0.126431	0.156745
30.4	242.691	248.865	247.916		30.4	241.113	249.388	247.558		30.4	1.57753	-0.523293	0.357452		180.4	-0.057005	0.188259	0.246304	30.4	0.125853	0.160997
30.5	242.663	248.86	247.895		30.5	241.11	249.388	247.559		30.5	1.55281	-0.527922	0.335777		180.5	-0.057953	0.167632	0.267612	30.5	0.125764	0.166772
30.6	242.64	248.859	247.885		30.6	241.107	249.388	247.561		30.6	1.53238	-0.529266	0.324285		180.6	-0.055617	0.146194	0.28663	30.6	0.125736	0.172038
30.7	242.616	248.863	247.888		30.7	241.104	249.388	247.562		30.7	1.51177	-0.525354	0.326096		180.7	-0.053773	0.125731	0.302528	30.7	0.124829	0.178152
30.8	242.593	248.869	247.9		30.8	241.101	249.388	247.563		30.8	1.49198	-0.519143	0.33661		180.8	-0.053243	0.113972	0.311692	30.8	0.12414	0.18268
30.9	242.554	248.874	247.917		30.9	241.098	249.388	247.565		30.9	1.45626	-0.514903	0.352226		180.9	-0.053698	0.105826	0.314278	30.9	0.122135	0.184529
31	242.538	248.873	247.937		31	241.095	249.388	247.566		31	1.44305	-0.515755	0.370951		181	-0.059081	0.102772	0.315231	31	0.119641	0.187725
31.1	242.521	248.87	247.953		31.1	241.092	249.388	247.567		31.1	1.42852	-0.518905	0.385736		181.1	-0.065448	0.110228	0.312735	31.1	0.119172	0.18925
31.2	242.507	248.864	247.959		31.2	241.089	249.389	247.569		31.2	1.41777	-0.524847	0.39001		181.2	-0.069517	0.123935	0.301371	31.2	0.118596	0.185502
31.3	242.497	248.855	247.96		31.3	241.086	249.389	247.57		31.3	1.41079	-0.533745	0.390178		181.3	-0.073585	0.138781	0.285399	31.3	0.116865	0.180493
31.4	242.487	248.847	247.961		31.4	241.083	249.389	247.571		31.4	1.40464	-0.541658	0.389535		181.4	-0.077161	0.151821	0.2719	31.4	0.11552	0.177339
31.5	242.482	248.84	247.956		31.5	241.08	249.389	247.573		31.5	1.40243	-0.548412	0.383298		181.5	-0.080408	0.162233	0.263163	31.5	0.114996	0.176589
31.6	242.479	248.831	247.946		31.6	241.077	249.389	247.574		31.6	1.40185	-0.557146	0.372298		181.6	-0.077579	0.16624	0.257219	31.6	0.115293	0.173116
31.7	242.472	248.826	247.94		31.7	241.074	249.389	247.575		31.7	1.39817	-0.562595	0.364912		181.7	-0.073107	0.169591	0.257351	31.7	0.117945	0.171176
31.8	242.465	248.826	247.937		31.8	241.071	249.389	247.576		31.8	1.39464	-0.56279	0.360974		181.8	-0.066994	0.176728	0.264206	31.8	0.124647	0.171632
31.9	242.458	248.824	247.935		31.9	241.068	249.389	247.578		31.9	1.38996	-0.564462	0.357365		181.9	-0.053325	0.182706	0.270414	31.9	0.133265	0.167437
32	242.449	248.82	247.937		32	241.065	249.389	247.579		32	1.38479	-0.568269	0.3582		182	-0.038836	0.186221	0.277772	32	0.141719	0.162928
32.1	242.441	248.821	247.94		32.1	241.062	249.389	247.58		32.1	1.37914	-0.567642	0.359846		182.1	-0.025989	0.190556	0.306644	32.1	0.15707	0.168826
32.2	242.431	248.826	247.94		32.2	241.059	249.389	247.582		32.2	1.37281	-0.56291	0.358372		182.2	-0.011007	0.198177	0.321711	32.2	0.169627	0.168186
32.3	242.426	248.83	247.932		32.3	241.055	249.389	247.583		32.3	1.3706	-0.55867	0.349507		182.3	0.002333	0.206454	0.331697	32.3	0.180161	0.166249
32.4	242.427	248.834	247.927		32.4	241.052	249.389	247.584		32.4	1.3743	-0.554923	0.342778		182.4	0.009422	0.211457	0.338069	32.4	0.186316	0.16576
32.5	242.438	248.84	247.927		32.5	241.049	249.389	247.586		32.5	1.38901	-0.548876	0.341313		182.5	0.016521	0.214971	0.340665	32.5	0.190719	0.163427
32.6	242.46	248.847	247.92		32.6	241.046	249.389	247.587		32.6	1.41372	-0.541844	0.333599		182.6	0.022307	0.2175	0.338159	32.6	0.192655	0.159385
32.7	242.483	248.856	247.913		32.7	241.043	249.389	247.588		32.7	1.43926	-0.532513	0.324898		182.7	0.025793	0.216745	0.332214	32.7	0.191584	0.154752
32.8	242.499	248.875	247.91		32.8	241.04	249.389	247.59		32.8	1.45889	-0.514478	0.320304		182.8	0.026487	0.214347	0.321672	32.8	0.187502	0.149412
32.9	242.507	248.896	247.912		32.9	241.037	249.389	247.591		32.9	1.46933	-0.492994	0.3208		182.9	0.021762	0.196019	0.303738	32.9	0.17384	0.14229
33	242.506	248.917	247.918		33	241.034	249.389	247.592		33	1.47139	-0.472157	0.325905		183	0.014737	0.17917	0.284646	33	0.159518	0.136023
33.1	242.498	248.938	247.93		33.1	241.031	249.389	247.593		33.1	1.46671	-0.45133	0.33642		183.1	0.002129	0.161837	0.267533	33.1	0.143833	0.133615
33.2	242.485	248.959	247.94		33.2	241.028	249.389	247.595		33.2	1.45646	-0.430175	0.345456		183.2	-0.014913	0.141046	0.248615	33.2	0.124916	0.132502
33.3	242.471	248.976	247.945		33.3	241.025	249.389	247.596		33.3	1.4457	-0.412632	0.34858		183.3	-0.032777	0.116806	0.234131	33.3	0.106053	0.133778
33.4	242.454	248.991	247.951		33.4	241.022	249.389	247.597		33.4	1.43215	-0.398539	0.353347		183.4	-0.05721	0.094537	0.227519	33.4	0.088282	0.142468
33.5	242.44	249.006	247.96		33.5	241.019	249.389	247.599		33.5	1.42058	-0.382967	0.361243		183.5	-0.08542	0.076537	0.226501	33.5	0.0725393	0.155999
33.6	242.433	249.018	247.966		33.6	241.016	249.389	247.6		33.6	1.41673	-0.371008	0.36601		183.6	-0.109853	0.061166	0.229589	33.6	0.0603007	0.169723
33.7	242.424	249.027	247.969		33.7	241.013	249.389	247.601		33.7	1.41074	-0.362334	0.368149		183.7	-0.131986	0.048596	0.236783	33.7	0.051131	0.184398
33.8	242.413	249.034	247.977		33.8	241.01	249.389	247.603		33.8	1.40277	-0.35481	0.374393		183.8	-0.150507	0.042257	0.245774	33.8	0.0458413	0.198165
33.9	242.404	249.041	247.986		33.9	241.007	249.389	247.604		33.9	1.39744	-0.34827	0.382116		183.9	-0.167385	0.038545	0.255595	33.9	0.0422517	0.211514
34	242.398	249.043	247.993		34	241.004	249.389	247.605		34	1.39425	-0.346822	0.387539		184	-0.182456	0.034998	0.267387	34	0.0399763	0.224963
34.1	242.391	249.03	248		34.1	241.001	249.389	247.607		34.1	1.39039	-0.359826	0.393137		184.1	-0.190959	0.035392	0.279344	34.1	0.041259	0.235206
34.2	242.384	249.005	248.014		34.2	240.998	249.389	247.608		34.2	1.38653	-0.384326	0.40595		184.2	-0.195192	0.035786	0.29245	34.2	0.044348	0.243934
34.3	242.377	248.98	248.029		34.3	240.995	249.389	247.609		34.3	1.38268	-0.409155	0.419421		184.3	-0.201559	0.03307	0.302754	34.3	0.044755	0.252359
34.4	242.368	248.95	248.036		34.4	240.992	249.389	247.61		34.4	1.3762	-0.439229	0.425337		184.4	-0.204324	0.026567	0.307812	34.4	0.0433517	0.25648
34.5	242.359	248.916	248.038		34.5	240.989	249.389	247.612		34.5	1.37004	-0.473254	0.425998		184.5	-0.201166	0.019571	0.310408	34.5	0.0429377	0.256586
34.6	242.349	248.885	248.032		34.6	240.985	249.389	247.613		34.6	1.36323	-0.504159	0.418785		184.6	-0.19653	0.014053	0.313003	34.6	0.0435087	0.25604
34.7	242.338	248.856	248.02		34.7	240.982	249.39	247.614		34.7	1.35544	-0.533093	0.405323		184.7	-0.186968	0.006071	0.315424	34.7	0.0448423	0.25343
34.8	242.325	248.831	248.006		34.8	240.979	249.39	247.616		34.8	1.34567	-0.558414	0.390546		184.8	-0.179376	0.003509	0.313421	34.8	0.0458513	0.249112
34.9	242.31	248.812	247.989		34.9	240.976	249.39	247.617		34.9	1.33409	-0.577823	0.372156		184.9	-0.169978	0.00687	0.311418	34.9	0.0494367	0.243505
35	242.294	248.799	247.968		35	240.973	249.39	247.618		35	1.32104	-0.590335	0.349332		185	-0.160579	0.012684	0.306952	35	0.053019	0.236361
35.1	242.28	248.792	247.947		35.1	240.97	249.39	247.62		35.1	1.30997	-0.598083	0.327668		185.1	-0.152823	0.024081	0.295249	35.1	0.0555023	0.225683
35.2	242.263	248.792	247.931		35.2	240.967	249.39	247.621		35.2	1.29625	-0.597785	0.309607		185.2	-0.147859	0.043854	0.280436	35.2	0.0588103	0.214539
35.3	242.238	248.799	247.913		35.3	240.964	249.39	247.622		35.3	1.27367	-0.590917	0.291217		185.3	-0.148971	0.066912	0.265295	35.3	0.0610787	0.207195
35.4	242.208	248.809	247.898		35.4	240.961	249.39	247.624		35.4	1.24682	-0.580273	0.273977		185.4	-0.15304	0.090627	0.255081	35.4	0.0642227	0.205338
35.5	242.172	248.823	247.877		35.5	240.958	249.39	247.625		35.5	1.21342	-0.566672	0.251974		185.5	-0.160886	0.114834	0.25586	35.5	0.069936	0.21197
35.6	242.135	248.835	247.853		35.6	240.955	249.39	247.626		35.6	1.18033	-0.555206	0.226532		185.6	-0.171687	0.135438	0.26371	35.6	0.0758203	0.223737
35.7	242.104	248.846	247.83		35.7	240.952	249.39	247.627		35.7	1.15233	-0.543904	0.202559		185.7	-0.181339	0.145522	0.272054	35.7	0.0787457	0.233956
35.8	242.074	248.856	247.803		35.8	240.949	249.39	247.629		35.8	1.12549	-0.533423	0.174644		185.8	-0.188035	0.148051	0.280233	35.8	0.080083	0.24142
35.9	242.052	248.862	247.782		35.9	240.946	249.39	247.63		35.9	1.1057	-0.527695	0.151655		185.9	-0.195717	0.148117	0.293329	35.9	0.0819097	0.251155
36	242.046	248.869	247.764		36	240.943	249.39	247.631		36	1.10332	-0.52132	0.132609		186	-0.203398	0.140957	0.305449	36	0.0810027	0.259667
36.1	242.051	248.878	247.743		36.1	240.94	249.39	247.633		36.1	1.11079	-0.512318	0.110606		186.1	-0.207795	0.130348	0.307059	36.1	0.0765373	0.261611
36.2	242.06	248.883	247.729		36.2	240.937	249.39	247.634		36.2	1.12304	-0.5066	0.094854		186.2	-0.209564	0.121555	0.305221	36.2	0.072404	0.260888
36.3	242.076	248.89	247.72		36.3	240.934	249.39	247.635		36.3	1.14267	-0.500389	0.084676		186.3	-0.212483	0.116037	0.301739	36.3	0.068431	0.260395
36.4	242.099	248.897	247.714		36.4	240.931	249.39	247.637		36.4	1.16821	-0.493029	0.077453		186.4	-0.215566	0.113475	0.290365	36.4	0.062758	0.25675
36.5	242.123	248.901	247.716		36.5	240.928	249.39	247.638		36.5	1.19555	-0.488625	0.078443		186.5	-0.214554	0.11699	0.279494	36.5	0.0606433	0.251798
36.6	242.147	248.908	247.731		36.6	240.925	249.39	247.639		36.6	1.22209	-0.482578	0.091913		186.6	-0.207454	0.123625	0.270593	36.6	0.0622547	0.244861
36.7	242.172	248.911	247.754		36.7	240.922	249.39	247.641		36.7	1.25075	-0.478995	0.113934		186.7	-0.198713	0.128289	0.258408	36.7	0.0626613	0.235521
36.8	242.195	248.911	247.774		36.8	240.919	249.39	247.642		36.8	1.27694	-0.479025	0.132495		186.8	-0.195391	0.128201	0.246542	36.8	0.059784	0.228773
36.9	242.215	248.911	247.788		36.9	240.916	249.39	247.643		36.9	1.2992	-0.478727	0.144488		186.9	-0.196339	0.123668	0.239283	36.9	0.0555373	0.225661
37	242.233	248.915	247.798		37	240.912	249.39	247.644		37	1.32097	-0.475636	0.153853		187	-0.201229	0.118971	0.239744	37	0.0524953	0.227878
37.1	242.252	248.917	247.804		37.1	240.909	249.39	247.646		37.1	1.34273	-0.473531	0.158126		187.1	-0.212523	0.111975	0.24004	37.1	0.0464973	0.233278
37.2	242.268	248.92	247.802		37.2	240.906	249.39	247.647		37.2	1.36121	-0.470605	0.154691		187.2	-0.226281	0.108592	0.243118	37.2	0.0418097	0.24172
37.3	242.278	248.925	247.8		37.3	240.903	249.39	247.648		37.3	1.37477	-0.465698	0.151411		187.3	-0.241353	0.107508	0.249819	37.3	0.038658	0.252721
37.4	242.289	248.926	247.798		37.4	240.9	249.39	247.65		37.4	1.38832	-0.464579	0.148787		187.4	-0.255275	0.107748	0.254713	37.4	0.0357287	0.262511
37.5	242.297	248.927	247.796		37.5	240.897	249.39	247.651		37.5	1.3999	-0.463788	0.145178		187.5	-0.266734	0.108471	0.260101	37.5	0.033946	0.271209
37.6	242.301	248.924	247.798		37.6	240.894	249.39	247.652		37.6	1.40721	-0.465953	0.146003		187.6	-0.279178	0.10673	0.269255	37.6	0.032269	0.281697
37.7	242.304	248.925	247.81		37.7	240.891	249.39	247.654		37.7	1.41289	-0.465161	0.156363		187.7	-0.288666	0.105975	0.280555	37.7	0.0326213	0.291614
37.8	242.307	248.931	247.828		37.8	240.888	249.39	247.655		37.8	1.41888	-0.459279	0.172954		187.8	-0.289778	0.102592	0.296781	37.8	0.0365317	0.298807
37.9	242.305	248.937	247.844		37.9	240.885	249.39	247.656		37.9	1.41995	-0.453233	0.187738		187.9	-0.284978	0.094118	0.315142	37.9	0.0414273	0.30351
38	242.303	248.943	247.861		38	240.882	249.391	247.658		38	1.42102	-0.447022	0.203836		188	-0.281656	0.089749	0.332016	38	0.046703	0.309092
38.1	242.305	248.948	247.885		38.1	240.879	249.391	247.659		38.1	1.42555	-0.442125	0.226175		188.1	-0.280962	0.09081	0.346435	38.1	0.0520943	0.315485
38.2	242.305	248.953	247.908		38.2	240.876	249.391	247.66		38.2	1.42859	-0.437885	0.247857		188.2	-0.278461	0.084307	0.354615	38.2	0.053487	0.317661
38.3	242.304	248.951	247.929		38.3	240.873	249.391	247.661		38.3	1.43081	-0.439722	0.267414		188.3	-0.276946	0.07222	0.358852	38.3	0.0513753	0.318411
38.4	242.302	248.946	247.973		38.4	240.87	249.391	247.663		38.4	1.43205	-0.444679	0.31061		188.4	-0.28085	0.064074	0.362916	38.4	0.0487133	0.322158
38.5	242.297	248.94	247.989		38.5	240.867	249.391	247.664		38.5	1.43066	-0.450785	0.324573		188.5	-0.283112	0.057078	0.367153	38.5	0.0470397	0.325249
38.6	242.29	248.929	247.996		38.6	240.864	249.391	247.665		38.6	1.42647	-0.46149	0.330161		188.6	-0.28292	0.049589	0.370077	38.6	0.045582	0.326517
38.7	242.284	248.918	248.003		38.7	240.861	249.391	247.667		38.7	1.42344	-0.472842	0.335913		188.7	-0.285182	0.042111	0.372837	38.7	0.0432553	0.329011
38.8	242.278	248.914	248.007		38.8	240.858	249.391	247.668		38.8	1.42025	-0.477142	0.339047		188.8	-0.286787	0.032651	0.376253	38.8	0.0407057	0.331593
38.9	242.271	248.921	248.006		38.9	240.855	249.391	247.669		38.9	1.41639	-0.469453	0.336587		188.9	-0.287078	0.023192	0.377853	38.9	0.037989	0.332712
39	242.268	248.948	248.002		39	240.852	249.391	247.671		39	1.41631	-0.443042	0.331007		189	-0.287862	0.01636	0.376836	39	0.0351113	0.332745
39.1	242.265	248.971	247.992		39.1	240.849	249.391	247.672		39.1	1.41688	-0.419587	0.31968		189.1	-0.286675	0.012813	0.375325	39.1	0.033821	0.3315
39.2	242.259	248.989	247.976		39.2	240.846	249.391	247.673		39.2	1.4132	-0.402209	0.302768		189.2	-0.280233	0.013699	0.372665	39.2	0.035377	0.326988
39.3	242.249	249.002	247.961		39.3	240.842	249.391	247.675		39.3	1.40672	-0.389265	0.286851		189.3	-0.27067	0.016403	0.368517	39.3	0.0380833	0.320145
39.4	242.24	249.013	247.953		39.4	240.839	249.391	247.676		39.4	1.40007	-0.378128	0.277166		189.4	-0.26587	0.017618	0.36323	39.4	0.038326	0.315061
39.5	242.225	249.017	247.951		39.5	240.836	249.391	247.677		39.5	1.38898	-0.373724	0.273721		189.5	-0.267475	0.019491	0.361555	39.5	0.037857	0.314917
39.6	242.209	249.015	247.96		39.6	240.833	249.391	247.678		39.6	1.3761	-0.375888	0.281608		189.6	-0.272036	0.019228	0.363001	39.6	0.036731	0.31788
39.7	242.198	249.012	247.98		39.7	240.83	249.391	247.68		39.7	1.36765	-0.37871	0.300662		189.7	-0.280375	0.020279	0.369035	39.7	0.036313	0.325002
39.8	242.187	249.01	248.006		39.8	240.827	249.391	247.681		39.8	1.36001	-0.380875	0.324653		189.8	-0.289534	0.024122	0.377543	39.8	0.037377	0.333736
39.9	242.178	249.007	248.027		39.9	240.824	249.391	247.682		39.9	1.35354	-0.38419	0.344364		189.9	-0.299351	0.020749	0.38605	39.9	0.035816	0.342949
40	242.168	249.003	248.043		40	240.821	249.391	247.684		40	1.34672	-0.38849	0.359477		190	-0.30966	0.009811	0.390452	40	0.030201	0.350501
40.1	242.159	249	248.055		40.1	240.818	249.391	247.685		40.1	1.34106	-0.391476	0.37032		190.1	-0.317341	-0.000798	0.396486	40.1	0.0261157	0.357674
40.2	242.152	249	248.059		40.2	240.815	249.391	247.686		40.2	1.33704	-0.391332	0.372295		190.2	-0.322066	-0.011735	0.404994	40.2	0.023731	0.364825
40.3	242.145	249.003	248.06		40.3	240.812	249.391	247.688		40.3	1.33335	-0.387913	0.372134		190.3	-0.322522	-0.024972	0.40644	40.3	0.0196487	0.366524
40.4	242.141	249.015	248.062		40.4	240.809	249.391	247.689		40.4	1.33212	-0.376447	0.373462		190.4	-0.321663	-0.03788	0.408707	40.4	0.016388	0.368197
40.5	242.136	249.029	248.06		40.5	240.806	249.391	247.69		40.5	1.33024	-0.361861	0.370017		190.5	-0.321626	-0.052266	0.40965	40.5	0.0119193	0.369839
40.6	242.133	249.04	248.055		40.6	240.803	249.391	247.692		40.6	1.32983	-0.35138	0.363287		190.6	-0.318971	-0.069106	0.404691	40.6	0.005538	0.36756
40.7	242.129	249.051	248.051		40.7	240.8	249.391	247.693		40.7	1.3291	-0.340078	0.358036		190.7	-0.317784	-0.08727	0.395954	40.7	-0.00303333	0.364249
40.8	242.121	249.064	248.049		40.8	240.797	249.391	247.694		40.8	1.32442	-0.327298	0.354427		190.8	-0.320046	-0.101492	0.384919	40.8	-0.0122063	0.360864
40.9	242.114	249.076	248.046		40.9	240.794	249.391	247.695		40.9	1.32056	-0.31534	0.350663		190.9	-0.318038	-0.107831	0.375351	40.9	-0.0168393	0.355537
41	242.105	249.086	248.043		41	240.791	249.391	247.697		41	1.31442	-0.305844	0.345905		191	-0.313074	-0.112199	0.365958	41	-0.0197717	0.348824
41.1	242.094	249.088	248.042		41.1	240.788	249.391	247.698		41.1	1.30613	-0.303904	0.343938		191.1	-0.309588	-0.112791	0.357878	41.1	-0.0215003	0.34297
41.2	242.086	249.082	248.041		41.2	240.785	249.391	247.699		41.2	1.30095	-0.309189	0.34115		191.2	-0.308893	-0.103682	0.347828	41.2	-0.0215823	0.33597
41.3	242.077	249.072	248.035		41.3	240.782	249.391	247.701		41.3	1.29529	-0.319894	0.334092		191.3	-0.307707	-0.095569	0.333672	41.3	-0.0232013	0.326756
41.4	242.068	249.059	248.03		41.4	240.779	249.392	247.702		41.4	1.28931	-0.332405	0.328357		191.4	-0.30225	-0.092876	0.324105	41.4	-0.0236737	0.31886
41.5	242.059	249.046	248.031		41.5	240.776	249.392	247.703		41.5	1.28315	-0.345081	0.32754		191.5	-0.299092	-0.091496	0.312905	41.5	-0.0258943	0.311228
41.6	242.048	249.037	248.029		41.6	240.773	249.392	247.705		41.6	1.27568	-0.354626	0.324424		191.6	-0.300369	-0.094551	0.302362	41.6	-0.0308527	0.306373
41.7	242.033	249.032	248.02		41.7	240.769	249.392	247.706		41.7	1.26345	-0.359254	0.314081		191.7	-0.30263	-0.103682	0.294447	41.7	-0.0372883	0.304025
41.8	242.018	249.035	248.017		41.8	240.766	249.392	247.707		41.8	1.25122	-0.356821	0.310143		191.8	-0.307356	-0.115266	0.288985	41.8	-0.0445457	0.304396
41.9	242.005	249.045	248.018		41.9	240.763	249.392	247.709		41.9	1.24162	-0.346997	0.309172		191.9	-0.313395	-0.125711	0.28304	41.9	-0.052022	0.304969
42	241.989	249.054	248.012		42	240.76	249.392	247.71		42	1.22906	-0.338159	0.302607		192	-0.318941	-0.137798	0.275453	42	-0.0604287	0.304656
42.1	241.975	249.064	248.008		42.1	240.757	249.392	247.711		42.1	1.21814	-0.32735	0.29637		192.1	-0.33155	-0.153006	0.274436	42.1	-0.07004	0.311396
42.2	241.964	249.078	248.009		42.2	240.754	249.392	247.712		42.2	1.21002	-0.313585	0.296538		192.2	-0.343008	-0.162137	0.273244	42.2	-0.0773003	0.316764
42.3	241.957	249.088	248.013		42.3	240.751	249.392	247.714		42.3	1.20583	-0.304254	0.299333		192.3	-0.351347	-0.167819	0.269763	42.3	-0.0831343	0.319097
42.4	241.947	249.094	248.013		42.4	240.748	249.392	247.715		42.4	1.19853	-0.29755	0.298352		192.4	-0.36182	-0.174969	0.267431	42.4	-0.089786	0.323158
42.5	241.937	249.101	248.017		42.5	240.745	249.392	247.716		42.5	1.19189	-0.291011	0.300829		192.5	-0.367202	-0.180487	0.266249	42.5	-0.0938133	0.325499
42.6	241.932	249.106	248.025		42.6	240.742	249.392	247.718		42.6	1.19033	-0.286114	0.306909		192.6	-0.368314	-0.184527	0.267193	42.6	-0.095216	0.327032
42.7	241.928	249.109	248.033		42.7	240.739	249.392	247.719		42.7	1.18943	-0.283024	0.313482		192.7	-0.366809	-0.18479	0.266668	42.7	-0.094977	0.326149
42.8	241.925	249.107	248.043		42.8	240.736	249.392	247.72		42.8	1.18902	-0.284861	0.322683		192.8	-0.362173	-0.180783	0.266143	42.8	-0.092271	0.323374
42.9	241.922	249.097	248.059		42.9	240.733	249.392	247.722		42.9	1.18944	-0.29458	0.337632		192.9	-0.359673	-0.17891	0.267424	42.9	-0.0903863	0.322785
43	241.919	249.081	248.082		43	240.73	249.392	247.723		43	1.1892	-0.310694	0.358995		193	-0.359307	-0.176545	0.270174	43	-0.0885593	0.323833
43.1	241.91	249.057	248.11		43.1	240.727	249.392	247.724		43.1	1.18271	-0.334538	0.385768		193.1	-0.35812	-0.17532	0.274411	43.1	-0.086343	0.325517
43.2	241.899	249.029	248.145		43.2	240.724	249.392	247.726		43.2	1.17557	-0.362979	0.419767		193.2	-0.363174	-0.178046	0.278649	43.2	-0.0875237	0.330348
43.3	241.891	248.999	248.179		43.3	240.721	249.392	247.727		43.3	1.17057	-0.393227	0.452453		193.3	-0.37611	-0.182086	0.284365	43.3	-0.091277	0.339472
43.4	241.881	248.966	248.206		43.4	240.718	249.392	247.728		43.4	1.16277	-0.425939	0.477583		193.4	-0.384941	-0.19171	0.293027	43.4	-0.0945413	0.349273
43.5	241.866	248.937	248.224		43.5	240.715	249.392	247.729		43.5	1.15169	-0.455201	0.494349		193.5	-0.393116	-0.205439	0.303833	43.5	-0.0982407	0.360629
43.6	241.854	248.91	248.235		43.6	240.712	249.392	247.731		43.6	1.14241	-0.481836	0.50437		193.6	-0.410651	-0.218676	0.31776	43.6	-0.103856	0.377536
43.7	241.843	248.886	248.24		43.7	240.709	249.392	247.732		43.7	1.13479	-0.506008	0.508316		193.7	-0.42835	-0.232067	0.33218	43.7	-0.109412	0.394822
43.8	241.831	248.867	248.237		43.8	240.706	249.392	247.733		43.8	1.12551	-0.525581	0.50405		193.8	-0.439973	-0.247439	0.342494	43.8	-0.114973	0.407706
43.9	241.822	248.851	248.231		43.9	240.703	249.392	247.735		43.9	1.11952	-0.541705	0.49617		193.9	-0.452417	-0.264124	0.348036	43.9	-0.122835	0.418513
44	241.813	248.838	248.218		44	240.699	249.392	247.736		44	1.11403	-0.554381	0.482225		194	-0.467981	-0.278018	0.351617	44	-0.131461	0.429004
44.1	241.801	248.828	248.204		44.1	240.696	249.392	247.737		44.1	1.10426	-0.564265	0.466791		194.1	-0.481247	-0.288955	0.353227	44.1	-0.138992	0.436982
44.2	241.79	248.822	248.194		44.2	240.693	249.392	247.739		44.2	1.09613	-0.569879	0.455299		194.2	-0.492213	-0.297922	0.348432	44.2	-0.147234	0.440115
44.3	241.781	248.82	248.182		44.3	240.69	249.392	247.74		44.3	1.0908	-0.572043	0.442		194.3	-0.500387	-0.301788	0.340671	44.3	-0.153835	0.439616
44.4	241.771	248.822	248.165		44.4	240.687	249.392	247.741		44.4	1.08383	-0.57076	0.423611		194.4	-0.508561	-0.302215	0.334562	44.4	-0.158738	0.439492
44.5	241.759	248.823	248.142		44.5	240.684	249.392	247.743		44.5	1.07488	-0.56963	0.399309		194.5	-0.518213	-0.299193	0.326647	44.5	-0.163586	0.438451
44.6	241.752	248.821	248.116		44.6	240.681	249.392	247.744		44.6	1.07053	-0.571795	0.37206		194.6	-0.528851	-0.295021	0.318403	44.6	-0.16849	0.43757
44.7	241.748	248.818	248.091		44.7	240.678	249.392	247.745		44.7	1.06995	-0.574288	0.34628		194.7	-0.542773	-0.293149	0.316226	44.7	-0.173232	0.441877
44.8	241.739	248.817	248.067		44.8	240.675	249.392	247.746		44.8	1.0643	-0.575304	0.3205		194.8	-0.559497	-0.294233	0.315208	44.8	-0.179507	0.448496
44.9	241.727	248.814	248.041		44.9	240.672	249.393	247.748		44.9	1.05502	-0.578126	0.29275		194.9	-0.577196	-0.29778	0.312055	44.9	-0.18764	0.454742
45	241.713	248.811	248.021		45	240.669	249.393	247.749		45	1.04443	-0.581933	0.271732		195	-0.593746	-0.300989	0.310874	45	-0.19462	0.461595
45.1	241.698	248.809	248.005		45.1	240.666	249.393	247.75		45.1	1.03237	-0.583934	0.254502		195.1	-0.610131	-0.306014	0.310503	45.1	-0.201881	0.469068
45.2	241.679	248.808	247.99		45.2	240.663	249.393	247.752		45.2	1.01571	-0.584456	0.237919		195.2	-0.624053	-0.310547	0.306529	45.2	-0.209357	0.473472
45.3	241.662	248.809	247.978		45.3	240.66	249.393	247.753		45.3	1.00199	-0.583829	0.225441		195.3	-0.633541	-0.311795	0.304362	45.3	-0.213658	0.476591
45.4	241.646	248.813	247.97		45.4	240.657	249.393	247.754		45.4	0.989433	-0.57959	0.215263		195.4	-0.642372	-0.310251	0.304658	45.4	-0.215988	0.4805
45.5	241.627	248.819	247.962		45.5	240.654	249.393	247.756		45.5	0.973597	-0.573379	0.206563		195.5	-0.646769	-0.307394	0.301988	45.5	-0.217392	0.480739
45.6	241.614	248.825	247.956		45.6	240.651	249.393	247.757		45.6	0.963006	-0.567497	0.198858		195.6	-0.647389	-0.304526	0.293087	45.6	-0.219609	0.475954
45.7	241.602	248.837	247.949		45.7	240.648	249.393	247.758		45.7	0.954714	-0.555538	0.191143		195.7	-0.651786	-0.294771	0.277453	45.7	-0.223035	0.468755
45.8	241.589	248.853	247.94		45.8	240.645	249.393	247.76		45.8	0.944287	-0.539966	0.180308		195.8	-0.657825	-0.277789	0.257878	45.8	-0.225912	0.46005
45.9	241.579	248.867	247.931		45.9	240.642	249.393	247.761		45.9	0.936991	-0.525863	0.169637		195.9	-0.662057	-0.26048	0.231733	45.9	-0.230268	0.44766
46	241.573	248.877	247.923		46	240.639	249.393	247.762		46	0.934611	-0.515382	0.160772		196	-0.664648	-0.245633	0.20213	46	-0.23605	0.433468
46.1	241.569	248.883	247.92		46.1	240.636	249.393	247.763		46.1	0.933546	-0.510321	0.156187		196.1	-0.670523	-0.23128	0.175985	46.1	-0.241939	0.423355
46.2	241.565	248.882	247.917		46.2	240.633	249.393	247.765		46.2	0.93248	-0.511008	0.152414		196.2	-0.674591	-0.221186	0.151155	46.2	-0.248207	0.413536
46.3	241.565	248.871	247.922		46.3	240.629	249.393	247.766		46.3	0.93553	-0.521713	0.155702		196.3	-0.675539	-0.216357	0.127309	46.3	-0.254862	0.402807
46.4	241.568	248.86	247.937		46.4	240.626	249.393	247.767		46.4	0.941197	-0.533403	0.169994		196.4	-0.681743	-0.214321	0.109202	46.4	-0.262287	0.397648
46.5	241.568	248.852	247.96		46.5	240.623	249.393	247.769		46.5	0.944237	-0.541152	0.191183		196.5	-0.685318	-0.215733	0.093732	46.5	-0.269106	0.392258
46.6	241.567	248.843	247.986		46.6	240.62	249.393	247.77		46.6	0.946631	-0.550214	0.215822		196.6	-0.686431	-0.216981	0.077277	46.6	-0.275378	0.385188
46.7	241.569	248.84	248.014		46.7	240.617	249.393	247.771		46.7	0.951477	-0.5532	0.243097		196.7	-0.685408	-0.218229	0.062628	46.7	-0.280336	0.377866
46.8	241.569	248.842	248.043		46.8	240.614	249.393	247.773		46.8	0.954517	-0.550931	0.270691		196.8	-0.684714	-0.219467	0.052075	46.8	-0.284035	0.372614
46.9	241.565	248.849	248.067		46.9	240.611	249.393	247.774		46.9	0.953616	-0.544556	0.293195		196.9	-0.684358	-0.218581	0.042025	46.9	-0.286971	0.367989
47	241.559	248.858	248.093		47	240.608	249.393	247.775		47	0.951082	-0.534897	0.317997		197	-0.683335	-0.214902	0.032632	47	-0.288535	0.363619
47.1	241.55	248.873	248.119		47.1	240.605	249.393	247.777		47.1	0.944925	-0.520639	0.342142		197.1	-0.683955	-0.210073	0.027673	47.1	-0.288785	0.362285
47.2	241.537	248.894	248.141		47.2	240.602	249.393	247.778		47.2	0.934663	-0.499648	0.363506		197.2	-0.687202	-0.207873	0.021061	47.2	-0.291338	0.361433
47.3	241.521	248.91	248.161		47.3	240.599	249.393	247.779		47.3	0.921608	-0.48309	0.382232		197.3	-0.69357	-0.210434	0.012982	47.3	-0.297007	0.361144
47.4	241.505	248.921	248.177		47.4	240.596	249.393	247.78		47.4	0.909385	-0.4726	0.396031		197.4	-0.703058	-0.215788	0.00753	47.4	-0.303772	0.363373
47.5	241.49	248.925	248.192		47.5	240.593	249.393	247.782		47.5	0.897316	-0.468196	0.409994		197.5	-0.719115	-0.223431	0.003556	47.5	-0.312997	0.369567
47.6	241.475	248.922	248.204		47.6	240.59	249.393	247.783		47.6	0.885247	-0.471674	0.42133		197.6	-0.734186	-0.235518	0.000393	47.6	-0.323104	0.37504
47.7	241.461	248.91	248.214		47.7	240.587	249.393	247.784		47.7	0.874173	-0.483365	0.429555		197.7	-0.745317	-0.248591	-0.003416	47.7	-0.332441	0.377991
47.8	241.449	248.891	248.226		47.8	240.584	249.393	247.786		47.8	0.865225	-0.502609	0.440562		197.8	-0.754476	-0.258215	-0.001149	47.8	-0.337947	0.38294
47.9	241.434	248.87	248.236		47.9	240.581	249.393	247.787		47.9	0.852991	-0.523496	0.448942		197.9	-0.757395	-0.268824	0.006045	47.9	-0.340058	0.386673
48	241.416	248.851	248.238		48	240.578	249.393	247.788		48	0.838459	-0.542905	0.450095		198	-0.758671	-0.283867	0.014871	48	-0.342556	0.390096
48.1	241.402	248.832	248.238		48.1	240.575	249.393	247.79		48.1	0.827221	-0.561001	0.448292		198.1	-0.756992	-0.300542	0.028305	48.1	-0.343076	0.394373
48.2	241.387	248.812	248.239		48.2	240.572	249.393	247.791		48.2	0.815316	-0.581066	0.448142		198.2	-0.752192	-0.315421	0.046666	48.2	-0.340316	0.40001
48.3	241.373	248.795	248.239		48.3	240.569	249.394	247.792		48.3	0.803904	-0.598505	0.446832		198.3	-0.743779	-0.328165	0.065028	48.3	-0.335639	0.404455
48.4	241.364	248.786	248.238		48.4	240.566	249.394	247.794		48.4	0.798404	-0.607239	0.444701		198.4	-0.73438	-0.343209	0.085196	48.4	-0.330798	0.409929
48.5	241.356	248.785	248.243		48.5	240.563	249.394	247.795		48.5	0.793571	-0.608911	0.447661		198.5	-0.73073	-0.358416	0.10601	48.5	-0.327712	0.419214
48.6	241.339	248.781	248.247		48.6	240.56	249.394	247.796		48.6	0.779203	-0.613047	0.450785		198.6	-0.730364	-0.370339	0.122072	48.6	-0.32621	0.427928
48.7	241.317	248.772	248.249		48.7	240.556	249.394	247.798		48.7	0.760729	-0.621781	0.451774		198.7	-0.72967	-0.377161	0.133536	48.7	-0.324432	0.434012
48.8	241.293	248.766	248.256		48.8	240.553	249.394	247.799		48.8	0.739463	-0.628042	0.457207		198.8	-0.731768	-0.378245	0.133996	48.8	-0.325339	0.4353
48.9	241.261	248.763	248.266		48.9	240.55	249.394	247.8		48.9	0.71016	-0.631028	0.465751		198.9	-0.741266	-0.372267	0.128535	48.9	-0.328333	0.436562
49	241.217	248.762	248.274		49	240.547	249.394	247.801		49	0.669844	-0.63155	0.472653		199	-0.75995	-0.363004	0.123247	49	-0.333236	0.44235
49.1	241.164	248.764	248.281		49.1	240.544	249.394	247.803		49.1	0.619345	-0.630102	0.478569		199.1	-0.766318	-0.357519	0.112376	49.1	-0.337154	0.439701
49.2	241.11	248.771	248.29		49.2	240.541	249.394	247.804		49.2	0.568693	-0.622742	0.486291		199.2	-0.768252	-0.355647	0.101504	49.2	-0.340798	0.435068
49.3	241.06	248.783	248.299		49.3	240.538	249.394	247.805		49.3	0.521807	-0.611276	0.494024		199.3	-0.772156	-0.356392	0.092922	49.3	-0.345209	0.432647
49.4	241.019	248.796	248.304		49.4	240.535	249.394	247.807		49.4	0.483462	-0.597839	0.497805		199.4	-0.780658	-0.359939	0.084678	49.4	-0.351973	0.432723
49.5	240.988	248.812	248.306		49.5	240.532	249.394	247.808		49.5	0.456284	-0.582103	0.498137		199.5	-0.790967	-0.362665	0.076763	49.5	-0.358956	0.433877
49.6	240.965	248.834	248.304		49.6	240.529	249.394	247.809		49.6	0.43552	-0.559634	0.495021		199.6	-0.795693	-0.358494	0.073939	49.6	-0.360083	0.434818
49.7	240.949	248.86	248.292		49.7	240.526	249.394	247.811		49.7	0.42263	-0.533552	0.481886		199.7	-0.79352	-0.352352	0.074882	49.7	-0.356997	0.43422
49.8	240.947	248.882	248.273		49.8	240.523	249.394	247.812		49.8	0.424028	-0.511739	0.461043		199.8	-0.789706	-0.346538	0.079777	49.8	-0.352156	0.434769
49.9	240.959	248.907	248.255		49.9	240.52	249.394	247.813		49.9	0.439221	-0.487299	0.441832		199.9	-0.781129	-0.333827	0.090912	49.9	-0.341348	0.436069
50	240.982	248.932	248.238		50	240.517	249.394	247.815		50	0.465427	-0.46171	0.423442		200	-0.771238	-0.317328	0.103525	50	-0.328347	0.437486
50.1	241.015	248.954	248.222		50.1	240.514	249.394	247.816		50.1	0.501477	-0.439897	0.405874		200.1	-0.767587	-0.30281	0.119085	50.1	-0.317104	0.443509
50.2	241.052	248.974	248.209		50.2	240.511	249.394	247.817		50.2	0.541633	-0.420538	0.39159		200.2	-0.772805	-0.288621	0.137939	50.2	-0.307829	0.455676
50.3	241.09	248.991	248.201		50.3	240.508	249.394	247.818		50.3	0.582117	-0.403324	0.382735		200.3	-0.77868	-0.276238	0.158271	50.3	-0.298882	0.468886
50.4	241.127	249.002	248.2		50.4	240.505	249.394	247.82		50.4	0.621954	-0.392187	0.379947		200.4	-0.787675	-0.266318	0.177289	50.4	-0.292235	0.483004
50.5	241.16	249.006	248.2		50.5	240.502	249.394	247.821		50.5	0.65784	-0.388111	0.378473		200.5	-0.798477	-0.260176	0.188086	50.5	-0.290189	0.493966
50.6	241.187	249.009	248.203		50.6	240.499	249.394	247.822		50.6	0.68847	-0.384692	0.380612		200.6	-0.805994	-0.250739	0.195608	50.6	-0.287042	0.501787
50.7	241.212	249.012	248.21		50.7	240.496	249.394	247.824		50.7	0.716483	-0.38193	0.386692		200.7	-0.815811	-0.233758	0.200503	50.7	-0.283022	0.509945
50.8	241.237	249.012	248.223		50.8	240.493	249.394	247.825		50.8	0.743993	-0.381796	0.397863		200.8	-0.826777	-0.213985	0.198828	50.8	-0.280645	0.516042
50.9	241.26	249.01	248.246		50.9	240.49	249.394	247.826		50.9	0.770682	-0.384125	0.420048		200.9	-0.83725	-0.19027	0.195018	50.9	-0.277501	0.521633
51	241.281	249.005	248.277		51	240.486	249.394	247.828		51	0.794743	-0.389575	0.448956		201	-0.845106	-0.164749	0.192841	51	-0.272338	0.527271
51.1	241.296	248.994	248.302		51.1	240.483	249.394	247.829		51.1	0.812574	-0.40028	0.473266		201.1	-0.850981	-0.140541	0.19051	51.1	-0.267004	0.532138
51.2	241.306	248.975	248.314		51.2	240.48	249.394	247.83		51.2	0.825796	-0.419524	0.48378		201.2	-0.858662	-0.119444	0.190149	51.2	-0.262652	0.538872
51.3	241.313	248.952	248.313		51.3	240.477	249.394	247.832		51.3	0.835733	-0.442546	0.480992		201.3	-0.86503	-0.103284	0.194551	51.3	-0.257921	0.546454
51.4	241.316	248.926	248.298		51.4	240.474	249.394	247.833		51.4	0.841565	-0.468032	0.46524		201.4	-0.869755	-0.096157	0.197957	51.4	-0.255985	0.551508
51.5	241.318	248.904	248.275		51.5	240.471	249.394	247.834		51.5	0.847079	-0.490725	0.440774		201.5	-0.879571	-0.097897	0.20318	51.5	-0.258096	0.55887
51.6	241.321	248.885	248.252		51.6	240.468	249.394	247.835		51.6	0.853239	-0.509149	0.416964		201.6	-0.891851	-0.107685	0.209389	51.6	-0.263382	0.566889
51.7	241.323	248.87	248.232		51.7	240.465	249.395	247.837		51.7	0.857921	-0.524935	0.395454		201.7	-0.901996	-0.126999	0.213298	51.7	-0.271899	0.571592
51.8	241.33	248.863	248.214		51.8	240.462	249.395	247.838		51.8	0.867376	-0.532027	0.375751		201.8	-0.909513	-0.151393	0.217197	51.8	-0.281236	0.574468
51.9	241.335	248.866	248.199		51.9	240.459	249.395	247.839		51.9	0.875836	-0.528936	0.359834		201.9	-0.919822	-0.179574	0.219136	51.9	-0.29342	0.577951
52	241.336	248.876	248.19		52	240.456	249.395	247.841		52	0.879533	-0.51862	0.349328		202	-0.928982	-0.205949	0.21664	52	-0.306097	0.57934
52.1	241.334	248.886	248.183		52.1	240.453	249.395	247.842		52.1	0.881259	-0.508468	0.340956		202.1	-0.931079	-0.227398	0.211681	52.1	-0.315599	0.576463
52.2	241.333	248.889	248.177		52.2	240.45	249.395	247.843		52.2	0.883488	-0.505706	0.333569		202.2	-0.932356	-0.246546	0.203756	52.2	-0.325049	0.57211
52.3	241.335	248.885	248.171		52.3	240.447	249.395	247.845		52.3	0.88817	-0.509677	0.326347		202.3	-0.932319	-0.260933	0.189435	52.3	-0.334606	0.564494
52.4	241.332	248.879	248.164		52.4	240.444	249.395	247.846		52.4	0.887761	-0.516112	0.318149		202.4	-0.927519	-0.269407	0.174951	52.4	-0.340658	0.554678
52.5	241.327	248.868	248.159		52.5	240.441	249.395	247.847		52.5	0.886367	-0.527146	0.31142		202.5	-0.917792	-0.275079	0.160138	52.5	-0.344244	0.542283
52.6	241.322	248.856	248.156		52.6	240.438	249.395	247.849		52.6	0.884326	-0.538672	0.307646		202.6	-0.906751	-0.27682	0.142523	52.6	-0.347016	0.528147
52.7	241.313	248.852	248.159		52.7	240.435	249.395	247.85		52.7	0.877841	-0.543136	0.308964		202.7	-0.901951	-0.269528	0.130338	52.7	-0.347047	0.520492
52.8	241.305	248.854	248.174		52.8	240.432	249.395	247.851		52.8	0.87349	-0.541031	0.322763		202.8	-0.903228	-0.259773	0.125379	52.8	-0.345874	0.519681
52.9	241.299	248.854	248.201		52.9	240.429	249.395	247.852		52.9	0.870454	-0.540568	0.348058		202.9	-0.90861	-0.253138	0.123869	52.9	-0.34596	0.522461
53	241.297	248.854	248.231		53	240.426	249.395	247.854		53	0.870876	-0.540927	0.376976		203	-0.914978	-0.245682	0.119402	53	-0.347086	0.524593
53.1	241.299	248.859	248.262		53.1	240.423	249.395	247.855		53.1	0.876872	-0.53602	0.407198		203.1	-0.921848	-0.233782	0.113119	53.1	-0.347504	0.526772
53.2	241.306	248.865	248.288		53.2	240.42	249.395	247.856		53.2	0.886153	-0.529481	0.431508		203.2	-0.930515	-0.22222	0.107175	53.2	-0.34852	0.530249
53.3	241.317	248.868	248.305		53.3	240.417	249.395	247.858		53.3	0.900699	-0.527211	0.447277		203.3	-0.939838	-0.218377	0.098767	53.3	-0.353149	0.532257
53.4	241.331	248.864	248.321		53.4	240.413	249.395	247.859		53.4	0.917698	-0.53069	0.462062		203.4	-0.947848	-0.219132	0.089866	53.4	-0.359038	0.532816
53.5	241.343	248.857	248.331		53.5	240.41	249.395	247.86		53.5	0.932234	-0.537618	0.471108		203.5	-0.956187	-0.22153	0.081448	53.5	-0.365423	0.533573
53.6	241.35	248.845	248.332		53.6	240.407	249.395	247.862		53.6	0.942665	-0.549801	0.470127		203.6	-0.969452	-0.227541	0.07534	53.6	-0.373884	0.53755
53.7	241.357	248.831	248.326		53.7	240.404	249.395	247.863		53.7	0.953105	-0.56379	0.463397		203.7	-0.983538	-0.234362	0.071037	53.7	-0.382288	0.542627
53.8	241.364	248.821	248.313		53.8	240.401	249.395	247.864		53.8	0.962714	-0.574002	0.448456		203.8	-0.994012	-0.240045	0.066899	53.8	-0.389053	0.545926
53.9	241.367	248.813	248.287		53.9	240.398	249.395	247.866		53.9	0.969203	-0.581751	0.421527		203.9	-1.00235	-0.250818	0.063737	53.9	-0.396477	0.547766
54	241.374	248.805	248.26		54	240.395	249.395	247.867		54	0.978812	-0.589828	0.392965		204	-1.00937	-0.26077	0.061077	54	-0.403022	0.54922
54.1	241.382	248.801	248.237		54.1	240.392	249.395	247.868		54.1	0.989909	-0.594128	0.368827		204.1	-1.01016	-0.269244	0.062523	54.1	-0.405626	0.549191
54.2	241.387	248.801	248.214		54.2	240.389	249.395	247.869		54.2	0.997712	-0.593994	0.344196		204.2	-1.00454	-0.283138	0.067417	54.2	-0.406753	0.546564
54.3	241.392	248.803	248.191		54.3	240.386	249.395	247.871		54.3	1.00552	-0.592217	0.320059		204.3	-1.0022	-0.297843	0.070824	54.3	-0.40974	0.545194
54.4	241.398	248.803	248.172		54.4	240.383	249.395	247.872		54.4	1.0148	-0.59274	0.300027		204.4	-1.00397	-0.313707	0.070627	54.4	-0.415683	0.544508
54.5	241.404	248.801	248.16		54.5	240.38	249.395	247.873		54.5	1.02359	-0.594731	0.286245		204.5	-1.00656	-0.325794	0.072894	54.5	-0.41982	0.545835
54.6	241.41	248.798	248.151		54.6	240.377	249.395	247.875		54.6	1.03271	-0.59706	0.276067		204.6	-1.01473	-0.334761	0.076803	54.6	-0.424231	0.551241
54.7	241.418	248.795	248.148		54.7	240.374	249.395	247.876		54.7	1.04363	-0.600046	0.271637		204.7	-1.03046	-0.340115	0.078239	54.7	-0.43078	0.559884
54.8	241.426	248.794	248.155		54.8	240.371	249.395	247.877		54.8	1.05555	-0.601554	0.277717		204.8	-1.04751	-0.342184	0.076072	54.8	-0.437872	0.567868
54.9	241.443	248.792	248.166		54.9	240.368	249.395	247.879		54.9	1.07501	-0.603391	0.287574		204.9	-1.06159	-0.336699	0.07062	54.9	-0.442557	0.573481
55	241.452	248.788	248.179		55	240.365	249.395	247.88		55	1.08741	-0.607034	0.298746		205	-1.07551	-0.327262	0.060405	55	-0.447457	0.577419
55.1	241.456	248.782	248.195		55.1	240.362	249.396	247.881		55.1	1.0944	-0.613961	0.314033		205.1	-1.0878	-0.316357	0.048539	55.1	-0.451874	0.580166
55.2	241.459	248.779	248.213		55.2	240.359	249.396	247.883		55.2	1.10024	-0.616291	0.330788		205.2	-1.09729	-0.302496	0.038817	55.2	-0.453657	0.582944
55.3	241.464	248.778	248.231		55.3	240.356	249.396	247.884		55.3	1.1087	-0.617142	0.346886		205.3	-1.10563	-0.30046	0.030081	55.3	-0.45867	0.584151
55.4	241.471	248.774	248.246		55.4	240.353	249.396	247.885		55.4	1.11814	-0.621606	0.361342		205.4	-1.11364	-0.301872	0.026271	55.4	-0.46308	0.586805
55.5	241.475	248.771	248.26		55.5	240.35	249.396	247.886		55.5	1.12529	-0.624264	0.373827		205.5	-1.12017	-0.300328	0.029195	55.5	-0.463768	0.591858
55.6	241.481	248.767	248.268		55.6	240.347	249.396	247.888		55.6	1.13458	-0.629056	0.38041		205.6	-1.1244	-0.300581	0.038842	55.6	-0.462048	0.598196
55.7	241.488	248.756	248.269		55.7	240.343	249.396	247.889		55.7	1.14485	-0.639268	0.379593		205.7	-1.13044	-0.304621	0.048335	55.7	-0.462243	0.60499
55.8	241.489	248.749	248.265		55.8	240.34	249.396	247.89		55.8	1.14854	-0.647181	0.374998		205.8	-1.13747	-0.311781	0.05635	55.8	-0.4643	0.611348
55.9	241.49	248.741	248.263		55.9	240.337	249.396	247.892		55.9	1.15225	-0.654437	0.371553		205.9	-1.14466	-0.312372	0.064036	55.9	-0.464331	0.618509
56	241.49	248.736	248.258		56	240.334	249.396	247.893		56	1.15611	-0.659877	0.365317		206	-1.15217	-0.311321	0.072041	56	-0.463818	0.626193
56.1	241.485	248.738	248.249		56.1	240.331	249.396	247.894		56.1	1.15357	-0.657772	0.354327		206.1	-1.16248	-0.314868	0.073651	56.1	-0.4679	0.632116
56.2	241.476	248.746	248.236		56.2	240.328	249.396	247.896		56.2	1.14757	-0.649755	0.340043		206.2	-1.17509	-0.315449	0.080188	56.2	-0.470117	0.641773
56.3	241.469	248.757	248.218		56.3	240.325	249.396	247.897		56.3	1.1434	-0.63911	0.320996		206.3	-1.18901	-0.314234	0.09313	56.3	-0.470039	0.655118
56.4	241.463	248.766	248.198		56.4	240.322	249.396	247.898		56.4	1.14052	-0.629943	0.299979		206.4	-1.20244	-0.317945	0.105897	56.4	-0.471497	0.667549
56.5	241.454	248.773	248.18		56.5	240.319	249.396	247.9		56.5	1.13535	-0.623076	0.280768		206.5	-1.20947	-0.318865	0.111942	56.5	-0.47213	0.673905
56.6	241.443	248.783	248.164		56.6	240.316	249.396	247.901		56.6	1.1269	-0.612923	0.263209		206.6	-1.21616	-0.31765	0.114537	56.6	-0.473092	0.678832
56.7	241.431	248.796	248.151		56.7	240.313	249.396	247.902		56.7	1.11829	-0.600308	0.248433		206.7	-1.22467	-0.319555	0.108428	56.7	-0.478598	0.680629
56.8	241.419	248.809	248.144		56.8	240.31	249.396	247.903		56.8	1.10868	-0.586707	0.240554		206.8	-1.23366	-0.323585	0.102145	56.8	-0.485034	0.682381
56.9	241.402	248.827	248.144		56.9	240.307	249.396	247.905		56.9	1.09481	-0.569164	0.239572		206.9	-1.24709	-0.331894	0.09735	56.9	-0.493878	0.686701
57	241.384	248.851	248.144		57	240.304	249.396	247.906		57	1.07978	-0.545217	0.238262		207	-1.26003	-0.359419	0.09042	57	-0.509675	0.687648
57.1	241.364	248.878	248.142		57.1	240.301	249.396	247.907		57.1	1.0628	-0.518149	0.234981		207.1	-1.27214	-0.374134	0.081684	57.1	-0.521531	0.688844
57.2	241.343	248.901	248.146		57.2	240.298	249.396	247.909		57.2	1.04498	-0.494859	0.237459		207.2	-1.28394	-0.384907	0.07573	57.2	-0.531039	0.691514
57.3	241.325	248.925	248.153		57.3	240.295	249.396	247.91		57.3	1.03028	-0.471076	0.243046		207.3	-1.29408	-0.399458	0.075861	57.3	-0.539227	0.695586
57.4	241.307	248.943	248.164		57.4	240.292	249.396	247.911		57.4	1.01543	-0.453031	0.252411		207.4	-1.29996	-0.416472	0.079935	57.4	-0.545499	0.698937
57.5	241.292	248.955	248.182		57.5	240.289	249.396	247.913		57.5	1.0032	-0.441236	0.269002		207.5	-1.29976	-0.431833	0.083516	57.5	-0.549358	0.699086
57.6	241.278	248.963	248.204		57.6	240.286	249.396	247.914		57.6	0.992443	-0.433712	0.290191		207.6	-1.29923	-0.44819	0.085608	57.6	-0.553937	0.698448
57.7	241.264	248.963	248.227		57.7	240.283	249.396	247.915		57.7	0.981687	-0.43292	0.312047		207.7	-1.29689	-0.461591	0.08262	57.7	-0.558621	0.694856
57.8	241.254	248.961	248.244		57.8	240.28	249.396	247.917		57.8	0.974227	-0.435578	0.326996		207.8	-1.29291	-0.468752	0.076183	57.8	-0.561827	0.689277
57.9	241.241	248.957	248.254		57.9	240.277	249.396	247.918		57.9	0.964785	-0.439714	0.336197		207.9	-1.29205	-0.46458	0.071059	57.9	-0.561858	0.686743
58	241.228	248.952	248.262		58	240.274	249.396	247.919		58	0.95403	-0.444506	0.342441		208	-1.29251	-0.457781	0.062487	58	-0.562601	0.683553
58.1	241.218	248.945	248.263		58.1	240.27	249.396	247.92		58.1	0.947052	-0.451598	0.342773		208.1	-1.29132	-0.449494	0.05177	58.1	-0.563016	0.678705
58.2	241.206	248.937	248.261		58.2	240.267	249.396	247.922		58.2	0.938442	-0.459019	0.339174		208.2	-1.29244	-0.434648	0.041063	58.2	-0.562007	0.67581
58.3	241.194	248.933	248.254		58.3	240.264	249.396	247.923		58.3	0.929329	-0.463154	0.330474		208.3	-1.29946	-0.420951	0.031834	58.3	-0.562859	0.676897
58.4	241.187	248.93	248.236		58.4	240.261	249.396	247.924		58.4	0.925472	-0.466469	0.31192		208.4	-1.30665	-0.410539	0.023754	58.4	-0.564478	0.678428
58.5	241.187	248.922	248.216		58.5	240.258	249.397	247.926		58.5	0.92885	-0.474546	0.290738		208.5	-1.31663	-0.405546	0.015665	58.5	-0.568837	0.680992
58.6	241.189	248.914	248.196		58.6	240.255	249.397	247.927		58.6	0.933697	-0.482459	0.269064		208.6	-1.33039	-0.405316	0.011363	58.6	-0.57478	0.68674
58.7	241.188	248.905	248.178		58.7	240.252	249.397	247.928		58.7	0.936244	-0.491357	0.24937		208.7	-1.34168	-0.408525	0.009195	58.7	-0.580337	0.691633
58.8	241.19	248.894	248.163		58.8	240.249	249.397	247.93		58.8	0.94109	-0.502226	0.233116		208.8	-1.35298	-0.419627	0.007685	58.8	-0.588306	0.695837
58.9	241.191	248.888	248.144		58.9	240.246	249.397	247.931		58.9	0.944469	-0.508487	0.212919		208.9	-1.36821	-0.436641	0.008628	58.9	-0.598742	0.702588
59	241.182	248.888	248.129		59	240.243	249.397	247.932		59	0.938805	-0.50901	0.196665		209	-1.37606	-0.456118	0.013851	59	-0.606108	0.706989
59.1	241.171	248.886	248.119		59.1	240.24	249.397	247.934		59.1	0.930677	-0.510354	0.185501		209.1	-1.37865	-0.478716	0.018746	59.1	-0.612873	0.708291
59.2	241.159	248.883	248.109		59.2	240.237	249.397	247.935		59.2	0.922385	-0.513504	0.174501		209.2	-1.38239	-0.495237	0.021505	59.2	-0.618707	0.710044
59.3	241.144	248.883	248.103		59.3	240.234	249.397	247.936		59.3	0.910491	-0.513698	0.167125		209.3	-1.37957	-0.505179	0.026554	59.3	-0.619398	0.709985
59.4	241.132	248.885	248.102		59.4	240.231	249.397	247.937		59.4	0.901049	-0.511757	0.16483		209.4	-1.37198	-0.519237	0.033255	59.4	-0.61932	0.707942
59.5	241.122	248.893	248.106		59.5	240.228	249.397	247.939		59.5	0.893907	-0.504233	0.167133		209.5	-1.35979	-0.534445	0.035851	59.5	-0.61946	0.701692
59.6	241.111	248.905	248.115		59.6	240.225	249.397	247.94		59.6	0.885944	-0.49211	0.174855		209.6	-1.35039	-0.54259	0.03549	59.6	-0.619163	0.696105
59.7	241.096	248.924	248.132		59.7	240.222	249.397	247.941		59.7	0.874049	-0.472433	0.190953		209.7	-1.34247	-0.547451	0.032491	59.7	-0.619143	0.690277
59.8	241.081	248.947	248.152		59.8	240.219	249.397	247.943		59.8	0.862473	-0.449471	0.209197		209.8	-1.33093	-0.552477	0.027204	59.8	-0.618736	0.681489
59.9	241.073	248.966	248.169		59.9	240.216	249.397	247.944		59.9	0.857137	-0.430779	0.224638		209.9	-1.32154	-0.554217	0.020438	59.9	-0.618438	0.673288
60	241.064	248.98	248.18		60	240.213	249.397	247.945		60	0.851319	-0.416521	0.234824		210	-1.30869	-0.550036	0.011373	60	-0.615784	0.662482
60.1	241.048	248.988	248.187		60.1	240.21	249.397	247.947		60.1	0.838757	-0.408668	0.240083		210.1	-1.29059	-0.543729	0.002463	60.1	-0.610618	0.649115
60.2	241.038	248.99	248.186		60.2	240.207	249.397	247.948		60.2	0.831286	-0.40722	0.237623		210.2	-1.27265	-0.540215	-0.005453	60.2	-0.606105	0.636162
60.3	241.029	248.984	248.176		60.3	240.204	249.397	247.949		60.3	0.825458	-0.412988	0.226634		210.3	-1.25898	-0.534237	-0.008605	60.3	-0.600607	0.627824
60.4	241.016	248.972	248.165		60.4	240.2	249.397	247.951		60.4	0.815698	-0.424678	0.214485		210.4	-1.24663	-0.52366	-0.008966	60.4	-0.593084	0.621744
60.5	241.006	248.959	248.152		60.5	240.197	249.397	247.952		60.5	0.808556	-0.437846	0.200365		210.5	-1.23329	-0.512263	-0.008341	60.5	-0.58463	0.615671
60.6	240.994	248.941	248.135		60.6	240.194	249.397	247.953		60.6	0.799443	-0.456434	0.181647		210.6	-1.22356	-0.502333	-0.006413	60.6	-0.577435	0.612039
60.7	240.982	248.92	248.12		60.7	240.191	249.397	247.954		60.7	0.79033	-0.476828	0.165556		210.7	-1.22089	-0.490936	-0.001682	60.7	-0.571171	0.613553
60.8	240.973	248.907	248.111		60.8	240.188	249.397	247.956		60.8	0.785005	-0.490325	0.155388		210.8	-1.21659	-0.48348	0.000913	60.8	-0.566385	0.612969
60.9	240.97	248.897	248.103		60.9	240.185	249.397	247.957		60.9	0.784924	-0.500209	0.146359		210.9	-1.21195	-0.4821	0.004494	60.9	-0.563186	0.612263
61	240.972	248.889	248.097		61	240.182	249.397	247.958		61	0.789442	-0.50845	0.138973		211	-1.21076	-0.4799	0.014634	61	-0.558677	0.616486
61.1	240.973	248.883	248.096		61.1	240.179	249.397	247.96		61.1	0.794299	-0.5139	0.136513		211.1	-1.20646	-0.479177	0.024948	61.1	-0.553562	0.619063
61.2	240.976	248.878	248.1		61.2	240.176	249.397	247.961		61.2	0.800295	-0.519678	0.139309		211.2	-1.20281	-0.481236	0.036576	61.2	-0.549156	0.622477
61.3	240.978	248.869	248.113		61.3	240.173	249.397	247.962		61.3	0.805141	-0.52874	0.150809		211.3	-1.20211	-0.486426	0.040485	61.3	-0.549351	0.623684
61.4	240.977	248.859	248.135		61.4	240.17	249.397	247.964		61.4	0.807032	-0.53846	0.171679		211.4	-1.2034	-0.493586	0.041428	61.4	-0.551852	0.624456
61.5	240.974	248.854	248.163		61.5	240.167	249.397	247.965		61.5	0.80729	-0.543581	0.197631		211.5	-1.20221	-0.501896	0.043531	61.5	-0.553526	0.624474
61.6	240.968	248.85	248.187		61.6	240.164	249.397	247.966		61.6	0.804418	-0.547552	0.22112		211.6	-1.20513	-0.515954	0.043991	61.6	-0.559031	0.625674
61.7	240.958	248.844	248.208		61.7	240.161	249.397	247.968		61.7	0.797276	-0.553485	0.24001		211.7	-1.21955	-0.529355	0.043466	61.7	-0.568478	0.632414
61.8	240.943	248.843	248.225		61.8	240.158	249.397	247.969		61.8	0.785371	-0.554664	0.256601		211.8	-1.23462	-0.538804	0.041125	61.8	-0.577432	0.638748
61.9	240.929	248.844	248.237		61.9	240.155	249.398	247.97		61.9	0.773804	-0.55338	0.267125		211.9	-1.25182	-0.553847	0.040271	61.9	-0.588467	0.646743
62	240.914	248.846	248.239		62	240.152	249.398	247.971		62	0.762228	-0.551604	0.267622		212	-1.27314	-0.569876	0.037283	62	-0.60191	0.655797
62.1	240.897	248.85	248.238		62.1	240.149	249.398	247.973		62.1	0.748353	-0.547528	0.264834		212.1	-1.29231	-0.581799	0.03298	62.1	-0.613711	0.663223
62.2	240.883	248.852	248.238		62.2	240.146	249.398	247.974		62.2	0.737105	-0.545095	0.264181		212.2	-1.30771	-0.595693	0.030639	62.2	-0.624256	0.669634
62.3	240.874	248.853	248.236		62.3	240.143	249.398	247.975		62.3	0.731451	-0.54496	0.261064		212.3	-1.32131	-0.610736	0.024694	62.3	-0.635783	0.67335
62.4	240.865	248.854	248.236		62.4	240.14	249.398	247.977		62.4	0.725786	-0.543677	0.259764		212.4	-1.33835	-0.617896	0.017929	62.4	-0.646106	0.678579
62.5	240.857	248.86	248.237		62.5	240.137	249.398	247.978		62.5	0.720779	-0.537466	0.258618		212.5	-1.35244	-0.622254	0.014284	62.5	-0.653469	0.683894
62.6	240.853	248.873	248.236		62.6	240.134	249.398	247.979		62.6	0.719559	-0.524686	0.25698		212.6	-1.36012	-0.631057	0.005711	62.6	-0.661821	0.683434
62.7	240.848	248.888	248.234		62.7	240.13	249.398	247.981		62.7	0.717837	-0.509279	0.253699		212.7	-1.36813	-0.639367	-0.007305	62.7	-0.6716	0.680984
62.8	240.841	248.9	248.229		62.8	240.127	249.398	247.982		62.8	0.713979	-0.498141	0.246641		212.8	-1.37679	-0.643735	-0.019326	62.8	-0.679952	0.679458
62.9	240.837	248.907	248.221		62.9	240.124	249.398	247.983		62.9	0.712585	-0.490617	0.237458		212.9	-1.38037	-0.641699	-0.030526	62.9	-0.684198	0.675925
63	240.835	248.904	248.22		63	240.121	249.398	247.985		63	0.713336	-0.493438	0.235163		213	-1.37886	-0.633914	-0.041397	63	-0.684722	0.670175
63.1	240.83	248.9	248.229		63.1	240.118	249.398	247.986		63.1	0.711942	-0.498067	0.243214		213.1	-1.3775	-0.626284	-0.048173	63.1	-0.683987	0.666541
63.2	240.821	248.895	248.244		63.2	240.115	249.398	247.987		63.2	0.705949	-0.502521	0.256684		213.2	-1.37566	-0.621291	-0.048534	63.2	-0.681828	0.665631
63.3	240.811	248.892	248.26		63.3	240.112	249.398	247.988		63.3	0.699135	-0.506	0.271469		213.3	-1.37201	-0.619748	-0.045938	63.3	-0.679232	0.665034
63.4	240.801	248.89	248.272		63.4	240.109	249.398	247.99		63.4	0.691675	-0.508165	0.282148		213.4	-1.37445	-0.619025	-0.041208	63.4	-0.678226	0.668588
63.5	240.787	248.895	248.279		63.5	240.106	249.398	247.991		63.5	0.681084	-0.503268	0.287909		213.5	-1.38196	-0.618138	-0.038951	63.5	-0.679684	0.673618
63.6	240.774	248.902	248.275		63.6	240.103	249.398	247.992		63.6	0.670657	-0.495743	0.282986		213.6	-1.38981	-0.620043	-0.036191	63.6	-0.682014	0.678933
63.7	240.761	248.912	248.263		63.7	240.1	249.398	247.994		63.7	0.660887	-0.486084	0.269031		213.7	-1.40209	-0.619639	-0.029983	63.7	-0.683903	0.688306
63.8	240.751	248.923	248.248		63.8	240.097	249.398	247.995		63.8	0.653591	-0.475111	0.253104		213.8	-1.41913	-0.618752	-0.02476	63.8	-0.687548	0.699727
63.9	240.741	248.929	248.228		63.9	240.094	249.398	247.996		63.9	0.646941	-0.469393	0.231759		213.9	-1.43519	-0.619343	-0.018397	63.9	-0.690976	0.711107
64	240.735	248.931	248.204		64	240.091	249.398	247.998		64	0.643576	-0.466631	0.20681		214	-1.44681	-0.624532	-0.012846	64	-0.69473	0.719555
64.1	240.731	248.931	248.184		64.1	240.088	249.398	247.999		64.1	0.643506	-0.467153	0.184643		214.1	-1.45745	-0.63005	-0.009922	64.1	-0.69914	0.726232
64.2	240.723	248.929	248.168		64.2	240.085	249.398	248		64.2	0.638006	-0.469483	0.168059		214.2	-1.46201	-0.631298	-0.004206	64.2	-0.699171	0.731268
64.3	240.712	248.93	248.16		64.3	240.082	249.398	248.002		64.3	0.629879	-0.468199	0.158209		214.3	-1.45573	-0.635	0.002813	64.3	-0.695973	0.731181
64.4	240.701	248.934	248.156		64.4	240.079	249.398	248.003		64.4	0.622079	-0.463959	0.152958		214.4	-1.44683	-0.639368	0.007215	64.4	-0.692993	0.728502
64.5	240.686	248.936	248.16		64.5	240.076	249.398	248.004		64.5	0.61002	-0.462018	0.155764		214.5	-1.44285	-0.642259	0.013259	64.5	-0.690616	0.729256
64.6	240.668	248.939	248.167		64.6	240.073	249.398	248.005		64.6	0.594995	-0.458918	0.162008		214.6	-1.44544	-0.645478	0.025708	64.6	-0.688402	0.736511
64.7	240.655	248.938	248.171		64.7	240.07	249.398	248.007		64.7	0.585718	-0.459933	0.16464		214.7	-1.44556	-0.651981	0.034534	64.7	-0.68767	0.740694
64.8	240.647	248.936	248.175		64.8	240.067	249.398	248.008		64.8	0.580711	-0.462427	0.166614		214.8	-1.43962	-0.656514	0.036309	64.8	-0.686607	0.738422
64.9	240.642	248.938	248.177		64.9	240.064	249.398	248.009		64.9	0.57867	-0.460322	0.167932		214.9	-1.43054	-0.655791	0.035291	64.9	-0.683682	0.733316
65	240.637	248.936	248.176		65	240.061	249.398	248.011		65	0.576947	-0.462487	0.164825		215	-1.41507	-0.653252	0.029182	65	-0.679713	0.72249
65.1	240.63	248.933	248.172		65.1	240.057	249.398	248.012		65.1	0.572597	-0.465473	0.159738		215.1	-1.395	-0.652529	0.021924	65.1	-0.675201	0.708733
65.2	240.62	248.933	248.173		65.2	240.054	249.398	248.013		65.2	0.565465	-0.465338	0.159742		215.2	-1.37722	-0.653284	0.011043	65.2	-0.673155	0.694346
65.3	240.608	248.935	248.183		65.3	240.051	249.399	248.015		65.3	0.556845	-0.46389	0.168121		215.3	-1.36191	-0.656175	-0.003113	65.3	-0.673733	0.67957
65.4	240.601	248.937	248.2		65.4	240.048	249.399	248.016		65.4	0.552166	-0.461621	0.183727		215.4	-1.35301	-0.662678	-0.013985	65.4	-0.676556	0.669618
65.5	240.595	248.941	248.22		65.5	240.045	249.399	248.017		65.5	0.549786	-0.457381	0.202617		215.5	-1.3561	-0.667211	-0.024856	65.5	-0.682722	0.665757
65.6	240.588	248.95	248.242		65.6	240.042	249.399	248.019		65.6	0.545939	-0.449036	0.223488		215.6	-1.36083	-0.668449	-0.033602	65.6	-0.687625	0.663819
65.7	240.584	248.958	248.262		65.7	240.039	249.399	248.02		65.7	0.544545	-0.440197	0.242542		215.7	-1.36325	-0.670682	-0.039711	65.7	-0.691215	0.662009
65.8	240.583	248.972	248.274		65.8	240.036	249.399	248.021		65.8	0.546763	-0.426925	0.253221		215.8	-1.36781	-0.668646	-0.044835	65.8	-0.693764	0.661846
65.9	240.58	248.988	248.286		65.9	240.033	249.399	248.023		65.9	0.546519	-0.410368	0.263079		215.9	-1.37566	-0.656263	-0.047166	65.9	-0.693029	0.665009
66	240.576	249.005	248.292		66	240.03	249.399	248.024		66	0.545627	-0.394129	0.268173		216	-1.38137	-0.635176	-0.046387	66	-0.687644	0.669035
66.1	240.577	249.026	248.289		66.1	240.027	249.399	248.025		66.1	0.55031	-0.372974	0.263917		216.1	-1.38297	-0.609654	-0.044777	66.1	-0.679135	0.671798
66.2	240.578	249.054	248.285		66.2	240.024	249.399	248.026		66.2	0.554007	-0.345085	0.258173		216.2	-1.38934	-0.583466	-0.044153	66.2	-0.67232	0.676982
66.3	240.577	249.083	248.278		66.3	240.021	249.399	248.028		66.3	0.555897	-0.316046	0.25013		216.3	-1.39719	-0.55581	-0.040079	66.3	-0.664359	0.685035
66.4	240.58	249.108	248.27		66.4	240.018	249.399	248.029		66.4	0.56256	-0.290785	0.240608		216.4	-1.40602	-0.532424	-0.031417	66.4	-0.65662	0.695665
66.5	240.585	249.128	248.264		66.5	240.015	249.399	248.03		66.5	0.569706	-0.270615	0.233879		216.5	-1.41731	-0.517085	-0.025209	66.5	-0.653202	0.705963
66.6	240.584	249.147	248.269		66.6	240.012	249.399	248.032		66.6	0.57176	-0.25143	0.237013		216.6	-1.43041	-0.50191	-0.021628	66.6	-0.651317	0.716178
66.7	240.578	249.162	248.281		66.7	240.009	249.399	248.033		66.7	0.569227	-0.237172	0.24802		216.7	-1.44417	-0.486571	-0.011643	66.7	-0.647462	0.729691
66.8	240.568	249.17	248.299		66.8	240.006	249.399	248.034		66.8	0.562249	-0.229155	0.264611		216.8	-1.4622	-0.477134	-0.004295	66.8	-0.647876	0.743798
66.9	240.553	249.178	248.319		66.9	240.003	249.399	248.036		66.9	0.550344	-0.22081	0.283008		216.9	-1.48532	-0.469186	-0.001535	66.9	-0.652013	0.758599
67	240.537	249.181	248.34		67	240	249.399	248.037		67	0.537618	-0.218376	0.302884		217	-1.50088	-0.46173	0.000732	67	-0.65396	0.769042
67.1	240.528	249.176	248.37		67.1	239.997	249.399	248.038		67.1	0.531471	-0.223169	0.331638		217.1	-1.51201	-0.460843	-0.003899	67.1	-0.658918	0.773322
67.2	240.523	249.167	248.404		67.2	239.994	249.399	248.04		67.2	0.529256	-0.23256	0.364323		217.2	-1.51871	-0.464061	-0.011331	67.2	-0.6647	0.773459
67.3	240.518	249.155	248.441		67.3	239.991	249.399	248.041		67.3	0.527533	-0.243593	0.399964		217.3	-1.52228	-0.468101	-0.021874	67.3	-0.670753	0.77046
67.4	240.517	249.144	248.481		67.4	239.987	249.399	248.042		67.4	0.529095	-0.254626	0.438562		217.4	-1.52208	-0.475097	-0.028968	67.4	-0.675382	0.766442
67.5	240.515	249.13	248.516		67.5	239.984	249.399	248.043		67.5	0.530339	-0.269427	0.472397		217.5	-1.51843	-0.484054	-0.030971	67.5	-0.677819	0.762426
67.6	240.511	249.114	248.544		67.6	239.981	249.399	248.045		67.6	0.529109	-0.28473	0.499334		217.6	-1.52054	-0.491707	-0.037901	67.6	-0.683383	0.759677
67.7	240.508	249.104	248.565		67.7	239.978	249.399	248.046		67.7	0.530014	-0.295107	0.519055		217.7	-1.52477	-0.501167	-0.042213	67.7	-0.689384	0.758989
67.8	240.508	249.1	248.582		67.8	239.975	249.399	248.047		67.8	0.532899	-0.299242	0.534661		217.8	-1.5295	-0.513582	-0.036333	67.8	-0.693138	0.762604
67.9	240.508	249.099	248.594		67.9	239.972	249.399	248.049		67.9	0.535775	-0.300586	0.544847		217.9	-1.53373	-0.52337	-0.025198	67.9	-0.694099	0.768621
68	240.511	249.102	248.598		68	239.969	249.399	248.05		68	0.541443	-0.29766	0.547643		218	-1.54355	-0.527903	-0.013735	68	-0.695062	0.778484
68.1	240.512	249.106	248.597		68.1	239.966	249.399	248.051		68.1	0.546289	-0.293584	0.545347		218.1	-1.55599	-0.528648	0.001661	68.1	-0.694326	0.791932
68.2	240.516	249.109	248.591		68.2	239.963	249.399	248.053		68.2	0.55246	-0.290658	0.537971		218.2	-1.56466	-0.533345	0.016409	68.2	-0.693865	0.802663
68.3	240.517	249.118	248.581		68.3	239.96	249.399	248.054		68.3	0.556978	-0.281491	0.527464		218.3	-1.57398	-0.542476	0.022946	68.3	-0.697837	0.80972
68.4	240.512	249.133	248.571		68.4	239.957	249.399	248.055		68.4	0.555419	-0.266248	0.515972		218.4	-1.58133	-0.548158	0.023735	68.4	-0.701919	0.813507
68.5	240.507	249.146	248.558		68.5	239.954	249.399	248.057		68.5	0.552711	-0.253797	0.501195		218.5	-1.58787	-0.55187	0.021886	68.5	-0.70595	0.815862
68.6	240.501	249.158	248.54		68.6	239.951	249.399	248.058		68.6	0.550342	-0.241674	0.482148		218.6	-1.60047	-0.557224	0.015449	68.6	-0.714083	0.819302
68.7	240.496	249.173	248.52		68.7	239.948	249.399	248.059		68.7	0.547798	-0.226266	0.460648		218.7	-1.61456	-0.562567	0.002278	68.7	-0.72495	0.82056
68.8	240.486	249.188	248.501		68.8	239.945	249.4	248.06		68.8	0.541477	-0.211187	0.440124		218.8	-1.62635	-0.566936	-0.008757	68.8	-0.734014	0.821636
68.9	240.48	249.199	248.481		68.9	239.942	249.4	248.062		68.9	0.538605	-0.200533	0.419106		218.9	-1.63863	-0.572618	-0.020624	68.9	-0.743957	0.822497
69	240.474	249.202	248.462		69	239.939	249.4	248.063		69	0.53525	-0.197771	0.399238		219	-1.65074	-0.576165	-0.035273	69	-0.75406	0.822296
69.1	240.461	249.203	248.452		69.1	239.936	249.4	248.064		69.1	0.52548	-0.196651	0.387418		219.1	-1.6622	-0.576428	-0.045487	69.1	-0.761372	0.824072
69.2	240.451	249.203	248.445		69.2	239.933	249.4	248.066		69.2	0.518174	-0.196845	0.379549		219.2	-1.67218	-0.576362	-0.050446	69.2	-0.76633	0.82739
69.3	240.446	249.201	248.438		69.3	239.93	249.4	248.067		69.3	0.516133	-0.198518	0.371013		219.3	-1.67954	-0.576779	-0.055087	69.3	-0.770467	0.829364
69.4	240.444	249.205	248.435		69.4	239.927	249.4	248.068		69.4	0.517038	-0.195099	0.366254		219.4	-1.68722	-0.577042	-0.059389	69.4	-0.774549	0.831693
69.5	240.441	249.208	248.438		69.5	239.924	249.4	248.07		69.5	0.517286	-0.191844	0.368721		219.5	-1.68931	-0.578618	-0.065991	69.5	-0.777975	0.829821
69.6	240.443	249.209	248.438		69.6	239.921	249.4	248.071		69.6	0.522461	-0.19056	0.366754		219.6	-1.68567	-0.584957	-0.077355	69.6	-0.782662	0.822185
69.7	240.445	249.21	248.439		69.7	239.917	249.4	248.072		69.7	0.527317	-0.189605	0.366922		219.7	-1.68317	-0.588505	-0.096776	69.7	-0.789485	0.812071
69.8	240.438	249.208	248.448		69.8	239.914	249.4	248.074		69.8	0.523788	-0.191442	0.374819		219.8	-1.67804	-0.588439	-0.119965	69.8	-0.795483	0.799408
69.9	240.434	249.21	248.454		69.9	239.911	249.4	248.075		69.9	0.522722	-0.189501	0.378929		219.9	-1.6675	-0.584267	-0.141347	69.9	-0.797704	0.785143
70	240.431	249.216	248.452		70	239.908	249.4	248.076		70	0.522314	-0.184111	0.375648		220	-1.65793	-0.577458	-0.163221	70	-0.799538	0.771707
70.1	240.421	249.219	248.445		70.1	239.905	249.4	248.077		70.1	0.516167	-0.180528	0.367933		220.1	-1.6487	-0.569181	-0.182632	70.1	-0.800171	0.75984
70.2	240.412	249.225	248.441		70.2	239.902	249.4	248.079		70.2	0.509517	-0.174974	0.362189		220.2	-1.64062	-0.560575	-0.199262	70.2	-0.800151	0.749949
70.3	240.404	249.231	248.435		70.3	239.899	249.4	248.08		70.3	0.504346	-0.168928	0.354812		220.3	-1.63697	-0.560345	-0.215389	70.3	-0.804233	0.741506
70.4	240.391	249.238	248.429		70.4	239.896	249.4	248.081		70.4	0.49474	-0.161722	0.347918		220.4	-1.63331	-0.564057	-0.230858	70.4	-0.80941	0.732714
70.5	240.376	249.243	248.43		70.5	239.893	249.4	248.083		70.5	0.482517	-0.156661	0.34743		220.5	-1.63081	-0.566783	-0.24173	70.5	-0.813109	0.726565
70.6	240.362	249.243	248.436		70.6	239.89	249.4	248.084		70.6	0.472255	-0.156691	0.352032		220.6	-1.62569	-0.568678	-0.246535	70.6	-0.813633	0.721468
70.7	240.346	249.241	248.443		70.7	239.887	249.4	248.085		70.7	0.459036	-0.159513	0.358112		220.7	-1.62548	-0.572389	-0.244596	70.7	-0.814157	0.721493
70.8	240.326	249.234	248.45		70.8	239.884	249.4	248.087		70.8	0.441557	-0.166112	0.363217		220.8	-1.63169	-0.573802	-0.24118	70.8	-0.815557	0.726094
70.9	240.305	249.228	248.45		70.9	239.881	249.4	248.088		70.9	0.42374	-0.171726	0.362071		220.9	-1.63904	-0.572915	-0.232836	70.9	-0.814931	0.733677
71	240.286	249.223	248.443		71	239.878	249.4	248.089		71	0.408223	-0.176683	0.353864		221	-1.64951	-0.576462	-0.218919	71	-0.814965	0.744522
71.1	240.268	249.22	248.432		71.1	239.875	249.4	248.091		71.1	0.392869	-0.180654	0.341879		221.1	-1.6595	-0.582965	-0.203678	71.1	-0.815379	0.755224
71.2	240.251	249.222	248.424		71.2	239.872	249.4	248.092		71.2	0.379332	-0.177892	0.331865		221.2	-1.66898	-0.589295	-0.182196	71.2	-0.813491	0.768331
71.3	240.238	249.231	248.415		71.3	239.869	249.4	248.093		71.3	0.369562	-0.169711	0.322189		221.3	-1.67946	-0.599083	-0.155624	71.3	-0.811388	0.783786
71.4	240.222	249.237	248.403		71.4	239.866	249.4	248.094		71.4	0.355851	-0.1635	0.308398		221.4	-1.69108	-0.610677	-0.132838	71.4	-0.811531	0.798302
71.5	240.205	249.238	248.391		71.5	239.863	249.4	248.096		71.5	0.342468	-0.162216	0.295592		221.5	-1.69975	-0.617345	-0.114477	71.5	-0.810523	0.810097
71.6	240.192	249.236	248.38		71.6	239.86	249.4	248.097		71.6	0.331887	-0.164217	0.283278		221.6	-1.70529	-0.619906	-0.095787	71.6	-0.806995	0.820901
71.7	240.18	249.23	248.364		71.7	239.857	249.4	248.098		71.7	0.323595	-0.170816	0.26571		221.7	-1.70888	-0.620662	-0.076441	71.7	-0.801994	0.831188
71.8	240.168	249.219	248.35		71.8	239.854	249.4	248.1		71.8	0.314482	-0.181018	0.249948		221.8	-1.71475	-0.622721	-0.060881	71.8	-0.799452	0.840981
71.9	240.152	249.213	248.336		71.9	239.851	249.4	248.101		71.9	0.301274	-0.187782	0.234524		221.9	-1.71882	-0.623969	-0.048268	71.9	-0.797019	0.848615
72	240.142	249.207	248.322		72	239.848	249.4	248.102		72	0.294624	-0.193067	0.219747		222	-1.71649	-0.622097	-0.034012	72	-0.790865	0.853839
72.1	240.136	249.197	248.31		72.1	239.844	249.4	248.104		72.1	0.291588	-0.203936	0.206777		222.1	-1.71579	-0.622031	-0.021563	72.1	-0.786462	0.859
72.2	240.129	249.188	248.301		72.2	239.841	249.401	248.105		72.2	0.28773	-0.212342	0.196434		222.2	-1.71395	-0.61983	-0.01207	72.2	-0.781949	0.862443
72.3	240.126	249.181	248.297		72.3	239.838	249.401	248.106		72.3	0.287495	-0.219433	0.190526		222.3	-1.71063	-0.611553	-0.002094	72.3	-0.774757	0.865879
72.4	240.126	249.169	248.291		72.4	239.835	249.401	248.108		72.4	0.290864	-0.231288	0.183971		222.4	-1.70697	-0.604918	0.009369	72.4	-0.767508	0.869647
72.5	240.126	249.154	248.291		72.5	239.832	249.401	248.109		72.5	0.293575	-0.246755	0.182004		222.5	-1.70677	-0.600244	0.017877	72.5	-0.763047	0.873775
72.6	240.124	249.135	248.298		72.6	239.829	249.401	248.11		72.6	0.295137	-0.265179	0.188248		222.6	-1.7133	-0.596729	0.025071	72.6	-0.761654	0.880845
72.7	240.122	249.122	248.307		72.7	239.826	249.401	248.111		72.7	0.295396	-0.279004	0.195478		222.7	-1.71901	-0.597156	0.031269	72.7	-0.761634	0.886658
72.8	240.116	249.115	248.318		72.8	239.823	249.401	248.113		72.8	0.292523	-0.285603	0.205172		222.8	-1.72702	-0.603331	0.034521	72.8	-0.765278	0.89187
72.9	240.11	249.111	248.337		72.9	239.82	249.401	248.114		72.9	0.28998	-0.289575	0.222922		222.9	-1.73947	-0.614105	0.034653	72.9	-0.772974	0.897667
73	240.107	249.105	248.363		73	239.817	249.401	248.115		73	0.290392	-0.295353	0.247232		223	-1.74649	-0.622579	0.030679	73	-0.779465	0.898914
73.1	240.106	249.098	248.384		73.1	239.814	249.401	248.117		73.1	0.291471	-0.303102	0.267764		223.1	-1.74695	-0.632521	0.025875	73.1	-0.784532	0.896134
73.2	240.102	249.09	248.4		73.2	239.811	249.401	248.118		73.2	0.290898	-0.311169	0.282056		223.2	-1.73722	-0.644772	0.022886	73.2	-0.78637	0.888557
73.3	240.101	249.08	248.413		73.3	239.808	249.401	248.119		73.3	0.292953	-0.32056	0.293556		223.3	-1.73177	-0.651768	0.022033	73.3	-0.787167	0.884705
73.4	240.099	249.068	248.419		73.4	239.805	249.401	248.121		73.4	0.293704	-0.332578	0.298332		223.4	-1.72188	-0.656958	0.019865	73.4	-0.786323	0.878047
73.5	240.092	249.053	248.42		73.5	239.802	249.401	248.122		73.5	0.289682	-0.347882	0.2985		223.5	-1.71051	-0.664939	0.015553	73.5	-0.786631	0.86944
73.6	240.082	249.037	248.417		73.6	239.799	249.401	248.123		73.6	0.283196	-0.364335	0.293577		223.6	-1.70012	-0.666844	0.010758	73.6	-0.785403	0.86158
73.7	240.068	249.018	248.408		73.7	239.796	249.401	248.125		73.7	0.272113	-0.382922	0.283563		223.7	-1.68974	-0.664633	0.007113	73.7	-0.782419	0.854536
73.8	240.054	249.001	248.4		73.8	239.793	249.401	248.126		73.8	0.260875	-0.399704	0.274534		223.8	-1.6815	-0.660462	0.005603	73.8	-0.778786	0.849752
73.9	240.04	248.988	248.395		73.9	239.79	249.401	248.127		73.9	0.25012	-0.4132	0.267805		223.9	-1.67424	-0.650543	0.005725	73.9	-0.773018	0.846651
74	240.027	248.976	248.392		74	239.787	249.401	248.128		74	0.240678	-0.424562	0.263549		224	-1.66829	-0.642758	0.002244	74	-0.7696	0.842457
74.1	240.021	248.969	248.392		74.1	239.784	249.401	248.13		74.1	0.236985	-0.431982	0.262074		224.1	-1.66924	-0.635959	-0.003373	74.1	-0.769522	0.840924
74.2	240.016	248.966	248.39		74.2	239.781	249.401	248.131		74.2	0.235765	-0.434969	0.258629		224.2	-1.67297	-0.630145	-0.006854	74.2	-0.769991	0.841817
74.3	240.016	248.975	248.385		74.3	239.778	249.401	248.132		74.3	0.238312	-0.426623	0.252393		224.3	-1.67244	-0.622186	-0.012151	74.3	-0.768927	0.839817
74.4	240.02	248.995	248.383		74.4	239.774	249.401	248.134		74.4	0.245294	-0.405796	0.24944		224.4	-1.67126	-0.610625	-0.017439	74.4	-0.766441	0.837847
74.5	240.026	249.016	248.376		74.5	239.771	249.401	248.135		74.5	0.254092	-0.384969	0.241243		224.5	-1.67336	-0.603004	-0.021248	74.5	-0.765869	0.838008
74.6	240.032	249.032	248.364		74.6	239.768	249.401	248.136		74.6	0.263373	-0.369397	0.227944		224.6	-1.67677	-0.600475	-0.028835	74.6	-0.768692	0.836745
74.7	240.035	249.044	248.354		74.7	239.765	249.401	248.138		74.7	0.269204	-0.3571	0.216616		224.7	-1.67919	-0.597125	-0.040363	74.7	-0.772227	0.833329
74.8	240.039	249.054	248.342		74.8	239.762	249.401	248.139		74.8	0.276679	-0.347441	0.203153		224.8	-1.6826	-0.598537	-0.046975	74.8	-0.776039	0.832136
74.9	240.046	249.062	248.33		74.9	239.759	249.401	248.14		74.9	0.286462	-0.339095	0.190019		224.9	-1.68799	-0.603398	-0.053084	74.9	-0.78149	0.831874
75	240.051	249.076	248.32		75	239.756	249.401	248.142		75	0.294593	-0.32533	0.178372		225	-1.69222	-0.603651	-0.065926	75	-0.787265	0.828549
75.1	240.058	249.091	248.313		75.1	239.753	249.401	248.143		75.1	0.304366	-0.310415	0.169672		225.1	-1.69612	-0.605063	-0.080739	75.1	-0.793975	0.824095
75.2	240.064	249.103	248.312		75.2	239.75	249.401	248.144		75.2	0.314304	-0.297964	0.167705		225.2	-1.70725	-0.602862	-0.094576	75.2	-0.801564	0.824496
75.3	240.067	249.122	248.319		75.3	239.747	249.401	248.145		75.3	0.320146	-0.279271	0.173128		225.3	-1.71805	-0.595406	-0.105283	75.3	-0.806248	0.826801
75.4	240.066	249.141	248.337		75.4	239.744	249.401	248.147		75.4	0.321872	-0.260087	0.190541		225.4	-1.72508	-0.585158	-0.114841	75.4	-0.80836	0.827999
75.5	240.065	249.16	248.364		75.5	239.741	249.401	248.148		75.5	0.323762	-0.241066	0.215681		225.5	-1.73128	-0.575403	-0.125384	75.5	-0.81069	0.828401
75.6	240.063	249.173	248.388		75.6	239.738	249.402	248.149		75.6	0.325489	-0.228122	0.238677		225.6	-1.73338	-0.56301	-0.133802	75.6	-0.810064	0.827913
75.7	240.06	249.175	248.409		75.7	239.735	249.402	248.151		75.7	0.324926	-0.226346	0.25806		225.7	-1.73285	-0.550956	-0.140731	75.7	-0.808179	0.82664
75.8	240.054	249.173	248.419		75.8	239.732	249.402	248.152		75.8	0.321725	-0.228346	0.267261		225.8	-1.73102	-0.545635	-0.14799	75.8	-0.808214	0.823532
75.9	240.048	249.165	248.416		75.9	239.729	249.402	248.153		75.9	0.31951	-0.236588	0.262994		225.9	-1.72819	-0.541463	-0.150321	75.9	-0.806657	0.821682
76	240.04	249.157	248.41		76	239.726	249.402	248.155		76	0.314348	-0.244501	0.255444		226	-1.72273	-0.536471	-0.150035	76	-0.803079	0.819544
76.1	240.027	249.155	248.401		76.1	239.723	249.402	248.156		76.1	0.304578	-0.247148	0.24544		226.1	-1.71317	-0.523267	-0.149739	76.1	-0.795391	0.816466
76.2	240.018	249.154	248.39		76.2	239.72	249.402	248.157		76.2	0.298093	-0.247507	0.232798		226.2	-1.69884	-0.505618	-0.149279	76.2	-0.78458	0.811574
76.3	240.012	249.154	248.376		76.3	239.717	249.402	248.159		76.3	0.295549	-0.247865	0.217693		226.3	-1.67943	-0.490279	-0.148325	76.3	-0.772677	0.803666
76.4	240.004	249.152	248.366		76.4	239.714	249.402	248.16		76.4	0.290059	-0.249866	0.206365		226.4	-1.6564	-0.477075	-0.145576	76.4	-0.759683	0.794069
76.5	239.996	249.153	248.363		76.5	239.711	249.402	248.161		76.5	0.285709	-0.248582	0.202099		226.5	-1.63074	-0.466499	-0.144623	76.5	-0.747288	0.781837
76.6	239.99	249.158	248.359		76.6	239.708	249.402	248.162		76.6	0.282344	-0.243685	0.196529		226.6	-1.60328	-0.460028	-0.140549	76.6	-0.734618	0.769053
76.7	239.981	249.163	248.352		76.7	239.705	249.402	248.164		76.7	0.276188	-0.238953	0.188485		226.7	-1.57696	-0.461112	-0.128593	76.7	-0.722223	0.758669
76.8	239.972	249.169	248.35		76.8	239.701	249.402	248.165		76.8	0.270698	-0.232906	0.18504		226.8	-1.55164	-0.465152	-0.111063	76.8	-0.709283	0.750674
76.9	239.963	249.171	248.35		76.9	239.698	249.402	248.166		76.9	0.264541	-0.230966	0.183238		226.9	-1.52811	-0.473288	-0.088596	76.9	-0.696666	0.745302
77	239.955	249.164	248.345		77	239.695	249.402	248.168		77	0.259698	-0.237729	0.177001		227	-1.51658	-0.486853	-0.067607	77	-0.690347	0.745612
77.1	239.942	249.157	248.341		77.1	239.692	249.402	248.169		77.1	0.249928	-0.244657	0.171595		227.1	-1.51506	-0.503703	-0.05368	77.1	-0.690816	0.748444
77.2	239.926	249.155	248.336		77.2	239.689	249.402	248.17		77.2	0.236884	-0.246986	0.166015		227.2	-1.52291	-0.522195	-0.043201	77.2	-0.696102	0.755028
77.3	239.911	249.152	248.331		77.3	239.686	249.402	248.172		77.3	0.225143	-0.249972	0.159778		227.3	-1.54357	-0.542165	-0.032569	77.3	-0.7061	0.768722
77.4	239.894	249.149	248.323		77.4	239.683	249.402	248.173		77.4	0.210446	-0.253122	0.150257		227.4	-1.56603	-0.566569	-0.021926	77.4	-0.718174	0.783135
77.5	239.875	249.155	248.32		77.5	239.68	249.402	248.174		77.5	0.194446	-0.246902	0.145334		227.5	-1.58865	-0.591949	-0.012269	77.5	-0.730957	0.797332
77.6	239.857	249.167	248.327		77.6	239.677	249.402	248.176		77.6	0.180078	-0.234614	0.151578		227.6	-1.61177	-0.613233	-0.003597	77.6	-0.742867	0.811887
77.7	239.839	249.18	248.34		77.7	239.674	249.402	248.177		77.7	0.165381	-0.221999	0.163581		227.7	-1.63243	-0.635173	0.003587	77.7	-0.754671	0.824528
77.8	239.823	249.192	248.362		77.8	239.671	249.402	248.178		77.8	0.152327	-0.209712	0.183456		227.8	-1.64816	-0.654487	0.002733	77.8	-0.766637	0.831139
77.9	239.815	249.205	248.392		77.9	239.668	249.402	248.179		77.9	0.147165	-0.197425	0.2122		227.9	-1.66324	-0.66526	0.002208	77.9	-0.77543	0.838171
78	239.806	249.214	248.423		78	239.665	249.402	248.181		78	0.141008	-0.188094	0.241929		228	-1.67733	-0.676033	0.004639	78	-0.782906	0.84606
78.1	239.797	249.222	248.451		78.1	239.662	249.402	248.182		78.1	0.135344	-0.180076	0.269031		228.1	-1.6855	-0.689753	-0.001644	78.1	-0.792299	0.846598
78.2	239.796	249.234	248.475		78.2	239.659	249.402	248.183		78.2	0.136906	-0.168282	0.29138		228.2	-1.68661	-0.702497	-0.013008	78.2	-0.800705	0.841113
78.3	239.797	249.244	248.494		78.3	239.656	249.402	248.185		78.3	0.141434	-0.158622	0.309613		228.3	-1.68838	-0.712285	-0.026178	78.3	-0.808948	0.835306
78.4	239.801	249.25	248.511		78.4	239.653	249.402	248.186		78.4	0.147923	-0.152247	0.32489		228.4	-1.68851	-0.717803	-0.042469	78.4	-0.81626	0.827424
78.5	239.801	249.254	248.522		78.5	239.65	249.402	248.187		78.5	0.150963	-0.148336	0.334255		228.5	-1.68732	-0.719708	-0.060905	78.5	-0.822644	0.818079
78.6	239.8	249.256	248.53		78.6	239.647	249.402	248.189		78.6	0.152863	-0.146888	0.341321		228.6	-1.68893	-0.715043	-0.078674	78.6	-0.827547	0.810999
78.7	239.8	249.252	248.535		78.7	239.644	249.402	248.19		78.7	0.156232	-0.150038	0.344783		228.7	-1.69316	-0.70495	-0.097593	78.7	-0.8319	0.805322
78.8	239.784	249.241	248.53		78.8	239.641	249.402	248.191		78.8	0.143178	-0.1614	0.339039		228.8	-1.69427	-0.694209	-0.118318	78.8	-0.835599	0.797433
78.9	239.774	249.226	248.524		78.9	239.638	249.402	248.193		78.9	0.136364	-0.176703	0.331653		228.9	-1.69078	-0.68626	-0.13741	78.9	-0.838151	0.787747
79	239.761	249.211	248.523		79	239.635	249.403	248.194		79	0.126276	-0.19134	0.329029		229	-1.6914	-0.684552	-0.149924	79	-0.84196	0.782702
79.1	239.748	249.198	248.519		79.1	239.631	249.403	248.195		79.1	0.116998	-0.205001	0.32427		229.1	-1.69465	-0.683008	-0.156854	79.1	-0.844838	0.781567
79.2	239.736	249.186	248.512		79.2	239.628	249.403	248.196		79.2	0.107885	-0.216855	0.31558		229.2	-1.69806	-0.682122	-0.161156	79.2	-0.847113	0.781624
79.3	239.724	249.184	248.508		79.3	239.625	249.403	248.198		79.3	0.098608	-0.218692	0.310492		229.3	-1.70213	-0.685669	-0.161363	79.3	-0.849721	0.783375
79.4	239.708	249.193	248.503		79.4	239.622	249.403	248.199		79.4	0.086057	-0.209196	0.304091		229.4	-1.71063	-0.690356	-0.156797	79.4	-0.852595	0.789521
79.5	239.696	249.211	248.493		79.5	239.619	249.403	248.2		79.5	0.076615	-0.192147	0.292763		229.5	-1.71799	-0.69768	-0.148946	79.5	-0.854871	0.796243
79.6	239.687	249.234	248.483		79.6	239.616	249.403	248.202		79.6	0.070951	-0.168528	0.281764		229.6	-1.72123	-0.700571	-0.137154	79.6	-0.852986	0.802963
79.7	239.676	249.256	248.474		79.7	239.613	249.403	248.203		79.7	0.062988	-0.146387	0.270764		229.7	-1.72432	-0.698862	-0.120599	79.7	-0.847926	0.812183
79.8	239.669	249.272	248.462		79.8	239.61	249.403	248.204		79.8	0.059304	-0.130322	0.25764		229.8	-1.72395	-0.696826	-0.110131	79.8	-0.843636	0.816865
79.9	239.666	249.28	248.455		79.9	239.607	249.403	248.206		79.9	0.059224	-0.122305	0.249104		229.9	-1.71931	-0.689863	-0.107371	79.9	-0.83885	0.816234
80	239.66	249.283	248.455		80	239.604	249.403	248.207		80	0.056352	-0.119543	0.247958		230	-1.71354	-0.678948	-0.102312	80	-0.8316	0.816389
80.1	239.654	249.282	248.451		80.1	239.601	249.403	248.208		80.1	0.052833	-0.121216	0.242707		230.1	-1.7089	-0.670342	-0.096925	80.1	-0.82539	0.817098
80.2	239.65	249.274	248.445		80.2	239.598	249.403	248.21		80.2	0.051931	-0.128964	0.235156		230.2	-1.70246	-0.663871	-0.094832	80.2	-0.820388	0.815164
80.3	239.651	249.266	248.445		80.3	239.595	249.403	248.211		80.3	0.056449	-0.137206	0.23402		230.3	-1.69487	-0.655266	-0.098313	80.3	-0.81615	0.810346
80.4	239.65	249.257	248.456		80.4	239.592	249.403	248.212		80.4	0.058176	-0.14593	0.244042		230.4	-1.69237	-0.646496	-0.101137	80.4	-0.813334	0.808629
80.5	239.648	249.245	248.48		80.5	239.589	249.403	248.213		80.5	0.059091	-0.157784	0.266381		230.5	-1.69463	-0.637726	-0.102648	80.5	-0.811668	0.81012
80.6	239.653	249.238	248.508		80.6	239.586	249.403	248.215		80.6	0.066893	-0.165205	0.293647		230.6	-1.69706	-0.629275	-0.121576	80.6	-0.815969	0.804162
80.7	239.653	249.233	248.54		80.7	239.583	249.403	248.216		80.7	0.07059	-0.169997	0.32354		230.7	-1.70178	-0.621983	-0.119966	80.7	-0.814577	0.808304
80.8	239.652	249.221	248.567		80.8	239.58	249.403	248.217		80.8	0.071824	-0.182509	0.349338		230.8	-1.7116	-0.623395	-0.1379	80.8	-0.824298	0.805856
80.9	239.656	249.208	248.581		80.9	239.577	249.403	248.219		80.9	0.079308	-0.195348	0.362151		230.9	-1.72651	-0.656668	-0.146143	80.9	-0.843106	0.806509
81	239.664	249.204	248.587		81	239.574	249.403	248.22		81	0.090395	-0.198991	0.366754		231	-1.74076	-0.656438	-0.151605	81	-0.8496	0.811994
81.1	239.671	249.205	248.586		81.1	239.571	249.403	248.221		81.1	0.100004	-0.198529	0.364951		231.1	-1.7532	-0.697757	-0.154101	81.1	-0.868353	0.813085
81.2	239.674	249.204	248.581		81.2	239.568	249.403	248.223		81.2	0.106667	-0.198887	0.358714		231.2	-1.76827	-0.697517	-0.160866	81.2	-0.875552	0.818359
81.3	239.678	249.205	248.575		81.3	239.565	249.403	248.224		81.3	0.113649	-0.19826	0.351502		231.3	-1.78022	-0.739001	-0.171245	81.3	-0.896823	0.816017
81.4	239.682	249.207	248.565		81.4	239.562	249.403	248.225		81.4	0.120137	-0.196648	0.339681		231.4	-1.79053	-0.750596	-0.176379	81.4	-0.905836	0.818198
81.5	239.683	249.21	248.555		81.5	239.558	249.403	248.227		81.5	0.124491	-0.192901	0.328025		231.5	-1.79805	-0.758577	-0.179038	81.5	-0.911888	0.820322
81.6	239.685	249.216	248.547		81.6	239.555	249.403	248.228		81.6	0.129676	-0.187347	0.318832		231.6	-1.80179	-0.760647	-0.18137	81.6	-0.914602	0.821107
81.7	239.687	249.229	248.546		81.7	239.552	249.403	248.229		81.7	0.134358	-0.174403	0.317029		231.7	-1.80487	-0.761566	-0.175818	81.7	-0.914086	0.825168
81.8	239.682	249.244	248.557		81.8	239.549	249.403	248.23		81.8	0.133129	-0.15916	0.326887		231.8	-1.80779	-0.763143	-0.16649	81.8	-0.912475	0.830779
81.9	239.675	249.253	248.575		81.9	239.546	249.403	248.232		81.9	0.128942	-0.150476	0.343652		231.9	-1.8066	-0.758468	-0.153229	81.9	-0.906101	0.836516
82	239.669	249.262	248.596		82	239.543	249.403	248.233		82	0.125423	-0.141145	0.363199		232	-1.80295	-0.748056	-0.134375	82	-0.895129	0.843957
82.1	239.661	249.27	248.624		82.1	239.54	249.403	248.234		82.1	0.121237	-0.133456	0.389151		232.1	-1.79899	-0.735345	-0.11158	82.1	-0.88197	0.853205
82.2	239.649	249.273	248.65		82.2	239.537	249.403	248.236		82.2	0.111632	-0.130694	0.414117		232.2	-1.79074	-0.718856	-0.091248	82.2	-0.866947	0.859368
82.3	239.635	249.275	248.669		82.3	239.534	249.403	248.237		82.3	0.101041	-0.128096	0.432022		232.3	-1.78134	-0.702696	-0.08505	82.3	-0.856362	0.858521
82.4	239.627	249.28	248.693		82.4	239.531	249.404	248.238		82.4	0.095551	-0.123035	0.454535		232.4	-1.76948	-0.692448	-0.091651	82.4	-0.851192	0.850103
82.5	239.618	249.288	248.717		82.5	239.528	249.404	248.24		82.5	0.089723	-0.115839	0.477038		232.5	-1.75877	-0.691059	-0.106628	82.5	-0.852151	0.837766
82.6	239.605	249.293	248.735		82.6	239.525	249.404	248.241		82.6	0.079624	-0.110942	0.493958		232.6	-1.75397	-0.695263	-0.129488	82.6	-0.859572	0.824609
82.7	239.593	249.301	248.748		82.7	239.522	249.404	248.242		82.7	0.071507	-0.102597	0.505293		232.7	-1.75015	-0.699467	-0.155643	82.7	-0.86842	0.810569
82.8	239.589	249.319	248.75		82.8	239.519	249.404	248.244		82.8	0.06962	-0.084233	0.506282		232.8	-1.74716	-0.709748	-0.180966	82.8	-0.87929	0.796741
82.9	239.583	249.337	248.739		82.9	239.516	249.404	248.245		82.9	0.066912	-0.066198	0.493979		232.9	-1.74203	-0.724134	-0.205961	82.9	-0.890708	0.781464
83	239.579	249.347	248.715		83	239.513	249.404	248.246		83	0.06601	-0.056867	0.468692		233	-1.73378	-0.735236	-0.227672	83	-0.898896	0.766276
83.1	239.575	249.354	248.683		83.1	239.51	249.404	248.247		83.1	0.065612	-0.049342	0.435357		233.1	-1.71896	-0.7437	-0.247421	83.1	-0.903361	0.74865
83.2	239.568	249.36	248.65		83.2	239.507	249.404	248.249		83.2	0.061754	-0.043953	0.400873		233.2	-1.70168	-0.746426	-0.262563	83.2	-0.903557	0.732313
83.3	239.567	249.359	248.618		83.3	239.504	249.404	248.25		83.3	0.062987	-0.045122	0.367867		233.3	-1.68341	-0.745539	-0.274912	83.3	-0.901288	0.717052
83.4	239.567	249.356	248.586		83.4	239.501	249.404	248.251		83.4	0.06652	-0.04778	0.334378		233.4	-1.66301	-0.740054	-0.28447	83.4	-0.895845	0.702352
83.5	239.566	249.354	248.555		83.5	239.498	249.404	248.253		83.5	0.068749	-0.049781	0.302686		233.5	-1.64606	-0.728985	-0.285497	83.5	-0.886847	0.693883
83.6	239.563	249.349	248.528		83.6	239.495	249.404	248.254		83.6	0.068176	-0.054573	0.274278		233.6	-1.63305	-0.714795	-0.28126	83.6	-0.876368	0.690226
83.7	239.555	249.34	248.505		83.7	239.492	249.404	248.255		83.7	0.063005	-0.063965	0.249484		233.7	-1.62365	-0.694519	-0.275215	83.7	-0.864461	0.690094
83.8	239.543	249.333	248.489		83.8	239.488	249.404	248.257		83.8	0.054384	-0.070892	0.232572		233.8	-1.61836	-0.670312	-0.263259	83.8	-0.850643	0.695314
83.9	239.528	249.33	248.482		83.9	239.485	249.404	248.258		83.9	0.042161	-0.074207	0.224036		233.9	-1.6221	-0.646433	-0.242937	83.9	-0.837156	0.709085
84	239.51	249.32	248.477		84	239.482	249.404	248.259		84	0.027629	-0.083598	0.217481		234	-1.62781	-0.620583	-0.224576	84	-0.824322	0.723462
84.1	239.497	249.309	248.473		84.1	239.479	249.404	248.261		84.1	0.017202	-0.094795	0.212886		234.1	-1.63468	-0.59342	-0.209171	84.1	-0.812423	0.737556
84.2	239.485	249.304	248.473		84.2	239.476	249.404	248.262		84.2	0.008592	-0.100409	0.211083		234.2	-1.64679	-0.56757	-0.189167	84.2	-0.801177	0.756372
84.3	239.472	249.305	248.472		84.3	239.473	249.404	248.263		84.3	-0.001014	-0.098961	0.208952		234.3	-1.6599	-0.551739	-0.170641	84.3	-0.794092	0.773641
84.4	239.465	249.312	248.471		84.4	239.47	249.404	248.264		84.4	-0.004872	-0.091601	0.206985		234.4	-1.67546	-0.545258	-0.154261	84.4	-0.791659	0.789966
84.5	239.464	249.326	248.474		84.5	239.467	249.404	248.266		84.5	-0.002817	-0.077835	0.208641		234.5	-1.69201	-0.540758	-0.137706	84.5	-0.790158	0.806607
84.6	239.464	249.338	248.484		84.6	239.464	249.404	248.267		84.6	0.000233	-0.066534	0.216692		234.6	-1.70839	-0.540692	-0.119837	84.6	-0.789641	0.823019
84.7	239.465	249.339	248.499		84.7	239.461	249.404	248.268		84.7	0.004258	-0.064911	0.230163		234.7	-1.72215	-0.545717	-0.102954	84.7	-0.790274	0.836843
84.8	239.467	249.336	248.511		84.8	239.458	249.404	248.27		84.8	0.008777	-0.068554	0.241334		234.8	-1.73263	-0.553206	-0.090351	84.8	-0.792061	0.846791
84.9	239.464	249.329	248.516		84.9	239.455	249.404	248.271		84.9	0.008696	-0.074825	0.24528		234.9	-1.74244	-0.563487	-0.081843	84.9	-0.795924	0.854352
85	239.46	249.318	248.516		85	239.452	249.404	248.272		85	0.008462	-0.085858	0.243487		235	-1.75062	-0.57425	-0.076128	85	-0.800331	0.859833
85.1	239.456	249.306	248.504		85.1	239.449	249.404	248.274		85.1	0.007067	-0.09837	0.230024		235.1	-1.75222	-0.578454	-0.068605	85.1	-0.79976	0.86335
85.2	239.447	249.298	248.485		85.2	239.446	249.404	248.275		85.2	0.001568	-0.105954	0.209663		235.2	-1.75071	-0.576254	-0.054688	85.2	-0.793883	0.868701
85.3	239.434	249.291	248.469		85.3	239.443	249.404	248.276		85.3	-0.008356	-0.113046	0.192259		235.3	-1.74771	-0.571589	-0.037969	85.3	-0.785757	0.874761
85.4	239.42	249.282	248.452		85.4	239.44	249.404	248.278		85.4	-0.020097	-0.122766	0.174198		235.4	-1.74226	-0.571195	-0.026834	85.4	-0.780095	0.876582
85.5	239.409	249.272	248.435		85.5	239.437	249.404	248.279		85.5	-0.02806	-0.132814	0.156475		235.5	-1.73696	-0.575892	-0.017998	85.5	-0.776951	0.876943
85.6	239.396	249.265	248.428		85.6	239.434	249.404	248.28		85.6	-0.037502	-0.139741	0.148103		235.6	-1.7297	-0.581072	-0.0095	85.6	-0.773424	0.876082
85.7	239.379	249.263	248.426		85.7	239.431	249.404	248.281		85.7	-0.052024	-0.141578	0.144001		235.7	-1.72145	-0.584619	-0.009533	85.7	-0.771868	0.871184
85.8	239.363	249.265	248.423		85.8	239.428	249.405	248.283		85.8	-0.064422	-0.139308	0.140556		235.8	-1.71156	-0.581104	-0.019419	85.8	-0.770694	0.861855
85.9	239.352	249.269	248.426		85.9	239.425	249.405	248.284		85.9	-0.072713	-0.135561	0.142038		235.9	-1.70249	-0.572499	-0.028976	85.9	-0.767988	0.853712
86	239.341	249.274	248.432		86	239.422	249.405	248.285		86	-0.080841	-0.130993	0.146312		236	-1.69703	-0.566028	-0.040022	86	-0.767694	0.846713
86.1	239.336	249.276	248.433		86.1	239.418	249.405	248.287		86.1	-0.082882	-0.128231	0.146326		236.1	-1.69322	-0.556601	-0.055327	86.1	-0.768382	0.839232
86.2	239.335	249.275	248.435		86.2	239.415	249.405	248.288		86.2	-0.080499	-0.129565	0.146822		236.2	-1.68908	-0.545522	-0.073096	86.2	-0.769234	0.830897
86.3	239.33	249.276	248.437		86.3	239.412	249.405	248.289		86.3	-0.082222	-0.128281	0.147483		236.3	-1.68445	-0.540694	-0.090537	86.3	-0.771894	0.821724
86.4	239.328	249.276	248.434		86.4	239.409	249.405	248.291		86.4	-0.081645	-0.129132	0.143545		236.4	-1.68375	-0.538493	-0.104374	86.4	-0.775541	0.815938
86.5	239.328	249.27	248.425		86.5	239.406	249.405	248.292		86.5	-0.078267	-0.134582	0.132874		236.5	-1.68372	-0.535799	-0.11853	86.5	-0.779349	0.810519
86.6	239.33	249.268	248.421		86.6	239.403	249.405	248.293		86.6	-0.073584	-0.136418	0.127469		236.6	-1.67957	-0.534091	-0.131208	86.6	-0.781625	0.803315
86.7	239.332	249.263	248.424		86.7	239.4	249.405	248.295		86.7	-0.068738	-0.141539	0.129772		236.7	-1.67806	-0.533369	-0.133375	86.7	-0.781601	0.801703
86.8	239.335	249.264	248.429		86.8	239.397	249.405	248.296		86.8	-0.062567	-0.140912	0.133388		236.8	-1.67408	-0.531004	-0.133736	86.8	-0.779607	0.799699
86.9	239.347	249.271	248.437		86.9	239.394	249.405	248.297		86.9	-0.047046	-0.133716	0.14029		236.9	-1.66173	-0.52403	-0.136077	86.9	-0.773944	0.792934
87	239.357	249.275	248.453		87	239.391	249.405	248.299		87	-0.033988	-0.129805	0.154089		237	-1.65545	-0.518381	-0.134139	87	-0.769323	0.79109
87.1	239.365	249.273	248.47		87.1	239.388	249.405	248.3		87.1	-0.023394	-0.131641	0.170033		237.1	-1.65492	-0.517001	-0.134007	87.1	-0.768642	0.791066
87.2	239.379	249.269	248.485		87.2	239.385	249.405	248.301		87.2	-0.006384	-0.136105	0.184325		237.2	-1.64733	-0.519399	-0.136174	87.2	-0.767633	0.785564
87.3	239.39	249.261	248.499		87.3	239.382	249.405	248.302		87.3	0.00848	-0.144018	0.196481		237.3	-1.63776	-0.524096	-0.134082	87.3	-0.765314	0.780323
87.4	239.4	249.249	248.503		87.4	239.379	249.405	248.304		87.4	0.021374	-0.156037	0.199277		237.4	-1.62524	-0.534048	-0.125738	87.4	-0.761677	0.775236
87.5	239.412	249.238	248.499		87.5	239.376	249.405	248.305		87.5	0.035746	-0.166742	0.193697		237.5	-1.60616	-0.550231	-0.116574	87.5	-0.757654	0.766148
87.6	239.424	249.233	248.492		87.6	239.373	249.405	248.306		87.6	0.050949	-0.171689	0.185335		237.6	-1.58608	-0.566095	-0.111022	87.6	-0.7544	0.755345
87.7	239.434	249.23	248.483		87.7	239.37	249.405	248.308		87.7	0.064664	-0.175496	0.174993		237.7	-1.56732	-0.584587	-0.104003	87.7	-0.751972	0.745883
87.8	239.443	249.227	248.472		87.8	239.367	249.405	248.309		87.8	0.076079	-0.177661	0.163008		237.8	-1.54594	-0.600287	-0.095988	87.8	-0.747404	0.736085
87.9	239.448	249.233	248.459		87.9	239.364	249.405	248.31		87.9	0.084384	-0.172107	0.148724		237.9	-1.5257	-0.612375	-0.095035	87.9	-0.74437	0.724409
88	239.454	249.242	248.448		88	239.361	249.405	248.312		88	0.093172	-0.163105	0.136082		238	-1.50973	-0.620356	-0.094246	88	-0.741445	0.71547
88.1	239.461	249.243	248.437		88.1	239.358	249.405	248.313		88.1	0.102946	-0.162478	0.124261		238.1	-1.49475	-0.621594	-0.094288	88.1	-0.736878	0.707313
88.2	239.466	249.24	248.423		88.2	239.355	249.405	248.314		88.2	0.11157	-0.1653	0.108838		238.2	-1.4824	-0.621692	-0.093664	88.2	-0.732584	0.700976
88.3	239.469	249.244	248.409		88.3	239.352	249.405	248.316		88.3	0.11774	-0.161224	0.093568		238.3	-1.47367	-0.617357	-0.086962	88.3	-0.725995	0.699706
88.4	239.473	249.247	248.396		88.4	239.349	249.405	248.317		88.4	0.124065	-0.158298	0.07912		238.4	-1.47231	-0.608423	-0.080918	88.4	-0.720552	0.702442
88.5	239.477	249.244	248.381		88.5	239.345	249.405	248.318		88.5	0.13121	-0.161612	0.06303		238.5	-1.47753	-0.598832	-0.0693	88.5	-0.715221	0.711294
88.6	239.478	249.236	248.365		88.6	239.342	249.405	248.319		88.6	0.135564	-0.169361	0.045789		238.6	-1.48423	-0.59039	-0.057508	88.6	-0.710709	0.72093
88.7	239.476	249.228	248.351		88.7	239.339	249.405	248.321		88.7	0.136808	-0.176946	0.030201		238.7	-1.49503	-0.585552	-0.048015	88.7	-0.709532	0.731431
88.8	239.468	249.221	248.335		88.8	239.336	249.405	248.322		88.8	0.132129	-0.184202	0.013126		238.8	-1.50731	-0.583187	-0.034252	88.8	-0.70825	0.74445
88.9	239.456	249.219	248.319		88.9	239.333	249.405	248.323		88.9	0.123016	-0.186859	-0.004115		238.9	-1.51745	-0.579836	-0.017215	88.9	-0.704835	0.75789
89	239.443	249.22	248.312		89	239.33	249.405	248.325		89	0.112589	-0.185073	-0.013143		239	-1.52645	-0.572873	-0.002138	89	-0.700487	0.770127
89.1	239.423	249.224	248.311		89.1	239.327	249.405	248.326		89.1	0.096096	-0.18149	-0.01511		239.1	-1.54267	-0.560162	0.011296	89.1	-0.697179	0.785992
89.2	239.403	249.23	248.312		89.2	239.324	249.405	248.327		89.2	0.078443	-0.175279	-0.014932		239.2	-1.55906	-0.546793	0.024402	89.2	-0.693816	0.801902
89.3	239.385	249.236	248.317		89.3	239.321	249.406	248.329		89.3	0.063747	-0.169068	-0.011315		239.3	-1.57035	-0.535724	0.030282	89.3	-0.691931	0.811669
89.4	239.369	249.243	248.325		89.4	239.318	249.406	248.33		89.4	0.050538	-0.162858	-0.004414		239.4	-1.58444	-0.526616	0.03451	89.4	-0.692181	0.822074
89.5	239.354	249.25	248.333		89.5	239.315	249.406	248.331		89.5	0.038633	-0.155497	0.001831		239.5	-1.59885	-0.524415	0.037105	89.5	-0.695387	0.831272
89.6	239.344	249.261	248.339		89.6	239.312	249.406	248.333		89.6	0.032148	-0.144196	0.006761		239.6	-1.61277	-0.531247	0.033132	89.6	-0.70363	0.836384
89.7	239.34	249.275	248.346		89.7	239.309	249.406	248.334		89.7	0.030589	-0.130923	0.012523		239.7	-1.62637	-0.543334	0.026694	89.7	-0.714336	0.839693
89.8	239.333	249.284	248.348		89.8	239.306	249.406	248.335		89.8	0.027399	-0.121756	0.013184		239.8	-1.6393	-0.559691	0.018112	89.8	-0.726961	0.841274
89.9	239.325	249.287	248.346		89.9	239.303	249.406	248.336		89.9	0.022063	-0.119159	0.009903		239.9	-1.65142	-0.57687	0.006748	89.9	-0.740514	0.841109
90	239.32	249.286	248.347		90	239.3	249.406	248.338		90	0.020176	-0.120174	0.009578		240	-1.65943	-0.591574	-0.004944	90	-0.751983	0.838826
90.1	239.314	249.287	248.354		90.1	239.297	249.406	248.339		90.1	0.017304	-0.118726	0.014838		240.1	-1.66547	-0.606782	-0.022056	90.1	-0.764769	0.83302
90.2	239.306	249.287	248.365		90.2	239.294	249.406	248.34		90.2	0.012307	-0.119249	0.025024		240.2	-1.67446	-0.62281	-0.040164	90.2	-0.779146	0.82829
90.3	239.303	249.287	248.381		90.3	239.291	249.406	248.342		90.3	0.012391	-0.11895	0.039654		240.3	-1.68281	-0.638675	-0.054812	90.3	-0.7921	0.824773
90.4	239.301	249.289	248.401		90.4	239.288	249.406	248.343		90.4	0.013296	-0.117338	0.057558		240.4	-1.68951	-0.651255	-0.065848	90.4	-0.802204	0.822288
90.5	239.298	249.281	248.422		90.5	239.285	249.406	248.344		90.5	0.013051	-0.124748	0.078091		240.5	-1.69621	-0.660714	-0.076227	90.5	-0.811049	0.820386
90.6	239.295	249.268	248.447		90.6	239.282	249.406	248.346		90.6	0.013145	-0.138245	0.101415		240.6	-1.69945	-0.671477	-0.092199	90.6	-0.821043	0.813998
90.7	239.299	249.251	248.471		90.7	239.279	249.406	248.347		90.7	0.020948	-0.154534	0.124247		240.7	-1.7004	-0.67913	-0.108983	90.7	-0.829504	0.806295
90.8	239.308	249.238	248.493		90.8	239.275	249.406	248.348		90.8	0.032035	-0.168195	0.144789		240.8	-1.70283	-0.678408	-0.12396	90.8	-0.835065	0.801006
90.9	239.308	249.228	248.509		90.9	239.272	249.406	248.35		90.9	0.035085	-0.178243	0.159409		240.9	-1.7041	-0.678835	-0.135488	90.9	-0.839475	0.79655
91	239.309	249.222	248.519		91	239.269	249.406	248.351		91	0.03911	-0.184513	0.16861		241	-1.70193	-0.678769	-0.143085	91	-0.841262	0.792025
91.1	239.315	249.219	248.525		91.1	239.266	249.406	248.352		91.1	0.048391	-0.187335	0.172391		241.1	-1.69812	-0.672627	-0.146238	91.1	-0.838994	0.789202
91.2	239.32	249.222	248.522		91.2	239.263	249.406	248.353		91.2	0.057015	-0.183916	0.168453		241.2	-1.69414	-0.667296	-0.141343	91.2	-0.834259	0.789747
91.3	239.325	249.227	248.511		91.3	239.26	249.406	248.355		91.3	0.064827	-0.179184	0.15615		241.3	-1.68884	-0.662139	-0.130372	91.3	-0.827119	0.792227
91.4	239.324	249.226	248.498		91.4	239.257	249.406	248.356		91.4	0.067046	-0.180035	0.141866		241.4	-1.68142	-0.653205	-0.117594	91.4	-0.817405	0.794737
91.5	239.32	249.221	248.491		91.5	239.254	249.406	248.357		91.5	0.065488	-0.18532	0.13333		241.5	-1.67481	-0.636223	-0.103349	91.5	-0.804794	0.799177
91.6	239.312	249.212	248.492		91.6	239.251	249.406	248.359		91.6	0.061138	-0.193726	0.132841		241.6	-1.67034	-0.618092	-0.084659	91.6	-0.79103	0.806862
91.7	239.304	249.202	248.497		91.7	239.248	249.406	248.36		91.7	0.055483	-0.203774	0.136622		241.7	-1.66439	-0.60768	-0.061207	91.7	-0.777759	0.815011
91.8	239.295	249.192	248.508		91.8	239.245	249.406	248.361		91.8	0.049491	-0.21415	0.147147		241.8	-1.65975	-0.601374	-0.039561	91.8	-0.766896	0.822681
91.9	239.282	249.183	248.526		91.9	239.242	249.406	248.363		91.9	0.039885	-0.223531	0.163081		241.9	-1.65725	-0.601955	-0.022359	91.9	-0.760522	0.828901
92	239.27	249.173	248.539		92	239.239	249.406	248.364		92	0.030618	-0.233579	0.175073		242	-1.65393	-0.608951	-0.005804	92	-0.756229	0.833876
92.1	239.262	249.172	248.55		92.1	239.236	249.406	248.365		92.1	0.026432	-0.234759	0.184931		242.1	-1.6465	-0.618903	0.003853	92.1	-0.753851	0.833413
92.2	239.257	249.177	248.558		92.2	239.233	249.406	248.367		92.2	0.024217	-0.229862	0.191668		242.2	-1.63612	-0.629348	0.006284	92.2	-0.753061	0.828161
92.3	239.25	249.177	248.556		92.3	239.23	249.406	248.368		92.3	0.020195	-0.229892	0.188387		242.3	-1.62426	-0.636673	0.010019	92.3	-0.750304	0.823043
92.4	239.245	249.174	248.549		92.4	239.227	249.406	248.369		92.4	0.018154	-0.232385	0.179533		242.4	-1.61208	-0.642355	0.012286	92.4	-0.747382	0.817259
92.5	239.239	249.169	248.539		92.5	239.224	249.406	248.37		92.5	0.014953	-0.237506	0.168369		242.5	-1.59989	-0.645728	0.012089	92.5	-0.744509	0.810516
92.6	239.229	249.161	248.524		92.6	239.221	249.406	248.372		92.6	0.007811	-0.245419	0.152443		242.6	-1.58392	-0.645169	0.012386	92.6	-0.738901	0.80227
92.7	239.218	249.155	248.508		92.7	239.218	249.407	248.373		92.7	0.00034	-0.251854	0.134874		242.7	-1.56828	-0.640669	0.011686	92.7	-0.732421	0.79397
92.8	239.207	249.154	248.487		92.8	239.215	249.407	248.374		92.8	-0.007449	-0.252705	0.112543		242.8	-1.55445	-0.634034	0.006235	92.8	-0.727416	0.784521
92.9	239.194	249.16	248.468		92.9	239.212	249.407	248.376		92.9	-0.017711	-0.246495	0.092685		242.9	-1.54669	-0.624279	-3.8e-05	92.9	-0.72367	0.778103
93	239.179	249.166	248.452		93	239.209	249.407	248.377		93	-0.029123	-0.240284	0.075445		243	-1.54271	-0.614852	-0.003355	93	-0.720307	0.775079
93.1	239.168	249.173	248.436		93.1	239.206	249.407	248.378		93.1	-0.037251	-0.233252	0.057712		243.1	-1.53923	-0.612313	-0.004711	93.1	-0.718751	0.772776
93.2	239.159	249.186	248.424		93.2	239.202	249.407	248.38		93.2	-0.043562	-0.220472	0.044413		243.2	-1.5382	-0.613397	-0.002609	93.2	-0.71807	0.773131
93.3	239.144	249.2	248.415		93.3	239.199	249.407	248.381		93.3	-0.055138	-0.2072	0.034399		243.3	-1.53702	-0.611196	0.003271	93.3	-0.714981	0.775372
93.4	239.13	249.207	248.411		93.4	239.196	249.407	248.382		93.4	-0.066879	-0.199994	0.028336		243.4	-1.53337	-0.610802	0.006852	93.4	-0.712439	0.775124
93.5	239.119	249.213	248.406		93.5	239.193	249.407	248.384		93.5	-0.074011	-0.193783	0.022264		243.5	-1.52988	-0.615335	0.003032	93.5	-0.714062	0.771211
93.6	239.108	249.219	248.403		93.6	239.19	249.407	248.385		93.6	-0.082303	-0.187901	0.017998		243.6	-1.53017	-0.618718	-0.005047	93.6	-0.717979	0.767393
93.7	239.1	249.222	248.403		93.7	239.187	249.407	248.386		93.7	-0.086817	-0.184646	0.017016		243.7	-1.53342	-0.626525	-0.012634	93.7	-0.724193	0.765083
93.8	239.097	249.231	248.4		93.8	239.184	249.407	248.387		93.8	-0.087062	-0.17548	0.012914		243.8	-1.53634	-0.639269	-0.021042	93.8	-0.732217	0.761913
93.9	239.094	249.247	248.402		93.9	239.181	249.407	248.389		93.9	-0.087461	-0.159579	0.012928		243.9	-1.54041	-0.654312	-0.028793	93.9	-0.741171	0.759541
94	239.09	249.259	248.41		94	239.178	249.407	248.39		94	-0.087705	-0.147456	0.019665		244	-1.55072	-0.670341	-0.033926	94	-0.751661	0.761658
94.1	239.089	249.27	248.425		94.1	239.175	249.407	248.391		94.1	-0.086307	-0.136647	0.0333		244.1	-1.56201	-0.685713	-0.041184	94.1	-0.762969	0.763351
94.2	239.091	249.287	248.446		94.2	239.172	249.407	248.393		94.2	-0.08064	-0.120419	0.052847		244.2	-1.56805	-0.698621	-0.051892	94.2	-0.772854	0.7608
94.3	239.091	249.304	248.469		94.3	239.169	249.407	248.394		94.3	-0.078411	-0.103205	0.075186		244.3	-1.57655	-0.70611	-0.064077	94.3	-0.782246	0.759107
94.4	239.085	249.318	248.493		94.4	239.166	249.407	248.395		94.4	-0.081119	-0.089275	0.098182		244.4	-1.58538	-0.714574	-0.075287	94.4	-0.791748	0.758
94.5	239.082	249.332	248.517		94.5	239.163	249.407	248.397		94.5	-0.080707	-0.075017	0.120038		244.5	-1.58996	-0.723048	-0.079589	94.5	-0.797531	0.757933
94.6	239.082	249.347	248.544		94.6	239.16	249.407	248.398		94.6	-0.077985	-0.05961	0.146154		244.6	-1.59764	-0.729715	-0.078636	94.6	-0.801996	0.762075
94.7	239.081	249.359	248.577		94.7	239.157	249.407	248.399		94.7	-0.076095	-0.047816	0.178018		244.7	-1.6063	-0.735726	-0.069307	94.7	-0.803779	0.770755
94.8	239.084	249.371	248.606		94.8	239.154	249.407	248.401		94.8	-0.069934	-0.035683	0.205613		244.8	-1.60922	-0.737631	-0.047671	94.8	-0.798175	0.782534
94.9	239.093	249.383	248.627		94.9	239.151	249.407	248.402		94.9	-0.057369	-0.023724	0.22516		244.9	-1.60853	-0.735595	-0.025697	94.9	-0.78994	0.792813
95	239.102	249.388	248.645		95	239.148	249.407	248.403		95	-0.045287	-0.019156	0.24176		245	-1.60734	-0.730428	-0.003887	95	-0.780552	0.802901
95.1	239.112	249.389	248.66		95.1	239.145	249.407	248.404		95.1	-0.032557	-0.018036	0.25556		245.1	-1.60747	-0.72215	0.017759	95.1	-0.770619	0.813696
95.2	239.128	249.391	248.671		95.2	239.142	249.407	248.406		95.2	-0.013258	-0.015931	0.265581		245.2	-1.60989	-0.71141	0.035946	95.2	-0.761786	0.824075
95.3	239.142	249.389	248.685		95.3	239.139	249.407	248.407		95.3	0.003413	-0.018753	0.277902		245.3	-1.6092	-0.696399	0.049216	95.3	-0.752127	0.830611
95.4	239.152	249.382	248.7		95.4	239.136	249.407	248.408		95.4	0.016316	-0.025024	0.291537		245.4	-1.60703	-0.682046	0.063636	95.4	-0.741812	0.836934
95.5	239.162	249.375	248.709		95.5	239.132	249.407	248.41		95.5	0.02921	-0.032444	0.29927		245.5	-1.60272	-0.675246	0.077892	95.5	-0.733358	0.841812
95.6	239.167	249.37	248.717		95.6	239.129	249.407	248.411		95.6	0.037505	-0.037729	0.305514		245.6	-1.59743	-0.675499	0.085568	95.6	-0.729119	0.842778
95.7	239.171	249.369	248.717		95.7	239.126	249.407	248.412		95.7	0.044323	-0.038416	0.304861		245.7	-1.59542	-0.679211	0.095061	95.7	-0.726523	0.846233
95.8	239.174	249.368	248.71		95.8	239.123	249.407	248.414		95.8	0.050164	-0.039596	0.296325		245.8	-1.59423	-0.677995	0.102255	95.8	-0.723324	0.849151
95.9	239.178	249.366	248.697		95.9	239.12	249.407	248.415		95.9	0.05731	-0.041925	0.282205		245.9	-1.59551	-0.673167	0.103372	95.9	-0.721768	0.850483
96	239.182	249.366	248.679		96	239.117	249.407	248.416		96	0.064949	-0.041134	0.262347		246	-1.60188	-0.668667	0.102837	96	-0.722569	0.853634
96.1	239.185	249.367	248.659		96.1	239.114	249.408	248.418		96.1	0.071119	-0.040343	0.241823		246.1	-1.60989	-0.665317	0.102312	96.1	-0.724297	0.857621
96.2	239.19	249.368	248.64		96.2	239.111	249.408	248.419		96.2	0.078922	-0.03987	0.220969		246.2	-1.61576	-0.661792	0.098667	96.2	-0.726295	0.859032
96.3	239.194	249.373	248.618		96.3	239.108	249.408	248.42		96.3	0.086231	-0.03448	0.19831		246.3	-1.62016	-0.656964	0.091245	96.3	-0.728626	0.857949
96.4	239.192	249.38	248.603		96.4	239.105	249.408	248.421		96.4	0.087136	-0.028105	0.181234		246.4	-1.62932	-0.649015	0.082508	96.4	-0.731941	0.85892
96.5	239.187	249.38	248.595		96.5	239.102	249.408	248.423		96.5	0.085095	-0.02715	0.171877		246.5	-1.63749	-0.638274	0.071955	96.5	-0.734603	0.858785
96.6	239.182	249.38	248.585		96.6	239.099	249.408	248.424		96.6	0.082552	-0.027509	0.160559		246.6	-1.64058	-0.62934	0.06289	96.6	-0.735678	0.856701
96.7	239.171	249.384	248.576		96.7	239.096	249.408	248.425		96.7	0.075081	-0.023761	0.15038		246.7	-1.6435	-0.622869	0.055796	96.7	-0.736859	0.855365
96.8	239.157	249.385	248.569		96.8	239.093	249.408	248.427		96.8	0.064326	-0.02297	0.142665		246.8	-1.63936	-0.618534	0.054286	96.8	-0.734536	0.852761
96.9	239.143	249.381	248.563		96.9	239.09	249.408	248.428		96.9	0.052924	-0.027106	0.135443		246.9	-1.6293	-0.617801	0.060156	96.9	-0.728983	0.8502
97	239.129	249.379	248.558		97	239.087	249.408	248.429		97	0.04184	-0.028942	0.129042		247	-1.58608	-0.613137	0.064558	97	-0.711552	0.829706
97.1	239.109	249.376	248.553		97.1	239.084	249.408	248.431		97.1	0.025337	-0.032093	0.122158		247.1	-1.56551	-0.602068	0.064033	97.1	-0.701182	0.81928
97.2	239.086	249.373	248.544		97.2	239.081	249.408	248.432		97.2	0.005713	-0.034586	0.112144		247.2	-1.54215	-0.586565	0.061701	97.2	-0.689005	0.806819
97.3	239.069	249.378	248.532		97.3	239.078	249.408	248.433		97.3	-0.008973	-0.030346	0.098353		247.3	-1.52405	-0.571226	0.056568	97.3	-0.679569	0.795859
97.4	239.055	249.385	248.519		97.4	239.075	249.408	248.435		97.4	-0.019236	-0.022493	0.084069		247.4	-1.50496	-0.564919	0.050788	97.4	-0.673031	0.783489
97.5	239.045	249.389	248.506		97.5	239.072	249.408	248.436		97.5	-0.026214	-0.019403	0.069785		247.5	-1.48111	-0.56665	0.045664	97.5	-0.667366	0.768354
97.6	239.038	249.39	248.495		97.6	239.069	249.408	248.437		97.6	-0.030883	-0.017791	0.057646		247.6	-1.4589	-0.576109	0.044975	97.6	-0.663346	0.755725
97.7	239.03	249.396	248.488		97.7	239.066	249.408	248.438		97.7	-0.035233	-0.012227	0.049931		247.7	-1.44146	-0.590496	0.046247	97.7	-0.661902	0.746418
97.8	239.024	249.402	248.49		97.8	239.063	249.408	248.44		97.8	-0.038926	-0.005688	0.04977		247.8	-1.42401	-0.603732	0.045229	97.8	-0.660838	0.736283
97.9	239.017	249.409	248.497		97.9	239.059	249.408	248.441		97.9	-0.042784	0.000851	0.055522		247.9	-1.40164	-0.612863	0.047824	97.9	-0.65556	0.725675
98	239.012	249.413	248.51		98	239.056	249.408	248.442		98	-0.044661	0.004434	0.06735		248	-1.38091	-0.618381	0.048613	98	-0.650226	0.715293
98.1	239.01	249.412	248.531		98.1	239.053	249.408	248.444		98.1	-0.043263	0.003912	0.087564		248.1	-1.36363	-0.618798	0.047093	98.1	-0.645111	0.705728
98.2	239.006	249.405	248.555		98.2	239.05	249.408	248.445		98.2	-0.044821	-0.003508	0.110067		248.2	-1.34799	-0.615941	0.047882	98.2	-0.638683	0.698213
98.3	239.002	249.389	248.568		98.3	239.047	249.408	248.446		98.3	-0.044902	-0.019469	0.12206		248.3	-1.33268	-0.616039	0.05097	98.3	-0.632583	0.691973
98.4	239	249.372	248.571		98.4	239.044	249.408	248.448		98.4	-0.044151	-0.036086	0.123213		248.4	-1.32164	-0.61466	0.05258	98.4	-0.627906	0.687205
98.5	238.995	249.36	248.573		98.5	239.041	249.408	248.449		98.5	-0.046366	-0.048433	0.12371		248.5	-1.31339	-0.610324	0.047282	98.5	-0.625477	0.680462
98.6	238.99	249.356	248.571		98.6	239.038	249.408	248.45		98.6	-0.048581	-0.051912	0.120265		248.6	-1.30499	-0.606317	0.042652	98.6	-0.622884	0.673972
98.7	238.989	249.364	248.559		98.7	239.035	249.408	248.452		98.7	-0.046024	-0.044551	0.107797		248.7	-1.29822	-0.605748	0.039992	98.7	-0.621324	0.66924
98.8	238.987	249.38	248.545		98.8	239.032	249.408	248.453		98.8	-0.044791	-0.028159	0.092364		248.8	-1.2898	-0.606503	0.03027	98.8	-0.622012	0.660173
98.9	238.982	249.396	248.53		98.9	239.029	249.408	248.454		98.9	-0.046678	-0.012587	0.075452		248.9	-1.274	-0.605124	0.020548	98.9	-0.619525	0.647394
99	238.981	249.402	248.509		99	239.026	249.408	248.455		99	-0.044787	-0.006705	0.053778		249	-1.25754	-0.603416	0.019849	99	-0.613702	0.638756
99.1	238.983	249.405	248.487		99.1	239.023	249.408	248.457		99.1	-0.040095	-0.002947	0.030625		249.1	-1.24732	-0.598587	0.021295	99.1	-0.608204	0.634362
99.2	238.985	249.406	248.473		99.2	239.02	249.408	248.458		99.2	-0.034756	-0.002649	0.014545		249.2	-1.24022	-0.588504	0.020934	99.2	-0.602597	0.630696
99.3	238.987	249.399	248.46		99.3	239.017	249.408	248.459		99.3	-0.029581	-0.009905	0.000425		249.3	-1.24084	-0.574643	0.020573	99.3	-0.598303	0.631039
99.4	238.991	249.389	248.448		99.4	239.014	249.408	248.461		99.4	-0.022435	-0.019132	-0.012381		249.4	-1.24819	-0.562743	0.01856	99.4	-0.597459	0.63409
99.5	239	249.379	248.444		99.5	239.011	249.409	248.462		99.5	-0.010681	-0.029672	-0.018289		249.5	-1.25932	-0.554958	0.017214	99.5	-0.599022	0.639408
99.6	239.009	249.371	248.444		99.6	239.008	249.409	248.463		99.6	0.000899	-0.03775	-0.019271		249.6	-1.27489	-0.549473	0.017182	99.6	-0.602393	0.647659
99.7	239.016	249.361	248.447		99.7	239.005	249.409	248.465		99.7	0.011658	-0.047962	-0.017943		249.7	-1.28897	-0.550557	0.016164	99.7	-0.607789	0.654449
99.8	239.026	249.345	248.451		99.8	239.002	249.409	248.466		99.8	0.024716	-0.063429	-0.014491		249.8	-1.30306	-0.558374	0.018257	99.8	-0.614392	0.662437
99.9	239.034	249.332	248.458		99.9	238.999	249.409	248.467		99.9	0.035156	-0.076269	-0.009724		249.9	-1.31813	-0.563728	0.020195	99.9	-0.620555	0.670971
100	239.038	249.316	248.465		100	238.996	249.409	248.469		100	0.04263	-0.092886	-0.003151		250	-1.32828	-0.56513	0.022791	100	-0.623539	0.677425
100.1	239.045	249.298	248.481		100.1	238.993	249.409	248.47		100.1	0.052896	-0.110817	0.011305		250.1	-1.33826	-0.57114	0.031627	100.1	-0.625924	0.686584
100.2	239.054	249.289	248.504		100.2	238.989	249.409	248.471		100.2	0.064322	-0.120044	0.03234		250.2	-1.34972	-0.581585	0.044066	100.2	-0.629078	0.698104
100.3	239.061	249.281	248.53		100.3	238.986	249.409	248.472		100.3	0.074259	-0.128121	0.057142		250.3	-1.35871	-0.594001	0.06062	100.3	-0.630698	0.710377
100.4	239.067	249.273	248.556		100.4	238.983	249.409	248.474		100.4	0.084033	-0.136198	0.08178		250.4	-1.36738	-0.61003	0.080296	100.4	-0.632371	0.724096
100.5	239.073	249.268	248.57		100.5	238.98	249.409	248.475		100.5	0.092985	-0.140324	0.09443		250.5	-1.37802	-0.626551	0.096686	100.5	-0.63596	0.737396
100.6	239.079	249.27	248.571		100.6	238.977	249.409	248.476		100.6	0.101455	-0.138712	0.094598		250.6	-1.38734	-0.635672	0.106333	100.6	-0.638893	0.746842
100.7	239.085	249.27	248.567		100.7	238.974	249.409	248.478		100.7	0.111228	-0.138742	0.089675		250.7	-1.39158	-0.639876	0.115991	100.7	-0.638489	0.753787
100.8	239.093	249.269	248.561		100.8	238.971	249.409	248.479		100.8	0.121494	-0.139429	0.082462		250.8	-1.39171	-0.646544	0.128275	100.8	-0.636659	0.76004
100.9	239.101	249.271	248.553		100.9	238.968	249.409	248.48		100.9	0.132581	-0.138145	0.072448		250.9	-1.38576	-0.647463	0.134484	100.9	-0.632913	0.760226
101	239.111	249.27	248.542		101	238.965	249.409	248.482		101	0.146306	-0.138503	0.060299		251	-1.37538	-0.637544	0.13905	101	-0.624623	0.757296
101.1	239.121	249.269	248.528		101.1	238.962	249.409	248.483		101.1	0.159036	-0.139519	0.045358		251.1	-1.35957	-0.625161	0.147055	101.1	-0.61256	0.753393
101.2	239.128	249.271	248.517		101.2	238.959	249.409	248.484		101.2	0.168809	-0.137906	0.032716		251.2	-1.3441	-0.612932	0.155891	101.2	-0.60038	0.750073
101.3	239.134	249.277	248.508		101.3	238.956	249.409	248.486		101.3	0.178428	-0.132517	0.022877		251.3	-1.33043	-0.59398	0.163742	101.3	-0.586889	0.747111
101.4	239.14	249.283	248.502		101.4	238.953	249.409	248.487		101.4	0.186559	-0.125813	0.014997		251.4	-1.31216	-0.575357	0.173727	101.4	-0.571264	0.742953
101.5	239.145	249.29	248.493		101.5	238.95	249.409	248.488		101.5	0.19469	-0.118617	0.005312		251.5	-1.29291	-0.56478	0.18321	101.5	-0.55816	0.738083
101.6	239.151	249.3	248.489		101.6	238.947	249.409	248.489		101.6	0.204135	-0.109286	-0.000268		251.6	-1.27415	-0.558145	0.195002	101.6	-0.545765	0.734655
101.7	239.152	249.313	248.493		101.7	238.944	249.409	248.491		101.7	0.207842	-0.095685	0.001706		251.7	-1.25129	-0.55151	0.211064	101.7	-0.530577	0.7314
101.8	239.153	249.325	248.496		101.8	238.941	249.409	248.492		101.8	0.211867	-0.083727	0.004019		251.8	-1.22744	-0.543397	0.222692	101.8	-0.516047	0.725451
101.9	239.157	249.334	248.507		101.9	238.938	249.409	248.493		101.9	0.219342	-0.075217	0.01322		251.9	-1.20539	-0.534453	0.229548	101.9	-0.503432	0.717973
102	239.157	249.342	248.525		102	238.935	249.409	248.495		102	0.221889	-0.066861	0.030139		252	-1.17776	-0.527161	0.232636	102	-0.490763	0.705904
102.1	239.157	249.347	248.546		102.1	238.932	249.409	248.496		102.1	0.22576	-0.0618	0.049851		252.1	-1.14964	-0.523647	0.232111	102.1	-0.480393	0.691892
102.2	239.158	249.347	248.562		102.2	238.929	249.409	248.497		102.2	0.229128	-0.06183	0.065128		252.2	-1.12596	-0.524402	0.231422	102.2	-0.472979	0.680149
102.3	239.151	249.351	248.575		102.3	238.926	249.409	248.499		102.3	0.225764	-0.058411	0.076802		252.3	-1.10851	-0.524665	0.226781	102.3	-0.468799	0.669397
102.4	239.143	249.355	248.587		102.4	238.923	249.409	248.5		102.4	0.220264	-0.054171	0.086824		252.4	-1.09402	-0.521971	0.220015	102.4	-0.465326	0.658848
102.5	239.137	249.358	248.594		102.5	238.919	249.409	248.501		102.5	0.217566	-0.051409	0.092575		252.5	-1.0815	-0.52091	0.217684	102.5	-0.461577	0.651623
102.6	239.127	249.369	248.596		102.6	238.916	249.409	248.503		102.6	0.210588	-0.040272	0.093236		252.6	-1.07572	-0.519202	0.21486	102.6	-0.46002	0.647322
102.7	239.115	249.38	248.594		102.7	238.913	249.409	248.504		102.7	0.201803	-0.029134	0.089955		252.7	-1.07158	-0.520615	0.210547	102.7	-0.460548	0.643169
102.8	239.104	249.388	248.593		102.8	238.91	249.409	248.505		102.8	0.193522	-0.021938	0.087496		252.8	-1.0681	-0.521041	0.204439	102.8	-0.461567	0.638351
102.9	239.092	249.398	248.587		102.9	238.907	249.41	248.506		102.9	0.184244	-0.011129	0.080941		252.9	-1.06987	-0.519169	0.198494	102.9	-0.463515	0.63601
103	239.073	249.413	248.577		103	238.904	249.41	248.508		103	0.168891	0.00395	0.068956		253	-1.06868	-0.518775	0.193042	103	-0.464805	0.632591
103.1	239.061	249.43	248.566		103.1	238.901	249.41	248.509		103.1	0.159778	0.020835	0.056642		253.1	-1.06552	-0.511802	0.187416	103.1	-0.463303	0.627876
103.2	239.051	249.443	248.552		103.2	238.898	249.41	248.51		103.2	0.152646	0.033123	0.041537		253.2	-1.06335	-0.49909	0.186891	103.2	-0.458517	0.626108
103.3	239.041	249.448	248.534		103.3	238.895	249.41	248.512		103.3	0.145832	0.038512	0.021998		253.3	-1.06381	-0.483587	0.188173	103.3	-0.453074	0.626548
103.4	239.034	249.448	248.52		103.4	238.892	249.41	248.513		103.4	0.142303	0.038328	0.007067		253.4	-1.06114	-0.462007	0.188633	103.4	-0.444839	0.625064
103.5	239.035	249.443	248.514		103.5	238.889	249.41	248.514		103.5	0.145671	0.033371	9e-06		253.5	-1.05618	-0.441084	0.193528	103.5	-0.434578	0.624878
103.6	239.036	249.437	248.511		103.6	238.886	249.41	248.516		103.6	0.150035	0.026936	-0.004914		253.6	-1.05006	-0.428373	0.200712	103.6	-0.425908	0.625392
103.7	239.04	249.43	248.515		103.7	238.883	249.41	248.517		103.7	0.157017	0.019844	-0.002447		253.7	-1.03919	-0.42567	0.205442	103.7	-0.419805	0.622336
103.8	239.046	249.424	248.528		103.8	238.88	249.41	248.518		103.8	0.16564	0.01423	0.009874		253.8	-1.03012	-0.428888	0.21165	103.8	-0.415785	0.620988
103.9	239.051	249.422	248.544		103.9	238.877	249.41	248.52		103.9	0.1741	0.01223	0.024176		253.9	-1.02187	-0.436377	0.224756	103.9	-0.411163	0.623695
104	239.055	249.42	248.557		104	238.874	249.41	248.521		104	0.181091	0.010229	0.036004		254	-1.01526	-0.4483	0.238345	104	-0.408406	0.627755
104.1	239.059	249.421	248.569		104.1	238.871	249.41	248.522		104.1	0.187744	0.010856	0.047175		254.1	-1.00652	-0.460223	0.249644	104.1	-0.4057	0.629855
104.2	239.057	249.421	248.577		104.2	238.868	249.41	248.524		104.2	0.188814	0.010662	0.053584		254.2	-0.992196	-0.469847	0.258973	104.2	-0.401023	0.628417
104.3	239.046	249.42	248.576		104.3	238.865	249.41	248.525		104.3	0.181353	0.010467	0.051125		254.3	-0.982798	-0.476843	0.266331	104.3	-0.39777	0.628307
104.4	239.041	249.426	248.573		104.4	238.862	249.41	248.526		104.4	0.178974	0.016021	0.04654		254.4	-0.975535	-0.484322	0.269738	104.4	-0.396706	0.627243
104.5	239.035	249.434	248.57		104.5	238.859	249.41	248.527		104.5	0.176758	0.02371	0.042274		254.5	-0.960552	-0.488854	0.292697	104.5	-0.38557	0.632976
104.6	239.029	249.437	248.565		104.6	238.856	249.41	248.529		104.6	0.173065	0.027129	0.036201		254.6	-0.939494	-0.493223	0.307446	104.6	-0.37509	0.631808
104.7	239.021	249.433	248.56		104.7	238.853	249.41	248.53		104.7	0.168396	0.023322	0.029636		254.7	-0.913837	-0.497098	0.309056	104.7	-0.367293	0.621694
104.8	239.013	249.432	248.55		104.8	238.85	249.41	248.531		104.8	0.163389	0.022142	0.018308		254.8	-0.88507	-0.498839	0.329049	104.8	-0.35162	0.620303
104.9	239.005	249.433	248.542		104.9	238.846	249.41	248.533		104.9	0.158053	0.02245	0.009772		254.9	-0.8558	-0.498609	0.336572	104.9	-0.339279	0.611945
105	238.991	249.432	248.538		105	238.843	249.41	248.534		105	0.147791	0.021435	0.003709		255	-0.833263	-0.499519	0.340645	105	-0.330712	0.604886
105.1	238.979	249.434	248.531		105.1	238.84	249.41	248.535		105.1	0.138195	0.023704	-0.004498		255.1	-0.819431	-0.48845	0.341598	105.1	-0.322094	0.598124
105.2	238.967	249.437	248.529		105.2	238.837	249.41	248.537		105.2	0.129575	0.027287	-0.007779		255.2	-0.812496	-0.474589	0.341392	105.2	-0.315231	0.593221
105.3	238.952	249.439	248.535		105.3	238.834	249.41	248.538		105.3	0.11767	0.028571	-0.003177		255.3	-0.812294	-0.460728	0.336925	105.3	-0.312032	0.588862
105.4	238.937	249.442	248.548		105.4	238.831	249.41	248.539		105.4	0.105447	0.031333	0.008651		255.4	-0.817019	-0.449823	0.330159	105.4	-0.312228	0.585836
105.5	238.923	249.448	248.567		105.5	238.828	249.41	248.541		105.5	0.094528	0.038201	0.026895		255.5	-0.825522	-0.443516	0.327499	105.5	-0.313846	0.587346
105.6	238.913	249.453	248.589		105.6	238.825	249.41	248.542		105.6	0.087714	0.04244	0.04677		255.6	-0.835995	-0.445247	0.323844	105.6	-0.319133	0.590115
105.7	238.906	249.463	248.603		105.7	238.822	249.41	248.543		105.7	0.083528	0.052593	0.059584		255.7	-0.841542	-0.450272	0.319049	105.7	-0.324255	0.590469
105.8	238.896	249.472	248.614		105.8	238.819	249.41	248.544		105.8	0.076888	0.062088	0.069113		255.8	-0.848238	-0.453163	0.315732	105.8	-0.328556	0.591905
105.9	238.888	249.472	248.623		105.9	238.816	249.41	248.546		105.9	0.072045	0.061401	0.077328		255.9	-0.856412	-0.45786	0.319477	105.9	-0.331598	0.598026
106	238.882	249.464	248.631		106	238.813	249.41	248.547		106	0.06868	0.053981	0.08424		256	-0.860316	-0.466498	0.329463	106	-0.33245	0.606111
106.1	238.873	249.454	248.634		106.1	238.81	249.41	248.548		106.1	0.063345	0.043112	0.085721		256.1	-0.866684	-0.476122	0.335005	106.1	-0.335934	0.612988
106.2	238.864	249.441	248.634		106.2	238.807	249.41	248.55		106.2	0.057362	0.030108	0.084083		256.2	-0.872559	-0.480644	0.345154	106.2	-0.336016	0.621606
106.3	238.856	249.42	248.635		106.3	238.804	249.411	248.551		106.3	0.052519	0.009887	0.084415		256.3	-0.875477	-0.485177	0.350377	106.3	-0.336759	0.626259
106.4	238.85	249.404	248.637		106.4	238.801	249.411	248.552		106.4	0.049483	-0.006401	0.084748		256.4	-0.877247	-0.487575	0.347225	106.4	-0.339199	0.625575
106.5	238.85	249.393	248.636		106.5	238.798	249.411	248.554		106.5	0.051866	-0.017927	0.082134		256.5	-0.877702	-0.488166	0.345212	106.5	-0.340219	0.624737
106.6	238.852	249.378	248.629		106.6	238.795	249.411	248.555		106.6	0.057215	-0.032573	0.07409		256.6	-0.876187	-0.493027	0.342552	106.6	-0.342221	0.623208
106.7	238.852	249.362	248.621		106.7	238.792	249.411	248.556		106.7	0.060583	-0.048369	0.064569		256.7	-0.870237	-0.499202	0.336772	106.7	-0.344222	0.618249
106.8	238.851	249.343	248.612		106.8	238.789	249.411	248.558		106.8	0.061981	-0.067286	0.054062		256.8	-0.858868	-0.50045	0.329842	106.8	-0.343159	0.609765
106.9	238.85	249.325	248.6		106.9	238.786	249.411	248.559		106.9	0.06421	-0.085709	0.041585		256.9	-0.840283	-0.492984	0.33177	106.9	-0.333832	0.602017
107	238.849	249.307	248.589		107	238.783	249.411	248.56		107	0.066593	-0.103969	0.02845		257	-0.817582	-0.474689	0.337979	107	-0.318097	0.593482
107.1	238.85	249.289	248.582		107.1	238.78	249.411	248.561		107.1	0.07029	-0.122228	0.020417		257.1	-0.796852	-0.449496	0.344515	107.1	-0.300611	0.585068
107.2	238.852	249.277	248.582		107.2	238.776	249.411	248.563		107.2	0.075629	-0.134247	0.018943		257.2	-0.777764	-0.422497	0.351216	107.2	-0.283015	0.57727
107.3	238.857	249.268	248.59		107.3	238.773	249.411	248.564		107.3	0.083278	-0.142488	0.025844		257.3	-0.755392	-0.398782	0.362506	107.3	-0.263889	0.571026
107.4	238.858	249.26	248.602		107.4	238.77	249.411	248.565		107.4	0.087303	-0.151058	0.037015		257.4	-0.731541	-0.384921	0.3697	107.4	-0.248921	0.563076
107.5	238.853	249.256	248.615		107.5	238.767	249.411	248.567		107.5	0.085909	-0.155194	0.048679		257.5	-0.71114	-0.379097	0.369667	107.5	-0.24019	0.553631
107.6	238.849	249.256	248.63		107.6	238.764	249.411	248.568		107.6	0.084186	-0.154895	0.061831		257.6	-0.693201	-0.377882	0.370128	107.6	-0.233652	0.54614
107.7	238.841	249.253	248.637		107.7	238.761	249.411	248.569		107.7	0.080174	-0.157707	0.068076		257.7	-0.675099	-0.379458	0.368115	107.7	-0.228814	0.537675
107.8	238.835	249.252	248.636		107.8	238.758	249.411	248.571		107.8	0.076645	-0.158887	0.065616		257.8	-0.659131	-0.380542	0.364141	107.8	-0.225177	0.529032
107.9	238.835	249.258	248.624		107.9	238.755	249.411	248.572		107.9	0.079357	-0.153005	0.051989		257.9	-0.647927	-0.377849	0.359346	107.9	-0.222143	0.521376
108	238.838	249.262	248.608		108	238.752	249.411	248.573		108	0.085527	-0.148929	0.034421		258	-0.640663	-0.375976	0.35373	108	-0.22097	0.515
108.1	238.841	249.26	248.591		108.1	238.749	249.411	248.575		108.1	0.092016	-0.150601	0.016205		258.1	-0.639312	-0.375244	0.348432	108.1	-0.222041	0.511383
108.2	238.847	249.258	248.571		108.2	238.746	249.411	248.576		108.2	0.100475	-0.153095	-0.005141		258.2	-0.643545	-0.36943	0.345444	108.2	-0.22251	0.510601
108.3	238.854	249.255	248.554		108.3	238.743	249.411	248.577		108.3	0.111234	-0.156573	-0.023366		258.3	-0.648434	-0.36493	0.347218	108.3	-0.222049	0.512974
108.4	238.858	249.253	248.541		108.4	238.74	249.411	248.578		108.4	0.118061	-0.15841	-0.037158		258.4	-0.653324	-0.365193	0.352441	108.4	-0.222025	0.517942
108.5	238.855	249.256	248.533		108.5	238.737	249.411	248.58		108.5	0.11831	-0.155484	-0.047172		258.5	-0.659199	-0.364306	0.357664	108.5	-0.221947	0.523166
108.6	238.855	249.262	248.527		108.6	238.734	249.411	248.581		108.6	0.120857	-0.148945	-0.053563		258.6	-0.663267	-0.357835	0.362877	108.6	-0.219408	0.526891
108.7	238.855	249.272	248.529		108.7	238.731	249.411	248.582		108.7	0.124061	-0.139285	-0.053231		258.7	-0.664544	-0.348244	0.370071	108.7	-0.214239	0.530165
108.8	238.847	249.284	248.533		108.8	238.728	249.411	248.584		108.8	0.1189	-0.127162	-0.050928		258.8	-0.663357	-0.340285	0.377101	108.8	-0.208847	0.532537
108.9	238.839	249.297	248.532		108.9	238.725	249.411	248.585		108.9	0.114221	-0.114547	-0.052894		258.9	-0.660363	-0.3348	0.380517	108.9	-0.204882	0.532463
109	238.834	249.306	248.53		109	238.722	249.411	248.586		109	0.112334	-0.105051	-0.055847		259	-0.656394	-0.331614	0.383267	109	-0.20158	0.531888
109.1	238.824	249.312	248.534		109.1	238.719	249.411	248.588		109.1	0.10552	-0.098841	-0.053215		259.1	-0.650281	-0.334668	0.382906	109.1	-0.200681	0.529465
109.2	238.817	249.315	248.549		109.2	238.716	249.411	248.589		109.2	0.101673	-0.096726	-0.040227		259.2	-0.645317	-0.33838	0.381396	109.2	-0.200767	0.527008
109.3	238.817	249.319	248.566		109.3	238.713	249.411	248.59		109.3	0.10422	-0.092486	-0.024458		259.3	-0.641173	-0.343405	0.382513	109.3	-0.200688	0.526554
109.4	238.816	249.327	248.582		109.4	238.71	249.411	248.592		109.4	0.105946	-0.08414	-0.009837		259.4	-0.635717	-0.355647	0.386412	109.4	-0.201651	0.528179
109.5	238.809	249.329	248.596		109.5	238.707	249.411	248.593		109.5	0.10292	-0.082199	0.00314		259.5	-0.625333	-0.374796	0.392785	109.5	-0.202448	0.530489
109.6	238.805	249.329	248.604		109.6	238.703	249.411	248.594		109.6	0.101526	-0.082065	0.009385		259.6	-0.610022	-0.395423	0.403427	109.6	-0.200673	0.534056
109.7	238.804	249.33	248.602		109.7	238.7	249.412	248.595		109.7	0.103416	-0.081931	0.006278		259.7	-0.59504	-0.411615	0.419818	109.7	-0.195612	0.540811
109.8	238.804	249.327	248.594		109.8	238.697	249.412	248.597		109.8	0.106128	-0.084917	-0.003079		259.8	-0.57743	-0.426166	0.432914	109.8	-0.190227	0.54493
109.9	238.804	249.327	248.584		109.9	238.694	249.412	248.598		109.9	0.109999	-0.084454	-0.014243		259.9	-0.554401	-0.430042	0.442571	109.9	-0.180624	0.543273
110	238.807	249.33	248.578		110	238.691	249.412	248.599		110	0.115338	-0.081364	-0.021793		260	-0.528908	-0.42274	0.454035	110	-0.165871	0.539472
110.1	238.81	249.334	248.578		110.1	238.688	249.412	248.601		110.1	0.122155	-0.077945	-0.023103		260.1	-0.504237	-0.415941	0.471411	110.1	-0.149589	0.539611
110.2	238.81	249.345	248.578		110.2	238.685	249.412	248.602		110.2	0.125195	-0.066479	-0.023746		260.2	-0.481043	-0.408156	0.495346	110.2	-0.131284	0.5439
110.3	238.812	249.345	248.579		110.3	238.682	249.412	248.603		110.3	0.129887	-0.066509	-0.024728		260.3	-0.462284	-0.394952	0.520276	110.3	-0.11232	0.548878
110.4	238.817	249.35	248.577		110.4	238.679	249.412	248.605		110.4	0.13769	-0.062105	-0.027516		260.4	-0.44566	-0.377314	0.54455	110.4	-0.092808	0.553025
110.5	238.819	249.35	248.573		110.5	238.676	249.412	248.606		110.5	0.143194	-0.061478	-0.03326		260.5	-0.429364	-0.360004	0.561269	110.5	-0.076033	0.553008
110.6	238.822	249.344	248.569		110.6	238.673	249.412	248.607		110.6	0.149354	-0.067739	-0.038676		260.6	-0.418816	-0.341371	0.567313	110.6	-0.0642913	0.548354
110.7	238.824	249.344	248.567		110.7	238.67	249.412	248.609		110.7	0.154046	-0.067769	-0.041618		260.7	-0.410403	-0.316835	0.562837	110.7	-0.0548003	0.536932
110.8	238.825	249.346	248.566		110.8	238.667	249.412	248.61		110.8	0.158072	-0.0655	-0.043913		260.8	-0.398048	-0.290985	0.5541	110.8	-0.0449777	0.521571
110.9	238.824	249.351	248.564		110.9	238.664	249.412	248.611		110.9	0.159798	-0.06126	-0.047523		260.9	-0.386843	-0.272362	0.541915	110.9	-0.0390967	0.506416
111	238.818	249.351	248.562		111	238.661	249.412	248.612		111	0.157428	-0.06129	-0.049982		261	-0.377784	-0.258665	0.526445	111	-0.036668	0.491294
111.1	238.815	249.346	248.566		111.1	238.658	249.412	248.614		111.1	0.157512	-0.065425	-0.047843		261.1	-0.36313	-0.251701	0.51737	111.1	-0.032487	0.479438
111.2	238.808	249.344	248.572		111.2	238.655	249.412	248.615		111.2	0.153326	-0.067755	-0.043241		261.2	-0.350611	-0.252128	0.508798	111.2	-0.0313137	0.470335
111.3	238.798	249.341	248.574		111.3	238.652	249.412	248.616		111.3	0.146677	-0.071233	-0.042242		261.3	-0.342527	-0.256815	0.496613	111.3	-0.034243	0.461728
111.4	238.789	249.335	248.577		111.4	238.649	249.412	248.618		111.4	0.140366	-0.077011	-0.040924		261.4	-0.3328	-0.267753	0.487548	111.4	-0.0376683	0.456012
111.5	238.777	249.326	248.581		111.5	238.646	249.412	248.619		111.5	0.131253	-0.086402	-0.0378		261.5	-0.32488	-0.283781	0.483236	111.5	-0.0418083	0.455166
111.6	238.763	249.318	248.578		111.6	238.643	249.412	248.62		111.6	0.120826	-0.094315	-0.041902		261.6	-0.322379	-0.302273	0.47762	111.6	-0.0490107	0.456186
111.7	238.752	249.308	248.571		111.7	238.64	249.412	248.622		111.7	0.11237	-0.104199	-0.050438		261.7	-0.322998	-0.319123	0.477095	111.7	-0.0550087	0.460819
111.8	238.743	249.292	248.564		111.8	238.637	249.412	248.623		111.8	0.106552	-0.119995	-0.059128		261.8	-0.32329	-0.335152	0.483796	111.8	-0.0582153	0.469433
111.9	238.732	249.278	248.553		111.9	238.633	249.412	248.624		111.9	0.098588	-0.13382	-0.071442		261.9	-0.325716	-0.348707	0.494429	111.9	-0.059998	0.480285
112	238.72	249.269	248.539		112	238.63	249.412	248.626		112	0.089804	-0.14353	-0.086218		262	-0.329948	-0.358002	0.508356	112	-0.0598647	0.492293
112.1	238.708	249.257	248.527		112.1	238.627	249.412	248.627		112.1	0.081029	-0.155384	-0.099681		262.1	-0.333524	-0.360893	0.523104	112.1	-0.0571043	0.502661
112.2	238.695	249.243	248.518		112.2	238.624	249.412	248.628		112.2	0.070274	-0.169209	-0.110352		262.2	-0.333651	-0.358856	0.543108	112.2	-0.0497997	0.513628
112.3	238.684	249.24	248.508		112.3	238.621	249.412	248.629		112.3	0.062475	-0.172195	-0.121178		262.3	-0.334271	-0.359611	0.561295	112.3	-0.0441957	0.524523
112.4	238.675	249.246	248.502		112.4	238.618	249.412	248.631		112.4	0.056647	-0.166149	-0.129057		262.4	-0.335876	-0.362666	0.57358	112.4	-0.041654	0.532977
112.5	238.665	249.252	248.498		112.5	238.615	249.412	248.632		112.5	0.049515	-0.160267	-0.134472		262.5	-0.338302	-0.362755	0.584222	112.5	-0.038945	0.539817
112.6	238.651	249.256	248.496		112.6	238.612	249.412	248.633		112.6	0.039088	-0.155863	-0.137096		262.6	-0.342699	-0.357598	0.595029	112.6	-0.0350893	0.545749
112.7	238.639	249.259	248.497		112.7	238.609	249.412	248.635		112.7	0.030303	-0.153101	-0.137749		262.7	-0.351858	-0.352605	0.607304	112.7	-0.0323863	0.553988
112.8	238.632	249.261	248.502		112.8	238.606	249.412	248.636		112.8	0.025953	-0.150996	-0.134287		262.8	-0.359375	-0.339565	0.612363	112.8	-0.028859	0.555403
112.9	238.627	249.263	248.509		112.9	238.603	249.412	248.637		112.9	0.023912	-0.149876	-0.128371		262.9	-0.363115	-0.319628	0.612495	112.9	-0.023416	0.551144
113	238.624	249.265	248.507		113	238.6	249.412	248.639		113	0.023503	-0.147935	-0.131651		263	-0.367019	-0.305603	0.612955	113	-0.019889	0.548919
113.1	238.619	249.267	248.504		113.1	238.597	249.413	248.64		113.1	0.022273	-0.14583	-0.13641		263.1	-0.370933	-0.29321	0.611937	113.1	-0.017402	0.546407
113.2	238.616	249.272	248.502		113.2	238.594	249.413	248.641		113.2	0.022193	-0.140934	-0.139034		263.2	-0.371553	-0.287889	0.611567	113.2	-0.0159583	0.545061
113.3	238.609	249.28	248.497		113.3	238.591	249.413	248.643		113.3	0.018181	-0.132095	-0.145599		263.3	-0.368395	-0.293735	0.609563	113.3	-0.0175223	0.544353
113.4	238.597	249.293	248.49		113.4	238.588	249.413	248.644		113.4	0.008904	-0.11948	-0.153797		263.4	-0.367209	-0.301881	0.60756	113.4	-0.02051	0.544904
113.5	238.587	249.303	248.487		113.5	238.585	249.413	248.645		113.5	0.002254	-0.109153	-0.157899		263.5	-0.36323	-0.311669	0.611141	113.5	-0.0212527	0.548275
113.6	238.579	249.31	248.49		113.6	238.582	249.413	248.646		113.6	-0.003235	-0.102943	-0.156745		263.6	-0.356459	-0.325891	0.617011	113.6	-0.0217797	0.55342
113.7	238.569	249.317	248.492		113.7	238.579	249.413	248.648		113.7	-0.009392	-0.095418	-0.156085		263.7	-0.350017	-0.341755	0.621085	113.7	-0.0235623	0.558296
113.8	238.565	249.325	248.49		113.8	238.576	249.413	248.649		113.8	-0.010622	-0.088058	-0.15953		263.8	-0.342753	-0.355967	0.627786	113.8	-0.0236447	0.564194
113.9	238.565	249.331	248.488		113.9	238.573	249.413	248.65		113.9	-0.007746	-0.081847	-0.162144		263.9	-0.334176	-0.36904	0.640892	113.9	-0.0207747	0.573285
114	238.566	249.335	248.488		114	238.57	249.413	248.652		114	-0.003383	-0.077771	-0.163454		264	-0.32642	-0.382112	0.657108	114	-0.0171413	0.584581
114.1	238.571	249.337	248.484		114.1	238.567	249.413	248.653		114.1	0.00442	-0.075338	-0.169198		264.1	-0.319157	-0.392886	0.670707	114.1	-0.0137787	0.593927
114.2	238.577	249.34	248.478		114.2	238.564	249.413	248.654		114.2	0.013537	-0.072905	-0.17642		264.2	-0.311237	-0.398075	0.689068	114.2	-0.006748	0.604157
114.3	238.578	249.342	248.475		114.3	238.56	249.413	248.656		114.3	0.017726	-0.070471	-0.180193		264.3	-0.299539	-0.401294	0.710221	114.3	0.00312933	0.614469
114.4	238.575	249.346	248.476		114.4	238.557	249.413	248.657		114.4	0.017492	-0.067381	-0.181329		264.4	-0.288991	-0.403846	0.728572	114.4	0.0119117	0.623297
114.5	238.577	249.353	248.479		114.5	238.554	249.413	248.658		114.5	0.022338	-0.060185	-0.179683		264.5	-0.280085	-0.402795	0.750875	114.5	0.022665	0.633626
114.6	238.583	249.361	248.488		114.6	238.551	249.413	248.66		114.6	0.031619	-0.051511	-0.171304		264.6	-0.267074	-0.393368	0.76858	114.6	0.036046	0.637528
114.7	238.589	249.371	248.5		114.7	238.548	249.413	248.661		114.7	0.041074	-0.041523	-0.161118		264.7	-0.258497	-0.376715	0.784478	114.7	0.0497553	0.639028
114.8	238.598	249.384	248.504		114.8	238.545	249.413	248.662		114.8	0.052654	-0.029071	-0.157993		264.8	-0.254354	-0.351851	0.801679	114.8	0.065158	0.639706
114.9	238.609	249.393	248.501		114.9	238.542	249.413	248.663		114.9	0.067025	-0.019894	-0.162085		264.9	-0.248568	-0.318939	0.811008	114.9	0.081167	0.633039
115	238.619	249.4	248.491		115	238.539	249.413	248.665		115	0.079426	-0.013191	-0.173906		265	-0.245739	-0.287824	0.816724	115	0.094387	0.625916
115.1	238.62	249.407	248.474		115.1	238.536	249.413	248.666		115.1	0.084119	-0.006159	-0.192296		265.1	-0.246195	-0.264767	0.821782	115.1	0.103607	0.622027
115.2	238.618	249.415	248.45		115.2	238.533	249.413	248.667		115.2	0.084531	0.002022	-0.217747		265.2	-0.245182	-0.244993	0.83028	115.2	0.113368	0.620864
115.3	238.616	249.42	248.429		115.3	238.53	249.413	248.669		115.3	0.0856	0.007083	-0.239257		265.3	-0.24186	-0.225384	0.842236	115.3	0.124997	0.621202
115.4	238.608	249.42	248.414		115.4	238.527	249.413	248.67		115.4	0.080593	0.006396	-0.256005		265.4	-0.239031	-0.206597	0.851401	115.4	0.135258	0.62041
115.5	238.6	249.42	248.4		115.5	238.524	249.413	248.671		115.5	0.075596	0.007187	-0.271264		265.5	-0.235052	-0.189615	0.85531	115.5	0.143548	0.616823
115.6	238.6	249.425	248.391		115.6	238.521	249.413	248.673		115.6	0.079128	0.011427	-0.281278		265.6	-0.224504	-0.176073	0.859055	115.6	0.152826	0.612091
115.7	238.599	249.428	248.383		115.7	238.518	249.413	248.674		115.7	0.081019	0.014518	-0.291128		265.7	-0.208208	-0.165168	0.870016	115.7	0.165547	0.610468
115.8	238.595	249.429	248.37		115.8	238.515	249.413	248.675		115.8	0.080117	0.01613	-0.30492		265.8	-0.191912	-0.161325	0.884436	115.8	0.177066	0.612791
115.9	238.596	249.432	248.36		115.9	238.512	249.413	248.677		115.9	0.083989	0.018235	-0.31674		265.9	-0.175288	-0.16208	0.893765	115.9	0.185466	0.613441
116	238.602	249.436	248.356		116	238.509	249.413	248.678		116	0.093105	0.022639	-0.321817		266	-0.155707	-0.161358	0.89948	116	0.194138	0.61085
116.1	238.604	249.442	248.352		116.1	238.506	249.413	248.679		116.1	0.09828	0.028521	-0.327233		266.1	-0.136784	-0.163919	0.909456	116.1	0.202918	0.612031
116.2	238.606	249.446	248.351		116.2	238.503	249.413	248.68		116.2	0.102972	0.032597	-0.329857		266.2	-0.124429	-0.168616	0.919934	116.2	0.208963	0.616115
116.3	238.607	249.447	248.354		116.3	238.5	249.413	248.682		116.3	0.107819	0.033552	-0.327882		266.3	-0.113389	-0.164106	0.927128	116.3	0.216544	0.615906
116.4	238.603	249.449	248.363		116.4	238.497	249.413	248.683		116.4	0.106589	0.035667	-0.32016		266.4	-0.102512	-0.151559	0.939249	116.4	0.228393	0.616108
116.5	238.595	249.45	248.377		116.5	238.494	249.413	248.684		116.5	0.101746	0.036459	-0.3075		266.5	-0.096563	-0.140326	0.952016	116.5	0.238376	0.618418
116.6	238.587	249.451	248.395		116.6	238.49	249.414	248.686		116.6	0.096913	0.037742	-0.291074		266.6	-0.090777	-0.131392	0.961509	116.6	0.246447	0.619595
116.7	238.579	249.457	248.417		116.7	238.487	249.414	248.687		116.7	0.091577	0.043296	-0.269884		266.7	-0.083678	-0.123443	0.973958	116.7	0.255612	0.622423
116.8	238.566	249.462	248.441		116.8	238.484	249.414	248.688		116.8	0.081807	0.048522	-0.247053		266.8	-0.0774	-0.11845	0.982466	116.8	0.262205	0.624102
116.9	238.552	249.467	248.461		116.9	238.481	249.414	248.69		116.9	0.070231	0.053254	-0.22882		266.9	-0.068166	-0.114433	0.98965	116.9	0.269017	0.624515
117	238.541	249.475	248.481		117	238.478	249.414	248.691		117	0.06277	0.061271	-0.210412		267	-0.0499	-0.112561	1.00423	117	0.280591	0.627476
117.1	238.534	249.486	248.504		117.1	238.475	249.414	248.692		117.1	0.058584	0.072245	-0.188402		267.1	-0.02687	-0.113316	1.01931	117.1	0.293042	0.630451
117.2	238.525	249.499	248.525		117.2	238.472	249.414	248.694		117.2	0.05292	0.085189	-0.168362		267.2	-0.008439	-0.117028	1.03012	117.2	0.30155	0.633289
117.3	238.521	249.514	248.545		117.3	238.469	249.414	248.695		117.3	0.051855	0.099939	-0.149636		267.3	0.002591	-0.124188	1.03632	117.3	0.304906	0.636583
117.4	238.52	249.524	248.565		117.4	238.466	249.414	248.696		117.4	0.054083	0.110091	-0.130746		267.4	0.008048	-0.133483	1.04121	117.4	0.305258	0.641269
117.5	238.513	249.536	248.586		117.5	238.465	249.414	248.697		117.5	0.04823	0.121722	-0.111692		267.5	0.006772	-0.143918	1.04348	117.5	0.30211	0.646448
117.6	238.506	249.55	248.603		117.6	238.467	249.414	248.699		117.6	0.03953	0.136636	-0.095912		267.6	0.000732	-0.155184	1.03589	117.6	0.293813	0.647369
117.7	238.504	249.566	248.62		117.7	238.468	249.414	248.7		117.7	0.036085	0.152372	-0.080471		267.7	-0.005799	-0.168092	1.02517	117.7	0.283761	0.647189
117.8	238.503	249.584	248.638		117.8	238.469	249.414	248.701		117.8	0.033471	0.169761	-0.063387		267.8	-0.012988	-0.17591	1.01463	117.8	0.275244	0.645488
117.9	238.498	249.599	248.655		117.9	238.47	249.414	248.703		117.9	0.027727	0.184675	-0.047453		267.9	-0.023133	-0.179457	1.00474	117.9	0.267385	0.643338
118	238.495	249.607	248.671		118	238.472	249.414	248.704		118	0.023296	0.193514	-0.033161		268	-0.032621	-0.180541	0.995187	118	0.260675	0.640391
118.1	238.494	249.608	248.683		118.1	238.473	249.414	248.705		118.1	0.021011	0.193812	-0.022144		268.1	-0.038988	-0.180136	0.990556	118.1	0.257144	0.639062
118.2	238.49	249.597	248.693		118.2	238.474	249.414	248.707		118.2	0.015595	0.182779	-0.013601		268.2	-0.045356	-0.184669	0.991335	118.2	0.25377	0.642537
118.3	238.485	249.583	248.703		118.3	238.476	249.414	248.708		118.3	0.008866	0.168789	-0.005057		268.3	-0.052216	-0.1938	0.989168	118.3	0.247717	0.646006
118.4	238.478	249.568	248.71		118.4	238.477	249.414	248.709		118.4	0.000997	0.153486	0.001023		268.4	-0.056449	-0.202767	0.987986	118.4	0.242923	0.649377
118.5	238.467	249.55	248.72		118.5	238.478	249.414	248.711		118.5	-0.011317	0.136376	0.009896		268.5	-0.057725	-0.216168	0.989596	118.5	0.238568	0.655217
118.6	238.455	249.534	248.733		118.6	238.48	249.414	248.712		118.6	-0.025108	0.119924	0.020913		268.6	-0.062779	-0.229569	0.992674	118.6	0.233442	0.662782
118.7	238.441	249.518	248.74		118.7	238.481	249.414	248.713		118.7	-0.039546	0.103799	0.0265		268.7	-0.062742	-0.23558	0.994941	118.7	0.232206	0.666177
118.8	238.429	249.504	248.743		118.8	238.482	249.414	248.714		118.8	-0.053338	0.090138	0.028146		268.8	-0.056628	-0.240102	0.996058	118.8	0.233109	0.667071
118.9	238.417	249.49	248.741		118.9	238.484	249.414	248.716		118.9	-0.066308	0.075985	0.025194		268.9	-0.053471	-0.249397	0.997832	118.9	0.231655	0.670722
119	238.406	249.477	248.735		119	238.485	249.414	248.717		119	-0.07894	0.062816	0.018136		269	-0.050641	-0.260006	1.00239	119	0.230581	0.676553
119.1	238.399	249.465	248.729		119.1	238.486	249.414	248.718		119.1	-0.087311	0.050798	0.010431		269.1	-0.044692	-0.270451	1.00794	119.1	0.230932	0.68231
119.2	238.389	249.454	248.722		119.2	238.487	249.414	248.72		119.2	-0.098311	0.039282	0.002059		269.2	-0.033815	-0.281882	1.01546	119.2	0.233255	0.688673
119.3	238.376	249.443	248.719		119.3	238.489	249.414	248.721		119.3	-0.112913	0.029069	-0.002371		269.3	-0.020157	-0.289535	1.0243	119.3	0.238202	0.693975
119.4	238.369	249.436	248.72		119.4	238.49	249.414	248.722		119.4	-0.121285	0.021978	-0.001874		269.4	-0.007146	-0.294057	1.02968	119.4	0.242824	0.69637
119.5	238.366	249.431	248.724		119.5	238.491	249.414	248.724		119.5	-0.125387	0.016528	0.000264		269.5	0.005866	-0.293006	1.03523	119.5	0.249362	0.696792
119.6	238.358	249.422	248.731		119.6	238.493	249.414	248.725		119.6	-0.134734	0.007958	0.006509		269.6	0.0151	-0.289984	1.04012	119.6	0.255079	0.69677
119.7	238.353	249.414	248.741		119.7	238.494	249.414	248.726		119.7	-0.140971	4.5e-05	0.014734		269.7	0.020885	-0.28959	1.0437	119.7	0.258332	0.697641
119.8	238.355	249.407	248.753		119.8	238.495	249.414	248.728		119.8	-0.139982	-0.007704	0.025249		269.8	0.027327	-0.283612	1.04711	119.8	0.263608	0.696115
119.9	238.357	249.399	248.764		119.9	238.497	249.415	248.729		119.9	-0.139311	-0.015945	0.034942		269.9	0.03262	-0.269587	1.04543	119.9	0.269489	0.688767
120	238.36	249.392	248.769		120	238.498	249.415	248.73		120	-0.137829	-0.02238	0.038887		270	0.034135	-0.254073	1.0413	120	0.273786	0.680125
120.1	238.366	249.386	248.772		120.1	238.499	249.415	248.731		120.1	-0.132899	-0.028486	0.040041
120.2	238.372	249.379	248.773		120.2	238.501	249.415	248.733		120.2	-0.128615	-0.035414	0.040547
120.3	238.379	249.376	248.772		120.3	238.502	249.415	248.734		120.3	-0.12237	-0.038564	0.038088
120.4	238.387	249.376	248.77		120.4	238.503	249.415	248.735		120.4	-0.115962	-0.038923	0.034478
120.5	238.392	249.371	248.768		120.5	238.504	249.415	248.737		120.5	-0.112827	-0.043551	0.031526
120.6	238.395	249.366	248.769		120.6	238.506	249.415	248.738		120.6	-0.11036	-0.049165	0.031201
120.7	238.4	249.367	248.772		120.7	238.507	249.415	248.739		120.7	-0.106908	-0.047871	0.032529
120.8	238.403	249.368	248.774		120.8	238.508	249.415	248.741		120.8	-0.104923	-0.046751	0.033026
120.9	238.403	249.369	248.777		120.9	238.51	249.415	248.742		120.9	-0.106561	-0.046289	0.035329
121	238.401	249.372	248.785		121	238.511	249.415	248.743		121	-0.110006	-0.043198	0.041902
121.1	238.398	249.372	248.793		121.1	238.512	249.415	248.745		121.1	-0.114427	-0.042571	0.04831
121.2	238.395	249.375	248.799		121.2	238.514	249.415	248.746		121.2	-0.118529	-0.039974	0.053251
121.3	238.389	249.378	248.806		121.3	238.515	249.415	248.747		121.3	-0.126079	-0.036719	0.05851
121.4	238.383	249.385	248.808		121.4	238.516	249.415	248.748		121.4	-0.133292	-0.029687	0.059664
121.5	238.378	249.399	248.807		121.5	238.518	249.415	248.75		121.5	-0.139693	-0.016415	0.057697
121.6	238.372	249.415	248.804		121.6	238.519	249.415	248.751		121.6	-0.146586	0.000471	0.052445
121.7	238.37	249.433	248.795		121.7	238.52	249.415	248.752		121.7	-0.150186	0.018177	0.042924
121.8	238.371	249.454	248.781		121.8	238.521	249.415	248.754		121.8	-0.150018	0.038676	0.0275
121.9	238.374	249.475	248.765		121.9	238.523	249.415	248.755		121.9	-0.148536	0.059831	0.010424
122	238.378	249.491	248.753		122	238.524	249.415	248.756		122	-0.146058	0.075567	-0.003696
122.1	238.384	249.507	248.744		122.1	238.525	249.415	248.758		122.1	-0.141456	0.091477	-0.014038
122.2	238.389	249.523	248.74		122.2	238.527	249.415	248.759		122.2	-0.137511	0.108199	-0.01929
122.3	238.394	249.535	248.74		122.3	238.528	249.415	248.76		122.3	-0.133884	0.119829	-0.020754
122.4	238.401	249.54	248.74		122.4	238.529	249.415	248.762		122.4	-0.128296	0.124562	-0.021407
122.5	238.408	249.545	248.739		122.5	238.531	249.415	248.763		122.5	-0.122216	0.129787	-0.023702
122.6	238.414	249.548	248.737		122.6	238.532	249.415	248.764		122.6	-0.11744	0.133041	-0.027476
122.7	238.417	249.55	248.733		122.7	238.533	249.415	248.766		122.7	-0.116615	0.13449	-0.03207
122.8	238.415	249.552	248.728		122.8	238.535	249.415	248.767		122.8	-0.119567	0.136923	-0.03879
122.9	238.413	249.558	248.726		122.9	238.536	249.415	248.768		122.9	-0.123176	0.142641	-0.042071
123	238.405	249.563	248.73		123	238.537	249.415	248.769		123	-0.132195	0.14803	-0.039111
123.1	238.394	249.563	248.738		123.1	238.538	249.415	248.771		123.1	-0.144016	0.147344	-0.032702
123.2	238.383	249.562	248.749		123.2	238.54	249.415	248.772		123.2	-0.156493	0.146985	-0.02268
123.3	238.37	249.568	248.764		123.3	238.541	249.416	248.773		123.3	-0.170767	0.152046	-0.008871
123.4	238.354	249.574	248.777		123.4	238.542	249.416	248.775		123.4	-0.1885	0.15875	0.002136
123.5	238.338	249.584	248.784		123.5	238.544	249.416	248.776		123.5	-0.206069	0.168583	0.007888
123.6	238.327	249.598	248.79		123.6	238.545	249.416	248.777		123.6	-0.217715	0.182677	0.012983
123.7	238.322	249.607	248.796		123.7	238.546	249.416	248.779		123.7	-0.22428	0.191187	0.017092
123.8	238.317	249.609	248.8		123.8	238.548	249.416	248.78		123.8	-0.230353	0.193292	0.020216
123.9	238.314	249.604	248.803		123.9	238.549	249.416	248.781		123.9	-0.234445	0.188006	0.021544
124	238.316	249.592	248.807		124	238.55	249.416	248.782		124	-0.234605	0.176152	0.02434
124.1	238.314	249.578	248.81		124.1	238.552	249.416	248.784		124.1	-0.237722	0.162655	0.026314
124.2	238.312	249.562	248.812		124.2	238.553	249.416	248.785		124.2	-0.240336	0.146367	0.026482
124.3	238.315	249.545	248.813		124.3	238.554	249.416	248.786		124.3	-0.238689	0.129257	0.02665
124.4	238.322	249.53	248.809		124.4	238.555	249.416	248.788		124.4	-0.233595	0.113954	0.021573
124.5	238.324	249.519	248.803		124.5	238.557	249.416	248.789		124.5	-0.23276	0.103085	0.014187
124.6	238.327	249.512	248.802		124.6	238.558	249.416	248.79		124.6	-0.230949	0.095829	0.011234
124.7	238.335	249.508	248.802		124.7	238.559	249.416	248.792		124.7	-0.224541	0.091693	0.010253
124.8	238.338	249.507	248.805		124.8	238.561	249.416	248.793		124.8	-0.222392	0.090842	0.012228
124.9	238.341	249.511	248.806		124.9	238.562	249.416	248.794		124.9	-0.220581	0.095246	0.01142
125	238.349	249.527	248.804		125	238.563	249.416	248.796		125	-0.214665	0.110992	0.008632
125.1	238.352	249.542	248.806		125.1	238.565	249.416	248.797		125.1	-0.213009	0.126399	0.008636
125.2	238.35	249.551	248.808		125.2	238.566	249.416	248.798		125.2	-0.215633	0.134909	0.009625
125.3	238.352	249.555	248.808		125.3	238.567	249.416	248.8		125.3	-0.214972	0.139313	0.008151
125.4	238.358	249.55	248.807		125.4	238.568	249.416	248.801		125.4	-0.21036	0.1337	0.00603
125.5	238.363	249.535	248.812		125.5	238.57	249.416	248.802		125.5	-0.207236	0.118725	0.009811
125.6	238.366	249.518	248.82		125.6	238.571	249.416	248.803		125.6	-0.205097	0.102108	0.01622
125.7	238.372	249.503	248.828		125.7	238.572	249.416	248.805		125.7	-0.200649	0.087133	0.023285
125.8	238.379	249.489	248.833		125.8	238.574	249.416	248.806		125.8	-0.194897	0.072815	0.027231
125.9	238.384	249.481	248.837		125.9	238.575	249.416	248.807		125.9	-0.190624	0.064574	0.029369
126	238.391	249.48	248.837		126	238.576	249.416	248.809		126	-0.185026	0.063394	0.028726
126.1	238.402	249.477	248.83		126.1	238.578	249.416	248.81		126.1	-0.17599	0.060244	0.020519
126.2	238.408	249.472	248.821		126.2	238.579	249.416	248.81		126.2	-0.171223	0.056108	0.010688
126.3	238.409	249.465	248.809		126.3	238.58	249.416	248.811		126.3	-0.171209	0.048523	-0.001894
126.4	238.407	249.455	248.795		126.4	238.582	249.416	248.811		126.4	-0.17449	0.038321	-0.015789
126.5	238.396	249.442	248.778		126.5	238.583	249.416	248.811		126.5	-0.186639	0.025317	-0.032979
126.6	238.379	249.425	248.76		126.6	238.584	249.416	248.811		126.6	-0.205183	0.009029	-0.051144
126.7	238.362	249.413	248.747		126.7	238.585	249.416	248.811		126.7	-0.22308	-0.003319	-0.063889
126.8	238.346	249.402	248.734		126.8	238.587	249.417	248.811		126.8	-0.240649	-0.014516	-0.076635
126.9	238.315	249.392	248.722		126.9	238.588	249.417	248.811		126.9	-0.272824	-0.024236	-0.088898
127	238.31	249.389	248.712		127	238.589	249.417	248.811		127	-0.279717	-0.028043	-0.099016
127.1	238.306	249.389	248.701		127.1	238.591	249.417	248.811		127.1	-0.284476	-0.02758	-0.109955
127.2	238.305	249.394	248.694		127.2	238.592	249.417	248.811		127.2	-0.286597	-0.022519	-0.117774
127.3	238.309	249.402	248.69		127.3	238.593	249.417	248.812		127.3	-0.284623	-0.014338	-0.121825
127.4	238.31	249.409	248.685		127.4	238.595	249.417	248.812		127.4	-0.284455	-0.00747	-0.126195
127.5	238.312	249.416	248.684		127.5	238.596	249.417	248.812		127.5	-0.283784	-0.000602	-0.12728
127.6	238.317	249.422	248.689		127.6	238.597	249.417	248.812		127.6	-0.279839	0.005444	-0.122618
127.7	238.329	249.432	248.692		127.7	238.599	249.417	248.812		127.7	-0.269653	0.014775	-0.119772
127.8	238.339	249.438	248.691		127.8	238.6	249.417	248.812		127.8	-0.261263	0.021508	-0.120857
127.9	238.345	249.435	248.694		127.9	238.601	249.417	248.812		127.9	-0.256004	0.018592	-0.118494
128	238.351	249.43	248.698		128	238.602	249.417	248.812		128	-0.25173	0.013048	-0.114324
128.1	238.351	249.423	248.699		128.1	238.604	249.417	248.812		128.1	-0.252373	0.006355	-0.113448
128.2	238.349	249.413	248.701		128.2	238.605	249.417	248.812		128.2	-0.256147	-0.004116	-0.111249
128.3	238.347	249.402	248.705		128.3	238.606	249.417	248.813		128.3	-0.259756	-0.014586	-0.108065
128.4	238.349	249.393	248.707		128.4	238.608	249.417	248.813		128.4	-0.258428	-0.023907	-0.105701
128.5	238.354	249.389	248.711		128.5	238.609	249.417	248.813		128.5	-0.255468	-0.027644	-0.10187
128.6	238.358	249.386	248.713		128.6	238.61	249.416	248.813		128.6	-0.252016	-0.030725	-0.099835
128.7	238.367	249.378	248.716		128.7	238.612	249.416	248.813		128.7	-0.245104	-0.038403	-0.096814
128.8	238.373	249.37	248.717		128.8	238.613	249.416	248.813		128.8	-0.239845	-0.046575	-0.096586
128.9	238.377	249.36	248.713		128.9	238.614	249.416	248.813		128.9	-0.237706	-0.055896	-0.100145
129	238.379	249.35	248.716		129	238.616	249.416	248.813		129	-0.236872	-0.066541	-0.097617
129.1	238.384	249.339	248.726		129.1	238.617	249.416	248.813		129.1	-0.233255	-0.077668	-0.087699
129.2	238.39	249.33	248.738		129.2	238.618	249.416	248.814		129.2	-0.228488	-0.086168	-0.075492
129.3	238.391	249.322	248.752		129.3	238.619	249.416	248.814		129.3	-0.228146	-0.094175	-0.061304
129.4	238.391	249.314	248.769		129.4	238.621	249.416	248.814		129.4	-0.229784	-0.10169	-0.044324
129.5	238.39	249.315	248.781		129.5	238.622	249.416	248.814		129.5	-0.231587	-0.100829	-0.032928
129.6	238.383	249.325	248.791		129.6	238.623	249.416	248.814		129.6	-0.240113	-0.091264	-0.023349
129.7	238.374	249.333	248.806		129.7	238.625	249.416	248.814		129.7	-0.250948	-0.083341	-0.008176
129.8	238.369	249.339	248.825		129.8	238.626	249.416	248.814		129.8	-0.257185	-0.076896	0.010446
129.9	238.363	249.347	248.839		129.9	238.627	249.416	248.814		129.9	-0.264562	-0.069137	0.024963
130	238.359	249.35	248.851		130	238.629	249.416	248.814		130	-0.269156	-0.066305	0.036513
130.1	238.362	249.348	248.861		130.1	238.63	249.416	248.814		130.1	-0.267674	-0.067579	0.046267
130.2	238.37	249.345	248.863		130.2	238.631	249.416	248.815		130.2	-0.26142	-0.071152	0.048466
130.3	238.376	249.346	248.864		130.3	238.633	249.416	248.815		130.3	-0.256489	-0.069808	0.049187
130.4	238.384	249.351	248.866		130.4	238.634	249.416	248.815		130.4	-0.25008	-0.06517	0.051705
130.5	238.399	249.358	248.864		130.5	238.635	249.416	248.815		130.5	-0.23661	-0.058068	0.049306
130.6	238.412	249.367	248.862		130.6	238.636	249.416	248.815		130.6	-0.224772	-0.048831	0.047071
130.7	238.421	249.373	248.863		130.7	238.638	249.416	248.815		130.7	-0.217213	-0.042879	0.047792
130.8	238.43	249.382	248.864		130.8	238.639	249.416	248.815		130.8	-0.209326	-0.033314	0.048667
130.9	238.441	249.396	248.863		130.9	238.64	249.416	248.815		130.9	-0.199787	-0.019478	0.048239
131	238.45	249.413	248.86		131	238.642	249.416	248.815		131	-0.191408	-0.00203	0.044197
131.1	238.456	249.432	248.858		131.1	238.643	249.415	248.815		131.1	-0.187134	0.016075	0.042126
131.2	238.462	249.449	248.857		131.2	238.644	249.415	248.816		131.2	-0.182193	0.033195	0.041195
131.3	238.466	249.463	248.849		131.3	238.646	249.415	248.816		131.3	-0.179233	0.047358	0.033541
131.4	238.464	249.472	248.841		131.4	238.647	249.415	248.816		131.4	-0.182678	0.056595	0.025722
131.5	238.462	249.478	248.835		131.5	238.648	249.415	248.816		131.5	-0.185785	0.062876	0.019217
131.6	238.461	249.481	248.827		131.6	238.65	249.415	248.816		131.6	-0.18808	0.065369	0.010567
131.7	238.459	249.483	248.819		131.7	238.651	249.415	248.816		131.7	-0.19169	0.067544	0.003077
131.8	238.457	249.481	248.816		131.8	238.652	249.415	248.816		131.8	-0.195453	0.06627	-0.000636
131.9	238.459	249.479	248.812		131.9	238.653	249.415	248.816		131.9	-0.194135	0.063519	-0.004021
132	238.463	249.478	248.808		132	238.655	249.415	248.816		132	-0.191504	0.063066	-0.008401
132.1	238.465	249.474	248.803		132.1	238.656	249.415	248.816		132.1	-0.191162	0.058836	-0.013099
132.2	238.47	249.464	248.799		132.2	238.657	249.415	248.817		132.2	-0.187216	0.048694	-0.017797
132.3	238.476	249.453	248.794		132.3	238.659	249.415	248.817		132.3	-0.182942	0.03773	-0.022506
132.4	238.481	249.442	248.793		132.4	238.66	249.415	248.817		132.4	-0.178494	0.026931	-0.023427
132.5	238.489	249.43	248.795		132.5	238.661	249.415	248.817		132.5	-0.172743	0.014818	-0.021885
132.6	238.491	249.418	248.797		132.6	238.663	249.415	248.817		132.6	-0.171589	0.003198	-0.019521
132.7	238.493	249.406	248.799		132.7	238.664	249.415	248.817		132.7	-0.170918	-0.009243	-0.018153
132.8	238.497	249.389	248.804		132.8	238.665	249.415	248.817		132.8	-0.167959	-0.025626	-0.013162
132.9	238.501	249.367	248.814		132.9	238.667	249.415	248.817		132.9	-0.165163	-0.047931	-0.003408
133	238.508	249.343	248.822		133	238.668	249.415	248.817		133	-0.159729	-0.071376	0.004375
133.1	238.515	249.319	248.83		133.1	238.669	249.415	248.818		133.1	-0.154306	-0.096134	0.01264
133.2	238.522	249.293	248.836		133.2	238.67	249.415	248.818		133.2	-0.148554	-0.122042	0.018617
133.3	238.535	249.273	248.84		133.3	238.672	249.415	248.818		133.3	-0.137044	-0.141874	0.021965
133.4	238.547	249.26	248.839		133.4	238.673	249.415	248.818		133.4	-0.126202	-0.154808	0.021373
133.5	238.553	249.254	248.834		133.5	238.674	249.415	248.818		133.5	-0.121599	-0.160188	0.015679
133.6	238.558	249.257	248.828		133.6	238.676	249.415	248.818		133.6	-0.11748	-0.157356	0.010159
133.7	238.565	249.267	248.824		133.7	238.677	249.414	248.818		133.7	-0.111892	-0.147462	0.005625
133.8	238.569	249.279	248.822		133.8	238.678	249.414	248.818		133.8	-0.109261	-0.135269	0.00339
133.9	238.571	249.289	248.819		133.9	238.68	249.414	248.818		133.9	-0.10859	-0.125704	0.000817
134	238.576	249.299	248.82		134	238.681	249.414	248.818		134	-0.104973	-0.115153	0.001867
134.1	238.574	249.31	248.826		134.1	238.682	249.414	248.819		134.1	-0.107761	-0.104274	0.00735
134.2	238.569	249.315	248.828		134.2	238.683	249.414	248.819		134.2	-0.114809	-0.098825	0.009385
134.3	238.569	249.315	248.829		134.3	238.685	249.414	248.819		134.3	-0.115626	-0.098785	0.010589
134.4	238.573	249.312	248.828		134.4	238.686	249.414	248.819		134.4	-0.113159	-0.102029	0.009504
134.5	238.572	249.309	248.828		134.5	238.687	249.414	248.819		134.5	-0.114952	-0.104781	0.009075
134.6	238.572	249.305	248.834		134.6	238.689	249.414	248.819		134.6	-0.116426	-0.109175	0.014559
134.7	238.575	249.298	248.842		134.7	238.69	249.414	248.819		134.7	-0.114616	-0.116525	0.022496
134.8	238.576	249.282	248.849		134.8	238.691	249.414	248.819		134.8	-0.115095	-0.131759	0.029787
134.9	238.58	249.275	248.859		134.9	238.693	249.414	248.819		134.9	-0.112135	-0.139109	0.039704
135	238.588	249.269	248.868		135	238.694	249.414	248.819		135	-0.105562	-0.144653	0.048309
135.1	238.598	249.262	248.872		135.1	238.695	249.414	248.82		135.1	-0.097172	-0.151675	0.052633
135.2	238.604	249.255	248.874		135.2	238.697	249.414	248.82		135.2	-0.092242	-0.159353	0.054668
135.3	238.611	249.252	248.877		135.3	238.698	249.414	248.82		135.3	-0.087147	-0.162269	0.057031
135.4	238.621	249.245	248.88		135.4	238.699	249.414	248.82		135.4	-0.077936	-0.168306	0.06038
135.5	238.63	249.239	248.884		135.5	238.7	249.414	248.82		135.5	-0.070049	-0.174517	0.064047
135.6	238.639	249.241	248.892		135.6	238.702	249.414	248.82		135.6	-0.062984	-0.17267	0.071666
135.7	238.643	249.245	248.904		135.7	238.703	249.414	248.82		135.7	-0.059849	-0.169181	0.084212
135.8	238.646	249.25	248.916		135.8	238.704	249.414	248.82		135.8	-0.058039	-0.163229	0.095598
135.9	238.65	249.256	248.931		135.9	238.706	249.414	248.82		135.9	-0.056064	-0.157441	0.110935
136	238.655	249.261	248.946		136	238.707	249.414	248.82		136	-0.051945	-0.152638	0.125616
136.1	238.663	249.263	248.956		136.1	238.708	249.414	248.821		136.1	-0.0457	-0.150792	0.135533
136.2	238.669	249.259	248.967		136.2	238.71	249.413	248.821		136.2	-0.040606	-0.154036	0.146591
136.3	238.676	249.263	248.976		136.3	238.711	249.413	248.821		136.3	-0.034844	-0.150219	0.155688
136.4	238.685	249.275	248.981		136.4	238.712	249.413	248.821		136.4	-0.02745	-0.138847	0.16035
136.5	238.693	249.29	248.98		136.5	238.714	249.413	248.821		136.5	-0.02022	-0.12337	0.158937
136.6	238.701	249.301	248.973		136.6	238.715	249.413	248.821		136.6	-0.013473	-0.112162	0.151436
136.7	238.709	249.306	248.966		136.7	238.716	249.413	248.821		136.7	-0.007228	-0.107524	0.144603
136.8	238.717	249.311	248.96		136.8	238.717	249.413	248.821		136.8	-0.000327	-0.102567	0.138591
136.9	238.725	249.312	248.954		136.9	238.719	249.413	248.821		136.9	0.006421	-0.101542	0.132907
137	238.732	249.312	248.958		137	238.72	249.413	248.822		137	0.012172	-0.101338	0.136738
137.1	238.738	249.317	248.965		137.1	238.721	249.413	248.822		137.1	0.01661	-0.095714	0.143372
137.2	238.739	249.32	248.969		137.2	238.723	249.413	248.822		137.2	0.015967	-0.093046	0.147213
137.3	238.736	249.32	248.977		137.3	238.724	249.413	248.822		137.3	0.011865	-0.093006	0.155325
137.4	238.73	249.321	248.985		137.4	238.725	249.413	248.822		137.4	0.004643	-0.091652	0.162933
137.5	238.724	249.319	248.988		137.5	238.727	249.413	248.822		137.5	-0.003062	-0.094404	0.165625
137.6	238.715	249.314	248.991		137.6	238.728	249.413	248.822		137.6	-0.012583	-0.098963	0.169138
137.7	238.703	249.308	248.997		137.7	238.729	249.413	248.822		137.7	-0.026539	-0.105328	0.175115
137.8	238.694	249.301	249.005		137.8	238.731	249.413	248.822		137.8	-0.036389	-0.111857	0.182724
137.9	238.691	249.293	249.009		137.9	238.732	249.413	248.822		137.9	-0.040973	-0.119864	0.187058
138	238.688	249.28	249.011		138	238.733	249.413	248.823		138	-0.045075	-0.132798	0.188436
138.1	238.691	249.272	249.016		138.1	238.734	249.413	248.823		138.1	-0.043429	-0.141144	0.192934
138.2	238.699	249.265	249.021		138.2	238.736	249.413	248.823		138.2	-0.03701	-0.147344	0.19808
138.3	238.703	249.258	249.023		138.3	238.737	249.413	248.823		138.3	-0.033722	-0.154859	0.200443
138.4	238.708	249.249	249.031		138.4	238.738	249.413	248.823		138.4	-0.029941	-0.163851	0.207733
138.5	238.716	249.235	249.039		138.5	238.74	249.413	248.823		138.5	-0.023193	-0.177278	0.216009
138.6	238.725	249.219	249.046		138.6	238.741	249.413	248.823		138.6	-0.015799	-0.193825	0.222961
138.7	238.728	249.2	249.058		138.7	238.742	249.413	248.823		138.7	-0.014646	-0.212836	0.234685
138.8	238.73	249.186	249.068		138.8	238.744	249.412	248.823		138.8	-0.013975	-0.226098	0.244932
138.9	238.736	249.183	249.079		138.9	238.745	249.412	248.823		138.9	-0.009209	-0.229835	0.255989
139	238.739	249.186	249.091		139	238.746	249.412	248.824		139	-0.006906	-0.226182	0.267057
139.1	238.741	249.199	249.097		139.1	238.748	249.412	248.824		139.1	-0.006563	-0.213497	0.27369
139.2	238.746	249.218	249.094		139.2	238.749	249.412	248.824		139.2	-0.002782	-0.194406	0.270634
139.3	238.751	249.24	249.084		139.3	238.75	249.412	248.824		139.3	0.00067	-0.172524	0.260013
139.4	238.753	249.258	249.071		139.4	238.751	249.412	248.824		139.4	0.001341	-0.1541	0.246939
139.5	238.754	249.28	249.055		139.5	238.753	249.412	248.824		139.5	0.001181	-0.132054	0.230909
139.6	238.757	249.304	249.036		139.6	238.754	249.412	248.824		139.6	0.003319	-0.107708	0.211923
139.7	238.764	249.324	249.015		139.7	238.755	249.412	248.824		139.7	0.008589	-0.088453	0.190956
139.8	238.771	249.34	248.998		139.8	238.757	249.412	248.824		139.8	0.01434	-0.072155	0.173448
139.9	238.783	249.351	248.978		139.9	238.758	249.412	248.824		139.9	0.025262	-0.060619	0.153476
140	238.792	249.357	248.955		140	238.761	249.412	248.825		140	0.031686	-0.055159	0.130055
140.1	238.795	249.356	248.933		140.1	238.763	249.412	248.825		140.1	0.031879	-0.056104	0.10876
140.2	238.803	249.352	248.917		140.2	238.765	249.412	248.825		140.2	0.037975	-0.059842	0.091744
140.3	238.815	249.351	248.899		140.3	238.767	249.412	248.825		140.3	0.047355	-0.06128	0.074072
140.4	238.818	249.348	248.883		140.4	238.77	249.412	248.825		140.4	0.048205	-0.063703	0.057878
140.5	238.818	249.347	248.873		140.5	238.772	249.412	248.825		140.5	0.045925	-0.064648	0.047914
140.6	238.822	249.348	248.861		140.6	238.774	249.412	248.825		140.6	0.047433	-0.063787	0.035661
140.7	238.823	249.347	248.851		140.7	238.776	249.412	248.825		140.7	0.046631	-0.064414	0.025379
140.8	238.821	249.347	248.847		140.8	238.779	249.412	248.825		140.8	0.042554	-0.064867	0.021337
140.9	238.821	249.352	248.842		140.9	238.781	249.412	248.826		140.9	0.040439	-0.059243	0.0163
141	238.821	249.364	248.835		141	238.783	249.412	248.826		141	0.037676	-0.047707	0.008974
141.1	238.819	249.374	248.827		141.1	238.786	249.412	248.826		141.1	0.033261	-0.037649	0.001648
141.2	238.816	249.384	248.822		141.2	238.788	249.412	248.826		141.2	0.028363	-0.027099	-0.003379
141.3	238.811	249.394	248.821		141.3	238.79	249.411	248.826		141.3	0.020828	-0.017041	-0.005295
141.4	238.805	249.397	248.821		141.4	238.792	249.411	248.826		141.4	0.012964	-0.014045	-0.004574
141.5	238.8	249.396	248.822		141.5	238.795	249.411	248.826		141.5	0.005439	-0.015647	-0.003689
141.6	238.796	249.392	248.824		141.6	238.797	249.411	248.826		141.6	-0.001275	-0.018891	-0.002475
141.7	238.791	249.386	248.824		141.7	238.799	249.411	248.826		141.7	-0.00798	-0.025421	-0.002256
141.8	238.783	249.381	248.826		141.8	238.801	249.411	248.826		141.8	-0.018307	-0.030143	-0.00055
141.9	238.774	249.38	248.83		141.9	238.804	249.411	248.827		141.9	-0.029938	-0.030924	0.002963
142	238.767	249.381	248.834		142	238.806	249.411	248.827		142	-0.038951	-0.030566	0.006969
142.1	238.759	249.381	248.836		142.1	238.808	249.411	248.827		142.1	-0.049597	-0.030526	0.00883
142.2	238.751	249.379	248.838		142.2	238.811	249.411	248.827		142.2	-0.05976	-0.031964	0.010865
142.3	238.743	249.379	248.842		142.3	238.813	249.411	248.827		142.3	-0.06943	-0.032252	0.01487
142.4	238.74	249.377	248.843		142.4	238.815	249.411	248.827		142.4	-0.074985	-0.034512	0.01591
142.5	238.74	249.374	248.843		142.5	238.817	249.411	248.827		142.5	-0.077429	-0.037428	0.015482
142.6	238.738	249.371	248.841		142.6	238.82	249.411	248.827		142.6	-0.081998	-0.039851	0.013739
142.7	238.741	249.37	248.836		142.7	238.822	249.411	248.827		142.7	-0.080501	-0.041289	0.009041
142.8	238.754	249.372	248.83		142.8	238.824	249.411	248.827		142.8	-0.070454	-0.038786	0.00269
142.9	238.769	249.374	248.825		142.9	238.826	249.411	248.828		142.9	-0.057625	-0.036939	-0.002829
143	238.785	249.383	248.823		143	238.829	249.411	248.828		143	-0.0438	-0.028195	-0.004736
143.1	238.804	249.393	248.82		143.1	238.831	249.411	248.828		143.1	-0.026865	-0.017316	-0.007299
143.2	238.819	249.398	248.818		143.2	238.833	249.411	248.828		143.2	-0.014683	-0.013006	-0.010365
143.3	238.826	249.398	248.818		143.3	238.836	249.411	248.828		143.3	-0.010066	-0.012483	-0.009808
143.4	238.834	249.396	248.814		143.4	238.838	249.411	248.828		143.4	-0.00397	-0.014578	-0.014507
143.5	238.84	249.392	248.804		143.5	238.84	249.411	248.828		143.5	0.000165	-0.018316	-0.023804
143.6	238.841	249.385	248.798		143.6	238.842	249.411	248.828		143.6	-0.001623	-0.025173	-0.030154
143.7	238.843	249.381	248.789		143.7	238.845	249.411	248.828		143.7	-0.001265	-0.029732	-0.039287
143.8	238.845	249.375	248.777		143.8	238.847	249.411	248.828		143.8	-0.002395	-0.035932	-0.051211
143.9	238.84	249.367	248.765		143.9	238.849	249.41	248.829		143.9	-0.008771	-0.043447	-0.063136
144	238.837	249.363	248.757		144	238.852	249.41	248.829		144	-0.014171	-0.04702	-0.071786
144.1	238.834	249.357	248.748		144.1	238.854	249.41	248.829		144.1	-0.019397	-0.053221	-0.08059
144.2	238.827	249.348	248.74		144.2	238.856	249.41	248.829		144.2	-0.02956	-0.061885	-0.088737
144.3	238.815	249.34	248.74		144.3	238.858	249.41	248.829		144.3	-0.043829	-0.070713	-0.089165
144.4	238.806	249.326	248.746		144.4	238.861	249.41	248.829		144.4	-0.054639	-0.084468	-0.083015
144.5	238.803	249.308	248.754		144.5	238.863	249.41	248.829		144.5	-0.060204	-0.102329	-0.074459
144.6	238.799	249.293	248.766		144.6	238.865	249.41	248.829		144.6	-0.065922	-0.117562	-0.063102
144.7	238.799	249.282	248.782		144.7	238.867	249.41	248.829		144.7	-0.068038	-0.127879	-0.046499
144.8	238.809	249.277	248.798		144.8	238.87	249.41	248.828		144.8	-0.060783	-0.133258	-0.029886
144.9	238.821	249.276	248.818		144.9	238.872	249.41	248.828		144.9	-0.051074	-0.134368	-0.010327
145	238.832	249.276	248.839		145	238.874	249.41	248.828		145	-0.041848	-0.133835	0.011049
145.1	238.847	249.279	248.859		145.1	238.877	249.41	248.828		145.1	-0.029348	-0.130511	0.031264
145.2	238.861	249.283	248.877		145.2	238.879	249.41	248.828		145.2	-0.017494	-0.12735	0.04952
145.3	238.872	249.282	248.891		145.3	238.881	249.41	248.827		145.3	-0.009428	-0.128296	0.063987
145.4	238.884	249.281	248.905		145.4	238.883	249.41	248.827		145.4	0.000445	-0.129241	0.077808
145.5	238.9	249.286	248.916		145.5	238.886	249.41	248.827		145.5	0.014106	-0.12411	0.08932
145.6	238.91	249.294	248.924		145.6	238.888	249.41	248.827		145.6	0.021679	-0.116187	0.097229
145.7	238.913	249.302	248.932		145.7	238.89	249.41	248.827		145.7	0.023022	-0.107771	0.105785
145.8	238.92	249.31	248.936		145.8	238.892	249.41	248.827		145.8	0.027311	-0.099684	0.109423
145.9	238.927	249.316	248.927		145.9	238.895	249.41	248.826		145.9	0.031775	-0.093732	0.100242
146	238.932	249.32	248.914		146	238.897	249.41	248.826		146	0.034914	-0.089596	0.088279
146.1	238.935	249.325	248.904		146.1	238.899	249.41	248.826		146.1	0.036093	-0.084137	0.078113
146.2	238.941	249.329	248.889		146.2	238.902	249.41	248.826		146.2	0.039068	-0.080812	0.063358
146.3	238.946	249.333	248.87		146.3	238.904	249.41	248.826		146.3	0.042044	-0.076502	0.044816
146.4	238.945	249.34	248.856		146.4	238.906	249.409	248.825		146.4	0.039117	-0.069893	0.030554
146.5	238.945	249.343	248.845		146.5	238.908	249.409	248.825		146.5	0.036344	-0.06624	0.020059
146.6	238.942	249.344	248.836		146.6	238.911	249.409	248.825		146.6	0.031775	-0.06505	0.010888
146.7	238.939	249.343	248.833		146.7	238.913	249.409	248.825		146.7	0.026375	-0.066324	0.007794
146.8	238.939	249.341	248.833		146.8	238.915	249.409	248.825		146.8	0.024269	-0.068091	0.008302
146.9	238.938	249.343	248.832		146.9	238.918	249.409	248.824		146.9	0.020675	-0.066408	0.007835
147	238.936	249.344	248.83		147	238.92	249.409	248.824		147	0.015777	-0.06489	0.005388
147.1	238.929	249.348	248.826		147.1	238.922	249.409	248.824		147.1	0.006928	-0.061402	0.0018
147.2	238.921	249.353	248.823		147.2	238.924	249.409	248.824		147.2	-0.003061	-0.05627	-0.000976
147.3	238.915	249.353	248.821		147.3	238.927	249.409	248.824		147.3	-0.012074	-0.055748	-0.002592
147.4	238.903	249.356	248.823		147.4	238.929	249.409	248.824		147.4	-0.026343	-0.052916	-0.00077
147.5	238.894	249.36	248.829		147.5	238.931	249.409	248.823		147.5	-0.037645	-0.04877	0.005661
147.6	238.89	249.365	248.836		147.6	238.933	249.409	248.823		147.6	-0.043046	-0.043639	0.01241
147.7	238.884	249.375	248.839		147.7	238.936	249.409	248.823		147.7	-0.051228	-0.034402	0.015884
147.8	238.874	249.382	248.842		147.8	238.938	249.409	248.823		147.8	-0.064018	-0.0273	0.019349
147.9	238.87	249.392	248.847		147.9	238.94	249.409	248.823		147.9	-0.07023	-0.016586	0.023973
148	238.868	249.405	248.845		148	238.943	249.409	248.822		148	-0.074809	-0.003736	0.022839
148.1	238.864	249.414	248.838		148.1	238.945	249.409	248.822		148.1	-0.080692	0.005008	0.015475
148.2	238.865	249.424	248.832		148.2	238.947	249.409	248.822		148.2	-0.082315	0.015395	0.010235
148.3	238.867	249.434	248.828		148.3	238.949	249.409	248.822		148.3	-0.082122	0.025288	0.006484
148.4	238.865	249.448	248.823		148.4	238.952	249.409	248.822		148.4	-0.086865	0.039452	0.001408
148.5	238.859	249.461	248.82		148.5	238.954	249.409	248.821		148.5	-0.095386	0.05263	-0.00185
148.6	238.857	249.467	248.819		148.6	238.956	249.409	248.821		148.6	-0.099627	0.058573	-0.001835
148.7	238.86	249.473	248.818		148.7	238.958	249.409	248.821		148.7	-0.098294	0.064853	-0.002958
148.8	238.866	249.476	248.815		148.8	238.961	249.409	248.821		148.8	-0.095144	0.067521	-0.006063
148.9	238.875	249.473	248.816		148.9	238.963	249.409	248.821		148.9	-0.088391	0.064605	-0.004559
149	238.889	249.473	248.824		149	238.965	249.408	248.821		149	-0.076538	0.064316	0.003011
149.1	238.905	249.471	248.833		149.1	238.968	249.408	248.82		149.1	-0.062231	0.062714	0.012398
149.2	238.924	249.467	248.845		149.2	238.97	249.408	248.82		149.2	-0.046107	0.058648	0.025059
149.3	238.943	249.466	248.861		149.3	238.972	249.408	248.82		149.3	-0.029008	0.05721	0.040523
149.4	238.966	249.464	248.875		149.4	238.974	249.408	248.82		149.4	-0.008789	0.055772	0.05499
149.5	238.984	249.46	248.884		149.5	238.977	249.408	248.82		149.5	0.007171	0.051378	0.064213
149.6	238.999	249.456	248.894		149.6	238.979	249.408	248.819		149.6	0.02	0.047641	0.074739
149.7	239.016	249.453	248.908		149.7	238.981	249.408	248.819		149.7	0.034809	0.045217	0.08856
149.8	239.032	249.446	248.916		149.8	238.983	249.408	248.819		149.8	0.048131	0.038031	0.096952
149.9	239.042	249.434	248.918		149.9	238.986	249.408	248.819		149.9	0.056372	0.026257	0.098784
150	239.049	249.425	248.918		150	238.988	249.408	248.819		150	0.061318	0.016463	0.099457
150.1	239.056	249.417	248.914		150.1	238.99	249.408	248.819		150.1	0.065453	0.00863	0.095213
150.2	239.057	249.407	248.9		150.2	238.993	249.408	248.818		150.2	0.064486	-0.001328	0.08209
150.3	239.052	249.39	248.886		150.3	238.995	249.408	248.818		150.3	0.057125	-0.017855	0.067828
150.4	239.05	249.372	248.868		150.4	238.997	249.408	248.818		150.4	0.052382	-0.036034	0.049943
150.5	239.049	249.354	248.844		150.5	238.999	249.408	248.818		150.5	0.049281	-0.053875	0.025991
150.6	239.044	249.336	248.824		150.6	239.002	249.408	248.818		150.6	0.042248	-0.071552	0.006135
150.7	239.035	249.322	248.807		150.7	239.004	249.408	248.817		150.7	0.031428	-0.08579	-0.010754
150.8	239.022	249.311	248.787		150.8	239.006	249.408	248.817		150.8	0.016184	-0.09624	-0.030118
150.9	239.008	249.301	248.767		150.9	239.009	249.408	248.817		150.9	-0.000876	-0.106691	-0.050456
151	238.985	249.284	248.752		151	239.011	249.407	248.817		151	-0.025317	-0.123054	-0.064893
151.1	238.977	249.267	248.742		151.1	239.013	249.407	248.817		151.1	-0.036466	-0.140412	-0.074228
151.2	238.966	249.25	248.737		151.2	239.015	249.407	248.817		151.2	-0.049246	-0.157432	-0.079139
151.3	238.96	249.229	248.738		151.3	239.018	249.407	248.816		151.3	-0.057438	-0.178229	-0.078128
151.4	238.96	249.207	248.743		151.4	239.02	249.407	248.816		151.4	-0.060375	-0.200514	-0.073514
151.5	238.961	249.188	248.749		151.5	239.022	249.407	248.816		151.5	-0.061167	-0.219012	-0.066919
151.6	238.962	249.169	248.756		151.6	239.024	249.407	248.816		151.6	-0.062626	-0.237838	-0.06017
151.7	238.966	249.154	248.77		151.7	239.027	249.407	248.816		151.7	-0.060955	-0.253554	-0.045199
151.8	238.969	249.147	248.788		151.8	239.029	249.407	248.815		151.8	-0.05995	-0.259899	-0.027611
151.9	238.968	249.143	248.807		151.9	239.031	249.407	248.815		151.9	-0.063041	-0.264109	-0.008699
152	238.966	249.142	248.828		152	239.034	249.407	248.815		152	-0.067949	-0.265198	0.012667
152.1	238.963	249.148	248.845		152.1	239.036	249.407	248.815		152.1	-0.073011	-0.259072	0.030593
152.2	238.961	249.156	248.861		152.2	239.038	249.407	248.815		152.2	-0.07759	-0.2508	0.046375
152.3	238.957	249.164	248.874		152.3	239.04	249.407	248.814		152.3	-0.083801	-0.243186	0.059539
152.4	238.95	249.17	248.887		152.4	239.043	249.407	248.814		152.4	-0.092322	-0.236238	0.072693
152.5	238.944	249.182	248.897		152.5	239.045	249.407	248.814		152.5	-0.100843	-0.224682	0.083065
152.6	238.94	249.196	248.904		152.6	239.047	249.407	248.814		152.6	-0.107219	-0.210991	0.090472
152.7	238.936	249.206	248.91		152.7	239.049	249.407	248.814		152.7	-0.113933	-0.200267	0.096574
152.8	238.932	249.219	248.915		152.8	239.052	249.406	248.814		152.8	-0.119816	-0.187397	0.101024
152.9	238.933	249.233	248.916		152.9	239.054	249.406	248.813		152.9	-0.120782	-0.173706	0.102856
153	238.939	249.243	248.914		153	239.056	249.406	248.813		153	-0.117304	-0.162971	0.100901
153.1	238.949	249.252	248.913		153.1	239.059	249.406	248.813		153.1	-0.109894	-0.153888	0.100434
153.2	238.961	249.262	248.912		153.2	239.061	249.406	248.813		153.2	-0.099683	-0.144467	0.099464
153.3	238.977	249.269	248.908		153.3	239.063	249.406	248.813		153.3	-0.085704	-0.13751	0.095877
153.4	238.995	249.274	248.907		153.4	239.065	249.406	248.812		153.4	-0.070402	-0.132533	0.094415
153.5	239.012	249.283	248.911		153.5	239.068	249.406	248.812		153.5	-0.055602	-0.123112	0.098382
153.6	239.024	249.292	248.915		153.6	239.07	249.406	248.812		153.6	-0.046058	-0.113527	0.103161
153.7	239.031	249.293	248.916		153.7	239.072	249.406	248.812		153.7	-0.040773	-0.112984	0.103843
153.8	239.043	249.289	248.919		153.8	239.075	249.406	248.812		153.8	-0.031393	-0.116701	0.107144
153.9	239.051	249.284	248.924		153.9	239.077	249.406	248.812		153.9	-0.02578	-0.121732	0.11226
154	239.055	249.277	248.924		154	239.079	249.406	248.811		154	-0.023626	-0.128416	0.113097
154.1	239.061	249.273	248.927		154.1	239.081	249.406	248.811		154.1	-0.020148	-0.13279	0.115915
154.2	239.064	249.27	248.935		154.2	239.084	249.406	248.811		154.2	-0.0198	-0.135522	0.123814
154.3	239.065	249.269	248.942		154.3	239.086	249.406	248.811		154.3	-0.021249	-0.136119	0.131394
154.4	239.067	249.27	248.948		154.4	239.088	249.406	248.811		154.4	-0.021394	-0.13574	0.137651
154.5	239.068	249.267	248.956		154.5	239.09	249.405	248.81		154.5	-0.022525	-0.138472	0.145231
154.6	239.067	249.269	248.967		154.6	239.093	249.405	248.81		154.6	-0.025451	-0.136605	0.156578
154.7	239.07	249.27	248.983		154.7	239.095	249.405	248.81		154.7	-0.025268	-0.135077	0.172699
154.8	239.075	249.268	249.002		154.8	239.097	249.405	248.81		154.8	-0.022611	-0.137152	0.191929
154.9	239.081	249.267	249.02		154.9	239.1	249.405	248.81		154.9	-0.01865	-0.138406	0.210184
155	239.086	249.265	249.026		155	239.102	249.405	248.809		155	-0.015994	-0.140491	0.216441
155.1	239.09	249.259	249.021		155.1	239.104	249.405	248.809		155.1	-0.014004	-0.145686	0.212032
155.2	239.097	249.252	249.013		155.2	239.106	249.405	248.809		155.2	-0.009212	-0.153017	0.203837
155.3	239.099	249.249	248.996		155.3	239.109	249.405	248.809		155.3	-0.009357	-0.155749	0.186783
155.4	239.1	249.251	248.975		155.4	239.111	249.405	248.809		155.4	-0.01097	-0.153564	0.166598
155.5	239.104	249.251	248.956		155.5	239.113	249.405	248.809		155.5	-0.009473	-0.154161	0.147902
155.6	239.108	249.25	248.937		155.6	239.115	249.405	248.808		155.6	-0.007975	-0.154922	0.128539
155.7	239.11	249.251	248.913		155.7	239.118	249.405	248.808		155.7	-0.007782	-0.153394	0.104751
155.8	239.113	249.253	248.888		155.8	239.12	249.405	248.808		155.8	-0.007106	-0.151363	0.079969
155.9	239.117	249.255	248.868		155.9	239.122	249.405	248.808		155.9	-0.005599	-0.149332	0.059794
156	239.117	249.259	248.849		156	239.125	249.405	248.808		156	-0.007879	-0.145176	0.040924
156.1	239.114	249.261	248.83		156.1	239.127	249.405	248.807		156.1	-0.013105	-0.14331	0.02272
156.2	239.115	249.259	248.812		156.2	239.129	249.405	248.807		156.2	-0.014564	-0.145221	0.005164
156.3	239.116	249.259	248.797		156.3	239.131	249.404	248.807		156.3	-0.01552	-0.145489	-0.010412
156.4	239.115	249.257	248.785		156.4	239.134	249.404	248.807		156.4	-0.018457	-0.14741	-0.022057
156.5	239.116	249.255	248.777		156.5	239.136	249.404	248.807		156.5	-0.02008	-0.149813	-0.029257
156.6	239.118	249.254	248.773		156.6	239.138	249.404	248.807		156.6	-0.020543	-0.150739	-0.034004
156.7	239.123	249.256	248.767		156.7	239.141	249.404	248.806		156.7	-0.017732	-0.148718	-0.039398
156.8	239.127	249.257	248.76		156.8	239.143	249.404	248.806		156.8	-0.015568	-0.147016	-0.045951
156.9	239.133	249.262	248.757		156.9	239.145	249.404	248.806		156.9	-0.012428	-0.1417	-0.049046
157	239.135	249.274	248.756		157	239.147	249.404	248.806		157	-0.012399	-0.129826	-0.049358
157.1	239.131	249.294	248.754		157.1	239.15	249.404	248.806		157.1	-0.018292	-0.110387	-0.05196
157.2	239.126	249.312	248.747		157.2	239.152	249.404	248.805		157.2	-0.025489	-0.092426	-0.058349
157.3	239.12	249.326	248.742		157.3	239.154	249.404	248.805		157.3	-0.033681	-0.07775	-0.062758
157.4	239.11	249.347	248.74		157.4	239.156	249.404	248.805		157.4	-0.04679	-0.056514	-0.064877
157.5	239.096	249.369	248.732		157.5	239.159	249.404	248.805		157.5	-0.062373	-0.034776	-0.073063
157.6	239.092	249.39	248.725		157.6	239.161	249.404	248.805		157.6	-0.069416	-0.013859	-0.07978
157.7	239.091	249.413	248.723		157.7	239.163	249.404	248.804		157.7	-0.072178	0.009511	-0.081725
157.8	239.089	249.436	248.721		157.8	239.166	249.404	248.804		157.8	-0.076265	0.032071	-0.08368
157.9	239.086	249.448	248.718		157.9	239.168	249.404	248.804		157.9	-0.081984	0.044941	-0.085789
158	239.085	249.448	248.721		158	239.17	249.403	248.804		158	-0.085577	0.044498	-0.082817
158.1	239.088	249.445	248.729		158.1	239.172	249.403	248.804		158.1	-0.084234	0.04193	-0.074909
158.2	239.093	249.441	248.737		158.2	239.175	249.403	248.804		158.2	-0.081588	0.037392	-0.066846
158.3	239.102	249.436	248.737		158.3	239.177	249.403	248.803		158.3	-0.075318	0.032196	-0.065999
158.4	239.115	249.433	248.732		158.4	239.179	249.403	248.803		158.4	-0.064131	0.029455	-0.070746
158.5	239.131	249.428	248.727		158.5	239.181	249.403	248.803		158.5	-0.049988	0.024588	-0.076139
158.6	239.149	249.42	248.722		158.6	239.184	249.403	248.803		158.6	-0.035178	0.016436	-0.080558
158.7	239.169	249.409	248.714		158.7	239.186	249.403	248.803		158.7	-0.017258	0.005483	-0.088251
158.8	239.192	249.396	248.711		158.8	239.188	249.403	248.802		158.8	0.004121	-0.006774	-0.091355
158.9	239.213	249.374	248.721		158.9	239.191	249.403	248.802		158.9	0.022862	-0.029049	-0.081147
159	239.232	249.367	248.739		159	239.193	249.403	248.802		159	0.038986	-0.036389	-0.063067
159.1	239.248	249.36	248.757		159.1	239.195	249.403	248.802		159.1	0.0528	-0.042406	-0.044811
159.2	239.258	249.356	248.775		159.2	239.197	249.403	248.802		159.2	0.060876	-0.046944	-0.026731
159.3	239.262	249.351	248.792		159.3	239.2	249.403	248.802		159.3	0.062045	-0.051821	-0.009297
159.4	239.266	249.349	248.807		159.4	239.202	249.403	248.801		159.4	0.063717	-0.053403	0.005828
159.5	239.267	249.352	248.821		159.5	239.204	249.403	248.801		159.5	0.062422	-0.050223	0.019813
159.6	239.259	249.356	248.838		159.6	239.207	249.403	248.801		159.6	0.052095	-0.04655	0.037572
159.7	239.251	249.365	248.859		159.7	239.209	249.403	248.8		159.7	0.042106	-0.037139	0.05936
159.8	239.243	249.375	248.879		159.8	239.211	249.402	248.798		159.8	0.03145	-0.027061	0.080656
159.9	239.23	249.379	248.896		159.9	239.213	249.402	248.797		159.9	0.016699	-0.023717	0.099324
160	239.22	249.381	248.915		160	239.214	249.402	248.796		160	0.005753	-0.021039	0.118804
160.1	239.213	249.383	248.932		160.1	239.213	249.402	248.795		160.1	1.3e-05	-0.019008	0.137636
160.2	239.211	249.379	248.938		160.2	239.212	249.402	248.793		160.2	-0.001137	-0.023382	0.145137
160.3	239.21	249.37	248.933		160.3	239.211	249.402	248.792		160.3	-0.001785	-0.032036	0.14147
160.4	239.206	249.358	248.921		160.4	239.211	249.402	248.791		160.4	-0.004414	-0.044129	0.130741
160.5	239.203	249.347	248.908		160.5	239.21	249.402	248.789		160.5	-0.007033	-0.054908	0.118525
160.6	239.198	249.334	248.894		160.6	239.209	249.402	248.788		160.6	-0.010483	-0.068151	0.105989
160.7	239.194	249.316	248.882		160.7	239.208	249.402	248.787		160.7	-0.013759	-0.085673	0.095261
160.8	239.197	249.304	248.872		160.8	239.207	249.402	248.786		160.8	-0.010639	-0.097766	0.086667
160.9	239.198	249.294	248.86		160.9	239.206	249.402	248.784		160.9	-0.008003	-0.107724	0.075446
161	239.199	249.289	248.845		161	239.206	249.402	248.783		161	-0.007019	-0.112601	0.062079
161.1	239.204	249.29	248.835		161.1	239.205	249.402	248.782		161.1	-0.001098	-0.112213	0.052993
161.2	239.209	249.295	248.821		161.2	239.204	249.402	248.781		161.2	0.005306	-0.106733	0.040786
161.3	239.214	249.298	248.804		161.3	239.203	249.402	248.779		161.3	0.010899	-0.103399	0.024966
161.4	239.218	249.296	248.798		161.4	239.202	249.402	248.778		161.4	0.015168	-0.105474	0.019821
161.5	239.223	249.297	248.799		161.5	239.202	249.401	248.777		161.5	0.021253	-0.104921	0.022221
161.6	239.225	249.294	248.804		161.6	239.201	249.401	248.776		161.6	0.024208	-0.106996	0.028572
161.7	239.224	249.284	248.815		161.7	239.2	249.401	248.774		161.7	0.023724	-0.117785	0.040671
161.8	239.226	249.27	248.83		161.8	239.199	249.401	248.773		161.8	0.026679	-0.13152	0.056548
161.9	239.226	249.254	248.847		161.9	239.198	249.401	248.772		161.9	0.027509	-0.147062	0.075216
162	239.223	249.237	248.867		162	239.197	249.401	248.771		162	0.02603	-0.164584	0.096666
162.1	239.225	249.223	248.886		162.1	239.197	249.401	248.769		162.1	0.028009	-0.177991	0.116648
162.2	239.226	249.216	248.898		162.2	239.196	249.401	248.768		162.2	0.030636	-0.185157	0.130389
162.3	239.226	249.214	248.908		162.3	239.195	249.401	248.767		162.3	0.030809	-0.186749	0.141339
162.4	239.227	249.212	248.916		162.4	239.194	249.401	248.766		162.4	0.032943	-0.188496	0.150318
162.5	239.227	249.215	248.92		162.5	239.193	249.401	248.764		162.5	0.033609	-0.18548	0.156002
162.6	239.224	249.224	248.92		162.6	239.192	249.401	248.763		162.6	0.031308	-0.176716	0.156933
162.7	239.218	249.235	248.916		162.7	239.192	249.401	248.762		162.7	0.02638	-0.165991	0.154416
162.8	239.209	249.248	248.91		162.8	239.191	249.401	248.761		162.8	0.018014	-0.152464	0.149764
162.9	239.202	249.268	248.9		162.9	239.19	249.401	248.759		162.9	0.011772	-0.133025	0.140842
163	239.194	249.282	248.89		163	239.189	249.401	248.758		163	0.004555	-0.118523	0.131581
163.1	239.185	249.285	248.881		163.1	239.188	249.401	248.757		163.1	-0.003658	-0.115178	0.123808
163.2	239.183	249.29	248.87		163.2	239.188	249.401	248.756		163.2	-0.00447	-0.110356	0.114229
163.3	239.18	249.293	248.858		163.3	239.187	249.4	248.754		163.3	-0.006278	-0.107021	0.103993
163.4	239.176	249.294	248.848		163.4	239.186	249.4	248.753		163.4	-0.009882	-0.105976	0.094743
163.5	239.176	249.299	248.841		163.5	239.185	249.4	248.752		163.5	-0.009062	-0.10181	0.088767
163.6	239.174	249.31	248.837		163.6	239.184	249.4	248.75		163.6	-0.010203	-0.090418	0.086249
163.7	239.167	249.32	248.829		163.7	239.183	249.4	248.749		163.7	-0.016116	-0.079858	0.079791
163.8	239.159	249.331	248.821		163.8	239.183	249.4	248.748		163.8	-0.023169	-0.068794	0.073003
163.9	239.15	249.35	248.819		163.9	239.182	249.4	248.747		163.9	-0.031874	-0.050505	0.072293
164	239.136	249.368	248.813		164	239.181	249.4	248.745		164	-0.045168	-0.031733	0.067302
164.1	239.119	249.383	248.797		164.1	239.18	249.4	248.744		164.1	-0.061264	-0.017057	0.053125
164.2	239.102	249.394	248.784		164.2	239.179	249.4	248.743		164.2	-0.077678	-0.005665	0.041246
164.3	239.085	249.405	248.774		164.3	239.178	249.4	248.742		164.3	-0.093116	0.00506	0.032324
164.4	239.068	249.413	248.764		164.4	239.178	249.4	248.74		164.4	-0.109202	0.013496	0.024059
164.5	239.056	249.417	248.757		164.5	239.177	249.4	248.739		164.5	-0.120535	0.017169	0.018083
164.6	239.052	249.417	248.753		164.6	239.176	249.4	248.738		164.6	-0.124303	0.017219	0.014909
164.7	239.05	249.415	248.75		164.7	239.175	249.4	248.737		164.7	-0.125125	0.015472	0.012884
164.8	239.048	249.409	248.745		164.8	239.174	249.4	248.735		164.8	-0.126595	0.009784	0.009874
164.9	239.045	249.401	248.745		164.9	239.173	249.4	248.734		164.9	-0.128402	0.001797	0.010641
165	239.046	249.396	248.749		165	239.173	249.399	248.733		165	-0.126423	-0.003573	0.01649
165.1	239.046	249.396	248.748		165.1	239.172	249.399	248.732		165.1	-0.125767	-0.003353	0.016436
165.2	239.044	249.396	248.744		165.2	239.171	249.399	248.73		165.2	-0.126579	-0.002794	0.013262
165.3	239.044	249.394	248.741		165.3	239.17	249.399	248.729		165.3	-0.126088	-0.005192	0.012387
165.4	239.043	249.391	248.736		165.4	239.169	249.399	248.728		165.4	-0.126746	-0.007754	0.007899
165.5	239.04	249.385	248.732		165.5	239.169	249.398	248.727		165.5	-0.129036	-0.013764	0.005536
165.6	239.039	249.374	248.735		165.6	239.168	249.398	248.725		165.6	-0.129037	-0.024528	0.009259
165.7	239.042	249.365	248.74		165.7	239.167	249.398	248.724		165.7	-0.124594	-0.033166	0.015775
165.8	239.041	249.357	248.747		165.8	239.166	249.398	248.723		165.8	-0.12476	-0.040819	0.024589
165.9	239.041	249.347	248.758		165.9	239.165	249.397	248.722		165.9	-0.12393	-0.050278	0.03636
166	239.047	249.341	248.773		166	239.164	249.397	248.72		166	-0.117526	-0.055796	0.052226
166.1	239.049	249.341	248.787		166.1	239.164	249.397	248.719		166.1	-0.114725	-0.055731	0.068431
166.2	239.049	249.341	248.801		166.2	239.163	249.397	248.718		166.2	-0.113905	-0.056148	0.082993
166.3	239.053	249.334	248.808		166.3	239.162	249.397	248.717		166.3	-0.108477	-0.062158	0.091644
166.4	239.057	249.331	248.81		166.4	239.161	249.396	248.715		166.4	-0.104044	-0.065049	0.094382
166.5	239.054	249.329	248.806		166.5	239.16	249.396	248.714		166.5	-0.10617	-0.067282	0.092347
166.6	239.05	249.323	248.798		166.6	239.159	249.396	248.713		166.6	-0.109784	-0.072964	0.085396
166.7	239.047	249.322	248.789		166.7	239.159	249.396	248.711		166.7	-0.112074	-0.073227	0.077623
166.8	239.037	249.326	248.782		166.8	239.158	249.395	248.71		166.8	-0.120944	-0.069045	0.071657
166.9	239.026	249.33	248.777		166.9	239.157	249.395	248.709		166.9	-0.131281	-0.064874	0.067826
167	239.018	249.335	248.767		167	239.156	249.395	248.708		167	-0.138673	-0.059881	0.059386
167.1	239.014	249.343	248.751		167.1	239.155	249.395	248.706		167.1	-0.141784	-0.051276	0.044059
167.2	239.012	249.349	248.728		167.2	239.155	249.394	248.705		167.2	-0.142606	-0.045462	0.022656
167.3	239.014	249.349	248.704		167.3	239.154	249.394	248.704		167.3	-0.139313	-0.044903	-6.1e-05
167.4	239.028	249.351	248.684		167.4	239.153	249.394	248.703		167.4	-0.124534	-0.043021	-0.019002
167.5	239.045	249.352	248.663		167.5	239.152	249.394	248.701		167.5	-0.106952	-0.041806	-0.038773
167.6	239.061	249.348	248.639		167.6	239.151	249.393	248.7		167.6	-0.090038	-0.045025	-0.061326
167.7	239.08	249.344	248.616		167.7	239.15	249.393	248.699		167.7	-0.070157	-0.0489	-0.083222
167.8	239.099	249.343	248.594		167.8	239.15	249.393	248.698		167.8	-0.050287	-0.04982	-0.104133
167.9	239.115	249.34	248.573		167.9	239.149	249.393	248.696		167.9	-0.033855	-0.052546	-0.123237
168	239.128	249.335	248.56		168	239.148	249.393	248.695		168	-0.02039	-0.057736	-0.135454
168.1	239.139	249.334	248.551		168.1	239.147	249.392	248.694		168.1	-0.007899	-0.058317	-0.14257
168.2	239.147	249.335	248.542		168.2	239.146	249.392	248.693		168.2	0.000804	-0.056773	-0.150671
168.3	239.149	249.328	248.535		168.3	239.145	249.392	248.691		168.3	0.003923	-0.06344	-0.156637
168.4	239.148	249.321	248.532		168.4	239.145	249.392	248.69		168.4	0.003767	-0.070929	-0.158497
168.5	239.146	249.315	248.529		168.5	239.144	249.391	248.689		168.5	0.00196	-0.076283	-0.160203
168.6	239.141	249.31	248.524		168.6	239.143	249.391	248.688		168.6	-0.002137	-0.081144	-0.163213
168.7	239.135	249.305	248.517		168.7	239.142	249.391	248.686		168.7	-0.006901	-0.085502	-0.169179
168.8	239.135	249.301	248.51		168.8	239.141	249.391	248.685		168.8	-0.005907	-0.089214	-0.175145
168.9	239.135	249.3	248.501		168.9	239.141	249.39	248.684		168.9	-0.005579	-0.090626	-0.183082
169	239.131	249.3	248.493		169	239.14	249.39	248.683		169	-0.008198	-0.090396	-0.189715
169.1	239.131	249.301	248.494		169.1	239.139	249.39	248.681		169.1	-0.007707	-0.089345	-0.187634
169.2	239.13	249.303	248.5		169.2	239.138	249.39	248.68		169.2	-0.00819	-0.08698	-0.180462
169.3	239.125	249.305	248.507		169.3	239.137	249.39	248.679		169.3	-0.012626	-0.084934	-0.171976
169.4	239.12	249.304	248.517		169.4	239.137	249.389	248.678		169.4	-0.016051	-0.084868	-0.160205
169.5	239.122	249.309	248.531		169.5	239.136	249.389	248.676		169.5	-0.013879	-0.080368	-0.145653
169.6	239.123	249.316	248.538		169.6	239.135	249.389	248.675		169.6	-0.012856	-0.07324	-0.137002
169.7	239.121	249.32	248.535		169.7	239.135	249.389	248.674		169.7	-0.014133	-0.068412	-0.138534
169.8	239.119	249.328	248.521		169.8	239.134	249.388	248.672		169.8	-0.015081	-0.060627	-0.15189
169.9	239.116	249.338	248.494		169.9	239.134	249.388	248.671		169.9	-0.018174	-0.050534	-0.176907
170	239.106	249.346	248.459		170	239.133	249.388	248.67		170	-0.027662	-0.041435	-0.210638
170.1	239.092	249.356	248.42		170.1	239.133	249.388	248.669		170.1	-0.041091	-0.032173	-0.248464
170.2	239.08	249.363	248.383		170.2	239.132	249.387	248.667		170.2	-0.052057	-0.024553	-0.28432
170.3	239.072	249.366	248.349		170.3	239.132	249.387	248.666		170.3	-0.059739	-0.021202	-0.316727
170.4	239.064	249.365	248.319		170.4	239.131	249.387	248.665		170.4	-0.067256	-0.021793	-0.346013
170.5	239.059	249.36	248.295		170.5	239.131	249.387	248.664		170.5	-0.072146	-0.02649	-0.369069
170.6	239.059	249.351	248.279		170.6	239.13	249.387	248.662		170.6	-0.070959	-0.035283	-0.383411
170.7	239.06	249.342	248.267		170.7	239.13	249.386	248.661		170.7	-0.069936	-0.044414	-0.394139
170.8	239.061	249.334	248.26		170.8	239.129	249.386	248.66		170.8	-0.067764	-0.051903	-0.399613
170.9	239.067	249.333	248.259		170.9	239.129	249.386	248.659		170.9	-0.06165	-0.053315	-0.399831
171	239.072	249.334	248.262		171	239.128	249.386	248.657		171	-0.056029	-0.051278	-0.39546
171.1	239.079	249.341	248.268		171.1	239.128	249.385	248.656		171.1	-0.048765	-0.044643	-0.388124
171.2	239.094	249.348	248.274		171.2	239.127	249.385	248.655		171.2	-0.032962	-0.037177	-0.380459
171.3	239.111	249.351	248.284		171.3	239.126	249.385	248.654		171.3	-0.015024	-0.033499	-0.370002
171.4	239.127	249.354	248.303		171.4	239.126	249.385	248.652		171.4	0.001108	-0.030477	-0.349363
171.5	239.142	249.353	248.335		171.5	239.125	249.384	248.651		171.5	0.016254	-0.031068	-0.316581
171.6	239.155	249.347	248.374		171.6	239.125	249.384	248.65		171.6	0.030415	-0.037571	-0.276071
171.7	239.167	249.334	248.415		171.7	239.124	249.384	248.649		171.7	0.042605	-0.049823	-0.233918
171.8	239.172	249.321	248.457		171.8	239.124	249.384	248.647		171.8	0.048062	-0.062885	-0.190615
171.9	239.173	249.306	248.504		171.9	239.123	249.384	248.646		171.9	0.049249	-0.0776	-0.142222
172	239.175	249.291	248.544		172	239.123	249.383	248.645		172	0.05174	-0.092315	-0.1009
172.1	239.177	249.277	248.574		172.1	239.122	249.383	248.644		172.1	0.054733	-0.106044	-0.069915
172.2	239.183	249.264	248.597		172.2	239.122	249.383	248.642		172.2	0.061175	-0.118952	-0.045334
172.3	239.191	249.258	248.618		172.3	239.121	249.383	248.641		172.3	0.069753	-0.124142	-0.023181
172.4	239.196	249.262	248.633		172.4	239.121	249.382	248.639		172.4	0.074881	-0.11996	-0.006298
172.5	239.197	249.272	248.64		172.5	239.12	249.382	248.638		172.5	0.076561	-0.110534	0.002209
172.6	239.195	249.283	248.643		172.6	239.12	249.382	248.636		172.6	0.075448	-0.098479	0.007422
172.7	239.19	249.302	248.642		172.7	239.119	249.382	248.634		172.7	0.070723	-0.079199	0.008047
172.8	239.182	249.322	248.638		172.8	239.119	249.381	248.633		172.8	0.063042	-0.059754	0.004894
172.9	239.176	249.332	248.63		172.9	239.118	249.381	248.631		172.9	0.057988	-0.049177	-0.000722
173	239.175	249.342	248.626		173	239.117	249.381	248.63		173	0.057697	-0.038601	-0.003884
173.1	239.178	249.356	248.624		173.1	239.117	249.381	248.628		173.1	0.061183	-0.025223	-0.003588
173.2	239.18	249.367	248.62		173.2	239.116	249.381	248.626		173.2	0.063355	-0.013168	-0.006576
173.3	239.182	249.376	248.611		173.3	239.116	249.38	248.625		173.3	0.06602	-0.004234	-0.013506
173.4	239.184	249.387	248.598		173.4	239.115	249.38	248.623		173.4	0.068521	0.006835	-0.02488
173.5	239.185	249.398	248.583		173.5	239.115	249.38	248.622		173.5	0.069872	0.018397	-0.038872
173.6	239.185	249.403	248.565		173.6	239.114	249.38	248.62		173.6	0.070402	0.023718	-0.054835
173.7	239.186	249.412	248.549		173.7	239.114	249.379	248.618		173.7	0.072246	0.03299	-0.069647
173.8	239.186	249.424	248.538		173.8	239.113	249.379	248.617		173.8	0.07294	0.044388	-0.078558
173.9	239.185	249.43	248.527		173.9	239.113	249.379	248.615		173.9	0.071828	0.051187	-0.08828
174	239.184	249.437	248.518		174	239.112	249.379	248.613		174	0.071865	0.058807	-0.095045
174.1	239.177	249.444	248.519		174.1	239.112	249.378	248.612		174.1	0.065652	0.065278	-0.092779
174.2	239.168	249.443	248.52		174.2	239.111	249.378	248.61		174.2	0.057149	0.065179	-0.090357
174.3	239.159	249.434	248.522		174.3	239.111	249.378	248.609		174.3	0.048482	0.056387	-0.086777
174.4	239.15	249.425	248.527		174.4	239.11	249.378	248.607		174.4	0.040144	0.046763	-0.080076
174.5	239.141	249.414	248.533		174.5	239.11	249.378	248.605		174.5	0.031313	0.036975	-0.072718
174.6	239.131	249.395	248.537		174.6	239.109	249.377	248.604		174.6	0.022482	0.017662	-0.06733
174.7	239.125	249.376	248.539		174.7	239.108	249.377	248.602		174.7	0.016771	-0.001158	-0.063595
174.8	239.123	249.362	248.544		174.8	239.108	249.377	248.601		174.8	0.014674	-0.014888	-0.056566
174.9	239.129	249.347	248.551		174.9	239.107	249.377	248.599		174.9	0.021773	-0.029593	-0.048058
175	239.141	249.337	248.562		175	239.107	249.376	248.597		175	0.034127	-0.039216	-0.035281
175.1	239.154	249.332	248.579		175.1	239.106	249.376	248.596		175.1	0.047467	-0.04457	-0.016437
175.2	239.166	249.33	248.596		175.2	239.106	249.376	248.594		175.2	0.06015	-0.046311	0.001596
175.3	239.185	249.333	248.606		175.3	239.105	249.376	248.593		175.3	0.07973	-0.042304	0.01306
175.4	239.202	249.337	248.606		175.4	239.105	249.375	248.591		175.4	0.097669	-0.038625	0.014998
175.5	239.211	249.342	248.595		175.5	239.104	249.375	248.589		175.5	0.107231	-0.03314	0.005923
175.6	239.218	249.349	248.575		175.6	239.104	249.375	248.588		175.6	0.11433	-0.025673	-0.012667
175.7	239.224	249.356	248.551		175.7	239.103	249.375	248.586		175.7	0.121265	-0.018546	-0.035362
175.8	239.227	249.36	248.531		175.8	239.103	249.375	248.585		175.8	0.124751	-0.014046	-0.053296
175.9	239.228	249.365	248.517		175.9	239.102	249.374	248.583		175.9	0.125938	-0.00971	-0.065984
176	239.23	249.37	248.505		176	239.102	249.374	248.581		176	0.127946	-0.003896	-0.076526
176.1	239.23	249.376	248.502		176.1	239.101	249.374	248.58		176.1	0.129297	0.002082	-0.077873
176.2	239.229	249.384	248.507		176.2	239.101	249.374	248.578		176.2	0.128339	0.010369	-0.070843
176.3	239.229	249.391	248.516		176.3	239.1	249.373	248.577		176.3	0.128705	0.017332	-0.060703
176.4	239.227	249.394	248.53		176.4	239.099	249.373	248.575		176.4	0.127429	0.020518	-0.045298
176.5	239.223	249.397	248.548		176.5	239.099	249.373	248.573		176.5	0.124346	0.024525	-0.025294
176.6	239.22	249.406	248.562		176.6	239.098	249.373	248.572		176.6	0.121098	0.033131	-0.009232
176.7	239.216	249.415	248.574		176.7	239.098	249.372	248.57		176.7	0.11818	0.043051	0.004038
176.8	239.218	249.424	248.584		176.8	239.097	249.372	248.568		176.8	0.120352	0.051666	0.01582
176.9	239.216	249.432	248.592		176.9	239.097	249.372	248.567		176.9	0.119404	0.059779	0.025149
177	239.212	249.438	248.597		177	239.096	249.372	248.565		177	0.115335	0.066086	0.031522
177.1	239.207	249.442	248.595		177.1	239.096	249.371	248.564		177.1	0.111431	0.070914	0.031161
177.2	239.196	249.444	248.592		177.2	239.095	249.371	248.562		177.2	0.100958	0.073115	0.029969
177.3	239.179	249.445	248.588		177.3	239.095	249.371	248.56		177.3	0.084408	0.074166	0.027473
177.4	239.161	249.444	248.576		177.4	239.094	249.371	248.559		177.4	0.06638	0.073256	0.017587
177.5	239.14	249.441	248.563		177.5	239.094	249.371	248.557		177.5	0.045889	0.070038	0.006059
177.6	239.119	249.444	248.554		177.6	239.093	249.37	248.556		177.6	0.025726	0.074045	-0.001538
177.7	239.105	249.452	248.55		177.7	239.093	249.37	248.554		177.7	0.012297	0.082158	-0.003705
177.8	239.099	249.461	248.557		177.8	239.092	249.37	248.552		177.8	0.006915	0.091256	0.004638
177.9	239.096	249.47	248.574		177.9	239.092	249.37	248.551		177.9	0.004653	0.10019	0.023164
178	239.096	249.478	248.592		178	239.091	249.369	248.549		178	0.005183	0.108467	0.042829
178.1	239.099	249.484	248.609		178.1	239.09	249.369	248.548		178.1	0.008505	0.115112	0.061847
178.2	239.099	249.49	248.625		178.2	239.09	249.369	248.546		178.2	0.009189	0.12109	0.079059
178.3	239.097	249.496	248.636		178.3	239.089	249.369	248.544		178.3	0.007748	0.126904	0.092001
178.4	239.099	249.499	248.641		178.4	239.089	249.368	248.543		178.4	0.010085	0.130747	0.098527
178.5	239.101	249.5	248.643		178.5	239.088	249.368	248.541		178.5	0.013078	0.131963	0.101944
178.6	239.096	249.501	248.647		178.6	239.088	249.368	248.54		178.6	0.007696	0.133342	0.107331
178.7	239.088	249.505	248.651		178.7	239.087	249.368	248.538		178.7	0.001	0.137688	0.112883
178.8	239.087	249.51	248.655		178.8	239.087	249.368	248.536		178.8	-0.000112	0.142188	0.118753
178.9	239.083	249.519	248.667		178.9	239.086	249.367	248.535		178.9	-0.002867	0.15145	0.132351
179	239.082	249.533	248.68		179	239.086	249.367	248.533		179	-0.003487	0.165968	0.146607
179.1	239.089	249.547	248.685		179.1	239.085	249.367	248.532		179.1	0.003448	0.180486	0.153472
179.2	239.09	249.559	248.689		179.2	239.085	249.367	248.53		179.2	0.005128	0.192869	0.159024
179.3	239.085	249.573	248.69		179.3	239.084	249.366	248.528		179.3	0.000567	0.206904	0.161938
179.4	239.079	249.59	248.69		179.4	239.084	249.366	248.527		179.4	-0.00498	0.223721	0.163548
179.5	239.07	249.604	248.688		179.5	239.083	249.366	248.525		179.5	-0.013318	0.238075	0.162858
179.6	239.057	249.613	248.682		179.6	239.083	249.366	248.523		179.6	-0.025598	0.247337	0.158392
179.7	239.042	249.62	248.683		179.7	239.082	249.365	248.522		179.7	-0.03952	0.254465	0.161306
179.8	239.032	249.621	248.688		179.8	239.081	249.365	248.52		179.8	-0.049829	0.25568	0.167843
179.9	239.025	249.617	248.69		179.9	239.081	249.365	248.519		179.9	-0.05554	0.251979	0.171259
180	239.024	249.612	248.698		180	239.08	249.365	248.517		180	-0.056488	0.246954	0.180588
180.1	239.026	249.605	248.708		180.1	239.08	249.365	248.515		180.1	-0.053823	0.240779	0.192698
180.2	239.027	249.591	248.721		180.2	239.079	249.364	248.514		180.2	-0.0528	0.227049	0.207118
180.3	239.025	249.572	248.738		180.3	239.079	249.364	248.512		180.3	-0.054251	0.207572	0.225972
180.4	239.021	249.552	248.757		180.4	239.078	249.364	248.511		180.4	-0.057005	0.188259	0.246304
180.5	239.02	249.531	248.777		180.5	239.078	249.364	248.509		180.5	-0.057953	0.167632	0.267612
180.6	239.022	249.51	248.794		180.6	239.077	249.363	248.507		180.6	-0.055617	0.146194	0.28663
180.7	239.023	249.489	248.808		180.7	239.077	249.363	248.506		180.7	-0.053773	0.125731	0.302528
180.8	239.023	249.477	248.816		180.8	239.076	249.363	248.504		180.8	-0.053243	0.113972	0.311692
180.9	239.022	249.469	248.817		180.9	239.076	249.363	248.503		180.9	-0.053698	0.105826	0.314278
181	239.016	249.465	248.816		181	239.075	249.362	248.501		181	-0.059081	0.102772	0.315231
181.1	239.009	249.472	248.812		181.1	239.075	249.362	248.499		181.1	-0.065448	0.110228	0.312735
181.2	239.005	249.486	248.799		181.2	239.074	249.362	248.498		181.2	-0.069517	0.123935	0.301371
181.3	239	249.501	248.782		181.3	239.074	249.362	248.496		181.3	-0.073585	0.138781	0.285399
181.4	238.996	249.513	248.766		181.4	239.073	249.362	248.495		181.4	-0.077161	0.151821	0.2719
181.5	238.992	249.524	248.756		181.5	239.072	249.361	248.493		181.5	-0.080408	0.162233	0.263163
181.6	238.994	249.527	248.749		181.6	239.072	249.361	248.491		181.6	-0.077579	0.16624	0.257219
181.7	238.998	249.53	248.747		181.7	239.071	249.361	248.49		181.7	-0.073107	0.169591	0.257351
181.8	239.004	249.537	248.752		181.8	239.071	249.361	248.488		181.8	-0.066994	0.176728	0.264206
181.9	239.017	249.543	248.757		181.9	239.07	249.36	248.487		181.9	-0.053325	0.182706	0.270414
182	239.031	249.546	248.763		182	239.07	249.36	248.485		182	-0.038836	0.186221	0.277772
182.1	239.043	249.55	248.79		182.1	239.069	249.36	248.483		182.1	-0.025989	0.190556	0.306644
182.2	239.058	249.558	248.803		182.2	239.069	249.36	248.482		182.2	-0.011007	0.198177	0.321711
182.3	239.071	249.566	248.812		182.3	239.068	249.359	248.48		182.3	0.002333	0.206454	0.331697
182.4	239.077	249.571	248.817		182.4	239.068	249.359	248.478		182.4	0.009422	0.211457	0.338069
182.5	239.084	249.574	248.818		182.5	239.067	249.359	248.477		182.5	0.016521	0.214971	0.340665
182.6	239.089	249.576	248.813		182.6	239.067	249.359	248.475		182.6	0.022307	0.2175	0.338159
182.7	239.092	249.575	248.806		182.7	239.066	249.359	248.474		182.7	0.025793	0.216745	0.332214
182.8	239.092	249.573	248.794		182.8	239.066	249.358	248.472		182.8	0.026487	0.214347	0.321672
182.9	239.087	249.554	248.774		182.9	239.065	249.358	248.47		182.9	0.021762	0.196019	0.303738
183	239.079	249.537	248.753		183	239.065	249.358	248.469		183	0.014737	0.17917	0.284646
183.1	239.066	249.519	248.735		183.1	239.064	249.358	248.467		183.1	0.002129	0.161837	0.267533
183.2	239.049	249.498	248.714		183.2	239.063	249.357	248.466		183.2	-0.014913	0.141046	0.248615
183.3	239.03	249.474	248.698		183.3	239.063	249.357	248.464		183.3	-0.032777	0.116806	0.234131
183.4	239.005	249.451	248.69		183.4	239.062	249.357	248.462		183.4	-0.05721	0.094537	0.227519
183.5	238.976	249.433	248.687		183.5	239.062	249.357	248.461		183.5	-0.08542	0.076537	0.226501
183.6	238.951	249.418	248.689		183.6	239.061	249.356	248.459		183.6	-0.109853	0.061166	0.229589
183.7	238.929	249.405	248.694		183.7	239.061	249.356	248.458		183.7	-0.131986	0.048596	0.236783
183.8	238.91	249.398	248.702		183.8	239.06	249.356	248.456		183.8	-0.150507	0.042257	0.245774
183.9	238.892	249.394	248.71		183.9	239.06	249.356	248.454		183.9	-0.167385	0.038545	0.255595
184	238.877	249.391	248.72		184	239.059	249.356	248.453		184	-0.182456	0.034998	0.267387
184.1	238.868	249.391	248.73		184.1	239.059	249.355	248.451		184.1	-0.190959	0.035392	0.279344
184.2	238.863	249.391	248.742		184.2	239.058	249.355	248.45		184.2	-0.195192	0.035786	0.29245
184.3	238.856	249.388	248.751		184.3	239.058	249.355	248.448		184.3	-0.201559	0.03307	0.302754
184.4	238.853	249.381	248.754		184.4	239.057	249.355	248.446		184.4	-0.204324	0.026567	0.307812
184.5	238.855	249.374	248.755		184.5	239.057	249.354	248.445		184.5	-0.201166	0.019571	0.310408
184.6	238.86	249.368	248.756		184.6	239.056	249.354	248.443		184.6	-0.19653	0.014053	0.313003
184.7	238.869	249.36	248.757		184.7	239.056	249.354	248.441		184.7	-0.186968	0.006071	0.315424
184.8	238.876	249.357	248.753		184.8	239.055	249.354	248.44		184.8	-0.179376	0.003509	0.313421
184.9	238.884	249.36	248.75		184.9	239.054	249.353	248.438		184.9	-0.169978	0.00687	0.311418
185	238.893	249.366	248.744		185	239.054	249.353	248.437		185	-0.160579	0.012684	0.306952
185.1	238.901	249.377	248.73		185.1	239.053	249.353	248.435		185.1	-0.152823	0.024081	0.295249
185.2	238.905	249.397	248.714		185.2	239.053	249.353	248.433		185.2	-0.147859	0.043854	0.280436
185.3	238.903	249.419	248.697		185.3	239.052	249.352	248.432		185.3	-0.148971	0.066912	0.265295
185.4	238.899	249.443	248.685		185.4	239.052	249.352	248.43		185.4	-0.15304	0.090627	0.255081
185.5	238.89	249.467	248.684		185.5	239.051	249.352	248.429		185.5	-0.160886	0.114834	0.25586
185.6	238.879	249.487	248.691		185.6	239.051	249.352	248.427		185.6	-0.171687	0.135438	0.26371
185.7	238.869	249.497	248.697		185.7	239.05	249.352	248.425		185.7	-0.181339	0.145522	0.272054
185.8	238.862	249.499	248.704		185.8	239.05	249.351	248.424		185.8	-0.188035	0.148051	0.280233
185.9	238.853	249.499	248.716		185.9	239.049	249.351	248.422		185.9	-0.195717	0.148117	0.293329
186	238.845	249.492	248.726		186	239.049	249.351	248.421		186	-0.203398	0.140957	0.305449
186.1	238.84	249.481	248.726		186.1	239.048	249.351	248.419		186.1	-0.207795	0.130348	0.307059
186.2	238.838	249.472	248.723		186.2	239.048	249.35	248.417		186.2	-0.209564	0.121555	0.305221
186.3	238.835	249.466	248.717		186.3	239.047	249.35	248.416		186.3	-0.212483	0.116037	0.301739
186.4	238.831	249.463	248.705		186.4	239.047	249.35	248.414		186.4	-0.215566	0.113475	0.290365
186.5	238.831	249.467	248.692		186.5	239.046	249.35	248.413		186.5	-0.214554	0.11699	0.279494
186.6	238.838	249.473	248.682		186.6	239.045	249.349	248.411		186.6	-0.207454	0.123625	0.270593
186.7	238.846	249.478	248.668		186.7	239.045	249.349	248.409		186.7	-0.198713	0.128289	0.258408
186.8	238.849	249.477	248.654		186.8	239.044	249.349	248.408		186.8	-0.195391	0.128201	0.246542
186.9	238.848	249.472	248.645		186.9	239.044	249.349	248.406		186.9	-0.196339	0.123668	0.239283
187	238.842	249.468	248.644		187	239.043	249.349	248.405		187	-0.201229	0.118971	0.239744
187.1	238.83	249.46	248.643		187.1	239.043	249.348	248.403		187.1	-0.212523	0.111975	0.24004
187.2	238.816	249.457	248.644		187.2	239.042	249.348	248.401		187.2	-0.226281	0.108592	0.243118
187.3	238.8	249.455	248.65		187.3	239.042	249.348	248.4		187.3	-0.241353	0.107508	0.249819
187.4	238.786	249.455	248.653		187.4	239.041	249.348	248.398		187.4	-0.255275	0.107748	0.254713
187.5	238.774	249.456	248.657		187.5	239.041	249.347	248.396		187.5	-0.266734	0.108471	0.260101
187.6	238.761	249.454	248.664		187.6	239.04	249.347	248.395		187.6	-0.279178	0.10673	0.269255
187.7	238.751	249.453	248.674		187.7	239.04	249.347	248.393		187.7	-0.288666	0.105975	0.280555
187.8	238.749	249.449	248.688		187.8	239.039	249.347	248.392		187.8	-0.289778	0.102592	0.296781
187.9	238.754	249.441	248.705		187.9	239.039	249.346	248.39		187.9	-0.284978	0.094118	0.315142
188	238.756	249.436	248.72		188	239.038	249.346	248.388		188	-0.281656	0.089749	0.332016
188.1	238.757	249.437	248.733		188.1	239.038	249.346	248.387		188.1	-0.280962	0.09081	0.346435
188.2	238.759	249.43	248.74		188.2	239.037	249.346	248.385		188.2	-0.278461	0.084307	0.354615
188.3	238.76	249.418	248.742		188.3	239.036	249.346	248.384		188.3	-0.276946	0.07222	0.358852
188.4	238.755	249.409	248.745		188.4	239.036	249.345	248.382		188.4	-0.28085	0.064074	0.362916
188.5	238.752	249.402	248.748		188.5	239.035	249.345	248.38		188.5	-0.283112	0.057078	0.367153
188.6	238.752	249.394	248.749		188.6	239.035	249.345	248.379		188.6	-0.28292	0.049589	0.370077
188.7	238.749	249.387	248.75		188.7	239.034	249.345	248.377		188.7	-0.285182	0.042111	0.372837
188.8	238.747	249.377	248.752		188.8	239.034	249.344	248.376		188.8	-0.286787	0.032651	0.376253
188.9	238.746	249.367	248.752		188.9	239.033	249.344	248.374		188.9	-0.287078	0.023192	0.377853
189	238.745	249.36	248.749		189	239.033	249.344	248.372		189	-0.287862	0.01636	0.376836
189.1	238.746	249.357	248.746		189.1	239.032	249.344	248.371		189.1	-0.286675	0.012813	0.375325
189.2	238.751	249.357	248.742		189.2	239.032	249.343	248.369		189.2	-0.280233	0.013699	0.372665
189.3	238.76	249.36	248.736		189.3	239.031	249.343	248.368		189.3	-0.27067	0.016403	0.368517
189.4	238.765	249.361	248.729		189.4	239.031	249.343	248.366		189.4	-0.26587	0.017618	0.36323
189.5	238.763	249.362	248.726		189.5	239.03	249.343	248.364		189.5	-0.267475	0.019491	0.361555
189.6	238.758	249.362	248.726		189.6	239.03	249.343	248.363		189.6	-0.272036	0.019228	0.363001
189.7	238.749	249.363	248.73		189.7	239.029	249.342	248.361		189.7	-0.280375	0.020279	0.369035
189.8	238.739	249.366	248.737		189.8	239.029	249.342	248.359		189.8	-0.289534	0.024122	0.377543
189.9	238.729	249.363	248.744		189.9	239.028	249.342	248.358		189.9	-0.299351	0.020749	0.38605
190	238.718	249.351	248.747		190	239.027	249.342	248.356		190	-0.30966	0.009811	0.390452
190.1	238.71	249.341	248.751		190.1	239.027	249.341	248.355		190.1	-0.317341	-0.000798	0.396486
190.2	238.704	249.329	248.758		190.2	239.026	249.341	248.353		190.2	-0.322066	-0.011735	0.404994
190.3	238.703	249.316	248.758		190.3	239.026	249.341	248.351		190.3	-0.322522	-0.024972	0.40644
190.4	238.704	249.303	248.759		190.4	239.025	249.341	248.35		190.4	-0.321663	-0.03788	0.408707
190.5	238.703	249.288	248.758		190.5	239.025	249.34	248.348		190.5	-0.321626	-0.052266	0.40965
190.6	238.705	249.271	248.751		190.6	239.024	249.34	248.347		190.6	-0.318971	-0.069106	0.404691
190.7	238.706	249.253	248.741		190.7	239.024	249.34	248.345		190.7	-0.317784	-0.08727	0.395954
190.8	238.703	249.238	248.728		190.8	239.023	249.34	248.343		190.8	-0.320046	-0.101492	0.384919
190.9	238.705	249.232	248.717		190.9	239.023	249.34	248.342		190.9	-0.318038	-0.107831	0.375351
191	238.709	249.227	248.706		191	239.022	249.339	248.34		191	-0.313074	-0.112199	0.365958
191.1	238.712	249.226	248.696		191.1	239.022	249.339	248.339		191.1	-0.309588	-0.112791	0.357878
191.2	238.712	249.235	248.685		191.2	239.021	249.339	248.337		191.2	-0.308893	-0.103682	0.347828
191.3	238.713	249.243	248.669		191.3	239.021	249.339	248.335		191.3	-0.307707	-0.095569	0.333672
191.4	238.718	249.245	248.658		191.4	239.02	249.338	248.334		191.4	-0.30225	-0.092876	0.324105
191.5	238.72	249.247	248.645		191.5	239.02	249.338	248.332		191.5	-0.299092	-0.091496	0.312905
191.6	238.719	249.243	248.633		191.6	239.019	249.338	248.331		191.6	-0.300369	-0.094551	0.302362
191.7	238.716	249.234	248.623		191.7	239.018	249.338	248.329		191.7	-0.30263	-0.103682	0.294447
191.8	238.711	249.222	248.616		191.8	239.018	249.337	248.327		191.8	-0.307356	-0.115266	0.288985
191.9	238.704	249.211	248.609		191.9	239.017	249.337	248.326		191.9	-0.313395	-0.125711	0.28304
192	238.698	249.199	248.6		192	239.017	249.337	248.324		192	-0.318941	-0.137798	0.275453
192.1	238.685	249.184	248.597		192.1	239.016	249.337	248.323		192.1	-0.33155	-0.153006	0.274436
192.2	238.673	249.174	248.594		192.2	239.016	249.337	248.321		192.2	-0.343008	-0.162137	0.273244
192.3	238.664	249.168	248.589		192.3	239.015	249.336	248.319		192.3	-0.351347	-0.167819	0.269763
192.4	238.653	249.161	248.585		192.4	239.015	249.336	248.318		192.4	-0.36182	-0.174969	0.267431
192.5	238.647	249.155	248.582		192.5	239.014	249.336	248.316		192.5	-0.367202	-0.180487	0.266249
192.6	238.645	249.151	248.582		192.6	239.014	249.336	248.314		192.6	-0.368314	-0.184527	0.267193
192.7	238.646	249.151	248.58		192.7	239.013	249.335	248.313		192.7	-0.366809	-0.18479	0.266668
192.8	238.65	249.154	248.577		192.8	239.013	249.335	248.311		192.8	-0.362173	-0.180783	0.266143
192.9	238.652	249.156	248.577		192.9	239.012	249.335	248.31		192.9	-0.359673	-0.17891	0.267424
193	238.652	249.158	248.578		193	239.012	249.335	248.308		193	-0.359307	-0.176545	0.270174
193.1	238.653	249.159	248.581		193.1	239.011	249.334	248.306		193.1	-0.35812	-0.17532	0.274411
193.2	238.647	249.156	248.583		193.2	239.011	249.334	248.305		193.2	-0.363174	-0.178046	0.278649
193.3	238.634	249.152	248.588		193.3	239.01	249.334	248.303		193.3	-0.37611	-0.182086	0.284365
193.4	238.625	249.142	248.595		193.4	239.009	249.334	248.302		193.4	-0.384941	-0.19171	0.293027
193.5	238.616	249.128	248.604		193.5	239.009	249.334	248.3		193.5	-0.393116	-0.205439	0.303833
193.6	238.598	249.115	248.616		193.6	239.008	249.333	248.298		193.6	-0.410651	-0.218676	0.31776
193.7	238.58	249.101	248.629		193.7	239.008	249.333	248.297		193.7	-0.42835	-0.232067	0.33218
193.8	238.567	249.085	248.638		193.8	239.007	249.333	248.295		193.8	-0.439973	-0.247439	0.342494
193.9	238.554	249.068	248.642		193.9	239.007	249.333	248.294		193.9	-0.452417	-0.264124	0.348036
194	238.538	249.054	248.644		194	239.006	249.332	248.292		194	-0.467981	-0.278018	0.351617
194.1	238.524	249.043	248.644		194.1	239.006	249.332	248.29		194.1	-0.481247	-0.288955	0.353227
194.2	238.513	249.034	248.637		194.2	239.005	249.332	248.289		194.2	-0.492213	-0.297922	0.348432
194.3	238.504	249.03	248.628		194.3	239.005	249.332	248.287		194.3	-0.500387	-0.301788	0.340671
194.4	238.496	249.029	248.62		194.4	239.004	249.331	248.286		194.4	-0.508561	-0.302215	0.334562
194.5	238.485	249.032	248.611		194.5	239.004	249.331	248.284		194.5	-0.518213	-0.299193	0.326647
194.6	238.474	249.036	248.601		194.6	239.003	249.331	248.282		194.6	-0.528851	-0.295021	0.318403
194.7	238.46	249.038	248.597		194.7	239.003	249.331	248.281		194.7	-0.542773	-0.293149	0.316226
194.8	238.443	249.036	248.594		194.8	239.002	249.331	248.279		194.8	-0.559497	-0.294233	0.315208
194.9	238.424	249.032	248.59		194.9	239.002	249.33	248.278		194.9	-0.577196	-0.29778	0.312055
195	238.407	249.029	248.587		195	239.001	249.33	248.276		195	-0.593746	-0.300989	0.310874
195.1	238.39	249.024	248.585		195.1	239	249.33	248.274		195.1	-0.610131	-0.306014	0.310503
195.2	238.376	249.019	248.579		195.2	239	249.33	248.273		195.2	-0.624053	-0.310547	0.306529
195.3	238.366	249.018	248.575		195.3	238.999	249.329	248.271		195.3	-0.633541	-0.311795	0.304362
195.4	238.356	249.019	248.574		195.4	238.999	249.329	248.269		195.4	-0.642372	-0.310251	0.304658
195.5	238.352	249.021	248.57		195.5	238.998	249.329	248.268		195.5	-0.646769	-0.307394	0.301988
195.6	238.35	249.024	248.559		195.6	238.998	249.329	248.266		195.6	-0.647389	-0.304526	0.293087
195.7	238.345	249.034	248.542		195.7	238.997	249.328	248.265		195.7	-0.651786	-0.294771	0.277453
195.8	238.339	249.05	248.521		195.8	238.997	249.328	248.263		195.8	-0.657825	-0.277789	0.257878
195.9	238.334	249.067	248.493		195.9	238.996	249.328	248.261		195.9	-0.662057	-0.26048	0.231733
196	238.331	249.082	248.462		196	238.996	249.328	248.26		196	-0.664648	-0.245633	0.20213
196.1	238.325	249.096	248.434		196.1	238.995	249.327	248.258		196.1	-0.670523	-0.23128	0.175985
196.2	238.32	249.106	248.408		196.2	238.995	249.327	248.257		196.2	-0.674591	-0.221186	0.151155
196.3	238.319	249.111	248.382		196.3	238.994	249.327	248.255		196.3	-0.675539	-0.216357	0.127309
196.4	238.312	249.112	248.363		196.4	238.994	249.327	248.253		196.4	-0.681743	-0.214321	0.109202
196.5	238.308	249.111	248.346		196.5	238.993	249.327	248.252		196.5	-0.685318	-0.215733	0.093732
196.6	238.306	249.109	248.327		196.6	238.993	249.326	248.25		196.6	-0.686431	-0.216981	0.077277
196.7	238.307	249.108	248.311		196.7	238.992	249.326	248.249		196.7	-0.685408	-0.218229	0.062628
196.8	238.307	249.106	248.299		196.8	238.991	249.326	248.247		196.8	-0.684714	-0.219467	0.052075
196.9	238.307	249.107	248.287		196.9	238.991	249.326	248.245		196.9	-0.684358	-0.218581	0.042025
197	238.307	249.11	248.276		197	238.99	249.325	248.244		197	-0.683335	-0.214902	0.032632
197.1	238.306	249.115	248.27		197.1	238.99	249.325	248.242		197.1	-0.683955	-0.210073	0.027673
197.2	238.302	249.117	248.262		197.2	238.989	249.325	248.241		197.2	-0.687202	-0.207873	0.021061
197.3	238.295	249.114	248.252		197.3	238.989	249.325	248.239		197.3	-0.69357	-0.210434	0.012982
197.4	238.285	249.109	248.245		197.4	238.988	249.324	248.237		197.4	-0.703058	-0.215788	0.00753
197.5	238.269	249.101	248.239		197.5	238.988	249.324	248.236		197.5	-0.719115	-0.223431	0.003556
197.6	238.253	249.088	248.235		197.6	238.987	249.324	248.234		197.6	-0.734186	-0.235518	0.000393
197.7	238.241	249.075	248.229		197.7	238.987	249.324	248.232		197.7	-0.745317	-0.248591	-0.003416
197.8	238.232	249.065	248.23		197.8	238.986	249.324	248.231		197.8	-0.754476	-0.258215	-0.001149
197.9	238.228	249.054	248.235		197.9	238.986	249.323	248.229		197.9	-0.757395	-0.268824	0.006045
198	238.226	249.039	248.243		198	238.985	249.323	248.228		198	-0.758671	-0.283867	0.014871
198.1	238.228	249.022	248.254		198.1	238.985	249.323	248.226		198.1	-0.756992	-0.300542	0.028305
198.2	238.232	249.007	248.271		198.2	238.984	249.323	248.224		198.2	-0.752192	-0.315421	0.046666
198.3	238.24	248.994	248.288		198.3	238.983	249.322	248.223		198.3	-0.743779	-0.328165	0.065028
198.4	238.249	248.979	248.306		198.4	238.983	249.322	248.221		198.4	-0.73438	-0.343209	0.085196
198.5	238.252	248.964	248.326		198.5	238.982	249.322	248.22		198.5	-0.73073	-0.358416	0.10601
198.6	238.252	248.951	248.34		198.6	238.982	249.322	248.218		198.6	-0.730364	-0.370339	0.122072
198.7	238.252	248.944	248.35		198.7	238.981	249.321	248.216		198.7	-0.72967	-0.377161	0.133536
198.8	238.249	248.943	248.349		198.8	238.981	249.321	248.215		198.8	-0.731768	-0.378245	0.133996
198.9	238.239	248.949	248.342		198.9	238.98	249.321	248.213		198.9	-0.741266	-0.372267	0.128535
199	238.22	248.958	248.335		199	238.98	249.321	248.212		199	-0.75995	-0.363004	0.123247
199.1	238.213	248.963	248.322		199.1	238.979	249.321	248.21		199.1	-0.766318	-0.357519	0.112376
199.2	238.21	248.965	248.31		199.2	238.979	249.32	248.208		199.2	-0.768252	-0.355647	0.101504
199.3	238.206	248.964	248.3		199.3	238.978	249.32	248.207		199.3	-0.772156	-0.356392	0.092922
199.4	238.197	248.96	248.29		199.4	238.978	249.32	248.205		199.4	-0.780658	-0.359939	0.084678
199.5	238.186	248.957	248.28		199.5	238.977	249.32	248.204		199.5	-0.790967	-0.362665	0.076763
199.6	238.181	248.961	248.276		199.6	238.977	249.319	248.202		199.6	-0.795693	-0.358494	0.073939
199.7	238.183	248.967	248.275		199.7	238.976	249.319	248.2		199.7	-0.79352	-0.352352	0.074882
[truncated: 1,005 more rows]
