# Supplementary material for: Flavodiiron-mediated O2 photoreduction at photosystem I acceptor-side provides photoprotection to conifer thylakoids in early spring
Source: Nat Commun. 2023 Jun 3;14:3210. doi: 10.1038/s41467-023-38938-z (PMC10239515; doi:10.1038/s41467-023-38938-z)
Supplement: Supplementary file 7 — Source Data [file 41467_2023_38938_MOESM7_ESM.zip › Raw data files/Supplementary figure 10/Raw data Supplementary fig 10.xlsx]

## Sheet: S
	Raw data				Baseline				Baseline corrected				normalised
Time (s)	m/z 32	m/z 34		Time (s)	m/z 32	m/z 34		Time (s)	m/z 32	m/z 34		Time (s)	m/z 32	m/z 34
0.314	967.817	1796.29		0.314	967.063	1792.93		0.314	0.75382	3.35291		0.314	-0.43135	0.00102		m/z 34 detector was 333 times more sensetive than m/z detector, hence, m/z 34 normalised by deviding the baseline corrected singal with 333
0.628	964.949	1792.41		0.628	964.382	1788.99		0.628	0.56677	3.42014		0.628	-0.40214	0.0012
0.941	962.122	1787.98		0.941	961.71	1785.05		0.941	0.41163	2.93358		0.941	-0.38749	0.00208
1.256	959.313	1784.08		1.256	959.021	1781.09		1.256	0.29152	2.99246		1.256	-0.39443	0.00116
1.57	956.583	1779.78		1.57	956.341	1777.14		1.57	0.24182	2.64082		1.57	-0.37798	0.00159
1.883	953.702	1776.12		1.883	953.669	1773.21		1.883	0.0334	2.91606		1.883	-0.34597	0.00144
2.197	950.854	1771.52		2.197	950.989	1769.26		2.197	-0.13458	2.258		2.197	-0.33234	0.00239
2.512	947.993	1767.21		2.512	948.3	1765.3		2.512	-0.3065	1.91343		2.512	-0.32008	0.00263
2.825	945.066	1762.68		2.825	945.628	1761.36		2.825	-0.56163	1.31459		2.825	-0.24764	0.00325
3.14	942.131	1758.49		3.14	942.939	1757.4		3.14	-0.80767	1.09135		3.14	-0.19878	0.00397
3.453	939.168	1754.2		3.453	940.267	1753.47		3.453	-1.09929	0.7294		3.453	-0.10144	0.00447
3.767	936.219	1749.39		3.767	937.586	1749.52		3.767	-1.36709	-0.12499		3.767	-0.00566	0.00429
4.081	933.29	1744.81		4.081	934.797	1745.38		4.081	-1.50694	-0.57249		4.081	0.07374	0.00452
4.395	930.373	1740.88		4.395	931.833	1740.96		4.395	-1.45915	-0.07524		4.395	0.17274	0.00547
4.71	927.448	1736.76		4.71	928.877	1736.55		4.71	-1.42944	0.20899		4.71	0.2573	0.00594
5.024	924.628	1732.63		5.024	925.949	1732.19		5.024	-1.32088	0.43671		5.024	0.35079	0.00655
5.337	921.815	1728.46		5.337	923.047	1727.88		5.337	-1.23265	0.58111		5.337	0.39609	0.00684
5.651	919.051	1724.51		5.651	920.154	1723.58		5.651	-1.10275	0.92896		5.651	0.4406	0.00662
5.966	916.323	1720.31		5.966	917.269	1719.3		5.966	-0.94571	1.01449		5.966	0.46943	0.00733
6.28	913.622	1716.23		6.28	914.41	1715.06		6.28	-0.78842	1.16644		6.28	0.47756	0.00785
6.593	910.932	1711.98		6.593	911.577	1710.87		6.593	-0.64506	1.11767		6.593	0.45749	0.00747
6.907	908.264	1708.36		6.907	908.752	1706.69		6.907	-0.48825	1.67155		6.907	0.42834	0.00614
7.222	905.607	1704.44		7.222	905.934	1702.52		7.222	-0.32731	1.91353		7.222	0.35193	0.00673
7.535	902.913	1700.2		7.535	903.15	1698.42		7.535	-0.23696	1.78647		7.535	0.2817	0.00661
7.849	900.207	1696.53		7.849	900.374	1694.32		7.849	-0.16616	2.21044		7.849	0.1879	0.00701
8.163	897.447	1692.56		8.163	897.612	1690.25		8.163	-0.16589	2.30214		8.163	0.08172	0.00608
8.477	894.701	1688.15		8.477	894.867	1686.21		8.477	-0.16552	1.93174		8.477	0.00772	0.00519
8.791	891.869	1684.18		8.791	892.137	1682.2		8.791	-0.26797	1.98115		8.791	-0.12529	0.00444
9.105	889.072	1680.05		9.105	889.422	1678.21		9.105	-0.34989	1.84104		9.105	-0.18818	0.00298
9.42	886.296	1676.04		9.42	886.713	1674.24		9.42	-0.41722	1.80416		9.42	-0.27435	0.00259
9.734	883.546	1671.94		9.734	884.028	1670.3		9.734	-0.48183	1.64425		9.734	-0.33477	0.00222
10.048	880.826	1667.83		10.048	881.357	1666.39		10.048	-0.53041	1.44282		10.048	-0.36518	0.00142
10.362	878.157	1664.02		10.362	878.7	1662.5		10.362	-0.54265	1.51736		10.362	-0.39605	0.00145
10.675	875.541	1660.09		10.675	876.065	1658.65		10.675	-0.52487	1.44805		10.675	-0.39889	0.00139
10.989	872.945	1656.16		10.989	873.437	1654.8		10.989	-0.49133	1.36031		10.989	-0.39901	0.000738949
11.303	870.413	1652.06		11.303	870.821	1650.98		11.303	-0.40848	1.07385		11.303	-0.36157	-0.000526907
11.618	867.893	1648.4		11.618	868.211	1647.18		11.618	-0.31774	1.22797		11.618	-0.32677	0.000817087
11.932	865.393	1644.92		11.932	865.622	1643.4		11.932	-0.22902	1.51621		11.932	-0.2814	0.000250661
12.246	862.894	1641.25		12.246	863.046	1639.65		12.246	-0.15256	1.59931		12.246	-0.22494	-0.000220631
12.56	860.409	1638.07		12.56	860.483	1635.91		12.56	-0.07368	2.15916		12.56	-0.16921	0.0001197
12.873	857.898	1634.24		12.873	857.941	1632.21		12.873	-0.0428	2.02247		12.873	-0.08547	0.000852733
13.187	855.359	1629.72		13.187	855.402	1628.52		13.187	-0.04332	1.19321		13.187	-0.00299	0.000424144
13.501	852.806	1626.01		13.501	852.876	1624.85		13.501	-0.07012	1.15858		13.501	0.06198	0.000829219
13.815	850.239	1622.29		13.815	850.361	1621.2		13.815	-0.12289	1.09023		13.815	0.16941	0.000735375
14.13	847.638	1618.89		14.13	847.851	1617.55		14.13	-0.21266	1.34119		14.13	0.25432	0.00125
14.444	845.038	1614.92		14.444	845.359	1613.94		14.444	-0.32149	0.98633		14.444	0.33723	0.00127
14.758	842.419	1611.19		14.758	842.879	1610.34		14.758	-0.45997	0.85047		14.758	0.45527	0.00125
15.071	839.842	1607.13		15.071	840.418	1606.77		15.071	-0.57611	0.36425		15.071	0.51651	0.00194
15.385	837.248	1603.3		15.385	837.96	1603.2		15.385	-0.7116	0.09792		15.385	0.60462	0.00166
15.699	834.678	1600.01		15.699	835.512	1599.66		15.699	-0.83327	0.35113		15.699	0.69267	0.00207
16.013	832.15	1595.96		16.013	833.074	1596.13		16.013	-0.92454	-0.16999		16.013	0.80656	0.00176
16.327	829.668	1591.94		16.327	830.647	1592.61		16.327	-0.97908	-0.66623		16.327	0.88486	0.000948078
16.642	827.222	1588.54		16.642	828.222	1589.1		16.642	-0.9994	-0.55933		16.642	0.96531	0.00137
16.955	824.835	1584.66		16.955	825.822	1585.62		16.955	-0.98617	-0.96845		16.955	1.03299	0.00246
17.27	822.474	1580.91		17.27	823.416	1582.14		17.27	-0.94147	-1.23059		17.27	1.09514	0.00324
17.583	820.158	1577.9		17.583	821.034	1578.69		17.583	-0.87588	-0.79101		17.583	1.1559	0.00359
17.898	817.867	1574.31		17.898	818.647	1575.24		17.898	-0.77997	-0.92425		17.898	1.21802	0.00403
18.211	815.612	1571.32		18.211	816.283	1571.82		18.211	-0.67142	-0.49662		18.211	1.29095	0.003
18.525	813.373	1567.96		18.525	813.921	1568.4		18.525	-0.54753	-0.4417		18.525	1.3702	0.00299
18.84	811.158	1564.45		18.84	811.559	1564.98		18.84	-0.40075	-0.5261		18.84	1.44653	0.00383
19.153	808.93	1560.61		19.153	809.22	1561.59		19.153	-0.29087	-0.98118		19.153	1.50242	0.00336
19.468	806.678	1557.85		19.468	806.875	1558.2		19.468	-0.19644	-0.35416		19.468	1.59773	0.004
19.781	804.456	1554.42		19.781	804.552	1554.84		19.781	-0.09594	-0.41263		19.781	1.62727	0.00386
20.096	802.199	1551.24		20.096	802.222	1551.46		20.096	-0.0229	-0.21647		20.096	1.6281	0.0044
20.409	799.944	1547.84		20.409	799.914	1548.12		20.409	0.03066	-0.27562		20.409	1.60573	0.00334
20.724	797.665	1544.45		20.724	797.598	1544.76		20.724	0.06727	-0.30742		20.724	1.56543	0.00439
21.038	795.397	1540.91		21.038	795.297	1541.43		21.038	0.10033	-0.51079		21.038	1.50295	0.00389
21.351	793.103	1537.68		21.351	793.009	1538.11		21.351	0.09371	-0.42868		21.351	1.41688	0.00229
21.666	790.842	1534.63		21.666	790.713	1534.78		21.666	0.1287	-0.14894		21.666	1.29406	0.00258
21.979	788.525	1531.21		21.979	788.439	1531.48		21.979	0.08654	-0.26213		21.979	1.15102	0.00196
22.294	786.225	1527.85		22.294	786.155	1528.16		22.294	0.0701	-0.31503		22.294	0.95563	0.000979489
22.607	783.951	1524.32		22.607	783.892	1524.87		22.607	0.05908	-0.55223		22.607	0.77355	-0.000136667
22.922	781.697	1520.92		22.922	781.62	1521.57		22.922	0.07664	-0.65313		22.922	0.57969	-0.00117
23.236	779.436	1517.77		23.236	779.361	1518.28		23.236	0.07563	-0.51029		23.236	0.39162	-0.00102
23.549	777.217	1514.63		23.549	777.113	1515.01		23.549	0.10384	-0.38212		23.549	0.21028	-0.00347
23.864	774.995	1511.17		23.864	774.857	1511.72		23.864	0.13779	-0.55446		23.864	0.04149	-0.00379
24.177	772.799	1507.81		24.177	772.619	1508.46		24.177	0.17942	-0.64879		24.177	-0.07147	-0.00509
24.492	770.603	1504.56		24.492	770.372	1505.18		24.492	0.23073	-0.62459		24.492	-0.17442	-0.00636
24.805	768.379	1501.57		24.805	768.143	1501.93		24.805	0.2356	-0.35735		24.805	-0.26283	-0.00657
25.12	766.153	1498.33		25.12	765.904	1498.65		25.12	0.24822	-0.31854		25.12	-0.30578	-0.00721
25.434	763.942	1494.78		25.434	763.676	1495.39		25.434	0.26556	-0.61414		25.434	-0.33124	-0.00698
25.747	761.693	1491.45		25.747	761.459	1492.15		25.747	0.23365	-0.69329		25.747	-0.31678	-0.00685
26.062	759.404	1488.03		26.062	759.231	1488.88		26.062	0.17297	-0.85279		26.062	-0.30699	-0.00771
26.375	757.115	1485		26.375	757.02	1485.63		26.375	0.09518	-0.62956		26.375	-0.26517	-0.0066
26.69	754.84	1481.27		26.69	754.798	1482.37		26.69	0.04193	-1.09745		26.69	-0.20406	-0.00688
27.003	752.567	1477.74		27.003	752.593	1479.12		27.003	-0.0268	-1.3857		27.003	-0.14071	-0.00581
27.318	750.304	1474.45		27.318	750.377	1475.86		27.318	-0.07272	-1.41021		27.318	-0.05347	-0.00619
27.631	748.067	1471.19		27.631	748.177	1472.62		27.631	-0.10966	-1.4269		27.631	0.03229	-0.00564
27.945	745.835	1468.15		27.945	745.972	1469.36		27.945	-0.13688	-1.21244		27.945	0.14963	-0.00469
28.26	743.593	1464.5		28.26	743.761	1466.09		28.26	-0.16844	-1.5871		28.26	0.25788	-0.00498
28.573	741.394	1461.23		28.573	741.567	1462.84		28.573	-0.17304	-1.61169		28.573	0.36126	-0.00449
28.888	739.241	1458.21		28.888	739.36	1459.57		28.888	-0.11901	-1.35714		28.888	0.46081	-0.00382
29.201	737.082	1455.19		29.201	737.168	1456.31		29.201	-0.08591	-1.12762		29.201	0.57822	-0.00294
29.516	734.958	1451.66		29.516	734.963	1453.04		29.516	-0.00474	-1.38185		29.516	0.65801	-0.00275
29.829	732.844	1448.66		29.829	732.773	1449.78		29.829	0.07122	-1.11482		29.829	0.77877	-0.00177
30.143	730.744	1445.3		30.143	730.577	1446.51		30.143	0.16725	-1.21206		30.143	0.86073	-0.000222733
30.458	728.622	1442.27		30.458	728.374	1443.23		30.458	0.24792	-0.96093		30.458	0.97474	1.75075e-05
30.771	726.5	1439.08		30.771	726.187	1439.97		30.771	0.31293	-0.88893		30.771	1.09269	0.000791982
31.086	724.378	1436.01		31.086	723.987	1436.69		31.086	0.39077	-0.68394		31.086	1.18649	0.00247
31.399	722.222	1432.72		31.399	721.803	1433.43		31.399	0.41867	-0.7073		31.399	1.30349	0.00313
31.714	720.058	1428.95		31.714	719.607	1430.15		31.714	0.45114	-1.19953		31.714	1.38793	0.00309
32.027	717.85	1425.71		32.027	717.428	1426.9		32.027	0.42168	-1.18716		32.027	1.49042	0.00468
32.341	715.67	1422.16		32.341	715.244	1423.63		32.341	0.42528	-1.47345		32.341	1.56703	0.00452
32.655	713.5	1418.84		32.655	713.064	1420.37		32.655	0.4357	-1.53391		32.655	1.61015	0.00441
32.97	711.328	1415.86		32.97	710.88	1417.11		32.97	0.44787	-1.24434		32.97	1.66459	0.00474
33.284	709.152	1412.64		33.284	708.707	1413.85		33.284	0.44448	-1.21365		33.284	1.71185	0.00589
33.597	706.98	1409.42		33.597	706.545	1410.62		33.597	0.43445	-1.19757		33.597	1.76114	0.00461
33.911	704.789	1406.17		33.911	704.381	1407.37		33.911	0.40829	-1.19771		33.911	1.81034	0.00642
34.226	702.575	1403		34.226	702.214	1404.12		34.226	0.3611	-1.12256		34.226	1.84717	0.00683
34.54	700.35	1399.47		34.54	700.06	1400.89		34.54	0.29038	-1.42139		34.54	1.91465	0.00708
34.854	698.147	1396.11		34.854	697.911	1397.66		34.854	0.23588	-1.5532		34.854	1.96876	0.00693
35.167	695.88	1392.72		35.167	695.775	1394.46		35.167	0.1048	-1.73625		35.167	2.04661	0.00775
35.481	693.627	1389.37		35.481	693.638	1391.24		35.481	-0.01064	-1.87084		35.481	2.12247	0.00735
35.796	691.365	1385.99		35.796	691.501	1388.03		35.796	-0.13593	-2.03649		35.796	2.17654	0.00762
36.11	689.116	1382.8		36.11	689.377	1384.84		36.11	-0.26109	-2.03432		36.11	2.20156	0.00813
36.423	686.902	1379.64		36.423	687.267	1381.66		36.423	-0.36497	-2.02252		36.423	2.14467	0.00831
36.737	684.72	1375.73		36.737	685.158	1378.48		36.737	-0.43801	-2.7566		36.737	2.00193	0.00821
37.051	682.558	1372.51		37.051	683.057	1375.32		37.051	-0.49875	-2.80213		37.051	1.73234	0.00723
37.366	680.444	1369.3		37.366	680.958	1372.15		37.366	-0.51342	-2.84698		37.366	1.34033	0.00619
37.68	678.381	1366.34		37.68	678.873	1369		37.68	-0.49194	-2.66575		37.68	0.77428	0.00358
37.993	676.307	1363.38		37.993	676.804	1365.88		37.993	-0.49716	-2.49673		37.993	0.09112	0.00117
38.307	674.267	1360.34		38.307	674.737	1362.76		38.307	-0.47068	-2.41857		38.307	-0.74915	-0.00182
38.622	672.252	1356.68		38.622	672.674	1359.64		38.622	-0.4216	-2.95504		38.622	-1.72028	-0.00597
38.936	670.238	1353.5		38.936	670.627	1356.54		38.936	-0.38854	-3.04586		38.936	-2.82647	-0.00949
39.25	668.227	1350.93		39.25	668.59	1353.46		39.25	-0.36241	-2.525		39.25	-4.03039	-0.01428
39.563	666.237	1347.57		39.563	666.57	1350.4		39.563	-0.33289	-2.82995		39.563	-5.35093	-0.01941
39.877	664.3	1344.48		39.877	664.554	1347.35		39.877	-0.25418	-2.86963		39.877	-6.73823	-0.02549
40.192	662.382	1342.02		40.192	662.543	1344.3		40.192	-0.16133	-2.28071		40.192	-8.19162	-0.03136
40.506	660.483	1339.23		40.506	660.55	1341.27		40.506	-0.06642	-2.04532		40.506	-9.70773	-0.0379
40.819	658.627	1336.25		40.819	658.575	1338.27		40.819	0.05233	-2.02582		40.819	-11.2332	-0.04307
41.133	656.749	1333.56		41.133	656.606	1335.28		41.133	0.14302	-1.72575		41.133	-12.8189	-0.04955
41.448	654.871	1330.83		41.448	654.643	1332.3		41.448	0.22846	-1.46456		41.448	-14.411	-0.05672
41.762	653.02	1327.95		41.762	652.699	1329.34		41.762	0.32122	-1.39436		41.762	-16.0154	-0.06378
42.076	651.17	1325.16		42.076	650.768	1326.4		42.076	0.4019	-1.23918		42.076	-17.6496	-0.07023
42.389	649.291	1322.35		42.389	648.855	1323.49		42.389	0.43626	-1.13932		42.389	-19.2872	-0.07729
42.703	647.466	1319.7		42.703	646.948	1320.58		42.703	0.51793	-0.8774		42.703	-20.89	-0.08511
43.018	645.647	1317.16		43.018	645.048	1317.68		43.018	0.59863	-0.52762		43.018	-22.5239	-0.09165
43.332	643.819	1314.49		43.332	643.166	1314.81		43.332	0.65337	-0.32318		43.332	-24.1311	-0.09778
43.645	642	1311.72		43.645	641.301	1311.96		43.645	0.69874	-0.24619		43.645	-25.7059	-0.10455
43.959	640.185	1308.76		43.959	639.442	1309.13		43.959	0.74296	-0.36825		43.959	-27.2651	-0.11013
44.273	638.417	1306.11		44.273	637.595	1306.3		44.273	0.82197	-0.19031		44.273	-28.7732	-0.11731
44.588	636.608	1303.46		44.588	635.753	1303.49		44.588	0.85418	-0.03318		44.588	-30.2412	-0.12321
44.902	634.834	1300.71		44.902	633.929	1300.7		44.902	0.90476	0.01625		44.902	-31.6619	-0.12949
45.215	633.08	1298.36		45.215	632.121	1297.93		45.215	0.95886	0.42518		45.215	-33.0453	-0.13444
45.529	631.337	1295.89		45.529	630.319	1295.18		45.529	1.01829	0.71355		45.529	-34.3958	-0.1403
45.844	629.629	1293.15		45.844	628.522	1292.43		45.844	1.10781	0.72974		45.844	-35.679	-0.14632
46.158	627.916	1290.7		46.158	626.741	1289.7		46.158	1.17524	1.00012		46.158	-36.9534	-0.15122
46.472	626.217	1288.08		46.472	624.97	1286.99		46.472	1.24667	1.09451		46.472	-38.164	-0.15672
46.785	624.554	1285.34		46.785	623.216	1284.3		46.785	1.33784	1.04286		46.785	-39.3372	-0.16138
47.099	622.884	1282.8		47.099	621.466	1281.62		47.099	1.41821	1.17459		47.099	-40.4918	-0.16512
47.414	621.208	1280.54		47.414	619.721	1278.95		47.414	1.48742	1.592		47.414	-41.5958	-0.17038
47.728	619.565	1278.16		47.728	617.991	1276.3		47.728	1.57337	1.86218		47.728	-42.6925	-0.17431
48.041	617.964	1275.59		48.041	616.277	1273.67		48.041	1.68687	1.91342		48.041	-43.7583	-0.17783
48.355	616.333	1273.14		48.355	614.566	1271.05		48.355	1.76647	2.09008		48.355	-44.7983	-0.18248
48.669	614.737	1270.79		48.669	612.865	1268.45		48.669	1.87178	2.34349		48.669	-45.7989	-0.18666
48.984	613.122	1268.81		48.984	611.168	1265.85		48.984	1.95405	2.9599		48.984	-46.7778	-0.19077
49.298	611.516	1266.4		49.298	609.486	1263.27		49.298	2.03028	3.12206		49.298	-47.7497	-0.1948
49.611	609.939	1263.74		49.611	607.818	1260.72		49.611	2.12078	3.0181		49.611	-48.6969	-0.19889
49.925	608.277	1261.37		49.925	606.154	1258.17		49.925	2.12319	3.20088		49.925	-49.62	-0.20178
50.24	606.645	1259.01		50.24	604.493	1255.63		50.24	2.15293	3.37351		50.24	-50.5367	-0.2055
50.554	604.98	1256.3		50.554	602.845	1253.11		50.554	2.13443	3.18882		50.554	-51.4022	-0.20863
50.868	603.318	1254.01		50.868	601.207	1250.61		50.868	2.11119	3.39715		50.868	-52.2731	-0.21258
51.181	601.633	1251.44		51.181	599.581	1248.12		51.181	2.05162	3.31957		51.181	-53.1261	-0.21507
51.495	599.959	1248.97		51.495	597.959	1245.65		51.495	1.99973	3.32134		51.495	-53.9406	-0.21928
51.81	598.223	1246.41		51.81	596.34	1243.17		51.81	1.88315	3.23903		51.81	-54.7532	-0.22277
52.124	596.451	1243.51		52.124	594.733	1240.72		52.124	1.71733	2.78442		52.124	-55.5538	-0.22591
52.437	594.693	1240.92		52.437	593.14	1238.29		52.437	1.55355	2.62678		52.437	-56.3255	-0.22834
52.751	592.954	1238.71		52.751	591.548	1235.87		52.751	1.40549	2.83972		52.751	-57.102	-0.23205
53.066	591.205	1235.95		53.066	589.959	1233.45		53.066	1.24579	2.50421		53.066	-57.8752	-0.23505
53.38	589.459	1233.21		53.38	588.383	1231.05		53.38	1.07629	2.16096		53.38	-58.6142	-0.23807
53.694	587.724	1230.5		53.694	586.813	1228.67		53.694	0.91014	1.83718		53.694	-59.3432	-0.24124
54.007	585.988	1228.09		54.007	585.256	1226.3		54.007	0.73254	1.795		54.007	-60.0358	-0.24431
54.321	584.293	1225.56		54.321	583.7	1223.94		54.321	0.59336	1.62581		54.321	-60.7336	-0.2471
54.636	582.578	1222.82		54.636	582.146	1221.58		54.636	0.43219	1.2415		54.636	-61.4169	-0.24965
54.95	580.884	1220.2		54.95	580.603	1219.25		54.95	0.28111	0.95448		54.95	-62.0777	-0.25221
55.263	579.18	1217.54		55.263	579.072	1216.93		55.263	0.10782	0.60839		55.263	-62.7019	-0.25469
55.577	577.501	1214.83		55.577	577.542	1214.62		55.577	-0.04073	0.21337		55.577	-63.312	-0.25742
55.891	575.852	1212.59		55.891	576.018	1212.32		55.891	-0.16633	0.27096		55.891	-63.8991	-0.26152
56.206	574.227	1210.17		56.206	574.495	1210.02		56.206	-0.26826	0.14398		56.206	-64.4711	-0.2634
56.52	572.62	1207.68		56.52	572.982	1207.74		56.52	-0.36214	-0.06442		56.52	-65.015	-0.26556
56.833	571.04	1205.26		56.833	571.481	1205.48		56.833	-0.44007	-0.219		56.833	-65.5064	-0.26709
57.147	569.492	1202.78		57.147	569.979	1203.22		57.147	-0.48695	-0.44165		57.147	-66.0128	-0.26983
57.462	567.957	1200.55		57.462	568.478	1200.97		57.462	-0.52127	-0.41977		57.462	-66.4689	-0.27151
57.776	566.404	1198.56		57.776	566.988	1198.72		57.776	-0.58395	-0.16668		57.776	-66.9376	-0.27326
58.09	564.829	1196.43		58.09	565.502	1196.49		58.09	-0.67306	-0.0626		58.09	-67.2989	-0.27504
58.403	563.271	1193.68		58.403	564.025	1194.28		58.403	-0.75455	-0.59939		58.403	-67.7188	-0.27658
58.717	561.666	1191.17		58.717	562.549	1192.06		58.717	-0.88266	-0.89385		58.717	-68.1003	-0.27787
59.032	560.084	1189.11		59.032	561.073	1189.85		59.032	-0.98837	-0.73691		59.032	-68.4579	-0.27919
59.346	558.503	1186.48		59.346	559.605	1187.65		59.346	-1.1022	-1.17156		59.346	-68.8367	-0.28087
59.659	556.928	1184.06		59.659	558.147	1185.47		59.659	-1.21892	-1.40718		59.659	-69.1844	-0.28248
59.973	555.338	1181.86		59.973	556.688	1183.28		59.973	-1.35021	-1.42088		59.973	-69.5279	-0.28288
60.287	553.781	1179.35		60.287	555.233	1181.1		60.287	-1.45131	-1.74604		60.287	-69.8327	-0.28374
60.602	552.245	1177.27		60.602	553.777	1178.92		60.602	-1.53163	-1.64547		60.602	-70.122	-0.285
60.916	550.672	1174.83		60.916	552.329	1176.75		60.916	-1.65746	-1.92013		60.916	-70.3918	-0.28633
61.229	549.168	1172.27		61.229	550.89	1174.6		61.229	-1.7216	-2.32976		61.229	-70.6455	-0.28697
61.543	547.659	1170.27		61.543	549.449	1172.44		61.543	-1.79011	-2.17129		61.543	-70.8745	-0.28838
61.858	546.158	1168.05		61.858	548.007	1170.28		61.858	-1.84952	-2.23044		61.858	-71.0703	-0.28889
62.172	544.648	1165.88		62.172	546.573	1168.13		62.172	-1.92478	-2.25464		62.172	-71.2696	-0.28893
62.486	543.191	1163.25		62.486	545.141	1165.99		62.486	-1.95084	-2.7418		62.486	-71.436	-0.28943
62.799	541.747	1161.08		62.799	543.717	1163.85		62.799	-1.96987	-2.76918		62.799	-71.5904	-0.28962
63.113	540.314	1159.12		63.113	542.291	1161.71		63.113	-1.97693	-2.59371		63.113	-71.7473	-0.2902
63.428	538.896	1157.21		63.428	540.863	1159.57		63.428	-1.96658	-2.36356		63.428	-71.908	-0.29008
63.742	537.46	1155.12		63.742	539.442	1157.44		63.742	-1.98196	-2.31768		63.742	-72.0623	-0.29076
64.055	536.083	1152.85		64.055	538.027	1155.32		64.055	-1.94432	-2.46101		64.055	-72.2026	-0.29022
64.37	534.673	1150.71		64.37	536.605	1153.18		64.37	-1.9322	-2.47126		64.37	-72.3499	-0.29233
64.683	533.296	1148.39		64.683	535.195	1151.06		64.683	-1.89825	-2.66528		64.683	-72.4827	-0.29228
64.998	531.909	1146.23		64.998	533.776	1148.92		64.998	-1.86768	-2.69942		64.998	-72.5944	-0.29235
65.311	530.535	1144.52		65.311	532.369	1146.81		65.311	-1.83392	-2.28179		65.311	-72.7221	-0.29295
65.625	529.195	1142.31		65.625	530.958	1144.68		65.625	-1.76345	-2.37164		65.625	-72.8244	-0.29307
65.94	527.851	1140.32		65.94	529.545	1142.55		65.94	-1.6935	-2.22273		65.94	-72.921	-0.293
66.253	526.544	1138.75		66.253	528.141	1140.43		66.253	-1.59728	-1.67832		66.253	-72.9995	-0.29272
66.568	525.218	1136.36		66.568	526.729	1138.29		66.568	-1.51177	-1.93152		66.568	-73.0764	-0.29271
66.882	523.912	1134.37		66.882	525.323	1136.16		66.882	-1.4111	-1.79596		66.882	-73.1382	-0.29334
67.195	522.628	1132.83		67.195	523.922	1134.04		67.195	-1.29405	-1.21037		67.195	-73.2055	-0.29398
67.51	521.349	1130.74		67.51	522.512	1131.9		67.51	-1.16367	-1.15986		67.51	-73.2516	-0.29408
67.823	520.067	1128.97		67.823	521.112	1129.78		67.823	-1.04455	-0.80317		67.823	-73.2772	-0.29309
68.138	518.79	1126.54		68.138	519.703	1127.63		68.138	-0.9128	-1.09103		68.138	-73.3098	-0.29281
68.452	517.491	1124.69		68.452	518.298	1125.49		68.452	-0.80791	-0.80586		68.452	-73.3296	-0.29351
68.765	516.196	1122.95		68.765	516.898	1123.36		68.765	-0.70248	-0.40835		68.765	-73.3448	-0.29372
69.08	514.878	1121.17		69.08	515.489	1121.2		69.08	-0.61107	-0.02828		69.08	-73.3304	-0.29281
69.393	513.548	1118.9		69.393	514.089	1119.06		69.393	-0.54066	-0.16426		69.393	-73.3007	-0.29271
69.708	512.197	1116.97		69.708	512.678	1116.9		69.708	-0.48131	0.06819		69.708	-73.2682	-0.29221
70.022	510.841	1115.09		70.022	511.272	1114.75		70.022	-0.43135	0.34086		70.022	-73.2279	-0.29266
70.335	509.467	1112.99		70.335	509.87	1112.6		70.335	-0.40214	0.3998		70.335	-73.1672	-0.2924
70.65	508.069	1111.12		70.65	508.457	1110.43		70.65	-0.38749	0.69174		70.65	-73.0928	-0.29183
70.963	506.658	1108.66		70.963	507.052	1108.28		70.963	-0.39443	0.38628		70.963	-73.008	-0.29215
71.277	505.264	1106.65		71.277	505.642	1106.12		71.277	-0.37798	0.52973		71.277	-72.9025	-0.29142
71.592	503.88	1104.43		71.592	504.226	1103.95		71.592	-0.34597	0.47937		71.592	-72.7671	-0.29
71.905	502.485	1102.59		71.905	502.817	1101.8		71.905	-0.33234	0.79535		71.905	-72.6556	-0.2888
72.22	501.079	1100.51		72.22	501.399	1099.63		72.22	-0.32008	0.87553		72.22	-72.5325	-0.28808
72.533	499.742	1098.56		72.533	499.989	1097.48		72.533	-0.24764	1.08127		72.533	-72.402	-0.28682
72.847	498.376	1096.65		72.847	498.575	1095.32		72.847	-0.19878	1.32269		72.847	-72.2724	-0.28596
73.162	497.054	1094.65		73.162	497.156	1093.16		73.162	-0.10144	1.48946		73.162	-72.1386	-0.28565
73.475	495.74	1092.45		73.475	495.746	1091.02		73.475	-0.00566	1.42762		73.475	-71.9958	-0.28601
73.79	494.401	1090.37		73.79	494.328	1088.86		73.79	0.07374	1.5063		73.79	-71.8713	-0.28432
74.103	493.092	1088.55		74.103	492.919	1086.73		74.103	0.17274	1.82168		74.103	-71.7301	-0.28306
74.417	491.765	1086.56		74.417	491.507	1084.59		74.417	0.2573	1.97794		74.417	-71.5992	-0.28226
74.732	490.443	1084.62		74.732	490.093	1082.44		74.732	0.35079	2.18201		74.732	-71.4642	-0.2818
75.045	489.084	1082.6		75.045	488.688	1080.32		75.045	0.39609	2.27867		75.045	-71.3224	-0.28166
75.36	487.717	1080.39		75.36	487.277	1078.19		75.36	0.4406	2.20301		75.36	-71.1765	-0.27987
75.674	486.341	1078.51		75.674	485.872	1076.07		75.674	0.46943	2.44004		75.674	-71.0259	-0.27897
75.987	484.952	1076.57		75.987	484.474	1073.96		75.987	0.47756	2.61292		75.987	-70.8778	-0.2782
76.302	483.528	1074.33		76.302	483.07	1071.84		76.302	0.45749	2.48822		76.302	-70.7228	-0.27758
76.615	482.106	1071.8		76.615	481.678	1069.75		76.615	0.42834	2.04607		76.615	-70.5314	-0.27635
76.93	480.632	1069.9		76.93	480.28	1067.65		76.93	0.35193	2.24226		76.93	-70.3567	-0.27592
77.244	479.172	1067.77		77.244	478.891	1065.57		77.244	0.2817	2.20137		77.244	-70.1701	-0.27473
77.557	477.697	1065.84		77.557	477.509	1063.5		77.557	0.1879	2.3346		77.557	-69.9912	-0.27397
77.872	476.205	1063.45		77.872	476.123	1061.43		77.872	0.08172	2.02403		77.872	-69.7912	-0.27361
78.185	474.758	1061.1		78.185	474.75	1059.38		78.185	0.00772	1.7271		78.185	-69.5868	-0.27233
78.5	473.248	1058.8		78.5	473.373	1057.32		78.5	-0.12529	1.47818		78.5	-69.3737	-0.27122
78.814	471.817	1056.28		78.814	472.005	1055.29		78.814	-0.18818	0.99257		78.814	-69.1518	-0.26964
79.127	470.372	1054.13		79.127	470.647	1053.27		79.127	-0.27435	0.86219		79.127	-68.9151	-0.2678
79.442	468.95	1051.99		79.442	469.285	1051.25		79.442	-0.33477	0.73905		79.442	-68.6701	-0.26745
79.755	467.573	1049.72		79.755	467.938	1049.25		79.755	-0.36518	0.47149		79.755	-68.4418	-0.26657
80.069	466.196	1047.75		80.069	466.592	1047.26		80.069	-0.39605	0.48361		80.069	-68.2071	-0.26572
80.384	464.85	1045.74		80.384	465.249	1045.28		80.384	-0.39889	0.46149		80.384	-67.9621	-0.26394
80.697	463.522	1043.57		80.697	463.921	1043.32		80.697	-0.39901	0.24607		80.697	-67.7129	-0.26328
81.012	462.229	1041.19		81.012	462.591	1041.36		81.012	-0.36157	-0.17546		81.012	-67.4575	-0.26207
81.325	460.949	1039.71		81.325	461.276	1039.43		81.325	-0.32677	0.27209		81.325	-67.2186	-0.26098
81.639	459.683	1037.6		81.639	459.965	1037.51		81.639	-0.2814	0.08347		81.639	-66.9599	-0.25953
81.954	458.432	1035.53		81.954	458.657	1035.6		81.954	-0.22494	-0.07347		81.954	-66.7173	-0.25829
82.267	457.196	1033.75		82.267	457.365	1033.71		82.267	-0.16921	0.03986		82.267	-66.4614	-0.25687
82.582	455.988	1032.12		82.582	456.074	1031.83		82.582	-0.08547	0.28396		82.582	-66.1998	-0.25626
82.896	454.792	1030.11		82.896	454.795	1029.97		82.896	-0.00299	0.14124		82.896	-65.9274	-0.25502
83.209	453.59	1028.41		83.209	453.528	1028.14		83.209	0.06198	0.27613		83.209	-65.6867	-0.25343
83.524	452.433	1026.55		83.524	452.263	1026.31		83.524	0.16941	0.24488		83.524	-65.4489	-0.25267
83.837	451.269	1024.92		83.837	451.015	1024.5		83.837	0.25432	0.41491		83.837	-65.1719	-0.25159
84.152	450.106	1023.13		84.152	449.769	1022.71		84.152	0.33723	0.42335		84.152	-64.9213	-0.24996
84.466	448.991	1021.35		84.466	448.536	1020.94		84.466	0.45527	0.41614		84.466	-64.6581	-0.24902
84.779	447.834	1019.83		84.779	447.318	1019.19		84.779	0.51651	0.64615		84.779	-64.3891	-0.24796
85.094	446.706	1018		85.094	446.102	1017.44		85.094	0.60462	0.55301		85.094	-64.1311	-0.24776
85.407	445.597	1016.41		85.407	444.904	1015.72		85.407	0.69267	0.69013		85.407	-63.8631	-0.24648
85.722	444.516	1014.6		85.722	443.71	1014.01		85.722	0.80656	0.5863		85.722	-63.5958	-0.24476
86.036	443.415	1012.63		86.036	442.53	1012.32		86.036	0.88486	0.31571		86.036	-63.3176	-0.24402
86.349	442.33	1011.1		86.349	441.365	1010.64		86.349	0.96531	0.4575		86.349	-63.0547	-0.24241
86.664	441.236	1009.79		86.664	440.203	1008.97		86.664	1.03299	0.81977		86.664	-62.7663	-0.24239
86.977	440.153	1008.41		86.977	439.058	1007.33		86.977	1.09514	1.08054		86.977	-62.4892	-0.24069
87.291	439.075	1006.88		87.291	437.919	1005.69		87.291	1.1559	1.19583		87.291	-62.1946	-0.23927
87.606	438.004	1005.39		87.606	436.786	1004.05		87.606	1.21802	1.34231		87.606	-61.9206	-0.2386
87.919	436.961	1003.44		87.919	435.67	1002.44		87.919	1.29095	0.99791		87.919	-61.6197	-0.23689
88.234	435.925	1001.83		88.234	434.555	1000.83		88.234	1.3702	0.99625		88.234	-61.3146	-0.23539
88.547	434.902	1000.52		88.547	433.455	999.24		88.547	1.44653	1.27604		88.547	-61.0124	-0.23391
88.861	433.863	998.774		88.861	432.36	997.655		88.861	1.50242	1.11896		88.861	-60.7152	-0.23245
89.176	432.867	997.407		89.176	431.27	996.074		89.176	1.59773	1.33272		89.176	-60.3926	-0.23138
89.489	431.821	995.797		89.489	430.193	994.513		89.489	1.62727	1.28398		89.489	-60.0712	-0.23047
89.804	430.746	994.415		89.804	429.118	992.949		89.804	1.6281	1.46624		89.804	-59.7628	-0.22816
90.117	429.661	992.515		90.117	428.055	991.403		90.117	1.60573	1.11191		90.117	-59.4316	-0.22706
90.431	428.561	991.32		90.431	426.996	989.86		90.431	1.56543	1.46059		90.431	-59.1133	-0.22638
90.746	427.442	989.613		90.746	425.939	988.318		90.746	1.50295	1.29492		90.746	-58.8022	-0.22485
91.059	426.312	987.554		91.059	424.896	986.793		91.059	1.41688	0.7617		91.059	-58.4831	-0.22313
91.374	425.145	986.121		91.374	423.85	985.263		91.374	1.29406	0.8579		91.374	-58.1704	-0.22169
91.688	423.965	984.396		91.688	422.814	983.744		91.688	1.15102	0.65241		91.688	-57.874	-0.22016
92.001	422.741	982.56		92.001	421.786	982.233		92.001	0.95563	0.32617		92.001	-57.5623	-0.21778
92.316	421.529	980.672		92.316	420.755	980.718		92.316	0.77355	-0.04551		92.316	-57.256	-0.21778
92.629	420.315	978.824		92.629	419.735	979.215		92.629	0.57969	-0.39097		92.629	-56.9496	-0.21594
92.944	419.105	977.366		92.944	418.713	977.706		92.944	0.39162	-0.34038		92.944	-56.6232	-0.21454
93.258	417.908	975.048		93.258	417.698	976.205		93.258	0.21028	-1.15668		93.258	-56.3202	-0.21373
93.571	416.73	973.447		93.571	416.689	974.71		93.571	0.04149	-1.26233		93.571	-56.0173	-0.21257
93.886	415.605	971.511		93.886	415.676	973.207		93.886	-0.07147	-1.69596		93.886	-55.6941	-0.21093
94.199	414.498	969.595		94.199	414.673	971.714		94.199	-0.17442	-2.119		94.199	-55.3845	-0.2092
94.513	413.405	968.03		94.513	413.668	970.217		94.513	-0.26283	-2.18761		94.513	-55.0757	-0.2085
94.828	412.357	966.316		94.828	412.663	968.715		94.828	-0.30578	-2.39946		94.828	-54.7475	-0.20747
95.141	411.334	964.898		95.141	411.665	967.222		95.141	-0.33124	-2.32409		95.141	-54.4208	-0.20554
95.456	410.346	963.437		95.456	410.662	965.719		95.456	-0.31678	-2.28156		95.456	-54.1083	-0.20417
95.769	409.36	961.657		95.769	409.667	964.223		95.769	-0.30699	-2.56607		95.769	-53.7869	-0.20296
96.083	408.404	960.521		96.083	408.669	962.72		96.083	-0.26517	-2.1991		96.083	-53.4556	-0.20208
96.398	407.464	958.917		96.398	407.668	961.21		96.398	-0.20406	-2.29269		96.398	-53.1401	-0.20013
96.711	406.533	957.772		96.711	406.674	959.706		96.711	-0.14071	-1.93394		96.711	-52.8118	-0.19856
97.026	405.619	956.127		97.026	405.673	958.188		97.026	-0.05347	-2.06112		97.026	-52.4832	-0.19703
97.339	404.71	954.797		97.339	404.678	956.676		97.339	0.03229	-1.8789		97.339	-52.15	-0.19561
97.653	403.828	953.591		97.653	403.678	955.154		97.653	0.14963	-1.56268		97.653	-51.8325	-0.19445
97.968	402.932	951.962		97.968	402.674	953.622		97.968	0.25788	-1.65973		97.968	-51.5251	-0.1927
98.281	402.036	950.598		98.281	401.675	952.093		98.281	0.36126	-1.4952		98.281	-51.1928	-0.19191
98.596	401.128	949.278		98.596	400.667	950.549		98.596	0.46081	-1.27049		98.596	-50.8757	-0.19028
98.91	400.239	948.025		98.91	399.661	949.003		98.91	0.57822	-0.97805		98.91	-50.5646	-0.18863
99.223	399.313	946.54		99.223	398.655	947.456		99.223	0.65801	-0.91587		99.223	-50.2379	-0.18769
99.538	398.418	945.301		99.538	397.64	945.892		99.538	0.77877	-0.59075		99.538	-49.9279	-0.18663
99.851	397.488	944.258		99.851	396.628	944.333		99.851	0.86073	-0.07417		99.851	-49.6073	-0.18523
100.166	396.58	942.763		100.166	395.605	942.757		100.166	0.97474	0.00583		100.166	-49.2986	-0.18398
100.48	395.675	941.444		100.48	394.583	941.181		100.48	1.09269	0.26373		100.48	-48.9712	-0.1825
100.793	394.746	940.425		100.793	393.559	939.603		100.793	1.18649	0.82162		100.793	-48.64	-0.18103
101.108	393.829	939.052		101.108	392.526	938.01		101.108	1.30349	1.04203		101.108	-48.2813	-0.17938
101.421	392.882	937.449		101.421	391.494	936.421		101.421	1.38793	1.0281		101.421	-47.8782	-0.17748
101.736	391.943	936.373		101.736	390.453	934.816		101.736	1.49042	1.55768		101.736	-47.4504	-0.17649
102.05	390.978	934.715		102.05	389.411	933.21		102.05	1.56703	1.50493		102.05	-46.9758	-0.17369
102.363	389.978	933.074		102.363	388.368	931.604		102.363	1.61015	1.46958		102.363	-46.4484	-0.17209
102.678	388.98	931.562		102.678	387.315	929.983		102.678	1.66459	1.57969		102.678	-45.8779	-0.16988
102.991	387.978	930.328		102.991	386.266	928.366		102.991	1.71185	1.96216		102.991	-45.264	-0.16693
103.305	386.97	928.273		103.305	385.209	926.738		103.305	1.76114	1.53485		103.305	-44.5956	-0.16432
103.62	385.956	927.237		103.62	384.145	925.101		103.62	1.81034	2.13623		103.62	-43.9141	-0.16155
103.933	384.932	925.743		103.933	383.085	923.468		103.933	1.84717	2.27483		103.933	-43.1729	-0.1575
104.248	383.929	924.178		104.248	382.014	921.819		104.248	1.91465	2.3583		104.248	-42.4048	-0.15461
104.561	382.916	922.483		104.561	380.947	920.176		104.561	1.96876	2.30624		104.561	-41.6018	-0.1519
104.875	381.919	921.104		104.875	379.873	918.523		104.875	2.04661	2.5812		104.875	-40.7883	-0.14931
105.19	380.914	919.308		105.19	378.792	916.86		105.19	2.12247	2.44868		105.19	-39.9599	-0.14542
105.503	379.891	917.738		105.503	377.714	915.202		105.503	2.17654	2.53624		105.503	-39.1061	-0.14114
105.818	378.829	916.235		105.818	376.627	913.528		105.818	2.20156	2.70666		105.818	-38.2302	-0.13764
106.132	377.684	914.623		106.132	375.54	911.856		106.132	2.14467	2.7672		106.132	-37.3706	-0.13362
106.445	376.455	912.916		106.445	374.453	910.183		106.445	2.00193	2.73294		106.445	-36.4924	-0.13019
106.76	375.088	910.903		106.76	373.356	908.496		106.76	1.73234	2.40658		106.76	-35.6181	-0.12609
107.073	373.603	908.877		107.073	372.263	906.815		107.073	1.34033	2.0625		107.073	-34.734	-0.12179
107.388	371.934	906.31		107.388	371.159	905.118		107.388	0.77428	1.19213		107.388	-33.8726	-0.11816
107.702	370.148	903.813		107.702	370.057	903.422		107.702	0.09112	0.39045		107.702	-33.0027	-0.11486
108.015	368.206	901.12		108.015	368.955	901.728		108.015	-0.74915	-0.60732		108.015	-32.1374	-0.11111
108.33	366.122	898.031		108.33	367.843	900.018		108.33	-1.72028	-1.98662		108.33	-31.3061	-0.10699
108.643	363.908	895.153		108.643	366.735	898.315		108.643	-2.82647	-3.1614		108.643	-30.4707	-0.10416
108.958	361.587	891.843		108.958	365.617	896.596		108.958	-4.03039	-4.75387		108.958	-29.6733	-0.10008
109.272	359.149	888.415		109.272	364.5	894.88		109.272	-5.35093	-6.46456		109.272	-28.8804	-0.09702
109.585	356.646	884.678		109.585	363.384	893.164		109.585	-6.73823	-8.48661		109.585	-28.0783	-0.09365
109.9	354.066	880.99		109.9	362.258	891.434		109.9	-8.19162	-10.4441		109.9	-27.3111	-0.09069
110.213	351.429	877.091		110.213	361.137	889.711		110.213	-9.70773	-12.6194		110.213	-26.5432	-0.08745
110.527	348.776	873.634		110.527	360.009	887.978		110.527	-11.2332	-14.3439		110.527	-25.7952	-0.08453
110.842	346.056	869.735		110.842	358.875	886.236		110.842	-12.819	-16.5013		110.842	-25.0736	-0.08181
111.155	343.335	865.614		111.155	357.746	884.501		111.155	-14.411	-18.887		111.155	-24.3484	-0.0795
111.47	340.592	861.513		111.47	356.607	882.752		111.47	-16.0154	-21.2387		111.47	-23.6311	-0.07687
111.783	337.824	857.625		111.783	355.473	881.01		111.783	-17.6496	-23.385		111.783	-22.9455	-0.07397
112.097	335.046	853.522		112.097	354.333	879.26		112.097	-19.2872	-25.7377		112.097	-22.2618	-0.07129
112.412	332.297	849.157		112.412	353.187	877.5		112.412	-20.89	-28.343		112.412	-21.5715	-0.06833
112.725	329.522	845.227		112.725	352.046	875.748		112.725	-22.5239	-30.5207		112.725	-20.8903	-0.06562
113.04	326.765	841.419		113.04	350.896	873.981		113.04	-24.1311	-32.5619		113.04	-20.2294	-0.06352
113.353	324.044	837.407		113.353	349.75	872.223		113.353	-25.7059	-34.8156		113.353	-19.5776	-0.06071
113.667	321.334	833.781		113.667	348.599	870.455		113.667	-27.2651	-36.6745		113.667	-18.9344	-0.05846
113.982	318.669	829.616		113.982	347.442	868.679		113.982	-28.7732	-39.0633		113.982	-18.2951	-0.05601
114.295	316.049	825.882		114.295	346.29	866.912		114.295	-30.2412	-41.0299		114.295	-17.6694	-0.0532
114.61	313.467	822.011		114.61	345.129	865.13		114.61	-31.6619	-43.1187		114.61	-17.0446	-0.05059
114.924	310.924	818.583		114.924	343.97	863.35		114.924	-33.0453	-44.7678		114.924	-16.4309	-0.04821
115.237	308.416	814.853		115.237	342.812	861.574		115.237	-34.3958	-46.7204		115.237	-15.8253	-0.04544
115.552	305.966	811.059		115.552	341.645	859.783		115.552	-35.679	-48.7244		115.552	-15.2484	-0.04299
115.865	303.53	807.645		115.865	340.483	858.001		115.865	-36.9534	-50.3567		115.865	-14.6462	-0.04107
116.18	301.149	804.017		116.18	339.313	856.205		116.18	-38.164	-52.1884		116.18	-14.0719	-0.03814
116.494	298.807	800.674		116.494	338.144	854.413		116.494	-39.3372	-53.739		116.494	-13.5144	-0.03714
116.807	296.485	797.639		116.807	336.977	852.623		116.807	-40.4918	-54.9844		116.807	-12.9533	-0.03463
117.122	294.205	794.084		117.122	335.801	850.82		117.122	-41.5958	-56.7354		117.122	-12.4293	-0.03177
117.435	291.939	790.981		117.435	334.631	849.025		117.435	-42.6925	-58.0445		117.435	-11.9063	-0.02949
117.75	289.694	787.999		117.75	333.452	847.217		117.75	-43.7583	-59.2187		117.75	-11.3979	-0.02759
118.064	287.477	784.647		118.064	332.275	845.413		118.064	-44.7983	-60.7659		118.064	-10.8854	-0.02593
118.377	285.302	781.455		118.377	331.1	843.612		118.377	-45.7989	-62.1571		118.377	-10.3958	-0.02432
118.692	283.139	778.27		118.692	329.917	841.797		118.692	-46.7778	-63.5272		118.692	-9.91483	-0.02209
119.005	280.989	775.123		119.005	328.739	839.992		119.005	-47.7497	-64.8692		119.005	-9.45099	-0.02057
119.319	278.86	771.948		119.319	327.557	838.179		119.319	-48.6969	-66.2316		119.319	-8.98341	-0.01901
119.634	276.749	769.165		119.634	326.369	836.359		119.634	-49.62	-67.1934		119.634	-8.52458	-0.01609
119.947	274.65	766.117		119.947	325.187	834.548		119.947	-50.5367	-68.4306		119.947	-8.09536	-0.01582
120.262	272.595	763.25		120.262	323.997	832.724		120.262	-51.4022	-69.4744		120.262	-7.66438	-0.01404
120.575	270.54	760.119		120.575	322.813	830.91		120.575	-52.2731	-70.7907		120.575	-7.24593	-0.01262
120.889	268.498	757.471		120.889	321.624	829.088		120.889	-53.1261	-71.6174		120.889	-6.83715	-0.011
121.204	266.489	754.238		121.204	320.43	827.259		121.204	-53.9406	-73.0217		121.204	-6.42094	-0.00919
121.517	264.49	751.257		121.517	319.243	825.44		121.517	-54.7532	-74.1832		121.517	-6.03224	-0.00763
121.832	262.493	748.38		121.832	318.047	823.608		121.832	-55.5537	-75.2288		121.832	-5.64539	-0.00624
122.146	260.528	745.743		122.146	316.854	821.781		122.146	-56.3255	-76.038		122.146	-5.27428	-0.00503
122.459	258.561	742.684		122.459	315.663	819.958		122.459	-57.102	-77.274		122.459	-4.90766	-0.00404
122.774	256.589	739.852		122.774	314.465	818.122		122.774	-57.8752	-78.2707		122.774	-4.54828	-0.00276
123.087	254.659	737.019		123.087	313.273	816.297		123.087	-58.6142	-79.2781		123.087	-4.21362	-0.00144
123.402	252.729	734.126		123.402	312.072	814.459		123.402	-59.3432	-80.3328		123.402	-3.88471	-0.000573994
123.716	250.839	731.271		123.716	310.875	812.626		123.716	-60.0358	-81.3547		123.716	-3.56102	0.00104
124.029	248.947	728.513		124.029	309.681	810.798		124.029	-60.7336	-82.2847		124.029	-3.25719	0.0027
124.344	247.061	725.824		124.344	308.478	808.957		124.344	-61.4169	-83.1326		124.344	-2.96273	0.00401
124.657	245.205	723.141		124.657	307.283	807.127		124.657	-62.0777	-83.9854		124.657	-2.66893	0.00444
124.972	243.377	720.474		124.972	306.079	805.284		124.972	-62.7019	-84.8105		124.972	-2.39611	0.00461
125.286	241.566	717.727		125.286	304.878	803.447		125.286	-63.312	-85.7204		125.286	-2.134	0.00599
125.599	239.782	714.53		125.599	303.681	801.615		125.599	-63.8991	-87.0852		125.599	-1.87453	0.00678
125.914	238.005	712.058		125.914	302.476	799.771		125.914	-64.4711	-87.713		125.914	-1.64143	0.00792
126.227	236.263	709.506		126.227	301.278	797.938		126.227	-65.015	-88.4319		126.227	-1.41237	0.00872
126.541	234.569	707.156		126.541	300.075	796.098		126.541	-65.5064	-88.9422		126.541	-1.20517	0.00901
126.856	232.856	704.4		126.856	298.869	794.253		126.856	-66.0128	-89.8531		126.856	-0.99901	0.01024
127.169	231.201	702.006		127.169	297.67	792.419		127.169	-66.4689	-90.4129		127.169	-0.80627	0.01039
127.484	229.525	699.577		127.484	296.463	790.573		127.484	-66.9376	-90.9953		127.484	-0.63397	0.01038
127.797	227.965	697.15		127.797	295.263	788.738		127.797	-67.2989	-91.5883		127.797	-0.46248	0.01073
128.111	226.341	694.798		128.111	294.06	786.898		128.111	-67.7188	-92.1003		128.111	-0.30531	0.01127
128.425	224.756	692.526		128.425	292.856	785.057		128.425	-68.1003	-92.5309		128.425	-0.15884	0.01094
128.74	223.191	690.242		128.74	291.649	783.211		128.74	-68.4579	-92.9688		128.74	-0.01437	0.01179
129.054	221.609	687.841		129.054	290.445	781.371		129.054	-68.8367	-93.5303		129.054	0.11106	0.01203
129.367	220.061	685.47		129.367	289.246	779.537		129.367	-69.1844	-94.0671		129.367	0.21387	0.01268
129.682	218.51	683.491		129.682	288.038	777.691		129.682	-69.5279	-94.1996		129.682	0.33035	0.01151
129.996	217.002	681.368		129.996	286.835	775.852		129.996	-69.8327	-94.4839		129.996	0.41952	0.01142
130.309	215.513	679.112		130.309	285.635	774.018		130.309	-70.122	-94.9061		130.309	0.49217	0.01148
130.623	214.041	676.831		130.623	284.432	772.18		130.623	-70.3918	-95.3487		130.623	0.56439	0.01174
130.938	212.58	674.775		130.938	283.226	770.336		130.938	-70.6455	-95.5607		130.938	0.62819	0.01165
131.251	211.152	672.474		131.251	282.027	768.504		131.251	-70.8745	-96.0303		131.251	0.65073	0.01155
131.565	209.754	670.467		131.565	280.825	766.667		131.565	-71.0703	-96.2		131.565	0.69266	0.01026
131.88	208.349	668.611		131.88	279.619	764.825		131.88	-71.2696	-96.2139		131.88	0.71951	0.0106
132.194	206.982	666.61		132.194	278.418	762.99		132.194	-71.436	-96.3803		132.194	0.7277	0.0106
132.507	205.63	664.719		132.507	277.221	761.161		132.507	-71.5904	-96.4421		132.507	0.73035	0.01007
132.822	204.269	662.686		132.822	276.016	759.322		132.822	-71.7473	-96.6359		132.822	0.70719	0.00991
133.136	202.908	660.894		133.136	274.816	757.489		133.136	-71.908	-96.5953		133.136	0.70601	0.00935
133.449	201.559	658.839		133.449	273.621	755.664		133.449	-72.0623	-96.8246		133.449	0.6651	0.00819
133.764	200.216	657.186		133.764	272.418	753.827		133.764	-72.2026	-96.6418		133.764	0.61273	0.0074
134.078	198.871	654.654		134.078	271.22	751.998		134.078	-72.3498	-97.3447		134.078	0.55585	0.00676
134.391	197.544	652.848		134.391	270.027	750.176		134.391	-72.4827	-97.3282		134.391	0.4733	0.00629
134.705	196.236	650.997		134.705	268.83	748.35		134.705	-72.5944	-97.3527		134.705	0.39363	0.00575
135.02	194.909	648.967		135.02	267.631	746.519		135.02	-72.7221	-97.5518		135.02	0.29792	0.00478
135.333	193.616	647.11		135.333	266.44	744.701		135.333	-72.8244	-97.591		135.333	0.19576	0.0031
135.647	192.325	645.311		135.647	265.246	742.879		135.647	-72.921	-97.5677		135.647	0.08667	0.00204
135.962	191.05	643.575		135.962	264.049	741.052		135.962	-72.9995	-97.4773		135.962	-0.03792	0.00144
136.276	189.781	641.762		136.276	262.857	739.233		136.276	-73.0763	-97.4708		136.276	-0.16086	0.000508679
136.589	188.532	639.741		136.589	261.67	737.422		136.589	-73.1382	-97.6812		136.589	-0.30918	-0.000934324
136.904	187.271	637.705		136.904	260.476	735.601		136.904	-73.2055	-97.8952		136.904	-0.45672	-0.00121
137.218	186.036	635.859		137.218	259.288	733.787		137.218	-73.2516	-97.9282		137.218	-0.59195	-0.00162
137.531	184.827	634.381		137.531	258.104	731.981		137.531	-73.2772	-97.6002		137.531	-0.58878	-0.00155
137.845	183.608	632.666		137.845	256.918	730.172		137.845	-73.3098	-97.5055		137.845	-0.565	-0.00188
138.16	182.399	630.621		138.16	255.729	728.358		138.16	-73.3296	-97.7372		138.16	-0.56488	-0.00245
138.473	181.204	628.749		138.473	254.549	726.559		138.473	-73.3448	-97.81		138.473	-0.55251	-0.00124
138.787	180.036	627.251		138.787	253.366	724.756		138.787	-73.3304	-97.5048		138.787	-0.54138	-0.00173
139.102	178.88	625.476		139.102	252.181	722.949		139.102	-73.3007	-97.4728		139.102	-0.53091	-0.00111
139.416	177.733	623.843		139.416	251.001	721.15		139.416	-73.2682	-97.3072		139.416	-0.52782	-0.00138
139.729	176.599	621.904		139.729	249.827	719.36		139.729	-73.2279	-97.4561		139.729	-0.52924	-0.00157
140.044	175.479	620.191		140.044	248.647	717.56		140.044	-73.1672	-97.3697		140.044	-0.53026	-0.0015
140.358	174.379	618.59		140.358	247.471	715.769		140.358	-73.0928	-97.1795		140.358	-0.53177	-0.00149
140.671	173.293	616.702		140.671	246.302	713.986		140.671	-73.008	-97.2845		140.671	-0.54524	-0.000918108
140.985	172.227	615.156		140.985	245.13	712.201		140.985	-72.9025	-97.0443		140.985	-0.55941	-0.00219
141.3	171.189	613.841		141.3	243.956	710.412		141.3	-72.7671	-96.5704		141.3	-0.5633	-0.00225
141.613	170.135	612.465		141.613	242.791	708.637		141.613	-72.6556	-96.1719		141.613	-0.58024	-0.00148
141.927	169.092	610.928		141.927	241.624	706.86		141.927	-72.5325	-95.9317		141.927	-0.59093	-0.00213
142.242	168.054	609.567		142.242	240.456	705.079		142.242	-72.402	-95.5126		142.242	-0.60573	-0.00269
142.555	167.024	608.09		142.555	239.296	703.314		142.555	-72.2724	-95.2239		142.555	0	0
142.869	165.997	606.425		142.869	238.135	701.545		142.869	-72.1386	-95.1204		142.869	0	0
143.184	164.976	604.532		143.184	236.972	699.774		143.184	-71.9958	-95.2416		143.184	0	0
143.498	163.944	603.334		143.498	235.815	698.012		143.498	-71.8713	-94.6783		143.498	0	0
143.811	162.934	601.998		143.811	234.664	696.259		143.811	-71.7301	-94.2604		143.811	0	0
144.126	161.908	600.507		144.126	233.507	694.498		144.126	-71.5992	-93.9909		144.126	0	0
144.44	160.892	598.906		144.44	232.356	692.746		144.44	-71.4642	-93.8396		144.44	0	0
144.753	159.889	597.21		144.753	231.211	691.002		144.753	-71.3224	-93.7923		144.753	0	0
145.067	158.888	596.06		145.067	230.064	689.257		145.067	-71.1765	-93.1975		145.067	0	0
145.382	157.891	594.615		145.382	228.916	687.51		145.382	-71.0259	-92.8959		145.382	0	0
145.695	156.9	593.138		145.695	227.778	685.778		145.695	-70.8778	-92.6403		145.695	0	0
146.009	155.916	591.609		146.009	226.638	684.044		146.009	-70.7227	-92.4351		146.009	0	0
146.324	154.966	590.285		146.324	225.498	682.308		146.324	-70.5314	-92.0237		146.324	0	0
146.638	154.006	588.702		146.638	224.363	680.582		146.638	-70.3567	-91.8803		146.638	0	0
146.951	153.064	587.381		146.951	223.234	678.865		146.951	-70.1701	-91.4845		146.951	0	0
147.266	152.109	585.911		147.266	222.101	677.141		147.266	-69.9912	-91.2307		147.266	0	0
147.58	151.182	584.315		147.58	220.973	675.427		147.58	-69.7912	-91.1119		147.58	0	0
147.893	150.265	583.035		147.893	219.852	673.722		147.893	-69.5869	-90.6869		147.893	0	0
148.207	149.357	581.701		148.207	218.73	672.016		148.207	-69.3737	-90.3152		148.207	0	0
148.522	148.456	580.52		148.522	217.607	670.309		148.522	-69.1518	-89.7889		148.522	0	0
148.835	147.579	579.442		148.835	216.494	668.617		148.835	-68.9151	-89.1759		148.835	0	0
149.149	146.711	577.863		149.149	215.381	666.925		149.149	-68.6701	-89.0619		149.149	0	0
149.464	145.824	576.462		149.464	214.266	665.231		149.464	-68.4418	-88.7686		149.464	0	0
149.777	144.955	575.068		149.777	213.162	663.552		149.777	-68.2071	-88.4846		149.777
150.091	144.094	573.981		150.091	212.056	661.873		150.091	-67.9621	-87.8918		150.091
150.406	143.238	572.522		150.406	210.951	660.193		150.406	-67.7129	-87.6712		150.406
150.72	142.394	571.256		150.72	209.852	658.523		150.72	-67.4575	-87.2677		150.72
151.033	141.54	569.956		151.033	208.759	656.864		151.033	-67.2186	-86.9079		151.033
151.348	140.702	568.774		151.348	207.662	655.198		151.348	-66.9599	-86.4243		151.348
151.662	139.855	567.534		151.662	206.572	653.543		151.662	-66.7173	-86.0091		151.662
151.975	139.028	566.359		151.975	205.489	651.898		151.975	-66.4614	-85.5392		151.975
152.289	138.206	564.919		152.289	204.406	650.253		152.289	-66.1998	-85.3342		152.289
152.604	137.394	563.687		152.604	203.322	648.608		152.604	-65.9274	-84.9209		152.604
152.917	136.562	562.585		152.917	202.248	646.979		152.917	-65.6867	-84.3938		152.917
153.231	135.726	561.209		153.231	201.175	645.349		153.231	-65.4489	-84.1403		153.231
153.546	134.929	559.941		153.546	200.101	643.72		153.546	-65.1719	-83.7796		153.546
153.86	134.113	558.866		153.86	199.034	642.102		153.86	-64.9213	-83.2357		153.86
154.173	133.316	557.568		154.173	197.974	640.494		154.173	-64.6581	-82.9253		154.173
154.488	132.522	556.31		154.488	196.911	638.881		154.488	-64.3891	-82.5709		154.488
154.802	131.724	554.774		154.802	195.855	637.279		154.802	-64.1311	-82.505		154.802
155.115	130.943	553.609		155.115	194.806	635.688		155.115	-63.8631	-82.0788		155.115
155.429	130.161	552.592		155.429	193.757	634.097		155.429	-63.5958	-81.5052		155.429
155.744	129.391	551.249		155.744	192.708	632.508		155.744	-63.3176	-81.2591		155.744
156.057	128.615	550.21		156.057	191.67	630.934		156.057	-63.0547	-80.7239		156.057
156.371	127.866	548.644		156.371	190.632	629.361		156.371	-62.7663	-80.7172		156.371
156.686	127.106	547.64		156.686	189.595	627.789		156.686	-62.4892	-80.1498		156.686
157	126.371	546.553		157	188.565	626.229		157	-62.1946	-79.6761		157
157.313	125.622	545.224		157.313	187.542	624.679		157.313	-61.9206	-79.4547		157.313
157.628	124.897	544.242		157.628	186.517	623.126		157.628	-61.6197	-78.8839		157.628
157.942	124.184	543.199		157.942	185.499	621.584		157.942	-61.3146	-78.3849		157.942
158.255	123.476	542.16		158.255	184.488	620.053		158.255	-61.0124	-77.8931		158.255
158.57	122.76	541.114		158.57	183.475	618.519		158.57	-60.7152	-77.4049		158.57
158.884	122.077	539.946		158.884	182.469	616.996		158.884	-60.3926	-77.0507		158.884
159.197	121.4	538.739		159.197	181.471	615.485		159.197	-60.0712	-76.7463		159.197
159.511	120.711	537.999		159.511	180.473	613.976		159.511	-59.7628	-75.9768		159.511
159.826	120.046	536.859		159.826	179.477	612.468		159.826	-59.4316	-75.6095		159.826
160.139	119.378	535.592		160.139	178.491	610.977		160.139	-59.1133	-75.3845		160.139
160.453	118.705	534.613		160.453	177.507	609.488		160.453	-58.8022	-74.8744		160.453
160.768	118.041	533.698		160.768	176.524	608		160.768	-58.4831	-74.3023		160.768
161.082	117.378	532.703		161.082	175.548	606.525		161.082	-58.1704	-73.8218		161.082
161.395	116.706	531.747		161.395	174.58	605.062		161.395	-57.874	-73.3146		161.395
161.71	116.048	531.075		161.71	173.611	603.596		161.71	-57.5623	-72.5206		161.71
162.024	115.393	529.621		162.024	172.649	602.142		162.024	-57.256	-72.5203		162.024
162.337	114.745	528.79		162.337	171.694	600.699		162.337	-56.9496	-71.9091		162.337
162.651	114.118	527.819		162.651	170.742	599.26		162.651	-56.6232	-71.4409		162.651
162.966	113.47	526.651		162.966	169.791	597.823		162.966	-56.3202	-71.1719		162.966
163.279	112.833	525.617		163.279	168.85	596.403		163.279	-56.0173	-70.7857		163.279
163.593	112.218	524.745		163.593	167.912	594.986		163.593	-55.6941	-70.2404		163.593
163.908	111.591	523.908		163.908	166.975	593.572		163.908	-55.3845	-69.6637		163.908
164.222	110.971	522.738		164.222	166.047	592.17		164.222	-55.0757	-69.4318		164.222
164.535	110.378	521.692		164.535	165.126	590.78		164.535	-54.7475	-69.088		164.535
164.85	109.783	520.944		164.85	164.204	589.389		164.85	-54.4208	-68.4445		164.85
165.164	109.182	520.022		165.164	163.29	588.01		165.164	-54.1083	-67.9883		165.164
165.477	108.597	519.058		165.477	162.384	586.644		165.477	-53.7869	-67.5859		165.477
165.792	108.022	517.983		165.792	161.478	585.276		165.792	-53.4556	-67.2933		165.792
166.106	107.439	517.28		166.106	160.579	583.922		166.106	-53.1401	-66.6422		166.106
166.419	106.877	516.459		166.419	159.689	582.579		166.419	-52.8118	-66.1203		166.419
166.733	106.318	515.628		166.733	158.801	581.241		166.733	-52.4832	-65.6125		166.733
167.048	105.765	514.768		167.048	157.915	579.906		167.048	-52.15	-65.1387		167.048
167.361	105.208	513.837		167.361	157.04	578.589		167.361	-51.8325	-64.7515		167.361
167.675	104.643	513.106		167.675	156.168	577.275		167.675	-51.5251	-64.1691		167.675
167.99	104.106	512.061		167.99	155.299	575.966		167.99	-51.1928	-63.9049		167.99
168.304	103.562	511.305		168.304	154.438	574.669		168.304	-50.8757	-63.3644		168.304
168.617	103.02	510.571		168.617	153.585	573.385		168.617	-50.5646	-62.8144		168.617
168.932	102.494	509.6		168.932	152.732	572.102		168.932	-50.2379	-62.5017		168.932
169.246	101.959	508.685		169.246	151.887	570.831		169.246	-49.9279	-62.1462		169.246
169.559	101.443	507.891		169.559	151.051	569.573		169.559	-49.6073	-61.6823		169.559
169.873	100.919	507.054		169.873	150.217	568.32		169.873	-49.2986	-61.2657		169.873
170.188	100.416	506.299		170.188	149.387	567.072		170.188	-48.9711	-60.773		170.188
170.501	99.9278	505.557		170.501	148.568	565.841		170.501	-48.64	-60.2836		170.501
170.815	99.4705	504.88		170.815	147.752	564.615		170.815	-48.2813	-59.7344		170.815
171.13	99.0607	504.294		171.13	146.939	563.394		171.13	-47.8782	-59.0994		171.13
171.444	98.6842	503.416		171.444	146.135	562.186		171.444	-47.4504	-58.7701		171.444
171.757	98.3631	503.151		171.757	145.339	560.991		171.757	-46.9758	-57.8397		171.757
172.072	98.0954	502.493		172.072	144.544	559.798		172.072	-46.4484	-57.3051		172.072
172.386	97.8796	502.048		172.386	143.758	558.618		172.386	-45.8779	-56.57		172.386
172.699	97.7156	501.865		172.699	142.98	557.451		172.699	-45.264	-55.5865		172.699
173.014	97.6074	501.568		173.014	142.203	556.287		173.014	-44.5956	-54.7187		173.014
173.328	97.5208	501.341		173.328	141.435	555.135		173.328	-43.9141	-53.7946		173.328
173.641	97.5026	501.549		173.641	140.676	553.997		173.641	-43.1729	-52.4483		173.641
173.955	97.5151	501.379		173.955	139.92	552.865		173.955	-42.4048	-51.4864		173.955
174.27	97.5664	501.158		174.27	139.168	551.74		174.27	-41.6018	-50.5813		174.27
174.583	97.6393	500.911		174.583	138.428	550.631		174.583	-40.7883	-49.7194		174.583
174.897	97.731	501.102		174.897	137.691	549.528		174.897	-39.9599	-48.4263		174.897
175.212	97.8523	501.432		175.212	136.958	548.432		175.212	-39.1061	-47		175.212
175.526	98.0044	501.517		175.526	136.235	547.35		175.526	-38.2302	-45.8335		175.526
175.839	98.149	501.786		175.839	135.52	546.281		175.839	-37.3706	-44.4947		175.839
176.154	98.3143	501.862		176.154	134.807	545.216		176.154	-36.4924	-43.3536		176.154
176.468	98.4845	502.175		176.468	134.103	544.164		176.468	-35.6181	-41.9888		176.468
176.781	98.6734	502.569		176.781	133.407	543.126		176.781	-34.734	-40.5564		176.781
177.095	98.844	502.747		177.095	132.717	542.095		177.095	-33.8726	-39.3477		177.095
177.41	99.0276	502.821		177.41	132.03	541.071		177.41	-33.0027	-38.2494		177.41
177.723	99.2177	503.063		177.723	131.355	540.064		177.723	-32.1374	-37.0009		177.723
178.037	99.3785	503.436		178.037	130.685	539.064		178.037	-31.3061	-35.6283		178.037
178.352	99.5482	503.388		178.352	130.019	538.072		178.352	-30.4707	-34.6837		178.352
178.666	99.6889	503.767		178.666	129.362	537.094		178.666	-29.6733	-33.3269		178.666
178.979	99.834	503.822		178.979	128.714	536.13		178.979	-28.8804	-32.3072		178.979
179.294	99.9912	503.983		179.294	128.07	535.17		179.294	-28.0783	-31.187		179.294
179.608	100.123	504.026		179.608	127.434	534.224		179.608	-27.3111	-30.1984		179.608
179.921	100.264	504.171		179.921	126.807	533.293		179.921	-26.5432	-29.1219		179.921
180.235	100.39	504.222		180.235	126.185	532.369		180.235	-25.7952	-28.1477		180.235
180.55	100.495	504.212		180.55	125.569	531.454		180.55	-25.0736	-27.2419		180.55
180.863	100.615	504.082		180.863	124.964	530.556		180.863	-24.3484	-26.4736		180.863
181.177	100.733	504.069		181.177	124.364	529.666		181.177	-23.6311	-25.597		181.177
181.492	100.824	504.151		181.492	123.769	528.784		181.492	-22.9455	-24.6333		181.492
181.805	100.924	504.181		181.805	123.186	527.92		181.805	-22.2618	-23.7383		181.805
182.119	101.036	504.311		182.119	122.608	527.064		182.119	-21.5715	-22.7524		182.119
182.434	101.145	504.364		182.434	122.035	526.217		182.434	-20.8903	-21.8524		182.434
182.748	101.243	504.233		182.748	121.472	525.384		182.748	-20.2294	-21.1512		182.748
183.061	101.341	504.351		183.061	120.918	524.566		183.061	-19.5776	-20.2148		183.061
183.376	101.434	504.287		183.376	120.369	523.754		183.376	-18.9344	-19.4674		183.376
183.69	101.533	504.306		183.69	119.828	522.956		183.69	-18.2951	-18.6508		183.69
184.003	101.628	504.458		184.003	119.297	522.173		184.003	-17.6694	-17.7153		184.003
184.317	101.727	504.553		184.317	118.772	521.4		184.317	-17.0446	-16.8469		184.317
184.632	101.822	504.581		184.632	118.253	520.636		184.632	-16.4309	-16.0541		184.632
184.945	101.92	504.756		184.945	117.745	519.888		184.945	-15.8253	-15.1325		184.945
185.259	101.995	504.834		185.259	117.243	519.151		185.259	-15.2484	-14.3165		185.259
185.574	102.101	504.745		185.574	116.748	518.423		185.574	-14.6462	-13.6779		185.574
185.888	102.19	505.01		185.888	116.262	517.71		185.888	-14.0719	-12.7007		185.888
186.201	102.271	504.645		186.201	115.785	517.012		186.201	-13.5144	-12.3671		186.201
186.516	102.36	504.789		186.516	115.313	516.321		186.516	-12.9533	-11.5319		186.516
186.83	102.422	505.066		186.83	114.851	515.645		186.83	-12.4293	-10.5795		186.83
187.143	102.493	505.166		187.143	114.399	514.984		187.143	-11.9063	-9.81875		187.143
187.457	102.555	505.144		187.457	113.953	514.334		187.457	-11.3979	-9.18912		187.457
187.772	102.629	505.058		187.772	113.514	513.694		187.772	-10.8854	-8.63521		187.772
188.085	102.69	504.972		188.085	113.086	513.07		188.085	-10.3958	-8.09816		188.085
188.399	102.75	505.101		188.399	112.665	512.458		188.399	-9.91483	-7.35637		188.399
188.714	102.799	505.008		188.714	112.25	511.856		188.714	-9.45099	-6.84861		188.714
189.027	102.864	504.94		189.027	111.847	511.271		189.027	-8.98341	-6.33193		189.027
189.341	102.926	505.341		189.341	111.451	510.698		189.341	-8.52458	-5.35703		189.341
189.656	102.966	504.866		189.656	111.062	510.135		189.656	-8.09536	-5.26952		189.656
189.97	103.018	504.912		189.97	110.683	509.588		189.97	-7.66438	-4.67618		189.97
190.283	103.067	504.852		190.283	110.313	509.055		190.283	-7.24593	-4.20295		190.283
190.598	103.112	504.871		190.598	109.95	508.533		190.598	-6.83715	-3.66213		190.598
190.912	103.175	504.964		190.912	109.596	508.025		190.912	-6.42094	-3.06075		190.912
191.225	103.22	504.991		191.225	109.252	507.532		191.225	-6.03224	-2.54115		191.225
191.539	103.271	504.973		191.539	108.916	507.052		191.539	-5.64539	-2.07872		191.539
191.854	103.313	504.907		191.854	108.587	506.583		191.854	-5.27428	-1.67605		191.854
192.167	103.362	504.786		192.167	108.27	506.131		192.167	-4.90766	-1.34445		192.167
192.481	103.411	504.771		192.481	107.96	505.691		192.481	-4.54828	-0.91982		192.481
192.796	103.444	504.785		192.796	107.658	505.263		192.796	-4.21362	-0.47888		192.796
193.11	103.481	504.66		193.11	107.366	504.851		193.11	-3.88471	-0.19114		193.11
193.423	103.522	504.802		193.423	107.083	504.454		193.423	-3.56102	0.3479		193.423
193.738	103.551	504.967		193.738	106.808	504.068		193.738	-3.25719	0.89924		193.738
194.052	103.58	505.033		194.052	106.543	503.698		194.052	-2.96273	1.33591		194.052
194.365	103.619	504.822		194.365	106.288	503.342		194.365	-2.66893	1.47962		194.365
194.679	103.645	504.535		194.679	106.041	503		194.679	-2.39611	1.53472		194.679
194.994	103.668	504.664		194.994	105.802	502.671		194.994	-2.134	1.99326		194.994
195.307	103.7	504.614		195.307	105.574	502.358		195.307	-1.87453	2.2561		195.307
195.621	103.714	504.695		195.621	105.355	502.058		195.621	-1.64143	2.63619		195.621
195.936	103.732	504.676		195.936	105.145	501.772		195.936	-1.41237	2.90399		195.936
196.25	103.739	504.501		196.25	104.944	501.502		196.25	-1.20517	2.99924		196.25
196.563	103.754	504.655		196.563	104.753	501.247		196.563	-0.99901	3.40848		196.563
196.878	103.765	504.463		196.878	104.571	501.004		196.878	-0.80627	3.45841		196.878
197.192	103.765	504.235		197.192	104.399	500.778		197.192	-0.63397	3.45716		197.192
197.505	103.774	504.14		197.505	104.236	500.566		197.505	-0.46248	3.57382		197.505
197.82	103.777	504.12		197.82	104.083	500.369		197.82	-0.30531	3.75154		197.82
198.134	103.78	503.828		198.134	103.939	500.186		198.134	-0.15884	3.64179		198.134
198.447	103.791	503.945		198.447	103.805	500.02		198.447	-0.01437	3.92522		198.447
198.761	103.792	503.874		198.761	103.681	499.867		198.761	0.11106	4.00682		198.761
199.076	103.78	503.953		199.076	103.566	499.73		199.076	0.21387	4.22383		199.076
199.389	103.792	503.442		199.389	103.462	499.608		199.389	0.33035	3.83369		199.389
199.703	103.786	503.304		199.703	103.367	499.501		199.703	0.41952	3.8033		199.703
200.018	103.774	503.233		200.018	103.282	499.409		200.018	0.49217	3.82352		200.018
200.332	103.771	503.243		200.332	103.207	499.333		200.332	0.56439	3.91023		200.332
200.645	103.77	503.151		200.645	103.142	499.272		200.645	0.62819	3.87914		200.645
200.96	103.737	503.072		200.96	103.086	499.227		200.96	0.65073	3.84534		200.96
201.274	103.734	502.613		201.274	103.041	499.197		201.274	0.69266	3.41608		201.274
201.587	103.726	502.712		201.587	103.006	499.183		201.587	0.71951	3.52947		201.587
201.901	103.709	502.714		201.901	102.981	499.185		201.901	0.7277	3.52986		201.901
202.216	103.697	502.554		202.216	102.967	499.202		202.216	0.73035	3.35211		202.216
202.529	103.669	502.536		202.529	102.962	499.235		202.529	0.70719	3.30095		202.529
202.843	103.674	502.397		202.843	102.968	499.284		202.843	0.70601	3.11262		202.843
203.158	103.649	502.077		203.158	102.984	499.349		203.158	0.6651	2.72764		203.158
203.472	103.623	501.895		203.472	103.011	499.43		203.472	0.61273	2.46534		203.472
203.785	103.603	501.778		203.785	103.047	499.527		203.785	0.55585	2.25105		203.785
204.1	103.568	501.735		204.1	103.095	499.64		204.1	0.4733	2.0945		204.1
204.414	103.546	501.684		204.414	103.153	499.77		204.414	0.39363	1.91446		204.414
204.727	103.519	501.506		204.727	103.221	499.915		204.727	0.29792	1.59081		204.727
205.042	103.496	501.11		205.042	103.3	500.078		205.042	0.19576	1.03181		205.042
205.356	103.476	500.937		205.356	103.39	500.256		205.356	0.08667	0.68071		205.356
205.669	103.451	500.931		205.669	103.489	500.451		205.669	-0.03792	0.48056		205.669
205.983	103.439	500.832		205.983	103.6	500.662		205.983	-0.16086	0.16939		205.983
206.298	103.413	500.58		206.298	103.722	500.891		206.298	-0.30918	-0.31113		206.298
206.611	103.398	500.576		206.611	103.854	500.979		206.611	-0.45672	-0.40298		206.611
206.925	103.379	500.342		206.925	103.971	500.881		206.925	-0.59195	-0.53905		206.925
207.24	103.354	500.265		207.24	103.943	500.782		207.24	-0.58878	-0.51702		207.24
207.554	103.35	500.059		207.554	103.915	500.684		207.554	-0.565	-0.62551		207.554
207.867	103.323	499.773		207.867	103.888	500.587		207.867	-0.56488	-0.81434		207.867
208.182	103.307	500.075		208.182	103.86	500.489		208.182	-0.55251	-0.41349		208.182
208.496	103.291	499.815		208.496	103.832	500.391		208.496	-0.54138	-0.57536		208.496
208.809	103.273	499.925		208.809	103.804	500.293		208.809	-0.53091	-0.36841		208.809
209.123	103.249	499.734		209.123	103.776	500.195		209.123	-0.52782	-0.46076		209.123
209.438	103.219	499.574		209.438	103.749	500.097		209.438	-0.52924	-0.52333		209.438
209.751	103.191	499.5		209.751	103.721	499.999		209.751	-0.53026	-0.49902		209.751
210.065	103.161	499.406		210.065	103.693	499.901		210.065	-0.53177	-0.49533		210.065
210.38	103.12	499.498		210.38	103.665	499.803		210.38	-0.54524	-0.30573		210.38
210.694	103.078	498.976		210.694	103.637	499.705		210.694	-0.55941	-0.72927		210.694
211.007	103.046	498.859		211.007	103.61	499.608		211.007	-0.5633	-0.74881		211.007
211.322	103.002	499.015		211.322	103.582	499.51		211.322	-0.58024	-0.49444		211.322
211.636	102.963	498.702		211.636	103.554	499.412		211.636	-0.59093	-0.70959		211.636
211.949	102.921	498.417		211.949	103.526	499.314		211.949	-0.60573	-0.89652		211.949
212.264				212.264				212.264	0	0		212.264
212.578				212.578				212.578	0	0		212.578
212.891				212.891				212.891	0	0		212.891
213.205				213.205				213.205	0	0		213.205
213.52				213.52				213.52	0	0		213.52
213.833				213.833				213.833	0	0		213.833
214.147				214.147				214.147	0	0		214.147
214.462				214.462				214.462	0	0		214.462
214.776				214.776				214.776	0	0		214.776
215.089				215.089				215.089	0	0		215.089
215.404				215.404				215.404	0	0		215.404
215.718				215.718				215.718	0	0		215.718
216.031				216.031				216.031	0	0		216.031
216.345				216.345				216.345	0	0		216.345
216.66				216.66				216.66	0	0		216.66
216.973				216.973				216.973	0	0		216.973
217.287				217.287				217.287	0	0		217.287
217.602				217.602				217.602	0	0		217.602
217.916				217.916				217.916	0	0		217.916
218.229				218.229				218.229	0	0		218.229
218.544				218.544				218.544	0	0		218.544
218.858				218.858				218.858	0	0		218.858
219.171				219.171				219.171	0	0		219.171
									0	0
									0	0
									0	0
									0	0
									0	0
									0	0
									0	0
									0	0
									0	0
									0	0
									0	0
									0	0
									0	0
									0	0
									0	0
									0	0
									0	0
									0	0
									0	0
									0	0
									0	0
									0	0
									0	0
									0	0
									0	0
									0	0
									0	0
									0	0
									0	0
									0	0
									0	0
									0	0
									0	0
									0	0
									0	0
									0	0
									0	0
									0	0
									0	0
									0	0
									0	0
									0	0
									0	0
									0	0
									0	0
									0	0
									0	0
									0	0
									0	0
									0	0
									0	0
									0	0
									0	0
									0	0
									0	0
									0	0
									0	0
									0	0
									0	0
									0	0
									0	0
									0	0
									0	0
									0	0
									0	0
									0	0
									0	0
									0	0
									0	0
									0	0
									0	0
									0	0
									0	0
									0	0
									0	0
									0	0
									0	0
									0	0
									0	0
									0	0
									0	0
									0	0
									0	0
									0	0
									0	0
									0	0
									0	0
									0	0
									0	0
									0	0
									0	0

## Sheet: ES
	Raw data				Baseline				Baseline corrected				normalised
Time (s)	m/z 32	m/z 34		Time (s)	m/z 32	m/z 34		Time (s)	m/z 32	m/z 34		Time (s)	m/z 32	m/z 34
0.314	986.979	1801.78		0.314	985.076	1799.15		0.314	1.90317	2.63649		0.314	-0.40866	0.00043991
0.628	985.535	1799.7		0.628	983.791	1797.19		0.628	1.74424	2.50863		0.628	-0.33458	4.23423e-05		m/z 34 detector was 333 times more sensetive than m/z detector, hence, m/z 34 normalised by deviding the baseline corrected singal with 333
0.941	984.073	1797.26		0.941	982.511	1795.24		0.941	1.56206	2.0152		0.941	-0.21997	-6.75375e-05
1.256	982.565	1795.12		1.256	981.222	1793.28		1.256	1.34336	1.83867		1.256	-0.11812	0.00111
1.57	981.058	1793.01		1.57	979.938	1791.33		1.57	1.12041	1.67979		1.57	0.00251	0.00161
1.883	979.581	1790.87		1.883	978.657	1789.38		1.883	0.92331	1.48739		1.883	0.15671	0.000901111
2.197	978.082	1788.55		2.197	977.373	1787.42		2.197	0.70877	1.12615		2.197	0.30977	0.000614234
2.512	976.643	1786.47		2.512	976.084	1785.46		2.512	0.55869	1.0055		2.512	0.35987	0.00218
2.825	975.198	1784.35		2.825	974.804	1783.51		2.825	0.39451	0.84004		2.825	0.41946	0.00243
3.14	973.771	1781.76		3.14	973.515	1781.55		3.14	0.25539	0.20584		3.14	0.49424	0.00255
3.453	972.391	1779.95		3.453	972.235	1779.6		3.453	0.15639	0.34928		3.453	0.518	0.00244
3.767	971.01	1777.9		3.767	970.955	1777.65		3.767	0.05529	0.25347		3.767	0.56385	0.0032
4.081	969.627	1775.55		4.081	969.675	1775.7		4.081	-0.04784	-0.14384		4.081	0.5816	0.00315
4.395	968.22	1773.53		4.395	968.394	1773.8		4.395	-0.17464	-0.27376		4.395	0.62653	0.00346
4.71	966.737	1771.22		4.71	967.109	1771.98		4.71	-0.37266	-0.76419		4.71	0.62098	0.00283
5.024	965.238	1768.84		5.024	965.828	1770.15		5.024	-0.59061	-1.31496		5.024	0.64867	0.00271
5.337	963.714	1766.49		5.337	964.551	1768.32		5.337	-0.83664	-1.83144		5.337	0.62002	0.00128
5.651	962.169	1764.35		5.651	963.269	1766.47		5.651	-1.0993	-2.12283		5.651	0.61046	0.00154
5.966	960.597	1761.8		5.966	961.982	1764.61		5.966	-1.38548	-2.80742		5.966	0.60891	0.00206
6.28	959.01	1759.41		6.28	960.7	1762.74		6.28	-1.68938	-3.3323		6.28	0.54427	0.000681982
6.593	957.701	1757.7		6.593	959.421	1760.88		6.593	-1.71951	-3.17671		6.593	0.48667	0.00145
6.907	956.072	1755.42		6.907	958.138	1758.99		6.907	-2.0658	-3.56966		6.907	0.39104	-0.000481111
7.222	954.66	1753.2		7.222	956.85	1757.09		7.222	-2.18992	-3.89638		7.222	0.30054	-0.0015
7.535	953.278	1750.79		7.535	955.571	1755.2		7.535	-2.29261	-4.41174		7.535	0.21197	-0.00164
7.849	951.936	1749.02		7.849	954.287	1753.29		7.849	-2.35059	-4.27037		7.849	0.13643	-0.00313
8.163	950.624	1746.83		8.163	953.002	1751.37		8.163	-2.37778	-4.54671		8.163	0.08552	-0.00345
8.477	949.319	1745.31		8.477	951.718	1749.45		8.477	-2.3992	-4.13693		8.477	0.03336	-0.00287
8.791	948.018	1743.25		8.791	950.433	1747.52		8.791	-2.41503	-4.26651		8.791	0.03634	-0.0044
9.105	946.733	1740.87		9.105	949.148	1745.58		9.105	-2.41542	-4.704		9.105	0.08598	-0.00522
9.42	945.442	1738.73		9.42	947.859	1743.63		9.42	-2.41699	-4.89831		9.42	0.14164	-0.00393
9.734	944.181	1737.15		9.734	946.574	1741.67		9.734	-2.39215	-4.52014		9.734	0.19037	-0.00455
10.048	942.968	1735.55		10.048	945.288	1739.71		10.048	-2.32037	-4.16107		10.048	0.26742	-0.0045
10.362	941.789	1733.73		10.362	944.002	1737.75		10.362	-2.21379	-4.02205		10.362	0.36458	-0.00367
10.675	940.638	1731.76		10.675	942.721	1735.78		10.675	-2.08255	-4.02803		10.675	0.43797	-0.00428
10.989	939.547	1730.39		10.989	941.435	1733.81		10.989	-1.88741	-3.41707		10.989	0.49364	-0.00348
11.303	938.468	1728.54		11.303	940.148	1731.82		11.303	-1.68067	-3.28228		11.303	0.53146	-0.00326
11.618	937.403	1727.19		11.618	938.858	1729.83		11.618	-1.45496	-2.63808		11.618	0.55245	-0.00418
11.932	936.337	1725.22		11.932	937.572	1727.84		11.932	-1.23445	-2.61377		11.932	0.56836	-0.00457
12.246	935.248	1723.71		12.246	936.285	1725.84		12.246	-1.03735	-2.12673		12.246	0.55457	-0.00386
12.56	934.141	1722.38		12.56	934.999	1723.84		12.56	-0.85753	-1.45704		12.56	0.56374	-0.00456
12.873	932.979	1720.26		12.873	933.716	1721.84		12.873	-0.73707	-1.57356		12.873	0.57206	-0.00436
13.187	931.844	1718.8		13.187	932.429	1719.83		13.187	-0.58551	-1.02206		13.187	0.54429	-0.0052
13.501	930.634	1716.99		13.501	931.143	1717.81		13.501	-0.50867	-0.81681		13.501	0.53794	-0.00502
13.815	929.439	1715.25		13.815	929.856	1715.79		13.815	-0.41692	-0.53921		13.815	0.54896	-0.00486
14.13	928.268	1713.65		14.13	928.565	1713.76		14.13	-0.29664	-0.11641		14.13	0.5892	-0.00498
14.444	927.098	1712.1		14.444	927.278	1711.74		14.444	-0.17974	0.36018		14.444	0.60255	-0.00505
14.758	925.888	1709.49		14.758	925.991	1709.71		14.758	-0.10302	-0.21697		14.758	0.62114	-0.00449
15.071	924.711	1707.75		15.071	924.709	1707.68		15.071	0.00209	0.06526		15.071	0.64199	-0.00426
15.385	923.527	1705.96		15.385	923.422	1705.65		15.385	0.1057	0.31635		15.385	0.69884	-0.00525
15.699	922.305	1704.21		15.699	922.135	1703.61		15.699	0.17038	0.5997		15.699	0.7558	-0.00422
16.013	921.045	1702.38		16.013	920.848	1701.57		16.013	0.19673	0.81108		16.013	0.84427	-0.00486
16.327	919.787	1700.5		16.327	919.561	1699.53		16.327	0.2257	0.96551		16.327	0.92745	-0.00554
16.642	918.444	1698.73		16.642	918.271	1697.48		16.642	0.17343	1.24693		16.642	1.04426	-0.0041
16.955	917.082	1696.69		16.955	916.988	1695.45		16.955	0.09389	1.24353		16.955	1.16271	-0.00249
17.27	915.639	1694.61		17.27	915.697	1693.39		17.27	-0.05833	1.21846		17.27	1.29226	-0.00192
17.583	914.225	1692.22		17.583	914.415	1691.35		17.583	-0.18987	0.86771		17.583	1.44092	-0.00198
17.898	912.788	1690.18		17.898	913.125	1689.3		17.898	-0.33656	0.88444		17.898	1.58324	-0.000201051
18.211	911.365	1688.43		18.211	911.843	1687.26		18.211	-0.47809	1.17462		18.211	1.76091	0.00138
18.525	909.986	1686		18.525	910.557	1685.21		18.525	-0.57099	0.79095		18.525	1.94325	0.000990541
18.84	908.622	1684.06		18.84	909.266	1683.16		18.84	-0.64455	0.90491		18.84	2.15281	0.00251
19.153	907.342	1681.83		19.153	907.985	1681.12		19.153	-0.64246	0.71078		19.153	2.33947	0.00353
19.468	906.068	1680.06		19.468	906.695	1679.06		19.468	-0.62697	1.00091		19.468	2.56682	0.00408
19.781	904.832	1677.93		19.781	905.414	1677.02		19.781	-0.58187	0.90533		19.781	2.75706	0.00629
20.096	903.622	1676.16		20.096	904.124	1674.97		20.096	-0.50225	1.18587		20.096	2.93083	0.00627
20.409	902.422	1674.53		20.409	902.843	1672.93		20.409	-0.42176	1.59767		20.409	3.08003	0.00667
20.724	901.325	1672.81		20.724	901.554	1670.88		20.724	-0.22931	1.93325		20.724	3.18486	0.00775
21.038	900.075	1670.7		21.038	900.27	1668.84		21.038	-0.19459	1.86329		21.038	3.24998	0.00896
21.351	898.857	1668.49		21.351	898.989	1666.81		21.351	-0.13222	1.68255		21.351	3.26045	0.00845
21.666	897.669	1666.89		21.666	897.701	1664.76		21.666	-0.0327	2.13407		21.666	3.23457	0.00945
21.979	896.457	1665.45		21.979	896.421	1662.73		21.979	0.0356	2.72313		21.979	3.15118	0.00951
22.294	895.231	1663.68		22.294	895.134	1660.69		22.294	0.09709	2.98812		22.294	3.02204	0.00925
22.607	893.95	1661.48		22.607	893.854	1658.67		22.607	0.09556	2.81499		22.607	2.87074	0.0079
22.922	892.647	1659.52		22.922	892.567	1656.63		22.922	0.07936	2.8923		22.922	2.65619	0.00662
23.236	891.311	1657.56		23.236	891.284	1654.61		23.236	0.02701	2.9546		23.236	2.43344	0.00568
23.549	889.915	1655.32		23.549	890.006	1652.59		23.549	-0.09058	2.7284		23.549	2.16626	0.00414
23.864	888.517	1653.15		23.864	888.72	1650.57		23.864	-0.20288	2.58745		23.864	1.86679	0.00381
24.177	887.126	1651.38		24.177	887.442	1648.56		24.177	-0.31563	2.82153		24.177	1.53382	0.00204
24.492	885.698	1649.05		24.492	886.157	1646.54		24.492	-0.45817	2.50849		24.492	1.21089	0.000633033
24.805	884.28	1646.91		24.805	884.88	1644.54		24.805	-0.59938	2.36565		24.805	0.87378	-0.00117
25.12	882.827	1644.81		25.12	883.596	1642.53		25.12	-0.76869	2.28161		25.12	0.52516	-0.00163
25.434	881.38	1642.66		25.434	882.317	1640.54		25.434	-0.93631	2.12291		25.434	0.17071	-0.002
25.747	879.934	1640.64		25.747	881.043	1638.55		25.747	-1.10839	2.09117		25.747	-0.16929	-0.00462
26.062	878.53	1638.56		26.062	879.762	1636.56		26.062	-1.23223	2.00198		26.062	-0.50032	-0.0069
26.375	877.101	1635.97		26.375	878.492	1634.58		26.375	-1.39074	1.39131		26.375	-0.80074	-0.00892
26.69	875.712	1633.67		26.69	877.215	1632.6		26.69	-1.50358	1.07308		26.69	-1.03913	-0.01028
27.003	874.346	1632.05		27.003	875.949	1630.64		27.003	-1.60288	1.41498		27.003	-1.23082	-0.01089
27.318	873.032	1629.8		27.318	874.677	1628.67		27.318	-1.64506	1.13172		27.318	-1.35333	-0.01084
27.631	871.757	1627.94		27.631	873.415	1626.71		27.631	-1.65782	1.22463		27.631	-1.38407	-0.01138
27.945	870.532	1626.18		27.945	872.153	1624.76		27.945	-1.62069	1.42051		27.945	-1.38794	-0.01155
28.26	869.407	1624.52		28.26	870.889	1622.81		28.26	-1.48229	1.71073		28.26	-1.32473	-0.00949
28.573	868.318	1622.67		28.573	869.637	1620.88		28.573	-1.31936	1.78918		28.573	-1.23951	-0.00994
28.888	867.282	1620.85		28.888	868.38	1618.95		28.888	-1.09815	1.90336		28.888	-1.12111	-0.00966
29.201	866.226	1619.46		29.201	867.135	1617.03		29.201	-0.90983	2.43019		29.201	-0.99002	-0.00896
29.516	865.164	1618.19		29.516	865.887	1615.11		29.516	-0.72262	3.07906		29.516	-0.85238	-0.00815
29.829	864.103	1616.27		29.829	864.65	1613.21		29.829	-0.54664	3.06567		29.829	-0.69853	-0.00805
30.143	863.025	1614.63		30.143	863.414	1611.31		30.143	-0.38889	3.32134		30.143	-0.56199	-0.00702
30.458	861.936	1613.29		30.458	862.178	1609.42		30.458	-0.24211	3.87797		30.458	-0.39973	-0.00479
30.771	860.79	1611.48		30.771	860.956	1607.54		30.771	-0.16625	3.93477		30.771	-0.26377	-0.00429
31.086	859.636	1609.57		31.086	859.731	1605.67		31.086	-0.09444	3.9054		31.086	-0.13843	-0.00346
31.399	858.482	1607.85		31.399	858.518	1603.81		31.399	-0.0367	4.03565		31.399	-0.02145	-0.00266
31.714	857.252	1606.35		31.714	857.304	1601.96		31.714	-0.05239	4.39264		31.714	0.04755	-0.00263
32.027	856.022	1604.19		32.027	856.103	1600.12		32.027	-0.08168	4.06152		32.027	0.10195	-0.00225
32.341	854.82	1602.43		32.341	854.905	1598.29		32.341	-0.08486	4.13082		32.341	0.15082	-0.00204
32.655	853.555	1600.55		32.655	853.713	1596.48		32.655	-0.15769	4.07173		32.655	0.14665	-0.00185
32.97	852.325	1598.58		32.97	852.523	1594.66		32.97	-0.19848	3.91504		32.97	0.12967	-0.000898348
33.284	851.071	1596.69		33.284	851.344	1592.87		33.284	-0.27308	3.82302		33.284	0.0914	-0.00148
33.597	849.81	1594.68		33.597	850.176	1591.09		33.597	-0.36608	3.58715		33.597	0.04663	-0.00244
33.911	848.548	1592.47		33.911	849.011	1589.32		33.911	-0.46359	3.14893		33.911	-0.02586	-0.00317
34.226	847.276	1590.82		34.226	847.849	1587.56		34.226	-0.57335	3.26581		34.226	-0.12329	-0.00316
34.54	845.985	1589.06		34.54	846.698	1585.81		34.54	-0.71292	3.25287		34.54	-0.21774	-0.00366
34.854	844.747	1586.9		34.854	845.554	1584.08		34.854	-0.8068	2.81812		34.854	-0.30592	-0.00406
35.167	843.469	1585.08		35.167	844.42	1582.36		35.167	-0.95073	2.71604		35.167	-0.34228	-0.00476
35.481	842.208	1583.71		35.481	843.289	1580.66		35.481	-1.08068	3.05271		35.481	-0.3528	-0.00459
35.796	840.957	1581.48		35.796	842.161	1578.96		35.796	-1.20383	2.52053		35.796	-0.33261	-0.00426
36.11	839.7	1579.2		36.11	841.044	1577.28		36.11	-1.3437	1.91514		36.11	-0.27068	-0.00488
36.423	838.509	1577.56		36.423	839.937	1575.63		36.423	-1.42743	1.93555		36.423	-0.18771	-0.00423
36.737	837.29	1575.63		36.737	838.833	1573.98		36.737	-1.54244	1.64699		36.737	-0.10464	-0.00401
37.051	836.082	1573.86		37.051	837.735	1572.35		37.051	-1.65269	1.51597		37.051	0.03094	-0.00243
37.366	834.882	1571.83		37.366	836.641	1570.73		37.366	-1.75852	1.10438		37.366	0.12878	-0.00274
37.68	833.708	1570.12		37.68	835.556	1569.12		37.68	-1.84778	0.99355		37.68	0.2669	-0.00258
37.993	832.559	1567.94		37.993	834.482	1567.55		37.993	-1.92272	0.39945		37.993	0.35014	-0.00261
38.307	831.399	1566.59		38.307	833.41	1565.98		38.307	-2.01175	0.61362		38.307	0.41785	-0.00185
38.622	830.286	1564.89		38.622	832.342	1564.42		38.622	-2.05612	0.47066		38.622	0.39718	-0.00068979
38.936	829.19	1563.45		38.936	831.283	1562.89		38.936	-2.09299	0.56344		38.936	0.30997	-0.00189
39.25	828.113	1561.54		39.25	830.231	1561.37		39.25	-2.11834	0.16751		39.25	0.1199	-0.00331
39.563	827.02	1560.15		39.563	829.188	1559.87		39.563	-2.16849	0.28089		39.563	-0.20094	-0.00406
39.877	825.941	1558.63		39.877	828.149	1558.39		39.877	-2.20806	0.23611		39.877	-0.73931	-0.00611
40.192	824.889	1557.05		40.192	827.112	1556.92		40.192	-2.22354	0.13121		40.192	-1.38348	-0.00762
40.506	823.848	1555.36		40.506	826.085	1555.48		40.506	-2.23703	-0.12081		40.506	-2.23654	-0.01048
40.819	822.792	1553.81		40.819	825.067	1554.05		40.819	-2.27503	-0.23708		40.819	-3.23337	-0.01524
41.133	821.788	1552.16		41.133	824.052	1552.64		41.133	-2.26426	-0.47424		41.133	-4.39453	-0.02049
41.448	820.771	1550.45		41.448	823.04	1551.23		41.448	-2.26892	-0.78408		41.448	-5.67698	-0.02516
41.762	819.774	1548.95		41.762	822.038	1549.85		41.762	-2.26391	-0.89554		41.762	-7.08708	-0.03216
42.076	818.81	1547.63		42.076	821.041	1548.48		42.076	-2.23096	-0.84896		42.076	-8.59382	-0.0379
42.389	817.855	1546.42		42.389	820.054	1547.12		42.389	-2.19835	-0.70555		42.389	-10.2009	-0.04351
42.703	816.952	1545.04		42.703	819.069	1545.78		42.703	-2.11709	-0.73655		42.703	-11.8475	-0.05103
43.018	816.093	1543.49		43.018	818.087	1544.44		43.018	-1.99482	-0.95524		43.018	-13.5537	-0.05832
43.332	815.26	1542.1		43.332	817.115	1543.12		43.332	-1.85474	-1.02985		43.332	-15.2482	-0.06469
43.645	814.471	1540.91		43.645	816.151	1541.82		43.645	-1.68034	-0.91555		43.645	-16.9572	-0.07035
43.959	813.757	1539.82		43.959	815.19	1540.52		43.959	-1.43273	-0.70577		43.959	-18.6276	-0.0782
44.273	813.041	1538.54		44.273	814.235	1539.24		44.273	-1.19336	-0.69561		44.273	-20.2987	-0.0852
44.588	812.319	1537.69		44.588	813.282	1537.95		44.588	-0.96291	-0.26826		44.588	-21.9424	-0.09219
44.902	811.62	1536.45		44.902	812.339	1536.69		44.902	-0.71891	-0.23601		44.902	-23.5618	-0.09812
45.215	810.888	1535.42		45.215	811.404	1535.43		45.215	-0.51591	-0.01083		45.215	-25.1545	-0.10437
45.529	810.138	1534.4		45.529	810.471	1534.18		45.529	-0.33297	0.2261		45.529	-26.7206	-0.11087
45.844	809.355	1532.98		45.844	809.542	1532.93		45.844	-0.1871	0.05075		45.844	-28.2568	-0.11794
46.158	808.559	1531.83		46.158	808.621	1531.69		46.158	-0.06132	0.14207		46.158	-29.7875	-0.12306
46.472	807.738	1531.01		46.472	807.705	1530.46		46.472	0.03324	0.55452		46.472	-31.3175	-0.12898
46.785	806.94	1529.79		46.785	806.797	1529.23		46.785	0.14352	0.56216		46.785	-32.8168	-0.13453
47.099	806.13	1528.41		47.099	805.891	1528.01		47.099	0.23928	0.39469		47.099	-34.3092	-0.13988
47.414	805.315	1527.09		47.414	804.986	1526.79		47.414	0.32813	0.29832		47.414	-35.7802	-0.14581
47.728	804.484	1525.8		47.728	804.089	1525.58		47.728	0.39408	0.2194		47.728	-37.2429	-0.15097
48.041	803.642	1524.67		48.041	803.199	1524.37		48.041	0.44236	0.3032		48.041	-38.666	-0.1571
48.355	802.805	1523.76		48.355	802.311	1523.16		48.355	0.49423	0.59403		48.355	-40.1153	-0.16297
48.669	801.98	1522.55		48.669	801.426	1521.96		48.669	0.55488	0.59941		48.669	-41.5834	-0.16824
48.984	801.153	1521.66		48.984	800.541	1520.75		48.984	0.61212	0.91556		48.984	-43.0541	-0.17287
49.298	800.332	1520.43		49.298	799.663	1519.54		49.298	0.66851	0.88784		49.298	-44.5179	-0.17965
49.611	799.533	1519.06		49.611	798.791	1518.35		49.611	0.74204	0.71348		49.611	-45.9832	-0.18476
49.925	798.733	1517.73		49.925	797.919	1517.14		49.925	0.81367	0.58884		49.925	-47.4683	-0.19091
50.24	797.955	1516.85		50.24	797.047	1515.93		50.24	0.90797	0.92051		50.24	-48.9304	-0.19534
50.554	797.183	1515.96		50.554	796.18	1514.73		50.554	1.00301	1.22789		50.554	-50.3514	-0.20116
50.868	796.401	1514.26		50.868	795.315	1513.52		50.868	1.08579	0.74288		50.868	-51.7686	-0.20636
51.181	795.617	1513.29		51.181	794.456	1512.32		51.181	1.16151	0.97389		51.181	-53.1316	-0.21202
51.495	794.812	1512.17		51.495	793.595	1511.1		51.495	1.21668	1.06994		51.495	-54.4571	-0.21644
51.81	793.971	1511.15		51.81	792.733	1509.88		51.81	1.2378	1.26569		51.81	-55.769	-0.21997
52.124	793.136	1509.95		52.124	791.876	1508.66		52.124	1.26013	1.2915		52.124	-57.0113	-0.22537
52.437	792.279	1508.38		52.437	791.022	1507.44		52.437	1.25618	0.93899		52.437	-58.2084	-0.22994
52.751	791.393	1507.05		52.751	790.167	1506.21		52.751	1.22573	0.83708		52.751	-59.3705	-0.23435
53.066	790.482	1506.17		53.066	789.31	1504.97		53.066	1.17247	1.20063		53.066	-60.4676	-0.23902
53.38	789.594	1504.78		53.38	788.456	1503.73		53.38	1.13797	1.05588		53.38	-61.5754	-0.24257
53.694	788.672	1503.35		53.694	787.603	1502.48		53.694	1.06983	0.87351		53.694	-62.6154	-0.24597
54.007	787.785	1501.66		54.007	786.752	1501.22		54.007	1.03313	0.43494		54.007	-63.6624	-0.24921
54.321	786.891	1500.36		54.321	785.899	1499.96		54.321	0.99187	0.40395		54.321	-64.7103	-0.25294
54.636	785.97	1499.11		54.636	785.042	1498.68		54.636	0.92785	0.43012		54.636	-65.7254	-0.25603
54.95	785.098	1498.01		54.95	784.188	1497.4		54.95	0.90932	0.60992		54.95	-66.7618	-0.25927
55.263	784.24	1496.56		55.263	783.336	1496.12		55.263	0.90332	0.4444		55.263	-67.7625	-0.26289
55.577	783.345	1494.95		55.577	782.481	1494.82		55.577	0.86409	0.12458		55.577	-68.7591	-0.26705
55.891	782.455	1493.68		55.891	781.624	1493.52		55.891	0.83079	0.15437		55.891	-69.766	-0.27065
56.206	781.55	1492.06		56.206	780.763	1492.21		56.206	0.78701	-0.14911		56.206	-70.7093	-0.27367
56.52	780.626	1491.04		56.52	779.903	1490.9		56.52	0.72244	0.1431		56.52	-71.6454	-0.27622
56.833	779.704	1489.69		56.833	779.045	1489.58		56.833	0.65925	0.11337		56.833	-72.5169	-0.2791
57.147	778.761	1488.33		57.147	778.181	1488.25		57.147	0.57999	0.08518		57.147	-73.3658	-0.28267
57.462	777.804	1486.61		57.462	777.313	1486.91		57.462	0.49103	-0.30077		57.462	-74.1899	-0.28551
57.776	776.822	1485.27		57.776	776.445	1485.57		57.776	0.37614	-0.29673		57.776	-74.9525	-0.28844
58.09	775.864	1483.79		58.09	775.575	1484.22		58.09	0.28942	-0.42601		58.09	-75.6715	-0.29085
58.403	774.85	1482.19		58.403	774.704	1482.87		58.403	0.14561	-0.67996		58.403	-76.373	-0.29232
58.717	773.871	1480.96		58.717	773.828	1481.51		58.717	0.0429	-0.54502		58.717	-77.0552	-0.29309
59.032	772.884	1479.58		59.032	772.946	1480.14		59.032	-0.06216	-0.55137		59.032	-77.6988	-0.29509
59.346	771.905	1477.74		59.346	772.063	1478.76		59.346	-0.15838	-1.02365		59.346	-78.3462	-0.29693
59.659	770.916	1476.34		59.659	771.179	1477.39		59.659	-0.26363	-1.05128		59.659	-78.9689	-0.29901
59.973	769.965	1475.28		59.973	770.29	1476		59.973	-0.32503	-0.72099		59.973	-79.582	-0.3001
60.287	769.04	1473.65		60.287	769.396	1474.61		60.287	-0.35636	-0.95827		60.287	-80.1911	-0.30183
60.602	768.092	1472.02		60.602	768.497	1473.21		60.602	-0.40439	-1.19082		60.602	-80.7505	-0.30379
60.916	767.158	1470.56		60.916	767.597	1471.81		60.916	-0.43854	-1.24169		60.916	-81.3346	-0.30492
61.229	766.223	1468.92		61.229	766.696	1470.4		61.229	-0.47295	-1.48294		61.229	-81.892	-0.3061
61.543	765.289	1467.82		61.543	765.789	1468.99		61.543	-0.5	-1.1674		61.543	-82.4457	-0.30716
61.858	764.343	1466.66		61.858	764.875	1467.56		61.858	-0.53277	-0.90269		61.858	-82.9678	-0.30848
62.172	763.386	1464.89		62.172	763.961	1466.14		62.172	-0.57582	-1.2495		62.172	-83.4316	-0.30826
62.486	762.461	1463.89		62.486	763.044	1464.71		62.486	-0.5829	-0.81717		62.486	-83.8513	-0.31017
62.799	761.529	1462.02		62.799	762.126	1463.27		62.799	-0.59671	-1.2535		62.799	-84.2524	-0.31157
63.113	760.602	1460.49		63.113	761.201	1461.83		63.113	-0.59935	-1.34169		63.113	-84.6233	-0.31137
63.428	759.651	1459.28		63.428	760.271	1460.38		63.428	-0.61961	-1.10605		63.428	-84.9691	-0.31151
63.742	758.699	1458.02		63.742	759.339	1458.93		63.742	-0.64055	-0.91293		63.742	-85.2887	-0.31296
64.055	757.725	1456.43		64.055	758.407	1457.48		64.055	-0.68257	-1.05041		64.055	-85.587	-0.31278
64.37	756.744	1454.94		64.37	757.466	1456.01		64.37	-0.72232	-1.06819		64.37	-85.893	-0.31385
64.683	755.761	1453.76		64.683	756.527	1454.55		64.683	-0.76571	-0.78858		64.683	-86.2097	-0.31483
64.998	754.777	1452		64.998	755.579	1453.07		64.998	-0.80165	-1.07513		64.998	-86.518	-0.31377
65.311	753.785	1450.3		65.311	754.633	1451.6		65.311	-0.84783	-1.30855		65.311	-86.8819	-0.31328
65.625	752.805	1448.6		65.625	753.681	1450.12		65.625	-0.8755	-1.52154		65.625	-87.2563	-0.315
65.94	751.842	1447.34		65.94	752.722	1448.63		65.94	-0.87988	-1.29407		65.94	-87.651	-0.31623
66.253	750.905	1446.27		66.253	751.766	1447.15		66.253	-0.86062	-0.87618		66.253	-88.0496	-0.31654
66.568	749.983	1444.79		66.568	750.8	1445.65		66.568	-0.81748	-0.86316		66.568	-88.4686	-0.31762
66.882	749.049	1443.47		66.882	749.834	1444.15		66.882	-0.78467	-0.68474		66.882	-88.8828	-0.31862
67.195	748.134	1441.7		67.195	748.867	1442.66		67.195	-0.73346	-0.95198		67.195	-89.3284	-0.31893
67.51	747.203	1440.25		67.51	747.891	1441.14		67.51	-0.68802	-0.88986		67.51	-89.7637	-0.32019
67.823	746.292	1438.9		67.823	746.917	1439.64		67.823	-0.62513	-0.73902		67.823	-90.2347	-0.32166
68.138	745.355	1437.44		68.138	745.934	1438.12		68.138	-0.57868	-0.67848		68.138	-90.7313	-0.32387
68.452	744.402	1436.25		68.452	744.95	1436.6		68.452	-0.54848	-0.35384		68.452	-91.1858	-0.32551
68.765	743.437	1434.89		68.765	743.966	1435.09		68.765	-0.52977	-0.19945		68.765	-91.6794	-0.32641
69.08	742.482	1433.36		69.08	742.972	1433.56		69.08	-0.49059	-0.20372		69.08	-92.1485	-0.32775
69.393	741.49	1431.48		69.393	741.981	1432.05		69.393	-0.4909	-0.56911		69.393	-92.6295	-0.32958
69.708	740.527	1429.63		69.708	740.98	1430.52		69.708	-0.45291	-0.88338		69.708	-93.0706	-0.33167
70.022	739.57	1429.14		70.022	739.979	1428.99		70.022	-0.40866	0.14649		70.022	-93.5011	-0.33359
70.335	738.643	1427.49		70.335	738.978	1427.47		70.335	-0.33458	0.0141		70.335	-93.9066	-0.33409
70.65	737.746	1425.92		70.65	737.966	1425.94		70.65	-0.21997	-0.02249		70.65	-94.2909	-0.33508
70.963	736.84	1424.8		70.963	736.958	1424.43		70.963	-0.11812	0.37084		70.963	-94.6547	-0.33596
71.277	735.946	1423.44		71.277	735.944	1422.9		71.277	0.00251	0.53644		71.277	-95.0091	-0.33668
71.592	735.081	1421.68		71.592	734.924	1421.38		71.592	0.15671	0.30007		71.592	-95.3018	-0.33784
71.905	734.219	1420.07		71.905	733.909	1419.87		71.905	0.30977	0.20454		71.905	-95.5918	-0.33773
72.22	733.247	1419.08		72.22	732.887	1418.35		72.22	0.35987	0.7259		72.22	-95.8367	-0.3382
72.533	732.29	1417.65		72.533	731.87	1416.84		72.533	0.41946	0.80857		72.533	-96.0719	-0.33862
72.847	731.345	1416.19		72.847	730.85	1415.34		72.847	0.49424	0.8484		72.847	-96.2839	-0.33959
73.162	730.345	1414.64		73.162	729.827	1413.83		73.162	0.518	0.81359		73.162	-96.4624	-0.34031
73.475	729.376	1413.4		73.475	728.812	1412.34		73.475	0.56385	1.06572		73.475	-96.6084	-0.34024
73.79	728.372	1411.89		73.79	727.791	1410.84		73.79	0.5816	1.04958		73.79	-96.7766	-0.33975
74.103	727.405	1410.51		74.103	726.778	1409.36		74.103	0.62653	1.15196		74.103	-96.9304	-0.34011
74.417	726.386	1408.82		74.417	725.765	1407.88		74.417	0.62098	0.94228		74.417	-97.0805	-0.33966
74.732	725.399	1407.3		74.732	724.751	1406.4		74.732	0.64867	0.90141		74.732	-97.2405	-0.33933
75.045	724.366	1405.37		75.045	723.746	1404.94		75.045	0.62002	0.42594		75.045	-97.3933	-0.34041
75.36	723.35	1403.99		75.36	722.739	1403.48		75.36	0.61046	0.51149		75.36	-97.5595	-0.34136
75.674	722.349	1402.72		75.674	721.74	1402.03		75.674	0.60891	0.6875		75.674	-97.7036	-0.34057
75.987	721.293	1400.82		75.987	720.748	1400.59		75.987	0.54427	0.2271		75.987	-97.8709	-0.34105
76.302	720.243	1399.64		76.302	719.756	1399.16		76.302	0.48667	0.48361		76.302	-98.0147	-0.34077
76.615	719.166	1397.58		76.615	718.775	1397.74		76.615	0.39104	-0.16021		76.615	-98.1304	-0.34117
76.93	718.095	1395.83		76.93	717.795	1396.33		76.93	0.30054	-0.49871		76.93	-98.2511	-0.34191
77.244	717.036	1394.38		77.244	716.824	1394.93		77.244	0.21197	-0.5454		77.244	-98.3328	-0.34197
77.557	716.001	1392.5		77.557	715.864	1393.54		77.557	0.13643	-1.04317		77.557	-98.3895	-0.34115
77.872	714.991	1391.01		77.872	714.906	1392.16		77.872	0.08552	-1.14969		77.872	-98.4293	-0.34098
78.185	713.995	1389.85		78.185	713.961	1390.8		78.185	0.03336	-0.95462		78.185	-98.4182	-0.34
78.5	713.056	1387.98		78.5	713.02	1389.44		78.5	0.03634	-1.46436		78.5	-98.4413	-0.33955
78.814	712.176	1386.37		78.814	712.09	1388.11		78.814	0.08598	-1.73863		78.814	-98.4183	-0.33846
79.127	711.315	1385.48		79.127	711.174	1386.79		79.127	0.14164	-1.30888		79.127	-98.3611	-0.33858
79.442	710.452	1383.96		79.442	710.262	1385.47		79.442	0.19037	-1.51534		79.442	-98.3299	-0.33736
79.755	709.633	1382.68		79.755	709.366	1384.18		79.755	0.26742	-1.49876		79.755	-98.2807	-0.33631
80.069	708.843	1381.68		80.069	708.478	1382.9		80.069	0.36458	-1.22255		80.069	-98.2379	-0.33607
80.384	708.038	1380.2		80.384	707.6	1381.63		80.384	0.43797	-1.4261		80.384	-98.1773	-0.33526
80.697	707.233	1379.23		80.697	706.739	1380.39		80.697	0.49364	-1.15851		80.697	-98.1155	-0.33519
81.012	706.418	1378.07		81.012	705.886	1379.15		81.012	0.53146	-1.08507		81.012	-98.0587	-0.33377
81.325	705.604	1376.55		81.325	705.051	1377.94		81.325	0.55245	-1.39139		81.325	-97.9809	-0.33338
81.639	704.795	1375.22		81.639	704.226	1376.74		81.639	0.56836	-1.52067		81.639	-97.8857	-0.33237
81.954	703.966	1374.27		81.954	703.412	1375.55		81.954	0.55457	-1.28658		81.954	-97.7889	-0.331
82.267	703.178	1372.87		82.267	702.614	1374.39		82.267	0.56374	-1.51778		82.267	-97.6962	-0.32987
82.582	702.395	1371.78		82.582	701.823	1373.23		82.582	0.57206	-1.45277		82.582	-97.5649	-0.3289
82.896	701.591	1370.36		82.896	701.047	1372.09		82.896	0.54429	-1.73193		82.896	-97.4536	-0.32755
83.209	700.821	1369.29		83.209	700.283	1370.97		83.209	0.53794	-1.67184		83.209	-97.3479	-0.32634
83.524	700.075	1368.23		83.524	699.526	1369.85		83.524	0.54896	-1.617		83.524	-97.2264	-0.32612
83.837	699.373	1367.09		83.837	698.783	1368.75		83.837	0.5892	-1.65945		83.837	-97.1145	-0.32615
84.152	698.649	1365.98		84.152	698.046	1367.66		84.152	0.60255	-1.68279		84.152	-96.9826	-0.32521
84.466	697.942	1365.09		84.466	697.321	1366.58		84.466	0.62114	-1.49549		84.466	-96.852	-0.32322
84.779	697.25	1364.1		84.779	696.608	1365.52		84.779	0.64199	-1.41704		84.779	-96.7233	-0.32215
85.094	696.597	1362.71		85.094	695.899	1364.46		85.094	0.69884	-1.74921		85.094	-96.5897	-0.32152
85.407	695.958	1362.02		85.407	695.202	1363.42		85.407	0.7558	-1.40431		85.407	-96.4713	-0.32039
85.722	695.354	1360.76		85.722	694.51	1362.38		85.722	0.84427	-1.61793		85.722	-96.3638	-0.31971
86.036	694.755	1359.51		86.036	693.828	1361.36		86.036	0.92745	-1.84634		86.036	-96.24	-0.31876
86.349	694.199	1358.98		86.349	693.155	1360.34		86.349	1.04426	-1.36444		86.349	-96.1495	-0.31888
86.664	693.648	1358.5		86.664	692.485	1359.33		86.664	1.16271	-0.82972		86.664	-96.0302	-0.31825
86.977	693.118	1357.7		86.977	691.826	1358.34		86.977	1.29226	-0.63879		86.977	-95.9481	-0.31756
87.291	692.612	1356.68		87.291	691.171	1357.34		87.291	1.44092	-0.66019		87.291	-95.8815	-0.31719
87.606	692.104	1356.29		87.606	690.521	1356.36		87.606	1.58324	-0.06695		87.606	-95.8062	-0.31676
87.919	691.64	1355.84		87.919	689.88	1355.38		87.919	1.76091	0.45806		87.919	-95.7519	-0.31581
88.234	691.183	1354.73		88.234	689.24	1354.4		88.234	1.94325	0.32985		88.234	-95.6947	-0.31524
88.547	690.762	1354.28		88.547	688.609	1353.44		88.547	2.15281	0.83639		88.547	-95.6501	-0.31492
88.861	690.32	1353.66		88.861	687.981	1352.48		88.861	2.33947	1.17645		88.861	-95.5937	-0.31421
89.176	689.922	1352.88		89.176	687.355	1351.52		89.176	2.56682	1.35944		89.176	-95.516	-0.31414
89.489	689.494	1352.66		89.489	686.737	1350.57		89.489	2.75706	2.09537		89.489	-95.4656	-0.31352
89.804	689.049	1351.71		89.804	686.118	1349.62		89.804	2.93083	2.08837		89.804	-95.4152	-0.31274
90.117	688.587	1350.9		90.117	685.507	1348.67		90.117	3.08003	2.22057		90.117	-95.3426	-0.31303
90.431	688.081	1350.31		90.431	684.896	1347.73		90.431	3.18486	2.58047		90.431	-95.2775	-0.31271
90.746	687.536	1349.77		90.746	684.286	1346.79		90.746	3.24998	2.98324		90.746	-95.2022	-0.31274
91.059	686.942	1348.67		91.059	683.681	1345.85		91.059	3.26045	2.81355		91.059	-95.1016	-0.31241
91.374	686.31	1348.06		91.374	683.075	1344.91		91.374	3.23457	3.14594		91.374	-95.0304	-0.3115
91.688	685.623	1347.14		91.688	682.472	1343.98		91.688	3.15118	3.16529		91.688	-94.9709	-0.31153
92.001	684.894	1346.12		92.001	681.872	1343.05		92.001	3.02204	3.07909		92.001	-94.8731	-0.31108
92.316	684.139	1344.74		92.316	681.268	1342.11		92.316	2.87074	2.63035		92.316	-94.7972	-0.31134
92.629	683.325	1343.38		92.629	680.669	1341.17		92.629	2.65619	2.20556		92.629	-94.7057	-0.31009
92.944	682.499	1342.13		92.944	680.065	1340.23		92.944	2.43344	1.89305		92.944	-94.6303	-0.31017
93.258	681.63	1340.68		93.258	679.463	1339.3		93.258	2.16626	1.37852		93.258	-94.5353	-0.31051
93.571	680.729	1339.63		93.571	678.862	1338.36		93.571	1.86679	1.26875		93.571	-94.4677	-0.31067
93.886	679.79	1338.09		93.886	678.257	1337.41		93.886	1.53382	0.67877		93.886	-94.3566	-0.30981
94.199	678.864	1336.68		94.199	677.653	1336.47		94.199	1.21089	0.2108		94.199	-94.2589	-0.30929
94.513	677.919	1335.13		94.513	677.046	1335.52		94.513	0.87378	-0.39025		94.513	-94.1751	-0.3084
94.828	676.959	1334.03		94.828	676.434	1334.57		94.828	0.52516	-0.5429		94.828	-94.082	-0.30836
95.141	675.995	1332.95		95.141	675.824	1333.62		95.141	0.17071	-0.66498		95.141	-93.9723	-0.30822
95.456	675.038	1331.12		95.456	675.207	1332.66		95.456	-0.16929	-1.53688		95.456	-93.8446	-0.30843
95.769	674.091	1329.4		95.769	674.591	1331.7		95.769	-0.50032	-2.29713		95.769	-93.739	-0.30836
96.083	673.17	1327.76		96.083	673.971	1330.73		96.083	-0.80074	-2.96978		96.083	-93.6238	-0.30768
96.398	672.306	1326.33		96.398	673.345	1329.75		96.398	-1.03913	-3.42261		96.398	-93.5152	-0.3072
96.711	671.489	1325.16		96.711	672.72	1328.78		96.711	-1.23082	-3.62596		96.711	-93.4109	-0.30635
97.026	670.735	1324.19		97.026	672.088	1327.8		97.026	-1.35333	-3.60957		97.026	-93.3117	-0.30607
97.339	670.072	1323.02		97.339	671.456	1326.82		97.339	-1.38407	-3.79082		97.339	-93.2143	-0.30591
97.653	669.431	1321.98		97.653	670.819	1325.83		97.653	-1.38794	-3.84582		97.653	-93.1367	-0.30636
97.968	668.851	1321.66		97.968	670.175	1324.83		97.968	-1.32473	-3.16123		97.968	-93.0619	-0.30614
98.281	668.293	1320.52		98.281	669.532	1323.83		98.281	-1.23951	-3.30974		98.281	-92.9738	-0.30624
98.596	667.76	1319.6		98.596	668.881	1322.82		98.596	-1.12111	-3.21701		98.596	-92.8846	-0.30543
98.91	667.238	1318.82		98.91	668.228	1321.81		98.91	-0.99002	-2.98416		98.91	-92.7645	-0.30497
99.223	666.72	1318.08		99.223	667.573	1320.79		99.223	-0.85238	-2.71301		99.223	-92.566	-0.30487
99.538	666.21	1317.08		99.538	666.909	1319.76		99.538	-0.69853	-2.68057		99.538	-92.2976	-0.30369
99.851	665.682	1316.4		99.851	666.244	1318.74		99.851	-0.56199	-2.33919		99.851	-91.9462	-0.30229
100.166	665.171	1316.1		100.166	665.571	1317.7		100.166	-0.39973	-1.59596		100.166	-91.4848	-0.30103
100.48	664.631	1315.22		100.48	664.895	1316.65		100.48	-0.26377	-1.42986		100.48	-90.9103	-0.2989
100.793	664.077	1314.45		100.793	664.216	1315.6		100.793	-0.13843	-1.15349		100.793	-90.2481	-0.29597
101.108	663.506	1313.66		101.108	663.527	1314.54		101.108	-0.02145	-0.88572		101.108	-89.4493	-0.29269
101.421	662.886	1312.61		101.421	662.838	1313.48		101.421	0.04755	-0.87513		101.421	-88.5596	-0.28879
101.736	662.241	1311.66		101.736	662.139	1312.41		101.736	0.10195	-0.74852		101.736	-87.5856	-0.28457
102.05	661.587	1310.65		102.05	661.437	1311.33		102.05	0.15082	-0.67827		102.05	-86.5451	-0.28056
102.363	660.878	1309.63		102.363	660.731	1310.25		102.363	0.14665	-0.61761		102.363	-85.4003	-0.27558
102.678	660.145	1308.85		102.678	660.015	1309.15		102.678	0.12967	-0.29915		102.678	-84.1835	-0.27031
102.991	659.389	1307.55		102.991	659.297	1308.05		102.991	0.0914	-0.49419		102.991	-82.927	-0.26489
103.305	658.618	1306.13		103.305	658.572	1306.94		103.305	0.04663	-0.81203		103.305	-81.6391	-0.25892
103.62	657.812	1304.76		103.62	657.837	1305.82		103.62	-0.02586	-1.0543		103.62	-80.2796	-0.25369
103.933	656.978	1303.64		103.933	657.102	1304.69		103.933	-0.12329	-1.05064		103.933	-78.9028	-0.24804
104.248	656.137	1302.34		104.248	656.355	1303.56		104.248	-0.21774	-1.21747		104.248	-77.5446	-0.24274
104.561	655.301	1301.07		104.561	655.607	1302.42		104.561	-0.30592	-1.35125		104.561	-76.1774	-0.23673
104.875	654.508	1299.69		104.875	654.851	1301.27		104.875	-0.34228	-1.58592		104.875	-74.7793	-0.23014
105.19	653.733	1298.58		105.19	654.086	1300.11		105.19	-0.3528	-1.52867		105.19	-73.409	-0.22379
105.503	652.987	1297.53		105.503	653.32	1298.95		105.503	-0.33261	-1.41982		105.503	-72.0314	-0.21853
105.818	652.272	1296.15		105.818	652.543	1297.78		105.818	-0.27068	-1.62366		105.818	-70.6693	-0.21256
106.132	651.575	1295.19		106.132	651.763	1296.6		106.132	-0.18771	-1.40739		106.132	-69.3328	-0.20639
106.445	650.875	1294.08		106.445	650.979	1295.42		106.445	-0.10464	-1.33469		106.445	-67.9989	-0.20087
106.76	650.216	1293.41		106.76	650.185	1294.22		106.76	0.03094	-0.80963		106.76	-66.6539	-0.19632
107.073	649.519	1292.11		107.073	649.39	1293.02		107.073	0.12878	-0.91391		107.073	-65.3447	-0.19037
107.388	648.852	1290.95		107.388	648.585	1291.81		107.388	0.2669	-0.85841		107.388	-64.0323	-0.18459
107.702	648.126	1289.73		107.702	647.776	1290.6		107.702	0.35014	-0.86814		107.702	-62.7473	-0.17904
108.015	647.382	1288.76		108.015	646.964	1289.38		108.015	0.41785	-0.61672		108.015	-61.4511	-0.17465
108.33	646.539	1287.92		108.33	646.142	1288.15		108.33	0.39718	-0.2297		108.33	-60.1947	-0.17003
108.643	645.629	1286.29		108.643	645.319	1286.92		108.643	0.30997	-0.62948		108.643	-58.9341	-0.16489
108.958	644.606	1284.57		108.958	644.486	1285.67		108.958	0.1199	-1.10132		108.958	-57.697	-0.15959
109.272	643.449	1283.07		109.272	643.65	1284.43		109.272	-0.20094	-1.35279		109.272	-56.5005	-0.1551
109.585	642.072	1281.14		109.585	642.811	1283.18		109.585	-0.73931	-2.03515		109.585	-55.3229	-0.15021
109.9	640.578	1279.37		109.9	641.962	1281.91		109.9	-1.38348	-2.53768		109.9	-54.1541	-0.14574
110.213	638.876	1277.16		110.213	641.112	1280.65		110.213	-2.23654	-3.49087		110.213	-53.0196	-0.14148
110.527	637.022	1274.3		110.527	640.255	1279.37		110.527	-3.23337	-5.07613		110.527	-51.861	-0.13759
110.842	634.996	1271.27		110.842	639.39	1278.09		110.842	-4.39453	-6.82204		110.842	-50.747	-0.13331
111.155	632.849	1268.43		111.155	638.526	1276.81		111.155	-5.67698	-8.37891		111.155	-49.6209	-0.12852
111.47	630.564	1264.8		111.47	637.651	1275.51		111.47	-7.08708	-10.7086		111.47	-48.5355	-0.12373
111.783	628.182	1261.6		111.783	636.776	1274.22		111.783	-8.59382	-12.6213		111.783	-47.4843	-0.12102
112.097	625.693	1258.42		112.097	635.894	1272.91		112.097	-10.2009	-14.4904		112.097	-46.4113	-0.11725
112.412	623.156	1254.61		112.412	635.004	1271.6		112.412	-11.8475	-16.9933		112.412	-45.357	-0.11391
112.725	620.561	1250.87		112.725	634.115	1270.29		112.725	-13.5537	-19.4203		112.725	-44.2889	-0.11009
113.04	617.967	1247.42		113.04	633.215	1268.96		113.04	-15.2482	-21.5405		113.04	-43.2375	-0.10641
113.353	615.359	1244.21		113.353	632.316	1267.64		113.353	-16.9572	-23.4272		113.353	-42.1994	-0.10195
113.667	612.782	1240.26		113.667	631.41	1266.3		113.667	-18.6276	-26.0402		113.667	-41.1427	-0.09778
113.982	610.197	1236.59		113.982	630.496	1264.96		113.982	-20.2987	-28.3707		113.982	-40.074	-0.09478
114.295	607.641	1232.92		114.295	629.583	1263.62		114.295	-21.9424	-30.6994		114.295	-38.9939	-0.0915
114.61	605.099	1229.59		114.61	628.66	1262.27		114.61	-23.5618	-32.6739		114.61	-37.9432	-0.0883
114.924	602.581	1226.16		114.924	627.736	1260.91		114.924	-25.1545	-34.7539		114.924	-36.8641	-0.08557
115.237	600.089	1222.64		115.237	626.81	1259.55		115.237	-26.7206	-36.9186		115.237	-35.8099	-0.08044
115.552	597.616	1218.91		115.552	625.873	1258.18		115.552	-28.2567	-39.2724		115.552	-34.7852	-0.07659
115.865	595.151	1215.84		115.865	624.938	1256.82		115.865	-29.7875	-40.979		115.865	-33.7703	-0.07268
116.18	592.676	1212.48		116.18	623.993	1255.44		116.18	-31.3175	-42.9508		116.18	-32.7657	-0.06901
116.494	590.23	1209.25		116.494	623.047	1254.05		116.494	-32.8168	-44.8001		116.494	-31.797	-0.06535
116.807	587.79	1206.09		116.807	622.099	1252.67		116.807	-34.3092	-46.5786		116.807	-30.8292	-0.06205
117.122	585.361	1202.72		117.122	621.141	1251.28		117.122	-35.7802	-48.5543		117.122	-29.905	-0.05899
117.435	582.942	1199.61		117.435	620.185	1249.88		117.435	-37.2429	-50.2744		117.435	-28.9879	-0.05477
117.75	580.553	1196.17		117.75	619.219	1248.48		117.75	-38.666	-52.3133		117.75	-28.0687	-0.05302
118.064	578.137	1192.8		118.064	618.252	1247.07		118.064	-40.1154	-54.2699		118.064	-27.1674	-0.04971
118.377	575.701	1189.64		118.377	617.284	1245.67		118.377	-41.5834	-56.0248		118.377	-26.2678	-0.04693
118.692	573.252	1186.68		118.692	616.306	1244.25		118.692	-43.0541	-57.5657		118.692	-25.3729	-0.04538
119.005	570.812	1183.01		119.005	615.33	1242.83		119.005	-44.518	-59.8221		119.005	-24.4827	-0.04194
119.319	568.365	1179.88		119.319	614.348	1241.41		119.319	-45.9832	-61.5247		119.319	-23.5797	-0.03839
119.634	565.89	1176.4		119.634	613.358	1239.97		119.634	-47.4683	-63.5718		119.634	-22.6837	-0.0359
119.947	563.441	1173.5		119.947	612.371	1238.55		119.947	-48.9304	-65.0492		119.947	-21.7945	-0.03285
120.262	561.023	1170.12		120.262	611.374	1237.1		120.262	-50.3514	-66.9853		120.262	-20.9011	-0.02979
120.575	558.611	1166.95		120.575	610.38	1235.67		120.575	-51.7686	-68.7192		120.575	-20.0432	-0.02603
120.889	556.247	1163.62		120.889	609.378	1234.22		120.889	-53.1316	-70.6037		120.889	-19.2103	-0.02489
121.204	553.913	1160.69		121.204	608.371	1232.77		121.204	-54.4571	-72.0738		121.204	-18.4317	-0.02254
121.517	551.597	1158.07		121.517	607.366	1231.32		121.517	-55.769	-73.2485		121.517	-17.6482	-0.02072
121.832	549.339	1154.81		121.832	606.351	1229.86		121.832	-57.0113	-75.0486		121.832	-16.9246	-0.01803
122.146	547.127	1151.83		122.146	605.336	1228.4		122.146	-58.2084	-76.569		122.146	-16.2074	-0.01595
122.459	544.95	1148.9		122.459	604.32	1226.94		122.459	-59.3705	-78.0402		122.459	-15.5384	-0.01382
122.774	542.828	1145.87		122.774	603.296	1225.46		122.774	-60.4676	-79.5922		122.774	-14.9064	-0.01205
123.087	540.698	1143.22		123.087	602.274	1223.99		123.087	-61.5754	-80.7751		123.087	-14.2675	-0.01035
123.402	538.627	1140.6		123.402	601.242	1222.51		123.402	-62.6154	-81.9093		123.402	-13.6496	-0.00912
123.716	536.549	1138.05		123.716	600.211	1221.03		123.716	-63.6624	-82.9883		123.716	-13.075	-0.00755
124.029	534.47	1135.33		124.029	599.18	1219.56		124.029	-64.7103	-84.2305		124.029	-12.4953	-0.00698
124.344	532.414	1132.81		124.344	598.139	1218.06		124.344	-65.7254	-85.2575		124.344	-11.9572	-0.00598
124.657	530.34	1130.24		124.657	597.102	1216.58		124.657	-66.7618	-86.3359		124.657	-11.4383	-0.00471
124.972	528.293	1127.54		124.972	596.055	1215.08		124.972	-67.7625	-87.5426		124.972	-10.9446	-0.00377
125.286	526.249	1124.66		125.286	595.009	1213.59		125.286	-68.7591	-88.9273		125.286	-10.4794	-0.00336
125.599	524.197	1121.97		125.599	593.963	1212.09		125.599	-69.766	-90.125		125.599	-10.0382	-0.00164
125.914	522.198	1119.45		125.914	592.907	1210.58		125.914	-70.7093	-91.1317		125.914	-9.63669	-0.00133
126.227	520.21	1117.1		126.227	591.856	1209.08		126.227	-71.6454	-91.9797		126.227	-9.22409	-0.00223
126.541	518.281	1114.63		126.541	590.798	1207.58		126.541	-72.5169	-92.9406		126.541	-8.85744	-0.00257
126.856	516.368	1111.93		126.856	589.734	1206.06		126.856	-73.3659	-94.1276		126.856	-8.48115	-0.0018
127.169	514.485	1109.48		127.169	588.675	1204.55		127.169	-74.1899	-95.0755		127.169	-8.09926	-0.00119
127.484	512.653	1106.98		127.484	587.606	1203.03		127.484	-74.9525	-96.0497		127.484	-7.72861	-0.00105
127.797	510.87	1104.66		127.797	586.541	1201.52		127.797	-75.6715	-96.8522		127.797	-7.33104	-0.000707658
128.111	509.098	1102.65		128.111	585.471	1199.99		128.111	-76.373	-97.3416		128.111	-6.91325	-0.000615826
128.425	507.342	1100.87		128.425	584.398	1198.47		128.425	-77.0552	-97.5977		128.425	-6.47533	0.000133514
128.74	505.62	1098.67		128.74	583.319	1196.94		128.74	-77.6988	-98.2653		128.74	-6.09001	0.000235195
129.054	503.895	1096.53		129.054	582.241	1195.41		129.054	-78.3462	-98.8762		129.054	-5.66373	0.000981802
129.367	502.196	1094.31		129.367	581.165	1193.88		129.367	-78.9689	-99.572		129.367	-5.24044	0.00154
129.682	500.497	1092.41		129.682	580.079	1192.34		129.682	-79.582	-99.9317		129.682	-4.81235	0.00255
129.996	498.803	1090.3		129.996	578.994	1190.81		129.996	-80.1911	-100.511		129.996	-4.40229	0.00239
130.309	497.161	1088.11		130.309	577.911	1189.28		130.309	-80.7505	-101.162		130.309	-3.98631	0.00268
130.623	495.488	1086.2		130.623	576.823	1187.74		130.623	-81.3346	-101.537		130.623	-3.57021	0.00377
130.938	493.836	1084.26		130.938	575.728	1186.19		130.938	-81.892	-101.931		130.938	-3.18453	0.00429
131.251	492.193	1082.36		131.251	574.639	1184.65		131.251	-82.4457	-102.285		131.251	-2.78628	0.00574
131.565	490.576	1080.38		131.565	573.544	1183.1		131.565	-82.9678	-102.725		131.565	-2.43263	0.00589
131.88	489.012	1078.9		131.88	572.444	1181.55		131.88	-83.4316	-102.649		131.88	-2.08216	0.00621
132.194	487.494	1076.72		132.194	571.346	1180		132.194	-83.8513	-103.288		132.194	-1.76264	0.00695
132.507	485.996	1074.7		132.507	570.249	1178.46		132.507	-84.2524	-103.754		132.507	-1.46756	0.00719
132.822	484.52	1073.21		132.822	569.143	1176.9		132.822	-84.6233	-103.686		132.822	-1.19494	0.00741
133.136	483.07	1071.61		133.136	568.039	1175.35		133.136	-84.9691	-103.734		133.136	-0.96506	0.00667
133.449	481.649	1069.58		133.449	566.937	1173.8		133.449	-85.2887	-104.215		133.449	-0.75656	0.0074
133.764	480.24	1068.08		133.764	565.827	1172.24		133.764	-85.587	-104.156		133.764	-0.58537	0.00636
134.078	478.825	1066.17		134.078	564.718	1170.68		134.078	-85.893	-104.513		134.078	-0.43161	0.00626
134.391	477.402	1064.29		134.391	563.611	1169.12		134.391	-86.2097	-104.837		134.391	-0.28858	0.00628
134.705	475.982	1063.08		134.705	562.5	1167.56		134.705	-86.518	-104.485		134.705	-0.1531	0.00533
135.02	474.501	1061.68		135.02	561.383	1166		135.02	-86.8819	-104.323		135.02	-0.07246	0.00466
135.333	473.016	1059.55		135.333	560.272	1164.44		135.333	-87.2563	-104.895		135.333	0.00142	0.00291
135.647	471.505	1057.57		135.647	559.156	1162.88		135.647	-87.651	-105.304		135.647	0.08722	0.00273
135.962	469.986	1055.9		135.962	558.036	1161.31		135.962	-88.0496	-105.409		135.962	0.11537	0.00217
136.276	468.449	1053.97		136.276	556.917	1159.74		136.276	-88.4686	-105.769		136.276	0.1542	0.00145
136.589	466.919	1052.08		136.589	555.801	1158.18		136.589	-88.8827	-106.101		136.589	0.16557	0.000611862
136.904	465.349	1050.41		136.904	554.677	1156.61		136.904	-89.3284	-106.204		136.904	0.14587	0.000699249
137.218	463.792	1048.42		137.218	553.555	1155.04		137.218	-89.7637	-106.623		137.218	0.15098	-0.000348468
137.531	462.202	1046.37		137.531	552.436	1153.48		137.531	-90.2347	-107.114		137.531	0.10469	-0.00164
137.845	460.581	1044.06		137.845	551.312	1151.91		137.845	-90.7313	-107.85		137.845	0.08955	-0.00205
138.16	458.998	1041.95		138.16	550.184	1150.34		138.16	-91.1858	-108.396		138.16	0.06587	-0.00349
138.473	457.383	1040.08		138.473	549.062	1148.78		138.473	-91.6794	-108.695		138.473	0.06297	-0.00434
138.787	455.787	1038.07		138.787	547.936	1147.21		138.787	-92.1485	-109.14		138.787	0.04574	-0.004
139.102	454.175	1035.88		139.102	546.805	1145.63		139.102	-92.6295	-109.75		139.102	0.04719	-0.00451
139.416	452.606	1033.62		139.416	545.677	1144.07		139.416	-93.0706	-110.447		139.416	0.03396	-0.00447
139.729	451.05	1031.41		139.729	544.552	1142.5		139.729	-93.5011	-111.086		139.729	0.03516	-0.00562
140.044	449.512	1029.68		140.044	543.418	1140.93		140.044	-93.9066	-111.251		140.044	0.03073	-0.00626
140.358	447.998	1027.78		140.358	542.288	1139.36		140.358	-94.2909	-111.582		140.358	0.02692	-0.00582
140.671	446.507	1025.92		140.671	541.161	1137.79		140.671	-94.6547	-111.874		140.671	0.03163	-0.0059
140.985	445.021	1024.11		140.985	540.03	1136.22		140.985	-95.0091	-112.115		140.985	0.04162	-0.00659
141.3	443.593	1022.15		141.3	538.895	1134.65		141.3	-95.3018	-112.5		141.3	0.07426	-0.00545
141.613	442.175	1020.62		141.613	537.767	1133.09		141.613	-95.5918	-112.463		141.613	0.09605	-0.00505
141.927	440.798	1018.9		141.927	536.634	1131.52		141.927	-95.8367	-112.621		141.927	0.10162	-0.0047
142.242	439.426	1017.19		142.242	535.498	1129.95		142.242	-96.0719	-112.761		142.242	0.1298	-0.00423
142.555	438.085	1015.3		142.555	534.369	1128.39		142.555	-96.2839	-113.083		142.555	0.12286	-0.00474
142.869	436.773	1013.49		142.869	533.236	1126.82		142.869	-96.4624	-113.324		142.869	0.12359	-0.00398
143.184	435.49	1011.95		143.184	532.099	1125.25		143.184	-96.6084	-113.3		143.184	0.09821	-0.00393
143.498	434.189	1010.55		143.498	530.965	1123.68		143.498	-96.7766	-113.137		143.498	0.05152	-0.00479
143.811	432.905	1008.87		143.811	529.835	1122.12		143.811	-96.9304	-113.255		143.811	-0.0018	-0.00385
144.126	431.618	1007.45		144.126	528.698	1120.56		144.126	-97.0805	-113.105		144.126	-0.07703	-0.00225
144.44	430.324	1006		144.44	527.564	1118.99		144.44	-97.2405	-112.997		144.44	-0.16475	-0.00249
144.753	429.041	1004.08		144.753	526.435	1117.44		144.753	-97.3933	-113.356		144.753	-0.25193	-0.00175
145.067	427.742	1002.2		145.067	525.301	1115.88		145.067	-97.5595	-113.673		145.067	-0.261	-0.00137
145.382	426.461	1000.9		145.382	524.164	1114.31		145.382	-97.7036	-113.41		145.382	-0.19664	-0.00114
145.695	425.164	999.19		145.695	523.035	1112.76		145.695	-97.8709	-113.57		145.695	-0.12807	-0.000434505
146.009	423.887	997.726		146.009	521.902	1111.2		146.009	-98.0147	-113.478		146.009	-0.04944	0.000533063
146.324	422.636	996.035		146.324	520.766	1109.64		146.324	-98.1304	-113.609		146.324	0.0413	0.00123
146.638	421.383	994.233		146.638	519.634	1108.09		146.638	-98.2511	-113.857		146.638	0.15168	0.00118
146.951	420.173	992.667		146.951	518.506	1106.54		146.951	-98.3328	-113.876		146.951	0.22479	0.00141
147.266	418.981	991.384		147.266	517.371	1104.99		147.266	-98.3895	-113.603		147.266	0.31389	0.00185
147.58	417.811	989.893		147.58	516.24	1103.44		147.58	-98.4293	-113.545		147.58	0.38757	0.00259
147.893	416.695	988.675		147.893	515.113	1101.9		147.893	-98.4182	-113.22		147.893	0.43636	0.00288
148.207	415.543	987.279		148.207	513.984	1100.35		148.207	-98.4413	-113.071		148.207	0.4548	0.0026
148.522	414.433	986.094		148.522	512.851	1098.8		148.522	-98.4183	-112.707		148.522	0.44661	0.00255
148.835	413.365	984.516		148.835	511.727	1097.26		148.835	-98.3611	-112.748		148.835	0.42165	0.00337
149.149	412.269	983.385		149.149	510.599	1095.72		149.149	-98.3299	-112.34		149.149	0.37365	0.00336
149.464	411.188	982.19		149.464	509.469	1094.18		149.464	-98.2807	-111.992		149.464	0.3037	0.00258
149.777	410.108	980.739		149.777	508.346	1092.65		149.777	-98.2379	-111.912		149.777
150.091	409.044	979.476		150.091	507.221	1091.12		150.091	-98.1773	-111.641		150.091
150.406	407.978	977.961		150.406	506.093	1089.58		150.406	-98.1155	-111.619		150.406
150.72	406.912	976.906		150.72	504.97	1088.05		150.72	-98.0587	-111.145		150.72
151.033	405.871	975.515		151.033	503.852	1086.53		151.033	-97.9809	-111.014		151.033
151.348	404.841	974.322		151.348	502.727	1085		151.348	-97.8857	-110.678		151.348
151.662	403.818	973.256		151.662	501.607	1083.48		151.662	-97.7889	-110.222		151.662
151.975	402.796	972.116		151.975	500.492	1081.96		151.975	-97.6962	-109.848		151.975
152.289	401.809	970.923		152.289	499.374	1080.45		152.289	-97.5649	-109.524		152.289
152.604	400.801	969.854		152.604	498.255	1078.93		152.604	-97.4536	-109.074		152.604
152.917	399.795	968.751		152.917	497.143	1077.42		152.917	-97.3479	-108.671		152.917
153.231	398.803	967.316		153.231	496.029	1075.91		153.231	-97.2264	-108.598		153.231
153.546	397.799	965.796		153.546	494.914	1074.4		153.546	-97.1145	-108.607		153.546
153.86	396.82	964.607		153.86	493.803	1072.9		153.86	-96.9826	-108.294		153.86
154.173	395.845	963.773		154.173	492.697	1071.41		154.173	-96.852	-107.633		154.173
154.488	394.863	962.629		154.488	491.586	1069.9		154.488	-96.7234	-107.276		154.488
154.802	393.89	961.346		154.802	490.48	1068.41		154.802	-96.5897	-107.066		154.802
155.115	392.908	960.237		155.115	489.379	1066.93		155.115	-96.4713	-106.69		155.115
155.429	391.913	958.976		155.429	488.276	1065.44		155.429	-96.3638	-106.463		155.429
155.744	390.932	957.805		155.744	487.172	1063.95		155.744	-96.24	-106.147		155.744
156.057	389.927	956.289		156.057	486.076	1062.48		156.057	-96.1495	-106.187		156.057
156.371	388.949	955.022		156.371	484.979	1061		156.371	-96.0302	-105.979		156.371
156.686	387.932	953.777		156.686	483.88	1059.52		156.686	-95.9481	-105.746		156.686
157	386.905	952.431		157	482.787	1058.05		157	-95.8815	-105.623		157
157.313	385.892	951.112		157.313	481.699	1056.59		157.313	-95.8062	-105.481		157.313
157.628	384.854	949.962		157.628	480.606	1055.13		157.628	-95.752	-105.165		157.628
157.942	383.824	948.695		157.942	479.518	1053.67		157.942	-95.6947	-104.975		157.942
158.255	382.786	947.353		158.255	478.436	1052.22		158.255	-95.6501	-104.867		158.255
158.57	381.756	946.133		158.57	477.35	1050.77		158.57	-95.5937	-104.633		158.57
158.884	380.753	944.711		158.884	476.269	1049.32		158.884	-95.516	-104.609		158.884
159.197	379.728	943.48		159.197	475.194	1047.88		159.197	-95.4656	-104.403		159.197
159.511	378.702	942.304		159.511	474.118	1046.45		159.511	-95.4152	-104.141		159.511
159.826	377.698	940.769		159.826	473.04	1045.01		159.826	-95.3426	-104.239		159.826
160.139	376.695	939.451		160.139	471.972	1043.58		160.139	-95.2775	-104.133		160.139
160.453	375.701	938.017		160.453	470.903	1042.16		160.453	-95.2021	-104.142		160.453
160.768	374.732	936.702		160.768	469.834	1040.73		160.768	-95.1016	-104.032		160.768
161.082	373.739	935.588		161.082	468.77	1039.32		161.082	-95.0304	-103.731		161.082
161.395	372.741	934.175		161.395	467.712	1037.91		161.395	-94.9709	-103.738		161.395
161.71	371.777	932.912		161.71	466.65	1036.5		161.71	-94.8731	-103.591		161.71
162.024	370.797	931.423		162.024	465.594	1035.1		162.024	-94.7972	-103.677		162.024
162.337	369.838	930.448		162.337	464.544	1033.71		162.337	-94.7057	-103.26		162.337
162.651	368.864	929.03		162.651	463.494	1032.32		162.651	-94.6303	-103.286		162.651
162.966	367.908	927.525		162.966	462.443	1030.93		162.966	-94.5353	-103.401		162.966
163.279	366.934	926.096		163.279	461.402	1029.55		163.279	-94.4677	-103.452		163.279
163.593	366.004	925.005		163.593	460.36	1028.17		163.593	-94.3566	-103.166		163.593
163.908	365.059	923.802		163.908	459.318	1026.79		163.908	-94.2589	-102.993		163.908
164.222	364.108	922.73		164.222	458.283	1025.43		164.222	-94.1751	-102.698		164.222
164.535	363.171	921.386		164.535	457.253	1024.07		164.535	-94.082	-102.685		164.535
164.85	362.249	920.074		164.85	456.221	1022.71		164.85	-93.9723	-102.637		164.85
165.164	361.35	918.655		165.164	455.195	1021.36		165.164	-93.8446	-102.706		165.164
165.477	360.436	917.338		165.477	454.175	1020.02		165.477	-93.739	-102.682		165.477
165.792	359.528	916.22		165.792	453.152	1018.68		165.792	-93.6238	-102.456		165.792
166.106	358.621	915.046		166.106	452.136	1017.34		166.106	-93.5152	-102.297		166.106
166.419	357.715	914.003		166.419	451.126	1016.02		166.419	-93.4109	-102.015		166.419
166.733	356.805	912.775		166.733	450.117	1014.7		166.733	-93.3117	-101.921		166.733
167.048	355.893	911.506		167.048	449.108	1013.38		167.048	-93.2143	-101.869		167.048
167.361	354.972	910.052		167.361	448.108	1012.07		167.361	-93.1367	-102.017		167.361
167.675	354.048	908.821		167.675	447.11	1010.76		167.675	-93.0619	-101.943		167.675
167.99	353.137	907.484		167.99	446.111	1009.46		167.99	-92.9738	-101.977		167.99
168.304	352.235	906.46		168.304	445.12	1008.17		168.304	-92.8846	-101.708		168.304
168.617	351.37	905.331		168.617	444.135	1006.89		168.617	-92.7645	-101.555		168.617
168.932	350.582	904.08		168.932	443.148	1005.6		168.932	-92.566	-101.522		168.932
169.246	349.87	903.198		169.246	442.167	1004.33		169.246	-92.2976	-101.129		169.246
169.559	349.248	902.402		169.559	441.194	1003.06		169.559	-91.9462	-100.661		169.559
169.873	348.737	901.56		169.873	440.222	1001.8		169.873	-91.4848	-100.243		169.873
170.188	348.34	901.009		170.188	439.25	1000.54		170.188	-90.9103	-99.5343		170.188
170.501	348.041	900.741		170.501	438.289	999.299		170.501	-90.248	-98.5585		170.501
170.815	347.879	900.591		170.815	437.328	998.058		170.815	-89.4493	-97.4663		170.815
171.13	347.809	900.651		171.13	436.369	996.819		171.13	-88.5596	-96.1674		171.13
171.444	347.831	900.831		171.444	435.417	995.591		171.444	-87.5856	-94.7602		171.444
171.757	347.927	900.945		171.757	434.472	994.373		171.757	-86.5451	-93.428		171.757
172.072	348.125	901.387		172.072	433.525	993.155		172.072	-85.4003	-91.7676		172.072
172.386	348.402	901.934		172.386	432.585	991.947		172.386	-84.1835	-90.0139		172.386
172.699	348.726	902.544		172.699	431.653	990.751		172.699	-82.927	-88.2068		172.699
173.014	349.081	903.334		173.014	430.72	989.554		173.014	-81.6391	-86.2192		173.014
173.328	349.514	903.888		173.328	429.793	988.367		173.328	-80.2796	-84.4798		173.328
173.641	349.972	904.595		173.641	428.875	987.192		173.641	-78.9028	-82.5971		173.641
173.955	350.413	905.189		173.955	427.957	986.021		173.955	-77.5446	-80.8319		173.955
174.27	350.865	906.023		174.27	427.042	984.853		174.27	-76.1774	-78.8295		174.27
174.583	351.358	907.064		174.583	426.137	983.699		174.583	-74.7793	-76.6356		174.583
174.897	351.824	908.027		174.897	425.234	982.55		174.897	-73.409	-74.5232		174.897
175.212	352.301	908.634		175.212	424.332	981.404		175.212	-72.0314	-72.7701		175.212
175.526	352.769	909.489		175.526	423.438	980.27		175.526	-70.6693	-70.7817		175.526
175.839	353.219	910.419		175.839	422.552	979.147		175.839	-69.3328	-68.7281		175.839
176.154	353.666	911.137		176.154	421.665	978.025		176.154	-67.9989	-66.8881		176.154
176.468	354.132	911.538		176.468	420.786	976.914		176.468	-66.6539	-65.3761		176.468
176.781	354.57	912.421		176.781	419.915	975.815		176.781	-65.3447	-63.3943		176.781
177.095	355.013	913.252		177.095	419.046	974.72		177.095	-64.0323	-61.4683		177.095
177.41	355.431	914.01		177.41	418.179	973.63		177.41	-62.7473	-59.6196		177.41
177.723	355.871	914.395		177.723	417.322	972.554		177.723	-61.4511	-58.159		177.723
178.037	356.274	914.862		178.037	416.469	971.484		178.037	-60.1947	-56.621		178.037
178.352	356.683	915.509		178.352	415.617	970.418		178.352	-58.9341	-54.9088		178.352
178.666	357.077	916.22		178.666	414.774	969.364		178.666	-57.697	-53.1435		178.666
178.979	357.438	916.672		178.979	413.939	968.321		178.979	-56.5005	-51.6489		178.979
179.294	357.781	917.26		179.294	413.103	967.281		179.294	-55.3229	-50.0205		179.294
179.608	358.122	917.72		179.608	412.276	966.252		179.608	-54.1541	-48.5316		179.608
179.921	358.437	918.121		179.921	411.457	965.235		179.921	-53.0196	-47.1144		179.921
180.235	358.78	918.406		180.235	410.641	964.224		180.235	-51.861	-45.8175		180.235
180.55	359.08	918.824		180.55	409.827	963.218		180.55	-50.747	-44.3936		180.55
180.863	359.404	919.429		180.863	409.025	962.227		180.863	-49.6209	-42.7981		180.863
181.177	359.69	920.039		181.177	408.225	961.242		181.177	-48.5355	-41.2029		181.177
181.492	359.945	919.963		181.492	407.429	960.262		181.492	-47.4843	-40.2994		181.492
181.805	360.232	920.255		181.805	406.643	959.298		181.805	-46.4113	-39.0431		181.805
182.119	360.504	920.407		182.119	405.861	958.34		182.119	-45.357	-37.9333		182.119
182.434	360.793	920.729		182.434	405.082	957.388		182.434	-44.2889	-36.6593		182.434
182.748	361.074	921.013		182.748	404.312	956.448		182.748	-43.2375	-35.4354		182.748
183.061	361.35	921.572		183.061	403.55	955.52		183.061	-42.1994	-33.9478		183.061
183.376	361.646	922.037		183.376	402.788	954.596		183.376	-41.1427	-32.5595		183.376
183.69	361.962	922.123		183.69	402.036	953.684		183.69	-40.074	-31.5614		183.69
184.003	362.298	922.314		184.003	401.292	952.785		184.003	-38.9939	-30.4708		184.003
184.317	362.608	922.487		184.317	400.551	951.892		184.317	-37.9432	-29.405		184.317
184.632	362.951	922.512		184.632	399.815	951.006		184.632	-36.8641	-28.4932		184.632
184.945	363.279	923.347		184.945	399.089	950.135		184.945	-35.8099	-26.7881		184.945
185.259	363.582	923.765		185.259	398.368	949.271		185.259	-34.7852	-25.506		185.259
185.574	363.88	924.21		185.574	397.65	948.414		185.574	-33.7703	-24.2038		185.574
185.888	364.175	924.589		185.888	396.941	947.57		185.888	-32.7658	-22.9806		185.888
186.201	364.443	924.975		186.201	396.24	946.738		186.201	-31.797	-21.763		186.201
186.516	364.713	925.25		186.516	395.542	945.911		186.516	-30.8292	-20.6617		186.516
186.83	364.948	925.453		186.83	394.853	945.097		186.83	-29.905	-19.6438		186.83
187.143	365.184	926.056		187.143	394.172	944.295		187.143	-28.9879	-18.2391		187.143
187.457	365.427	925.847		187.457	393.495	943.502		187.457	-28.0687	-17.6544		187.457
187.772	365.656	926.164		187.772	392.823	942.716		187.772	-27.1674	-16.5518		187.772
188.085	365.895	926.316		188.085	392.162	941.945		188.085	-26.2678	-15.6288		188.085
188.399	366.133	926.071		188.399	391.506	941.182		188.399	-25.3729	-15.1105		188.399
188.714	366.372	926.461		188.714	390.854	940.427		188.714	-24.4827	-13.9658		188.714
189.027	366.634	926.904		189.027	390.214	939.688		189.027	-23.5797	-12.7836		189.027
189.341	366.894	927.002		189.341	389.578	938.956		189.341	-22.6837	-11.9545		189.341
189.656	367.153	927.295		189.656	388.947	938.233		189.656	-21.7945	-10.9382		189.656
189.97	367.424	927.602		189.97	388.325	937.524		189.97	-20.9011	-9.92148		189.97
190.283	367.669	928.158		190.283	387.713	936.827		190.283	-20.0432	-8.66925		190.283
190.598	367.893	927.848		190.598	387.103	936.137		190.598	-19.2103	-8.28862		190.598
190.912	368.071	927.953		190.912	386.502	935.459		190.912	-18.4317	-7.50676		190.912
191.225	368.263	927.894		191.225	385.911	934.795		191.225	-17.6481	-6.9012		191.225
191.539	368.4	928.136		191.539	385.325	934.14		191.539	-16.9246	-6.00448		191.539
191.854	368.537	928.182		191.854	384.744	933.494		191.854	-16.2074	-5.31225		191.854
192.167	368.636	928.262		192.167	384.174	932.864		192.167	-15.5384	-4.60129		192.167
192.481	368.704	928.23		192.481	383.61	932.242		192.481	-14.9064	-4.01254		192.481
192.796	368.784	928.183		192.796	383.052	931.63		192.796	-14.2675	-3.44678		192.796
193.11	368.853	927.996		193.11	382.503	931.032		193.11	-13.6496	-3.03545		193.11
193.423	368.888	927.934		193.423	381.963	930.446		193.423	-13.075	-2.51275		193.423
193.738	368.931	927.544		193.738	381.427	929.869		193.738	-12.4953	-2.32525		193.738
194.052	368.943	927.313		194.052	380.9	929.305		194.052	-11.9572	-1.99216		194.052
194.365	368.945	927.186		194.365	380.383	928.755		194.365	-11.4383	-1.56807		194.365
194.679	368.927	926.96		194.679	379.872	928.214		194.679	-10.9446	-1.25433		194.679
194.994	368.888	926.566		194.994	379.367	927.684		194.994	-10.4794	-1.11792		194.994
195.307	368.835	926.623		195.307	378.873	927.169		195.307	-10.0382	-0.5457		195.307
195.621	368.749	926.221		195.621	378.385	926.664		195.621	-9.63669	-0.44291		195.621
195.936	368.68	925.427		195.936	377.904	926.169		195.936	-9.22409	-0.74141		195.936
196.25	368.575	924.831		196.25	377.432	925.687		196.25	-8.85744	-0.856		196.25
196.563	368.489	924.618		196.563	376.97	925.218		196.563	-8.48115	-0.59981		196.563
196.878	368.413	924.361		196.878	376.513	924.756		196.878	-8.09926	-0.39506		196.878
197.192	368.336	923.958		197.192	376.065	924.307		197.192	-7.72861	-0.34917		197.192
197.505	368.296	923.633		197.505	375.627	923.869		197.505	-7.33104	-0.23565		197.505
197.82	368.281	923.232		197.82	375.194	923.437		197.82	-6.91325	-0.20507		197.82
198.134	368.296	923.061		198.134	374.771	923.017		198.134	-6.47533	0.04446		198.134
198.447	368.268	922.685		198.447	374.358	922.607		198.447	-6.09001	0.07832		198.447
198.761	368.288	922.531		198.761	373.951	922.205		198.761	-5.66373	0.32694		198.761
199.076	368.312	922.321		199.076	373.552	921.809		199.076	-5.24044	0.51138		199.076
199.389	368.351	922.273		199.389	373.164	921.425		199.389	-4.81235	0.84861		199.389
199.703	368.38	921.842		199.703	372.783	921.047		199.703	-4.40229	0.79498		199.703
200.018	368.422	921.566		200.018	372.409	920.675		200.018	-3.98631	0.89084		200.018
200.332	368.475	921.566		200.332	372.045	920.312		200.332	-3.57021	1.25417		200.332
200.645	368.506	921.386		200.645	371.691	919.956		200.645	-3.18453	1.42978		200.645
200.96	368.557	921.516		200.96	371.343	919.605		200.96	-2.78628	1.91049		200.96
201.274	368.572	921.223		201.274	371.005	919.261		201.274	-2.43263	1.96208		201.274
201.587	368.595	920.992		201.587	370.677	918.925		201.587	-2.08216	2.06763		201.587
201.901	368.594	920.908		201.901	370.356	918.592		201.901	-1.76264	2.31596		201.901
202.216	368.576	920.66		202.216	370.044	918.264		202.216	-1.46756	2.39518		202.216
202.529	368.547	920.411		202.529	369.742	917.943		202.529	-1.19494	2.46739		202.529
202.843	368.484	919.847		202.843	369.449	917.626		202.843	-0.96506	2.22078		202.843
203.158	368.407	919.775		203.158	369.163	917.312		203.158	-0.75656	2.46328		203.158
203.472	368.302	919.122		203.472	368.888	917.002		203.472	-0.58537	2.11914		203.472
203.785	368.191	918.782		203.785	368.622	916.698		203.785	-0.43161	2.08423		203.785
204.1	368.076	918.484		204.1	368.364	916.395		204.1	-0.28858	2.08985		204.1
204.414	367.963	917.872		204.414	368.116	916.095		204.414	-0.1531	1.77629		204.414
204.727	367.806	917.351		204.727	367.878	915.8		204.727	-0.07246	1.55151		204.727
205.042	367.649	916.473		205.042	367.648	915.505		205.042	0.00142	0.9687		205.042
205.356	367.515	916.12		205.356	367.428	915.212		205.356	0.08722	0.90794		205.356
205.669	367.333	915.645		205.669	367.218	914.923		205.669	0.11537	0.72227		205.669
205.983	367.171	915.116		205.983	367.017	914.634		205.983	0.1542	0.48179		205.983
206.298	366.99	914.549		206.298	366.824	914.345		206.298	0.16557	0.20375		206.298
206.611	366.789	914.291		206.611	366.643	914.059		206.611	0.14587	0.23285		206.611
206.925	366.621	913.656		206.925	366.47	913.772		206.925	0.15098	-0.11604		206.925
207.24	366.411	912.937		207.24	366.307	913.484		207.24	0.10469	-0.54758		207.24
207.554	366.243	912.516		207.554	366.153	913.197		207.554	0.08955	-0.68106		207.554
207.867	366.076	911.749		207.867	366.01	912.911		207.867	0.06587	-1.1621		207.867
208.182	365.939	911.177		208.182	365.876	912.621		208.182	0.06297	-1.44403		208.182
208.496	365.798	910.999		208.496	365.752	912.332		208.496	0.04574	-1.33332		208.496
208.809	365.686	910.542		208.809	365.639	912.042		208.809	0.04719	-1.5002		208.809
209.123	365.568	910.26		209.123	365.534	911.749		209.123	0.03396	-1.48897		209.123
209.438	365.475	909.581		209.438	365.44	911.453		209.438	0.03516	-1.87179		209.438
209.751	365.387	909.073		209.751	365.356	911.157		209.751	0.03073	-2.08377		209.751
210.065	365.309	908.917		210.065	365.282	910.856		210.065	0.02692	-1.93899		210.065
210.38	365.25	908.587		210.38	365.218	910.552		210.38	0.03163	-1.96461		210.38
210.694	365.206	908.05		210.694	365.164	910.245		210.694	0.04162	-2.19564		210.694
211.007	365.195	908.121		211.007	365.121	909.936		211.007	0.07426	-1.81504		211.007
211.322	365.184	907.938		211.322	365.088	909.62		211.322	0.09605	-1.6818		211.322
211.636	365.166	907.734		211.636	365.065	909.301		211.636	0.10162	-1.56666		211.636
211.949	365.182	907.571		211.949	365.052	908.978		211.949	0.1298	-1.40756		211.949
212.264	365.173	907.07		212.264	365.05	908.649		212.264	0.12286	-1.57806		212.264
212.578	365.182	906.989		212.578	365.059	908.314		212.578	0.12359	-1.3257		212.578
212.891	365.176	906.665		212.891	365.077	907.976		212.891	0.09821	-1.31017		212.891
213.205	365.158	906.034		213.205	365.107	907.63		213.205	0.05152	-1.59608		213.205
213.52	365.145	905.995		213.52	365.147	907.277		213.52	-0.0018	-1.28164		213.52
213.833	365.12	906.169		213.833	365.197	906.919		213.833	-0.07703	-0.74948		213.833
214.147	365.094	905.723		214.147	365.259	906.553		214.147	-0.16475	-0.83054		214.147
214.462	365.079	905.595		214.462	365.331	906.179		214.462	-0.25193	-0.58349		214.462
214.776	365.061	905.342		214.776	365.322	905.798		214.776	-0.261	-0.45638		214.776
215.089	365.045	905.069		215.089	365.242	905.449		215.089	-0.19664	-0.37959		215.089
215.404	365.033	904.981		215.404	365.161	905.126		215.404	-0.12807	-0.14469		215.404
215.718	365.032	904.981		215.718	365.081	904.804		215.718	-0.04944	0.17751		215.718
216.031	365.042	904.891		216.031	365.001	904.482		216.031	0.0413	0.40904		216.031
216.345	365.072	904.553		216.345	364.921	904.16		216.345	0.15168	0.3926		216.345
216.66	365.065	904.305		216.66	364.84	903.837		216.66	0.22479	0.46833		216.66
216.973	365.074	904.131		216.973	364.76	903.516		216.973	0.31389	0.6148		216.973
217.287	365.068	904.056		217.287	364.68	903.194		217.287	0.38757	0.86209		217.287
217.602	365.036	903.83		217.602	364.599	902.87		217.602	0.43636	0.95977		217.602
217.916	364.974	903.413		217.916	364.519	902.548		217.916	0.4548	0.86517		217.916
218.229	364.886	903.077		218.229	364.439	902.227		218.229	0.44661	0.84979		218.229
218.544	364.78	903.027		218.544	364.359	901.904		218.544	0.42165	1.12358		218.544
218.858	364.652	902.699		218.858	364.278	901.582		218.858	0.37365	1.11726		218.858
219.171	364.502	902.119		219.171	364.198	901.26		219.171	0.3037	0.8589		219.171
									0	0
									0	0
									0	0
									0	0
									0	0
									0	0
									0	0
									0	0
									0	0
									0	0
									0	0
									0	0
									0	0
									0	0
									0	0
									0	0
									0	0
									0	0
									0	0
									0	0
									0	0
									0	0
									0	0
									0	0
									0	0
									0	0
									0	0
									0	0
									0	0
									0	0
									0	0
									0	0
									0	0
									0	0
									0	0
									0	0
									0	0
									0	0
									0	0
									0	0
									0	0
									0	0
									0	0
									0	0
									0	0
									0	0
									0	0
									0	0
									0	0
									0	0
									0	0
									0	0
									0	0
									0	0
									0	0
									0	0
									0	0
									0	0
									0	0
									0	0
									0	0
									0	0
									0	0
									0	0
									0	0
									0	0
									0	0
									0	0
									0	0
									0	0
									0	0
									0	0
									0	0
									0	0
									0	0
									0	0
									0	0
									0	0
									0	0
									0	0
									0	0
									0	0
									0	0
									0	0
									0	0
									0	0
									0	0
									0	0
									0	0
									0	0
									0	0
