# Supplementary material for: Flavodiiron-mediated O2 photoreduction at photosystem I acceptor-side provides photoprotection to conifer thylakoids in early spring
Source: Nat Commun. 2023 Jun 3;14:3210. doi: 10.1038/s41467-023-38938-z (PMC10239515; doi:10.1038/s41467-023-38938-z)
Supplement: Supplementary file 7 — Source Data [file 41467_2023_38938_MOESM7_ESM.zip › Raw data files/Supplementary figure 11/Raw data Supplementary Fig 11.xlsx]

## Sheet: Supplementary Fig s11
	Slope			Rate (umol/mg chl/h)
	Spinach Air	Spinach N2		Spinach Air	Spinach N2			Source data for Supplementary Fig 11
R1	3.15	0.77		226.8	55.44			S -A	ES -A	S Air	ES Air	S N2	ES N2	S +HgCl2	ES +HgCl2	Spinach Air	Spinach N2
R2	1.26	1.69		90.72	121.68			-226.08	-243.36	238.32	-89.28	272.16	59.04	-36	-59.76	226.8	55.44
R3	1.39	2.75		100.08	198			-120.24	-227.52	160.56	-106.56	201.6	100.8	-36	-54	90.72	121.68
Avg	1.93333	1.73667		139.2	125.04			-82.8	-254.16	159.12	-90	353.52	110.16	-17.28	-72.72	100.08	198
SD	0.861949	0.809005		62.0603	58.2484
SE	0.430974	0.404502		31.0302	29.1242
	S Air	ES Air		S Air	ES Air
R1	3.31	-1.24		238.32	-89.28
R2	2.23	-1.48		160.56	-106.56
R3	2.21	-1.25		159.12	-90
Avg	2.58333	-1.32333		186	-95.28
SD	0.513896	0.110855		37.0005	7.98158
SE	0.256948	0.0554276		18.5002	3.99079
	S N2	ES N2		S N2	ES N2
R1	3.78	0.82		272.16	59.04
R2	2.8	1.4		201.6	100.8
R3	4.91	1.53		353.52	110.16
Avg	3.83	1.25		275.76	90
SD	0.862129	0.308653		62.0733	22.223
SE	0.431065	0.154326		31.0366	11.1115
	S -A	ES -A		S No acceptor (-A)	ES no acceptor (-A)
R1	-3.14	-3.38		-226.08	-243.36
R2	-1.67	-3.16		-120.24	-227.52
R3	-1.15	-3.53		-82.8	-254.16
Avg	-1.98667	-3.35667		-143.04	-241.68
SD	0.842707	0.15195		60.6749	10.9404
SE	0.421354	0.0759751		30.3375	5.47021
	S +HgCl2	ES +HgCl2		S +HgCl2	ES +HgCl2
R1	-0.5	-0.83		-36	-59.76
R2	-0.5	-0.75		-36	-54
R3	-0.24	-1.01		-17.28	-72.72
Avg	-0.413333	-0.863333		-29.76	-62.16
SD	0.122565	0.10873		8.82469	7.82856
SE	0.0612826	0.054365		4.41235	3.91428
