# Supplementary material for: Flavodiiron-mediated O2 photoreduction at photosystem I acceptor-side provides photoprotection to conifer thylakoids in early spring
Source: Nat Commun. 2023 Jun 3;14:3210. doi: 10.1038/s41467-023-38938-z (PMC10239515; doi:10.1038/s41467-023-38938-z)
Supplement: Supplementary file 7 — Source Data [file 41467_2023_38938_MOESM7_ESM.zip › Raw data files/Supplementary figure 3/Supplementary fig 3.xlsx]

## Sheet: S
	raw				Baseline				Baseline corrected				Normalised to 50 ug Chl (DF 3)										Source data ES Supp Fig 3
Time	1	2	3		1	2	3		1	2	3		1	2	3		Time	1	2	3		Time (0 ofset)	Avg	SD	SE
0	307.601	169.566	175.515		367.298	271.738	287.655		-59.6971	-102.172	-112.14		-179.091	-306.515	-336.419		150	1.61267	-0.20733	0.02766		0	0.477668	0.989941	0.571543
0.1	307.419	169.592	175.543		367.205	271.702	287.605		-59.7861	-102.111	-112.062		-179.358	-306.332	-336.185		150.1	1.64214	-0.202719	0.015993		0.1	0.485138	1.00794	0.581936
0.2	307.24	169.615	175.572		367.113	271.667	287.555		-59.8731	-102.052	-111.982		-179.619	-306.156	-335.947		150.2	1.6664	-0.207999	-0.007125		0.2	0.483759	1.02911	0.594157
0.3	307.061	169.641	175.6		367.02	271.632	287.505		-59.9594	-101.99	-111.905		-179.878	-305.971	-335.715		150.3	1.69327	-0.211716	-0.009972		0.3	0.490526	1.04648	0.604183
0.4	306.88	169.669	175.627		366.928	271.596	287.454		-60.0483	-101.927	-111.828		-180.145	-305.782	-335.484		150.4	1.72693	-0.215955	-0.016431		0.4	0.49818	1.06879	0.617067
0.5	306.699	169.695	175.654		366.836	271.561	287.404		-60.1371	-101.867	-111.75		-180.411	-305.6	-335.251		150.5	1.75795	-0.2103	-0.037989		0.5	0.503222	1.09004	0.629335
0.6	306.518	169.717	175.678		366.743	271.526	287.354		-60.2248	-101.809	-111.677		-180.674	-305.426	-335.03		150.6	1.77857	-0.2067	-0.04341		0.6	0.509487	1.10209	0.63629
0.7	306.339	169.742	175.705		366.651	271.491	287.304		-60.3116	-101.748	-111.599		-180.935	-305.245	-334.798		150.7	1.81064	-0.210417	-0.04206		0.7	0.519388	1.12142	0.647453
0.8	306.161	169.767	175.736		366.558	271.455	287.254		-60.3971	-101.688	-111.518		-181.191	-305.063	-334.553		150.8	1.85055	-0.204243	-0.058932		0.8	0.529125	1.14669	0.662043
0.9	305.988	169.789	175.762		366.466	271.42	287.204		-60.4784	-101.631	-111.443		-181.435	-304.892	-334.328		150.9	1.87481	-0.202233	-0.07896		0.9	0.531206	1.16523	0.672744
1	305.813	169.816	175.786		366.373	271.385	287.154		-60.5607	-101.569	-111.368		-181.682	-304.707	-334.105		151	1.90063	-0.209595	-0.080733		1	0.536769	1.1829	0.682947
1.1	305.635	169.843	175.815		366.281	271.349	287.104		-60.6462	-101.506	-111.289		-181.939	-304.519	-333.866		151.1	1.93375	-0.204981	-0.087192		1.1	0.547191	1.20224	0.694111
1.2	305.46	169.869	175.843		366.189	271.314	287.054		-60.7288	-101.445	-111.211		-182.187	-304.336	-333.634		151.2	1.96428	-0.20037	-0.0999		1.2	0.554671	1.22179	0.705402
1.3	305.286	169.894	175.867		366.096	271.279	287.004		-60.8101	-101.385	-111.137		-182.43	-304.156	-333.411		151.3	1.99792	-0.209814	-0.112086		1.3	0.558672	1.24738	0.720175
1.4	305.114	169.916	175.891		366.004	271.244	286.954		-60.8897	-101.328	-111.062		-182.669	-303.983	-333.187		151.4	2.02842	-0.209367	-0.12063		1.4	0.566142	1.26715	0.731589
1.5	304.938	169.938	175.919		365.911	271.208	286.904		-60.9736	-101.27	-110.985		-182.921	-303.811	-332.954		151.5	2.05841	-0.204723	-0.134898		1.5	0.57293	1.28694	0.743014
1.6	304.765	169.961	175.944		365.819	271.173	286.854		-61.054	-101.212	-110.909		-183.162	-303.635	-332.727		151.6	2.08999	-0.211044	-0.142431		1.6	0.578839	1.30915	0.755836
1.7	304.596	169.987	175.966		365.726	271.138	286.804		-61.1308	-101.151	-110.838		-183.392	-303.453	-332.513		151.7	2.11321	-0.212679	-0.139518		1.7	0.587004	1.32224	0.763395
1.8	304.421	170.036	175.991		365.634	271.102	286.753		-61.2126	-101.066	-110.762		-183.638	-303.198	-332.286		151.8	2.14216	-0.210672	-0.146499		1.8	0.594995	1.34026	0.773802
1.9	304.248	170.058	176.017		365.542	271.067	286.703		-61.2937	-101.009	-110.686		-183.881	-303.027	-332.058		151.9	2.17683	-0.207099	-0.157125		1.9	0.604202	1.36216	0.786446
2	304.08	170.082	176.04		365.449	271.032	286.653		-61.3696	-100.95	-110.614		-184.109	-302.849	-331.841		152	2.20786	-0.205611	-0.167229		2	0.611673	1.38247	0.79817
2.1	303.912	170.108	176.064		365.357	270.996	286.603		-61.4448	-100.889	-110.539		-184.334	-302.666	-331.618		152.1	2.2384	-0.210891	-0.173169		2.1	0.618112	1.40333	0.810215
2.2	303.742	170.131	176.088		365.264	270.961	286.553		-61.5225	-100.83	-110.465		-184.567	-302.491	-331.396		152.2	2.26578	-0.212526	-0.174972		2.2	0.626094	1.42013	0.819915
2.3	303.572	170.152	176.109		365.172	270.926	286.503		-61.5999	-100.774	-110.394		-184.8	-302.321	-331.183		152.3	2.29993	-0.209475	-0.313674		2.3	0.592261	1.4798	0.854365
2.4	303.405	170.177	176.131		365.079	270.891	286.453		-61.6745	-100.714	-110.322		-185.023	-302.141	-330.966		152.4	2.27265	-0.211599	-0.31701		2.4	0.581348	1.46566	0.8462
2.5	303.236	170.202	176.156		364.987	270.855	286.403		-61.7506	-100.653	-110.247		-185.252	-301.959	-330.74		152.5	2.22973	-0.207507	-0.321909		2.5	0.566772	1.4413	0.832136
2.6	303.067	170.225	176.181		364.895	270.82	286.353		-61.8275	-100.595	-110.172		-185.483	-301.786	-330.516		152.6	2.19823	-0.201333	-0.324204		2.6	0.557565	1.42219	0.8211
2.7	302.904	170.248	176.201		364.802	270.785	286.303		-61.8979	-100.536	-110.101		-185.694	-301.609	-330.304		152.7	2.16361	-0.202449	-0.325458		2.7	0.545234	1.4029	0.809966
2.8	302.74	170.273	176.222		364.71	270.749	286.253		-61.9701	-100.477	-110.031		-185.91	-301.43	-330.093		152.8	2.12225	-0.198876	-0.333999		2.8	0.529791	1.38076	0.797183
2.9	302.574	170.295	176.247		364.617	270.714	286.203		-62.0434	-100.419	-109.955		-186.13	-301.257	-329.866		152.9	2.08763	-0.193743	-0.343092		2.9	0.51693	1.36231	0.78653
3	302.41	170.317	176.27		364.525	270.679	286.153		-62.1154	-100.361	-109.882		-186.346	-301.084	-329.647		153	2.05456	-0.1959	-0.350073		3	0.502864	1.34602	0.777126
3.1	302.246	170.341	176.289		364.432	270.644	286.102		-62.1861	-100.303	-109.813		-186.558	-300.908	-329.439		153.1	2.01369	-0.201699	-0.350286		3.1	0.487236	1.32404	0.764433
3.2	302.083	170.365	176.31		364.34	270.608	286.052		-62.2568	-100.243	-109.743		-186.77	-300.73	-329.228		153.2	1.96556	-0.192372	-0.351018		3.2	0.474058	1.29412	0.747158
3.3	301.919	170.387	176.331		364.248	270.573	286.002		-62.3283	-100.186	-109.671		-186.985	-300.558	-329.013		153.3	1.92834	-0.191925	-0.367371		3.3	0.456347	1.2778	0.737736
3.4	301.757	170.407	176.352		364.155	270.538	285.952		-62.3983	-100.131	-109.6		-187.195	-300.392	-328.8		153.4	1.89788	-0.197202	-0.363939		3.4	0.44558	1.26049	0.727744
3.5	301.594	170.431	176.372		364.063	270.502	285.902		-62.4683	-100.071	-109.53		-187.405	-300.213	-328.59		153.5	1.85808	-0.193632	-0.360015		3.5	0.434811	1.23539	0.713254
3.6	301.431	170.455	176.394		363.97	270.467	285.852		-62.5392	-100.012	-109.458		-187.618	-300.035	-328.374		153.6	1.81877	-0.187977	-0.376368		3.6	0.418142	1.21663	0.702423
3.7	301.269	170.475	176.417		363.878	270.432	285.802		-62.6085	-99.9572	-109.385		-187.826	-299.872	-328.155		153.7	1.7779	-0.190653	-0.381267		3.7	0.401994	1.19538	0.690151
3.8	301.109	170.497	176.437		363.785	270.397	285.752		-62.6759	-99.8992	-109.315		-188.028	-299.698	-327.946		153.8	1.7381	-0.198015	-0.377835		3.8	0.387417	1.17318	0.677334
3.9	300.951	170.522	176.456		363.693	270.361	285.702		-62.7416	-99.8389	-109.246		-188.225	-299.517	-327.739		153.9	1.70296	-0.188199	-0.377004		3.9	0.379252	1.15024	0.664094
4	300.791	170.546	176.478		363.601	270.326	285.652		-62.8094	-99.7795	-109.173		-188.428	-299.338	-327.52		154	1.66521	-0.178899	-0.385548		4	0.366922	1.12909	0.651881
4.1	300.634	170.569	176.5		363.508	270.291	285.602		-62.8736	-99.7221	-109.101		-188.621	-299.166	-327.304		154.1	1.62541	-0.181545	-0.38631		4.1	0.352519	1.1071	0.639186
4.2	300.478	170.59	176.517		363.416	270.255	285.552		-62.9372	-99.6652	-109.035		-188.812	-298.995	-327.104		154.2	1.59808	-0.184221	-0.380274		4.2	0.344528	1.09002	0.629326
4.3	300.319	170.612	176.536		363.323	270.22	285.502		-63.0043	-99.6082	-108.966		-189.013	-298.825	-326.898		154.3	1.56241	-0.179088	-0.392982		4.3	0.330115	1.07255	0.619236
4.4	300.162	170.632	176.56		363.231	270.185	285.452		-63.0684	-99.5529	-108.892		-189.205	-298.659	-326.676		154.4	1.52418	-0.172392	-0.405168		4.4	0.315539	1.05316	0.608043
4.5	300.004	170.653	176.579		363.138	270.149	285.401		-63.1341	-99.4966	-108.822		-189.402	-298.49	-326.466		154.5	1.49424	-0.174549	-0.409026		4.5	0.303555	1.03781	0.599178
4.6	299.846	170.675	176.599		363.046	270.114	285.351		-63.1999	-99.4395	-108.752		-189.6	-298.318	-326.257		154.6	1.45962	-0.173061	-0.404031		4.6	0.294175	1.01589	0.586523
4.7	299.687	170.696	176.625		362.954	270.079	285.301		-63.2661	-99.3828	-108.677		-189.798	-298.149	-326.03		154.7	1.42555	-0.165846	-0.406326		4.7	0.284458	0.995499	0.574752
4.8	299.528	170.717	176.646		362.861	270.044	285.251		-63.3326	-99.3262	-108.605		-189.998	-297.979	-325.815		154.8	1.40758	-0.164355	-0.415941		4.8	0.275762	0.988224	0.570551
4.9	299.374	170.74	176.661		362.769	270.008	285.201		-63.3947	-99.2687	-108.54		-190.184	-297.806	-325.621		154.9	1.37608	-0.170157	-0.405741		4.9	0.266728	0.967923	0.558831
5	299.217	170.76	176.677		362.676	269.973	285.151		-63.4591	-99.2127	-108.474		-190.377	-297.638	-325.422		155	1.32795	-0.158226	-0.409596		5	0.253377	0.939059	0.542166
5.1	299.061	170.78	176.694		362.584	269.938	285.101		-63.5227	-99.1577	-108.407		-190.568	-297.473	-325.222		155.1	1.29385	-0.148926	-0.416058		5.1	0.242956	0.919851	0.531076
5.2	298.909	170.802	176.707		362.491	269.902	285.051		-63.5827	-99.1007	-108.344		-190.748	-297.302	-325.033		155.2	1.25975	-0.158892	-0.416268		5.2	0.228196	0.902571	0.5211
5.3	298.759	170.825	176.72		362.399	269.867	285.001		-63.6403	-99.0425	-108.281		-190.921	-297.127	-324.843		155.3	1.22669	-0.157923	-0.417522		5.3	0.217081	0.883927	0.510336
5.4	298.611	170.846	176.738		362.307	269.832	284.951		-63.6951	-98.9857	-108.213		-191.085	-296.957	-324.639		155.4	1.19834	-0.148626	-0.416724		5.4	0.210998	0.86551	0.499703
5.5	298.462	170.865	176.751		362.214	269.797	284.901		-63.7521	-98.9316	-108.15		-191.256	-296.795	-324.449		155.5	1.16268	-0.14193	-0.417456		5.5	0.201097	0.844071	0.487325
5.6	298.309	170.887	176.758		362.122	269.761	284.851		-63.8125	-98.8743	-108.092		-191.438	-296.623	-324.277		155.6	1.12389	-0.145647	-0.417669		5.6	0.186858	0.822813	0.475051
5.7	298.156	170.91	176.773		362.029	269.726	284.801		-63.8732	-98.8161	-108.028		-191.62	-296.448	-324.083		155.7	1.08617	-0.146241	-0.414759		5.7	0.175058	0.80039	0.462106
5.8	298.002	170.931	176.789		361.937	269.691	284.75		-63.935	-98.7595	-107.961		-191.805	-296.278	-323.883		155.8	1.0453	-0.138474	-0.417573		5.8	0.163085	0.776662	0.448406
5.9	297.849	170.953	176.802		361.844	269.655	284.7		-63.9955	-98.7028	-107.899		-191.986	-296.109	-323.696		155.9	1.00547	-0.139068	-0.418305		5.9	0.149367	0.754442	0.435577
6	297.7	170.973	176.813		361.752	269.62	284.65		-64.0521	-98.6476	-107.838		-192.156	-295.943	-323.513		156	0.967758	-0.13758	-0.41175		6	0.139476	0.730295	0.421636
6.1	297.547	170.992	176.827		361.66	269.585	284.6		-64.1128	-98.5927	-107.773		-192.338	-295.778	-323.319		156.1	0.941463	-0.130884	-0.41772		6.1	0.130953	0.716424	0.413628
6.2	297.394	171.013	176.844		361.567	269.55	284.55		-64.1734	-98.5362	-107.706		-192.52	-295.609	-323.119		156.2	0.913611	-0.125232	-0.418452		6.2	0.123309	0.699948	0.404115
6.3	297.251	171.035	176.859		361.475	269.514	284.5		-64.2233	-98.4794	-107.641		-192.67	-295.438	-322.923		156.3	0.880578	-0.121659	-0.418665		6.3	0.113418	0.680775	0.393045
6.4	297.105	171.055	176.874		361.382	269.479	284.45		-64.2772	-98.4238	-107.576		-192.831	-295.271	-322.728		156.4	0.845955	-0.114444	-0.418878		6.4	0.104211	0.660158	0.381142
6.5	296.952	171.074	176.891		361.29	269.444	284.4		-64.3381	-98.3698	-107.509		-193.014	-295.109	-322.528		156.5	0.813936	-0.110352	-0.415965		6.5	0.095873	0.64036	0.369712
6.6	296.799	171.092	176.907		361.197	269.408	284.35		-64.3986	-98.3163	-107.443		-193.196	-294.949	-322.328		156.6	0.783507	-0.11604	-0.41826		6.6	0.083069	0.625135	0.360922
6.7	296.645	171.113	176.922		361.105	269.373	284.3		-64.4598	-98.26	-107.378		-193.379	-294.78	-322.133		156.7	0.750447	-0.122517	-0.419544		6.7	0.069462	0.608163	0.351123
6.8	296.491	171.135	176.937		361.013	269.338	284.25		-64.5211	-98.2023	-107.313		-193.563	-294.607	-321.938		156.8	0.716346	-0.118581	-0.416112		6.8	0.060551	0.587096	0.33896
6.9	296.337	171.155	176.951		360.92	269.302	284.2		-64.5833	-98.1472	-107.248		-193.75	-294.442	-321.745		156.9	0.690081	-0.111003	-0.41268		6.9	0.055466	0.569916	0.329041
7	296.185	171.175	176.965		360.828	269.267	284.15		-64.6425	-98.0925	-107.184		-193.928	-294.277	-321.553		157	0.666393	-0.115398	-0.409767		7	0.047076	0.556173	0.321107
7.1	296.036	171.196	176.977		360.735	269.232	284.1		-64.6995	-98.0355	-107.122		-194.099	-294.107	-321.367		157.1	0.632811	-0.11823	-0.408939		7.1	0.035214	0.537559	0.31036
7.2	295.886	171.216	176.992		360.643	269.197	284.049		-64.7571	-97.9808	-107.058		-194.271	-293.942	-321.173		157.2	0.601833	-0.116898	-0.400821		7.2	0.028038	0.516801	0.298375
7.3	295.737	171.233	177.008		360.55	269.161	283.999		-64.8132	-97.9283	-106.991		-194.44	-293.785	-320.974		157.3	0.571926	-0.113484	-0.39117		7.3	0.022424	0.495723	0.286206
7.4	295.593	171.251	177.023		360.458	269.126	283.949		-64.8653	-97.8751	-106.927		-194.596	-293.625	-320.78		157.4	0.535221	-0.109029	-0.38826		7.4	0.012644	0.473611	0.27344
7.5	295.448	171.27	177.036		360.366	269.091	283.899		-64.9178	-97.8204	-106.863		-194.753	-293.461	-320.588		157.5	0.502158	-0.108738	-0.383265		7.5	0.003385	0.453235	0.261675
7.6	295.301	171.292	177.05		360.273	269.055	283.849		-64.9724	-97.7633	-106.799		-194.917	-293.29	-320.397		157.6	0.476418	-0.103239	-0.389727		7.6	-0.005516	0.441264	0.254764
7.7	295.158	171.31	177.064		360.181	269.02	283.799		-65.0229	-97.7104	-106.735		-195.069	-293.131	-320.206		157.7	0.452205	-0.102948	-0.38421		7.7	-0.011651	0.425616	0.245729
7.8	295.015	171.328	177.076		360.088	268.985	283.749		-65.0733	-97.6573	-106.673		-195.22	-292.972	-320.018		157.8	0.419145	-0.102138	-0.370887		7.8	-0.01796	0.401687	0.231914
7.9	294.871	171.35	177.089		359.996	268.95	283.699		-65.1251	-97.5996	-106.61		-195.375	-292.799	-319.829		157.9	0.386634	-0.090393	-0.373182		7.9	-0.025647	0.384024	0.221716
8	294.729	171.368	177.101		359.903	268.914	283.649		-65.1745	-97.5459	-106.548		-195.523	-292.638	-319.643		158	0.371277	-0.087498	-0.37134		8	-0.029187	0.374727	0.216349
8.1	294.589	171.387	177.113		359.811	268.879	283.599		-65.2219	-97.4917	-106.486		-195.666	-292.475	-319.459		158.1	0.348108	-0.093456	-0.35958		8.1	-0.034976	0.35745	0.206374
8.2	294.451	171.409	177.124		359.719	268.844	283.549		-65.2671	-97.4351	-106.425		-195.801	-292.305	-319.275		158.2	0.322365	-0.092124	-0.356148		8.2	-0.041969	0.342026	0.197469
8.3	294.312	171.427	177.138		359.626	268.808	283.499		-65.3144	-97.3817	-106.361		-195.943	-292.145	-319.082		158.3	0.293469	-0.085587	-0.357399		8.3	-0.049839	0.326903	0.188738
8.4	294.171	171.444	177.152		359.534	268.773	283.449		-65.3629	-97.3289	-106.296		-196.089	-291.987	-318.889		158.4	0.260409	-0.083214	-0.34668		8.4	-0.056495	0.304425	0.17576
8.5	294.033	171.466	177.162		359.441	268.738	283.398		-65.4081	-97.2721	-106.237		-196.224	-291.816	-318.71		158.5	0.229458	-0.09021	-0.335958		8.5	-0.06557	0.283512	0.163686
8.6	293.894	171.485	177.171		359.349	268.703	283.348		-65.4548	-97.2177	-106.178		-196.364	-291.653	-318.534		158.6	0.201084	-0.088878	-0.331515		8.6	-0.073103	0.26665	0.15395
8.7	293.755	171.501	177.181		359.256	268.667	283.298		-65.5012	-97.1663	-106.117		-196.504	-291.499	-318.351		158.7	0.182601	-0.071406	-0.331206		8.7	-0.073337	0.256909	0.148326
8.8	293.618	171.52	177.193		359.164	268.632	283.248		-65.5459	-97.1121	-106.056		-196.638	-291.336	-318.167		158.8	0.154776	-0.066432	-0.330378		8.8	-0.080678	0.242891	0.140233
8.9	293.48	171.538	177.218		359.071	268.597	283.198		-65.5913	-97.0587	-105.98		-196.774	-291.176	-317.941		158.9	0.119112	-0.067701	-0.324342		8.9	-0.090977	0.222641	0.128542
9	293.339	171.554	177.225		358.979	268.561	283.148		-65.6396	-97.0073	-105.923		-196.919	-291.022	-317.77		159	0.090216	-0.05703	-0.318306		9	-0.09504	0.206896	0.119452
9.1	293.201	171.573	177.232		358.887	268.526	283.098		-65.6858	-96.9534	-105.866		-197.057	-290.86	-317.599		159.1	0.068118	-0.05778	-0.309147		9.1	-0.099603	0.192078	0.110896
9.2	293.065	171.59	177.24		358.794	268.491	283.048		-65.7293	-96.901	-105.807		-197.188	-290.703	-317.422		159.2	0.050157	-0.062694	-0.295332		9.2	-0.102623	0.176172	0.101713
9.3	292.927	171.608	177.251		358.702	268.455	282.998		-65.775	-96.8478	-105.747		-197.325	-290.543	-317.242		159.3	0.02022	-0.054594	-0.291381		9.3	-0.108585	0.162666	0.093915
9.4	292.788	171.627	177.26		358.609	268.42	282.948		-65.8214	-96.7932	-105.688		-197.464	-290.38	-317.063		159.4	-0.012843	-0.050139	-0.291072		9.4	-0.118018	0.151025	0.0871943
9.5	292.653	171.644	177.27		358.517	268.385	282.898		-65.864	-96.7406	-105.628		-197.592	-290.222	-316.883		159.5	-0.035982	-0.052971	-0.281391		9.5	-0.123448	0.137046	0.0791236
9.6	292.517	171.665	177.28		358.424	268.35	282.848		-65.9071	-96.6848	-105.568		-197.721	-290.055	-316.704		159.6	-0.058629	-0.058929	-0.27744		9.6	-0.131666	0.126244	0.0728871
9.7	292.38	171.683	177.288		358.332	268.314	282.798		-65.9523	-96.6311	-105.51		-197.857	-289.893	-316.529		159.7	-0.086484	-0.053433	-0.278172		9.7	-0.139363	0.121343	0.0700572
9.8	292.244	171.701	177.295		358.24	268.279	282.748		-65.9954	-96.578	-105.452		-197.986	-289.734	-316.356		159.8	-0.111186	-0.04377	-0.265368		9.8	-0.140108	0.113595	0.065584
9.9	292.114	171.721	177.303		358.147	268.244	282.697		-66.0333	-96.5224	-105.395		-198.1	-289.567	-316.184		159.9	-0.138519	-0.040356	-0.254676		9.9	-0.144517	0.107286	0.0619415
10	291.981	171.741	177.311		358.055	268.208	282.647		-66.0738	-96.4675	-105.336		-198.221	-289.402	-316.008		160	-0.165852	-0.03642	-0.249684		10	-0.150652	0.107441	0.0620313
10.1	291.844	171.759	177.318		357.962	268.173	282.597		-66.1181	-96.4141	-105.279		-198.354	-289.242	-315.838		160.1	-0.187431	-0.026238	-0.23844		10.1	-0.150703	0.110766	0.0639508
10.2	291.708	171.776	177.327		357.87	268.138	282.547		-66.1619	-96.3624	-105.22		-198.486	-289.087	-315.661		160.2	-0.209556	-0.028551	-0.231363		10.2	-0.15649	0.111334	0.0642785
10.3	291.572	171.792	177.337		357.777	268.103	282.497		-66.205	-96.3102	-105.16		-198.615	-288.931	-315.481		160.3	-0.232725	-0.035028	-0.227931		10.3	-0.165228	0.112782	0.0651147
10.4	291.44	171.81	177.343		357.685	268.067	282.447		-66.2448	-96.2569	-105.104		-198.735	-288.771	-315.312		160.4	-0.258468	-0.023283	-0.219813		10.4	-0.167188	0.126115	0.0728126
10.5	291.311	171.83	177.348		357.593	268.032	282.397		-66.2812	-96.2016	-105.049		-198.844	-288.605	-315.147		160.5	-0.281115	-0.014142	-0.207561		10.5	-0.167606	0.137898	0.0796156
10.6	291.188	171.85	177.354		357.5	267.997	282.347		-66.3123	-96.1466	-104.993		-198.937	-288.44	-314.979		160.6	-0.302724	-0.02166	-0.19632		10.6	-0.173568	0.141907	0.0819298
10.7	291.062	171.869	177.361		357.408	267.961	282.297		-66.3457	-96.092	-104.936		-199.037	-288.276	-314.808		160.7	-0.330027	-0.022932	-0.192366		10.7	-0.181775	0.153821	0.0888087
10.8	290.929	171.885	177.368		357.315	267.926	282.247		-66.3859	-96.0415	-104.879		-199.158	-288.124	-314.637		160.8	-0.353196	-0.010146	-0.187374		10.8	-0.183572	0.171557	0.0990482
10.9	290.796	171.9	177.372		357.223	267.891	282.197		-66.4266	-95.9904	-104.825		-199.28	-287.971	-314.475		160.9	-0.37116	-0.005169	-0.174048		10.9	-0.183459	0.183177	0.105757
11	290.664	171.92	177.38		357.13	267.856	282.147		-66.4662	-95.9353	-104.767		-199.399	-287.806	-314.3		161	-0.400545	-0.008523	-0.164367		11	-0.191145	0.197378	0.113956
11.1	290.531	171.939	177.391		357.038	267.82	282.097		-66.507	-95.8813	-104.706		-199.521	-287.644	-314.117		161.1	-0.429441	-0.000423	-0.165102		11.1	-0.198322	0.21643	0.124956
11.2	290.395	171.955	177.397		356.946	267.785	282.046		-66.5503	-95.8302	-104.649		-199.651	-287.491	-313.948		161.2	-0.44532	0.006636	-0.159618		11.2	-0.199434	0.228594	0.131979
11.3	290.261	171.97	177.4		356.853	267.75	281.996		-66.592	-95.7794	-104.596		-199.776	-287.338	-313.788		161.3	-0.463773	0.007968	-0.145773		11.3	-0.200526	0.24059	0.138904
11.4	290.13	171.988	177.408		356.761	267.714	281.946		-66.6303	-95.7259	-104.539		-199.891	-287.178	-313.616		161.4	-0.491628	0.015549	-0.134748		11.4	-0.203609	0.260506	0.150403
11.5	289.997	172.006	177.416		356.668	267.679	281.896		-66.6715	-95.6729	-104.481		-200.014	-287.019	-313.442		161.5	-0.51636	0.022578	-0.143892		11.5	-0.212558	0.275953	0.159321
11.6	289.862	172.023	177.419		356.576	267.644	281.846		-66.7134	-95.6208	-104.427		-200.14	-286.862	-313.281		161.6	-0.54057	0.014016	-0.148899		11.6	-0.225151	0.285048	0.164572
11.7	289.729	172.041	177.422		356.483	267.609	281.796		-66.7544	-95.5673	-104.374		-200.263	-286.702	-313.123		161.7	-0.561105	0.00858	-0.152316		11.7	-0.234947	0.293694	0.169564
11.8	289.598	172.055	177.427		356.391	267.573	281.746		-66.7934	-95.5179	-104.319		-200.38	-286.554	-312.957		161.8	-0.576987	0.020325	-0.159375		11.8	-0.238679	0.306451	0.17693
11.9	289.465	172.068	177.435		356.299	267.538	281.696		-66.834	-95.4696	-104.261		-200.502	-286.409	-312.783		161.9	-0.592866	0.036234	-0.162792		11.9	-0.239808	0.321544	0.185643
12	289.331	172.086	177.438		356.206	267.503	281.646		-66.8747	-95.4168	-104.208		-200.624	-286.25	-312.623		162	-0.612882	0.04746	-0.16881		12	-0.244744	0.336656	0.194369
12.1	289.202	172.102	177.443		356.114	267.467	281.596		-66.9118	-95.3649	-104.152		-200.735	-286.095	-312.457		162.1	-0.637611	0.043584	-0.172224		12.1	-0.255417	0.348134	0.200995
12.2	289.071	172.117	177.45		356.021	267.432	281.546		-66.9504	-95.3148	-104.096		-200.851	-285.944	-312.287		162.2	-0.662343	0.043353	-0.182409		12.2	-0.267133	0.360396	0.208075
12.3	288.935	172.134	177.455		355.929	267.397	281.496		-66.9938	-95.2623	-104.041		-200.981	-285.787	-312.123		162.3	-0.687564	0.053016	-0.193635		12.3	-0.276061	0.377108	0.217723
12.4	288.802	172.152	177.459		355.836	267.361	281.446		-67.0343	-95.209	-103.986		-201.103	-285.627	-311.959		162.4	-0.706047	0.059556	-0.190833		12.4	-0.279108	0.390361	0.225375
12.5	288.675	172.169	177.463		355.744	267.326	281.396		-67.0693	-95.1576	-103.932		-201.208	-285.473	-311.797		162.5	-0.731298	0.061407	-0.191124		12.5	-0.287005	0.404957	0.233802
12.6	288.548	172.182	177.466		355.652	267.291	281.345		-67.1033	-95.1084	-103.88		-201.31	-285.325	-311.64		162.6	-0.753396	0.070029	-0.204954		12.6	-0.296107	0.419212	0.242032
12.7	288.422	172.198	177.469		355.559	267.256	281.295		-67.1367	-95.0577	-103.827		-201.41	-285.173	-311.48		162.7	-0.770838	0.077088	-0.214617		12.7	-0.302789	0.430785	0.248714
12.8	288.295	172.216	177.475		355.467	267.22	281.245		-67.1719	-95.0047	-103.77		-201.516	-285.014	-311.311		162.8	-0.793485	0.07842	-0.216471		12.8	-0.310512	0.443494	0.256052
12.9	288.168	172.229	177.48		355.374	267.185	281.195		-67.2063	-94.9564	-103.715		-201.619	-284.869	-311.145		162.9	-0.815583	0.082875	-0.22353		12.9	-0.318746	0.456734	0.263696
13	288.041	172.243	177.484		355.282	267.15	281.145		-67.2406	-94.9063	-103.661		-201.722	-284.719	-310.984		163	-0.830943	0.090456	-0.227466		13	-0.322651	0.468016	0.270209
13.1	287.915	172.263	177.487		355.189	267.114	281.095		-67.2748	-94.8516	-103.609		-201.824	-284.555	-310.826		163.1	-0.845262	0.091266	-0.22047		13.1	-0.324822	0.476905	0.275341
13.2	287.789	172.282	177.491		355.097	267.079	281.045		-67.3079	-94.797	-103.554		-201.924	-284.391	-310.663		163.2	-0.871524	0.09468	-0.224955		13.2	-0.333933	0.492234	0.284192
13.3	287.663	172.297	177.494		355.005	267.044	280.995		-67.3411	-94.7467	-103.501		-202.023	-284.24	-310.504		163.3	-0.895734	0.108507	-0.239826		13.3	-0.342351	0.50991	0.294397
13.4	287.54	172.307	177.494		354.912	267.009	280.945		-67.3722	-94.702	-103.451		-202.117	-284.106	-310.354		163.4	-0.910053	0.112965	-0.240639		13.4	-0.345909	0.51957	0.299974
13.5	287.417	172.324	177.495		354.82	266.973	280.895		-67.4028	-94.6495	-103.4		-202.208	-283.949	-310.199		163.5	-0.924891	0.109089	-0.243534		13.5	-0.353112	0.525627	0.303471
13.6	287.292	172.344	177.5		354.727	266.938	280.845		-67.4352	-94.5941	-103.345		-202.306	-283.782	-310.034		163.6	-0.947508	0.117189	-0.251634		13.6	-0.360651	0.540656	0.312148
13.7	287.167	172.358	177.504		354.635	266.903	280.795		-67.4675	-94.5451	-103.29		-202.403	-283.635	-309.871		163.7	-0.96495	0.129456	-0.260256		13.7	-0.36525	0.554706	0.32026
13.8	287.043	172.372	177.504		354.542	266.867	280.745		-67.499	-94.4952	-103.241		-202.497	-283.486	-309.722		163.8	-0.976146	0.137034	-0.268359		13.8	-0.369157	0.563394	0.325276
13.9	286.919	172.389	177.506		354.45	266.832	280.695		-67.5314	-94.4433	-103.188		-202.594	-283.33	-309.565		163.9	-0.995118	0.142011	-0.269172		13.9	-0.374093	0.575779	0.332426
14	286.793	172.406	177.511		354.358	266.797	280.644		-67.5646	-94.3908	-103.133		-202.694	-283.172	-309.399		164	-1.13491	0.146958	-0.277302		14	-0.421751	0.653027	0.377026
14.1	286.671	172.419	177.512		354.265	266.762	280.594		-67.594	-94.3425	-103.083		-202.782	-283.027	-309.248		164.1	-1.15079	0.15714	-0.279678		14.1	-0.424443	0.665874	0.384443
14.2	286.552	172.432	177.511		354.173	266.726	280.544		-67.6206	-94.2938	-103.033		-202.862	-282.882	-309.1		164.2	-1.17705	0.158994	-0.275283		14.2	-0.431114	0.681519	0.393475
14.3	286.431	172.449	177.516		354.08	266.691	280.494		-67.6496	-94.2417	-102.979		-202.949	-282.725	-308.936		164.3	-1.19762	0.163968	-0.277659		14.3	-0.437103	0.694655	0.401059
14.4	286.307	172.464	177.518		353.988	266.656	280.444		-67.6806	-94.1917	-102.926		-203.042	-282.575	-308.778		164.4	-1.20725	0.176235	-0.27795		14.4	-0.436322	0.705209	0.407153
14.5	286.185	172.477	177.518		353.895	266.62	280.394		-67.7105	-94.143	-102.876		-203.132	-282.429	-308.628		164.5	-1.22675	0.18798	-0.283449		14.5	-0.440738	0.720359	0.415899
14.6	286.065	172.493	177.522		353.803	266.585	280.344		-67.7375	-94.0924	-102.822		-203.212	-282.277	-308.467		164.6	-1.25044	0.185667	-0.289986		14.6	-0.451585	0.731562	0.422368
14.7	285.942	172.51	177.524		353.711	266.55	280.294		-67.7688	-94.04	-102.77		-203.306	-282.12	-308.31		164.7	-1.26892	0.189081	-0.296007		14.7	-0.458615	0.742477	0.428669
14.8	285.818	172.523	177.525		353.618	266.514	280.244		-67.7998	-93.9918	-102.718		-203.399	-281.976	-308.155		164.8	-1.28633	0.201345	-0.300462		14.8	-0.461816	0.75685	0.436967
14.9	285.7	172.536	177.528		353.526	266.479	280.194		-67.8253	-93.9432	-102.666		-203.476	-281.83	-307.997		164.9	-1.30273	0.205281	-0.295059		14.9	-0.46417	0.768098	0.443462
15	285.581	172.551	177.528		353.433	266.444	280.144		-67.8521	-93.8928	-102.615		-203.556	-281.678	-307.846		165	-1.32017	0.210258	-0.291705		15	-0.467207	0.780164	0.450428
15.1	285.461	172.565	177.534		353.341	266.409	280.094		-67.8798	-93.8433	-102.56		-203.639	-281.53	-307.68		165.1	-1.32665	0.222522	-0.299808		15.1	-0.467979	0.788159	0.455044
15.2	285.344	172.58	177.538		353.248	266.373	280.044		-67.9045	-93.7938	-102.506		-203.714	-281.381	-307.517		165.2	-1.33628	0.231144	-0.295413		15.2	-0.466851	0.797653	0.460525
15.3	285.225	172.594	177.54		353.156	266.338	279.993		-67.9306	-93.7437	-102.454		-203.792	-281.231	-307.361		165.3	-1.36466	0.230913	-0.290499		15.3	-0.474748	0.813586	0.469724
15.4	285.104	172.611	177.543		353.064	266.303	279.943		-67.9598	-93.6918	-102.4		-203.88	-281.075	-307.2		165.4	-1.37582	0.233808	-0.294957		15.4	-0.478991	0.820445	0.473684
15.5	284.984	172.624	177.547		352.971	266.267	279.893		-67.987	-93.6436	-102.346		-203.961	-280.931	-307.037		165.5	-1.3891	0.248676	-0.300453		15.5	-0.480292	0.833567	0.48126
15.6	284.867	172.636	177.551		352.879	266.232	279.843		-68.0119	-93.5964	-102.292		-204.036	-280.789	-306.877		165.6	-1.41487	0.261984	-0.299706		15.6	-0.484198	0.853516	0.492778
15.7	284.748	172.651	177.556		352.786	266.197	279.793		-68.0383	-93.5458	-102.237		-204.115	-280.637	-306.712		165.7	-1.42763	0.26019	-0.297423		15.7	-0.488287	0.859944	0.496489
15.8	284.628	172.666	177.564		352.694	266.162	279.743		-68.0658	-93.4958	-102.179		-204.197	-280.487	-306.536		165.8	-1.43671	0.268293	-0.300318		15.8	-0.489578	0.868114	0.501206
15.9	284.508	172.681	177.569		352.601	266.126	279.693		-68.0937	-93.4454	-102.124		-204.281	-280.336	-306.372		165.9	-1.45988	0.28212	-0.30165		15.9	-0.493136	0.886645	0.511905
16	284.388	172.694	177.573		352.509	266.091	279.643		-68.1211	-93.3967	-102.07		-204.363	-280.19	-306.209		166	-1.47628	0.292302	-0.299862		16	-0.494613	0.900231	0.519749
16.1	284.268	172.708	177.577		352.417	266.056	279.593		-68.1488	-93.3481	-102.016		-204.446	-280.044	-306.048		166.1	-1.48484	0.293112	-0.29703		16.1	-0.496253	0.905564	0.522828
16.2	284.15	172.721	177.574		352.324	266.02	279.543		-68.1746	-93.2991	-101.969		-204.524	-279.897	-305.907		166.2	-1.50072	0.29757	-0.298884		16.2	-0.500678	0.915971	0.528836
16.3	284.033	172.734	177.567		352.232	265.985	279.493		-68.1986	-93.2513	-101.925		-204.596	-279.754	-305.776		166.3	-1.5192	0.312438	-0.301257		16.3	-0.502674	0.932284	0.538255
16.4	283.918	172.747	177.569		352.139	265.95	279.443		-68.2209	-93.2028	-101.873		-204.663	-279.608	-305.62		166.4	-1.53661	0.314289	-0.295821		16.4	-0.506049	0.94319	0.544551
16.5	283.806	172.761	177.574		352.047	265.915	279.393		-68.2409	-93.1538	-101.819		-204.723	-279.461	-305.456		166.5	-1.54208	0.317118	-0.296145		16.5	-0.507036	0.947371	0.546965
16.6	283.688	172.775	177.575		351.954	265.879	279.342		-68.2668	-93.1041	-101.768		-204.8	-279.312	-305.303		166.6	-1.55588	0.317301	-0.305808		16.6	-0.514795	0.953916	0.550744
16.7	283.571	172.79	177.567		351.862	265.844	279.292		-68.2912	-93.0542	-101.725		-204.874	-279.163	-305.175		166.7	-1.57277	0.310164	-0.309222		16.7	-0.523943	0.959656	0.554058
16.8	283.459	172.804	177.553		351.77	265.809	279.242		-68.3107	-93.0051	-101.689		-204.932	-279.015	-305.068		166.8	-1.585	0.31347	-0.30483		16.8	-0.525455	0.968276	0.559034
16.9	283.344	172.816	177.537		351.677	265.773	279.192		-68.3333	-92.9578	-101.655		-205	-278.873	-304.965		166.9	-1.60349	0.321954	-0.295749		16.9	-0.525761	0.983113	0.5676
17	283.229	172.828	177.521		351.585	265.738	279.142		-68.3561	-92.91	-101.621		-205.068	-278.73	-304.862		167	-1.6209	0.319533	-0.292398		17	-0.531255	0.992023	0.572745
17.1	283.118	172.841	177.508		351.492	265.703	279.092		-68.3741	-92.8622	-101.585		-205.122	-278.587	-304.754		167.1	-1.64251	0.309792	-0.295812		17.1	-0.542843	0.999319	0.576957
17.2	283.006	172.854	177.498		351.4	265.667	279.042		-68.3938	-92.813	-101.544		-205.181	-278.439	-304.633		167.2	-1.64902	0.302685	-0.296103		17.2	-0.547478	0.999838	0.577257
17.3	282.89	172.869	177.491		351.307	265.632	278.992		-68.4178	-92.7633	-101.501		-205.253	-278.29	-304.504		167.3	-1.64664	0.30648	-0.297468		17.3	-0.545877	0.999976	0.577337
17.4	282.776	172.879	177.485		351.215	265.597	278.942		-68.4385	-92.7178	-101.457		-205.315	-278.153	-304.372		167.4	-1.66253	0.303018	-0.293073		17.4	-0.55086	1.00781	0.581859
17.5	282.666	172.893	177.481		351.123	265.562	278.892		-68.457	-92.6683	-101.411		-205.371	-278.005	-304.233		167.5	-1.68205	0.292758	-0.286596		17.5	-0.558629	1.01512	0.586079
17.6	282.549	172.908	177.478		351.03	265.526	278.842		-68.4806	-92.6181	-101.364		-205.442	-277.854	-304.091		167.6	-1.69168	0.298668	-0.290013		17.6	-0.561009	1.02247	0.590325
17.7	282.433	172.922	177.475		350.938	265.491	278.792		-68.5043	-92.5694	-101.317		-205.513	-277.708	-303.95		167.7	-1.69972	0.295695	-0.288222		17.7	-0.564083	1.02591	0.592311
17.8	282.321	172.934	177.475		350.845	265.456	278.742		-68.524	-92.5215	-101.267		-205.572	-277.564	-303.8		167.8	-1.71508	0.288588	-0.273936		17.8	-0.56681	1.03344	0.596659
17.9	282.208	172.946	177.477		350.753	265.42	278.692		-68.5447	-92.474	-101.214		-205.634	-277.422	-303.643		167.9	-1.7294	0.295509	-0.269022		17.9	-0.567637	1.04496	0.603308
18	282.095	172.958	177.476		350.66	265.385	278.641		-68.5658	-92.4274	-101.165		-205.697	-277.282	-303.496		168	-1.73484	0.299337	-0.277644		18	-0.571048	1.04835	0.605263
18.1	281.982	172.969	177.473		350.568	265.35	278.591		-68.586	-92.381	-101.118		-205.758	-277.143	-303.355		168.1	-1.74655	0.29376	-0.278487		18.1	-0.577093	1.05242	0.607616
18.2	281.87	172.984	177.471		350.475	265.315	278.541		-68.6053	-92.3303	-101.07		-205.816	-276.991	-303.21		168.2	-1.7692	0.289779	-0.273573		18.2	-0.584331	1.06408	0.614349
18.3	281.757	172.998	177.475		350.383	265.279	278.491		-68.626	-92.2808	-101.016		-205.878	-276.842	-303.049		168.3	-1.78297	0.291492	-0.2697		18.3	-0.587058	1.07302	0.619511
18.4	281.645	173.01	177.475		350.291	265.244	278.441		-68.6452	-92.2339	-100.967		-205.936	-276.702	-302.9		168.4	-1.78948	0.287511	-0.265305		18.4	-0.58909	1.07568	0.621047
18.5	281.537	173.023	177.471		350.198	265.209	278.391		-68.6609	-92.1859	-100.92		-205.983	-276.558	-302.76		168.5	-1.80483	0.282456	-0.260391		18.5	-0.594256	1.08296	0.625245
18.6	281.425	173.036	177.472		350.106	265.173	278.341		-68.6804	-92.1374	-100.869		-206.041	-276.412	-302.607		168.6	-1.81235	0.290448	-0.251832		18.6	-0.591246	1.09172	0.630303
18.7	281.309	173.048	177.472		350.013	265.138	278.291		-68.7039	-92.0902	-100.819		-206.112	-276.27	-302.457		168.7	-1.81313	0.301533	-0.250041		18.7	-0.587214	1.09691	0.633303
18.8	281.199	173.059	177.471		349.921	265.103	278.241		-68.7222	-92.0439	-100.77		-206.167	-276.132	-302.309		168.8	-1.82953	0.302757	-0.250854		18.8	-0.592544	1.10645	0.638809
18.9	281.093	173.071	177.469		349.828	265.068	278.191		-68.7358	-91.9963	-100.722		-206.207	-275.989	-302.165		168.9	-1.84435	0.296139	-0.248571		18.9	-0.598926	1.11242	0.642257
19	280.983	173.083	177.466		349.736	265.032	278.141		-68.7534	-91.9496	-100.675		-206.26	-275.849	-302.025		169	-1.84877	0.199485	-0.244179		19	-0.631155	1.07757	0.622134
19.1	280.872	173.096	177.461		349.644	264.997	278.091		-68.7717	-91.9015	-100.629		-206.315	-275.704	-301.888		169.1	-1.85892	0.287625	-0.237702		19.1	-0.603	1.11893	0.646013
19.2	280.765	173.108	177.455		349.551	264.962	278.041		-68.7863	-91.8538	-100.586		-206.359	-275.562	-301.758		169.2	-1.87686	0.287805	-0.22602		19.2	-0.605024	1.13101	0.652986
19.3	280.657	173.119	177.455		349.459	264.926	277.99		-68.802	-91.8076	-100.535		-206.406	-275.423	-301.606		169.3	-1.88857	0.198408	-0.219021		19.3	-0.636395	1.10432	0.637579
19.4	280.548	173.131	177.457		349.366	264.891	277.94		-68.8181	-91.7598	-100.483		-206.454	-275.279	-301.45		169.4	-1.89508	0.203277	-0.222957		19.4	-0.638253	1.10911	0.640346
19.5	280.44	173.142	177.452		349.274	264.856	277.89		-68.8336	-91.7136	-100.438		-206.501	-275.141	-301.315		169.5	-1.90676	0.205512	-0.220647		19.5	-0.640633	1.11701	0.644908
19.6	280.33	173.152	177.447		349.181	264.82	277.84		-68.8515	-91.6681	-100.394		-206.555	-275.004	-301.181		169.6	-1.91848	0.207255	-0.20688		19.6	-0.639368	1.12693	0.650633
19.7	280.222	173.165	177.442		349.089	264.785	277.79		-68.867	-91.6203	-100.348		-206.601	-274.861	-301.044		169.7	-1.92447	0.196995	-0.203037		19.7	-0.643503	1.12723	0.650809
19.8	280.116	173.177	177.438		348.997	264.75	277.74		-68.881	-91.5734	-100.302		-206.643	-274.72	-300.905		169.8	-1.93618	0.197175	-0.205413		19.8	-0.64814	1.13349	0.654423
19.9	280.006	173.187	177.434		348.904	264.715	277.69		-68.8977	-91.5277	-100.256		-206.693	-274.583	-300.768		169.9	-1.9463	0.196809	-0.193209		19.9	-0.647568	1.14152	0.659056
20	279.901	173.198	177.431		348.812	264.679	277.64		-68.911	-91.4811	-100.209		-206.733	-274.443	-300.626		170	-1.95281	0.193866	-0.186732		20	-0.64856	1.14544	0.661318
20.1	279.795	173.209	177.425		348.719	264.644	277.59		-68.9241	-91.4347	-100.164		-206.772	-274.304	-300.493		170.1	-1.96401	0.194568	-0.186504		20.1	-0.651981	1.15211	0.665172
20.2	279.687	173.22	177.42		348.627	264.609	277.54		-68.9401	-91.3888	-100.12		-206.82	-274.166	-300.36		170.2	-1.97621	0.185871	-0.181068		20.2	-0.657137	1.15699	0.667991
20.3	279.477	173.231	177.417		348.534	264.573	277.49		-69.057	-91.3421	-100.072		-207.171	-274.026	-300.217		170.3	-1.98637	0.186573	-0.177195		20.3	-0.658996	1.16384	0.671941
20.4	279.369	173.243	177.417		348.442	264.538	277.44		-69.0733	-91.2948	-100.023		-207.22	-273.884	-300.069		170.4	-1.98975	0.195576	-0.174363		20.4	-0.656179	1.16962	0.675283
20.5	279.265	173.253	177.413		348.35	264.503	277.39		-69.0843	-91.2498	-99.977		-207.253	-273.749	-299.931		170.5	-1.99206	0.194718	-0.17049		20.5	-0.655945	1.17143	0.676327
20.6	279.161	173.262	177.406		348.257	264.468	277.34		-69.0964	-91.2058	-99.934		-207.289	-273.617	-299.802		170.6	-2.00794	0.189141	-0.158316		20.6	-0.65904	1.18103	0.68187
20.7	279.052	173.275	177.4		348.165	264.432	277.289		-69.1123	-91.1573	-99.8893		-207.337	-273.472	-299.668		170.7	-2.02487	0.199737	-0.143511		20.7	-0.656213	1.19765	0.691462
20.8	278.947	173.287	177.396		348.072	264.397	277.239		-69.1248	-91.1099	-99.8431		-207.374	-273.33	-299.529		170.8	-2.02822	0.211863	-0.138075		20.8	-0.651477	1.20506	0.695744
20.9	278.846	173.297	177.393		347.98	264.362	277.189		-69.1339	-91.0651	-99.7965		-207.402	-273.195	-299.389		170.9	-2.03577	0.206841	-0.13212		20.9	-0.653683	1.20886	0.697937
21	278.744	173.307	177.387		347.887	264.326	277.139		-69.1434	-91.019	-99.7519		-207.43	-273.057	-299.256		171	-2.04384	0.208032	-0.125121		21	-0.653643	1.21541	0.70172
21.1	278.639	173.322	177.382		347.795	264.291	277.089		-69.1556	-90.9691	-99.7067		-207.467	-272.907	-299.12		171.1	-2.04459	0.218628	-0.120207		21.1	-0.648723	1.22067	0.704754
21.2	278.534	173.332	177.377		347.703	264.256	277.039		-69.1683	-90.9243	-99.6626		-207.505	-272.773	-298.988		171.2	-2.04798	0.220341	-0.113211		21.2	-0.646949	1.22473	0.707101
21.3	278.432	173.34	177.369		347.61	264.221	276.989		-69.1778	-90.8809	-99.6205		-207.533	-272.643	-298.861		171.3	-2.05084	0.214797	-0.106734		21.3	-0.647592	1.22584	0.707736
21.4	278.33	173.352	177.362		347.518	264.185	276.939		-69.1874	-90.8333	-99.5772		-207.562	-272.5	-298.731		171.4	-2.05628	0.213387	-0.088314		21.4	-0.643735	1.23256	0.711621
21.5	278.223	173.362	177.357		347.425	264.15	276.889		-69.202	-90.7879	-99.5319		-207.606	-272.364	-298.596		171.5	-2.0607	0.216174	-0.08496		21.5	-0.643163	1.23682	0.714081
21.6	278.121	173.371	177.351		347.333	264.115	276.839		-69.2122	-90.7439	-99.4883		-207.636	-272.232	-298.465		171.6	-2.06357	0.217365	-0.092022		21.6	-0.646075	1.23729	0.714352
21.7	278.021	173.381	177.341		347.24	264.079	276.789		-69.2193	-90.6981	-99.4472		-207.658	-272.094	-298.342		171.7	-2.0732	0.214944	-0.077214		21.7	-0.645156	1.24532	0.718985
21.8	277.919	173.392	177.337		347.148	264.044	276.739		-69.2291	-90.6518	-99.4013		-207.687	-271.955	-298.204		171.8	-2.08332	0.215097	-0.069696		21.8	-0.645974	1.2529	0.723362
21.9	277.817	173.402	177.333		347.056	264.009	276.689		-69.2382	-90.6072	-99.3559		-207.715	-271.821	-298.068		171.9	-2.08254	0.22257	-0.073113		21.9	-0.644362	1.25425	0.724139
22	277.717	173.413	177.328		346.963	263.974	276.639		-69.2466	-90.5606	-99.3104		-207.74	-271.682	-297.931		172	-2.08072	0.218556	-0.059346		22	-0.640503	1.25498	0.724563
22.1	277.616	173.423	177.323		346.871	263.938	276.588		-69.2552	-90.5154	-99.2657		-207.766	-271.546	-297.797		172.1	-2.0872	0.215094	-0.042459		22.1	-0.638188	1.26147	0.72831
22.2	277.514	173.432	177.317		346.778	263.903	276.538		-69.2646	-90.4707	-99.221		-207.794	-271.412	-297.663		172.2	-2.09058	0.224097	-0.041739		22.2	-0.636075	1.26663	0.731292
22.3	277.415	173.443	177.318		346.686	263.868	276.488		-69.2708	-90.4245	-99.1704		-207.812	-271.274	-297.511		172.3	-2.09918	0.223758	-0.040809		22.3	-0.638742	1.27167	0.7342
22.4	277.317	173.452	177.315		346.593	263.832	276.438		-69.2766	-90.3802	-99.1228		-207.83	-271.141	-297.368		172.4	-2.11242	0.227553	-0.042009		22.4	-0.642292	1.28028	0.739171
22.5	277.214	173.462	177.312		346.501	263.797	276.388		-69.2869	-90.3355	-99.0762		-207.861	-271.007	-297.228		172.5	-2.12153	0.23919	-0.043725		22.5	-0.642022	1.28908	0.744249
22.6	277.113	173.471	177.309		346.409	263.762	276.338		-69.296	-90.2903	-99.0289		-207.888	-270.871	-297.087		172.6	-2.12075	0.242466	-0.048048		22.6	-0.642111	1.28875	0.744061
22.7	277.011	173.479	177.301		346.316	263.726	276.288		-69.3047	-90.2471	-98.9871		-207.914	-270.741	-296.961		172.7	-2.11109	0.239526	-0.056013		22.7	-0.642526	1.28037	0.739222
22.8	276.909	173.489	177.288		346.224	263.691	276.238		-69.3143	-90.2019	-98.9504		-207.943	-270.606	-296.851		172.8	-2.115	0.239676	-0.05562		22.8	-0.643647	1.28275	0.740597
22.9	276.81	173.5	177.275		346.131	263.656	276.188		-69.3217	-90.1564	-98.9126		-207.965	-270.469	-296.738		172.9	-2.12984	0.24975	-0.055776		22.9	-0.645287	1.2947	0.747496
23	276.709	173.509	177.266		346.039	263.621	276.138		-69.3303	-90.1119	-98.8716		-207.991	-270.336	-296.615		173	-2.13944	0.253548	-0.064785		23	-0.650225	1.29948	0.750256
23.1	276.607	173.519	177.256		345.946	263.585	276.088		-69.3394	-90.0663	-98.8313		-208.018	-270.199	-296.494		173.1	-2.14803	0.246441	-0.068064		23.1	-0.65655	1.30119	0.751245
23.2	276.506	173.528	177.245		345.854	263.55	276.038		-69.3478	-90.0217	-98.7923		-208.043	-270.065	-296.377		173.2	-2.1587	0.246594	-0.066138		23.2	-0.659415	1.3078	0.755059
23.3	276.407	173.537	177.236		345.762	263.515	275.988		-69.355	-89.9779	-98.7511		-208.065	-269.934	-296.253		173.3	-2.1631	0.253545	-0.06942		23.3	-0.659657	1.31199	0.757479
23.4	276.308	173.545	177.226		345.669	263.479	275.937		-69.3611	-89.9341	-98.7112		-208.083	-269.802	-296.134		173.4	-2.16961	0.256299	-0.079437		23.4	-0.664248	1.31444	0.758893
23.5	276.209	173.555	177.217		345.577	263.444	275.887		-69.3681	-89.8894	-98.6702		-208.104	-269.668	-296.011		173.5	-2.17455	0.2544	-0.080634		23.5	-0.666929	1.31634	0.759991
23.6	276.109	173.565	177.214		345.484	263.409	275.837		-69.3755	-89.8441	-98.6236		-208.126	-269.532	-295.871		173.6	-2.18051	0.259236	-0.082353		23.6	-0.667876	1.32107	0.762719
23.7	276.008	173.573	177.211		345.392	263.374	275.787		-69.3842	-89.8008	-98.5761		-208.153	-269.402	-295.728		173.7	-2.18129	0.265146	-0.085635		23.7	-0.66726	1.32287	0.763758
23.8	275.909	173.581	177.205		345.299	263.338	275.737		-69.3909	-89.7574	-98.5321		-208.173	-269.272	-295.596		173.8	-2.17999	0.264258	-0.082146		23.8	-0.66596	1.32258	0.763592
23.9	275.81	173.591	177.198		345.207	263.303	275.687		-69.397	-89.7116	-98.4895		-208.191	-269.135	-295.468		173.9	-2.19118	0.26496	-0.081261		23.9	-0.669162	1.32943	0.767546
24	275.711	173.601	177.192		345.115	263.268	275.637		-69.4039	-89.667	-98.4451		-208.212	-269.001	-295.335		174	-2.20183	0.266673	-0.089229		24	-0.674795	1.33437	0.770398
24.1	275.613	173.607	177.184		345.022	263.232	275.587		-69.4086	-89.6251	-98.4025		-208.226	-268.875	-295.208		174.1	-2.2099	0.266856	-0.101328		24.1	-0.681457	1.33641	0.771577
24.2	275.518	173.614	177.175		344.93	263.197	275.537		-69.4118	-89.5832	-98.3618		-208.235	-268.75	-295.085		174.2	-2.2112	0.262842	-0.09576		24.2	-0.681373	1.33695	0.771887
24.3	275.425	173.626	177.169		344.837	263.162	275.487		-69.4124	-89.5354	-98.318		-208.237	-268.606	-294.954		174.3	-2.20779	0.266148	-0.091749		24.3	-0.677796	1.33704	0.771941
24.4	275.329	173.635	177.162		344.745	263.127	275.437		-69.4161	-89.4915	-98.2752		-208.248	-268.474	-294.826		174.4	-2.20753	0.275151	-0.09399		24.4	-0.675455	1.33959	0.773412
24.5	275.231	173.641	177.153		344.652	263.091	275.387		-69.421	-89.4503	-98.2333		-208.263	-268.351	-294.7		174.5	-2.21195	0.254574	-0.094146		24.5	-0.683842	1.33482	0.770659
24.6	275.135	173.652	177.145		344.56	263.056	275.337		-69.4246	-89.4035	-98.1917		-208.274	-268.211	-294.575		174.6	-2.2226	0.238593	-0.094824		24.6	-0.692943	1.33517	0.77086
24.7	275.038	173.663	177.139		344.468	263.021	275.287		-69.4295	-89.3575	-98.1476		-208.289	-268.072	-294.443		174.7	-2.22754	0.235077	-0.095469		24.7	-0.695978	1.33663	0.771704
24.8	274.939	173.67	177.135		344.375	262.985	275.236		-69.436	-89.3154	-98.101		-208.308	-267.946	-294.303		174.8	-2.22052	0.226383	-0.100311		24.8	-0.698148	1.32849	0.767004
24.9	274.844	173.676	177.125		344.283	262.95	275.186		-69.439	-89.274	-98.0611		-208.317	-267.822	-294.183		174.9	-2.23116	0.219225	-0.105156		24.9	-0.705697	1.33101	0.768458
25	274.75	173.685	177.118		344.19	262.915	275.136		-69.4407	-89.2294	-98.0187		-208.322	-267.688	-294.056		175	-2.24808	0.212586	-0.102708		25	-0.712734	1.33896	0.77305
25.1	274.656	173.693	177.112		344.098	262.879	275.086		-69.4418	-89.1863	-97.9743		-208.325	-267.559	-293.923		175.1	-2.25511	0.205455	-0.101304		25.1	-0.716986	1.34085	0.774143
25.2	274.567	173.699	177.103		344.005	262.844	275.036		-69.4385	-89.1451	-97.9331		-208.316	-267.435	-293.799		175.2	-2.25378	0.192567	-0.100938		25.2	-0.720716	1.33576	0.771199
25.3	274.473	173.709	177.096		343.913	262.809	274.986		-69.4395	-89.1001	-97.8903		-208.318	-267.3	-293.671		175.3	-2.25456	0.181794	-0.095337		25.3	-0.722701	1.33385	0.770096
25.4	274.375	173.72	177.088		343.821	262.774	274.936		-69.4458	-89.0539	-97.8479		-208.337	-267.162	-293.544		175.4	-2.25847	0.178278	-0.093411		25.4	-0.724533	1.33535	0.770966
25.5	274.279	173.73	177.081		343.728	262.738	274.886		-69.449	-89.0087	-97.8049		-208.347	-267.026	-293.415		175.5	-2.25817	0.17271	-0.092007		25.5	-0.725824	1.33364	0.769977
25.6	274.185	173.738	177.074		343.636	262.703	274.836		-69.4505	-88.9651	-97.7618		-208.351	-266.895	-293.285		175.6	-2.26416	0.155655	-0.091644		25.6	-0.733384	1.33145	0.768712
25.7	274.091	173.746	177.065		343.543	262.668	274.786		-69.4524	-88.9214	-97.7204		-208.357	-266.764	-293.161		175.7	-2.27171	0.143811	-0.086592		25.7	-0.738165	1.33308	0.769654
25.8	273.995	173.752	177.057		343.451	262.632	274.736		-69.4558	-88.8802	-97.6788		-208.367	-266.641	-293.036		175.8	-2.26778	0.140844	-0.084147		25.8	-0.737027	1.33043	0.768126
25.9	273.901	173.759	177.05		343.358	262.597	274.686		-69.4574	-88.8377	-97.6359		-208.372	-266.513	-292.908		175.9	-2.26283	0.124314	-0.089508		25.9	-0.742676	1.32083	0.762581
26	273.811	173.769	177.041		343.266	262.562	274.636		-69.4552	-88.7926	-97.5946		-208.366	-266.378	-292.784		176	-2.26778	0.110415	-0.093801		26	-0.750388	1.31806	0.760982
26.1	273.718	173.777	177.032		343.174	262.527	274.585		-69.4558	-88.7497	-97.5534		-208.368	-266.249	-292.66		176.1	-2.27221	0.105858	-0.092397		26.1	-0.752915	1.31947	0.761798
26.2	273.625	173.783	177.024		343.081	262.491	274.535		-69.4561	-88.7084	-97.5112		-208.368	-266.125	-292.533		176.2	-2.27556	0.094563	-0.182103		26.2	-0.7877	1.29593	0.748205
26.3	273.534	173.79	177.014		342.989	262.456	274.485		-69.4551	-88.6665	-97.471		-208.365	-265.999	-292.413		176.3	-2.27894	0.086361	-0.181737		26.3	-0.79144	1.29517	0.747768
26.4	273.442	173.799	177.006		342.896	262.421	274.435		-69.4538	-88.6216	-97.4292		-208.361	-265.865	-292.288		176.4	-2.27712	0.081804	-0.172524		26.4	-0.789281	1.29477	0.747535
26.5	273.351	173.807	177		342.804	262.385	274.385		-69.453	-88.5785	-97.3849		-208.359	-265.736	-292.155		176.5	-2.27631	0.069468	-0.174762		26.5	-0.793869	1.28963	0.744567
26.6	273.259	173.814	176.994		342.711	262.35	274.335		-69.4524	-88.536	-97.3416		-208.357	-265.608	-292.025		176.6	-2.27449	0.052935	-0.185823		26.6	-0.80246	1.28039	0.739236
26.7	273.172	173.824	176.985		342.619	262.315	274.285		-69.4467	-88.4909	-97.3		-208.34	-265.473	-291.9		176.7	-2.2784	0.04164	-0.181812		26.7	-0.806189	1.27985	0.738924
26.8	273.082	173.831	176.976		342.526	262.28	274.235		-69.4442	-88.4484	-97.2586		-208.333	-265.345	-291.776		176.8	-2.28123	0.038124	-0.180408		26.8	-0.807838	1.28066	0.739392
26.9	272.989	173.837	176.967		342.434	262.244	274.185		-69.4453	-88.407	-97.2176		-208.336	-265.221	-291.653		176.9	-2.27733	0.033597	-0.182127		26.9	-0.808619	1.2765	0.73699
27	272.899	173.844	176.957		342.342	262.209	274.135		-69.4424	-88.3646	-97.1777		-208.327	-265.094	-291.533		177	-2.27498	0.022272	-0.180201		27	-0.810971	1.27191	0.734336
27.1	272.81	173.851	176.947		342.249	262.174	274.085		-69.4388	-88.3231	-97.1377		-208.317	-264.969	-291.413		177.1	-2.2799	0.009906	-0.178794		27.1	-0.816263	1.27105	0.733844
27.2	272.718	173.856	176.939		342.157	262.138	274.035		-69.4389	-88.2824	-97.0956		-208.317	-264.847	-291.287		177.2	-2.28224	0.004338	-0.175278		27.2	-0.817728	1.27148	0.734091
27.3	272.626	173.861	176.932		342.064	262.103	273.985		-69.4388	-88.2421	-97.0528		-208.316	-264.726	-291.159		177.3	-2.27938	-0.006987	-0.17127		27.3	-0.819212	1.26721	0.731622
27.4	272.537	173.869	176.922		341.972	262.068	273.935		-69.4345	-88.1986	-97.0127		-208.304	-264.596	-291.038		177.4	-2.27545	-0.0162	-0.168822		27.4	-0.820156	1.26263	0.728978
27.5	272.447	173.878	176.911		341.879	262.032	273.884		-69.4327	-88.1548	-96.9739		-208.298	-264.464	-290.922		177.5	-2.27779	-0.023361	-0.172623		27.5	-0.824591	1.26072	0.727875
27.6	272.358	173.883	176.901		341.787	261.997	273.834		-69.4291	-88.1138	-96.9339		-208.287	-264.341	-290.802		177.6	-2.27545	-0.038301	-0.172779		27.6	-0.828842	1.2546	0.724343
27.7	272.269	173.89	176.893		341.695	261.962	273.784		-69.4261	-88.0723	-96.8914		-208.278	-264.217	-290.674		177.7	-2.26214	-0.045981	-0.157317		27.7	-0.821813	1.2486	0.720881
27.8	272.177	173.896	176.884		341.602	261.927	273.734		-69.4253	-88.0302	-96.8505		-208.276	-264.091	-290.552		177.8	-2.25876	-0.054183	-0.14703		27.8	-0.81999	1.24687	0.719883
27.9	272.089	173.903	176.876		341.51	261.891	273.684		-69.421	-87.9881	-96.8081		-208.263	-263.964	-290.424		177.9	-2.26006	-0.063396	-0.146145		27.9	-0.8232	1.24504	0.718827
28	272.002	173.908	176.868		341.417	261.856	273.634		-69.4153	-87.9483	-96.766		-208.246	-263.845	-290.298		178	-2.2598	-0.065868	-0.15099		28	-0.825553	1.24282	0.717545
28.1	271.916	173.914	176.858		341.325	261.821	273.584		-69.4093	-87.9068	-96.726		-208.228	-263.72	-290.178		178.1	-2.26315	-0.077685	-0.150105		28.1	-0.830315	1.2414	0.716725
28.2	271.827	173.921	176.848		341.232	261.785	273.534		-69.4058	-87.8646	-96.686		-208.217	-263.594	-290.058		178.2	-2.26185	-0.092655	-0.139326		28.2	-0.831278	1.23913	0.715414
28.3	271.736	173.926	176.838		341.14	261.75	273.484		-69.4041	-87.8241	-96.6456		-208.212	-263.472	-289.937		178.3	-2.25274	-0.09666	-0.140526		28.3	-0.829976	1.23235	0.711496
28.4	271.649	173.933	176.83		341.048	261.715	273.434		-69.3983	-87.7818	-96.6037		-208.195	-263.345	-289.811		178.4	-2.25037	-0.105384	-0.14016		28.4	-0.831971	1.22849	0.70927
28.5	271.564	173.941	176.819		340.955	261.68	273.384		-69.3912	-87.7391	-96.5646		-208.174	-263.217	-289.694		178.5	-2.24699	-0.115146	-0.130917		28.5	-0.831016	1.22629	0.707999
28.6	271.475	173.946	176.809		340.863	261.644	273.334		-69.388	-87.6984	-96.5244		-208.164	-263.095	-289.573		178.6	-2.24308	-0.119673	-0.135759		28.6	-0.832838	1.22133	0.705137
28.7	271.383	173.952	176.803		340.77	261.609	273.284		-69.3872	-87.6572	-96.4809		-208.162	-262.972	-289.443		178.7	-2.24279	-0.125271	-0.142161		28.7	-0.836741	1.2177	0.703042
28.8	271.294	173.957	176.791		340.678	261.574	273.233		-69.3838	-87.6169	-96.4421		-208.151	-262.851	-289.326		178.8	-2.24201	-0.13917	-0.132948		28.8	-0.838043	1.21588	0.701986
28.9	271.208	173.964	176.779		340.585	261.538	273.183		-69.3774	-87.574	-96.4047		-208.132	-262.722	-289.214		178.9	-2.24227	-0.149976	-0.122691		28.9	-0.838313	1.21594	0.702024
29	271.121	173.971	176.769		340.493	261.503	273.133		-69.3716	-87.5317	-96.364		-208.115	-262.595	-289.092		179	-2.23834	-0.155022	-0.120765		29	-0.838042	1.21281	0.700218
29.1	271.034	173.973	176.76		340.401	261.468	273.083		-69.3666	-87.4945	-96.3232		-208.1	-262.484	-288.969		179.1	-2.23443	-0.162705	-0.115686		29.1	-0.837608	1.20991	0.698544
29.2	270.948	173.981	176.751		340.308	261.433	273.033		-69.3605	-87.4513	-96.2819		-208.081	-262.354	-288.846		179.2	-2.23938	-0.168303	-0.099183		29.2	-0.835622	1.21618	0.702163
29.3	270.866	173.99	176.743		340.216	261.397	272.983		-69.3498	-87.4068	-96.2402		-208.049	-262.22	-288.721		179.3	-2.24586	-0.175431	-0.097776		29.3	-0.839689	1.2184	0.703443
29.4	270.785	173.994	176.732		340.123	261.362	272.933		-69.3387	-87.3678	-96.2007		-208.016	-262.103	-288.602		179.4	-2.23727	-0.183633	-0.106263		29.4	-0.842388	1.20862	0.697798
29.5	270.7	173.999	176.722		340.031	261.327	272.883		-69.3312	-87.3275	-96.161		-207.994	-261.983	-288.483		179.5	-2.2266	-0.194928	-0.096006		29.5	-0.839177	1.20256	0.694298
29.6	270.614	174.006	176.713		339.938	261.291	272.833		-69.3245	-87.2856	-96.1196		-207.973	-261.857	-288.359		179.6	-2.22683	-0.199485	-0.084708		29.6	-0.837007	1.20499	0.6957
29.7	270.527	174.011	176.704		339.846	261.256	272.783		-69.3188	-87.2451	-96.0788		-207.956	-261.735	-288.236		179.7	-2.2224	-0.202452	-0.092124		29.7	-0.838993	1.19934	0.692438
29.8	270.439	174.015	176.695		339.754	261.221	272.733		-69.3147	-87.2058	-96.0375		-207.944	-261.618	-288.113		179.8	-2.2159	-0.209091	-0.091239		29.8	-0.838742	1.19411	0.689417
29.9	270.354	174.019	176.685		339.661	261.185	272.683		-69.3075	-87.1664	-95.9981		-207.923	-261.499	-287.994		179.9	-2.21665	-0.213126	-0.073695		29.9	-0.834489	1.19901	0.69225
30	270.271	174.026	176.675		339.569	261.15	272.633		-69.298	-87.1243	-95.9579		-207.894	-261.373	-287.874		180	-2.21743	-0.219216	-0.06552		30	-0.834055	1.2005	0.693109
30.1	270.185	174.03	176.666		339.476	261.115	272.583		-69.2908	-87.0847	-95.917		-207.872	-261.254	-287.751		180.1	-2.2156	-0.227418	-0.065679		30.1	-0.836234	1.1973	0.691264
30.2	270.101	174.033	176.654		339.384	261.08	272.532		-69.2827	-87.0463	-95.8782		-207.848	-261.139	-287.635		180.2	-2.20181	-0.237672	-0.061668		30.2	-0.833717	1.18807	0.685931
30.3	270.023	174.039	176.645		339.291	261.044	272.482		-69.2687	-87.0053	-95.8379		-207.806	-261.016	-287.514		180.3	-2.18903	-0.251079	-0.049851		30.3	-0.829985	1.18126	0.681998
30.4	269.945	174.047	176.632		339.199	261.009	272.432		-69.2544	-86.962	-95.7999		-207.763	-260.886	-287.4		180.4	-2.19761	-0.257169	-0.048417		30.4	-0.8344	1.18518	0.684266
30.5	269.864	174.053	176.622		339.107	260.974	272.382		-69.243	-86.9208	-95.7604		-207.729	-260.762	-287.281		180.5	-2.20569	-0.262767	-0.064191		30.5	-0.844215	1.18324	0.683145
30.6	269.783	174.056	176.612		339.014	260.938	272.332		-69.2309	-86.8827	-95.7206		-207.693	-260.648	-287.162		180.6	-2.22778	-0.284505	-0.08205		30.6	-0.864779	1.18473	0.684003
30.7	269.701	174.06	176.602		338.922	260.903	272.282		-69.2202	-86.8429	-95.6804		-207.661	-260.529	-287.041		180.7	-2.27074	-0.3135	-0.114486		30.7	-0.899574	1.19162	0.687984
30.8	269.613	174.065	176.595		338.829	260.868	272.232		-69.2158	-86.8029	-95.6375		-207.647	-260.409	-286.912		180.8	-2.3215	-0.34461	-0.163584		30.8	-0.943231	1.19704	0.691113
30.9	269.526	174.07	176.583		338.737	260.833	272.182		-69.2107	-86.7624	-95.5985		-207.632	-260.287	-286.795		180.9	-2.38056	-0.39912	-0.219969		30.9	-0.999884	1.19905	0.692274
31	269.44	174.075	176.57		338.644	260.797	272.132		-69.2045	-86.7225	-95.5618		-207.613	-260.167	-286.685		181	-2.4433	-0.473442	-0.285174		31	-1.0673	1.19536	0.69014
31.1	269.351	174.08	176.558		338.552	260.762	272.082		-69.2011	-86.682	-95.5237		-207.603	-260.046	-286.571		181.1	-2.5102	-0.55242	-0.350931		31.1	-1.13785	1.19275	0.688636
31.2	269.265	174.086	176.551		338.46	260.727	272.032		-69.1947	-86.6411	-95.4807		-207.584	-259.923	-286.442		181.2	-2.58436	-0.628824	-0.422937		31.2	-1.21204	1.19292	0.688731
31.3	269.18	174.088	176.542		338.367	260.691	271.982		-69.1868	-86.6032	-95.4395		-207.56	-259.81	-286.319		181.3	-2.65543	-0.710958	-0.494421		31.3	-1.28694	1.19009	0.687097
31.4	269.098	174.095	176.528		338.275	260.656	271.932		-69.1772	-86.5615	-95.4035		-207.532	-259.685	-286.21		181.4	-2.73795	-0.795663	-0.564864		31.4	-1.36616	1.1936	0.689125
31.5	269.013	174.1	176.517		338.182	260.621	271.881		-69.1694	-86.521	-95.3649		-207.508	-259.563	-286.095		181.5	-2.83242	-0.881439	-0.648843		31.5	-1.45423	1.1992	0.692357
31.6	268.928	174.103	176.507		338.09	260.586	271.831		-69.1622	-86.4821	-95.324		-207.487	-259.446	-285.972		181.6	-2.92327	-0.97812	-0.733833		31.6	-1.54507	1.19979	0.692697
31.7	268.849	174.109	176.495		337.997	260.55	271.781		-69.1488	-86.4412	-95.2864		-207.446	-259.324	-285.859		181.7	-3.03339	-1.08264	-0.826662		31.7	-1.64756	1.20696	0.696841
31.8	268.766	174.112	176.485		337.905	260.515	271.731		-69.1395	-86.4028	-95.2461		-207.418	-259.208	-285.738		181.8	-3.15701	-1.18661	-0.924699		31.8	-1.7561	1.22026	0.70452
31.9	268.681	174.115	176.477		337.813	260.48	271.681		-69.1312	-86.3648	-95.2041		-207.394	-259.094	-285.612		181.9	-3.28483	-1.29998	-1.03159		31.9	-1.87213	1.23077	0.710585
32	268.596	174.121	176.465		337.72	260.444	271.631		-69.1241	-86.3232	-95.1659		-207.372	-258.97	-285.498		182	-3.43763	-1.43365	-1.13899		32	-2.00343	1.25077	0.722131
32.1	268.509	174.127	176.455		337.628	260.409	271.581		-69.1188	-86.2824	-95.126		-207.357	-258.847	-285.378		182.1	-3.60242	-1.57094	-1.25109		32.1	-2.14148	1.27527	0.73628
32.2	268.425	174.13	176.445		337.535	260.374	271.531		-69.1099	-86.2434	-95.0858		-207.33	-258.73	-285.258		182.2	-3.78122	-1.7067	-1.38089		32.2	-2.2896	1.30201	0.751718
32.3	268.344	174.135	176.435		337.443	260.339	271.481		-69.0987	-86.2033	-95.046		-207.296	-258.61	-285.138		182.3	-3.97152	-1.85648	-1.51325		32.3	-2.44709	1.33131	0.768631
32.4	268.265	174.14	176.423		337.35	260.303	271.431		-69.0852	-86.163	-95.0074		-207.256	-258.489	-285.022		182.4	-4.16806	-2.02296	-1.64669		32.4	-2.61257	1.36017	0.785294
32.5	268.185	174.146	176.412		337.258	260.268	271.381		-69.0728	-86.1223	-94.9684		-207.218	-258.367	-284.905		182.5	-4.3854	-2.19617	-1.7895		32.5	-2.79036	1.39623	0.806114
32.6	268.102	174.148	176.402		337.166	260.233	271.331		-69.0638	-86.0847	-94.9291		-207.191	-258.254	-284.787		182.6	-4.62099	-2.36785	-1.94585		32.6	-2.97823	1.43823	0.830363
32.7	268.018	174.151	176.39		337.073	260.197	271.281		-69.0549	-86.0463	-94.8908		-207.165	-258.139	-284.673		182.7	-4.8571	-2.55255	-2.10116		32.7	-3.17027	1.47817	0.85342
32.8	267.938	174.157	176.379		336.981	260.162	271.231		-69.0423	-86.0053	-94.8517		-207.127	-258.016	-284.555		182.8	-5.10099	-2.74347	-2.25751		32.8	-3.36732	1.52093	0.878111
32.9	267.856	174.159	176.368		336.888	260.127	271.18		-69.0323	-85.9674	-94.812		-207.097	-257.902	-284.436		182.9	-5.36781	-2.93337	-2.41018		32.9	-3.57046	1.57839	0.911282
33	267.772	174.162	176.36		336.796	260.091	271.13		-69.0238	-85.9297	-94.7703		-207.072	-257.789	-284.311		183	-5.63308	-3.13522	-2.57069		33	-3.77966	1.62973	0.940927
33.1	267.691	174.166	176.348		336.703	260.056	271.08		-69.0126	-85.8901	-94.7325		-207.038	-257.67	-284.198		183.1	-5.90196	-3.34439	-2.74214		33.1	-3.99616	1.67771	0.968628
33.2	267.612	174.17	176.325		336.611	260.021	271.03		-68.999	-85.851	-94.7057		-206.997	-257.553	-284.117		183.2	-6.19013	-3.54884	-2.90942		33.2	-4.21613	1.73917	1.00411
33.3	267.529	174.173	176.314		336.519	259.986	270.98		-68.9895	-85.8131	-94.6666		-206.969	-257.439	-284		183.3	-6.48091	-3.75332	-3.08503		33.3	-4.43975	1.799	1.03865
33.4	267.446	174.177	176.3		336.426	259.95	270.93		-68.9804	-85.7738	-94.6304		-206.941	-257.321	-283.891		183.4	-6.77322	-3.96458	-3.26168		33.4	-4.66649	1.85802	1.07273
33.5	267.367	174.182	176.288		336.334	259.915	270.88		-68.9666	-85.7326	-94.5919		-206.9	-257.198	-283.776		183.5	-7.06816	-4.18361	-3.42581		33.5	-4.89253	1.92187	1.10959
33.6	267.285	174.186	176.28		336.241	259.88	270.83		-68.9559	-85.6937	-94.5497		-206.868	-257.081	-283.649		183.6	-7.38185	-4.40527	-3.59049		33.6	-5.12587	1.99576	1.15225
33.7	267.203	174.187	176.268		336.149	259.844	270.78		-68.9454	-85.657	-94.5116		-206.836	-256.971	-283.535		183.7	-7.69186	-4.61232	-3.77027		33.7	-5.35815	2.06444	1.1919
33.8	267.126	174.192	176.256		336.056	259.809	270.73		-68.9305	-85.617	-94.4742		-206.792	-256.851	-283.423		183.8	-7.99513	-4.82253	-3.94692		33.8	-5.58819	2.12995	1.22973
33.9	267.048	174.196	176.246		335.964	259.774	270.68		-68.9157	-85.5777	-94.4335		-206.747	-256.733	-283.3		183.9	-8.3135	-5.04885	-4.11108		33.9	-5.82447	2.20596	1.27361
34	266.972	174.198	176.238		335.872	259.739	270.63		-68.8992	-85.5405	-94.3921		-206.698	-256.622	-283.176		184	-8.63444	-5.27468	-4.28252		34	-6.06388	2.28077	1.31681
34.1	266.898	174.202	176.226		335.779	259.703	270.58		-68.8811	-85.5018	-94.3535		-206.643	-256.505	-283.06		184.1	-8.95177	-5.4927	-4.45293		34.1	-6.29913	2.35534	1.35986
34.2	266.82	174.206	176.213		335.687	259.668	270.529		-68.8666	-85.4623	-94.3162		-206.6	-256.387	-282.949		184.2	-9.27431	-5.71225	-4.62383		34.2	-6.53679	2.43242	1.40436
34.3	266.741	174.211	176.206		335.594	259.633	270.479		-68.8529	-85.4215	-94.2733		-206.559	-256.264	-282.82		184.3	-9.60882	-5.93235	-4.80256		34.3	-6.78124	2.51306	1.45092
34.4	266.665	174.214	176.197		335.502	259.597	270.429		-68.8372	-85.3834	-94.2326		-206.512	-256.15	-282.698		184.4	-9.94642	-6.14149	-4.9787		34.4	-7.0222	2.59833	1.50015
34.5	266.586	174.215	176.181		335.409	259.562	270.379		-68.8232	-85.3469	-94.1985		-206.47	-256.041	-282.595		184.5	-10.2742	-6.35065	-5.1465		34.5	-7.25711	2.68132	1.54806
34.6	266.51	174.219	176.17		335.317	259.527	270.329		-68.8072	-85.3074	-94.1595		-206.421	-255.922	-282.478		184.6	-10.6061	-6.5718	-5.30961		34.6	-7.49583	2.76649	1.59724
34.7	266.435	174.222	176.161		335.225	259.492	270.279		-68.7899	-85.2692	-94.1186		-206.37	-255.808	-282.356		184.7	-10.9437	-6.79812	-5.4795		34.7	-7.74043	2.85136	1.64624
34.8	266.358	174.225	176.145		335.132	259.456	270.229		-68.7745	-85.2313	-94.0842		-206.323	-255.694	-282.252		184.8	-11.2782	-7.01665	-5.64675		34.8	-7.98053	2.93685	1.69559
34.9	266.282	174.229	176.132		335.04	259.421	270.179		-68.7579	-85.192	-94.0471		-206.274	-255.576	-282.141		184.9	-11.6169	-7.23673	-5.80466		34.9	-8.21942	3.02815	1.7483
35	266.205	174.234	176.123		334.947	259.386	270.129		-68.7425	-85.1515	-94.0055		-206.228	-255.455	-282.017		185	-11.9607	-7.4459	-5.97142		35	-8.45934	3.12061	1.80169
35.1	266.129	174.236	176.11		334.855	259.35	270.079		-68.7263	-85.1147	-93.9687		-206.179	-255.344	-281.906		185.1	-12.2973	-7.65191	-6.14495		35.1	-8.69805	3.20682	1.85146
35.2	266.052	174.236	176.097		334.762	259.315	270.029		-68.71	-85.0788	-93.9318		-206.13	-255.237	-281.795		185.2	-12.6292	-7.85899	-6.30026		35.2	-8.92949	3.29748	1.9038
35.3	265.976	174.241	176.087		334.67	259.28	269.979		-68.6935	-85.0389	-93.8918		-206.08	-255.117	-281.675		185.3	-12.9762	-8.06868	-6.45712		35.3	-9.16733	3.39556	1.96043
35.4	265.9	174.243	176.077		334.577	259.244	269.929		-68.6772	-85.0017	-93.8521		-206.032	-255.005	-281.556		185.4	-13.3294	-8.28094	-6.62125		35.4	-9.41055	3.49385	2.01717
35.5	265.824	174.246	176.066		334.485	259.209	269.879		-68.6611	-84.9631	-93.8128		-205.983	-254.889	-281.438		185.5	-13.6728	-8.48907	-6.78905		35.5	-9.65031	3.58579	2.07026
35.6	265.749	174.249	176.055		334.393	259.174	269.828		-68.6439	-84.9245	-93.7736		-205.932	-254.773	-281.321		185.6	-14.013	-8.70289	-6.95321		35.6	-9.8897	3.67649	2.12262
35.7	265.673	174.251	176.043		334.3	259.139	269.778		-68.6271	-84.8871	-93.735		-205.881	-254.661	-281.205		185.7	-14.3657	-8.91675	-7.10643		35.7	-10.1296	3.77859	2.18157
35.8	265.597	174.256	176.03		334.208	259.103	269.728		-68.6108	-84.8477	-93.698		-205.833	-254.543	-281.094		185.8	-14.7169	-9.11756	-7.26278		35.8	-10.3658	3.88066	2.2405
35.9	265.519	174.257	176.018		334.115	259.068	269.678		-68.596	-84.811	-93.6607		-205.788	-254.433	-280.982		185.9	-15.0592	-9.32152	-7.42694		35.9	-10.6026	3.97413	2.29446
36	265.444	174.259	176.005		334.023	259.033	269.628		-68.5785	-84.7741	-93.6235		-205.736	-254.322	-280.87		186	-15.402	-9.53537	-7.59419		36	-10.8439	4.06507	2.34697
36.1	265.37	174.262	175.994		333.93	258.997	269.578		-68.56	-84.7357	-93.5842		-205.68	-254.207	-280.753		186.1	-15.7506	-9.73566	-7.74689		36.1	-11.0777	4.16722	2.40595
36.2	265.294	174.264	175.985		333.838	258.962	269.528		-68.5443	-84.698	-93.5431		-205.633	-254.094	-280.629		186.2	-16.1007	-9.93597	-7.89387		36.2	-11.3102	4.27254	2.46675
36.3	265.218	174.267	175.972		333.746	258.927	269.478		-68.5275	-84.6601	-93.5063		-205.583	-253.98	-280.519		186.3	-16.4446	-10.1435	-8.04658		36.3	-11.5449	4.37087	2.52353
36.4	265.146	174.269	175.96		333.653	258.892	269.428		-68.5071	-84.6222	-93.468		-205.521	-253.867	-280.404		186.4	-16.7947	-10.3449	-8.19616		36.4	-11.7786	4.47498	2.58363
36.5	265.072	174.271	175.949		333.561	258.856	269.378		-68.489	-84.5855	-93.4288		-205.467	-253.757	-280.287		186.5	-17.1464	-10.5358	-8.35302		36.5	-12.0118	4.57873	2.64353
36.6	264.997	174.273	175.936		333.468	258.821	269.328		-68.471	-84.548	-93.3913		-205.413	-253.644	-280.174		186.6	-17.4892	-10.7361	-8.51718		36.6	-12.2475	4.67307	2.698
36.7	264.924	174.277	175.926		333.376	258.786	269.278		-68.4522	-84.5087	-93.3521		-205.356	-253.526	-280.056		186.7	-17.8378	-10.9406	-8.66048		36.7	-12.4796	4.7783	2.75875
36.8	264.849	174.281	175.912		333.283	258.75	269.228		-68.4345	-84.4691	-93.3154		-205.304	-253.407	-279.946		186.8	-18.1905	-11.13	-8.80017		36.8	-12.7069	4.88976	2.8231
36.9	264.774	174.283	175.9		333.191	258.715	269.178		-68.4171	-84.4322	-93.2771		-205.251	-253.297	-279.831		186.9	-18.5396	-11.3214	-8.95808		36.9	-12.9397	4.99153	2.88186
37	264.699	174.284	175.889		333.099	258.68	269.127		-68.3998	-84.3959	-93.2385		-205.199	-253.188	-279.716		187	-18.8793	-11.5212	-9.10245		37	-13.1677	5.09213	2.93994
37.1	264.626	174.287	175.878		333.006	258.645	269.077		-68.3799	-84.3573	-93.1992		-205.14	-253.072	-279.598		187.1	-19.2216	-11.7205	-9.24214		37.1	-13.3947	5.19614	2.99999
37.2	264.554	174.288	175.869		332.914	258.609	269.027		-68.3602	-84.3209	-93.1587		-205.081	-252.963	-279.476		187.2	-20.0242	-11.9145	-9.39328		37.2	-13.7773	5.55485	3.2071
37.3	264.479	174.288	175.854		332.821	258.574	268.977		-68.3424	-84.2855	-93.1232		-205.027	-252.856	-279.37		187.3	-19.9177	-12.1029	-9.54491		37.3	-13.8552	5.40384	3.11991
37.4	264.407	174.291	175.842		332.729	258.539	268.927		-68.3218	-84.2481	-93.0856		-204.965	-252.744	-279.257		187.4	-20.2637	-12.2949	-9.68148		37.4	-14.08	5.51232	3.18254
37.5	264.336	174.294	175.831		332.636	258.503	268.877		-68.3002	-84.2097	-93.0463		-204.901	-252.629	-279.139		187.5	-20.6179	-12.4821	-9.82585		37.5	-14.3086	5.6231	3.2465
37.6	264.262	174.293	175.818		332.544	258.468	268.827		-68.2817	-84.1749	-93.0085		-204.845	-252.525	-279.026		187.6	-20.9613	-12.6658	-9.97595		37.6	-14.5343	5.72608	3.30595
37.7	264.188	174.293	175.806		332.452	258.433	268.777		-68.2633	-84.1393	-92.9706		-204.79	-252.418	-278.912		187.7	-21.2984	-12.8593	-10.1136		37.7	-14.7571	5.82892	3.36533
37.8	264.115	174.297	175.796		332.359	258.397	268.727		-68.2438	-84.1002	-92.9308		-204.731	-252.301	-278.792		187.8	-22.103	-13.0487	-10.247		37.8	-15.1329	6.19671	3.57767
37.9	264.043	174.299	175.787		332.267	258.362	268.677		-68.2241	-84.0632	-92.8899		-204.672	-252.189	-278.67		187.9	-22.4443	-13.2224	-10.3841		37.9	-15.3503	6.3054	3.64042
38	263.969	174.299	175.775		332.174	258.327	268.627		-68.2058	-84.0282	-92.852		-204.617	-252.085	-278.556		188	-22.7913	-13.4071	-10.5248		38	-15.5744	6.41402	3.70314
38.1	263.895	174.301	175.76		332.082	258.292	268.577		-68.1867	-83.991	-92.8166		-204.56	-251.973	-278.45		188.1	-23.1341	-13.6027	-10.6634		38.1	-15.8001	6.51926	3.76389
38.2	263.823	174.306	175.749		331.989	258.256	268.527		-68.1665	-83.9507	-92.7777		-204.5	-251.852	-278.333		188.2	-23.4733	-13.7931	-10.7948		38.2	-16.0204	6.62622	3.82565
38.3	263.749	174.309	175.738		331.897	258.221	268.476		-68.1477	-83.9119	-92.738		-204.443	-251.736	-278.214		188.3	-23.8151	-13.9841	-10.9313		38.3	-16.2435	6.7325	3.88701
38.4	263.678	174.31	175.725		331.805	258.186	268.426		-68.1267	-83.8759	-92.7018		-204.38	-251.628	-278.105		188.4	-24.1564	-14.1667	-11.0747		38.4	-16.4659	6.83722	3.94747
38.5	263.607	174.313	175.711		331.712	258.15	268.376		-68.1053	-83.8377	-92.665		-204.316	-251.513	-277.995		188.5	-24.506	-14.343	-11.2076		38.5	-16.6855	6.95177	4.0136
38.6	263.535	174.315	175.7		331.62	258.115	268.326		-68.0852	-83.8003	-92.6258		-204.256	-251.401	-277.877		188.6	-24.8478	-14.5204	-11.3363		38.6	-16.9015	7.06342	4.07807
38.7	263.462	174.313	175.688		331.527	258.08	268.276		-68.0657	-83.7671	-92.5877		-204.197	-251.301	-277.763		188.7	-25.1828	-14.6989	-11.4651		38.7	-17.1156	7.17107	4.14022
38.8	263.389	174.312	175.675		331.435	258.045	268.226		-68.0455	-83.7325	-92.5515		-204.136	-251.198	-277.655		188.8	-25.5204	-14.8705	-11.6006		38.8	-17.3305	7.27865	4.20233
38.9	263.319	174.314	175.661		331.342	258.009	268.176		-68.0235	-83.6951	-92.5146		-204.07	-251.085	-277.544		188.9	-25.8617	-15.0495	-11.733		38.9	-17.5481	7.3883	4.26564
39	263.245	174.318	175.65		331.25	257.974	268.126		-68.0052	-83.656	-92.4758		-204.015	-250.968	-277.428		189	-26.1946	-15.2285	-11.8623		39	-17.7618	7.49449	4.32694
39.1	263.172	174.319	175.637		331.158	257.939	268.076		-67.9853	-83.62	-92.4393		-203.956	-250.86	-277.318		189.1	-26.5364	-15.3985	-11.9952		39.1	-17.9767	7.60571	4.39116
39.2	263.104	174.319	175.623		331.065	257.903	268.026		-67.9616	-83.5846	-92.4024		-203.885	-250.754	-277.207		189.2	-26.8803	-15.5728	-12.1198		39.2	-18.191	7.7207	4.45755
39.3	263.034	174.32	175.614		330.973	257.868	267.976		-67.9391	-83.5483	-92.3614		-203.817	-250.645	-277.084		189.3	-27.2158	-15.7565	-12.2407		39.3	-18.4043	7.83084	4.52114
39.4	262.963	174.321	175.604		330.88	257.833	267.926		-67.9176	-83.5123	-92.3217		-203.753	-250.537	-276.965		189.4	-27.5519	-15.9349	-12.3788		39.4	-18.6219	7.93537	4.58149
39.5	262.889	174.321	175.588		330.788	257.798	267.876		-67.8988	-83.477	-92.2876		-203.696	-250.431	-276.863		189.5	-27.8838	-16.1061	-12.5169		39.5	-18.8356	8.03882	4.64121
39.6	262.818	174.323	175.576		330.695	257.762	267.825		-67.8775	-83.4391	-92.2495		-203.632	-250.317	-276.748		189.6	-28.2209	-16.2788	-12.6358		39.6	-19.0452	8.1525	4.70685
39.7	262.751	174.326	175.568		330.603	257.727	267.775		-67.8519	-83.4005	-92.2072		-203.556	-250.201	-276.622		189.7	-28.5512	-16.4452	-12.7604		39.7	-19.2523	8.26117	4.76959
39.8	262.678	174.324	175.557		330.511	257.692	267.725		-67.8327	-83.3673	-92.1688		-203.498	-250.102	-276.506		189.8	-28.8831	-16.6112	-12.8917		39.8	-19.462	8.36819	4.83137
39.9	262.606	174.325	175.542		330.418	257.656	267.675		-67.8118	-83.3313	-92.1336		-203.435	-249.994	-276.401		189.9	-29.215	-16.7844	-13.0127		39.9	-19.6707	8.47803	4.89479
40	262.538	174.33	175.528		330.326	257.621	267.625		-67.7874	-83.2908	-92.0971		-203.362	-249.872	-276.291		190	-29.5459	-16.954	-13.1258		40	-19.8752	8.59096	4.96
40.1	262.468	174.331	175.519		330.233	257.586	267.575		-67.7656	-83.2546	-92.0557		-203.297	-249.764	-276.167		190.1	-29.8778	-17.1225	-13.2441		40.1	-20.0815	8.70263	5.02447
40.2	262.398	174.33	175.508		330.141	257.551	267.525		-67.7431	-83.2206	-92.0171		-203.229	-249.662	-276.051		190.2	-30.2081	-17.288	-13.3667		40.2	-20.2876	8.81231	5.08779
40.3	262.328	174.331	175.495		330.048	257.515	267.475		-67.7208	-83.1844	-91.9799		-203.162	-249.553	-275.94		190.3	-30.5379	-17.4544	-13.4902		40.3	-20.4942	8.92112	5.15061
40.4	262.261	174.332	175.483		329.956	257.48	267.425		-67.6955	-83.1476	-91.9421		-203.086	-249.443	-275.826		190.4	-30.8708	-17.6261	-13.6132		40.4	-20.7034	9.03098	5.21404
40.5	262.189	174.332	175.47		329.864	257.445	267.375		-67.6749	-83.1123	-91.9045		-203.025	-249.337	-275.714		190.5	-31.2017	-17.7842	-13.7289		40.5	-20.905	9.14488	5.2798
40.6	262.116	174.332	175.459		329.771	257.409	267.325		-67.6555	-83.0777	-91.8656		-202.967	-249.233	-275.597		190.6	-31.5284	-17.9372	-13.8426		40.6	-21.1027	9.25811	5.34518
40.7	262.046	174.333	175.448		329.679	257.374	267.275		-67.6327	-83.0408	-91.8264		-202.898	-249.122	-275.479		190.7	-31.8592	-18.1062	-13.9578		40.7	-21.3078	9.37032	5.40996
40.8	261.976	174.334	175.435		329.586	257.339	267.225		-67.6102	-83.0043	-91.7895		-202.831	-249.013	-275.369		190.8	-32.1839	-18.2716	-14.0824		40.8	-21.5126	9.47596	5.47095
40.9	261.909	174.334	175.42		329.494	257.303	267.175		-67.5844	-82.9692	-91.7546		-202.753	-248.908	-275.264		190.9	-32.5085	-18.4329	-14.2018		40.9	-21.7144	9.58436	5.53353
41	261.841	174.336	175.406		329.401	257.268	267.124		-67.5602	-82.9325	-91.7184		-202.681	-248.798	-275.155		191	-32.8398	-18.5962	-14.3113		41	-21.9158	9.70008	5.60034
41.1	261.77	174.339	175.396		329.309	257.233	267.074		-67.5386	-82.8941	-91.678		-202.616	-248.682	-275.034		191.1	-33.1587	-18.7486	-14.4249		41.1	-22.1108	9.80903	5.66325
41.2	261.703	174.339	175.387		329.217	257.198	267.024		-67.5138	-82.8586	-91.6373		-202.541	-248.576	-274.912		191.2	-33.474	-18.9151	-14.5458		41.2	-22.3116	9.91065	5.72192
41.3	261.636	174.338	175.376		329.124	257.162	266.974		-67.4882	-82.8242	-91.5978		-202.465	-248.473	-274.793		191.3	-33.7923	-19.0764	-14.6621		41.3	-22.5103	10.0167	5.78317
41.4	261.567	174.339	175.365		329.032	257.127	266.924		-67.4647	-82.7877	-91.559		-202.394	-248.363	-274.677		191.4	-34.1175	-19.2376	-14.7685		41.4	-22.7078	10.1305	5.84887
41.5	261.498	174.339	175.351		328.939	257.092	266.874		-67.4417	-82.7524	-91.5227		-202.325	-248.257	-274.568		191.5	-34.4369	-19.3978	-14.8806		41.5	-22.9051	10.239	5.91151
41.6	261.429	174.34	175.337		328.847	257.056	266.824		-67.4178	-82.7166	-91.487		-202.253	-248.15	-274.461		191.6	-34.7484	-19.5414	-14.9942		41.6	-23.0947	10.3454	5.97291
41.7	261.362	174.341	175.322		328.754	257.021	266.774		-67.3927	-82.6803	-91.4524		-202.178	-248.041	-274.357		191.7	-35.0746	-19.6974	-15.1032		41.7	-23.2917	10.4596	6.03888
41.8	261.292	174.342	175.309		328.662	256.986	266.724		-67.37	-82.6436	-91.4151		-202.11	-247.931	-274.245		191.8	-35.394	-19.8603	-15.2153		41.8	-23.4898	10.5677	6.10127
41.9	261.223	174.343	175.299		328.57	256.951	266.674		-67.3465	-82.6076	-91.3751		-202.039	-247.823	-274.125		191.9	-35.7165	-20.0121	-15.3232		41.9	-23.684	10.681	6.16669
42	261.158	174.341	175.287		328.477	256.915	266.624		-67.3195	-82.5744	-91.3369		-201.958	-247.723	-274.011		192	-36.0328	-20.1656	-15.4379		42	-23.8788	10.7879	6.2284
42.1	261.093	174.341	175.275		328.385	256.88	266.574		-67.2921	-82.5387	-91.2989		-201.876	-247.616	-273.897		192.1	-36.3424	-20.3201	-15.5468		42.1	-24.0698	10.893	6.2891
42.2	261.025	174.344	175.262		328.292	256.845	266.524		-67.2677	-82.5007	-91.2619		-201.803	-247.502	-273.786		192.2	-36.6565	-20.4761	-15.648		42.2	-24.2602	11.0036	6.35293
42.3	260.953	174.343	175.248		328.2	256.809	266.474		-67.2472	-82.4663	-91.2259		-201.741	-247.399	-273.678		192.3	-36.9723	-20.628	-15.7617		42.3	-24.454	11.1109	6.41486
42.4	260.885	174.341	175.235		328.107	256.774	266.423		-67.2228	-82.4332	-91.1888		-201.668	-247.3	-273.566		192.4	-37.2927	-20.7768	-15.868		42.4	-24.6458	11.2242	6.48029
42.5	260.821	174.342	175.224		328.015	256.739	266.373		-67.1944	-82.3969	-91.1491		-201.583	-247.191	-273.447		192.5	-37.6017	-20.9328	-15.9707		42.5	-24.8351	11.3312	6.54207
42.6	260.753	174.341	175.215		327.923	256.704	266.323		-67.1691	-82.3623	-91.1084		-201.507	-247.087	-273.325		192.6	-37.9071	-21.0805	-16.0771		42.6	-25.0216	11.4362	6.60267
42.7	260.684	174.34	175.202		327.83	256.668	266.273		-67.1459	-82.3286	-91.071		-201.438	-246.986	-273.213		192.7	-38.2228	-21.2199	-16.1835		42.7	-25.2087	11.5484	6.6675
42.8	260.619	174.342	175.188		327.738	256.633	266.223		-67.1186	-82.2912	-91.0347		-201.356	-246.874	-273.104		192.8	-38.5417	-21.3645	-16.2888		42.8	-25.3983	11.662	6.73306
42.9	260.555	174.343	175.176		327.645	256.598	266.173		-67.0902	-82.2549	-90.9973		-201.27	-246.765	-272.992		192.9	-38.8502	-21.5154	-16.3899		42.9	-25.5852	11.7702	6.79554
43	260.486	174.342	175.163		327.553	256.562	266.123		-67.0665	-82.2208	-90.9604		-201.199	-246.662	-272.881		193	-39.1576	-21.6605	-16.501		43	-25.773	11.875	6.85604
43.1	260.419	174.344	175.148		327.46	256.527	266.073		-67.0412	-82.1834	-90.9251		-201.124	-246.55	-272.775		193.1	-39.4671	-21.804	-16.6099		43.1	-25.9604	11.982	6.91783
43.2	260.355	174.346	175.137		327.368	256.492	266.023		-67.0131	-82.1459	-90.8856		-201.039	-246.438	-272.657		193.2	-39.7714	-22.1798	-16.7095		43.2	-26.2202	12.0502	6.95717
43.3	260.288	174.345	175.127		327.276	256.456	265.973		-66.9875	-82.1111	-90.8454		-200.963	-246.333	-272.536		193.3	-40.07	-22.3207	-16.8091		43.3	-26.4	12.1551	7.01777
43.4	260.221	174.343	175.113		327.183	256.421	265.923		-66.9621	-82.0784	-90.8094		-200.886	-246.235	-272.428		193.4	-40.3769	-22.4617	-16.9103		43.4	-26.583	12.2642	7.08071
43.5	260.155	174.343	175.101		327.091	256.386	265.873		-66.9356	-82.0429	-90.772		-200.807	-246.129	-272.316		193.5	-40.6885	-22.611	-17.0141		43.5	-26.7712	12.3734	7.14377
43.6	260.091	174.345	175.089		326.998	256.351	265.823		-66.9076	-82.0061	-90.7337		-200.723	-246.018	-272.201		193.6	-40.9866	-22.7498	-17.1089		43.6	-26.9484	12.4802	7.20547
43.7	260.025	174.343	175.076		326.906	256.315	265.772		-66.8813	-81.9724	-90.6963		-200.644	-245.917	-272.089		193.7	-41.2862	-22.8882	-17.2054		43.7	-27.1266	12.5875	7.26737
43.8	259.958	174.339	175.063		326.813	256.28	265.722		-66.8549	-81.9409	-90.6596		-200.565	-245.823	-271.979		193.8	-41.5962	-23.0422	-17.304		43.8	-27.3141	12.6971	7.33065
43.9	259.895	174.339	175.05		326.721	256.245	265.672		-66.8264	-81.9052	-90.622		-200.479	-245.716	-271.866		193.9	-41.9	-23.1821	-17.3989		43.9	-27.4937	12.807	7.3941
44	259.828	174.341	175.041		326.629	256.209	265.622		-66.8001	-81.8682	-90.5815		-200.4	-245.605	-271.744		194	-42.1939	-23.3142	-17.4985		44	-27.6688	12.9108	7.45404
44.1	259.701	174.34	175.029		326.536	256.174	265.572		-66.8355	-81.8341	-90.543		-200.507	-245.502	-271.629		194.1	-42.4836	-23.4619	-17.597		44.1	-27.8475	13.01	7.51134
44.2	259.639	174.341	175.016		326.444	256.139	265.522		-66.8042	-81.7982	-90.5061		-200.413	-245.394	-271.518		194.2	-42.7822	-23.6112	-17.6951		44.2	-28.0295	13.1142	7.57148
44.3	259.574	174.339	175.003		326.351	256.104	265.472		-66.7775	-81.7643	-90.4689		-200.333	-245.293	-271.407		194.3	-43.087	-23.7464	-17.7931		44.3	-28.2088	13.2243	7.63503
44.4	259.507	174.339	174.991		326.259	256.068	265.422		-66.7519	-81.7293	-90.4313		-200.256	-245.188	-271.294		194.4	-43.3814	-23.8853	-17.8849		44.4	-28.3839	13.3303	7.69624
44.5	259.441	174.341	174.976		326.166	256.033	265.372		-66.7256	-81.6923	-90.396		-200.177	-245.077	-271.188		194.5	-43.6753	-24.0252	-17.9855		44.5	-28.562	13.4324	7.75518
44.6	259.373	174.34	174.959		326.074	255.998	265.322		-66.7007	-81.6573	-90.3631		-200.102	-244.972	-271.089		194.6	-43.9739	-24.1583	-18.0752		44.6	-28.7358	13.5425	7.81879
44.7	259.31	174.341	174.948		325.981	255.962	265.272		-66.6714	-81.6217	-90.3233		-200.014	-244.865	-270.97		194.7	-44.2626	-24.2862	-18.1597		44.7	-28.9029	13.6501	7.88088
44.8	259.249	174.338	174.939		325.889	255.927	265.222		-66.6403	-81.5888	-90.2826		-199.921	-244.767	-270.848		194.8	-44.5497	-24.4173	-18.2624		44.8	-29.0765	13.749	7.93801
44.9	259.189	174.338	174.925		325.797	255.892	265.172		-66.6079	-81.5539	-90.2466		-199.824	-244.662	-270.74		194.9	-44.8467	-24.5546	-18.3578		44.9	-29.2531	13.8554	7.99941
45	259.13	174.341	174.913		325.704	255.857	265.122		-66.5741	-81.5157	-90.209		-199.722	-244.547	-270.627		195	-45.1422	-24.6893	-18.4481		45	-29.4265	13.9633	8.06174
45.1	259.073	174.339	174.904		325.612	255.821	265.071		-66.539	-81.4826	-90.1678		-199.617	-244.448	-270.503		195.1	-45.4303	-24.8188	-18.5347		45.1	-29.5946	14.0695	8.12302
45.2	259.017	174.334	174.891		325.519	255.786	265.021		-66.5028	-81.4515	-90.1304		-199.508	-244.354	-270.391		195.2	-45.7159	-24.954	-18.6249		45.2	-29.7649	14.1718	8.18208
45.3	258.955	174.334	174.873		325.427	255.751	264.971		-66.4716	-81.4167	-90.0985		-199.415	-244.25	-270.295		195.3	-46.0056	-25.0929	-18.7161		45.3	-29.9382	14.2754	8.2419
45.4	258.891	174.335	174.862		325.334	255.715	264.921		-66.4435	-81.3799	-90.0597		-199.331	-244.14	-270.179		195.4	-46.2974	-25.225	-18.8001		45.4	-30.1075	14.3842	8.30471
45.5	258.825	174.335	174.852		325.242	255.68	264.871		-66.4169	-81.3454	-90.0195		-199.251	-244.036	-270.059		195.5	-46.5835	-25.3509	-18.8976		45.5	-30.2773	14.4855	8.36321
45.6	258.759	174.332	174.838		325.15	255.645	264.821		-66.3906	-81.3131	-89.9833		-199.172	-243.939	-269.95		195.6	-46.8675	-25.4772	-18.9941		45.6	-30.4463	14.586	8.42122
45.7	258.693	174.329	174.825		325.057	255.609	264.771		-66.3643	-81.2809	-89.9459		-199.093	-243.843	-269.838		195.7	-47.1593	-25.6166	-19.0765		45.7	-30.6175	14.6941	8.48366
45.8	258.625	174.329	174.813		324.965	255.574	264.721		-66.3395	-81.2448	-89.9078		-199.019	-243.734	-269.723		195.8	-47.4459	-25.7441	-19.1646		45.8	-30.7849	14.7992	8.5443
45.9	258.558	174.331	174.801		324.872	255.539	264.671		-66.3144	-81.2078	-89.8694		-198.943	-243.623	-269.608		195.9	-47.7216	-25.8595	-19.2538		45.9	-30.945	14.8997	8.60233
46	258.491	174.33	174.79		324.78	255.504	264.621		-66.2886	-81.1735	-89.8311		-198.866	-243.521	-269.493		196	-48.0103	-25.9947	-19.3383		46	-31.1144	15.006	8.66369
46.1	258.421	174.329	174.776		324.687	255.468	264.571		-66.2665	-81.1394	-89.7946		-198.8	-243.418	-269.384		196.1	-48.2979	-26.1268	-19.4249		46.1	-31.2832	15.1114	8.72457
46.2	258.348	174.328	174.764		324.595	255.433	264.521		-66.2466	-81.1046	-89.7566		-198.74	-243.314	-269.27		196.2	-48.5699	-26.2428	-19.512		46.2	-31.4416	15.2106	8.78184
46.3	258.282	174.327	174.753		324.503	255.398	264.471		-66.2203	-81.0711	-89.7175		-198.661	-243.213	-269.153		196.3	-48.8503	-26.3681	-19.6027		46.3	-31.607	15.3114	8.84006
46.4	258.221	174.324	174.741		324.41	255.362	264.42		-66.1893	-81.0389	-89.6792		-198.568	-243.117	-269.038		196.4	-49.1322	-26.5106	-19.6857		46.4	-31.7762	15.4133	8.89886
46.5	258.156	174.321	174.731		324.318	255.327	264.37		-66.1621	-81.0062	-89.6396		-198.486	-243.019	-268.919		196.5	-49.4074	-26.6323	-19.766		46.5	-31.9352	15.5159	8.95811
46.6	258.09	174.318	174.72		324.225	255.292	264.32		-66.1356	-80.9739	-89.6003		-198.407	-242.922	-268.801		196.6	-49.682	-26.7483	-19.8531		46.6	-32.0945	15.6166	9.01623
46.7	258.024	174.314	174.708		324.133	255.257	264.27		-66.1085	-80.9423	-89.5627		-198.325	-242.827	-268.688		196.7	-49.9639	-26.8814	-19.9402		46.7	-32.2618	15.7184	9.07501
46.8	257.957	174.314	174.697		324.04	255.221	264.22		-66.0834	-80.9073	-89.5235		-198.25	-242.722	-268.571		196.8	-50.2458	-27.0067	-20.0153		46.8	-32.4226	15.8262	9.13729
46.9	257.888	174.317	174.684		323.948	255.186	264.17		-66.0597	-80.8694	-89.486		-198.179	-242.608	-268.458		196.9	-50.5153	-27.1258	-20.0941		46.9	-32.5784	15.9267	9.19528
47	257.822	174.314	174.669		323.856	255.151	264.12		-66.0337	-80.8367	-89.4506		-198.101	-242.51	-268.352		197	-50.7951	-27.2485	-20.1796		47	-32.7411	16.0297	9.25477
47.1	257.759	174.313	174.653		323.763	255.115	264.07		-66.0041	-80.8028	-89.4167		-198.012	-242.408	-268.25		197.1	-51.076	-27.3765	-20.2568		47.1	-32.9031	16.1357	9.31597
47.2	257.694	174.314	174.639		323.671	255.08	264.02		-65.9764	-80.7656	-89.381		-197.929	-242.297	-268.143		197.2	-51.3454	-27.4956	-20.3403		47.2	-33.0604	16.2344	9.37291
47.3	257.627	174.311	174.628		323.578	255.045	263.97		-65.9515	-80.7342	-89.3417		-197.854	-242.202	-268.025		197.3	-51.619	-27.6126	-20.4264		47.3	-33.2193	16.3347	9.43082
47.4	257.563	174.307	174.616		323.486	255.01	263.92		-65.9224	-80.7023	-89.3038		-197.767	-242.107	-267.911		197.4	-51.891	-27.7348	-20.5098		47.4	-33.3785	16.4342	9.4883
47.5	257.505	174.308	174.602		323.393	254.974	263.87		-65.8881	-80.6663	-89.2681		-197.664	-241.999	-267.804		197.5	-52.1563	-27.858	-20.5865		47.5	-33.5336	16.5324	9.54501
47.6	257.449	174.308	174.588		323.301	254.939	263.82		-65.8517	-80.6309	-89.2312		-197.555	-241.893	-267.694		197.6	-52.4246	-27.9782	-20.6621		47.6	-33.6883	16.6333	9.60326
47.7	257.39	174.305	174.576		323.209	254.904	263.77		-65.8188	-80.5985	-89.1937		-197.456	-241.796	-267.581		197.7	-52.6946	-28.0983	-20.7482		47.7	-33.847	16.7311	9.65969
47.8	257.327	174.306	174.564		323.116	254.868	263.719		-65.7887	-80.5624	-89.1559		-197.366	-241.687	-267.468		197.8	-52.9598	-28.2168	-20.8249		47.8	-34.0005	16.8301	9.71686
47.9	257.263	174.306	174.553		323.024	254.833	263.669		-65.7603	-80.5271	-89.1168		-197.281	-241.581	-267.35		197.9	-53.2334	-28.337	-20.8891		47.9	-34.1532	16.9384	9.77939
48	257.199	174.304	174.54		322.931	254.798	263.619		-65.7326	-80.4934	-89.0794		-197.198	-241.48	-267.238		198	-53.4987	-28.4503	-20.9663		48	-34.3051	17.0381	9.83697
48.1	257.138	174.305	174.527		322.839	254.762	263.569		-65.7011	-80.457	-89.0418		-197.103	-241.371	-267.125		198.1	-53.766	-28.5668	-21.0508		48.1	-34.4612	17.1356	9.89326
48.2	257.075	174.303	174.515		322.746	254.727	263.519		-65.6715	-80.4238	-89.0042		-197.014	-241.271	-267.013		198.2	-54.0302	-28.6895	-21.1212		48.2	-34.6136	17.2358	9.95108
48.3	257.007	174.302	174.504		322.654	254.692	263.469		-65.6467	-80.3901	-88.9654		-196.94	-241.17	-266.896		198.3	-54.2845	-28.8055	-21.1942		48.3	-34.7614	17.3305	10.0058
48.4	256.943	174.3	174.493		322.562	254.657	263.419		-65.6182	-80.3562	-88.9264		-196.855	-241.069	-266.779		198.4	-54.5493	-28.9183	-21.2756		48.4	-34.9144	17.4284	10.0623
48.5	256.883	174.298	174.48		322.469	254.621	263.369		-65.5865	-80.3237	-88.889		-196.759	-240.971	-266.667		198.5	-54.8192	-29.0353	-21.3487		48.5	-35.0677	17.5317	10.1219
48.6	256.819	174.296	174.467		322.377	254.586	263.319		-65.5581	-80.2901	-88.8516		-196.674	-240.87	-266.555		198.6	-55.0829	-29.1524	-21.4191		48.6	-35.2181	17.6326	10.1802
48.7	256.754	174.295	174.456		322.284	254.551	263.269		-65.5304	-80.2559	-88.8128		-196.591	-240.768	-266.439		198.7	-55.3409	-29.2652	-21.5005		48.7	-35.3688	17.7267	10.2345
48.8	256.692	174.293	174.445		322.192	254.515	263.219		-65.4999	-80.2223	-88.7734		-196.5	-240.667	-266.32		198.8	-55.6015	-29.3754	-21.574		48.8	-35.517	17.8257	10.2917
48.9	256.632	174.29	174.431		322.099	254.48	263.169		-65.4675	-80.1907	-88.7373		-196.403	-240.572	-266.212		198.9	-55.8584	-29.4882	-21.6393		48.9	-35.662	17.9255	10.3493
49	256.568	174.287	174.417		322.007	254.445	263.119		-65.4388	-80.1576	-88.7017		-196.316	-240.473	-266.105		199	-56.1117	-29.6011	-21.7092		49	-35.8073	18.0214	10.4047
49.1	256.503	174.286	174.407		321.915	254.41	263.068		-65.4113	-80.1237	-88.6617		-196.234	-240.371	-265.985		199.1	-56.3676	-29.7144	-21.7807		49.1	-35.9542	18.1181	10.4605
49.2	256.444	174.283	174.394		321.822	254.374	263.018		-65.378	-80.0914	-88.6243		-196.134	-240.274	-265.873		199.2	-56.6302	-29.832	-21.8563		49.2	-36.1062	18.2162	10.5171
49.3	256.385	174.28	174.379		321.73	254.339	262.968		-65.3443	-80.0594	-88.5893		-196.033	-240.178	-265.768		199.3	-56.8918	-29.9459	-21.9283		49.3	-36.2553	18.3158	10.5746
49.4	256.325	174.278	174.367		321.637	254.304	262.918		-65.3127	-80.0257	-88.551		-195.938	-240.077	-265.653		199.4	-57.1467	-30.0545	-21.994		49.4	-36.3984	18.4149	10.6319
49.5	256.268	174.277	174.358		321.545	254.268	262.868		-65.2769	-79.9912	-88.5098		-195.831	-239.974	-265.529		199.5	-57.4004	-30.1622	-22.066		49.5	-36.5429	18.5112	10.6875
49.6	256.212	174.276	174.344		321.452	254.233	262.818		-65.2402	-79.9568	-88.4741		-195.72	-239.87	-265.422		199.6	-57.649	-30.2729	-22.1339		49.6	-36.6853	18.6057	10.742
49.7	256.151	174.275	174.33		321.36	254.198	262.768		-65.2088	-79.9231	-88.4376		-195.626	-239.769	-265.313		199.7	-57.8997	-30.3816	-22.2002		49.7	-36.8272	18.7022	10.7977
49.8	256.09	174.272	174.32		321.268	254.163	262.718		-65.1771	-79.8907	-88.3977		-195.531	-239.672	-265.193		199.8	-58.1509	-30.485	-22.2784		49.8	-36.9715	18.7953	10.8515
49.9	256.031	174.272	174.306		321.175	254.127	262.668		-65.1437	-79.8553	-88.3615		-195.431	-239.566	-265.085		199.9	-58.4037	-30.5906	-22.3483		49.9	-37.1142	18.8922	10.9074
50	255.972	174.27	174.293		321.083	254.092	262.618		-65.1111	-79.8216	-88.3248		-195.333	-239.465	-264.975		200	-58.6606	-30.7055	-22.4031		50	-37.2564	18.9957	10.9672
50.1	255.911	174.265	174.281		320.99	254.057	262.568		-65.0791	-79.7918	-88.2864		-195.237	-239.375	-264.859		200.1	-58.9055	-30.8105	-22.471		50.1	-37.3957	19.0891	11.0211
50.2	255.852	174.262	174.268		320.898	254.021	262.518		-65.046	-79.7595	-88.25		-195.138	-239.278	-264.75		200.2	-59.1526	-30.9093	-22.7018		50.2	-37.5879	19.1211	11.0396
50.3	255.796	174.261	174.253		320.805	253.986	262.468		-65.0095	-79.7252	-88.2142		-195.028	-239.176	-264.643		200.3	-59.409	-31.0221	-22.768		50.3	-37.7331	19.2202	11.0968
50.4	255.738	174.258	174.241		320.713	253.951	262.418		-64.9747	-79.6929	-88.1764		-194.924	-239.079	-264.529		200.4	-59.6534	-31.1303	-22.8354		50.4	-37.873	19.313	11.1503
50.5	255.678	174.253	174.23		320.621	253.916	262.367		-64.9428	-79.663	-88.1378		-194.828	-238.989	-264.413		200.5	-59.8947	-31.2265	-22.9042		50.5	-38.0085	19.4054	11.2037
50.6	255.621	174.244	174.217		320.528	253.88	262.317		-64.9075	-79.6364	-88.1002		-194.722	-238.909	-264.301		200.6	-60.136	-31.3299	-22.9622		50.6	-38.1427	19.5009	11.2588
50.7	255.565	174.233	174.205		320.436	253.845	262.267		-64.8711	-79.612	-88.0621		-194.613	-238.836	-264.186		200.7	-60.3794	-31.4412	-23.0258		50.7	-38.2822	19.5939	11.3126
50.8	255.506	174.226	174.195		320.343	253.81	262.217		-64.8377	-79.5837	-88.0225		-194.513	-238.751	-264.067		200.8	-60.6275	-31.5504	-23.0947		50.8	-38.4242	19.6879	11.3668
50.9	255.446	174.221	174.183		320.251	253.774	262.167		-64.8046	-79.5536	-87.9845		-194.414	-238.661	-263.954		200.9	-60.8605	-31.656	-23.1558		50.9	-38.5574	19.7771	11.4183
51	255.389	174.217	174.169		320.158	253.739	262.117		-64.7694	-79.5223	-87.9478		-194.308	-238.567	-263.844		201	-61.1023	-31.762	-23.2174		51	-38.6939	19.871	11.4725
51.1	255.331	174.216	174.157		320.066	253.704	262.067		-64.735	-79.4877	-87.9099		-194.205	-238.463	-263.73		201.1	-61.3509	-31.8691	-23.2795		51.1	-38.8332	19.9683	11.5287
51.2	255.27	174.214	174.145		319.974	253.668	262.017		-64.7033	-79.4543	-87.8715		-194.11	-238.363	-263.614		201.2	-61.5834	-31.9674	-23.3442		51.2	-38.965	20.057	11.5799
51.3	255.213	174.211	174.134		319.881	253.633	261.967		-64.6685	-79.4219	-87.833		-194.005	-238.266	-263.499		201.3	-61.82	-32.0615	-23.4058		51.3	-39.0958	20.15	11.6336
51.4	255.156	174.211	174.121		319.789	253.598	261.917		-64.6326	-79.3865	-87.7961		-193.898	-238.159	-263.388		201.4	-62.0654	-32.1582	-23.4648		51.4	-39.2295	20.2486	11.6905
51.5	255.096	174.211	174.106		319.696	253.563	261.867		-64.6004	-79.3517	-87.761		-193.801	-238.055	-263.283		201.5	-62.3099	-32.2606	-23.5222		51.5	-39.3642	20.3462	11.7469
51.6	255.039	174.211	174.097		319.604	253.527	261.817		-64.5651	-79.3166	-87.7199		-193.695	-237.95	-263.16		201.6	-62.5476	-32.3667	-23.5859		51.6	-39.5	20.4369	11.7993
51.7	254.985	174.212	174.087		319.511	253.492	261.767		-64.5263	-79.2799	-87.6799		-193.579	-237.84	-263.04		201.7	-62.7873	-32.4644	-23.6475		51.7	-39.633	20.531	11.8536
51.8	254.925	174.214	174.069		319.419	253.457	261.716		-64.4937	-79.2429	-87.6474		-193.481	-237.729	-262.942		201.8	-63.0281	-32.558	-23.7038		51.8	-39.7633	20.6285	11.9099
51.9	254.865	174.211	174.058		319.327	253.421	261.666		-64.4615	-79.21	-87.6081		-193.385	-237.63	-262.824		201.9	-63.2626	-32.6552	-23.7743		51.9	-39.8974	20.7164	11.9606
52	254.806	174.207	174.051		319.234	253.386	261.616		-64.4279	-79.1796	-87.5655		-193.284	-237.539	-262.696		202	-63.4961	-32.7545	-23.8395		52	-40.03	20.8053	12.012
52.1	254.747	174.209	174.037		319.142	253.351	261.566		-64.395	-79.1415	-87.5293		-193.185	-237.425	-262.588		202.1	-63.7306	-32.8549	-23.8875		52.1	-40.1577	20.9014	12.0674
52.2	254.688	174.21	174.022		319.049	253.316	261.516		-64.3611	-79.1061	-87.4938		-193.083	-237.318	-262.481		202.2	-63.9605	-32.9515	-23.9439		52.2	-40.2853	20.9921	12.1198
52.3	254.631	174.205	174.01		318.957	253.28	261.466		-64.3263	-79.0749	-87.456		-192.979	-237.225	-262.368		202.3	-64.1961	-33.042	-24.0133		52.3	-40.4171	21.0822	12.1718
52.4	254.573	174.206	174		318.864	253.245	261.416		-64.2909	-79.0389	-87.4157		-192.873	-237.117	-262.247		202.4	-64.4332	-33.1392	-24.0718		52.4	-40.5481	21.1762	12.2261
52.5	254.516	174.211	173.988		318.772	253.21	261.366		-64.2558	-78.9983	-87.3776		-192.767	-236.995	-262.133		202.5	-64.6626	-33.2468	-24.1282		52.5	-40.6792	21.2647	12.2772
52.6	254.458	174.216	173.974		318.68	253.174	261.316		-64.222	-78.9579	-87.3422		-192.666	-236.874	-262.027		202.6	-64.8924	-33.3461	-24.1861		52.6	-40.8082	21.3545	12.329
52.7	254.401	174.224	173.96		318.587	253.139	261.266		-64.1863	-78.9154	-87.3054		-192.559	-236.746	-261.916		202.7	-65.116	-33.4371	-24.2394		52.7	-40.9308	21.4439	12.3807
52.8	254.346	174.23	173.948		318.495	253.104	261.216		-64.1491	-78.8738	-87.2674		-192.447	-236.621	-261.802		202.8	-65.3417	-33.5395	-24.2958		52.8	-41.059	21.5314	12.4311
52.9	254.288	174.229	173.936		318.402	253.069	261.166		-64.1142	-78.8399	-87.2297		-192.343	-236.52	-261.689		202.9	-65.5684	-33.6404	-24.3568		52.9	-41.1886	21.6178	12.4811
53	254.229	174.227	173.923		318.31	253.033	261.116		-64.0812	-78.8059	-87.1921		-192.244	-236.418	-261.576		203	-65.7873	-33.7256	-24.42		53	-41.311	21.7018	12.5295
53.1	254.172	174.227	173.914		318.217	252.998	261.066		-64.0453	-78.7713	-87.1516		-192.136	-236.314	-261.455		203.1	-66.011	-33.8104	-24.469		53.1	-41.4301	21.794	12.5828
53.2	254.116	174.225	173.901		318.125	252.963	261.015		-64.0089	-78.7374	-87.1147		-192.027	-236.212	-261.344		203.2	-66.2465	-33.9055	-24.514		53.2	-41.5553	21.8927	12.6398
53.3	254.058	174.222	173.886		318.033	252.927	260.965		-63.975	-78.7054	-87.079		-191.925	-236.116	-261.237		203.3	-66.4727	-34.0017	-24.5693		53.3	-41.6812	21.9819	12.6913
53.4	253.999	174.219	173.876		317.94	252.892	260.915		-63.9409	-78.6732	-87.0392		-191.823	-236.02	-261.118		203.4	-66.6901	-34.0926	-24.6278		53.4	-41.8035	22.0659	12.7397
53.5	253.944	174.222	173.862		317.848	252.857	260.865		-63.9036	-78.6349	-87.0033		-191.711	-235.905	-261.01		203.5	-66.9221	-34.1873	-24.681		53.5	-41.9301	22.1594	12.7937
53.6	253.891	174.228	173.848		317.755	252.821	260.815		-63.8641	-78.5932	-86.9673		-191.592	-235.78	-260.902		203.6	-67.1456	-34.2829	-24.7244		53.6	-42.051	22.2519	12.8471
53.7	253.833	174.232	173.838		317.663	252.786	260.765		-63.83	-78.5538	-86.9266		-191.49	-235.661	-260.78		203.7	-67.3672	-34.3739	-24.7797		53.7	-42.1736	22.3394	12.8977
53.8	253.776	174.237	173.831		317.57	252.751	260.715		-63.794	-78.5143	-86.8842		-191.382	-235.543	-260.653		203.8	-67.5918	-34.4669	-24.8398		53.8	-42.2995	22.4265	12.9479
53.9	253.722	174.241	173.819		317.478	252.716	260.665		-63.7562	-78.475	-86.8456		-191.269	-235.425	-260.537		203.9	-67.8144	-34.5517	-24.8873		53.9	-42.4178	22.5187	13.0012
54	253.664	174.238	173.805		317.385	252.68	260.615		-63.7214	-78.4424	-86.8099		-191.164	-235.327	-260.43		204	-68.0323	-34.6379	-24.94		54	-42.5367	22.6059	13.0515
54.1	253.61	174.232	173.792		317.293	252.645	260.565		-63.683	-78.413	-86.7732		-191.049	-235.239	-260.32		204.1	-68.2465	-34.7242	-24.998		54.1	-42.6562	22.6891	13.0996
54.2	253.556	174.228	173.78		317.201	252.61	260.515		-63.6447	-78.3818	-86.7344		-190.934	-235.145	-260.203		204.2	-68.4696	-34.8079	-25.0492		54.2	-42.7755	22.7804	13.1522
54.3	253.502	174.223	173.769		317.108	252.574	260.465		-63.6066	-78.3512	-86.6953		-190.82	-235.054	-260.086		204.3	-68.689	-34.8984	-25.0982		54.3	-42.8952	22.8692	13.2035
54.4	253.444	174.215	173.758		317.016	252.539	260.415		-63.5721	-78.3246	-86.6565		-190.716	-234.974	-259.969		204.4	-68.9043	-34.9862	-25.1442		54.4	-43.0116	22.9574	13.2544
54.5	253.386	174.206	173.749		316.923	252.504	260.364		-63.5375	-78.2977	-86.6159		-190.612	-234.893	-259.848		204.5	-69.118	-35.0714	-25.1923		54.5	-43.1272	23.0443	13.3046
54.6	253.335	174.201	173.74		316.831	252.469	260.314		-63.4957	-78.2676	-86.5745		-190.487	-234.803	-259.724		204.6	-69.34	-35.1603	-25.2414		54.6	-43.2472	23.1349	13.3569
54.7	253.282	174.196	173.729		316.738	252.433	260.264		-63.456	-78.2377	-86.5349		-190.368	-234.713	-259.605		204.7	-69.5637	-35.2534	-25.2915		54.7	-43.3695	23.2252	13.4091
54.8	253.227	174.19	173.717		316.646	252.398	260.214		-63.4186	-78.2079	-86.4968		-190.256	-234.624	-259.49		204.8	-69.7774	-35.3433	-25.3489		54.8	-43.4899	23.3077	13.4567
54.9	253.172	174.187	173.704		316.554	252.363	260.164		-63.3814	-78.1759	-86.4602		-190.144	-234.528	-259.381		204.9	-69.9843	-35.4228	-25.3959		54.9	-43.601	23.3921	13.5055
55	253.118	174.184	173.689		316.461	252.327	260.114		-63.3431	-78.1431	-86.4254		-190.029	-234.429	-259.276		205	-70.1933	-35.5065	-25.4434		55	-43.7144	23.4769	13.5544
55.1	253.061	174.181	173.674		316.369	252.292	260.064		-63.3076	-78.1112	-86.3901		-189.923	-234.334	-259.17		205.1	-70.4065	-35.5996	-25.4977		55.1	-43.8346	23.5598	13.6022
55.2	253.003	174.179	173.66		316.276	252.257	260.014		-63.2733	-78.0777	-86.3539		-189.82	-234.233	-259.062		205.2	-70.614	-35.6822	-25.5411		55.2	-43.9458	23.6454	13.6517
55.3	252.949	174.182	173.647		316.184	252.222	259.964		-63.2352	-78.04	-86.3165		-189.706	-234.12	-258.95		205.3	-70.8235	-35.7675	-25.5855		55.3	-44.0588	23.7314	13.7013
55.4	252.894	174.182	173.635		316.091	252.186	259.914		-63.1979	-78.0047	-86.2793		-189.594	-234.014	-258.838		205.4	-71.0336	-35.8558	-25.6273		55.4	-44.1723	23.8182	13.7514
55.5	252.842	174.179	173.62		315.999	252.151	259.864		-63.1574	-77.9716	-86.2436		-189.472	-233.915	-258.731		205.5	-71.2374	-35.9364	-25.6712		55.5	-44.2817	23.9019	13.7998
55.6	252.794	174.179	173.605		315.907	252.116	259.814		-63.1122	-77.9365	-86.2092		-189.337	-233.81	-258.627		205.6	-71.4459	-36.0143	-25.7245		55.6	-44.3949	23.9852	13.8479
55.7	252.748	174.252	173.591		315.814	252.08	259.764		-63.0657	-77.828	-86.1725		-189.197	-233.484	-258.517		205.7	-71.6638	-36.098	-25.7647		55.7	-44.5088	24.0778	13.9013
55.8	252.696	174.494	173.58		315.722	252.045	259.714		-63.0255	-77.5506	-86.1337		-189.077	-232.652	-258.401		205.8	-71.8791	-36.1937	-25.8091		55.8	-44.6273	24.1652	13.9518
55.9	252.639	174.864	173.568		315.629	252.01	259.663		-62.9907	-77.1453	-86.0959		-188.972	-231.436	-258.288		205.9	-72.0866	-36.2763	-25.8613		55.9	-44.7414	24.2474	13.9992
56	252.581	175.23	173.554		315.537	251.974	259.613		-62.9557	-76.7447	-86.0592		-188.867	-230.234	-258.178		206	-72.2909	-36.3485	-25.9037		56	-44.8477	24.3335	14.049
56.1	252.52	175.492	173.54		315.444	251.939	259.563		-62.9248	-76.4472	-86.0228		-188.774	-229.342	-258.068		206.1	-72.4957	-36.4338	-25.9439		56.1	-44.9578	24.4185	14.098
56.2	252.455	175.652	173.53		315.352	251.904	259.513		-62.8971	-76.2519	-85.9837		-188.691	-228.756	-257.951		206.2	-72.7006	-36.5232	-25.9883		56.2	-45.0707	24.5011	14.1457
56.3	252.389	175.791	173.521		315.26	251.869	259.463		-62.8702	-76.0779	-85.9425		-188.611	-228.234	-257.827		206.3	-72.9039	-36.5996	-26.0306		56.3	-45.178	24.586	14.1947
56.4	252.328	176.028	173.509		315.167	251.833	259.413		-62.8394	-75.8052	-85.9037		-188.518	-227.416	-257.711		206.4	-73.1155	-36.6765	-26.0693		56.4	-45.2871	24.6768	14.2472
56.5	252.269	176.484	173.498		315.075	251.798	259.363		-62.8055	-75.3142	-85.8651		-188.416	-225.943	-257.595		206.5	-73.3157	-36.7664	-26.1106		56.5	-45.3976	24.7579	14.294
56.6	252.212	177.259	173.485		314.982	251.763	259.313		-62.7703	-74.5035	-85.8276		-188.311	-223.511	-257.483		206.6	-73.5024	-36.8496	-26.1628		56.6	-45.5049	24.8283	14.3346
56.7	252.156	178.421	173.474		314.89	251.727	259.263		-62.7336	-73.3065	-85.7892		-188.201	-219.92	-257.368		206.7	-73.7124	-36.9213	-26.2046		56.7	-45.6128	24.918	14.3864
56.8	252.101	179.982	173.447		314.797	251.692	259.213		-62.6967	-71.7102	-85.766		-188.09	-215.131	-257.298		206.8	-73.9183	-37.0039	-26.2433		56.8	-45.7218	25.0046	14.4364
56.9	252.043	181.93	173.447		314.705	251.657	259.163		-62.6622	-69.727	-85.716		-187.987	-209.181	-257.148		206.9	-74.1133	-37.0871	-26.2913		56.9	-45.8306	25.0813	14.4807
57	251.984	184.221	173.427		314.613	251.622	259.113		-62.6284	-67.4007	-85.6855		-187.885	-202.202	-257.056		207	-74.3088	-37.1583	-26.3326		57	-45.9332	25.163	14.5279
57.1	251.928	186.799	173.414		314.52	251.586	259.063		-62.5921	-64.7872	-85.649		-187.776	-194.362	-256.947		207.1	-74.5105	-37.2347	-26.3723		57.1	-46.0392	25.248	14.5769
57.2	251.872	189.597	173.4		314.428	251.551	259.012		-62.5553	-61.9535	-85.6121		-187.666	-185.861	-256.836		207.2	-74.7216	-37.3137	-26.4058		57.2	-46.147	25.3402	14.6302
57.3	251.817	192.545	173.388		314.335	251.516	258.962		-62.5184	-58.9709	-85.5745		-187.555	-176.913	-256.723		207.3	-74.9244	-37.3916	-26.4461		57.3	-46.254	25.4253	14.6793
57.4	251.76	195.585	173.374		314.243	251.48	258.912		-62.4824	-55.8958	-85.538		-187.447	-167.687	-256.614		207.4	-75.1225	-37.4628	-26.492		57.4	-46.3591	25.5067	14.7263
57.5	251.701	198.66	173.36		314.15	251.445	258.862		-62.4492	-52.7847	-85.5019		-187.347	-158.354	-256.506		207.5	-75.3222	-37.5366	-26.5239		57.5	-46.4609	25.5939	14.7767
57.6	251.642	201.722	173.349		314.058	251.41	258.812		-62.4161	-49.6882	-85.4631		-187.248	-149.065	-256.389		207.6	-75.5161	-37.6182	-26.559		57.6	-46.5644	25.6754	14.8237
57.7	251.584	204.733	173.34		313.966	251.375	258.762		-62.3814	-46.6412	-85.4217		-187.144	-139.924	-256.265		207.7	-75.7074	-37.6915	-26.6096		57.7	-46.6695	25.7508	14.8672
57.8	251.529	207.667	173.328		313.873	251.339	258.712		-62.3446	-43.6725	-85.3843		-187.034	-131.018	-256.153		207.8	-75.8988	-37.7621	-26.653		57.8	-46.7713	25.8294	14.9126
57.9	251.475	210.496	173.314		313.781	251.304	258.662		-62.3059	-40.8075	-85.3478		-186.918	-122.423	-256.043		207.9	-76.0896	-37.8437	-26.6802		57.9	-46.8712	25.9122	14.9604
58	251.417	213.206	173.306		313.688	251.269	258.612		-62.2711	-38.0623	-85.3061		-186.813	-114.187	-255.918		208	-76.2804	-37.9274	-26.7179		58	-46.9752	25.9905	15.0056
58.1	251.362	215.791	173.297		313.596	251.233	258.562		-62.2335	-35.4422	-85.2645		-186.701	-106.327	-255.793		208.1	-76.4811	-37.997	-26.7643		58.1	-47.0808	26.0734	15.0535
58.2	251.31	218.248	173.283		313.503	251.198	258.512		-62.193	-32.9497	-85.2285		-186.579	-98.8492	-255.685		208.2	-76.6766	-38.0729	-26.7983		58.2	-47.1826	26.1572	15.1019
58.3	251.256	220.572	173.27		313.411	251.163	258.462		-62.1547	-30.591	-85.1916		-186.464	-91.773	-255.575		208.3	-76.8611	-38.155	-26.8313		58.3	-47.2825	26.2341	15.1463
58.4	251.203	222.765	173.259		313.319	251.127	258.412		-62.1155	-28.3629	-85.1523		-186.347	-85.0888	-255.457		208.4	-77.0462	-38.2319	-26.8793		58.4	-47.3858	26.3063	15.188
58.5	251.152	224.832	173.248		313.226	251.092	258.362		-62.0738	-26.2604	-85.1131		-186.221	-78.7811	-255.339		208.5	-77.2354	-38.3	-26.9159		58.5	-47.4838	26.3869	15.2345
58.6	251.101	226.778	173.236		313.134	251.057	258.311		-62.0327	-24.2786	-85.0759		-186.098	-72.8358	-255.228		208.6	-77.4319	-38.3722	-26.9369		58.6	-47.5804	26.477	15.2865
58.7	251.048	228.606	173.222		313.041	251.022	258.261		-61.9936	-22.4155	-85.0397		-185.981	-67.2465	-255.119		208.7	-77.6222	-38.4491	-26.9782		58.7	-47.6832	26.5548	15.3314
58.8	250.995	230.322	173.21		312.949	250.986	258.211		-61.9541	-20.6645	-85.0013		-185.862	-61.9936	-255.004		208.8	-77.8068	-38.5224	-27.0174		58.8	-47.7822	26.6308	15.3753
58.9	250.942	231.936	173.2		312.856	250.951	258.161		-61.9142	-19.0155	-84.9616		-185.743	-57.0464	-254.885		208.9	-77.9976	-38.5894	-27.0394		58.9	-47.8755	26.7181	15.4257
59	250.89	233.453	173.187		312.764	250.916	258.111		-61.8742	-17.4627	-84.9237		-185.623	-52.388	-254.771		209	-78.1905	-38.6481	-27.0708		59	-47.9698	26.8044	15.4755
59.1	250.836	234.877	173.177		312.672	250.88	258.061		-61.8359	-16.0031	-84.884		-185.508	-48.0092	-254.652		209.1	-78.3714	-38.723	-27.1152		59.1	-48.0699	26.8761	15.5169
59.2	250.78	236.219	173.166		312.579	250.845	258.011		-61.7994	-14.6261	-84.8449		-185.398	-43.8783	-254.535		209.2	-78.5565	-38.8014	-27.1539		59.2	-48.1706	26.9517	15.5606
59.3	250.727	237.482	173.152		312.487	250.81	257.961		-61.7595	-13.3279	-84.8089		-185.279	-39.9838	-254.427		209.3	-78.7504	-38.8679	-27.1796		59.3	-48.266	27.0394	15.6112
59.4	250.677	238.667	173.14		312.394	250.775	257.911		-61.7176	-12.1073	-84.7708		-185.153	-36.3219	-254.312		209.4	-78.9397	-38.9339	-27.2172		59.4	-48.3636	27.12	15.6577
59.5	250.623	239.787	173.132		312.302	250.739	257.861		-61.6786	-10.9523	-84.7292		-185.036	-32.8569	-254.188		209.5	-79.1154	-39.0004	-27.2579		59.5	-48.4579	27.1916	15.6991
59.6	250.57	240.847	173.12		312.209	250.704	257.811		-61.6398	-9.85665	-84.6911		-184.919	-29.5699	-254.073		209.6	-79.2942	-39.0659	-27.2836		59.6	-48.5479	27.271	15.7449
59.7	250.518	241.848	173.106		312.117	250.669	257.761		-61.5991	-8.82104	-84.6544		-184.797	-26.4631	-253.963		209.7	-79.4897	-39.136	-27.3077		59.7	-48.6445	27.3596	15.7961
59.8	250.464	242.788	173.096		312.025	250.633	257.711		-61.5601	-7.84548	-84.6145		-184.68	-23.5364	-253.844		209.8	-79.6716	-39.2077	-27.3448		59.8	-48.7414	27.4352	15.8397
59.9	250.411	243.679	173.085		311.932	250.598	257.661		-61.521	-6.91902	-84.5751		-184.563	-20.7571	-253.725		209.9	-79.8447	-39.2752	-27.3773		59.9	-48.8324	27.5084	15.882
60	250.362	244.526	173.072		311.84	250.563	257.61		-61.4782	-6.03665	-84.5384		-184.435	-18.11	-253.615		210	-80.0303	-39.3438	-27.4081		60	-48.9274	27.5891	15.9286
60.1	250.311	245.329	173.058		311.747	250.528	257.56		-61.4364	-5.19888	-84.5023		-184.309	-15.5967	-253.507		210.1	-80.2092	-39.414	-27.4478		60.1	-49.0237	27.6622	15.9708
60.2	250.257	246.089	173.047		311.655	250.492	257.51		-61.3983	-4.40294	-84.463		-184.195	-13.2088	-253.389		210.2	-80.3812	-39.482	-27.4839		60.2	-49.1157	27.7333	16.0118
60.3	250.201	246.813	173.034		311.562	250.457	257.46		-61.3613	-3.64379	-84.426		-184.084	-10.9314	-253.278		210.3	-80.5627	-39.5433	-27.5143		60.3	-49.2068	27.8131	16.0579
60.4	250.151	247.502	173.022		311.47	250.422	257.41		-61.319	-2.91935	-84.3884		-183.957	-8.75805	-253.165		210.4	-80.7462	-39.6051	-27.5405		60.4	-49.2973	27.8956	16.1055
60.5	250.1	248.155	173.012		311.378	250.386	257.36		-61.2777	-2.23101	-84.348		-183.833	-6.69302	-253.044		210.5	-80.9229	-39.6779	-27.5703		60.5	-49.3904	27.971	16.149
60.6	250.046	248.777	173.001		311.285	250.351	257.31		-61.2391	-1.57373	-84.3087		-183.717	-4.72118	-252.926		210.6	-81.0965	-39.748	-27.5991		60.6	-49.4812	28.0454	16.192
60.7	249.994	249.37	172.988		311.193	250.316	257.26		-61.1989	-0.94542	-84.2717		-183.597	-2.83626	-252.815		210.7	-81.2707	-39.8104	-27.6237		60.7	-49.5683	28.1232	16.2369
60.8	249.942	249.938	172.977		311.1	250.281	257.21		-61.1587	-0.342288	-84.2332		-183.476	-1.02686	-252.7		210.8	-81.4558	-39.8732	-27.6509		60.8	-49.66	28.206	16.2847
60.9	249.891	250.48	172.967		311.008	250.245	257.16		-61.117	0.234293	-84.1927		-183.351	0.702879	-252.578		210.9	-81.6382	-39.9418	-27.6823		60.9	-49.7541	28.2847	16.3302
61	249.841	250.997	172.955		310.915	250.21	257.11		-61.0744	0.787444	-84.1549		-183.223	2.36233	-252.465		211	-81.8072	-40.0057	-27.7121		61	-49.8417	28.3572	16.372
61.1	249.789	251.495	172.941		310.823	250.175	257.06		-61.0336	1.32029	-84.1184		-183.101	3.96087	-252.355		211.1	-81.9829	-40.0686	-27.7336		61.1	-49.9284	28.4369	16.4181
61.2	249.736	251.966	172.931		310.731	250.139	257.01		-60.9945	1.82641	-84.0782		-182.983	5.47923	-252.235		211.2	-82.1612	-40.1351	-27.764		61.2	-50.0201	28.514	16.4626
61.3	249.682	252.419	172.92		310.638	250.104	256.959		-60.9564	2.31448	-84.0391		-182.869	6.94345	-252.117		211.3	-82.605	-40.1922	-27.7985		61.3	-50.1986	28.7408	16.5935
61.4	249.628	252.855	172.908		310.546	250.069	256.909		-60.9181	2.78607	-84.0011		-182.754	8.3582	-252.003		211.4	-82.7787	-40.255	-27.8195		61.4	-50.2844	28.8196	16.639
61.5	249.572	253.269	172.896		310.453	250.033	256.859		-60.8817	3.23579	-83.963		-182.645	9.70738	-251.889		211.5	-82.9481	-40.3273	-27.8415		61.5	-50.3723	28.894	16.6819
61.6	249.512	253.668	172.886		310.361	249.998	256.809		-60.8492	3.66972	-83.9237		-182.547	11.0092	-251.771		211.6	-83.1165	-40.3964	-27.8672		61.6	-50.46	28.9669	16.724
61.7	249.453	254.052	172.875		310.268	249.963	256.759		-60.815	4.08942	-83.8839		-182.445	12.2682	-251.652		211.7	-83.2917	-40.4525	-27.897		61.7	-50.5471	29.0443	16.7687
61.8	249.399	254.421	172.864		310.176	249.928	256.709		-60.7766	4.49314	-83.8454		-182.33	13.4794	-251.536		211.8	-83.4617	-40.5112	-27.9237		61.8	-50.6322	29.1195	16.8121
61.9	249.35	254.773	172.851		310.084	249.892	256.659		-60.734	4.88038	-83.8077		-182.202	14.6412	-251.423		211.9	-83.6213	-40.5803	-27.9509		61.9	-50.7175	29.1868	16.851
62	249.303	255.109	172.841		309.991	249.857	256.609		-60.6879	5.25183	-83.7677		-182.064	15.7555	-251.303		212	-83.7918	-40.6395	-27.9708		62	-50.8007	29.2649	16.8961
62.1	249.265	255.433	172.831		309.899	249.822	256.559		-60.6338	5.61148	-83.7279		-181.901	16.8344	-251.184		212.1	-83.9706	-40.6919	-27.9866		62.1	-50.883	29.3504	16.9455
62.2	249.229	255.745	172.817		309.806	249.786	256.509		-60.5776	5.95898	-83.6918		-181.733	17.8769	-251.075		212.2	-84.1343	-40.7558	-28.0253		62.2	-50.9718	29.4165	16.9836
62.3	249.185	256.043	172.805		309.714	249.751	256.459		-60.5291	6.29139	-83.6536		-181.587	18.8742	-250.961		212.3	-84.2944	-40.814	-28.064		62.3	-51.0575	29.4816	17.0212
62.4	249.139	256.332	172.796		309.621	249.716	256.409		-60.4823	6.61615	-83.6122		-181.447	19.8485	-250.837		212.4	-84.4701	-40.8737	-28.0855		62.4	-51.1431	29.5618	17.0675
62.5	249.095	256.612	172.784		309.529	249.681	256.359		-60.4336	6.9312	-83.5748		-181.301	20.7936	-250.724		212.5	-84.6401	-40.936	-28.1039		62.5	-51.2267	29.6397	17.1125
62.6	249.087	256.881	172.77		309.437	249.645	256.309		-60.3499	7.23531	-83.5389		-181.05	21.7059	-250.617		212.6	-84.8038	-40.9937	-28.1264		62.6	-51.308	29.7132	17.1549
62.7	249.265	257.138	172.759		309.344	249.61	256.258		-60.0789	7.5278	-83.4996		-180.237	22.5834	-250.499		212.7	-84.9743	-41.0513	-28.1557		62.7	-51.3938	29.7878	17.198
62.8	249.726	257.383	172.746		309.252	249.575	256.208		-59.5255	7.80831	-83.4627		-178.577	23.4249	-250.388		212.8	-85.1407	-41.1142	-28.1824		62.8	-51.4791	29.8602	17.2398
62.9	250.406	257.62	172.734		309.159	249.539	256.158		-58.7528	8.08066	-83.4246		-176.258	24.242	-250.274		212.9	-85.3075	-41.1692	-28.1997		62.9	-51.5588	29.938	17.2847
63	251.282	257.847	172.724		309.067	249.504	256.108		-57.7846	8.34243	-83.3846		-173.354	25.0273	-250.154		213	-85.4749	-41.2217	-28.2207		63	-51.6391	30.015	17.3292
63.1	252.292	258.064	172.712		308.974	249.469	256.058		-56.6823	8.59501	-83.3463		-170.047	25.785	-250.039		213.1	-85.6391	-41.284	-28.2417		63.1	-51.7216	30.0886	17.3717
63.2	253.263	258.275	172.701		308.882	249.434	256.008		-55.6191	8.84133	-83.3068		-166.857	26.524	-249.921		213.2	-85.8055	-41.3464	-28.2574		63.2	-51.8031	30.1654	17.416
63.3	254.075	258.479	172.69		308.789	249.398	255.958		-54.715	9.08089	-83.2679		-164.145	27.2427	-249.804		213.3	-85.9588	-41.4139	-28.2842		63.3	-51.8856	30.2297	17.4531
63.4	254.709	258.672	172.681		308.697	249.363	255.908		-53.9881	9.30951	-83.2274		-161.964	27.9285	-249.682		213.4	-86.1147	-41.4752	-28.3155		63.4	-51.9685	30.2947	17.4906
63.5	255.163	258.859	172.672		308.605	249.328	255.858		-53.442	9.53119	-83.1861		-160.326	28.5936	-249.558		213.5	-86.2868	-41.5245	-28.3334		63.5	-52.0482	30.3761	17.5377
63.6	255.419	259.039	172.658		308.512	249.292	255.808		-53.0931	9.74662	-83.1501		-159.279	29.2399	-249.45		213.6	-86.4495	-41.5738	-28.3502		63.6	-52.1245	30.4527	17.5819
63.7	255.503	259.21	172.646		308.42	249.257	255.758		-52.9165	9.95285	-83.1122		-158.749	29.8585	-249.337		213.7	-86.607	-41.6356	-28.3743		63.7	-52.2056	30.5214	17.6215
63.8	255.498	259.375	172.637		308.327	249.222	255.708		-52.8291	10.1532	-83.071		-158.487	30.4595	-249.213		213.8	-86.7697	-41.6943	-28.3922		63.8	-52.2854	30.5959	17.6646
63.9	255.516	259.534	172.625		308.235	249.186	255.658		-52.7186	10.348	-83.0324		-158.156	31.0439	-249.097		213.9	-86.9298	-41.7504	-28.4095		63.9	-52.3632	30.6697	17.7071
64	255.65	259.688	172.614		308.142	249.151	255.607		-52.4923	10.5365	-82.9937		-157.477	31.6095	-248.981		214	-87.0877	-41.8091	-28.4362		64	-52.4444	30.7381	17.7467
64.1	255.963	259.834	172.602		308.05	249.116	255.557		-52.0872	10.7183	-82.9553		-156.262	32.1548	-248.866		214.1	-87.2421	-41.8678	-28.4577		64.1	-52.5225	30.8066	17.7862
64.2	256.495	259.973	172.585		307.958	249.081	255.507		-51.4625	10.8924	-82.9227		-154.387	32.6772	-248.768		214.2	-87.3991	-41.9229	-28.4714		64.2	-52.5978	30.8801	17.8287
64.3	257.26	260.105	172.562		307.865	249.045	255.457		-50.6056	11.0594	-82.8952		-151.817	33.1782	-248.686		214.3	-87.5618	-41.9727	-28.4898		64.3	-52.6747	30.956	17.8725
64.4	258.239	260.234	172.537		307.773	249.01	255.407		-49.5337	11.2236	-82.87		-148.601	33.6709	-248.61		214.4	-87.7182	-42.0371	-28.5139		64.4	-52.7564	31.0236	17.9115
64.5	259.397	260.358	172.515		307.68	248.975	255.357		-48.2835	11.3834	-82.8419		-144.851	34.1501	-248.526		214.5	-87.8715	-42.0937	-28.5354		64.5	-52.8335	31.0918	17.9509
64.6	260.701	260.478	172.502		307.588	248.939	255.307		-46.887	11.5389	-82.8054		-140.661	34.6168	-248.416		214.6	-88.0352	-42.1389	-28.5459		64.6	-52.9067	31.1722	17.9973
64.7	262.118	260.592	172.492		307.495	248.904	255.257		-45.3778	11.6881	-82.7654		-136.133	35.0642	-248.296		214.7	-88.1943	-42.1866	-28.5575		64.7	-52.9795	31.249	18.0416
64.8	263.611	260.699	172.484		307.403	248.869	255.207		-43.7918	11.8301	-82.7224		-131.375	35.4903	-248.167		214.8	-88.3393	-42.2448	-28.579		64.8	-53.0544	31.3123	18.0781
64.9	265.151	260.802	172.481		307.311	248.834	255.157		-42.1592	11.9686	-82.6762		-126.478	35.9059	-248.029		214.9	-88.4926	-42.3009	-28.5948		64.9	-53.1294	31.3828	18.1189
65	266.719	260.899	172.475		307.218	248.798	255.107		-40.4996	12.1008	-82.6315		-121.499	36.3023	-247.894		215	-88.6517	-42.3481	-28.6064		65	-53.2021	31.4597	18.1633
65.1	268.287	260.993	172.466		307.126	248.763	255.057		-38.8383	12.2296	-82.5903		-116.515	36.6888	-247.771		215.1	-88.8013	-42.399	-28.63		65.1	-53.2768	31.5261	18.2016
65.2	269.835	261.081	172.457		307.033	248.728	255.007		-37.1987	12.3534	-82.5494		-111.596	37.0602	-247.648		215.2	-88.95	-42.4541	-28.6593		65.2	-53.3544	31.5888	18.2378
65.3	271.349	261.167	172.452		306.941	248.692	254.957		-35.5923	12.4742	-82.5043		-106.777	37.4227	-247.513		215.3	-89.108	-42.5086	-28.673		65.3	-53.4298	31.6631	18.2807
65.4	272.818	261.25	172.462		306.848	248.657	254.906		-34.0304	12.5927	-82.4449		-102.091	37.778	-247.335		215.4	-89.2717	-42.5558	-28.6789		65.4	-53.5021	31.7449	18.3279
65.5	274.236	261.325	172.502		306.756	248.622	254.856		-32.5201	12.7029	-82.3547		-97.5604	38.1088	-247.064		215.5	-89.4193	-42.6077	-28.6988		65.5	-53.5753	31.8113	18.3663
65.6	275.594	261.396	172.56		306.664	248.587	254.806		-31.0697	12.8095	-82.2467		-93.2092	38.4286	-246.74		215.6	-89.557	-42.6565	-28.7203		65.6	-53.6446	31.8721	18.4013
65.7	276.892	261.466	172.619		306.571	248.551	254.756		-29.6788	12.9148	-82.1376		-89.0365	38.7443	-246.413		215.7	-89.7093	-42.6985	-28.7298		65.7	-53.7125	31.9469	18.4446
65.8	278.128	261.534	172.684		306.479	248.516	254.706		-28.3511	13.0176	-82.0225		-85.0533	39.0527	-246.067		215.8	-89.8647	-42.7526	-28.7393		65.8	-53.7855	32.0214	18.4876
65.9	279.298	261.595	172.755		306.386	248.481	254.656		-27.0879	13.1148	-81.9007		-81.2637	39.3445	-245.702		215.9	-90.0096	-42.8175	-28.7629		65.9	-53.8634	32.0827	18.5229
66	280.41	261.65	172.815		306.294	248.445	254.606		-25.8836	13.205	-81.7913		-77.6507	39.6149	-245.374		216	-90.1609	-42.8668	-28.7902		66	-53.9393	32.1487	18.5611
66.1	281.466	261.706	173.243		306.201	248.41	254.556		-24.7355	13.2961	-81.3132		-74.2064	39.8884	-243.94		216.1	-90.3085	-42.9063	-28.8075		66.1	-54.0074	32.2183	18.6013
66.2	282.462	261.758	174.505		306.109	248.375	254.506		-23.6472	13.3837	-80.001		-70.9417	40.151	-240.003		216.2	-90.4483	-42.9582	-28.8186		66.2	-54.075	32.2838	18.639
66.3	283.401	261.803	176.147		306.017	248.339	254.456		-22.6152	13.4634	-78.3091		-67.8457	40.3901	-234.927		216.3	-90.5964	-43.0117	-28.826		66.3	-54.1447	32.3551	18.6802
66.4	284.292	261.845	177.446		305.924	248.304	254.406		-21.6325	13.541	-76.9592		-64.8975	40.623	-230.878		216.4	-90.7487	-43.0584	-28.8308		66.4	-54.2126	32.431	18.724
66.5	285.129	261.886	178.195		305.832	248.269	254.356		-20.7031	13.6167	-76.1606		-62.1092	40.8502	-228.482		216.5	-90.903	-43.102	-28.8461		66.5	-54.2837	32.5044	18.7664
66.6	285.918	261.923	178.444		305.739	248.234	254.306		-19.8208	13.6893	-75.8614		-59.4625	41.068	-227.584		216.6	-91.0506	-43.1508	-28.866		66.6	-54.3558	32.5714	18.8051
66.7	286.665	261.957	178.352		305.647	248.198	254.255		-18.982	13.7585	-75.9034		-56.9459	41.2754	-227.71		216.7	-91.1993	-43.2022	-28.8787		66.7	-54.4267	32.6413	18.8455
66.8	287.368	261.989	178.1		305.554	248.163	254.205		-18.186	13.8255	-76.1059		-54.5579	41.4766	-228.318		216.8	-91.338	-43.2478	-28.8872		66.8	-54.491	32.7083	18.8841
66.9	288.031	262.02	177.868		305.462	248.128	254.155		-17.4313	13.8921	-76.2878		-52.2939	41.6762	-228.863		216.9	-91.4788	-43.2935	-28.9009		66.9	-54.5577	32.7744	18.9223
67	288.655	262.045	177.807		305.37	248.092	254.105		-16.7145	13.9529	-76.2978		-50.1434	41.8586	-228.893		217	-91.6301	-43.4693	-28.9177		67	-54.6724	32.8229	18.9503
67.1	289.247	262.069	178.024		305.277	248.057	254.055		-16.0297	14.0121	-76.0311		-48.0891	42.0363	-228.093		217.1	-91.7698	-43.5166	-28.9209		67.1	-54.7358	32.8922	18.9903
67.2	289.809	262.092	178.587		305.185	248.022	254.005		-15.3755	14.0703	-75.4177		-46.1265	42.2109	-226.253		217.2	-91.9159	-43.5758	-28.9284		67.2	-54.8067	32.9614	19.0303
67.3	290.339	262.109	179.527		305.092	247.987	253.955		-14.7534	14.1223	-74.4283		-44.2603	42.3668	-223.285		217.3	-92.0577	-43.6314	-28.9457		67.3	-54.8783	33.025	19.067
67.4	290.839	262.125	180.842		305	247.951	253.905		-14.161	14.1739	-73.063		-42.483	42.5216	-219.189		217.4	-92.1965	-43.6723	-28.9605		67.4	-54.9431	33.0903	19.1047
67.5	291.308	262.137	182.499		304.907	247.916	253.855		-13.5991	14.2211	-71.3554		-40.7974	42.6634	-214.066		217.5	-92.3472	-43.7092	-28.9736		67.5	-55.01	33.1637	19.1471
67.6	291.75	262.147	184.45		304.815	247.881	253.805		-13.065	14.2663	-69.3552		-39.1951	42.7989	-208.066		217.6	-92.4838	-43.758	-28.979		67.6	-55.0736	33.2303	19.1855
67.7	292.169	262.155	186.642		304.723	247.845	253.755		-12.5535	14.3097	-67.1129		-37.6604	42.9292	-201.339		217.7	-92.6122	-43.8083	-28.9906		67.7	-55.137	33.2894	19.2196
67.8	292.564	262.161	189.018		304.63	247.81	253.705		-12.0657	14.3508	-64.6863		-36.1971	43.0523	-194.059		217.8	-92.753	-43.8509	-29.0053		67.8	-55.203	33.3556	19.2579
67.9	292.94	262.165	191.521		304.538	247.775	253.655		-11.5976	14.3899	-62.134		-34.7927	43.1696	-186.402		217.9	-92.9001	-43.8971	-29.0112		67.9	-55.2694	33.4282	19.2998
68	293.629	262.163	194.092		304.445	247.74	253.605		-10.8161	14.4234	-59.5125		-32.4484	43.2703	-178.538		218	-93.0466	-43.9433	-29.0264		68	-55.3388	33.4968	19.3394
68.1	293.945	262.161	196.696		304.353	247.704	253.554		-10.4075	14.457	-56.8586		-31.2226	43.371	-170.576		218.1	-93.1879	-43.9858	-29.0464		68.1	-55.4067	33.5613	19.3766
68.2	294.245	262.159	199.291		304.26	247.669	253.504		-10.0152	14.4899	-54.2136		-30.0456	43.4696	-162.641		218.2	-93.3298	-44.0263	-29.0481		68.2	-55.4681	33.6336	19.4184
68.3	294.527	262.153	201.838		304.168	247.634	253.454		-9.6411	14.5189	-51.6166		-28.9233	43.5567	-154.85		218.3	-93.4686	-44.0704	-29.0576		68.3	-55.5322	33.7005	19.457
68.4	294.795	262.145	204.321		304.076	247.598	253.404		-9.28089	14.5462	-49.0836		-27.8427	43.6386	-147.251		218.4	-93.6026	-44.1197	-29.0744		68.4	-55.5989	33.7609	19.4919
68.5	295.05	262.136	206.724		303.983	247.563	253.354		-8.933	14.5726	-46.6306		-26.799	43.7179	-139.892		218.5	-93.7424	-44.1643	-29.0845		68.5	-55.6637	33.8281	19.5307
68.6	295.288	262.127	209.029		303.891	247.528	253.304		-8.60299	14.5989	-44.2753		-25.809	43.7967	-132.826		218.6	-93.8843	-44.2163	-29.0909		68.6	-55.7305	33.8966	19.5702
68.7	295.51	262.114	211.229		303.798	247.493	253.254		-8.28842	14.6217	-42.0247		-24.8653	43.8651	-126.074		218.7	-94.0178	-44.2651	-29.0931		68.7	-55.792	33.9626	19.6083
68.8	295.724	262.097	213.322		303.706	247.457	253.204		-7.98149	14.64	-39.8815		-23.9445	43.92	-119.644		218.8	-94.1451	-44.2993	-29.1068		68.8	-55.8504	34.023	19.6432
68.9	295.927	262.083	215.307		303.613	247.422	253.154		-7.68653	14.6607	-37.8464		-23.0596	43.9821	-113.539		218.9	-94.2807	-44.3314	-29.1194		68.9	-55.9105	34.0889	19.6812
69	296.117	262.065	217.186		303.521	247.387	253.104		-7.40424	14.6788	-35.9179		-22.2127	44.0364	-107.754		219	-94.4215	-44.3735	-29.1144		69	-55.9698	34.163	19.724
69.1	296.296	262.042	218.959		303.429	247.351	253.054		-7.13254	14.6907	-34.0945		-21.3976	44.072	-102.283		219.1	-94.5587	-44.4207	-29.1177		69.1	-56.0324	34.2309	19.7632
69.2	296.469	262.018	220.637		303.336	247.316	253.004		-6.86726	14.7024	-32.3662		-20.6018	44.1071	-97.0987		219.2	-94.6943	-44.4622	-29.1293		69.2	-56.0953	34.2956	19.8006
69.3	296.632	261.996	222.22		303.244	247.281	252.954		-6.61135	14.7156	-30.7336		-19.834	44.1468	-92.2008		219.3	-94.831	-44.5084	-29.1336		69.3	-56.1577	34.363	19.8395
69.4	296.783	261.973	223.711		303.151	247.245	252.903		-6.36828	14.7278	-29.1929		-19.1048	44.1835	-87.5788		219.4	-94.9697	-44.5609	-29.1405		69.4	-56.2237	34.4295	19.8779
69.5	296.924	261.944	225.118		303.059	247.21	252.853		-6.13527	14.7334	-27.7357		-18.4058	44.2003	-83.2072		219.5	-95.0986	-44.6008	-29.1469		69.5	-56.2821	34.4927	19.9144
69.6	297.056	261.912	226.443		302.966	247.175	252.803		-5.91078	14.7375	-26.3599		-17.7323	44.2125	-79.0798		219.6	-95.2311	-44.6345	-29.1507		69.6	-56.3388	34.56	19.9533
69.7	297.177	261.884	227.693		302.874	247.14	252.753		-5.69738	14.7445	-25.0607		-17.0922	44.2335	-75.1821		219.7	-95.3677	-44.6776	-29.1566		69.7	-56.4006	34.6273	19.9921
69.8	297.292	261.855	228.87		302.782	247.104	252.703		-5.48989	14.7503	-23.8331		-16.4697	44.2509	-71.4993		219.8	-95.5028	-44.7264	-29.164		69.8	-56.4644	34.6922	20.0295
69.9	297.402	261.822	229.981		302.689	247.069	252.653		-5.28744	14.7531	-22.672		-15.8623	44.2594	-68.016		219.9	-95.6405	-44.7699	-29.172		69.9	-56.5275	34.7591	20.0682
70	297.502	261.787	231.027		302.597	247.034	252.603		-5.09435	14.7537	-21.5763		-15.283	44.2611	-64.7289		220	-95.7704	-44.8042	-29.1763		70	-56.5836	34.8247	20.1061
70.1	297.596	261.75	232.008		302.504	246.998	252.553		-4.9082	14.7515	-20.545		-14.7246	44.2545	-61.635		220.1	-95.8982	-44.841	-29.1775		70.1	-56.6389	34.8899	20.1437
70.2	297.686	261.712	232.93		302.412	246.963	252.503		-4.72622	14.7493	-19.5729		-14.1787	44.2479	-58.7186		220.2	-96.0286	-44.8825	-29.1828		70.2	-56.698	34.9542	20.1808
70.3	297.769	261.675	233.798		302.319	246.928	252.453		-4.54997	14.7476	-18.6544		-13.6499	44.2429	-55.9631		220.3	-96.159	-44.9235	-29.1898		70.3	-56.7574	35.0179	20.2176
70.4	297.846	261.638	234.621		302.227	246.893	252.403		-4.38083	14.7453	-17.7815		-13.1425	44.2358	-53.3446		220.4	-96.292	-44.9608	-29.1889		70.4	-56.8139	35.0868	20.2574
70.5	297.918	261.597	235.407		302.135	246.857	252.353		-4.21638	14.7394	-16.946		-12.6491	44.2183	-50.8379		220.5	-96.4225	-44.9951	-29.188		70.5	-56.8685	35.1547	20.2966
70.6	297.989	261.556	236.158		302.042	246.822	252.303		-4.05349	14.7338	-16.1443		-12.1605	44.2013	-48.4328		220.6	-96.5414	-45.0334	-29.196		70.6	-56.9236	35.212	20.3297
70.7	298.055	261.514	236.868		301.95	246.787	252.253		-3.89494	14.7278	-15.3846		-11.6848	44.1833	-46.1537		220.7	-96.6682	-45.0698	-29.2055		70.7	-56.9811	35.2734	20.3651
70.8	298.112	261.47	237.533		301.857	246.751	252.202		-3.74541	14.7184	-14.6691		-11.2362	44.1553	-44.0074		220.8	-96.8002	-45.1154	-29.204		70.8	-57.0399	35.3405	20.4039
70.9	298.165	261.423	238.33		301.765	246.716	252.152		-3.60023	14.7071	-13.8221		-10.8007	44.1212	-41.4664		220.9	-96.9196	-45.1585	-29.2026		70.9	-57.0936	35.401	20.4388
71	298.216	261.376	239.408		301.672	246.681	252.102		-3.45591	14.695	-12.6938		-10.3677	44.0849	-38.0814		221	-97.0526	-45.1933	-29.2132		71	-57.153	35.4658	20.4762
71.1	298.264	261.327	240.593		301.58	246.646	252.052		-3.31558	14.6813	-11.4591		-9.94673	44.0439	-34.3773		221.1	-97.1909	-45.2332	-29.217		71.1	-57.2137	35.5353	20.5163
71.2	298.308	261.278	241.648		301.488	246.61	252.002		-3.17941	14.6675	-10.3542		-9.53824	44.0025	-31.0627		221.2	-97.3135	-45.2763	-29.2146		71.2	-57.2681	35.598	20.5525
71.3	298.348	261.228	242.485		301.395	246.575	251.952		-3.04671	14.6535	-9.46679		-9.14014	43.9605	-28.4004		221.3	-97.4423	-45.3126	-29.2199		71.3	-57.3249	35.6623	20.5896
71.4	298.385	261.18	243.109		301.303	246.54	251.902		-2.91801	14.6407	-8.79281		-8.75403	43.9222	-26.3784		221.4	-97.5686	-45.3504	-29.2221		71.4	-57.3804	35.726	20.6264
71.5	298.413	261.132	243.556		301.21	246.504	251.852		-2.79729	14.6274	-8.29604		-8.39188	43.8823	-24.8881		221.5	-97.6823	-45.3883	-29.2218		71.5	-57.4308	35.7838	20.6598
71.6	298.438	261.08	243.876		301.118	246.469	251.802		-2.6797	14.6113	-7.9263		-8.03909	43.834	-23.7789		221.6	-97.7997	-45.4293	-29.2287		71.6	-57.4859	35.8402	20.6923
71.7	298.465	261.03	244.117		301.025	246.434	251.752		-2.56037	14.5966	-7.63447		-7.68111	43.7899	-22.9034		221.7	-97.9234	-45.4661	-29.2315		71.7	-57.5403	35.9024	20.7283
71.8	298.487	260.977	244.315		300.933	246.398	251.702		-2.44607	14.5785	-7.38673		-7.33822	43.7355	-22.1602		221.8	-98.0538	-45.4972	-29.2337		71.8	-57.5949	35.9697	20.7671
71.9	298.505	260.92	244.486		300.841	246.363	251.652		-2.33577	14.5565	-7.16554		-7.0073	43.6695	-21.4966		221.9	-98.1847	-45.5424	-29.2344		71.9	-57.6538	36.0354	20.8051
72	298.522	260.859	244.648		300.748	246.328	251.602		-2.22598	14.5309	-6.95319		-6.67795	43.5927	-20.8596		222	-98.3042	-45.5729	-29.2314		72	-57.7028	36.0987	20.8416
72.1	298.535	260.799	244.813		300.656	246.293	251.551		-2.12106	14.5068	-6.73878		-6.36317	43.5205	-20.2163		222.1	-98.4216	-45.6004	-29.2378		72.1	-57.7532	36.1576	20.8756
72.2	298.543	260.742	244.984		300.563	246.257	251.501		-2.01978	14.4848	-6.51741		-6.05933	43.4545	-19.5522		222.2	-98.5478	-45.6409	-29.2421		72.2	-57.8103	36.22	20.9116
72.3	298.551	260.682	245.168		300.471	246.222	251.451		-1.91971	14.4599	-6.28372		-5.75913	43.3798	-18.8512		222.3	-98.6741	-45.6787	-29.2376		72.3	-57.8634	36.2865	20.95
72.4	298.559	260.619	245.359		300.378	246.187	251.401		-1.81982	14.432	-6.04258		-5.45945	43.2961	-18.1277		222.4	-98.7909	-45.7135	-29.2351		72.4	-57.9132	36.3473	20.9851
72.5	298.565	260.555	245.557		300.286	246.151	251.351		-1.72097	14.4036	-5.79448		-5.1629	43.2109	-17.3835		222.5	-98.9109	-45.7451	-29.2389		72.5	-57.965	36.408	21.0202
72.6	298.565	260.491	245.762		300.193	246.116	251.301		-1.62836	14.3747	-5.53876		-4.88509	43.1241	-16.6163		222.6	-99.0377	-45.7819	-29.2453		72.6	-58.0216	36.4706	21.0563
72.7	298.562	260.425	245.97		300.101	246.081	251.251		-1.53888	14.3437	-5.28095		-4.61665	43.0311	-15.8428		222.7	-99.1515	-45.8166	-29.2397		72.7	-58.0693	36.5309	21.0911
72.8	298.561	260.355	246.177		300.009	246.046	251.201		-1.44784	14.3096	-5.02384		-4.34352	42.9288	-15.0715		222.8	-99.2735	-45.8514	-29.2399		72.8	-58.1216	36.5937	21.1274
72.9	298.554	260.29	246.392		299.916	246.01	251.151		-1.36183	14.2796	-4.75892		-4.0855	42.8389	-14.2768		222.9	-99.405	-45.8908	-29.2416		72.9	-58.1791	36.6603	21.1658
73	298.545	260.225	246.62		299.824	245.975	251.101		-1.27843	14.2502	-4.48097		-3.83528	42.7506	-13.4429		223	-99.5203	-45.925	-29.2324		73	-58.2259	36.723	21.2021
73.1	298.539	260.095	246.851		299.731	245.94	251.051		-1.19225	14.1551	-4.19939		-3.57674	42.4654	-12.5982		223.1	-99.6335	-45.9587	-29.2331		73.1	-58.2751	36.7808	21.2354
73.2	298.53	260.095	247.08		299.639	245.904	251.001		-1.10936	14.1904	-3.92092		-3.32808	42.5713	-11.7628		223.2	-99.7457	-45.9877	-29.2364		73.2	-58.3233	36.8377	21.2683
73.3	298.519	260.031	247.304		299.546	245.869	250.951		-1.02717	14.1615	-3.64646		-3.08151	42.4845	-10.9394		223.3	-99.8647	-46.0214	-29.2339		73.3	-58.3733	36.8999	21.3042
73.4	298.508	259.897	247.531		299.454	245.834	250.901		-0.946193	14.0632	-3.36974		-2.83858	42.1895	-10.1092		223.4	-99.9862	-46.0588	-29.2299		73.4	-58.425	36.9636	21.3409
73.5	298.495	259.834	247.774		299.362	245.799	250.85		-0.866952	14.0355	-3.076		-2.60086	42.1064	-9.228		223.5	-100.106	-46.0847	-29.2274		73.5	-58.4728	37.0277	21.3779
73.6	298.481	259.768	248.049		299.269	245.763	250.8		-0.787712	14.0045	-2.75103		-2.36314	42.0134	-8.2531		223.6	-100.235	-46.1111	-29.2224		73.6	-58.5228	37.0977	21.4184
73.7	298.464	259.702	248.38		299.177	245.728	250.75		-0.712463	13.9736	-2.37069		-2.13739	41.9209	-7.11208		223.7	-100.353	-46.1474	-29.2163		73.7	-58.5722	37.1603	21.4545
73.8	298.445	259.638	248.794		299.084	245.693	250.7		-0.639644	13.9451	-1.90672		-1.91893	41.8352	-5.72015		223.8	-100.465	-46.191	-29.2154		73.8	-58.6237	37.2162	21.4868
73.9	298.428	259.572	249.31		298.992	245.657	250.65		-0.564395	13.9142	-1.34017		-1.69318	41.7427	-4.02052		223.9	-100.582	-46.2226	-29.2207		73.9	-58.675	37.2745	21.5204
74	298.413	259.5	249.943		298.899	245.622	250.6		-0.486543	13.878	-0.657172		-1.45963	41.6341	-1.97152		224	-100.692	-46.2501	-29.2152		74	-58.719	37.334	21.5548
74.1	298.395	259.427	250.687		298.807	245.587	250.55		-0.411988	13.8401	0.136543		-1.23596	41.5202	0.409629		224.1	-100.81	-46.2848	-29.2924		74.1	-58.7956	37.364	21.5721
74.2	298.374	259.354	251.522		298.715	245.551	250.5		-0.34021	13.8025	1.02224		-1.02063	41.4074	3.06671		224.2	-100.926	-46.3169	-29.2946		74.2	-58.846	37.4234	21.6064
74.3	298.357	259.285	252.434		298.622	245.516	250.45		-0.265482	13.7689	1.98378		-0.796446	41.3066	5.95134		224.3	-101.044	-46.346	-29.2958		74.3	-58.8952	37.4841	21.6415
74.4	298.334	259.215	253.398		298.53	245.481	250.4		-0.195439	13.7339	2.99842		-0.586317	41.2016	8.99526		224.4	-101.164	-46.3739	-29.2866		74.4	-58.9414	37.5505	21.6798
74.5	298.307	259.142	254.395		298.437	245.446	250.35		-0.130429	13.6959	4.04518		-0.391287	41.0878	12.1355		224.5	-101.273	-46.4061	-29.2784		74.5	-58.9858	37.6097	21.714
74.6	298.283	259.071	255.411		298.345	245.41	250.3		-0.061949	13.6606	5.11118		-0.185847	40.9818	15.3335		224.6	-101.379	-46.4387	-29.2718		74.6	-59.0298	37.6664	21.7467
74.7	298.26	258.998	256.434		298.252	245.375	250.25		0.007053	13.623	6.18483		0.021159	40.869	18.5545		224.7	-101.496	-46.4709	-29.2626		74.7	-59.0764	37.7304	21.7836
74.8	298.237	258.921	257.449		298.16	245.34	250.199		0.076922	13.5812	7.24946		0.230766	40.7437	21.7484		224.8	-101.616	-46.5124	-29.2559		74.8	-59.1282	37.7938	21.8203
74.9	298.211	258.846	258.448		298.068	245.304	250.149		0.143146	13.5415	8.29828		0.429438	40.6246	24.8949		224.9	-101.723	-46.5523	-29.2499		74.9	-59.175	37.8494	21.8524
75	298.184	258.769	259.427		297.975	245.269	250.099		0.20885	13.5	9.32734		0.62655	40.4999	27.982		225	-101.825	-46.5787	-29.2479		75	-59.2172	37.9032	21.8834
75.1	298.158	258.69	260.37		297.883	245.234	250.049		0.275248	13.4561	10.3208		0.825744	40.3683	30.9624		225.1	-101.937	-46.5942	-29.2418		75.1	-59.2577	37.9661	21.9198
75.2	298.13	258.611	261.274		297.79	245.199	249.999		0.340084	13.4128	11.2744		1.02025	40.2384	33.8231		225.2	-102.045	-46.6227	-29.2357		75.2	-59.301	38.0242	21.9533
75.3	298.105	258.531	262.14		297.698	245.163	249.949		0.40683	13.3677	12.1908		1.22049	40.1032	36.5723		225.3	-102.154	-46.659	-29.2369		75.3	-59.35	38.0793	21.9851
75.4	298.076	258.45	262.963		297.605	245.128	249.899		0.470104	13.3225	13.0643		1.41031	39.9675	39.193		225.4	-102.27	-46.6906	-29.2241		75.4	-59.3949	38.1442	22.0226
75.5	298.044	258.37	263.743		297.513	245.093	249.849		0.530775	13.2769	13.8936		1.59233	39.8307	41.6809		225.5	-102.38	-46.7274	-29.2273		75.5	-59.4448	38.1984	22.0538
75.6	298.014	258.288	264.477		297.421	245.057	249.799		0.593529	13.231	14.6783		1.78059	39.6929	44.0349		225.6	-102.491	-46.7549	-29.2306		75.6	-59.4923	38.2553	22.0867
75.7	297.987	258.209	265.168		297.328	245.022	249.749		0.659059	13.1871	15.4191		1.97718	39.5614	46.2573		225.7	-102.605	-46.7813	-29.2188		75.7	-59.5351	38.3195	22.1237
75.8	297.957	258.13	265.816		297.236	244.987	249.699		0.721292	13.1435	16.1169		2.16388	39.4304	48.3506		225.8	-102.72	-46.8082	-29.2085		75.8	-59.579	38.3839	22.1609
75.9	297.925	258.049	266.42		297.143	244.952	249.649		0.781789	13.0977	16.7712		2.34537	39.2931	50.3136		225.9	-102.829	-46.8404	-29.2045		75.9	-59.6246	38.4411	22.194
76	297.895	257.973	266.984		297.051	244.916	249.599		0.843849	13.0572	17.3853		2.53155	39.1715	52.1559		226	-102.933	-46.8715	-29.2026		76	-59.6689	38.495	22.2251
76.1	297.863	257.897	267.51		296.958	244.881	249.549		0.90452	13.0164	17.9612		2.71356	39.0493	53.8837		226.1	-103.044	-46.888	-29.1902		76.1	-59.7074	38.5596	22.2624
76.2	297.829	257.817	267.999		296.866	244.846	249.498		0.962588	12.9717	18.5004		2.88776	38.9152	55.5011		226.2	-103.157	-46.9133	-29.1763		76.2	-59.7488	38.6243	22.2997
76.3	297.797	257.739	268.454		296.774	244.81	249.448		1.02343	12.9286	19.0055		3.0703	38.7857	57.0164		226.3	-103.259	-46.9486	-29.1728		76.3	-59.7936	38.6775	22.3305
76.4	297.768	257.663	268.879		296.681	244.775	249.398		1.08671	12.8877	19.4809		3.26012	38.663	58.4427		226.4	-103.364	-46.9776	-29.1662		76.4	-59.8361	38.7343	22.3633
76.5	297.735	257.585	269.274		296.589	244.74	249.348		1.14616	12.8449	19.9253		3.43849	38.5346	59.7758		226.5	-103.479	-47.0066	-29.1497		76.5	-59.8783	38.8002	22.4013
76.6	297.702	257.504	269.637		296.496	244.704	249.298		1.20562	12.8	20.3391		3.61686	38.3999	61.0173		226.6	-103.586	-47.0377	-29.1436		76.6	-59.9223	38.8576	22.4344
76.7	297.668	257.428	269.976		296.404	244.669	249.248		1.26455	12.7593	20.7278		3.79366	38.2778	62.1833		226.7	-103.684	-47.0631	-29.1406		76.7	-59.9625	38.9097	22.4645
76.8	297.635	257.35	270.292		296.311	244.634	249.198		1.32401	12.7163	21.0939		3.97203	38.1488	63.2816		226.8	-103.793	-47.0807	-29.1314		76.8	-60.0018	38.972	22.5005
76.9	297.601	257.268	270.579		296.219	244.599	249.148		1.38225	12.6698	21.4315		4.14676	38.0095	64.2945		226.9	-103.903	-47.1076	-29.1222		76.9	-60.0444	39.0331	22.5357
77	297.562	257.186	270.841		296.127	244.563	249.098		1.43581	12.623	21.7431		4.30742	37.8691	65.2293		227	-104.008	-47.1429	-29.1166		77	-60.0893	39.0884	22.5677
77.1	297.528	257.109	271.085		296.034	244.528	249.048		1.49388	12.5809	22.0374		4.48163	37.7428	66.1121		227.1	-104.109	-47.1672	-29.1084		77.1	-60.1282	39.1442	22.5999
77.2	297.493	257.032	271.31		295.942	244.493	248.998		1.55125	12.5392	22.3127		4.65375	37.6175	66.9381		227.2	-104.211	-47.1889	-29.0982		77.2	-60.1662	39.2021	22.6333
77.3	297.452	256.952	271.519		295.849	244.457	248.948		1.60307	12.4948	22.571		4.80921	37.4844	67.7131		227.3	-104.318	-47.2174	-29.0983		77.3	-60.2112	39.2571	22.6651
77.4	297.412	256.872	271.708		295.757	244.422	248.898		1.65558	12.4501	22.8108		4.96675	37.3503	68.4324		227.4	-104.414	-47.2485	-29.0839		77.4	-60.2489	39.312	22.6968
77.5	297.376	256.792	271.882		295.664	244.387	248.847		1.7114	12.4055	23.0341		5.13419	37.2166	69.1022		227.5	-104.511	-47.2723	-29.0575		77.5	-60.2804	39.373	22.732
77.6	297.341	256.711	272.045		295.572	244.352	248.797		1.76929	12.3589	23.2473		5.30787	37.0768	69.7418		227.6	-104.618	-47.2987	-29.0556		77.6	-60.3243	39.4295	22.7646
77.7	297.305	256.625	272.191		295.48	244.316	248.747		1.8258	12.3092	23.4436		5.47739	36.9275	70.3309		227.7	-104.729	-47.3257	-29.0547		77.7	-60.3696	39.4873	22.798
77.8	297.271	256.542	272.323		295.387	244.281	248.697		1.88404	12.2612	23.6253		5.65211	36.7835	70.8758		227.8	-104.828	-47.3526	-29.0392		77.8	-60.4067	39.545	22.8313
77.9	297.234	256.462	272.444		295.295	244.246	248.647		1.93881	12.2163	23.7968		5.81642	36.6488	71.3905		227.9	-104.933	-47.3759	-29.0279		77.9	-60.4455	39.6042	22.8655
78	297.194	256.383	272.551		295.202	244.21	248.597		1.99219	12.1721	23.9534		5.97657	36.5163	71.8603		228	-105.035	-47.4013	-29.0276		78	-60.4881	39.6579	22.8965
78.1	297.159	256.3	272.647		295.11	244.175	248.547		2.0487	12.1248	24.1		6.14609	36.3743	72.3001		228.1	-105.131	-47.4365	-29.0168		78.1	-60.5279	39.7097	22.9264
78.2	297.123	256.217	272.737		295.017	244.14	248.497		2.10607	12.0773	24.2396		6.31821	36.2318	72.7189		228.2	-105.237	-47.4541	-28.9888		78.2	-60.5599	39.7777	22.9657
78.3	297.085	256.136	272.815		294.925	244.105	248.447		2.15963	12.0313	24.3678		6.47888	36.094	73.1034		228.3	-105.344	-47.469	-28.9728		78.3	-60.5953	39.8417	23.0026
78.4	297.045	256.051	272.883		294.833	244.069	248.397		2.21266	11.9814	24.4864		6.63798	35.9443	73.4593		228.4	-105.443	-47.5038	-28.9678		78.4	-60.6382	39.8937	23.0326
78.5	297.008	255.967	272.943		294.74	244.034	248.347		2.26761	11.9331	24.5962		6.80282	35.7992	73.7886		228.5	-105.548	-47.5364	-28.9533		78.5	-60.6793	39.9529	23.0668
78.6	296.969	255.888	272.996		294.648	243.999	248.297		2.32133	11.8891	24.6994		6.964	35.6672	74.0982		228.6	-105.651	-47.5467	-28.941		78.6	-60.7128	40.0139	23.102
78.7	296.927	255.806	273.042		294.555	243.963	248.247		2.3716	11.8426	24.7958		7.11481	35.5278	74.3874		228.7	-105.75	-47.558	-28.9339		78.7	-60.7473	40.0705	23.1347
78.8	296.884	255.725	273.079		294.463	243.928	248.197		2.42151	11.7967	24.8821		7.26454	35.39	74.6464		228.8	-105.837	-47.5912	-28.9226		78.8	-60.7835	40.1182	23.1623
78.9	296.845	255.64	273.107		294.37	243.893	248.146		2.47455	11.7469	24.9609		7.42365	35.2408	74.8826		228.9	-105.931	-47.6181	-28.9087		78.9	-60.8191	40.1721	23.1934
79	296.804	255.554	273.133		294.278	243.858	248.096		2.5262	11.6965	25.0364		7.57859	35.0895	75.1093		229	-106.033	-47.6372	-28.8973		79	-60.856	40.2312	23.2275
79.1	296.757	255.473	273.15		294.186	243.822	248.046		2.57194	11.6507	25.1035		7.71583	34.9522	75.3106		229.1	-106.135	-47.6668	-28.8892		79.1	-60.8969	40.2864	23.2594
79.2	296.711	255.392	273.16		294.093	243.787	247.996		2.61821	11.6053	25.1637		7.85462	34.816	75.491		229.2	-106.227	-47.6958	-28.8774		79.2	-60.9334	40.3382	23.2893
79.3	296.669	255.313	273.166		294.001	243.752	247.946		2.66881	11.561	25.2203		8.00644	34.6829	75.661		229.3	-106.323	-47.716	-28.8619		79.3	-60.967	40.395	23.3221
79.4	296.624	255.23	273.169		293.908	243.716	247.896		2.71578	11.514	25.2734		8.14733	34.542	75.8201		229.4	-106.431	-47.7356	-28.8506		79.4	-61.0058	40.4569	23.3578
79.5	296.574	255.145	273.166		293.816	243.681	247.846		2.7584	11.4636	25.32		8.27519	34.3907	75.9599		229.5	-106.53	-47.7625	-28.8393		79.5	-61.0439	40.5124	23.3898
79.6	296.525	255.06	273.156		293.723	243.646	247.796		2.80119	11.414	25.3598		8.40358	34.2419	76.0793		229.6	-106.622	-47.7827	-28.8202		79.6	-61.075	40.5685	23.4223
79.7	296.477	254.976	273.145		293.631	243.61	247.746		2.8459	11.3658	25.3996		8.53769	34.0974	76.1989		229.7	-106.716	-47.7903	-28.8016		79.7	-61.1025	40.6271	23.4561
79.8	296.427	254.892	273.126		293.539	243.575	247.696		2.888	11.3167	25.4306		8.664	33.9502	76.2918		229.8	-106.816	-47.8126	-28.7908		79.8	-61.1398	40.684	23.4889
79.9	296.374	254.81	273.098		293.446	243.54	247.646		2.92819	11.2703	25.4527		8.78458	33.8109	76.3582		229.9	-106.911	-47.8406	-28.7857		79.9	-61.1793	40.7351	23.5184
80	296.324	254.729	273.073		293.354	243.505	247.596		2.97029	11.2245	25.4773		8.91088	33.6736	76.4319		230	-107.005	-47.8592	-28.7703		80	-61.2114	40.7906	23.5505
80.1	296.273	254.645	273.044		293.261	243.469	247.546		3.01222	11.1762	25.4984		9.03667	33.5286	76.4952		230.1	-107.101	-47.884	-28.748		80.1	-61.2443	40.8493	23.5844
80.2	296.225	254.561	273.009		293.169	243.434	247.495		3.05658	11.127	25.5132		9.16974	33.3809	76.5397		230.2	-107.198	-47.9078	-28.7352		80.2	-61.2803	40.905	23.6165
80.3	296.176	254.476	272.972		293.076	243.399	247.445		3.09955	11.077	25.5262		9.29865	33.2311	76.5785		230.3	-107.294	-47.9311	-28.7181		80.3	-61.3144	40.9619	23.6494
80.4	296.125	254.393	272.933		292.984	243.363	247.395		3.14096	11.0301	25.5374		9.42287	33.0902	76.6121		230.4	-107.395	-47.9523	-28.7006		80.4	-61.3492	41.022	23.684
80.5	296.074	254.311	272.834		292.892	243.328	247.345		3.18202	10.9826	25.4887		9.54605	32.9477	76.4661		230.5	-107.492	-47.973	-28.6929		80.5	-61.3859	41.0761	23.7153
80.6	296.021	254.228	272.783		292.799	243.293	247.295		3.22169	10.9349	25.4876		9.66507	32.8047	76.4627		230.6	-107.58	-48.0005	-28.6874		80.6	-61.4225	41.1231	23.7424
80.7	295.971	254.146	272.731		292.707	243.258	247.245		3.26483	10.8881	25.4856		9.7945	32.6643	76.4568		230.7	-107.665	-48.0227	-28.6735		80.7	-61.4536	41.1728	23.7711
80.8	295.92	254.062	272.672		292.614	243.222	247.195		3.30624	10.8396	25.4767		9.91872	32.5187	76.43		230.8	-107.762	-48.0434	-28.6523		80.8	-61.4858	41.2323	23.8055
80.9	295.868	253.98	272.606		292.522	243.187	247.145		3.34591	10.7933	25.4613		10.0377	32.3799	76.3839		230.9	-107.866	-48.0662	-28.6368		80.9	-61.523	41.2934	23.8407
81	295.816	253.898	272.541		292.429	243.152	247.095		3.38697	10.7465	25.4465		10.1609	32.2395	76.3394		231	-107.955	-48.0848	-28.6286		81	-61.5563	41.3437	23.8698
81.1	295.767	253.814	272.479		292.337	243.116	247.045		3.42977	10.6978	25.4346		10.2893	32.0934	76.3037		231.1	-108.044	-48.1002	-28.609		81.1	-61.5843	41.3985	23.9014
81.2	295.713	253.73	272.412		292.245	243.081	246.995		3.46874	10.6484	25.4173		10.4062	31.9452	76.252		231.2	-108.136	-48.1204	-28.592		81.2	-61.616	41.4535	23.9332
81.3	295.655	253.647	272.34		292.152	243.046	246.945		3.50338	10.6014	25.3955		10.5102	31.8043	76.1866		231.3	-108.229	-48.1541	-28.5827		81.3	-61.6551	41.5039	23.9623
81.4	295.596	253.566	272.268		292.06	243.011	246.895		3.53646	10.5557	25.3738		10.6094	31.667	76.1213		231.4	-108.324	-48.1701	-28.5621		81.4	-61.6854	41.5631	23.9965
81.5	295.534	253.483	272.196		291.967	242.975	246.845		3.56641	10.5078	25.3515		10.6992	31.5235	76.0544		231.5	-108.419	-48.1788	-28.5424		81.5	-61.7133	41.6225	24.0308
81.6	295.47	253.399	272.118		291.875	242.94	246.794		3.59567	10.4588	25.3236		10.787	31.3764	75.9709		231.6	-108.515	-48.2063	-28.5264		81.6	-61.7491	41.6783	24.063
81.7	295.406	253.315	272.039		291.782	242.905	246.744		3.62354	10.4108	25.2944		10.8706	31.2324	75.8832		231.7	-108.602	-48.2368	-28.5167		81.7	-61.7851	41.7261	24.0906
81.8	295.344	253.235	271.959		291.69	242.869	246.694		3.65437	10.3656	25.2643		10.9631	31.0967	75.7929		231.8	-108.686	-48.2502	-28.5007		81.8	-61.8124	41.7778	24.1204
81.9	295.284	253.153	271.874		291.597	242.834	246.644		3.68658	10.3189	25.2295		11.0597	30.9568	75.6885		231.9	-108.778	-48.2631	-28.4733		81.9	-61.838	41.8379	24.1551
82	295.217	253.068	271.786		291.505	242.799	246.594		3.71202	10.2695	25.1923		11.1361	30.8086	75.5768		232	-108.865	-48.2895	-28.4641		82	-61.873	41.8865	24.1832
82.1	295.15	252.986	271.699		291.413	242.763	246.544		3.73763	10.2226	25.1551		11.2129	30.6677	75.4652		232.1	-108.949	-48.3138	-28.4496		82.1	-61.9042	41.9352	24.2113
82.2	295.085	252.906	271.613		291.32	242.728	246.494		3.76498	10.178	25.1192		11.2949	30.5341	75.3577		232.2	-109.037	-48.3283	-28.4237		82.2	-61.9298	41.9927	24.2445
82.3	295.015	252.825	271.523		291.228	242.693	246.444		3.7873	10.1319	25.0794		11.3619	30.3957	75.2382		232.3	-109.127	-48.3401	-28.4098		82.3	-61.9588	42.0464	24.2755
82.4	294.942	252.743	271.431		291.135	242.658	246.394		3.80701	10.0853	25.0372		11.421	30.2559	75.1115		232.4	-109.214	-48.3634	-28.3923		82.4	-61.99	42.0988	24.3058
82.5	294.871	252.661	271.342		291.043	242.622	246.344		3.82812	10.0387	24.9984		11.4843	30.116	74.9951		232.5	-109.3	-48.3794	-28.3727		82.5	-62.0175	42.1524	24.3367
82.6	294.8	252.579	271.249		290.95	242.587	246.294		3.84939	9.99223	24.9549		11.5482	29.9767	74.8647		232.6	-109.396	-48.3865	-28.3536		82.6	-62.0455	42.2127	24.3715
82.7	294.726	252.495	271.149		290.858	242.552	246.244		3.86807	9.943	24.9054		11.6042	29.829	74.7161		232.7	-109.487	-48.4067	-28.3323		82.7	-62.0755	42.2689	24.4039
82.8	294.654	252.412	271.052		290.766	242.516	246.194		3.88795	9.89603	24.8581		11.6639	29.6881	74.5742		232.8	-109.566	-48.4357	-28.3169		82.8	-62.1063	42.3146	24.4303
82.9	294.581	252.335	270.952		290.673	242.481	246.144		3.90819	9.85357	24.8089		11.7246	29.5607	74.4266		232.9	-109.654	-48.4507	-28.3025		82.9	-62.1358	42.3674	24.4608
83	294.509	252.253	270.849		290.581	242.446	246.093		3.9279	9.80695	24.7559		11.7837	29.4208	74.2676		233	-109.748	-48.4589	-28.2818		83	-62.163	42.427	24.4953
83.1	294.435	252.168	270.746		290.488	242.411	246.043		3.94675	9.75789	24.7023		11.8402	29.2737	74.107		233.1	-109.833	-48.4822	-28.2642		83.1	-62.1933	42.478	24.5247
83.2	294.363	252.088	270.642		290.396	242.375	245.993		3.96681	9.71231	24.6486		11.9004	29.1369	73.9459		233.2	-109.917	-48.5065	-28.2555		83.2	-62.2264	42.5244	24.5515
83.3	294.292	252.007	270.54		290.303	242.34	245.943		3.98809	9.66726	24.5963		11.9643	29.0018	73.7889		233.3	-110.007	-48.5178	-28.2354		83.3	-62.2533	42.581	24.5841
83.4	294.216	251.923	270.432		290.211	242.305	245.893		4.0052	9.61838	24.5393		12.0156	28.8551	73.6179		233.4	-110.096	-48.5281	-28.2131		83.4	-62.2789	42.638	24.6171
83.5	294.141	251.84	270.324		290.119	242.269	245.843		4.02265	9.57037	24.4806		12.068	28.7111	73.4417		233.5	-110.183	-48.5503	-28.1956		83.5	-62.3096	42.6903	24.6473
83.6	294.068	251.757	270.216		290.026	242.234	245.793		4.04185	9.52305	24.4232		12.1255	28.5691	73.2697		233.6	-110.262	-48.5679	-28.164		83.6	-62.3314	42.7446	24.6786
83.7	293.992	251.675	270.106		289.934	242.199	245.743		4.05809	9.47625	24.3631		12.1743	28.4288	73.0893		233.7	-110.35	-48.5792	-28.1449		83.7	-62.3582	42.7999	24.7105
83.8	293.915	251.596	269.995		289.841	242.164	245.693		4.07364	9.43292	24.3023		12.2209	28.2988	72.9068		233.8	-110.449	-48.5983	-28.1372		83.8	-62.3947	42.8549	24.7423
83.9	293.841	251.517	269.884		289.749	242.128	245.643		4.09231	9.38908	24.2414		12.2769	28.1672	72.7243		233.9	-110.525	-48.6185	-28.115		83.9	-62.4194	42.9033	24.7702
84	293.765	251.438	269.773		289.656	242.093	245.593		4.1089	9.34506	24.1805		12.3267	28.0352	72.5414		234	-110.593	-48.6314	-28.087		84	-62.437	42.9505	24.7975
84.1	293.682	251.358	269.661		289.564	242.058	245.543		4.11751	9.30018	24.1179		12.3525	27.9005	72.3537		234.1	-110.685	-48.6411	-28.0669		84.1	-62.4644	43.0088	24.8312
84.2	293.598	251.276	269.546		289.472	242.022	245.493		4.12595	9.25321	24.0533		12.3778	27.7596	72.1598		234.2	-110.773	-48.6659	-28.0571		84.2	-62.4988	43.0582	24.8596
84.3	293.517	251.195	269.432		289.379	241.987	245.442		4.13733	9.2078	23.9895		12.412	27.6234	71.9685		234.3	-110.85	-48.6866	-28.0339		84.3	-62.5234	43.1069	24.8878
84.4	293.438	251.116	269.315		289.287	241.952	245.392		4.15132	9.16378	23.9229		12.454	27.4913	71.7688		234.4	-110.93	-48.6932	-28.0075		84.4	-62.5436	43.1615	24.9193
84.5	293.356	251.035	269.197		289.194	241.916	245.342		4.16183	9.11837	23.8548		12.4855	27.3551	71.5645		234.5	-111.013	-48.7061	-27.9925		84.5	-62.5704	43.2117	24.9483
84.6	293.27	250.955	269.078		289.102	241.881	245.292		4.16836	9.07418	23.7857		12.5051	27.2225	71.357		234.6	-111.09	-48.7253	-27.9744		84.6	-62.5965	43.2592	24.9757
84.7	293.19	250.876	268.96		289.009	241.846	245.242		4.18026	9.03016	23.7174		12.5408	27.0905	71.1521		234.7	-111.168	-48.7366	-27.9543		84.7	-62.6195	43.309	25.0045
84.8	293.107	250.795	268.845		288.917	241.811	245.192		4.19026	8.98457	23.6527		12.5708	26.9537	70.9582		234.8	-111.256	-48.7521	-27.931		84.8	-62.6465	43.3656	25.0371
84.9	293.02	250.715	268.727		288.825	241.775	245.142		4.19574	8.93986	23.5852		12.5872	26.8196	70.7555		234.9	-111.338	-48.7748	-27.9135		84.9	-62.6756	43.4149	25.0656
85	292.936	250.635	268.606		288.732	241.74	245.092		4.20383	8.89498	23.5144		12.6115	26.6849	70.5433		235	-111.409	-48.7965	-27.8928		85	-62.6993	43.459	25.0911
85.1	292.851	250.558	268.486		288.64	241.705	245.042		4.21174	8.85322	23.4437		12.6352	26.5596	70.3312		235.1	-111.49	-48.811	-27.869		85.1	-62.7235	43.5121	25.1217
85.2	292.762	250.481	268.365		288.547	241.669	244.992		4.21497	8.8111	23.3734		12.6449	26.4333	70.1201		235.2	-111.588	-48.8254	-27.8504		85.2	-62.7545	43.5717	25.1561
85.3	292.673	250.399	268.241		288.455	241.634	244.942		4.21785	8.765	23.2995		12.6535	26.295	69.8986		235.3	-111.667	-48.8414	-27.8328		85.3	-62.7804	43.6207	25.1844
85.4	292.584	250.321	268.119		288.362	241.599	244.892		4.22194	8.72167	23.2269		12.6658	26.165	69.6807		235.4	-111.736	-48.8579	-27.8127		85.4	-62.8022	43.6647	25.2099
85.5	292.497	250.242	267.999		288.27	241.564	244.842		4.22725	8.67817	23.1572		12.6818	26.0345	69.4717		235.5	-112.006	-48.876	-27.7858		85.5	-62.8894	43.8242	25.3019
85.6	292.408	250.16	267.876		288.178	241.528	244.792		4.23048	8.63138	23.0841		12.6914	25.8941	69.2523		235.6	-112.082	-48.8795	-27.7615		85.6	-62.9077	43.8758	25.3317
85.7	292.316	250.083	267.749		288.085	241.493	244.741		4.23093	8.58996	23.0078		12.6928	25.7699	69.0234		235.7	-112.164	-48.8872	-27.7356		85.7	-62.929	43.9309	25.3635
85.8	292.225	250.009	267.622		287.993	241.458	244.691		4.23208	8.55081	22.931		12.6962	25.6524	68.7931		235.8	-112.244	-48.9084	-27.7092		85.8	-62.9537	43.9826	25.3934
85.9	292.133	249.927	267.496		287.9	241.422	244.641		4.23253	8.50488	22.8546		12.6976	25.5146	68.5638		235.9	-112.327	-48.9202	-27.6885		85.9	-62.9786	44.0358	25.4241
86	292.041	249.847	267.367		287.808	241.387	244.591		4.23281	8.45999	22.7759		12.6984	25.38	68.3277		236	-112.403	-48.9289	-27.6689		86	-63.0002	44.0847	25.4523
86.1	291.949	249.77	267.238		287.715	241.352	244.541		4.23344	8.41805	22.697		12.7003	25.2542	68.0911		236.1	-112.476	-48.9444	-27.6461		86.1	-63.0223	44.1326	25.48
86.2	291.858	249.694	267.112		287.623	241.317	244.491		4.23528	8.37716	22.6207		12.7058	25.1315	67.8622		236.2	-112.558	-48.9542	-27.626		86.2	-63.046	44.1848	25.5101
86.3	291.764	249.615	266.984		287.531	241.281	244.441		4.23313	8.33418	22.5429		12.6994	25.0025	67.6288		236.3	-112.631	-48.967	-27.6074		86.3	-63.0685	44.2312	25.5369
86.4	291.669	249.537	266.854		287.438	241.246	244.391		4.23045	8.29102	22.4635		12.6914	24.8731	67.3906		236.4	-112.705	-48.9877	-27.5898		86.4	-63.0943	44.2765	25.563
86.5	291.576	249.461	266.723		287.346	241.211	244.341		4.23021	8.25065	22.3821		12.6906	24.7519	67.1462		236.5	-112.778	-48.9949	-27.5639		86.5	-63.1122	44.3264	25.5919
86.6	291.479	249.383	266.59		287.253	241.175	244.291		4.22615	8.20768	22.2994		12.6784	24.623	66.8981		236.6	-112.851	-49.0057	-27.536		86.6	-63.1307	44.3766	25.6208
86.7	291.382	249.305	266.46		287.161	241.14	244.241		4.2207	8.16453	22.2189		12.6621	24.4936	66.6568		236.7	-112.928	-49.0248	-27.5127		86.7	-63.1551	44.4262	25.6495
86.8	291.284	249.227	266.327		287.068	241.105	244.191		4.21542	8.12207	22.1359		12.6463	24.3662	66.4077		236.8	-113.006	-49.035	-27.4905		86.8	-63.1771	44.4771	25.6788
86.9	291.187	249.151	266.193		286.976	241.07	244.141		4.21066	8.08152	22.0522		12.632	24.2446	66.1565		236.9	-113.085	-49.0505	-27.4651		86.9	-63.2001	44.529	25.7088
87	291.086	249.073	266.06		286.884	241.034	244.09		4.20261	8.03871	21.9698		12.6078	24.1161	65.9095		237	-113.164	-49.0686	-27.4382		87	-63.2237	44.5816	25.7392
87.1	290.987	248.995	265.928		286.791	240.999	244.04		4.1956	7.99591	21.8878		12.5868	23.9877	65.6635		237.1	-113.238	-49.081	-27.4139		87.1	-63.2441	44.6304	25.7674
87.2	290.89	248.919	265.798		286.699	240.964	243.99		4.19171	7.9557	21.8072		12.5751	23.8671	65.4217		237.2	-113.308	-49.0881	-27.3895		87.2	-63.2617	44.6783	25.795
87.3	290.793	248.844	265.666		286.606	240.928	243.94		4.18626	7.91533	21.7259		12.5588	23.746	65.1778		237.3	-113.384	-49.0942	-27.3699		87.3	-63.2827	44.7279	25.8237
87.4	290.692	248.766	265.534		286.514	240.893	243.89		4.17821	7.87305	21.6436		12.5346	23.6192	64.9307		237.4	-113.456	-49.1045	-27.3482		87.4	-63.3031	44.7756	25.8512
87.5	290.59	248.692	265.402		286.421	240.858	243.84		4.16859	7.83459	21.5621		12.5058	23.5038	64.6863		237.5	-113.541	-49.1184	-27.3228		87.5	-63.3274	44.831	25.8832
87.6	290.489	248.619	265.273		286.329	240.822	243.79		4.16019	7.79647	21.4831		12.4806	23.3894	64.4492		237.6	-113.628	-49.1271	-27.2933		87.6	-63.3494	44.89	25.9173
87.7	290.389	248.54	265.143		286.237	240.787	243.74		4.15266	7.75331	21.403		12.458	23.2599	64.2089		237.7	-113.694	-49.1368	-27.2685		87.7	-63.3665	44.9356	25.9436
87.8	290.289	248.468	265.009		286.144	240.752	243.69		4.14495	7.71571	21.3196		12.4349	23.1471	63.9588		237.8	-113.761	-49.1549	-27.2525		87.8	-63.3895	44.9766	25.9673
87.9	290.189	248.395	264.878		286.052	240.717	243.64		4.13707	7.67794	21.2383		12.4112	23.0338	63.7149		237.9	-113.838	-49.1657	-27.2256		87.9	-63.4099	45.029	25.9975
88	290.085	248.32	264.745		285.959	240.681	243.59		4.1259	7.63913	21.1556		12.3777	22.9174	63.4668		238	-113.917	-49.1744	-27.1913		88	-63.4277	45.0856	26.0302
88.1	289.982	248.247	264.611		285.867	240.646	243.54		4.11489	7.60101	21.0712		12.3447	22.803	63.2136		238.1	-113.982	-49.191	-27.1686		88.1	-63.4472	45.1284	26.0549
88.2	289.88	248.172	264.476		285.774	240.611	243.49		4.10563	7.56099	20.9868		12.3169	22.683	62.9603		238.2	-114.045	-49.2106	-27.1464		88.2	-63.4674	45.1696	26.0787
88.3	289.779	248.096	264.341		285.682	240.575	243.44		4.09688	7.52026	20.9011		12.2906	22.5608	62.7033		238.3	-114.12	-49.2209	-27.1116		88.3	-63.4843	45.2241	26.1101
88.4	289.673	248.021	264.202		285.59	240.54	243.389		4.08327	7.48041	20.8131		12.2498	22.4412	62.4392		238.4	-114.19	-49.2291	-27.0842		88.4	-63.5012	45.273	26.1384
88.5	289.565	247.945	264.062		285.497	240.505	243.339		4.06793	7.44003	20.7229		12.2038	22.3201	62.1687		238.5	-114.258	-49.243	-27.0635		88.5	-63.5216	45.3172	26.1639
88.6	289.462	247.871	263.924		285.405	240.47	243.289		4.05727	7.40174	20.6347		12.1718	22.2052	61.904		238.6	-114.34	-49.2569	-27.0366		88.6	-63.5444	45.3714	26.1952
88.7	289.357	247.799	263.788		285.312	240.434	243.239		4.04523	7.36483	20.549		12.1357	22.0945	61.6471		238.7	-114.409	-49.2698	-27.0071		88.7	-63.5621	45.4202	26.2234
88.8	289.249	247.725	263.655		285.22	240.399	243.189		4.02937	7.32567	20.4656		12.0881	21.977	61.3969		238.8	-114.476	-49.2738	-26.9859		88.8	-63.5785	45.4652	26.2494
88.9	289.141	247.651	263.524		285.127	240.364	243.139		4.01385	7.28686	20.3847		12.0415	21.8606	61.154		238.9	-114.554	-49.2804	-26.9636		88.9	-63.5994	45.517	26.2792
89	289.034	247.577	263.393		285.035	240.328	243.089		3.9992	7.24892	20.3044		11.9976	21.7468	60.9133		239	-114.629	-49.2964	-26.9305		89	-63.6187	45.5699	26.3098
89.1	288.929	247.505	263.261		284.943	240.293	243.039		3.98646	7.2115	20.2217		11.9594	21.6345	60.6652		239.1	-114.699	-49.303	-26.8988		89.1	-63.6336	45.6205	26.339
89.2	288.823	247.429	263.126		284.85	240.258	242.989		3.97251	7.17129	20.1375		11.9175	21.5139	60.4124		239.2	-114.766	-49.3123	-26.8782		89.2	-63.6521	45.6648	26.3646
89.3	288.712	247.357	262.992		284.758	240.223	242.939		3.95474	7.13456	20.0532		11.8642	21.4037	60.1597		239.3	-114.832	-49.3361	-26.8601		89.3	-63.6759	45.7052	26.3879
89.4	288.605	247.286	262.857		284.665	240.187	242.889		3.93992	7.09887	19.9681		11.8198	21.2966	59.9043		239.4	-114.905	-49.3443	-26.8296		89.4	-63.693	45.7575	26.4181
89.5	288.501	247.21	262.719		284.573	240.152	242.839		3.92822	7.0585	19.88		11.7847	21.1755	59.6401		239.5	-114.977	-49.3421	-26.8006		89.5	-63.7065	45.8095	26.4482
89.6	288.393	247.136	262.581		284.48	240.117	242.789		3.91253	7.01934	19.7921		11.7376	21.058	59.3764		239.6	-115.041	-49.3606	-26.783		89.6	-63.7281	45.8494	26.4712
89.7	288.283	247.064	262.444		284.388	240.081	242.738		3.89476	6.98312	19.7053		11.6843	20.9494	59.1159		239.7	-115.117	-49.372	-26.7576		89.7	-63.7488	45.9005	26.5007
89.8	288.174	246.995	262.307		284.296	240.046	242.688		3.87889	6.94866	19.619		11.6367	20.846	58.8569		239.8	-115.191	-49.3729	-26.7203		89.8	-63.7614	45.9569	26.5332
89.9	288.064	246.923	262.173		284.203	240.011	242.638		3.8613	6.91175	19.5344		11.5839	20.7353	58.6031		239.9	-115.258	-49.3847	-26.6897		89.9	-63.7776	46.0051	26.5611
90	287.954	246.85	262.038		284.111	239.975	242.588		3.8437	6.87502	19.4499		11.5311	20.6251	58.3498		240	-115.324	-49.396	-26.6628		90	-63.7944	46.0511	26.5876
90.1	287.845	246.78	261.902		284.018	239.94	242.538		3.82714	6.83985	19.3641		11.4814	20.5196	58.0924		240.1	-115.392	-49.3995	-26.6349		90.1	-63.8087	46.0995	26.6156
90.2	287.734	246.706	261.764		283.926	239.905	242.488		3.80781	6.80104	19.2762		11.4234	20.4031	57.8287		240.2	-115.463	-49.402	-26.6059		90.2	-63.8237	46.1508	26.6452
90.3	287.62	246.631	261.628		283.833	239.87	242.438		3.78691	6.76153	19.1895		11.3607	20.2846	57.5686		240.3	-115.529	-49.4159	-26.5779		90.3	-63.8408	46.1965	26.6716
90.4	287.511	246.56	261.495		283.741	239.834	242.388		3.77036	6.72532	19.1067		11.3111	20.176	57.3201		240.4	-115.59	-49.4293	-26.5457		90.4	-63.8551	46.2419	26.6978
90.5	287.404	246.487	261.359		283.649	239.799	242.338		3.75536	6.68755	19.0216		11.2661	20.0626	57.0647		240.5	-115.653	-49.4291	-26.5152		90.5	-63.8656	46.289	26.725
90.6	287.292	246.411	261.223		283.556	239.764	242.288		3.73638	6.64683	18.9352		11.2091	19.9405	56.8057		240.6	-115.704	-49.4248	-26.4893		90.6	-63.8728	46.3291	26.7481
90.7	287.184	246.338	261.088		283.464	239.728	242.238		3.72017	6.60993	18.8499		11.1605	19.8298	56.5498		240.7	-115.735	-49.4184	-26.4509		90.7	-63.8682	46.3629	26.7676
90.8	287.074	246.268	260.952		283.371	239.693	242.188		3.70326	6.57441	18.7643		11.1098	19.7232	56.2929		240.8	-115.76	-49.4001	-26.3943		90.8	-63.8515	46.4024	26.7905
90.9	286.962	246.196	260.813		283.279	239.658	242.138		3.68341	6.53768	18.6759		11.0502	19.613	56.0277		240.9	-115.782	-49.3635	-26.3205		90.9	-63.8219	46.45	26.8179
91	286.849	246.124	260.677		283.186	239.623	242.088		3.66303	6.50181	18.5894		10.9891	19.5054	55.7682		241	-115.784	-49.3238	-26.2468		91	-63.785	46.4876	26.8396
91.1	286.736	246.053	260.542		283.094	239.587	242.037		3.64248	6.46578	18.5043		10.9274	19.3973	55.5128		241.1	-115.788	-49.2773	-26.1641		91.1	-63.7431	46.53	26.8641
91.2	286.627	245.981	260.403		283.001	239.552	241.987		3.62523	6.42939	18.4155		10.8757	19.2882	55.2465		241.2	-115.807	-49.222	-26.0695		91.2	-63.6994	46.5875	26.8973
91.3	286.516	245.911	260.264		282.909	239.517	241.937		3.60659	6.39405	18.3271		10.8198	19.1821	54.9813		241.3	-115.807	-49.189	-25.9781		91.3	-63.6579	46.6294	26.9215
91.4	286.401	245.84	260.129		282.817	239.481	241.887		3.58466	6.35889	18.2418		10.754	19.0767	54.7254		241.4	-115.786	-49.1311	-25.8887		91.4	-63.6021	46.6633	26.9411
91.5	286.289	245.77	259.996		282.724	239.446	241.837		3.5648	6.32424	18.1588		10.6944	18.9727	54.4763		241.5	-115.783	-49.0643	-25.7904		91.5	-63.5458	46.7111	26.9687
91.6	286.177	245.702	259.862		282.632	239.411	241.787		3.54477	6.29115	18.0752		10.6343	18.8735	54.2256		241.6	-115.771	-48.996	-25.6875		91.6	-63.4848	46.7568	26.995
91.7	286.062	245.628	259.729		282.539	239.376	241.737		3.52284	6.25269	17.9916		10.5685	18.7581	53.9749		241.7	-115.73	-48.9245	-25.5929		91.7	-63.4158	46.7832	27.0103
91.8	285.948	245.558	259.594		282.447	239.34	241.687		3.50142	6.21821	17.9074		10.5043	18.6546	53.7222		241.8	-115.691	-48.8504	-25.4962		91.8	-63.3458	46.8118	27.0268
91.9	285.837	245.494	259.462		282.354	239.305	241.637		3.48226	6.18894	17.8252		10.4468	18.5668	53.4757		241.9	-115.648	-48.7649	-25.3875		91.9	-63.2667	46.845	27.046
92	285.604	245.423	259.328		282.262	239.27	241.587		3.34214	6.15342	17.7415		10.0264	18.4603	53.2245		242	-115.587	-48.6768	-25.2799		92	-63.1812	46.8682	27.0594
92.1	285.487	245.353	259.192		282.17	239.234	241.537		3.31743	6.11895	17.6548		9.95228	18.3568	52.9644		242.1	-115.507	-48.5865	-25.1687		92.1	-63.0874	46.8825	27.0676
92.2	285.376	245.288	259.057		282.077	239.199	241.487		3.29861	6.089	17.5704		9.89584	18.267	52.7112		242.2	-115.419	-48.4865	-25.0511		92.2	-62.9857	46.8964	27.0757
92.3	285.265	245.22	258.925		281.985	239.164	241.437		3.2798	6.05591	17.4884		9.8394	18.1677	52.4652		242.3	-115.328	-48.3838	-24.9305		92.3	-62.8808	46.91	27.0835
92.4	285.149	245.148	258.79		281.892	239.128	241.386		3.25665	6.0197	17.4031		9.76994	18.0591	52.2093		242.4	-115.215	-48.2711	-24.8078		92.4	-62.7646	46.9137	27.0857
92.5	285.036	245.079	258.654		281.8	239.093	241.336		3.23627	5.98626	17.3171		9.70882	17.9588	51.9514		242.5	-115.091	-48.1534	-24.6767		92.5	-62.6404	46.9158	27.0869
92.6	284.922	245.012	258.519		281.707	239.058	241.286		3.21468	5.95422	17.2327		9.64405	17.8627	51.6981		242.6	-114.959	-48.0334	-24.5332		92.6	-62.5086	46.9186	27.0885
92.7	284.804	244.941	258.383		281.615	239.023	241.236		3.18927	5.91888	17.1467		9.56782	17.7566	51.4401		242.7	-114.81	-47.9058	-24.3886		92.7	-62.3683	46.9137	27.0857
92.8	284.69	244.871	258.246		281.523	238.987	241.186		3.16769	5.88336	17.0595		9.50306	17.6501	51.1785		242.8	-114.658	-47.7734	-24.2471		92.8	-62.226	46.906	27.0812
92.9	284.577	244.804	258.113		281.43	238.952	241.136		3.14679	5.85201	16.9766		9.44037	17.556	50.9299		242.9	-114.504	-47.6379	-24.0937		92.9	-62.0786	46.9033	27.0796
93	284.459	244.738	257.982		281.338	238.917	241.086		3.12086	5.82171	16.896		9.36258	17.4651	50.6881		243	-114.351	-47.494	-23.9382		93	-61.9277	46.9027	27.0793
93.1	284.342	244.672	257.848		281.245	238.881	241.036		3.09684	5.79018	16.8116		9.29053	17.3705	50.4348		243.1	-114.191	-47.359	-23.7931		93.1	-61.781	46.8928	27.0736
93.2	284.228	244.606	257.712		281.153	238.846	240.986		3.07508	5.75935	16.7261		9.22524	17.2781	50.1784		243.2	-114.017	-47.2225	-23.6339		93.2	-61.6245	46.8812	27.0669
93.3	284.115	244.537	257.58		281.06	238.811	240.936		3.05488	5.72644	16.6443		9.16463	17.1793	49.933		243.3	-113.837	-47.0802	-23.4706		93.3	-61.4625	46.8684	27.0595
93.4	283.999	244.468	257.447		280.968	238.776	240.886		3.03104	5.69231	16.5616		9.09312	17.0769	49.6849		243.4	-113.65	-46.9426	-23.3135		93.4	-61.3019	46.8486	27.0481
93.5	283.881	244.402	257.312		280.876	238.74	240.836		3.00494	5.662	16.476		9.01482	16.986	49.428		243.5	-113.464	-46.7946	-23.1502		93.5	-61.1363	46.8339	27.0395
93.6	283.768	244.335	257.18		280.783	238.705	240.786		2.98491	5.63012	16.3942		8.95474	16.8904	49.1825		243.6	-113.272	-46.6383	-22.9889		93.6	-60.9664	46.816	27.0292
93.7	283.655	244.269	257.049		280.691	238.67	240.736		2.96384	5.59947	16.3137		8.89153	16.7984	48.9412		243.7	-113.086	-46.495	-22.8261		93.7	-60.8024	46.8	27.02
93.8	283.534	244.205	256.916		280.598	238.634	240.685		2.93618	5.57072	16.2302		8.80854	16.7122	48.6906		243.8	-112.891	-46.3522	-22.6675		93.8	-60.6369	46.7773	27.0069
93.9	283.417	244.139	256.781		280.506	238.599	240.635		2.91112	5.54024	16.1456		8.73335	16.6207	48.4368		243.9	-112.688	-46.212	-22.5109		93.9	-60.4702	46.7486	26.9903
94	283.303	244.072	256.649		280.413	238.564	240.585		2.8897	5.50855	16.0641		8.66911	16.5256	48.1924		244	-112.484	-46.0629	-22.3419		94	-60.2964	46.7264	26.9775
94.1	283.187	244.006	256.518		280.321	238.529	240.535		2.86551	5.47754	15.9826		8.59653	16.4326	47.9479		244.1	-112.281	-45.9045	-22.1723		94.1	-60.1193	46.7059	26.9657
94.2	283.071	243.941	256.384		280.229	238.493	240.485		2.84201	5.4481	15.8991		8.52603	16.3443	47.6972		244.2	-112.085	-45.7586	-22.0152		94.2	-59.9528	46.6822	26.952
94.3	282.958	243.876	256.253		280.136	238.458	240.435		2.82146	5.41761	15.8183		8.46439	16.2528	47.4549		244.3	-111.882	-45.6111	-21.8602		94.3	-59.7843	46.6543	26.9359
94.4	282.842	243.812	256.122		280.044	238.423	240.385		2.79779	5.38887	15.7367		8.39337	16.1666	47.21		244.4	-111.682	-45.4631	-21.6906		94.4	-59.6118	46.634	26.9241
94.5	282.723	243.745	255.988		279.951	238.387	240.335		2.77186	5.35804	15.6531		8.31558	16.0741	46.9593		244.5	-111.476	-45.3162	-21.5263		94.5	-59.4393	46.6081	26.9092
94.6	282.606	243.678	255.855		279.859	238.352	240.285		2.74732	5.32582	15.5701		8.24196	15.9774	46.7102		244.6	-111.265	-45.1723	-21.3739		94.6	-59.2706	46.5746	26.8899
94.7	282.491	243.614	255.723		279.766	238.317	240.235		2.72417	5.29708	15.4879		8.17251	15.8912	46.4637		244.7	-111.062	-45.0238	-21.209		94.7	-59.0981	46.5504	26.8759
94.8	282.374	243.55	255.594		279.674	238.281	240.185		2.7005	5.26816	15.4096		8.10149	15.8045	46.2287		244.8	-110.856	-44.868	-21.041		94.8	-58.9216	46.5274	26.8626
94.9	282.257	243.486	255.464		279.582	238.246	240.135		2.67526	5.23958	15.3289		8.02579	15.7187	45.9868		244.9	-110.647	-44.7257	-20.8792		94.9	-58.7505	46.4981	26.8457
95	282.14	243.419	255.331		279.489	238.211	240.085		2.6509	5.20788	15.2461		7.95269	15.6236	45.7383		245	-110.435	-44.584	-20.7127		95	-58.5772	46.4692	26.829
95.1	282.024	243.352	255.2		279.397	238.176	240.034		2.62757	5.17688	15.1653		7.88271	15.5306	45.4959		245.1	-110.236	-44.4292	-20.5541		95.1	-58.4066	46.4463	26.8158
95.2	281.907	243.29	255.07		279.304	238.14	239.984		2.60268	5.14934	15.0856		7.80805	15.448	45.2567		245.2	-110.042	-44.2817	-20.3975		95.2	-58.2406	46.424	26.8029
95.3	281.787	243.224	254.939		279.212	238.105	239.934		2.57485	5.11851	15.0044		7.72454	15.3555	45.0133		245.3	-109.83	-44.1446	-20.2295		95.3	-58.068	46.3945	26.7859
95.4	281.672	243.16	254.803		279.119	238.07	239.884		2.55222	5.08976	14.9184		7.65665	15.2693	44.7553		245.4	-109.617	-44.0029	-20.0719		95.4	-57.8973	46.3614	26.7667
95.5	281.558	243.096	254.668		279.027	238.034	239.834		2.53115	5.0612	14.834		7.59344	15.1836	44.5021		245.5	-109.41	-43.8549	-19.9065		95.5	-57.7237	46.3353	26.7517
95.6	281.439	243.031	254.534		278.935	237.999	239.784		2.5047	5.03176	14.7496		7.51409	15.0953	44.2488		245.6	-109.206	-43.6996	-19.7484		95.6	-57.5514	46.3097	26.7369
95.7	281.323	242.966	254.398		278.842	237.964	239.734		2.4812	5.00231	14.6636		7.4436	15.0069	43.9908		245.7	-108.998	-43.5557	-19.5976		95.7	-57.3839	46.2767	26.7179
95.8	281.208	242.903	254.267		278.75	237.929	239.684		2.45857	4.97426	14.5827		7.3757	14.9228	43.748		245.8	-108.789	-43.4213	-19.4348		95.8	-57.2149	46.2464	26.7004
95.9	281.092	242.84	254.141		278.657	237.893	239.634		2.43455	4.94638	14.5071		7.30364	14.8391	43.5213		245.9	-108.584	-43.2743	-19.2761		95.9	-57.0448	46.2189	26.6845
96	280.975	242.775	254.013		278.565	237.858	239.584		2.41018	4.91676	14.4296		7.23055	14.7503	43.2888		246	-108.37	-43.131	-19.1211		96	-56.8741	46.1844	26.6646
96.1	280.858	242.714	253.886		278.472	237.823	239.534		2.38581	4.89096	14.3521		7.15744	14.6729	43.0564		246.1	-108.161	-42.9908	-18.9614		96.1	-56.7044	46.154	26.647
96.2	280.74	242.653	253.767		278.38	237.787	239.484		2.36041	4.86586	14.2833		7.08122	14.5976	42.8499		246.2	-107.961	-42.8496	-18.7991		96.2	-56.5367	46.13	26.6332
96.3	280.621	242.587	253.647		278.288	237.752	239.434		2.33378	4.83521	14.2131		7.00135	14.5056	42.6394		246.3	-107.751	-42.7099	-18.6426		96.3	-56.3679	46.0977	26.6145
96.4	280.506	242.523	253.522		278.195	237.717	239.384		2.31081	4.80612	14.1389		6.93242	14.4184	42.4168		246.4	-107.538	-42.577	-18.4912		96.4	-56.2021	46.0605	26.593
96.5	280.392	242.462	253.4		278.103	237.682	239.333		2.28922	4.77997	14.0663		6.86765	14.3399	42.1989		246.5	-107.336	-42.4389	-18.3352		96.5	-56.0366	46.0321	26.5766
96.6	280.275	242.397	253.28		278.01	237.646	239.283		2.2645	4.75088	13.9961		6.79351	14.2526	41.9884		246.6	-107.129	-42.3002	-18.1729		96.6	-55.8675	46.004	26.5604
96.7	280.155	242.335	253.154		277.918	237.611	239.233		2.23753	4.72438	13.9205		6.7126	14.1732	41.7616		246.7	-106.917	-42.1642	-18.0205		96.7	-55.7006	45.9683	26.5398
96.8	280.039	242.275	253.026		277.825	237.576	239.183		2.21404	4.69945	13.8432		6.64211	14.0984	41.5297		246.8	-106.71	-42.0178	-17.8671		96.8	-55.5315	45.9371	26.5218
96.9	279.925	242.213	252.902		277.733	237.54	239.133		2.19244	4.67244	13.7689		6.57733	14.0173	41.3066		246.9	-106.512	-41.876	-17.7105		96.9	-55.3662	45.9121	26.5074
97	279.809	242.149	252.776		277.641	237.505	239.083		2.16895	4.64439	13.693		6.50684	13.9332	41.0789		247	-106.312	-41.741	-17.5555		97	-55.2028	45.884	26.4911
97.1	279.69	242.086	252.65		277.548	237.47	239.033		2.14215	4.61582	13.6174		6.42645	13.8475	40.8522		247.1	-106.103	-41.6071	-17.4047		97.1	-55.0382	45.8491	26.471
97.2	279.575	242.026	252.523		277.456	237.435	238.983		2.119	4.59158	13.5399		6.357	13.7748	40.6197		247.2	-105.9	-41.4763	-17.2559		97.2	-54.8774	45.8164	26.4521
97.3	279.459	241.966	252.397		277.363	237.399	238.933		2.09567	4.56648	13.4643		6.28702	13.6994	40.393		247.3	-105.701	-41.3444	-17.1004		97.3	-54.7154	45.7889	26.4362
97.4	279.339	241.904	252.273		277.271	237.364	238.883		2.06836	4.53964	13.39		6.20507	13.6189	40.1699		247.4	-105.5	-41.2079	-16.9522		97.4	-54.5532	45.7574	26.4181
97.5	279.227	241.783	252.145		277.178	237.329	238.833		2.0485	4.45466	13.3125		6.14551	13.364	39.9375		247.5	-105.292	-41.0786	-16.8039		97.5	-54.3916	45.7217	26.3974
97.6	279.113	241.718	252.019		277.086	237.293	238.783		2.02743	4.42505	13.2362		6.0823	13.2751	39.7087		247.6	-105.092	-40.9457	-16.651		97.6	-54.2296	45.6924	26.3805
97.7	278.994	241.657	251.893		276.994	237.258	238.733		2.00012	4.39908	13.1601		6.00035	13.1972	39.4804		247.7	-104.89	-40.8091	-16.5028		97.7	-54.0672	45.6607	26.3622
97.8	278.876	241.598	251.763		276.901	237.223	238.683		1.97523	4.37553	13.0809		5.92569	13.1266	39.2427		247.8	-104.674	-40.6736	-16.3535		97.8	-53.9005	45.6219	26.3398
97.9	278.762	241.538	251.636		276.809	237.187	238.632		1.95381	4.35096	13.0038		5.86144	13.0529	39.0113		247.9	-104.473	-40.5439	-16.2074		97.9	-53.7415	45.5889	26.3208
98	278.648	241.477	251.512		276.716	237.152	238.582		1.93136	4.32447	12.9294		5.79407	12.9734	38.7882		248	-104.281	-40.4146	-16.0586		98	-53.5849	45.5621	26.3053
98.1	278.527	241.414	251.386		276.624	237.117	238.532		1.90352	4.29693	12.854		5.71056	12.8908	38.5621		248.1	-104.085	-40.2817	-15.8464		98.1	-53.4045	45.5597	26.3039
98.2	278.408	241.354	251.259		276.531	237.082	238.482		1.87655	4.27287	12.7769		5.62965	12.8186	38.3306		248.2	-103.884	-40.1545	-15.7002		98.2	-53.2461	45.526	26.2845
98.3	278.293	241.296	251.132		276.439	237.046	238.432		1.85444	4.24968	12.6994		5.56331	12.749	38.0982		248.3	-103.682	-40.0242	-15.5499		98.3	-53.0853	45.4945	26.2663
98.4	278.175	241.236	251.008		276.347	237.011	238.382		1.82886	4.22527	12.6259		5.48657	12.6758	37.8777		248.4	-103.481	-39.8923	-15.4017		98.4	-52.925	45.463	26.2481
98.5	278.058	241.176	250.881		276.254	236.976	238.332		1.80345	4.20034	12.5495		5.41035	12.601	37.6484		248.5	-103.284	-39.7589	-15.2592		98.5	-52.7672	45.4311	26.2296
98.6	277.945	241.116	250.753		276.162	236.94	238.282		1.78377	4.17523	12.4708		5.35131	12.5257	37.4123		248.6	-103.09	-39.6333	-15.1156		98.6	-52.6128	45.4005	26.212
98.7	277.831	241.056	250.632		276.069	236.905	238.232		1.76166	4.15135	12.4004		5.28497	12.4541	37.2012		248.7	-102.89	-39.5139	-14.971		98.7	-52.4585	45.3666	26.1924
98.8	277.712	240.994	250.512		275.977	236.87	238.182		1.73486	4.12434	12.3307		5.20459	12.373	36.9922		248.8	-102.684	-39.3826	-14.8249		98.8	-52.2972	45.3309	26.1718
98.9	277.594	240.936	250.39		275.884	236.835	238.132		1.70997	4.10097	12.2579		5.12992	12.3029	36.7738		248.9	-102.474	-39.2533	-14.6834		98.9	-52.1369	45.2911	26.1488
99	277.48	240.881	250.27		275.792	236.799	238.082		1.68838	4.08194	12.1881		5.06515	12.2458	36.5643		249	-102.277	-39.1314	-14.5477		99	-51.9853	45.255	26.128
99.1	277.365	240.82	250.152		275.7	236.764	238.032		1.66523	4.05562	12.12		4.9957	12.1669	36.3599		249.1	-102.089	-39.0052	-14.3979		99.1	-51.8306	45.2303	26.1137
99.2	277.251	240.758	250.031		275.607	236.729	237.981		1.64347	4.02965	12.0494		4.93041	12.089	36.1483		249.2	-101.893	-38.8775	-14.2507		99.2	-51.6738	45.2007	26.0966
99.3	277.138	240.701	249.909		275.515	236.693	237.931		1.62292	4.00785	11.978		4.86877	12.0235	35.9341		249.3	-101.695	-38.7525	-14.1155		99.3	-51.5211	45.1646	26.0758
99.4	277.021	240.641	249.79		275.422	236.658	237.881		1.5989	3.98309	11.9091		4.79671	11.9493	35.7272		249.4	-101.495	-38.6315	-13.9662		99.4	-51.3643	45.1323	26.0572
99.5	276.905	240.58	249.669		275.33	236.623	237.831		1.57523	3.95713	11.838		4.72569	11.8714	35.514		249.5	-101.301	-38.5049	-13.8196		99.5	-51.2086	45.1033	26.0404
99.6	276.788	240.523	249.548		275.237	236.588	237.781		1.55086	3.93549	11.7673		4.65259	11.8065	35.3018		249.6	-101.109	-38.3818	-13.687		99.6	-51.0594	45.069	26.0206
99.7	276.672	240.467	249.428		275.145	236.552	237.731		1.52754	3.91455	11.6967		4.58261	11.7437	35.0902		249.7	-100.92	-38.2646	-13.5398		99.7	-50.908	45.0412	26.0045
99.8	276.557	240.408	249.305		275.053	236.517	237.681		1.50473	3.89119	11.6245		4.5142	11.6736	34.8734		249.8	-100.721	-38.1363	-13.3931		99.8	-50.7502	45.0097	25.9864
99.9	276.44	240.35	249.183		274.96	236.482	237.631		1.48037	3.86851	11.5517		4.4411	11.6055	34.655		249.9	-100.522	-38.0092	-13.261		99.9	-50.5975	44.9721	25.9647
100	276.328	240.291	249.058		274.868	236.446	237.581		1.45999	3.84497	11.4775		4.37998	11.5349	34.4324		250	-100.33	-37.895	-13.1211		100	-50.4485	44.9391	25.9456
100.1	276.214	240.232	248.939		274.775	236.411	237.531		1.43875	3.82125	11.4083		4.31625	11.4638	34.225		250.1	-100.136	-37.7798	-12.9786		100.1	-50.2982	44.907	25.9271
100.2	276.095	240.175	248.825		274.683	236.376	237.481		1.41265	3.79875	11.3447		4.23794	11.3963	34.0342		250.2	-99.9494	-37.6532	-12.8387		100.2	-50.1471	44.8792	25.911
100.3	275.981	240.117	248.71		274.59	236.34	237.431		1.39054	3.77609	11.2789		4.17161	11.3283	33.8366		250.3	-99.7591	-37.5239	-12.6998		100.3	-49.9943	44.8493	25.8938
100.4	275.868	240.058	248.59		274.498	236.305	237.381		1.37016	3.75289	11.2099		4.11049	11.2587	33.6297		250.4	-99.5574	-37.4149	-12.5599		100.4	-49.8441	44.8107	25.8715
100.5	275.753	239.999	248.475		274.405	236.27	237.331		1.34718	3.72935	11.1447		4.04155	11.1881	33.4342		250.5	-99.3619	-37.2997	-12.4185		100.5	-49.6934	44.7771	25.8521
100.6	275.637	239.94	248.359		274.313	236.235	237.28		1.32369	3.70581	11.0787		3.97106	11.1174	33.2361		250.6	-99.1737	-37.1673	-12.2848		100.6	-49.5419	44.7467	25.8345
100.7	275.522	239.881	248.241		274.221	236.199	237.23		1.30175	3.68175	11.0108		3.90525	11.0452	33.0323		250.7	-98.9875	-37.049	-12.1475		100.7	-49.3947	44.717	25.8174
100.8	275.41	239.826	248.125		274.128	236.164	237.18		1.28156	3.66185	10.9449		3.84467	10.9855	32.8347		250.8	-98.8024	-36.9359	-12.0066		100.8	-49.2483	44.6887	25.801
100.9	275.296	239.77	248.007		274.036	236.129	237.13		1.26066	3.64108	10.877		3.78199	10.9232	32.6309		250.9	-98.61	-36.8186	-11.8761		100.9	-49.1016	44.6525	25.7802
101	275.179	239.711	247.888		273.943	236.093	237.08		1.23612	3.61754	10.808		3.70837	10.8526	32.424		251	-98.4223	-36.6961	-11.745		101	-48.9545	44.62	25.7614
101.1	275.063	239.654	247.772		273.851	236.058	237.03		1.21193	3.59557	10.742		3.63579	10.7867	32.2259		251.1	-98.2347	-36.5825	-11.6134		101.1	-48.8102	44.5864	25.742
101.2	274.95	239.6	247.655		273.758	236.023	236.98		1.19103	3.57689	10.6749		3.5731	10.7307	32.0247		251.2	-98.0422	-36.4683	-11.4735		101.2	-48.6614	44.5538	25.7231
101.3	274.834	239.544	247.54		273.666	235.988	236.93		1.16823	3.5563	10.6099		3.50469	10.6689	31.8297		251.3	-97.852	-36.3463	-11.3383		101.3	-48.5122	44.5214	25.7045
101.4	274.721	239.484	247.424		273.574	235.952	236.88		1.14716	3.53189	10.544		3.44148	10.5957	31.6321		251.4	-97.6648	-36.2306	-11.2088		101.4	-48.3681	44.4876	25.6849
101.5	274.609	239.427	247.306		273.481	235.917	236.83		1.128	3.51043	10.4761		3.384	10.5313	31.4283		251.5	-97.4729	-36.1211	-11.0747		101.5	-48.2229	44.4523	25.6645
101.6	274.496	239.37	247.19		273.389	235.882	236.78		1.10745	3.48845	10.4108		3.32235	10.4653	31.2323		251.6	-97.2904	-36.0044	-10.9363		101.6	-48.0771	44.4249	25.6487
101.7	274.382	239.313	247.074		273.296	235.846	236.73		1.08586	3.46647	10.3448		3.25758	10.3994	31.0343		251.7	-97.1048	-35.8892	-10.8032		101.7	-47.9324	44.3934	25.6305
101.8	274.267	239.259	246.955		273.204	235.811	236.68		1.0634	3.44744	10.2758		3.19021	10.3423	30.8273		251.8	-96.9114	-35.7818	-10.6763		101.8	-47.7898	44.3539	25.6077
101.9	274.156	239.205	246.839		273.111	235.776	236.629		1.04459	3.42876	10.2094		3.13377	10.2863	30.6282		251.9	-96.7263	-35.6692	-10.5369		101.9	-47.6441	44.3249	25.591
102	274.043	239.148	246.725		273.019	235.741	236.579		1.02439	3.4073	10.146		3.07317	10.2219	30.4379		252	-96.5433	-35.5545	-10.3929		102	-47.4969	44.2994	25.5763
102.1	273.93	239.092	246.613		272.927	235.705	236.529		1.00315	3.38723	10.0838		3.00944	10.1617	30.2513		252.1	-96.355	-35.444	-10.2608		102.1	-47.3533	44.2654	25.5567
102.2	273.817	239.038	246.502		272.834	235.67	236.479		0.982772	3.36786	10.0224		2.94832	10.1036	30.0673		252.2	-96.1632	-35.3361	-10.136		102.2	-47.2117	44.226	25.5339
102.3	273.704	238.981	246.391		272.742	235.635	236.429		0.961876	3.34657	9.96177		2.88563	10.0397	29.8853		252.3	-95.9838	-35.2235	-10.006		102.3	-47.0711	44.1964	25.5168
102.4	273.591	238.925	246.281		272.649	235.599	236.379		0.941328	3.32546	9.90147		2.82398	9.97637	29.7044		252.4	-95.8045	-35.1114	-9.87231		102.4	-46.9294	44.1682	25.5005
102.5	273.478	238.87	246.166		272.557	235.564	236.329		0.921127	3.30608	9.83648		2.76338	9.91824	29.5095		252.5	-95.6126	-35.0004	-9.7423		102.5	-46.7851	44.1315	25.4793
102.6	273.367	238.814	246.051		272.464	235.529	236.279		0.902487	3.28479	9.77201		2.70746	9.85438	29.316		252.6	-95.4285	-34.894	-9.61126		102.6	-46.6446	44.0989	25.4605
102.7	273.253	238.756	245.938		272.372	235.493	236.229		0.881245	3.26264	9.70929		2.64373	9.78792	29.1279		252.7	-95.2544	-34.7861	-9.47605		102.7	-46.5055	44.0737	25.4459
102.8	273.139	238.701	245.827		272.28	235.458	236.179		0.859481	3.24327	9.64777		2.57844	9.72982	28.9433		252.8	-95.0713	-34.6673	-9.34136		102.8	-46.36	44.0448	25.4293
102.9	273.029	238.648	245.716		272.187	235.423	236.129		0.842057	3.22494	9.58729		2.52617	9.67481	28.7619		252.9	-94.8873	-34.5625	-9.2155		102.9	-46.2218	44.0099	25.4091
103	272.921	238.594	245.604		272.095	235.388	236.079		0.826541	3.20591	9.52543		2.47962	9.61772	28.5763		253	-94.709	-34.4613	-9.09018		103	-46.0868	43.9774	25.3903
103.1	272.809	238.536	245.494		272.002	235.352	236.029		0.80634	3.18358	9.46496		2.41902	9.55074	28.3949		253.1	-94.528	-34.3445	-8.95653		103.1	-45.943	43.949	25.374
103.2	272.696	238.481	245.382		271.91	235.317	235.979		0.786138	3.16351	9.40344		2.35841	9.49053	28.2103		253.2	-94.344	-34.2325	-8.83173		103.2	-45.8027	43.9146	25.3541
103.3	272.586	238.428	245.271		271.817	235.282	235.928		0.768714	3.14656	9.34297		2.30614	9.43969	28.0289		253.3	-94.1625	-34.1324	-8.71214		103.3	-45.669	43.8778	25.3329
103.4	272.474	238.374	245.162		271.725	235.246	235.878		0.748859	3.12753	9.28336		2.24658	9.3826	27.8501		253.4	-93.9842	-34.0312	-8.58266		103.4	-45.5327	43.8471	25.3151
103.5	272.36	238.319	245.049		271.633	235.211	235.828		0.72727	3.10815	9.22098		2.18181	9.32446	27.6629		253.5	-93.8038	-33.9254	-8.45474		103.5	-45.3946	43.8152	25.2967
103.6	272.247	238.265	244.939		271.54	235.176	235.778		0.706721	3.08914	9.16067		2.12016	9.26741	27.482		253.6	-93.6198	-33.817	-8.33252		103.6	-45.2564	43.7793	25.276
103.7	272.137	238.211	244.829		271.448	235.141	235.728		0.689296	3.0708	9.10037		2.06789	9.2124	27.3011		253.7	-93.4357	-33.7111	-8.21084		103.7	-45.1192	43.7427	25.2549
103.8	272.025	238.156	244.717		271.355	235.105	235.678		0.669442	3.05108	9.03851		2.00833	9.15323	27.1155		253.8	-93.2511	-33.6037	-8.08449		103.8	-44.9798	43.7081	25.2349
103.9	271.914	238.101	244.609		271.263	235.07	235.628		0.651497	3.03135	8.9815		1.95449	9.09406	26.9445		253.9	-93.0686	-33.4989	-7.95917		103.9	-44.8422	43.6739	25.2151
104	271.806	238.05	244.5		271.17	235.035	235.578		0.635808	3.01562	8.92173		1.90742	9.04686	26.7652		254	-92.8986	-33.3941	-7.83854		104	-44.7104	43.6446	25.1982
104.1	271.695	237.996	244.387		271.078	234.999	235.528		0.616821	2.99642	8.85951		1.85046	8.98925	26.5785		254.1	-92.7276	-33.2831	-7.71426		104.1	-44.575	43.617	25.1823
104.2	271.583	237.939	244.277		270.986	234.964	235.478		0.597661	2.97478	8.79903		1.79298	8.92435	26.3971		254.2	-92.5435	-33.1799	-7.58891		104.2	-44.4374	43.5818	25.162
104.3	271.474	237.888	244.164		270.893	234.929	235.428		0.58041	2.95888	8.73666		1.74123	8.87663	26.21		254.3	-92.3548	-33.0824	-7.46828		104.3	-44.3018	43.5412	25.1385
104.4	271.365	237.837	243.944		270.801	234.894	235.378		0.5642	2.9435	8.56667		1.6926	8.8305	25.7		254.4	-92.1811	-32.9781	-7.34245		104.4	-44.1672	43.512	25.1217
104.5	271.254	237.781	243.835		270.708	234.858	235.328		0.545734	2.92291	8.50759		1.6372	8.76873	25.5228		254.5	-92.0117	-32.8723	-7.20671		104.5	-44.0302	43.4896	25.1087
104.6	271.139	237.725	243.726		270.616	234.823	235.277		0.523277	2.90162	8.44815		1.56983	8.70487	25.3445		254.6	-91.8271	-32.7696	-7.08556		104.6	-43.8941	43.4523	25.0872
104.7	271.027	237.673	243.617		270.523	234.788	235.227		0.503249	2.8852	8.38993		1.50975	8.65559	25.1698		254.7	-91.6467	-32.6715	-6.97222		104.7	-43.7635	43.4133	25.0647
104.8	270.918	237.62	243.512		270.431	234.752	235.177		0.487386	2.86721	8.33449		1.46216	8.60162	25.0035		254.8	-91.4762	-32.5761	-6.84791		104.8	-43.6334	43.3841	25.0478
104.9	270.809	237.564	243.407		270.339	234.717	235.127		0.470829	2.84644	8.27991		1.41249	8.53933	24.8397		254.9	-91.3083	-32.4698	-6.7226		104.9	-43.5002	43.3582	25.0329
105	270.699	237.513	243.3		270.246	234.682	235.077		0.453231	2.83106	8.22325		1.35969	8.49317	24.6698		255	-91.1294	-32.3759	-6.59728		105	-43.3675	43.3247	25.0135
105.1	270.591	237.46	243.194		270.154	234.647	235.027		0.436848	2.81394	8.16643		1.31054	8.44181	24.4993		255.1	-90.9485	-32.2738	-6.4829		105.1	-43.235	43.2865	24.9915
105.2	270.481	237.406	243.089		270.061	234.611	234.977		0.419597	2.79526	8.11237		1.25879	8.38579	24.3371		255.2	-90.7759	-32.1674	-6.36851		105.2	-43.1039	43.2534	24.9724
105.3	270.372	237.354	242.983		269.969	234.576	234.927		0.402693	2.77762	8.05641		1.20808	8.33287	24.1692		255.3	-90.6022	-32.0699	-6.2458		105.3	-42.9726	43.2221	24.9543
105.4	270.264	237.302	242.874		269.876	234.541	234.877		0.387351	2.76172	7.99698		1.16205	8.28515	23.9909		255.4	-90.4317	-31.9713	-6.12621		105.4	-42.8431	43.1914	24.9366
105.5	270.155	237.25	242.768		269.784	234.505	234.827		0.371488	2.74477	7.94153		1.11446	8.2343	23.8246		255.5	-90.2607	-31.8681	-6.00347		105.5	-42.7108	43.1624	24.9198
105.6	270.047	237.195	242.663		269.692	234.47	234.777		0.355452	2.72487	7.8861		1.06636	8.17461	23.6583		255.6	-90.0875	-31.767	-5.87659		105.6	-42.577	43.1337	24.9032
105.7	269.939	237.142	242.556		269.599	234.435	234.727		0.339936	2.70688	7.82961		1.01981	8.12065	23.4888		255.7	-89.9066	-31.6752	-5.7596		105.7	-42.4471	43.0953	24.8811
105.8	269.832	237.091	242.45		269.507	234.399	234.677		0.325809	2.69184	7.77365		0.977427	8.07553	23.321		255.8	-89.7366	-31.585	-5.64574		105.8	-42.3225	43.0615	24.8615
105.9	269.724	237.041	242.346		269.414	234.364	234.627		0.309252	2.67733	7.71977		0.927756	8.03198	23.1593		255.9	-89.564	-31.4911	-5.51938		105.9	-42.1915	43.032	24.8445
106	269.612	236.988	242.243		269.322	234.329	234.576		0.289745	2.65917	7.6664		0.869235	7.97752	22.9992		256	-89.3847	-31.3884	-5.40083		106	-42.058	42.9965	24.824
106.1	269.503	236.936	242.139		269.229	234.294	234.526		0.274055	2.64205	7.61253		0.822165	7.92616	22.8376		256.1	-89.2136	-31.2909	-5.28485		106.1	-41.9298	42.9639	24.8052
106.2	269.398	236.884	242.037		269.137	234.258	234.476		0.261143	2.6258	7.5609		0.783429	7.8774	22.6827		256.2	-89.042	-31.1986	-5.16526		106.2	-41.802	42.9319	24.7868
106.3	269.29	236.83	241.937		269.045	234.223	234.426		0.245454	2.60746	7.51119		0.736362	7.82239	22.5336		256.3	-88.8762	-31.1006	-5.04671		106.3	-41.6745	42.9034	24.7703
106.4	269.183	236.779	241.832		268.952	234.188	234.376		0.230979	2.59138	7.45609		0.692937	7.77415	22.3683		256.4	-88.6979	-31.001	-4.9292		106.4	-41.5427	42.8678	24.7497
106.5	269.078	236.729	241.726		268.86	234.152	234.326		0.218761	2.57704	7.39978		0.656283	7.73112	22.1993		256.5	-88.5258	-30.9113	-4.8169		106.5	-41.418	42.8321	24.7291
106.6	268.972	236.679	241.623		268.767	234.117	234.276		0.20446	2.562	7.3466		0.61338	7.68601	22.0398		256.6	-88.3667	-30.8201	-4.69523		106.6	-41.294	42.8078	24.7151
106.7	268.862	236.628	241.518		268.675	234.082	234.226		0.187383	2.54575	7.29167		0.562149	7.63725	21.875		256.7	-88.1994	-30.7278	-4.56728		106.7	-41.1648	42.7818	24.7001
106.8	268.754	236.574	241.41		268.582	234.047	234.176		0.171867	2.52777	7.23415		0.515601	7.58331	21.7024		256.8	-88.0226	-30.6381	-4.45602		106.8	-41.0389	42.7431	24.6778
106.9	268.648	236.522	241.306		268.49	234.011	234.126		0.158434	2.51065	7.18062		0.475302	7.53195	21.5419		256.9	-87.8536	-30.5432	-4.3458		106.9	-40.9142	42.709	24.658
107	268.541	236.471	241.205		268.398	233.976	234.076		0.143786	2.49492	7.12934		0.431358	7.48475	21.388		257	-87.6915	-30.4478	-4.22361		107	-40.7876	42.6838	24.6435
107.1	268.432	236.419	241.098		268.305	233.941	234.026		0.127229	2.47832	7.07286		0.381687	7.43495	21.2186		257.1	-87.5215	-30.3555	-4.10558		107.1	-40.6608	42.6521	24.6252
107.2	268.326	236.366	240.993		268.213	233.905	233.976		0.113449	2.4605	7.01724		0.340347	7.3815	21.0517		257.2	-87.3509	-30.2632	-3.99276		107.2	-40.5356	42.6179	24.6055
107.3	268.221	236.315	240.89		268.12	233.87	233.925		0.101231	2.44459	6.96492		0.303693	7.33378	20.8948		257.3	-87.1794	-30.1693	-3.8815		107.3	-40.4101	42.5827	24.5852
107.4	268.114	236.265	240.789		268.028	233.835	233.875		0.086236	2.43025	6.91365		0.258708	7.29075	20.7409		257.4	-87.011	-30.0734	-3.76292		107.4	-40.2824	42.5526	24.5678
107.5	268.007	236.217	240.688		267.935	233.8	233.825		0.072109	2.41729	6.86271		0.216327	7.25188	20.5881		257.5	-86.8451	-29.9801	-3.64958		107.5	-40.1583	42.5214	24.5497
107.6	267.902	236.166	240.59		267.843	233.764	233.775		0.059023	2.40157	6.81439		0.177069	7.20472	20.4432		257.6	-86.6756	-29.8956	-3.54873		107.6	-40.04	42.4818	24.5269
107.7	267.798	236.112	240.493		267.751	233.729	233.725		0.047151	2.38289	6.76745		0.141453	7.14867	20.3024		257.7	-86.5119	-29.8064	-3.44059		107.7	-39.9196	42.449	24.5079
107.8	267.694	236.06	240.394		267.658	233.694	233.675		0.036321	2.36646	6.71878		0.108963	7.09939	20.1563		257.8	-86.3419	-29.7131	-3.32153		107.8	-39.7922	42.418	24.49
107.9	267.588	236.01	240.29		267.566	233.658	233.625		0.022541	2.35125	6.66507		0.067623	7.05375	19.9952		257.9	-86.1688	-29.6249	-3.20974		107.9	-39.6678	42.3815	24.469
108	267.482	235.961	240.191		267.473	233.623	233.575		0.008414	2.33795	6.6164		0.025242	7.01384	19.8492		258	-86.0066	-29.5311	-3.10366		108	-39.5471	42.3493	24.4504
108.1	267.376	235.91	240.098		267.381	233.588	233.525		-0.004488	2.32256	6.57311		-0.013464	6.96769	19.7193		258.1	-85.8506	-29.4341	-2.98667		108.1	-39.4238	42.3256	24.4367
108.2	267.272	235.858	239.999		267.288	233.552	233.475		-0.01636	2.30596	6.52408		-0.04908	6.91789	19.5723		258.2	-85.6812	-29.3481	-2.8676		108.2	-39.2989	42.294	24.4185
108.3	267.169	235.81	239.899		267.196	233.517	233.425		-0.026495	2.29318	6.47454		-0.079485	6.87954	19.4236		258.3	-85.5133	-29.2709	-2.75426		108.3	-39.1795	42.2599	24.3988
108.4	267.066	235.76	239.801		267.103	233.482	233.375		-0.037152	2.27798	6.42587		-0.111456	6.83394	19.2776		258.4	-85.3562	-29.1879	-2.64716		108.4	-39.0638	42.2297	24.3813
108.5	266.96	235.706	239.703		267.011	233.447	233.325		-0.050585	2.25912	6.37806		-0.151755	6.77737	19.1342		258.5	-85.1847	-29.092	-2.53955		108.5	-38.9387	42.1933	24.3603
108.6	266.855	235.657	239.607		266.919	233.411	233.275		-0.063671	2.2453	6.332		-0.191013	6.7359	18.996		258.6	-85.0189	-28.995	-2.42514		108.6	-38.813	42.1631	24.3429
108.7	266.753	235.61	239.51		266.826	233.376	233.224		-0.073459	2.23373	6.2854		-0.220377	6.70119	18.8562		258.7	-84.8557	-28.909	-2.30867		108.7	-38.6911	42.1339	24.326
108.8	266.651	235.56	239.412		266.734	233.341	233.174		-0.082727	2.21887	6.23742		-0.248181	6.6566	18.7123		258.8	-84.6908	-28.8266	-2.19741		108.8	-38.5716	42.1013	24.3072
108.9	266.545	235.508	239.312		266.641	233.305	233.124		-0.096681	2.20227	6.18806		-0.290043	6.6068	18.5642		258.9	-84.5276	-28.7343	-2.08563		108.9	-38.4492	42.0708	24.2896
109	266.441	235.457	239.213		266.549	233.27	233.074		-0.108379	2.18723	6.13921		-0.325137	6.56168	18.4176		259	-84.3597	-28.6435	-1.97281		109	-38.3254	42.0381	24.2707
109.1	266.341	235.407	239.117		266.456	233.235	233.024		-0.115564	2.17219	6.09244		-0.346692	6.51657	18.2773		259.1	-84.1933	-28.5653	-1.85947		109.1	-38.206	42.0051	24.2516
109.2	266.237	235.355	239.021		266.364	233.2	232.974		-0.127435	2.1556	6.04672		-0.382305	6.4668	18.1402		259.2	-84.0333	-28.4787	-1.74713		109.2	-38.0864	41.976	24.2348
109.3	266.133	235.309	238.924		266.272	233.164	232.924		-0.138439	2.14473	5.99995		-0.415317	6.43418	17.9998		259.3	-83.8747	-28.3854	-1.64368		109.3	-37.9679	41.9447	24.2168
109.4	266.031	235.262	238.826		266.179	233.129	232.874		-0.148401	2.13351	5.95215		-0.445203	6.40052	17.8564		259.4	-83.712	-28.2988	-1.54023		109.4	-37.8503	41.9103	24.1969
109.5	265.926	235.209	238.731		266.087	233.094	232.824		-0.160446	2.11569	5.90764		-0.481338	6.34707	17.7229		259.5	-83.5009	-28.2128	-1.43001		109.5	-37.7146	41.8524	24.1635
109.6	265.824	235.158	238.637		265.994	233.058	232.774		-0.170234	2.09944	5.86347		-0.510702	6.29831	17.5904		259.6	-83.334	-28.1252	-1.31615		109.6	-37.5918	41.8204	24.145
109.7	265.725	235.112	238.54		265.902	233.023	232.724		-0.176725	2.08874	5.81637		-0.530175	6.26621	17.4491		259.7	-83.1739	-28.0506	-1.20801		109.7	-37.4775	41.7882	24.1264
109.8	265.624	235.064	238.444		265.809	232.988	232.674		-0.185126	2.07613	5.77012		-0.555378	6.22839	17.3104		259.8	-83.0159	-27.9718	-1.10769		109.8	-37.3651	41.7542	24.1068
109.9	265.52	235.013	238.351		265.717	232.953	232.624		-0.196997	2.06022	5.727		-0.590991	6.18067	17.181		259.9	-82.8589	-27.8754	-1.00577		109.9	-37.2467	41.7235	24.0891
110	265.416	234.964	238.255		265.625	232.917	232.573		-0.208347	2.04693	5.6818		-0.625041	6.14079	17.0454		260	-82.6962	-27.7924	-0.899196		110	-37.1293	41.6901	24.0698
110.1	265.315	234.916	238.159		265.532	232.882	232.523		-0.217268	2.03432	5.6359		-0.651804	6.10296	16.9077		260.1	-82.5314	-27.7184	-0.795744		110.1	-37.0152	41.6534	24.0486
110.2	265.214	234.866	238.066		265.44	232.847	232.473		-0.225321	2.01894	5.59261		-0.675963	6.05681	16.7778		260.2	-82.3713	-27.6365	-0.694377		110.2	-36.9007	41.6191	24.0288
110.3	265.113	234.816	237.969		265.347	232.811	232.423		-0.233895	2.00424	5.54567		-0.701685	6.01273	16.637		260.3	-82.2164	-27.5536	-0.586242		110.3	-36.7854	41.5907	24.0124
110.4	265.011	234.768	237.874		265.255	232.776	232.373		-0.243857	1.99216	5.50116		-0.731571	5.97647	16.5035		260.4	-82.0604	-27.4696	-0.483312		110.4	-36.6711	41.5597	23.9945
110.5	264.91	234.723	237.781		265.162	232.741	232.323		-0.252084	1.9818	5.45839		-0.756252	5.94541	16.3752		260.5	-81.9024	-27.3893	-0.383994		110.5	-36.5586	41.5255	23.9748
110.6	264.811	234.673	237.69		265.07	232.705	232.273		-0.259269	1.96781	5.41648		-0.777807	5.90342	16.2494		260.6	-81.7433	-27.3157	-0.269091		110.6	-36.4427	41.4969	23.9582
110.7	264.709	234.624	237.595		264.978	232.67	232.223		-0.268537	1.95381	5.37215		-0.805611	5.86143	16.1164		260.7	-81.5812	-27.2318	-0.157311		110.7	-36.3234	41.4663	23.9406
110.8	264.61	234.577	237.501		264.885	232.635	232.173		-0.275549	1.94242	5.3285		-0.826647	5.82725	15.9855		260.8	-81.4221	-27.1431	-0.052818		110.8	-36.206	41.4348	23.9224
110.9	264.51	234.527	237.409		264.793	232.6	232.123		-0.282388	1.92756	5.28659		-0.847164	5.78268	15.8598		260.9	-81.275	-27.0633	0.060525		110.9	-36.0926	41.4127	23.9097
111	264.408	234.475	237.315		264.7	232.564	232.073		-0.292697	1.91079	5.24244		-0.878091	5.73236	15.7273		261	-81.1165	-26.9726	0.165015		111	-35.9747	41.3817	23.8918
111.1	264.306	234.426	237.221		264.608	232.529	232.023		-0.301618	1.89662	5.19827		-0.904854	5.68985	15.5948		261.1	-80.9496	-26.8871	0.263289		111.1	-35.8578	41.3429	23.8694
111.2	264.208	234.379	237.13		264.515	232.494	231.973		-0.307588	1.88557	5.15724		-0.922764	5.65671	15.4717		261.2	-80.8015	-26.8161	0.362055		111.2	-35.7518	41.313	23.8521
111.3	264.106	234.333	237.041		264.423	232.458	231.923		-0.31703	1.87435	5.11828		-0.95109	5.62305	15.3548		261.3	-80.6481	-26.7415	0.468108		111.3	-35.6405	41.2838	23.8352
111.4	264.003	234.285	236.949		264.331	232.423	231.872		-0.327339	1.86157	5.0762		-0.982017	5.5847	15.2286		261.4	-80.488	-26.6586	0.579369		111.4	-35.5224	41.2542	23.8181
111.5	263.907	234.237	236.852		264.238	232.388	231.822		-0.330707	1.84931	5.02961		-0.992121	5.54792	15.0888		261.5	-80.3326	-26.5762	0.675009		111.5	-35.4113	41.2202	23.7985
111.6	263.811	234.19	236.76		264.146	232.353	231.772		-0.334768	1.83704	4.98788		-1.0043	5.51113	14.9636		261.6	-80.1772	-26.5068	0.775857		111.6	-35.3027	41.1871	23.7794
111.7	263.709	234.139	236.67		264.053	232.317	231.722		-0.343863	1.82184	4.94754		-1.03159	5.46553	14.8426		261.7	-80.0186	-26.4317	0.882429		111.7	-35.1893	41.1554	23.7611
111.8	263.609	234.089	236.575		263.961	232.282	231.672		-0.352263	1.80732	4.90285		-1.05679	5.42197	14.7086		261.8	-79.8565	-26.3545	0.985911		111.8	-35.075	41.1207	23.741
111.9	263.514	234.044	236.485		263.868	232.247	231.622		-0.354936	1.79715	4.86251		-1.06481	5.39144	14.5875		261.9	-79.7052	-26.2778	1.09145		111.9	-34.9639	41.0927	23.7249
112	263.416	233.997	236.395		263.776	232.211	231.572		-0.359692	1.7854	4.82304		-1.07908	5.35621	14.4691		262	-79.5493	-26.1912	1.19333		112	-34.8491	41.0617	23.707
112.1	263.315	233.948	236.304		263.684	232.176	231.522		-0.36896	1.77228	4.78217		-1.10688	5.31683	14.3465		262.1	-79.3886	-26.1193	1.2921		112.1	-34.7386	41.0252	23.6859
112.2	263.216	233.902	236.214		263.591	232.141	231.472		-0.37493	1.7614	4.74201		-1.12479	5.28421	14.226		262.2	-79.2415	-26.0462	1.3893		112.2	-34.6328	40.9955	23.6688
112.3	263.12	233.856	236.126		263.499	232.106	231.422		-0.378298	1.75018	4.70374		-1.13489	5.25054	14.1112		262.3	-79.0861	-25.9628	1.48963		112.3	-34.5198	40.9638	23.6504
112.4	263.023	233.808	236.036		263.406	232.07	231.372		-0.383574	1.7374	4.66391		-1.15072	5.2122	13.9917		262.4	-78.9302	-25.8773	1.59102		112.4	-34.4055	40.9324	23.6324
112.5	262.922	233.76	235.942		263.314	232.035	231.322		-0.391974	1.72463	4.6201		-1.17592	5.17388	13.8603		262.5	-78.7815	-25.8047	1.69343		112.5	-34.2976	40.9042	23.616
112.6	262.827	233.714	235.852		263.221	232	231.272		-0.394301	1.71393	4.5808		-1.1829	5.14178	13.7424		262.6	-78.6303	-25.7401	1.79532		112.6	-34.1917	40.8735	23.5983
112.7	262.731	233.663	235.767		263.129	231.964	231.221		-0.397668	1.69906	4.54531		-1.193	5.09719	13.6359		262.7	-78.4743	-25.6644	1.892		112.7	-34.0822	40.8391	23.5785
112.8	262.632	233.612	235.678		263.037	231.929	231.171		-0.40468	1.68281	4.50653		-1.21404	5.04843	13.5196		262.8	-78.3179	-25.5815	1.99649		112.8	-33.9676	40.8086	23.5609
112.9	262.536	233.567	235.585		262.944	231.894	231.121		-0.407874	1.67367	4.46341		-1.22362	5.02101	13.3902		262.9	-78.1671	-25.4986	2.09734		112.9	-33.8561	40.7797	23.5442
113	262.44	233.523	235.494		262.852	231.858	231.071		-0.411415	1.66419	4.42255		-1.23424	4.99256	13.2677		263	-78.0211	-25.4229	2.18624		113	-33.7526	40.7473	23.5255
113.1	262.344	233.475	235.41		262.759	231.823	231.021		-0.41565	1.65227	4.38845		-1.24695	4.95682	13.1654		263.1	-77.8693	-25.352	2.28345		113.1	-33.646	40.715	23.5068
113.2	262.248	233.428	235.322		262.667	231.788	230.971		-0.419017	1.63966	4.35053		-1.25705	4.91899	13.0516		263.2	-77.7103	-25.2774	2.38846		113.2	-33.5331	40.6825	23.4881
113.3	262.152	233.381	235.23		262.574	231.753	230.921		-0.422558	1.6288	4.30846		-1.26767	4.8864	12.9254		263.3	-77.5621	-25.2059	2.4815		113.3	-33.4289	40.6504	23.4695
113.4	262.056	233.335	235.143		262.482	231.717	230.871		-0.426099	1.61758	4.27211		-1.2783	4.85274	12.8163		263.4	-77.4135	-25.1334	2.57662		113.4	-33.3234	40.6191	23.4515
113.5	261.96	233.288	235.058		262.39	231.682	230.821		-0.429814	1.60636	4.23663		-1.28944	4.81908	12.7099		263.5	-77.2575	-25.0583	2.68215		113.5	-33.2112	40.5887	23.4339
113.6	261.865	233.242	234.97		262.297	231.647	230.771		-0.432487	1.59497	4.19888		-1.29746	4.7849	12.5966		263.6	-77.1037	-24.9821	2.78977		113.6	-33.0987	40.5604	23.4176
113.7	261.77	233.195	234.883		262.205	231.611	230.721		-0.434987	1.5834	4.16218		-1.30496	4.75019	12.4865		263.7	-76.9582	-24.9112	2.88335		113.7	-32.9953	40.53	23.4
113.8	261.672	233.148	234.796		262.112	231.576	230.671		-0.440089	1.57218	4.12566		-1.32027	4.71653	12.377		263.8	-76.8131	-24.8444	2.97691		113.8	-32.8936	40.4994	23.3824
113.9	261.576	233.101	234.709		262.02	231.541	230.621		-0.444151	1.55992	4.08809		-1.33245	4.67975	12.2643		263.9	-76.6593	-24.7683	3.08349		113.9	-32.7814	40.4708	23.3658
114	261.481	233.052	234.622		261.927	231.506	230.571		-0.446651	1.54627	4.0514		-1.33995	4.6388	12.1542		264	-76.5127	-24.6958	3.17757		114	-32.677	40.4402	23.3482
114.1	261.385	233.004	234.537		261.835	231.47	230.52		-0.450365	1.53384	4.01643		-1.35109	4.60152	12.0493		264.1	-76.3599	-24.6258	3.268		114.1	-32.5726	40.4044	23.3275
114.2	261.29	232.958	234.45		261.743	231.435	230.47		-0.452518	1.52331	3.97973		-1.35755	4.56994	11.9392		264.2	-76.2066	-24.5502	3.36781		114.2	-32.463	40.373	23.3094
114.3	261.196	232.911	234.363		261.65	231.4	230.42		-0.453976	1.51123	3.94251		-1.36193	4.53368	11.8275		264.3	-76.0647	-24.473	3.46139		114.3	-32.3588	40.3452	23.2933
114.4	261.105	232.866	234.276		261.558	231.364	230.37		-0.453179	1.5014	3.90546		-1.35954	4.50419	11.7164		264.4	-75.9207	-24.401	3.55183		114.4	-32.2566	40.3144	23.2756
114.5	261.014	232.821	234.19		261.465	231.329	230.32		-0.451513	1.49174	3.87032		-1.35454	4.47521	11.611		264.5	-75.7674	-24.3327	3.65111		114.5	-32.1497	40.2822	23.2569
114.6	260.917	232.774	234.106		261.373	231.294	230.27		-0.455748	1.48017	3.8364		-1.36724	4.44051	11.5092		264.6	-75.6109	-24.257	3.75144		114.6	-32.0388	40.2494	23.238
114.7	260.821	232.729	234.02		261.28	231.259	230.22		-0.459463	1.47068	3.80005		-1.37839	4.41205	11.4001		264.7	-75.4669	-24.1856	3.84396		114.7	-31.9362	40.2195	23.2207
114.8	260.73	232.68	233.935		261.188	231.223	230.17		-0.458144	1.45703	3.76526		-1.37443	4.3711	11.2958		264.8	-75.3193	-24.1323	3.93387		114.8	-31.8393	40.1848	23.2007
114.9	260.639	232.631	233.85		261.096	231.188	230.12		-0.457	1.44339	3.73012		-1.371	4.33018	11.1904		264.9	-75.1686	-24.0687	4.03371		114.9	-31.7345	40.1538	23.1828
115	260.544	232.587	233.762		261.003	231.153	230.07		-0.458979	1.43478	3.69186		-1.37694	4.30433	11.0756		265	-75.0179	-23.9904	4.13508		115	-31.6244	40.1249	23.1661
115.1	260.45	232.541	233.675		260.911	231.117	230.02		-0.461131	1.4239	3.65551		-1.38339	4.27171	10.9665		265.1	-74.8729	-23.9216	4.22655		115.1	-31.5226	40.0938	23.1482
115.2	260.357	232.496	233.592		260.818	231.082	229.97		-0.460854	1.41407	3.62228		-1.38256	4.24222	10.8668		265.2	-74.7299	-23.8558	4.31803		115.2	-31.4226	40.0635	23.1307
115.3	260.264	232.451	233.509		260.726	231.047	229.92		-0.461966	1.40459	3.58941		-1.3859	4.21376	10.7682		265.3	-74.5813	-23.7823	4.41887		115.3	-31.3149	40.0351	23.1143
115.4	260.17	232.403	233.424		260.633	231.012	229.869		-0.463771	1.3918	3.55496		-1.39131	4.17541	10.6649		265.4	-74.4415	-23.7134	4.51347		115.4	-31.2138	40.0083	23.0988
115.5	260.079	232.359	233.339		260.541	230.976	229.819		-0.462443	1.38301	3.51999		-1.38733	4.14904	10.56		265.5	-74.2991	-23.6409	4.60079		115.5	-31.1131	39.9772	23.0808
115.6	259.987	232.313	233.258		260.449	230.941	229.769		-0.461992	1.37231	3.48833		-1.38598	4.11694	10.465		265.6	-74.1478	-23.5746	4.68865		115.6	-31.0113	39.9409	23.0599
115.7	259.892	232.266	233.175		260.356	230.906	229.719		-0.463798	1.36024	3.45545		-1.39139	4.08071	10.3663		265.7	-73.995	-23.5125	4.78741		115.7	-30.9067	39.9083	23.0411
115.8	259.709	232.222	233.092		260.264	230.87	229.669		-0.554459	1.35145	3.42292		-1.66338	4.05434	10.2688		265.8	-73.8485	-23.4468	4.88513		115.8	-30.8034	39.879	23.0241
115.9	259.617	232.174	233.012		260.171	230.835	229.619		-0.553835	1.33884	3.39264		-1.6615	4.01651	10.1779		265.9	-73.7009	-23.3826	4.97036		115.9	-30.7044	39.8434	23.0036
116	259.526	232.128	232.929		260.079	230.8	229.569		-0.55269	1.32796	3.36027		-1.65807	3.98389	10.0808		266	-73.5459	-23.3143	5.06652		116	-30.5979	39.8091	22.9838
116.1	259.436	232.087	232.843		259.986	230.764	229.519		-0.550504	1.32247	3.32358		-1.65151	3.96741	9.97074		266.1	-73.4035	-23.248	5.1554		116.1	-30.4987	39.7782	22.966
116.2	259.345	232.043	232.757		259.894	230.729	229.469		-0.548491	1.31333	3.28774		-1.64547	3.94	9.86323		266.2	-73.2705	-23.1838	5.24378		116.2	-30.4035	39.7519	22.9508
116.3	259.253	231.994	232.676		259.802	230.694	229.419		-0.548561	1.30055	3.25765		-1.64568	3.90165	9.77294		266.3	-73.1234	-23.1134	5.33942		116.3	-30.2991	39.7219	22.9335
116.4	259.163	231.949	232.598		259.709	230.659	229.369		-0.546375	1.29037	3.22962		-1.63913	3.87111	9.68886		266.4	-72.9789	-23.0404	5.4361		116.4	-30.1944	39.694	22.9173
116.5	259.075	231.903	232.515		259.617	230.623	229.319		-0.542107	1.27985	3.19656		-1.62632	3.83956	9.58969		266.5	-72.8397	-22.9767	5.53174		116.5	-30.0949	39.6676	22.9021
116.6	258.982	231.857	232.431		259.524	230.588	229.269		-0.542177	1.26898	3.16265		-1.62653	3.80695	9.48794		266.6	-72.6915	-22.9151	5.62061		116.6	-29.9953	39.6332	22.8823
116.7	258.89	231.814	232.351		259.432	230.553	229.219		-0.542247	1.26106	3.13202		-1.62674	3.78318	9.39605		266.7	-72.5496	-22.8483	5.7074		116.7	-29.8969	39.6018	22.8641
116.8	258.801	231.77	232.266		259.339	230.517	229.168		-0.538672	1.25296	3.09792		-1.61602	3.75889	9.29375		266.8	-72.4041	-22.7743	5.79579		116.8	-29.7942	39.5698	22.8456
116.9	258.713	231.726	232.183		259.247	230.482	229.118		-0.533536	1.24365	3.06435		-1.60061	3.73095	9.19304		266.9	-72.2607	-22.7033	5.88778		116.9	-29.6921	39.5402	22.8285
117	258.624	231.679	232.103		259.155	230.447	229.068		-0.531003	1.23226	3.03511		-1.59301	3.69677	9.10532		267	-72.1203	-22.6475	5.97457		117	-29.5977	39.5087	22.8103
117.1	258.534	231.634	232.025		259.062	230.412	229.018		-0.52847	1.22208	3.00709		-1.58541	3.66623	9.02127		267.1	-71.9779	-22.5885	6.06969		117.1	-29.4989	39.48	22.7938
117.2	258.447	231.589	231.944		258.97	230.376	228.968		-0.522292	1.21225	2.97577		-1.56688	3.63674	8.9273		267.2	-71.8366	-22.5191	6.16429		117.2	-29.3971	39.4527	22.778
117.3	258.356	231.542	231.86		258.877	230.341	228.918		-0.520974	1.20138	2.94184		-1.56292	3.60415	8.82553		267.3	-71.6942	-22.4534	6.25212		117.3	-29.2985	39.4214	22.76
117.4	258.263	231.497	231.781		258.785	230.306	228.868		-0.522085	1.1912	2.91313		-1.56626	3.57361	8.7394		267.4	-71.5476	-22.3897	6.34207		117.4	-29.1984	39.3887	22.7411
117.5	258.174	231.453	231.701		258.692	230.27	228.818		-0.518337	1.18311	2.88354		-1.55501	3.54932	8.65063		267.5	-71.4068	-22.3224	6.43302		117.5	-29.0987	39.3598	22.7244
117.6	258.088	231.411	231.617		258.6	230.235	228.768		-0.511812	1.17605	2.84963		-1.53544	3.52816	8.54888		267.6	-71.268	-22.264	6.52294		117.6	-29.003	39.3309	22.7077
117.7	258	231.366	231.538		258.507	230.2	228.718		-0.507717	1.16587	2.82056		-1.52315	3.49762	8.46168		267.7	-71.1162	-22.2034	6.60296		117.7	-28.9056	39.2907	22.6845
117.8	257.91	231.32	231.461		258.415	230.165	228.668		-0.505531	1.15587	2.79358		-1.51659	3.4676	8.38073		267.8	-70.966	-22.1366	6.68819		117.8	-28.8048	39.2542	22.6634
117.9	257.824	231.275	231.38		258.323	230.129	228.618		-0.499006	1.14621	2.76226		-1.49702	3.43863	8.28679		267.9	-70.8299	-22.073	6.78383		117.9	-28.7063	39.2297	22.6493
118	257.736	231.232	231.299		258.23	230.094	228.568		-0.494564	1.13811	2.73129		-1.48369	3.41434	8.19386		268	-70.6968	-22.0109	6.86854		118	-28.6131	39.2019	22.6332
118.1	257.646	231.186	231.225		258.138	230.059	228.517		-0.491337	1.1276	2.70726		-1.47401	3.38279	8.12179		268.1	-70.555	-21.9467	6.95692		118.1	-28.5149	39.1711	22.6155
118.2	257.557	231.139	231.149		258.045	230.023	228.467		-0.488283	1.11516	2.68149		-1.46485	3.34548	8.04448		268.2	-70.4078	-21.8752	7.05152		118.2	-28.4105	39.141	22.5981
118.3	257.469	231.096	231.067		257.953	229.988	228.417		-0.483841	1.10759	2.64965		-1.45152	3.32276	7.94895		268.3	-70.2675	-21.8136	7.13102		118.3	-28.3167	39.1069	22.5784
118.4	257.383	231.054	230.985		257.86	229.953	228.367		-0.477663	1.10105	2.61816		-1.43299	3.30315	7.85449		268.4	-70.1303	-21.7573	7.21677		118.4	-28.2236	39.0769	22.5611
118.5	257.293	231.008	230.909		257.768	229.917	228.317		-0.474783	1.09052	2.59153		-1.42435	3.27157	7.77458		268.5	-69.9884	-21.6931	7.31397		118.5	-28.1225	39.0502	22.5457
118.6	257.207	230.963	230.829		257.676	229.882	228.267		-0.468605	1.08034	2.56211		-1.40582	3.24103	7.68634		268.6	-69.8502	-21.631	7.40024		118.6	-28.027	39.0204	22.5284
118.7	257.123	230.919	230.749		257.583	229.847	228.217		-0.459998	1.07207	2.53167		-1.37999	3.21622	7.595		268.7	-69.713	-21.5757	7.48289		118.7	-27.9353	38.9889	22.5103
118.8	257.036	230.875	230.671		257.491	229.812	228.167		-0.454515	1.06311	2.50451		-1.36355	3.18933	7.51353		268.8	-69.567	-21.5183	7.57281		118.8	-27.8375	38.9562	22.4914
118.9	256.947	230.828	230.594		257.398	229.776	228.117		-0.45094	1.05155	2.47684		-1.35282	3.15466	7.43052		268.9	-69.4194	-21.4546	7.6596		118.9	-27.7381	38.9218	22.4715
119	256.863	230.783	230.517		257.306	229.741	228.067		-0.442854	1.04207	2.44986		-1.32856	3.12621	7.34957		269	-69.2832	-21.392	7.7443		119	-27.6436	38.8924	22.4546
119.1	256.778	230.743	230.439		257.213	229.706	228.017		-0.435635	1.03727	2.42218		-1.3069	3.11181	7.26653		269.1	-69.1486	-21.3294	7.8337		119.1	-27.5481	38.8661	22.4394
119.2	256.686	230.698	230.363		257.121	229.67	227.967		-0.435011	1.02761	2.39642		-1.30503	3.08283	7.18925		269.2	-69.001	-21.2709	7.9158		119.2	-27.452	38.8292	22.418
119.3	256.598	230.653	230.286		257.029	229.635	227.917		-0.430568	1.01743	2.36961		-1.2917	3.0523	7.10882		269.3	-68.8654	-21.2088	7.99794		119.3	-27.3588	38.7989	22.4006
119.4	256.512	230.611	230.208		256.936	229.6	227.867		-0.424217	1.01159	2.34176		-1.27265	3.03478	7.02529		269.4	-68.7355	-21.1452	8.0842		119.4	-27.2655	38.7738	22.3861
119.5	256.428	230.568	230.134		256.844	229.565	227.816		-0.416131	1.00297	2.31756		-1.24839	3.00892	6.95267		269.5	-68.5941	-21.0836	8.16267		119.5	-27.1717	38.7389	22.3659
119.6	256.342	230.523	230.058		256.751	229.529	227.766		-0.409606	0.993837	2.29179		-1.22882	2.98151	6.87536		269.6	-68.4574	-21.0225	8.25102		119.6	-27.0763	38.7109	22.3497
119.7	256.258	230.482	229.977		256.659	229.494	227.716		-0.400825	0.987823	2.261		-1.20247	2.96347	6.78299		269.7	-68.3239	-20.9682	8.34614		119.7	-26.982	38.6872	22.336
119.8	256.177	230.439	229.898		256.566	229.459	227.666		-0.389788	0.980084	2.2321		-1.16936	2.94025	6.6963		269.8	-68.1841	-20.9072	8.43189		119.8	-26.8865	38.6564	22.3183
119.9	256.089	230.391	229.824		256.474	229.423	227.616		-0.384999	0.967822	2.20773		-1.155	2.90347	6.62319		269.9	-68.0385	-20.8456	8.51607		119.9	-26.7894	38.6219	22.2983
120	256.004	230.346	229.749		256.382	229.388	227.566		-0.377259	0.95799	2.18335		-1.13178	2.87397	6.55005		270	-67.8941	-20.7898	8.59873		120	-26.695	38.5868	22.2781
120.1	255.923	230.305	229.672		256.289	229.353	227.516		-0.366049	0.951802	2.15602		-1.09815	2.85541	6.46805
120.2	255.837	230.262	229.598		256.197	229.318	227.466		-0.359698	0.9444	2.13234		-1.07909	2.8332	6.39702
120.3	255.749	230.218	229.525		256.104	229.282	227.416		-0.355256	0.935957	2.10865		-1.06577	2.80787	6.32596
120.4	255.666	230.177	229.448		256.012	229.247	227.366		-0.346301	0.929595	2.08254		-1.0389	2.78879	6.24761
120.5	255.583	230.133	229.372		255.919	229.212	227.316		-0.336479	0.921673	2.0566		-1.00944	2.76502	6.16981
120.6	255.499	230.044	229.298		255.827	229.176	227.266		-0.328045	0.867423	2.03222		-0.984135	2.60227	6.09667
120.7	255.415	230.044	229.225		255.735	229.141	227.216		-0.319959	0.902713	2.00941		-0.959877	2.70814	6.02824
120.8	255.331	229.998	229.15		255.642	229.106	227.166		-0.311005	0.892534	1.98434		-0.933015	2.6776	5.95301
120.9	255.247	229.958	229.075		255.55	229.07	227.115		-0.302397	0.88704	1.95996		-0.907191	2.66112	5.87987
121	255.162	229.913	229		255.457	229.035	227.065		-0.295352	0.878076	1.93472		-0.886056	2.63423	5.80415
121.1	255.08	229.868	228.923		255.365	229	227.015		-0.285183	0.867897	1.90791		-0.855549	2.60369	5.72372
121.2	254.999	229.828	228.849		255.272	228.965	226.965		-0.273799	0.862924	1.88388		-0.821397	2.58877	5.65165
121.3	254.915	229.787	228.778		255.18	228.929	226.915		-0.265018	0.857952	1.86245		-0.795054	2.57386	5.58735
121.4	254.833	229.699	228.705		255.088	228.894	226.865		-0.255022	0.80457	1.83963		-0.765066	2.41371	5.5189
121.5	254.751	229.656	228.631		254.995	228.859	226.815		-0.244159	0.797341	1.81647		-0.732477	2.39202	5.44942
121.6	254.667	229.613	228.56		254.903	228.823	226.765		-0.236072	0.789939	1.79487		-0.708216	2.36982	5.38461
121.7	254.584	229.572	228.489		254.81	228.788	226.715		-0.226424	0.784098	1.77449		-0.679272	2.35229	5.32347
121.8	254.505	229.529	228.417		254.718	228.753	226.665		-0.213131	0.776175	1.75254		-0.639393	2.32852	5.25762
121.9	254.424	229.482	228.343		254.625	228.718	226.615		-0.201053	0.764781	1.72781		-0.603159	2.29434	5.18343
122	254.341	229.44	228.269		254.533	228.682	226.565		-0.191751	0.757726	1.70466		-0.575253	2.27318	5.11397
122.1	254.259	229.4	228.198		254.441	228.647	226.515		-0.181582	0.752927	1.68392		-0.544746	2.25878	5.05175
122.2	254.176	229.358	228.126		254.348	228.612	226.464		-0.171933	0.746402	1.66127		-0.515799	2.23921	4.98382
122.3	254.094	229.315	228.05		254.256	228.576	226.414		-0.161591	0.738827	1.63551		-0.484773	2.21648	4.90654
122.4	254.014	229.272	227.978		254.163	228.541	226.364		-0.149339	0.731077	1.61356		-0.448017	2.19323	4.84068
122.5	253.933	229.23	227.908		254.071	228.506	226.314		-0.137434	0.724022	1.59335		-0.412302	2.17207	4.78006
122.6	253.852	229.186	227.834		253.978	228.471	226.264		-0.12605	0.715231	1.56949		-0.37815	2.14569	4.70848
122.7	253.769	229.144	227.76		253.886	228.435	226.214		-0.116575	0.708697	1.54546		-0.349725	2.12609	4.63638
122.8	253.688	229.102	227.69		253.794	228.4	226.164		-0.105875	0.702336	1.5263		-0.317625	2.10701	4.57889
122.9	253.609	229.059	227.619		253.701	228.365	226.114		-0.092409	0.694413	1.50504		-0.277227	2.08324	4.51511
123	253.531	229.016	227.546		253.609	228.329	226.064		-0.078075	0.6865	1.48171		-0.234225	2.0595	4.44512
123.1	253.449	228.972	227.478		253.516	228.294	226.014		-0.067038	0.677535	1.46392		-0.201114	2.03261	4.39176
123.2	253.369	228.93	227.409		253.424	228.259	225.964		-0.054786	0.671521	1.44544		-0.164358	2.01456	4.33632
123.3	253.29	228.891	227.337		253.331	228.223	225.914		-0.041319	0.667416	1.42315		-0.123957	2.00225	4.26946
123.4	253.211	228.849	227.267		253.239	228.188	225.864		-0.028026	0.660708	1.40328		-0.084078	1.98212	4.20985
123.5	253.132	228.807	227.198		253.147	228.153	225.814		-0.014907	0.653653	1.38481		-0.044721	1.96096	4.15444
123.6	253.051	228.767	227.127		253.054	228.118	225.763		-0.003176	0.649548	1.36373		-0.009528	1.94864	4.09118
123.7	252.974	228.725	227.056		252.962	228.082	225.713		0.011853	0.643014	1.34299		0.035559	1.92904	4.02897
123.8	252.896	228.679	226.99		252.869	228.047	225.663		0.026881	0.63215	1.32643		0.080643	1.89645	3.97929
123.9	252.815	228.638	226.921		252.777	228.012	225.613		0.037918	0.625789	1.30812		0.113754	1.87737	3.92437
124	252.736	228.597	226.851		252.684	227.976	225.563		0.051558	0.620296	1.2874		0.154674	1.86089	3.86219
124.1	252.659	228.553	226.781		252.592	227.941	225.513		0.067281	0.612199	1.26753		0.201843	1.8366	3.80258
124.2	252.578	228.51	226.709		252.5	227.906	225.463		0.077971	0.604624	1.24592		0.233913	1.81387	3.73777
124.3	252.498	228.468	226.64		252.407	227.871	225.413		0.090569	0.597048	1.22693		0.271707	1.79114	3.68079
124.4	252.421	228.426	226.573		252.315	227.835	225.363		0.106466	0.591207	1.20967		0.319398	1.77362	3.629
124.5	252.343	228.385	226.505		252.222	227.8	225.313		0.120973	0.585193	1.19188		0.362919	1.75558	3.57563
124.6	252.265	228.345	226.434		252.13	227.765	225.263		0.135481	0.580057	1.17167		0.406443	1.74017	3.51502
124.7	252.189	228.305	226.363		252.037	227.729	225.213		0.151204	0.575779	1.15042		0.453612	1.72734	3.45125
124.8	252.11	228.262	226.295		251.945	227.694	225.163		0.16467	0.567509	1.13229		0.49401	1.70253	3.39687
124.9	252.031	228.217	226.23		251.853	227.659	225.112		0.178658	0.558371	1.11798		0.535974	1.67511	3.35393
125	251.954	228.177	226.163		251.76	227.624	225.062		0.194207	0.553225	1.10071		0.582621	1.65967	3.30213
125.1	251.877	228.135	226.091		251.668	227.588	225.012		0.209582	0.547037	1.07825		0.628746	1.64111	3.23474
125.2	251.799	228.093	226.023		251.575	227.553	224.962		0.223396	0.540155	1.06115		0.670188	1.62046	3.18346
125.3	251.719	228.051	225.959		251.483	227.518	224.912		0.236689	0.532927	1.04702		0.710067	1.59878	3.14107
125.4	251.644	228.01	225.892		251.39	227.482	224.862		0.2538	0.52779	1.02993		0.7614	1.58337	3.08979
125.5	251.57	227.969	225.821		251.298	227.447	224.812		0.271779	0.521776	1.00937		0.815337	1.56533	3.0281
125.6	251.491	227.928	225.753		251.206	227.412	224.762		0.285245	0.515936	0.991418		0.855735	1.54781	2.97425
125.7	251.411	227.889	225.688		251.113	227.376	224.712		0.297844	0.512872	0.976234		0.893532	1.53862	2.9287
125.8	251.336	227.848	225.621		251.021	227.341	224.662		0.315823	0.506511	0.959499		0.947469	1.51953	2.8785
125.9	251.264	227.803	225.552		250.928	227.306	224.612		0.335364	0.497547	0.940671		1.00609	1.49264	2.82201
126	251.186	227.761	225.485		250.836	227.271	224.562		0.350392	0.490145	0.923753		1.05118	1.47043	2.77126
126.1	251.109	227.722	225.421		250.743	227.235	224.512		0.365594	0.487081	0.909273		1.09678	1.46124	2.72782
126.2	251.036	227.683	225.354		250.651	227.2	224.462		0.385308	0.483333	0.892875		1.15592	1.45	2.67863
126.3	250.962	227.64	225.288		250.559	227.165	224.411		0.403287	0.475237	0.876651		1.20986	1.42571	2.62995
126.4	250.885	227.598	225.225		250.466	227.129	224.361		0.419357	0.468702	0.863734		1.25807	1.40611	2.5912
126.5	250.81	227.559	225.158		250.374	227.094	224.311		0.436641	0.464771	0.846641		1.30992	1.39431	2.53992
126.6	250.735	227.518	225.088		250.281	227.059	224.261		0.454099	0.459277	0.826609		1.3623	1.37783	2.47983
126.7	250.659	227.478	225.024		250.189	227.024	224.211		0.469822	0.454652	0.813334		1.40947	1.36396	2.44
126.8	250.585	227.438	224.959		250.096	226.988	224.161		0.488495	0.449506	0.797804		1.46549	1.34852	2.39341
126.9	250.512	227.397	224.891		250.004	226.953	224.111		0.508209	0.443839	0.780027		1.52463	1.33152	2.34008
127	250.438	227.355	224.826		249.911	226.918	224.061		0.526709	0.436793	0.765365		1.58013	1.31038	2.2961
127.1	250.363	227.314	224.761		249.819	226.882	224.011		0.543473	0.431821	0.750018		1.63042	1.29546	2.25005
127.2	250.289	227.274	224.697		249.727	226.847	223.961		0.562493	0.427369	0.736397		1.68748	1.28211	2.20919
127.3	250.215	227.231	224.633		249.634	226.812	223.911		0.580298	0.419446	0.722428		1.74089	1.25834	2.16728
127.4	250.139	227.19	224.569		249.542	226.777	223.861		0.597409	0.413432	0.707949		1.79223	1.2403	2.12385
127.5	250.067	227.151	224.505		249.449	226.741	223.811		0.617817	0.409674	0.694848		1.85345	1.22902	2.08454
127.6	249.995	227.112	224.439		249.357	226.706	223.76		0.637705	0.406263	0.67846		1.91312	1.21879	2.03538
127.7	249.922	227.073	224.372		249.264	226.671	223.71		0.657419	0.402332	0.661368		1.97226	1.207	1.9841
127.8	249.846	227.033	224.309		249.172	226.635	223.66		0.67401	0.397369	0.648788		2.02203	1.19211	1.94636
127.9	249.774	226.992	224.247		249.08	226.6	223.61		0.694418	0.392049	0.636912		2.08325	1.17615	1.91074
128	249.706	226.952	224.185		248.987	226.565	223.56		0.718471	0.387077	0.624852		2.15541	1.16123	1.87456
128.1	249.63	226.91	224.123		248.895	226.53	223.51		0.735582	0.380542	0.61314		2.20675	1.14163	1.83942
128.2	249.555	226.869	224.057		248.802	226.494	223.46		0.752693	0.374528	0.597272		2.25808	1.12358	1.79182
128.3	249.483	226.828	223.993		248.71	226.459	223.41		0.773448	0.368688	0.582783		2.32034	1.10606	1.74835
128.4	249.409	226.784	223.867		248.625	226.424	223.36		0.784337	0.36007	0.506869		2.35301	1.08021	1.52061
128.5	249.334	226.743	223.805		248.565	226.388	223.31		0.768995	0.354577	0.49533		2.30698	1.06373	1.48599
128.6	249.263	226.705	223.739		248.505	226.353	223.26		0.757308	0.352034	0.479452		2.27192	1.0561	1.43836
128.7	249.192	226.668	223.678		248.446	226.318	223.21		0.746305	0.350195	0.468097		2.23892	1.05059	1.40429
128.8	249.117	226.628	223.618		248.386	226.282	223.16		0.73131	0.345223	0.457947		2.19393	1.03567	1.37384
128.9	249.044	226.587	223.555		248.326	226.247	223.11		0.717356	0.339382	0.445377		2.15207	1.01815	1.33613
129	248.975	226.548	223.491		248.267	226.212	223.059		0.707925	0.335624	0.431061		2.12377	1.00687	1.29318
129.1	248.903	226.506	223.429		248.207	226.177	223.009		0.696227	0.329263	0.420043		2.08868	0.987789	1.26013
129.2	248.831	226.465	223.368		248.148	226.141	222.959		0.683836	0.324117	0.409208		2.05151	0.972351	1.22762
129.3	248.761	226.427	223.302		248.088	226.106	222.909		0.672833	0.321053	0.39281		2.0185	0.963159	1.17843
129.4	248.69	226.387	223.24		248.028	226.071	222.859		0.661482	0.316081	0.38076		1.98445	0.948243	1.14228
129.5	248.619	226.346	223.179		247.969	226.035	222.809		0.650316	0.310944	0.369916		1.95095	0.932832	1.10975
129.6	248.547	226.307	223.114		247.909	226	222.759		0.63775	0.307013	0.355427		1.91325	0.921039	1.06628
129.7	248.476	226.269	223.052		247.849	225.965	222.709		0.6264	0.303776	0.343551		1.8792	0.911328	1.03065
129.8	248.406	226.231	222.994		247.79	225.93	222.659		0.616612	0.301233	0.335483		1.84984	0.903699	1.00645
129.9	248.334	226.188	222.931		247.73	225.894	222.609		0.603709	0.294178	0.322566		1.81113	0.882534	0.967698
130	248.26	226.147	222.869		247.67	225.859	222.559		0.589929	0.288337	0.310333		1.76979	0.865011	0.930999
130.1	248.192	226.108	222.811		247.611	225.824	222.509		0.580835	0.284059	0.302785		1.74251	0.852177	0.908355
130.2	248.124	226.068	222.751		247.551	225.788	222.459		0.572782	0.27926	0.292124		1.71835	0.83778	0.876372
130.3	248.055	226.028	222.688		247.492	225.753	222.408		0.563004	0.275338	0.279023		1.68901	0.826014	0.837069
130.4	247.982	225.989	222.626		247.432	225.718	222.358		0.549744	0.270713	0.267485		1.64923	0.812139	0.802455
130.5	247.912	225.949	222.57		247.372	225.683	222.308		0.539609	0.266781	0.261856		1.61883	0.800343	0.785568
130.6	247.844	225.911	222.511		247.313	225.647	222.258		0.531382	0.26337	0.252747		1.59415	0.79011	0.758241
130.7	247.772	225.87	222.447		247.253	225.612	222.208		0.519174	0.257877	0.238442		1.55752	0.773631	0.715326
130.8	247.703	225.831	222.386		247.193	225.577	222.158		0.509212	0.254466	0.228291		1.52764	0.763398	0.684873
130.9	247.635	225.792	222.33		247.134	225.541	222.108		0.501333	0.250882	0.221612		1.504	0.752646	0.664836
131	247.566	225.751	222.271		247.074	225.506	222.058		0.492239	0.244868	0.213033		1.47672	0.734604	0.639099
131.1	247.497	225.715	222.209		247.014	225.471	222.008		0.482971	0.243897	0.2008		1.44891	0.731691	0.6024
131.2	247.429	225.676	222.147		246.955	225.435	221.958		0.473713	0.241007	0.189445		1.42114	0.723021	0.568335
131.3	247.358	225.633	222.088		246.895	225.4	221.908		0.462536	0.23291	0.180162		1.38761	0.69873	0.540486
131.4	247.287	225.593	222.028		246.836	225.365	221.858		0.451707	0.227938	0.170359		1.35512	0.683814	0.511077
131.5	247.221	225.555	221.968		246.776	225.33	221.808		0.444695	0.225742	0.160565		1.33408	0.677226	0.481695
131.6	247.153	225.515	221.909		246.716	225.294	221.758		0.436999	0.220769	0.151456		1.311	0.662307	0.454368
131.7	247.083	225.476	221.853		246.657	225.259	221.707		0.425996	0.21649	0.145654		1.27799	0.64947	0.436962
131.8	247.016	225.44	221.795		246.597	225.224	221.657		0.418984	0.21603	0.137586		1.25695	0.64809	0.412758
131.9	246.953	225.403	221.733		246.537	225.188	221.607		0.415444	0.214191	0.126047		1.24633	0.642573	0.378141
132	246.884	225.364	221.673		246.478	225.153	221.557		0.406012	0.21078	0.11556		1.21804	0.63234	0.34668
132.1	246.811	225.324	221.612		246.418	225.118	221.507		0.392406	0.206155	0.104368		1.17722	0.618465	0.313104
132.2	246.743	225.286	221.553		246.359	225.083	221.457		0.384006	0.203265	0.095953		1.15202	0.609795	0.287859
132.3	246.676	225.247	221.495		246.299	225.047	221.407		0.377341	0.200201	0.088416		1.13202	0.600603	0.265248
132.4	246.608	225.205	221.436		246.239	225.012	221.357		0.368604	0.193493	0.078959		1.10581	0.580479	0.236877
132.5	246.541	225.165	221.378		246.18	224.977	221.307		0.361245	0.188347	0.071596		1.08373	0.565041	0.214788
132.6	246.476	225.129	221.321		246.12	224.941	221.257		0.355969	0.187713	0.064222		1.06791	0.563139	0.192666
132.7	246.412	225.092	221.263		246.06	224.906	221.207		0.351734	0.186221	0.056328		1.0552	0.558663	0.168984
132.8	246.345	225.051	221.206		246.001	224.871	221.157		0.344202	0.18038	0.049484		1.03261	0.54114	0.148452
132.9	246.276	225.014	221.146		245.941	224.836	221.107		0.335291	0.178532	0.039508		1.00587	0.535596	0.118524
133	246.211	224.974	221.088		245.881	224.8	221.056		0.329841	0.173906	0.031103		0.989523	0.521718	0.093309
133.1	246.145	224.931	221.032		245.822	224.765	221.006		0.32283	0.166504	0.025985		0.96849	0.499512	0.077955
133.2	246.077	224.894	220.976		245.762	224.73	220.956		0.314603	0.164481	0.02		0.943809	0.493443	0.06
133.3	246.012	224.858	220.918		245.703	224.694	220.906		0.30899	0.163327	0.012115		0.92697	0.489981	0.036345
133.4	245.947	224.818	220.86		245.643	224.659	220.856		0.303887	0.158875	0.003874		0.911661	0.476625	0.011622
133.5	245.879	224.779	220.804		245.583	224.624	220.806		0.295487	0.155647	-0.001928		0.886461	0.466941	-0.005784
133.6	245.809	224.742	220.749		245.524	224.588	220.756		0.285699	0.153451	-0.007219		0.857097	0.460353	-0.021657
133.7	245.743	224.703	220.694		245.464	224.553	220.706		0.278524	0.149694	-0.012163		0.835572	0.449082	-0.036489
133.8	245.678	224.666	220.636		245.404	224.518	220.656		0.273247	0.147671	-0.019701		0.819741	0.443013	-0.059103
133.9	245.611	224.629	220.579		245.345	224.483	220.606		0.266409	0.146343	-0.026554		0.799227	0.439029	-0.079662
134	245.546	224.592	220.524		245.285	224.447	220.556		0.261133	0.144321	-0.032192		0.783399	0.432963	-0.096576
134.1	245.484	224.551	220.467		245.226	224.412	220.506		0.258113	0.139001	-0.039035		0.774339	0.417003	-0.117105
134.2	245.418	224.511	220.411		245.166	224.377	220.456		0.252326	0.134028	-0.044847		0.756978	0.402084	-0.134541
134.3	245.354	224.473	220.354		245.106	224.341	220.406		0.248091	0.131495	-0.051517		0.744273	0.394485	-0.154551
134.4	245.292	224.435	220.298		245.047	224.306	220.355		0.244897	0.128778	-0.057675		0.734691	0.386334	-0.173025
134.5	245.226	224.397	220.243		244.987	224.271	220.305		0.239274	0.126062	-0.06262		0.717822	0.378186	-0.18786
134.6	245.159	224.356	220.185		244.927	224.236	220.255		0.232099	0.120569	-0.07033		0.696297	0.361707	-0.21099
134.7	245.096	224.318	220.128		244.868	224.2	220.205		0.228385	0.117678	-0.077183		0.685155	0.353034	-0.231549
134.8	245.035	224.283	220.074		244.808	224.165	220.155		0.226579	0.118086	-0.080729		0.679737	0.354258	-0.242187
134.9	244.969	224.244	220.019		244.748	224.13	220.105		0.220088	0.114154	-0.085673		0.660264	0.342462	-0.257019
135	244.9	224.206	219.96		244.689	224.094	220.055		0.211525	0.111091	-0.094956		0.634575	0.333273	-0.284868
135.1	244.834	224.17	219.904		244.629	224.059	220.005		0.20486	0.11064	-0.101105		0.61458	0.33192	-0.303315
135.2	244.769	224.131	219.85		244.57	224.024	219.955		0.199237	0.107229	-0.104661		0.597711	0.321687	-0.313983
135.3	244.703	224.091	219.798		244.51	223.989	219.905		0.193093	0.102257	-0.106644		0.579279	0.306771	-0.319932
135.4	244.636	224.052	219.743		244.45	223.953	219.855		0.185397	0.098499	-0.112109		0.556191	0.295497	-0.336327
135.5	244.573	224.016	219.686		244.391	223.918	219.805		0.181856	0.098038	-0.118442		0.545568	0.294114	-0.355326
135.6	244.511	223.977	219.634		244.331	223.883	219.755		0.17953	0.094454	-0.120425		0.53859	0.283362	-0.361275
135.7	244.443	223.937	219.581		244.271	223.847	219.704		0.171824	0.090002	-0.123808		0.515472	0.270006	-0.371424
135.8	244.377	223.901	219.526		244.212	223.812	219.654		0.16568	0.089368	-0.128231		0.49704	0.268104	-0.384693
135.9	244.317	223.864	219.471		244.152	223.777	219.604		0.164406	0.087529	-0.133686		0.493218	0.262587	-0.401058
136	244.255	223.826	219.417		244.093	223.742	219.554		0.162427	0.084465	-0.136894		0.487281	0.253395	-0.410682
136.1	244.192	223.788	219.363		244.033	223.706	219.504		0.158886	0.082269	-0.141481		0.476658	0.246807	-0.424443
136.2	244.13	223.752	219.306		243.973	223.671	219.454		0.157081	0.080768	-0.14764		0.471243	0.242304	-0.44292
136.3	244.068	223.711	219.251		243.914	223.636	219.404		0.154244	0.075621	-0.152585		0.462732	0.226863	-0.457755
136.4	244.003	223.674	219.197		243.854	223.6	219.354		0.148795	0.073599	-0.156651		0.446385	0.220797	-0.469953
136.5	243.94	223.639	219.141		243.794	223.565	219.304		0.146121	0.073486	-0.162463		0.438363	0.220458	-0.487389
136.6	243.879	223.601	219.089		243.735	223.53	219.254		0.144316	0.071463	-0.165141		0.432948	0.214389	-0.495423
136.7	243.816	223.562	219.038		243.675	223.494	219.204		0.140438	0.067889	-0.16592		0.421314	0.203667	-0.49776
136.8	243.753	223.524	218.984		243.615	223.459	219.154		0.137765	0.065172	-0.169649		0.413295	0.195516	-0.508947
136.9	243.689	223.487	218.928		243.556	223.424	219.104		0.132836	0.06315	-0.175971		0.398508	0.18945	-0.527913
137	243.626	223.45	218.873		243.496	223.389	219.054		0.12999	0.061822	-0.180395		0.38997	0.185466	-0.541185
137.1	243.563	223.414	218.82		243.437	223.353	219.003		0.126285	0.061014	-0.183593		0.378855	0.183042	-0.550779
137.2	243.496	223.378	218.767		243.377	223.318	218.953		0.118753	0.06038	-0.186629		0.356259	0.18114	-0.559887
137.3	243.434	223.338	218.716		243.317	223.283	218.903		0.116427	0.055755	-0.186887		0.349281	0.167265	-0.560661
137.4	243.373	223.298	218.668		243.258	223.247	218.853		0.11549	0.050435	-0.1854		0.34647	0.151305	-0.5562
137.5	243.312	223.262	218.615		243.198	223.212	218.803		0.113858	0.049974	-0.188435		0.341574	0.149922	-0.565305
137.6	243.251	223.228	218.558		243.138	223.177	218.753		0.112757	0.051086	-0.195104		0.338271	0.153258	-0.585312
137.7	243.188	223.19	218.505		243.079	223.142	218.703		0.109216	0.048716	-0.197792		0.327648	0.146148	-0.593376
137.8	243.126	223.153	218.455		243.019	223.106	218.653		0.107237	0.046347	-0.198224		0.321711	0.139041	-0.594672
137.9	243.065	223.116	218.403		242.959	223.071	218.603		0.105952	0.044672	-0.199861		0.317856	0.134016	-0.599583
138	243.004	223.078	218.35		242.9	223.036	218.553		0.104504	0.041955	-0.203243		0.313512	0.125865	-0.609729
138.1	242.944	223.043	218.298		242.84	223	218.503		0.104261	0.042883	-0.20489		0.312783	0.128649	-0.61467
138.2	242.882	223.005	218.245		242.781	222.965	218.453		0.101588	0.039472	-0.207394		0.304764	0.118416	-0.622182
138.3	242.822	222.966	218.191		242.721	222.93	218.403		0.10065	0.036582	-0.211471		0.30195	0.109746	-0.634413
138.4	242.762	222.932	218.141		242.661	222.895	218.352		0.100937	0.037867	-0.211372		0.302811	0.113601	-0.634116
138.5	242.703	222.891	218.091		242.602	222.859	218.302		0.101041	0.0322	-0.210936		0.303123	0.0966	-0.632808
138.6	242.643	222.853	218.037		242.542	222.824	218.252		0.100451	0.029483	-0.21536		0.301353	0.088449	-0.64608
138.7	242.582	222.821	217.984		242.482	222.789	218.202		0.100034	0.031973	-0.218558		0.300102	0.095919	-0.655674
138.8	242.525	222.784	217.934		242.423	222.753	218.152		0.10223	0.030645	-0.218643		0.30669	0.091935	-0.655929
138.9	242.462	222.746	217.88		242.363	222.718	218.102		0.098342	0.027581	-0.222015		0.295026	0.082743	-0.666045
139	242.398	222.709	217.828		242.304	222.683	218.052		0.094107	0.026427	-0.223836		0.282321	0.079281	-0.671508
139.1	242.337	222.674	217.778		242.244	222.647	218.002		0.093517	0.02614	-0.223747		0.280551	0.07842	-0.671241
139.2	242.277	222.635	217.727		242.184	222.612	217.952		0.0931	0.02326	-0.224516		0.2793	0.06978	-0.673548
139.3	242.219	222.599	217.675		242.125	222.577	217.902		0.094255	0.021931	-0.22651		0.282765	0.065793	-0.67953
139.4	242.157	222.562	217.621		242.065	222.542	217.852		0.091755	0.020603	-0.23075		0.275265	0.061809	-0.69225
139.5	242.094	222.525	217.571		242.005	222.506	217.802		0.089082	0.019101	-0.230834		0.267246	0.057303	-0.692502
139.6	242.035	222.489	217.523		241.946	222.471	217.752		0.089012	0.01812	-0.22901		0.267036	0.05436	-0.68703
139.7	241.976	222.451	217.471		241.886	222.436	217.702		0.089647	0.01523	-0.230994		0.268941	0.04569	-0.692982
139.8	241.92	222.414	217.419		241.826	222.4	217.651		0.093395	0.013902	-0.23212		0.280185	0.041706	-0.69636
139.9	241.8	222.38	217.37		241.767	222.365	217.601		0.032758	0.014483	-0.231684		0.098274	0.043449	-0.695052
140	241.74	222.343	217.319		241.707	222.33	217.551		0.032688	0.013165	-0.231933		0.098064	0.039495	-0.695799
140.1	241.678	222.306	217.268		241.648	222.295	217.501		0.030719	0.011142	-0.232885		0.092157	0.033426	-0.698655
140.2	241.618	222.271	217.22		241.588	222.259	217.451		0.030476	0.011376	-0.230877		0.091428	0.034128	-0.692631
140.3	241.561	222.234	217.172		241.528	222.224	217.401		0.032488	0.010221	-0.229053		0.097464	0.030663	-0.687159
140.4	241.504	222.196	217.121		241.469	222.189	217.351		0.035542	0.006984	-0.229659		0.106626	0.020952	-0.688977
140.5	241.447	222.159	217.07		241.409	222.153	217.301		0.037739	0.005309	-0.230601		0.113217	0.015927	-0.691803
140.6	241.385	222.124	217.023		241.349	222.118	217.251		0.03576	0.005716	-0.227562		0.10728	0.017148	-0.682686
140.7	241.326	222.087	216.977		241.29	222.083	217.201		0.03621	0.004214	-0.223819		0.10863	0.012642	-0.671457
140.8	241.271	222.049	216.924		241.23	222.048	217.151		0.041	0.00116	-0.227201		0.123	0.00348	-0.681603
140.9	241.214	222.015	216.871		241.171	222.012	217.101		0.04336	0.002435	-0.230063		0.13008	0.007305	-0.690189
141	241.153	221.979	216.823		241.111	221.977	217.051		0.042432	0.001975	-0.227187		0.127296	0.005925	-0.681561
141.1	241.095	221.942	216.776		241.051	221.942	217		0.044098	0.000647	-0.224842		0.132294	0.001941	-0.674526
141.2	241.041	221.908	216.723		240.992	221.906	216.95		0.049581	0.001748	-0.227173		0.148743	0.005244	-0.681519
141.3	240.986	221.87	216.675		240.932	221.871	216.9		0.053503	-0.001489	-0.225696		0.160509	-0.004467	-0.677088
141.4	240.928	221.832	216.627		240.872	221.836	216.85		0.055699	-0.003685	-0.223525		0.167097	-0.011055	-0.670575
141.5	240.87	221.797	216.576		240.813	221.8	216.8		0.057539	-0.003278	-0.22412		0.172617	-0.009834	-0.67236
141.6	240.811	221.763	216.525		240.753	221.765	216.75		0.057816	-0.002687	-0.224899		0.173448	-0.008061	-0.674697
141.7	240.751	221.726	216.476		240.693	221.73	216.7		0.057399	-0.004189	-0.223769		0.172197	-0.012567	-0.671307
141.8	240.693	221.688	216.427		240.634	221.695	216.65		0.059595	-0.006905	-0.222976		0.178785	-0.020715	-0.668928
141.9	240.636	221.653	216.377		240.574	221.659	216.6		0.061955	-0.006672	-0.223235		0.185865	-0.020016	-0.669705
142	240.579	221.616	216.329		240.515	221.624	216.55		0.064662	-0.008347	-0.221227		0.193986	-0.025041	-0.663681
142.1	240.522	221.576	216.28		240.455	221.589	216.5		0.066848	-0.013146	-0.219923		0.200544	-0.039438	-0.659769
142.2	240.465	221.542	216.231		240.395	221.553	216.45		0.069382	-0.011177	-0.218446		0.208146	-0.033531	-0.655338
142.3	240.409	221.51	216.183		240.336	221.518	216.4		0.07314	-0.008166	-0.216265		0.21942	-0.024498	-0.648795
142.4	240.35	221.474	216.137		240.276	221.483	216.35		0.074111	-0.009311	-0.212358		0.222333	-0.027933	-0.637074
142.5	240.295	221.437	216.091		240.216	221.448	216.299		0.079074	-0.010813	-0.208788		0.237222	-0.032439	-0.626364
142.6	240.242	221.401	216.043		240.157	221.412	216.249		0.084731	-0.011447	-0.206097		0.254193	-0.034341	-0.618291
142.7	240.183	221.365	215.997		240.097	221.377	216.199		0.086233	-0.012428	-0.20219		0.258699	-0.037284	-0.60657
142.8	240.124	221.328	215.949		240.038	221.342	216.149		0.086858	-0.013756	-0.200529		0.260574	-0.041268	-0.601587
142.9	240.069	221.294	215.897		239.978	221.306	216.099		0.091127	-0.012134	-0.202002		0.273381	-0.036402	-0.606006
143	240.014	221.26	215.848		239.918	221.271	216.049		0.095569	-0.010859	-0.200862		0.286707	-0.032577	-0.602586
143.1	239.953	221.223	215.802		239.859	221.236	215.999		0.094815	-0.013229	-0.196608		0.284445	-0.039687	-0.589824
143.2	239.895	221.184	215.755		239.799	221.201	215.949		0.095786	-0.016109	-0.193569		0.287358	-0.048327	-0.580707
143.3	239.841	221.151	215.705		239.739	221.165	215.899		0.101964	-0.014313	-0.193818		0.305892	-0.042939	-0.581454
143.4	239.786	221.116	215.658		239.68	221.13	215.849		0.106407	-0.014253	-0.190605		0.319221	-0.042759	-0.571815
143.5	239.729	221.079	215.613		239.62	221.095	215.799		0.109297	-0.016102	-0.186004		0.327891	-0.048306	-0.558012
143.6	239.674	221.042	215.563		239.56	221.059	215.749		0.113739	-0.017083	-0.185558		0.341217	-0.051249	-0.556674
143.7	239.618	221.007	215.514		239.501	221.024	215.699		0.117488	-0.01737	-0.184775		0.352464	-0.05211	-0.554325
143.8	239.561	220.971	215.467		239.441	220.989	215.649		0.1195	-0.017483	-0.181206		0.3585	-0.052449	-0.543618
143.9	239.504	220.934	215.421		239.382	220.953	215.598		0.122207	-0.019332	-0.177473		0.366621	-0.057996	-0.532419
144	239.451	220.9	215.374		239.322	220.918	215.548		0.128742	-0.018221	-0.174434		0.386226	-0.054663	-0.523302
144.1	239.395	220.867	215.328		239.262	220.883	215.498		0.132837	-0.015904	-0.17069		0.398511	-0.047712	-0.51207
144.2	239.338	220.831	215.282		239.203	220.848	215.448		0.135197	-0.016365	-0.16661		0.405591	-0.049095	-0.49983
144.3	239.283	220.796	215.235		239.143	220.812	215.398		0.140334	-0.016825	-0.16304		0.421002	-0.050475	-0.48912
144.4	239.23	220.763	215.188		239.083	220.777	215.348		0.146348	-0.014509	-0.160175		0.439044	-0.043527	-0.480525
144.5	239.174	220.728	215.141		239.024	220.742	215.298		0.150443	-0.014102	-0.156789		0.451329	-0.042306	-0.470367
144.6	239.116	220.691	215.094		238.964	220.706	215.248		0.152282	-0.015083	-0.15426		0.456846	-0.045249	-0.46278
144.7	239.064	220.655	215.046		238.905	220.671	215.198		0.159328	-0.015717	-0.152089		0.477984	-0.047151	-0.456267
144.8	239.012	220.617	215.002		238.845	220.636	215.148		0.167078	-0.018944	-0.145396		0.501234	-0.056832	-0.436188
144.9	238.954	220.58	214.958		238.785	220.601	215.098		0.169264	-0.020273	-0.13958		0.507792	-0.060819	-0.41874
145	238.901	220.546	214.909		238.726	220.565	215.048		0.174921	-0.019692	-0.138797		0.524763	-0.059076	-0.416391
145.1	238.849	220.513	214.859		238.666	220.53	214.998		0.183181	-0.017028	-0.138525		0.549543	-0.051084	-0.415575
145.2	238.794	220.44	214.813		238.606	220.495	214.947		0.188154	-0.054281	-0.134444		0.564462	-0.162843	-0.403332
145.3	238.738	220.405	214.771		238.547	220.459	214.897		0.191556	-0.054047	-0.12671		0.574668	-0.162141	-0.38013
145.4	238.684	220.405	214.728		238.487	220.424	214.847		0.197386	-0.018757	-0.119679		0.592158	-0.056271	-0.359037
145.5	238.633	220.338	214.682		238.427	220.389	214.797		0.20582	-0.050629	-0.115599		0.61746	-0.151887	-0.346797
145.6	238.577	220.301	214.635		238.368	220.354	214.747		0.209568	-0.052468	-0.111682		0.628704	-0.157404	-0.335046
145.7	238.52	220.267	214.589		238.308	220.318	214.697		0.212112	-0.051193	-0.108296		0.636336	-0.153579	-0.324888
145.8	238.469	220.233	214.542		238.249	220.283	214.647		0.220372	-0.049745	-0.105083		0.661116	-0.149235	-0.315249
145.9	238.418	220.198	214.499		238.189	220.248	214.597		0.22898	-0.049511	-0.098216		0.68694	-0.148533	-0.294648
146	238.363	220.164	214.454		238.129	220.212	214.547		0.234116	-0.048236	-0.093268		0.702348	-0.144708	-0.279804
146.1	238.308	220.131	214.407		238.07	220.177	214.497		0.238742	-0.046093	-0.089351		0.716226	-0.138279	-0.268053
146.2	238.255	220.094	214.363		238.01	220.142	214.447		0.24544	-0.048289	-0.08423		0.73632	-0.144867	-0.25269
146.3	238.201	220.056	214.317		237.95	220.107	214.397		0.250403	-0.050659	-0.079455		0.751209	-0.151977	-0.238365
146.4	238.145	220.022	214.272		237.891	220.071	214.347		0.253805	-0.048863	-0.074844		0.761415	-0.146589	-0.224532
146.5	238.092	219.989	214.223		237.831	220.036	214.297		0.261034	-0.047404	-0.073541		0.783102	-0.142212	-0.220623
146.6	238.042	219.954	214.177		237.771	220.001	214.246		0.270509	-0.046824	-0.069798		0.811527	-0.140472	-0.209394
146.7	237.989	219.918	214.136		237.712	219.965	214.196		0.27686	-0.047805	-0.060685		0.83058	-0.143415	-0.182055
146.8	237.937	219.882	214.092		237.652	219.93	214.146		0.284426	-0.048439	-0.054348		0.853278	-0.145317	-0.163044
146.9	237.884	219.845	214.045		237.593	219.895	214.096		0.290961	-0.04942	-0.050778		0.872883	-0.14826	-0.152334
147	237.831	219.81	213.999		237.533	219.859	214.046		0.297833	-0.04936	-0.046698		0.893499	-0.14808	-0.140094
147.1	237.777	219.778	213.954		237.473	219.824	213.996		0.304011	-0.046002	-0.041567		0.912033	-0.138006	-0.124701
147.2	237.724	219.744	213.911		237.414	219.791	213.946		0.310536	-0.046764	-0.034536		0.931608	-0.140292	-0.103608
147.3	237.673	219.708	213.868		237.354	219.757	213.896		0.31897	-0.049392	-0.027505		0.95691	-0.148176	-0.082515
147.4	237.618	219.674	213.823		237.294	219.724	213.846		0.323596	-0.049243	-0.022547		0.970788	-0.147729	-0.067641
147.5	237.566	219.641	213.779		237.235	219.69	213.796		0.331509	-0.048747	-0.016732		0.994527	-0.146241	-0.050196
147.6	237.516	219.609	213.735		237.175	219.657	213.746		0.341331	-0.047556	-0.010222		1.02399	-0.142668	-0.030666
147.7	237.465	219.575	213.692		237.116	219.623	213.696		0.349939	-0.048448	-0.004049		1.04982	-0.145344	-0.012147
147.8	237.411	219.54	213.647		237.056	219.59	213.646		0.355259	-0.049861	0.001593		1.06578	-0.149583	0.004779
147.9	237.357	219.507	213.602		236.996	219.556	213.595		0.360569	-0.049018	0.006204		1.08171	-0.147054	0.018612
148	237.306	219.472	213.557		236.937	219.523	213.545		0.369697	-0.050594	0.011499		1.10909	-0.151782	0.034497
148.1	237.255	219.436	213.514		236.877	219.489	213.495		0.377611	-0.052874	0.018183		1.13283	-0.158622	0.054549
148.2	237.202	219.402	213.471		236.817	219.456	213.445		0.384319	-0.053767	0.025744		1.15296	-0.161301	0.077232
148.3	237.15	219.369	213.428		236.758	219.422	213.395		0.392406	-0.053791	0.033295		1.17722	-0.161373	0.099885
148.4	237.099	219.333	213.385		236.698	219.389	213.345		0.400666	-0.056071	0.039468		1.202	-0.168213	0.118404
148.5	237.046	219.298	213.342		236.638	219.355	213.295		0.407885	-0.057311	0.046499		1.22365	-0.171933	0.139497
148.6	236.995	219.266	213.297		236.579	219.322	213.245		0.416329	-0.055773	0.052488		1.24899	-0.167319	0.157464
148.7	236.945	219.23	213.253		236.519	219.289	213.195		0.425804	-0.058921	0.057967		1.27741	-0.176763	0.173901
148.8	236.895	219.193	213.211		236.46	219.255	213.152		0.43528	-0.06207	0.058335		1.30584	-0.18621	0.175005
148.9	236.841	219.162	213.168		236.4	219.222	213.114		0.440937	-0.059134	0.054099		1.32281	-0.177402	0.162297
149	236.789	219.13	213.123		236.34	219.188	213.075		0.44885	-0.05829	0.048291		1.34655	-0.17487	0.144873
149.1	236.739	219.094	213.08		236.281	219.155	213.036		0.458335	-0.060744	0.043361		1.37501	-0.182232	0.130083
149.2	236.686	219.059	213.039		236.221	219.121	212.998		0.465381	-0.062504	0.041382		1.39614	-0.187512	0.124146
149.3	236.636	219.025	212.996		236.161	219.088	212.959		0.474856	-0.062702	0.036972		1.42457	-0.188106	0.110916
149.4	236.588	218.991	212.952		236.102	219.054	212.921		0.485893	-0.0629	0.031174		1.45768	-0.1887	0.093522
149.5	236.537	218.957	212.911		236.042	219.021	212.882		0.494684	-0.064139	0.029542		1.48405	-0.192417	0.088626
149.6	236.485	218.921	212.869		235.983	218.987	212.843		0.502597	-0.06642	0.025653		1.50779	-0.19926	0.076959
149.7	236.435	218.886	212.825		235.923	218.954	212.805		0.512073	-0.067475	0.020539		1.53622	-0.202425	0.061617
149.8	236.384	218.854	212.782		235.863	218.92	212.766		0.520333	-0.066285	0.015609		1.561	-0.198855	0.046827
149.9	236.332	218.818	212.739		235.804	218.887	212.727		0.528256	-0.068565	0.011373		1.58477	-0.205695	0.034119
150	236.282	218.784	212.698		235.744	218.853	212.689		0.537558	-0.06911	0.00922		1.61267	-0.20733	0.02766
150.1	236.232	218.752	212.656		235.684	218.82	212.65		0.54738	-0.067573	0.005331		1.64214	-0.202719	0.015993
150.2	236.18	218.717	212.609		235.625	218.786	212.612		0.555467	-0.069333	-0.002375		1.6664	-0.207999	-0.007125
150.3	236.13	218.682	212.57		235.565	218.753	212.573		0.564422	-0.070572	-0.003324		1.69327	-0.211716	-0.009972
150.4	236.081	218.648	212.529		235.505	218.72	212.534		0.575642	-0.071985	-0.005477		1.72693	-0.215955	-0.016431
150.5	236.032	218.616	212.483		235.446	218.686	212.496		0.585985	-0.0701	-0.012663		1.75795	-0.2103	-0.037989
150.6	235.979	218.584	212.443		235.386	218.653	212.457		0.592857	-0.0689	-0.01447		1.77857	-0.2067	-0.04341
150.7	235.93	218.549	212.404		235.327	218.619	212.418		0.603547	-0.070139	-0.01402		1.81064	-0.210417	-0.04206
150.8	235.884	218.518	212.36		235.267	218.586	212.38		0.61685	-0.068081	-0.019644		1.85055	-0.204243	-0.058932
150.9	235.832	218.485	212.315		235.207	218.552	212.341		0.624937	-0.067411	-0.02632		1.87481	-0.202233	-0.07896
151	235.781	218.449	212.276		235.148	218.519	212.303		0.633545	-0.069865	-0.026911		1.90063	-0.209595	-0.080733
151.1	235.733	218.417	212.235		235.088	218.485	212.264		0.644582	-0.068327	-0.029064		1.93375	-0.204981	-0.087192
151.2	235.683	218.385	212.192		235.028	218.452	212.225		0.654761	-0.06679	-0.0333		1.96428	-0.20037	-0.0999
151.3	235.635	218.348	212.149		234.969	218.418	212.187		0.665972	-0.069938	-0.037362		1.99792	-0.209814	-0.112086
151.4	235.585	218.315	212.108		234.909	218.385	212.148		0.676141	-0.069789	-0.04021		2.02842	-0.209367	-0.12063
151.5	235.536	218.283	212.064		234.85	218.351	212.109		0.686137	-0.068241	-0.044966		2.05841	-0.204723	-0.134898
151.6	235.487	218.248	212.023		234.79	218.318	212.071		0.696664	-0.070348	-0.047477		2.08999	-0.211044	-0.142431
151.7	235.435	218.213	211.986		234.73	218.284	212.032		0.704403	-0.070893	-0.046506		2.11321	-0.212679	-0.139518
151.8	235.385	218.181	211.945		234.671	218.251	211.993		0.714052	-0.070224	-0.048833		2.14216	-0.210672	-0.146499
151.9	235.337	218.148	211.902		234.611	218.217	211.955		0.72561	-0.069033	-0.052375		2.17683	-0.207099	-0.157125
152	235.287	218.115	211.86		234.551	218.184	211.916		0.735953	-0.068537	-0.055743		2.20786	-0.205611	-0.167229
152.1	235.238	218.08	211.82		234.492	218.15	211.878		0.746132	-0.070297	-0.057723		2.2384	-0.210891	-0.173169
152.2	235.187	218.046	211.781		234.432	218.117	211.839		0.75526	-0.070842	-0.058324		2.26578	-0.212526	-0.174972
152.3	235.139	218.014	211.696		234.372	218.084	211.8		0.766644	-0.069825	-0.104558		2.29993	-0.209475	-0.313674
152.4	235.09	217.98	211.656		234.333	218.05	211.762		0.757551	-0.070533	-0.10567		2.27265	-0.211599	-0.31701
152.5	235.041	217.947	211.616		234.297	218.017	211.723		0.743244	-0.069169	-0.107303		2.22973	-0.207507	-0.321909
152.6	234.995	217.916	211.576		234.262	217.983	211.684		0.732744	-0.067111	-0.108068		2.19823	-0.201333	-0.324204
152.7	234.948	217.882	211.537		234.226	217.95	211.646		0.721203	-0.067483	-0.108486		2.16361	-0.202449	-0.325458
152.8	234.898	217.85	211.496		234.191	217.916	211.607		0.707416	-0.066292	-0.111333		2.12225	-0.198876	-0.333999
152.9	234.851	217.818	211.454		234.155	217.883	211.569		0.695875	-0.064581	-0.114364		2.08763	-0.193743	-0.343092
153	234.805	217.784	211.413		234.12	217.849	211.53		0.684855	-0.0653	-0.116691		2.05456	-0.1959	-0.350073
153.1	234.756	217.749	211.375		234.084	217.816	211.491		0.671231	-0.067233	-0.116762		2.01369	-0.201699	-0.350286
153.2	234.704	217.718	211.336		234.049	217.782	211.453		0.655188	-0.064124	-0.117006		1.96556	-0.192372	-0.351018
153.3	234.656	217.685	211.292		234.013	217.749	211.414		0.642779	-0.063975	-0.122457		1.92834	-0.191925	-0.367371
153.4	234.611	217.65	211.254		233.978	217.715	211.375		0.632627	-0.065734	-0.121313		1.89788	-0.197202	-0.363939
153.5	234.562	217.617	211.217		233.943	217.682	211.337		0.61936	-0.064544	-0.120005		1.85808	-0.193632	-0.360015
153.6	234.513	217.586	211.173		233.907	217.648	211.298		0.606257	-0.062659	-0.125456		1.81877	-0.187977	-0.376368
153.7	234.464	217.551	211.132		233.872	217.615	211.26		0.592634	-0.063551	-0.127089		1.7779	-0.190653	-0.381267
153.8	234.415	217.515	211.095		233.836	217.581	211.221		0.579367	-0.066005	-0.125945		1.7381	-0.198015	-0.377835
153.9	234.368	217.485	211.057		233.801	217.548	211.182		0.567653	-0.062733	-0.125668		1.70296	-0.188199	-0.377004
154	234.32	217.455	211.015		233.765	217.515	211.144		0.555071	-0.059633	-0.128516		1.66521	-0.178899	-0.385548
154.1	234.271	217.421	210.976		233.73	217.481	211.105		0.541804	-0.060515	-0.12877		1.62541	-0.181545	-0.38631
154.2	234.227	217.386	210.94		233.694	217.448	211.066		0.532693	-0.061407	-0.126758		1.59808	-0.184221	-0.380274
154.3	234.179	217.354	210.897		233.659	217.414	211.028		0.520805	-0.059696	-0.130994		1.56241	-0.179088	-0.392982
154.4	234.131	217.323	210.854		233.623	217.381	210.989		0.508059	-0.057464	-0.135056		1.52418	-0.172392	-0.405168
154.5	234.086	217.289	210.814		233.588	217.347	210.951		0.49808	-0.058183	-0.136342		1.49424	-0.174549	-0.409026
154.6	234.039	217.256	210.777		233.552	217.314	210.912		0.486539	-0.057687	-0.134677		1.45962	-0.173061	-0.404031
154.7	233.992	217.225	210.738		233.517	217.28	210.873		0.475182	-0.055282	-0.135442		1.42555	-0.165846	-0.406326
154.8	233.95	217.192	210.696		233.481	217.247	210.835		0.469194	-0.054785	-0.138647		1.40758	-0.164355	-0.415941
154.9	233.904	217.157	210.661		233.446	217.213	210.796		0.458694	-0.056719	-0.135247		1.37608	-0.170157	-0.405741
155	233.853	217.127	210.621		233.41	217.18	210.757		0.442651	-0.052742	-0.136532		1.32795	-0.158226	-0.409596
155.1	233.806	217.097	210.58		233.375	217.146	210.719		0.431284	-0.049642	-0.138686		1.29385	-0.148926	-0.416058
155.2	233.759	217.06	210.541		233.339	217.113	210.68		0.419916	-0.052964	-0.138756		1.25975	-0.158892	-0.416268
155.3	233.713	217.027	210.502		233.304	217.079	210.641		0.408896	-0.052641	-0.139174		1.22669	-0.157923	-0.417522
155.4	233.668	216.996	210.464		233.268	217.046	210.603		0.399448	-0.049542	-0.138908		1.19834	-0.148626	-0.416724
155.5	233.62	216.965	210.425		233.233	217.012	210.564		0.387559	-0.04731	-0.139152		1.16268	-0.14193	-0.417456
155.6	233.572	216.93	210.386		233.197	216.979	210.526		0.37463	-0.048549	-0.139223		1.12389	-0.145647	-0.417669
155.7	233.524	216.897	210.349		233.162	216.946	210.487		0.362058	-0.048747	-0.138253		1.08617	-0.146241	-0.414759
155.8	233.475	216.866	210.309		233.126	216.912	210.448		0.348434	-0.046158	-0.139191		1.0453	-0.138474	-0.417573
155.9	233.426	216.832	210.27		233.091	216.879	210.41		0.335158	-0.046356	-0.139435		1.00547	-0.139068	-0.418305
156	233.378	216.799	210.234		233.055	216.845	210.371		0.322586	-0.04586	-0.13725		0.967758	-0.13758	-0.41175
156.1	233.334	216.768	210.193		233.02	216.812	210.332		0.313821	-0.043628	-0.13924		0.941463	-0.130884	-0.41772
156.2	233.289	216.736	210.154		232.984	216.778	210.294		0.304537	-0.041744	-0.139484		0.913611	-0.125232	-0.418452
156.3	233.242	216.704	210.116		232.949	216.745	210.255		0.293526	-0.040553	-0.139555		0.880578	-0.121659	-0.418665
156.4	233.195	216.673	210.077		232.913	216.711	210.217		0.281985	-0.038148	-0.139626		0.845955	-0.114444	-0.418878
156.5	233.149	216.641	210.039		232.878	216.678	210.178		0.271312	-0.036784	-0.138655		0.813936	-0.110352	-0.415965
156.6	233.103	216.606	210		232.842	216.645	210.139		0.261169	-0.03868	-0.13942		0.783507	-0.11604	-0.41826
156.7	233.057	216.572	209.961		232.807	216.613	210.101		0.250149	-0.040839	-0.139848		0.750447	-0.122517	-0.419544
156.8	233.01	216.541	209.923		232.771	216.58	210.062		0.238782	-0.039527	-0.138704		0.716346	-0.118581	-0.416112
156.9	232.966	216.51	209.886		232.736	216.547	210.023		0.230027	-0.037001	-0.13756		0.690081	-0.111003	-0.41268
157	232.922	216.476	209.848		232.7	216.515	209.985		0.222131	-0.038466	-0.136589		0.666393	-0.115398	-0.409767
157.1	232.876	216.443	209.81		232.665	216.482	209.946		0.210937	-0.03941	-0.136313		0.632811	-0.11823	-0.408939
157.2	232.83	216.411	209.774		232.629	216.45	209.908		0.200611	-0.038966	-0.133607		0.601833	-0.116898	-0.400821
157.3	232.784	216.379	209.739		232.594	216.417	209.869		0.190642	-0.037828	-0.13039		0.571926	-0.113484	-0.39117
157.4	232.737	216.348	209.701		232.558	216.385	209.83		0.178407	-0.036343	-0.12942		0.535221	-0.109029	-0.38826
157.5	232.69	216.316	209.664		232.523	216.352	209.792		0.167386	-0.036246	-0.127755		0.502158	-0.108738	-0.383265
157.6	232.646	216.285	209.623		232.487	216.32	209.753		0.158806	-0.034413	-0.129909		0.476418	-0.103239	-0.389727
157.7	232.603	216.253	209.586		232.452	216.287	209.714		0.150735	-0.034316	-0.12807		0.452205	-0.102948	-0.38421
157.8	232.556	216.22	209.552		232.416	216.255	209.676		0.139715	-0.034046	-0.123629		0.419145	-0.102138	-0.370887
157.9	232.51	216.192	209.513		232.381	216.222	209.637		0.128878	-0.030131	-0.124394		0.386634	-0.090393	-0.373182
158	232.469	216.16	209.475		232.345	216.189	209.599		0.123759	-0.029166	-0.12378		0.371277	-0.087498	-0.37134
158.1	232.426	216.126	209.44		232.31	216.157	209.56		0.116036	-0.031152	-0.11986		0.348108	-0.093456	-0.35958
158.2	232.382	216.094	209.403		232.274	216.124	209.521		0.107455	-0.030708	-0.118716		0.322365	-0.092124	-0.356148
158.3	232.337	216.063	209.364		232.239	216.092	209.483		0.097823	-0.028529	-0.119133		0.293469	-0.085587	-0.357399
158.4	232.29	216.031	209.328		232.203	216.059	209.444		0.086803	-0.027738	-0.11556		0.260409	-0.083214	-0.34668
158.5	232.244	215.997	209.293		232.168	216.027	209.405		0.076486	-0.03007	-0.111986		0.229458	-0.09021	-0.335958
158.6	232.199	215.965	209.256		232.132	215.994	209.367		0.067028	-0.029626	-0.110505		0.201084	-0.088878	-0.331515
158.7	232.158	215.938	209.218		232.097	215.962	209.328		0.060867	-0.023802	-0.110402		0.182601	-0.071406	-0.331206
158.8	232.113	215.907	209.179		232.061	215.929	209.29		0.051592	-0.022144	-0.110126		0.154776	-0.066432	-0.330378
158.9	232.066	215.874	209.143		232.026	215.896	209.251		0.039704	-0.022567	-0.108114		0.119112	-0.067701	-0.324342
159	232.02	215.845	209.106		231.99	215.864	209.212		0.030072	-0.01901	-0.106102		0.090216	-0.05703	-0.318306
159.1	231.978	215.812	209.071		231.955	215.831	209.174		0.022706	-0.01926	-0.103049		0.068118	-0.05778	-0.309147
159.2	231.936	215.778	209.037		231.919	215.799	209.135		0.016719	-0.020898	-0.098444		0.050157	-0.062694	-0.295332
159.3	231.891	215.748	208.999		231.884	215.766	209.096		0.00674	-0.018198	-0.097127		0.02022	-0.054594	-0.291381
159.4	231.844	215.717	208.961		231.848	215.734	209.058		-0.004281	-0.016713	-0.097024		-0.012843	-0.050139	-0.291072
159.5	231.801	215.684	208.925		231.813	215.701	209.019		-0.011994	-0.017657	-0.093797		-0.035982	-0.052971	-0.281391
159.6	231.758	215.649	208.888		231.777	215.669	208.98		-0.019543	-0.019643	-0.09248		-0.058629	-0.058929	-0.27744
159.7	231.713	215.618	208.849		231.742	215.636	208.942		-0.028828	-0.017811	-0.092724		-0.086484	-0.053433	-0.278172
159.8	231.669	215.589	208.815		231.706	215.604	208.903		-0.037062	-0.01459	-0.088456		-0.111186	-0.04377	-0.265368
159.9	231.625	215.558	208.78		231.671	215.571	208.865		-0.046173	-0.013452	-0.084892		-0.138519	-0.040356	-0.254676
160	231.58	215.526	208.743		231.635	215.538	208.826		-0.055284	-0.01214	-0.083228		-0.165852	-0.03642	-0.249684
160.1	231.537	215.497	208.708		231.6	215.506	208.787		-0.062477	-0.008746	-0.07948		-0.187431	-0.026238	-0.23844
160.2	231.495	215.464	208.672		231.564	215.473	208.749		-0.069852	-0.009517	-0.077121		-0.209556	-0.028551	-0.231363
160.3	231.451	215.429	208.634		231.529	215.441	208.71		-0.077575	-0.011676	-0.075977		-0.232725	-0.035028	-0.227931
160.4	231.407	215.4	208.598		231.493	215.408	208.671		-0.086156	-0.007761	-0.073271		-0.258468	-0.023283	-0.219813
160.5	231.364	215.371	208.564		231.458	215.376	208.633		-0.093705	-0.004714	-0.069187		-0.281115	-0.014142	-0.207561
160.6	231.322	215.336	208.529		231.423	215.343	208.594		-0.100908	-0.00722	-0.06544		-0.302724	-0.02166	-0.19632
160.7	231.277	215.303	208.491		231.387	215.311	208.556		-0.110009	-0.007644	-0.064122		-0.330027	-0.022932	-0.192366
160.8	231.234	215.275	208.454		231.352	215.278	208.517		-0.117732	-0.003382	-0.062458		-0.353196	-0.010146	-0.187374
160.9	231.192	215.244	208.42		231.316	215.245	208.478		-0.12372	-0.001723	-0.058016		-0.37116	-0.005169	-0.174048
161	231.147	215.21	208.385		231.281	215.213	208.44		-0.133515	-0.002841	-0.054789		-0.400545	-0.008523	-0.164367
161.1	231.102	215.18	208.346		231.245	215.18	208.401		-0.143147	-0.000141	-0.055034		-0.429441	-0.000423	-0.165102
161.2	231.061	215.15	208.309		231.21	215.148	208.362		-0.14844	0.002212	-0.053206		-0.44532	0.006636	-0.159618
161.3	231.019	215.118	208.275		231.174	215.115	208.324		-0.154591	0.002656	-0.048591		-0.463773	0.007968	-0.145773
161.4	230.975	215.088	208.241		231.139	215.083	208.286		-0.163876	0.005183	-0.044916		-0.491628	0.015549	-0.134748
161.5	230.931	215.058	208.205		231.103	215.05	208.253		-0.17212	0.007526	-0.047964		-0.51636	0.022578	-0.143892
161.6	230.887	215.022	208.17		231.068	215.018	208.219		-0.18019	0.004672	-0.049633		-0.54057	0.014016	-0.148899
161.7	230.845	214.988	208.136		231.032	214.985	208.186		-0.187035	0.00286	-0.050772		-0.561105	0.00858	-0.152316
161.8	230.804	214.959	208.1		230.997	214.953	208.153		-0.192329	0.006775	-0.053125		-0.576987	0.020325	-0.159375
161.9	230.763	214.932	208.066		230.961	214.92	208.12		-0.197622	0.012078	-0.054264		-0.592866	0.036234	-0.162792
162	230.721	214.903	208.031		230.926	214.887	208.087		-0.204294	0.01582	-0.05627		-0.612882	0.04746	-0.16881
162.1	230.678	214.869	207.997		230.89	214.855	208.054		-0.212537	0.014528	-0.057408		-0.637611	0.043584	-0.172224
162.2	230.634	214.837	207.96		230.855	214.822	208.021		-0.220781	0.014451	-0.060803		-0.662343	0.043353	-0.182409
162.3	230.59	214.807	207.924		230.819	214.79	207.988		-0.229188	0.017672	-0.064545		-0.687564	0.053016	-0.193635
162.4	230.548	214.777	207.891		230.784	214.757	207.955		-0.235349	0.019852	-0.063611		-0.706047	0.059556	-0.190833
162.5	230.504	214.745	207.858		230.748	214.725	207.922		-0.243766	0.020469	-0.063708		-0.731298	0.061407	-0.191124
162.6	230.461	214.715	207.821		230.713	214.692	207.889		-0.251132	0.023343	-0.068318		-0.753396	0.070029	-0.204954
162.7	230.42	214.685	207.784		230.677	214.66	207.856		-0.256946	0.025696	-0.071539		-0.770838	0.077088	-0.214617
162.8	230.377	214.653	207.751		230.642	214.627	207.823		-0.264495	0.02614	-0.072157		-0.793485	0.07842	-0.216471
162.9	230.334	214.622	207.715		230.606	214.595	207.79		-0.271861	0.027625	-0.07451		-0.815583	0.082875	-0.22353
163	230.294	214.592	207.681		230.571	214.562	207.757		-0.276981	0.030152	-0.075822		-0.830943	0.090456	-0.227466
163.1	230.253	214.56	207.65		230.535	214.529	207.724		-0.281754	0.030422	-0.07349		-0.845262	0.091266	-0.22047
163.2	230.209	214.528	207.616		230.5	214.497	207.691		-0.290508	0.03156	-0.074985		-0.871524	0.09468	-0.224955
163.3	230.166	214.5	207.578		230.464	214.464	207.658		-0.298578	0.036169	-0.079942		-0.895734	0.108507	-0.239826
163.4	230.125	214.469	207.544		230.429	214.432	207.625		-0.303351	0.037655	-0.080213		-0.910053	0.112965	-0.240639
163.5	230.085	214.436	207.51		230.393	214.399	207.592		-0.308297	0.036363	-0.081178		-0.924891	0.109089	-0.243534
163.6	230.042	214.406	207.475		230.358	214.367	207.559		-0.315836	0.039063	-0.083878		-0.947508	0.117189	-0.251634
163.7	230.001	214.377	207.439		230.322	214.334	207.525		-0.32165	0.043152	-0.086752		-0.96495	0.129456	-0.260256
163.8	229.961	214.347	207.403		230.287	214.302	207.492		-0.325382	0.045678	-0.089453		-0.976146	0.137034	-0.268359
163.9	229.92	214.316	207.37		230.251	214.269	207.459		-0.331706	0.047337	-0.089724		-0.995118	0.142011	-0.269172
164	229.837	214.285	207.334		230.216	214.236	207.426		-0.378303	0.048986	-0.092434		-1.13491	0.146958	-0.277302
164.1	229.797	214.256	207.3		230.18	214.204	207.393		-0.383597	0.05238	-0.093226		-1.15079	0.15714	-0.279678
164.2	229.752	214.224	207.268		230.145	214.171	207.36		-0.392351	0.052998	-0.091761		-1.17705	0.158994	-0.275283
164.3	229.71	214.193	207.235		230.109	214.139	207.327		-0.399206	0.054656	-0.092553		-1.19762	0.163968	-0.277659
164.4	229.671	214.165	207.201		230.074	214.106	207.294		-0.402417	0.058745	-0.09265		-1.20725	0.176235	-0.27795
164.5	229.629	214.136	207.167		230.038	214.074	207.261		-0.408915	0.06266	-0.094483		-1.22675	0.18798	-0.283449
164.6	229.586	214.103	207.131		230.003	214.041	207.228		-0.416812	0.061889	-0.096662		-1.25044	0.185667	-0.289986
164.7	229.544	214.072	207.096		229.967	214.009	207.195		-0.422973	0.063027	-0.098669		-1.26892	0.189081	-0.296007
164.8	229.503	214.043	207.062		229.932	213.976	207.162		-0.428777	0.067115	-0.100154		-1.28633	0.201345	-0.300462
164.9	229.462	214.012	207.031		229.896	213.944	207.129		-0.434244	0.068427	-0.098353		-1.30273	0.205281	-0.295059
165	229.421	213.981	206.999		229.861	213.911	207.096		-0.440058	0.070086	-0.097235		-1.32017	0.210258	-0.291705
165.1	229.383	213.953	206.963		229.825	213.878	207.063		-0.442217	0.074174	-0.099936		-1.32665	0.222522	-0.299808
165.2	229.344	213.923	206.931		229.79	213.846	207.03		-0.445428	0.077048	-0.098471		-1.33628	0.231144	-0.295413
165.3	229.299	213.89	206.9		229.754	213.813	206.997		-0.454886	0.076971	-0.096833		-1.36466	0.230913	-0.290499
165.4	229.26	213.859	206.865		229.719	213.781	206.964		-0.458608	0.077936	-0.098319		-1.37582	0.233808	-0.294957
165.5	229.22	213.831	206.83		229.683	213.748	206.931		-0.463033	0.082892	-0.100151		-1.3891	0.248676	-0.300453
165.6	229.176	213.803	206.798		229.648	213.716	206.898		-0.471624	0.087328	-0.099902		-1.41487	0.261984	-0.299706
165.7	229.136	213.77	206.765		229.612	213.683	206.864		-0.475876	0.08673	-0.099141		-1.42763	0.26019	-0.297423
165.8	229.098	213.74	206.731		229.577	213.651	206.831		-0.478903	0.089431	-0.100106		-1.43671	0.268293	-0.300318
165.9	229.055	213.712	206.698		229.541	213.618	206.798		-0.486626	0.09404	-0.10055		-1.45988	0.28212	-0.30165
166	229.014	213.683	206.665		229.506	213.585	206.765		-0.492093	0.097434	-0.099954		-1.47628	0.292302	-0.299862
166.1	228.975	213.651	206.633		229.47	213.553	206.732		-0.494947	0.097704	-0.09901		-1.48484	0.293112	-0.29703
166.2	228.935	213.62	206.6		229.435	213.52	206.699		-0.50024	0.09919	-0.099628		-1.50072	0.29757	-0.298884
166.3	228.893	213.592	206.566		229.399	213.488	206.666		-0.506401	0.104146	-0.100419		-1.5192	0.312438	-0.301257
166.4	228.852	213.56	206.535		229.364	213.455	206.633		-0.512205	0.104763	-0.098607		-1.53661	0.314289	-0.295821
166.5	228.814	213.53	206.501		229.328	213.424	206.6		-0.514027	0.105706	-0.098715		-1.54208	0.317118	-0.296145
166.6	228.774	213.5	206.465		229.293	213.395	206.567		-0.518626	0.105767	-0.101936		-1.55588	0.317301	-0.305808
166.7	228.733	213.469	206.431		229.257	213.365	206.534		-0.524257	0.103388	-0.103074		-1.57277	0.310164	-0.309222
166.8	228.694	213.44	206.399		229.222	213.336	206.501		-0.528335	0.10449	-0.10161		-1.585	0.31347	-0.30483
166.9	228.652	213.414	206.369		229.186	213.307	206.468		-0.534496	0.107318	-0.098583		-1.60349	0.321954	-0.295749
167	228.611	213.384	206.337		229.151	213.277	206.435		-0.5403	0.106511	-0.097466		-1.6209	0.319533	-0.292398
167.1	228.568	213.351	206.303		229.115	213.248	206.402		-0.547503	0.103264	-0.098604		-1.64251	0.309792	-0.295812
167.2	228.53	213.319	206.27		229.08	213.218	206.369		-0.549672	0.100895	-0.098701		-1.64902	0.302685	-0.296103
167.3	228.496	213.291	206.237		229.044	213.189	206.336		-0.548881	0.10216	-0.099156		-1.64664	0.30648	-0.297468
167.4	228.455	213.261	206.205		229.009	213.16	206.303		-0.554175	0.101006	-0.097691		-1.66253	0.303018	-0.293073
167.5	228.413	213.228	206.174		228.973	213.13	206.27		-0.560683	0.097586	-0.095532		-1.68205	0.292758	-0.286596
167.6	228.374	213.2	206.14		228.938	213.101	206.237		-0.563894	0.099556	-0.096671		-1.69168	0.298668	-0.290013
167.7	228.336	213.17	206.107		228.902	213.071	206.204		-0.566574	0.098565	-0.096074		-1.69972	0.295695	-0.288222
167.8	228.295	213.138	206.079		228.867	213.042	206.17		-0.571694	0.096196	-0.091312		-1.71508	0.288588	-0.273936
167.9	228.255	213.111	206.048		228.832	213.013	206.137		-0.576466	0.098503	-0.089674		-1.7294	0.295509	-0.269022
168	228.218	213.083	206.012		228.796	212.983	206.104		-0.578279	0.099779	-0.092548		-1.73484	0.299337	-0.277644
168.1	228.178	213.052	205.978		228.761	212.954	206.071		-0.582184	0.09792	-0.092829		-1.74655	0.29376	-0.278487
168.2	228.135	213.021	205.947		228.725	212.925	206.038		-0.589733	0.096593	-0.091191		-1.7692	0.289779	-0.273573
168.3	228.095	212.992	205.915		228.69	212.895	206.005		-0.594322	0.097164	-0.0899		-1.78297	0.291492	-0.2697
168.4	228.058	212.962	205.884		228.654	212.866	205.972		-0.596492	0.095837	-0.088435		-1.78948	0.287511	-0.265305
168.5	228.017	212.931	205.852		228.619	212.836	205.939		-0.601611	0.094152	-0.086797		-1.80483	0.282456	-0.260391
168.6	227.979	212.904	205.822		228.583	212.807	205.906		-0.604118	0.096816	-0.083944		-1.81235	0.290448	-0.251832
168.7	227.943	212.878	205.79		228.548	212.778	205.873		-0.604378	0.100511	-0.083347		-1.81313	0.301533	-0.250041
168.8	227.902	212.849	205.756		228.512	212.748	205.84		-0.609845	0.100919	-0.083618		-1.82953	0.302757	-0.250854
168.9	227.862	212.818	205.724		228.477	212.719	205.807		-0.614782	0.098713	-0.082857		-1.84435	0.296139	-0.248571
169	227.825	212.756	205.692		228.441	212.689	205.774		-0.616257	0.066495	-0.081393		-1.84877	0.199485	-0.244179
169.1	227.786	212.756	205.662		228.406	212.66	205.741		-0.619641	0.095875	-0.079234		-1.85892	0.287625	-0.237702
169.2	227.744	212.727	205.632		228.37	212.631	205.708		-0.625619	0.095935	-0.07534		-1.87686	0.287805	-0.22602
169.3	227.705	212.667	205.602		228.335	212.601	205.675		-0.629524	0.066136	-0.073007		-1.88857	0.198408	-0.219021
169.4	227.667	212.64	205.567		228.299	212.572	205.642		-0.631693	0.067759	-0.074319		-1.89508	0.203277	-0.222957
169.5	227.628	212.611	205.535		228.264	212.543	205.609		-0.635588	0.068504	-0.073549		-1.90676	0.205512	-0.220647
169.6	227.589	212.582	205.507		228.228	212.513	205.576		-0.639493	0.069085	-0.06896		-1.91848	0.207255	-0.20688
169.7	227.551	212.549	205.475		228.193	212.484	205.543		-0.641489	0.065665	-0.067679		-1.92447	0.196995	-0.203037
169.8	227.512	212.52	205.441		228.157	212.454	205.509		-0.645394	0.065725	-0.068471		-1.93618	0.197175	-0.205413
169.9	227.473	212.491	205.412		228.122	212.425	205.476		-0.648768	0.065603	-0.064403		-1.9463	0.196809	-0.193209
170	227.435	212.46	205.381		228.086	212.396	205.443		-0.650938	0.064622	-0.062244		-1.95281	0.193866	-0.186732
170.1	227.396	212.431	205.348		228.051	212.366	205.41		-0.654669	0.064856	-0.062168		-1.96401	0.194568	-0.186504
170.2	227.356	212.399	205.317		228.015	212.337	205.377		-0.658738	0.061957	-0.060356		-1.97621	0.185871	-0.181068
170.3	227.318	212.37	205.285		227.98	212.307	205.344		-0.662122	0.062191	-0.059065		-1.98637	0.186573	-0.177195
170.4	227.281	212.343	205.253		227.944	212.278	205.311		-0.66325	0.065192	-0.058121		-1.98975	0.195576	-0.174363
170.5	227.245	212.314	205.221		227.909	212.249	205.278		-0.664021	0.064906	-0.05683		-1.99206	0.194718	-0.17049
170.6	227.204	212.282	205.192		227.873	212.219	205.245		-0.669315	0.063047	-0.052772		-2.00794	0.189141	-0.158316
170.7	227.163	212.257	205.164		227.838	212.19	205.212		-0.674955	0.066579	-0.047837		-2.02487	0.199737	-0.143511
170.8	227.126	212.231	205.133		227.802	212.161	205.179		-0.676073	0.070621	-0.046025		-2.02822	0.211863	-0.138075
170.9	227.088	212.2	205.102		227.767	212.131	205.146		-0.67859	0.068947	-0.04404		-2.03577	0.206841	-0.13212
171	227.05	212.171	205.071		227.731	212.102	205.113		-0.68128	0.069344	-0.041707		-2.04384	0.208032	-0.125121
171.1	227.014	212.145	205.04		227.696	212.072	205.08		-0.68153	0.072876	-0.040069		-2.04459	0.218628	-0.120207
171.2	226.978	212.116	205.009		227.66	212.043	205.047		-0.682659	0.073447	-0.037737		-2.04798	0.220341	-0.113211
171.3	226.941	212.085	204.978		227.625	212.014	205.014		-0.683613	0.071599	-0.035578		-2.05084	0.214797	-0.106734
171.4	226.904	212.055	204.951		227.589	211.984	204.981		-0.685426	0.071129	-0.029438		-2.05628	0.213387	-0.088314
171.5	226.867	212.027	204.919		227.554	211.955	204.948		-0.686901	0.072058	-0.02832		-2.0607	0.216174	-0.08496
171.6	226.83	211.998	204.884		227.518	211.925	204.915		-0.687856	0.072455	-0.030674		-2.06357	0.217365	-0.092022
171.7	226.792	211.968	204.856		227.483	211.896	204.882		-0.691066	0.071648	-0.025738		-2.0732	0.214944	-0.077214
171.8	226.753	211.938	204.825		227.447	211.867	204.849		-0.694441	0.071699	-0.023232		-2.08332	0.215097	-0.069696
171.9	226.718	211.912	204.791		227.412	211.837	204.815		-0.694181	0.07419	-0.024371		-2.08254	0.22257	-0.073113
172	226.683	211.881	204.763		227.376	211.808	204.782		-0.693573	0.072852	-0.019782		-2.08072	0.218556	-0.059346
172.1	226.645	211.85	204.735		227.341	211.779	204.749		-0.695733	0.071698	-0.014153		-2.0872	0.215094	-0.042459
172.2	226.608	211.824	204.702		227.305	211.749	204.716		-0.696861	0.074699	-0.013913		-2.09058	0.224097	-0.041739
172.3	226.57	211.794	204.672		227.27	211.72	204.686		-0.699725	0.074586	-0.013603		-2.09918	0.223758	-0.040809
172.4	226.53	211.766	204.643		227.234	211.69	204.657		-0.70414	0.075851	-0.014003		-2.11242	0.227553	-0.042009
172.5	226.492	211.741	204.613		227.199	211.661	204.628		-0.707177	0.07973	-0.014575		-2.12153	0.23919	-0.043725
172.6	226.456	211.712	204.583		227.163	211.632	204.599		-0.706917	0.080822	-0.016016		-2.12075	0.242466	-0.048048
172.7	226.424	211.682	204.551		227.128	211.602	204.57		-0.703697	0.079842	-0.018671		-2.11109	0.239526	-0.056013
172.8	226.387	211.653	204.522		227.092	211.573	204.541		-0.704999	0.079892	-0.01854		-2.115	0.239676	-0.05562
172.9	226.347	211.627	204.493		227.057	211.543	204.512		-0.709945	0.08325	-0.018592		-2.12984	0.24975	-0.055776
173	226.308	211.599	204.462		227.021	211.514	204.483		-0.713146	0.084516	-0.021595		-2.13944	0.253548	-0.064785
173.1	226.27	211.567	204.432		226.986	211.485	204.454		-0.716009	0.082147	-0.022688		-2.14803	0.246441	-0.068064
173.2	226.231	211.538	204.403		226.95	211.455	204.425		-0.719567	0.082198	-0.022046		-2.1587	0.246594	-0.066138
173.3	226.194	211.51	204.373		226.915	211.426	204.396		-0.721032	0.084515	-0.02314		-2.1631	0.253545	-0.06942
173.4	226.156	211.482	204.341		226.879	211.397	204.367		-0.723202	0.085433	-0.026479		-2.16961	0.256299	-0.079437
173.5	226.119	211.452	204.312		226.844	211.367	204.338		-0.724851	0.0848	-0.026878		-2.17455	0.2544	-0.080634
173.6	226.082	211.424	204.282		226.808	211.338	204.31		-0.726837	0.086412	-0.027451		-2.18051	0.259236	-0.082353
173.7	226.046	211.397	204.252		226.773	211.308	204.281		-0.727097	0.088382	-0.028545		-2.18129	0.265146	-0.085635
173.8	226.011	211.367	204.224		226.737	211.279	204.252		-0.726664	0.088086	-0.027382		-2.17999	0.264258	-0.082146
173.9	225.972	211.338	204.196		226.702	211.25	204.223		-0.730395	0.08832	-0.027087		-2.19118	0.26496	-0.081261
174	225.932	211.309	204.164		226.666	211.22	204.194		-0.733943	0.088891	-0.029743		-2.20183	0.266673	-0.089229
174.1	225.894	211.28	204.131		226.631	211.191	204.165		-0.736633	0.088952	-0.033776		-2.2099	0.266856	-0.101328
174.2	225.858	211.249	204.104		226.595	211.161	204.136		-0.737067	0.087614	-0.03192		-2.2112	0.262842	-0.09576
174.3	225.824	211.221	204.076		226.56	211.132	204.107		-0.735929	0.088716	-0.030583		-2.20779	0.266148	-0.091749
174.4	225.789	211.194	204.047		226.524	211.103	204.078		-0.735842	0.091717	-0.03133		-2.20753	0.275151	-0.09399
174.5	225.752	211.162	204.018		226.489	211.077	204.049		-0.737318	0.084858	-0.031382		-2.21195	0.254574	-0.094146
174.6	225.713	211.132	203.989		226.453	211.052	204.02		-0.740866	0.079531	-0.031608		-2.2226	0.238593	-0.094824
174.7	225.675	211.106	203.959		226.418	211.028	203.991		-0.742514	0.078359	-0.031823		-2.22754	0.235077	-0.095469
174.8	225.642	211.078	203.929		226.382	211.003	203.962		-0.740172	0.075461	-0.033437		-2.22052	0.226383	-0.100311
174.9	225.603	211.051	203.898		226.347	210.978	203.933		-0.74372	0.073075	-0.035052		-2.23116	0.219225	-0.105156
175	225.562	211.024	203.87		226.311	210.953	203.904		-0.74936	0.070862	-0.034236		-2.24808	0.212586	-0.102708
175.1	225.524	210.997	203.842		226.276	210.928	203.876		-0.751703	0.068485	-0.033768		-2.25511	0.205455	-0.101304
175.2	225.489	210.967	203.813		226.24	210.903	203.847		-0.751259	0.064189	-0.033646		-2.25378	0.192567	-0.100938
175.3	225.453	210.939	203.786		226.205	210.878	203.818		-0.75152	0.060598	-0.031779		-2.25456	0.181794	-0.095337
175.4	225.417	210.913	203.758		226.17	210.853	203.789		-0.752822	0.059426	-0.031137		-2.25847	0.178278	-0.093411
175.5	225.381	210.886	203.729		226.134	210.829	203.76		-0.752725	0.05757	-0.030669		-2.25817	0.17271	-0.092007
175.6	225.344	210.856	203.7		226.099	210.804	203.731		-0.754721	0.051885	-0.030548		-2.26416	0.155655	-0.091644
175.7	225.306	210.827	203.673		226.063	210.779	203.702		-0.757238	0.047937	-0.028864		-2.27171	0.143811	-0.086592
175.8	225.272	210.801	203.645		226.028	210.754	203.673		-0.755926	0.046948	-0.028049		-2.26778	0.140844	-0.084147
175.9	225.238	210.771	203.614		225.992	210.729	203.644		-0.754278	0.041438	-0.029836		-2.26283	0.124314	-0.089508
176	225.201	210.741	203.584		225.957	210.704	203.615		-0.755926	0.036805	-0.031267		-2.26778	0.110415	-0.093801
176.1	225.164	210.715	203.555		225.921	210.679	203.586		-0.757402	0.035286	-0.030799		-2.27221	0.105858	-0.092397
176.2	225.127	210.686	203.497		225.886	210.655	203.557		-0.75852	0.031521	-0.060701		-2.27556	0.094563	-0.182103
176.3	225.09	210.659	203.468		225.85	210.63	203.528		-0.759648	0.028787	-0.060579		-2.27894	0.086361	-0.181737
176.4	225.056	210.632	203.442		225.815	210.605	203.499		-0.759041	0.027268	-0.057508		-2.27712	0.081804	-0.172524
176.5	225.02	210.603	203.412		225.779	210.58	203.471		-0.758771	0.023156	-0.058254		-2.27631	0.069468	-0.174762
176.6	224.985	210.573	203.38		225.744	210.555	203.442		-0.758164	0.017645	-0.061941		-2.27449	0.052935	-0.185823
176.7	224.949	210.544	203.352		225.708	210.53	203.413		-0.759465	0.01388	-0.060604		-2.2784	0.04164	-0.181812
176.8	224.912	210.518	203.324		225.673	210.505	203.384		-0.76041	0.012708	-0.060136		-2.28123	0.038124	-0.180408
176.9	224.878	210.492	203.294		225.637	210.481	203.355		-0.759109	0.011199	-0.060709		-2.27733	0.033597	-0.182127
177	224.843	210.463	203.266		225.602	210.456	203.326		-0.758328	0.007424	-0.060067		-2.27498	0.022272	-0.180201
177.1	224.806	210.434	203.237		225.566	210.431	203.297		-0.759967	0.003302	-0.059598		-2.2799	0.009906	-0.178794
177.2	224.77	210.407	203.21		225.531	210.406	203.268		-0.760748	0.001446	-0.058426		-2.28224	0.004338	-0.175278
177.3	224.735	210.379	203.182		225.495	210.381	203.239		-0.759793	-0.002329	-0.05709		-2.27938	-0.006987	-0.17127
177.4	224.701	210.351	203.154		225.46	210.356	203.21		-0.758482	-0.0054	-0.056274		-2.27545	-0.0162	-0.168822
177.5	224.665	210.324	203.124		225.424	210.331	203.181		-0.759263	-0.007787	-0.057541		-2.27779	-0.023361	-0.172623
177.6	224.63	210.294	203.095		225.389	210.306	203.152		-0.758482	-0.012767	-0.057593		-2.27545	-0.038301	-0.172779
177.7	224.599	210.266	203.071		225.353	210.282	203.123		-0.754047	-0.015327	-0.052439		-2.26214	-0.045981	-0.157317
177.8	224.565	210.239	203.045		225.318	210.257	203.094		-0.752919	-0.018061	-0.04901		-2.25876	-0.054183	-0.14703
177.9	224.529	210.211	203.017		225.282	210.232	203.065		-0.753353	-0.021132	-0.048715		-2.26006	-0.063396	-0.146145
178	224.493	210.185	202.986		225.247	210.207	203.037		-0.753267	-0.021956	-0.05033		-2.2598	-0.065868	-0.15099
178.1	224.457	210.156	202.958		225.211	210.182	203.008		-0.754385	-0.025895	-0.050035		-2.26315	-0.077685	-0.150105
178.2	224.422	210.126	202.932		225.176	210.157	202.979		-0.753951	-0.030885	-0.046442		-2.26185	-0.092655	-0.139326
178.3	224.389	210.1	202.903		225.14	210.132	202.95		-0.750914	-0.03222	-0.046842		-2.25274	-0.09666	-0.140526
178.4	224.355	210.072	202.874		225.105	210.108	202.921		-0.750123	-0.035128	-0.04672		-2.25037	-0.105384	-0.14016
178.5	224.32	210.044	202.848		225.069	210.083	202.892		-0.748995	-0.038382	-0.043639		-2.24699	-0.115146	-0.130917
178.6	224.286	210.018	202.818		225.034	210.058	202.863		-0.747694	-0.039891	-0.045253		-2.24308	-0.119673	-0.135759
178.7	224.251	209.991	202.787		224.998	210.033	202.834		-0.747597	-0.041757	-0.047387		-2.24279	-0.125271	-0.142161
178.8	224.215	209.962	202.761		224.963	210.008	202.805		-0.747337	-0.04639	-0.044316		-2.24201	-0.13917	-0.132948
178.9	224.18	209.933	202.735		224.927	209.983	202.776		-0.747424	-0.049992	-0.040897		-2.24227	-0.149976	-0.122691
179	224.146	209.907	202.707		224.892	209.958	202.747		-0.746113	-0.051674	-0.040255		-2.23834	-0.155022	-0.120765
179.1	224.111	209.879	202.68		224.856	209.934	202.718		-0.744811	-0.054235	-0.038562		-2.23443	-0.162705	-0.115686
179.2	224.074	209.853	202.656		224.821	209.909	202.689		-0.74646	-0.056101	-0.033061		-2.23938	-0.168303	-0.099183
179.3	224.037	209.825	202.628		224.785	209.884	202.66		-0.74862	-0.058477	-0.032592		-2.24586	-0.175431	-0.097776
179.4	224.004	209.798	202.596		224.75	209.859	202.631		-0.745756	-0.061211	-0.035421		-2.23727	-0.183633	-0.106263
179.5	223.972	209.769	202.571		224.714	209.834	202.603		-0.742199	-0.064976	-0.032002		-2.2266	-0.194928	-0.096006
179.6	223.937	209.743	202.545		224.679	209.809	202.574		-0.742276	-0.066495	-0.028236		-2.22683	-0.199485	-0.084708
179.7	223.902	209.717	202.514		224.643	209.784	202.545		-0.740801	-0.067484	-0.030708		-2.2224	-0.202452	-0.092124
179.8	223.869	209.69	202.485		224.608	209.759	202.516		-0.738632	-0.069697	-0.030413		-2.2159	-0.209091	-0.091239
179.9	223.833	209.664	202.462		224.572	209.735	202.487		-0.738882	-0.071042	-0.024565		-2.21665	-0.213126	-0.073695
180	223.798	209.637	202.436		224.537	209.71	202.458		-0.739143	-0.073072	-0.02184		-2.21743	-0.219216	-0.06552
180.1	223.763	209.609	202.407		224.501	209.685	202.429		-0.738535	-0.075806	-0.021893		-2.2156	-0.227418	-0.065679
180.2	223.732	209.581	202.379		224.466	209.66	202.4		-0.733937	-0.079224	-0.020556		-2.20181	-0.237672	-0.061668
180.3	223.701	209.551	202.355		224.43	209.635	202.371		-0.729675	-0.083693	-0.016617		-2.18903	-0.251079	-0.049851
180.4	223.662	209.525	202.326		224.395	209.61	202.342		-0.732538	-0.085723	-0.016139		-2.19761	-0.257169	-0.048417
180.5	223.624	209.498	202.292		224.359	209.585	202.313		-0.735229	-0.087589	-0.021397		-2.20569	-0.262767	-0.064191
180.6	223.581	209.466	202.257		224.324	209.561	202.284		-0.742594	-0.094835	-0.02735		-2.22778	-0.284505	-0.08205
180.7	223.531	209.431	202.217		224.288	209.536	202.255		-0.756912	-0.1045	-0.038162		-2.27074	-0.3135	-0.114486
180.8	223.479	209.396	202.172		224.253	209.511	202.226		-0.773833	-0.11487	-0.054528		-2.3215	-0.34461	-0.163584
180.9	223.424	209.353	202.124		224.217	209.486	202.198		-0.793521	-0.13304	-0.073323		-2.38056	-0.39912	-0.219969
181	223.367	209.303	202.074		224.182	209.461	202.169		-0.814433	-0.157814	-0.095058		-2.4433	-0.473442	-0.285174
181.1	223.31	209.252	202.023		224.146	209.436	202.14		-0.836734	-0.18414	-0.116977		-2.5102	-0.55242	-0.350931
181.2	223.249	209.202	201.97		224.111	209.411	202.111		-0.861455	-0.209608	-0.140979		-2.58436	-0.628824	-0.422937
181.3	223.19	209.15	201.917		224.075	209.387	202.082		-0.885144	-0.236986	-0.164807		-2.65543	-0.710958	-0.494421
181.4	223.127	209.096	201.865		224.04	209.362	202.053		-0.912651	-0.265221	-0.188288		-2.73795	-0.795663	-0.564864
181.5	223.06	209.043	201.808		224.004	209.337	202.024		-0.94414	-0.293813	-0.216281		-2.83242	-0.881439	-0.648843
181.6	222.995	208.986	201.75		223.969	209.312	201.995		-0.974424	-0.32604	-0.244611		-2.92327	-0.97812	-0.733833
181.7	222.922	208.926	201.691		223.933	209.287	201.966		-1.01113	-0.360879	-0.275554		-3.03339	-1.08264	-0.826662
181.8	222.846	208.867	201.629		223.898	209.262	201.937		-1.05234	-0.395536	-0.308233		-3.15701	-1.18661	-0.924699
181.9	222.768	208.804	201.564		223.862	209.237	201.908		-1.09494	-0.433326	-0.343862		-3.28483	-1.29998	-1.03159
182	222.681	208.735	201.5		223.827	209.212	201.879		-1.14588	-0.477884	-0.379665		-3.43763	-1.43365	-1.13899
182.1	222.591	208.664	201.433		223.791	209.188	201.85		-1.20081	-0.523647	-0.417029		-3.60242	-1.57094	-1.25109
182.2	222.496	208.594	201.361		223.756	209.163	201.821		-1.26041	-0.5689	-0.460295		-3.78122	-1.7067	-1.38089
182.3	222.397	208.519	201.288		223.72	209.138	201.792		-1.32384	-0.618828	-0.504417		-3.97152	-1.85648	-1.51325
182.4	222.296	208.439	201.215		223.685	209.113	201.764		-1.38935	-0.67432	-0.548897		-4.16806	-2.02296	-1.64669
182.5	222.188	208.356	201.138		223.649	209.088	201.735		-1.4618	-0.732058	-0.596501		-4.3854	-2.19617	-1.7895
182.6	222.074	208.274	201.057		223.614	209.063	201.706		-1.54033	-0.789285	-0.648617		-4.62099	-2.36785	-1.94585
182.7	221.959	208.188	200.976		223.579	209.038	201.677		-1.61903	-0.850851	-0.700386		-4.8571	-2.55255	-2.10116
182.8	221.843	208.099	200.895		223.543	209.014	201.648		-1.70033	-0.91449	-0.752502		-5.10099	-2.74347	-2.25751
182.9	221.718	208.011	200.815		223.508	208.989	201.619		-1.78927	-0.977791	-0.803393		-5.36781	-2.93337	-2.41018
183	221.594	207.919	200.733		223.472	208.964	201.59		-1.87769	-1.04507	-0.856898		-5.63308	-3.13522	-2.57069
183.1	221.469	207.824	200.647		223.437	208.939	201.561		-1.96732	-1.1148	-0.914047		-5.90196	-3.34439	-2.74214
183.2	221.338	207.731	200.562		223.401	208.914	201.532		-2.06338	-1.18295	-0.969807		-6.19013	-3.54884	-2.90942
183.3	221.205	207.638	200.475		223.366	208.889	201.503		-2.1603	-1.25111	-1.02834		-6.48091	-3.75332	-3.08503
183.4	221.072	207.543	200.387		223.33	208.864	201.474		-2.25774	-1.32153	-1.08723		-6.77322	-3.96458	-3.26168
183.5	220.939	207.445	200.303		223.295	208.839	201.445		-2.35605	-1.39454	-1.14194		-7.06816	-4.18361	-3.42581
183.6	220.798	207.346	200.22		223.259	208.815	201.416		-2.46062	-1.46842	-1.19683		-7.38185	-4.40527	-3.59049
183.7	220.66	207.252	200.131		223.224	208.79	201.387		-2.56395	-1.53744	-1.25676		-7.69186	-4.61232	-3.77027
183.8	220.523	207.157	200.043		223.188	208.765	201.359		-2.66504	-1.60751	-1.31564		-7.99513	-4.82253	-3.94692
183.9	220.381	207.057	199.959		223.153	208.74	201.33		-2.77117	-1.68295	-1.37036		-8.3135	-5.04885	-4.11108
184	220.239	206.957	199.873		223.117	208.715	201.301		-2.87815	-1.75823	-1.42751		-8.63444	-5.27468	-4.28252
184.1	220.098	206.859	199.787		223.082	208.69	201.272		-2.98392	-1.8309	-1.48431		-8.95177	-5.4927	-4.45293
184.2	219.955	206.761	199.702		223.046	208.665	201.243		-3.09144	-1.90408	-1.54128		-9.27431	-5.71225	-4.62383
184.3	219.808	206.663	199.613		223.011	208.641	201.214		-3.20294	-1.97745	-1.60085		-9.60882	-5.93235	-4.80256
184.4	219.66	206.569	199.525		222.975	208.616	201.185		-3.31547	-2.04716	-1.65957		-9.94642	-6.14149	-4.9787
184.5	219.515	206.474	199.44		222.94	208.591	201.156		-3.42472	-2.11688	-1.7155		-10.2742	-6.35065	-5.1465
184.6	219.369	206.375	199.357		222.904	208.566	201.127		-3.53536	-2.1906	-1.76987		-10.6061	-6.5718	-5.30961
184.7	219.221	206.275	199.272		222.869	208.541	201.098		-3.64789	-2.26604	-1.8265		-10.9437	-6.79812	-5.4795
184.8	219.074	206.177	199.187		222.833	208.516	201.069		-3.7594	-2.33888	-1.88225		-11.2782	-7.01665	-5.64675
184.9	218.925	206.079	199.105		222.798	208.491	201.04		-3.87229	-2.41224	-1.93489		-11.6169	-7.23673	-5.80466
185	218.775	205.985	199.021		222.762	208.467	201.011		-3.98691	-2.48197	-1.99047		-11.9607	-7.4459	-5.97142
185.1	218.628	205.891	198.934		222.727	208.442	200.982		-4.0991	-2.55064	-2.04832		-12.2973	-7.65191	-6.14495
185.2	218.481	205.797	198.853		222.691	208.417	200.953		-4.20974	-2.61966	-2.10009		-12.6292	-7.85899	-6.30026
185.3	218.33	205.702	198.772		222.656	208.392	200.925		-4.3254	-2.68956	-2.15237		-12.9762	-8.06868	-6.45712
185.4	218.177	205.607	198.689		222.62	208.367	200.896		-4.44315	-2.76031	-2.20708		-13.3294	-8.28094	-6.62125
185.5	218.027	205.513	198.604		222.585	208.342	200.867		-4.5576	-2.82969	-2.26302		-13.6728	-8.48907	-6.78905
185.6	217.878	205.416	198.52		222.549	208.317	200.838		-4.671	-2.90096	-2.31774		-14.013	-8.70289	-6.95321
185.7	217.725	205.32	198.44		222.514	208.292	200.809		-4.78858	-2.97225	-2.36881		-14.3657	-8.91675	-7.10643
185.8	217.573	205.228	198.359		222.478	208.268	200.78		-4.90564	-3.03919	-2.42093		-14.7169	-9.11756	-7.26278
185.9	217.423	205.136	198.275		222.443	208.243	200.751		-5.01974	-3.10717	-2.47565		-15.0592	-9.32152	-7.42694
186	217.273	205.039	198.191		222.407	208.218	200.722		-5.13402	-3.17846	-2.5314		-15.402	-9.53537	-7.59419
186.1	217.122	204.948	198.111		222.372	208.193	200.693		-5.2502	-3.24522	-2.5823		-15.7506	-9.73566	-7.74689
186.2	216.969	204.856	198.033		222.336	208.168	200.664		-5.36692	-3.31199	-2.63129		-16.1007	-9.93597	-7.89387
186.3	216.819	204.762	197.953		222.301	208.143	200.635		-5.48153	-3.38118	-2.68219		-16.4446	-10.1435	-8.04658
186.4	216.667	204.67	197.874		222.265	208.118	200.606		-5.59824	-3.4483	-2.73205		-16.7947	-10.3449	-8.19616
186.5	216.514	204.582	197.793		222.23	208.094	200.577		-5.71547	-3.51194	-2.78434		-17.1464	-10.5358	-8.35302
186.6	216.365	204.49	197.709		222.194	208.069	200.548		-5.82974	-3.57871	-2.83906		-17.4892	-10.7361	-8.51718
186.7	216.213	204.397	197.633		222.159	208.044	200.519		-5.94593	-3.64687	-2.88683		-17.8378	-10.9406	-8.66048
186.8	216.06	204.309	197.557		222.123	208.019	200.491		-6.06351	-3.70999	-2.93339		-18.1905	-11.13	-8.80017
186.9	215.908	204.22	197.476		222.088	207.994	200.462		-6.17986	-3.77381	-2.98603		-18.5396	-11.3214	-8.95808
187	215.759	204.129	197.399		222.052	207.969	200.433		-6.2931	-3.8404	-3.03415		-18.8793	-11.5212	-9.10245
187.1	215.61	204.038	197.323		222.017	207.944	200.404		-6.40721	-3.90683	-3.08071		-19.2216	-11.7205	-9.24214
187.2	215.307	203.948	197.244		221.981	207.92	200.375		-6.67472	-3.97151	-3.13109		-20.0242	-11.9145	-9.39328
187.3	215.307	203.86	197.164		221.946	207.895	200.346		-6.63923	-4.03429	-3.18164		-19.9177	-12.1029	-9.54491
187.4	215.156	203.772	197.09		221.91	207.87	200.317		-6.75455	-4.09828	-3.22716		-20.2637	-12.2949	-9.68148
187.5	215.002	203.684	197.013		221.875	207.845	200.288		-6.87264	-4.16071	-3.27528		-20.6179	-12.4821	-9.82585
187.6	214.852	203.598	196.934		221.839	207.82	200.259		-6.98709	-4.22193	-3.32532		-20.9613	-12.6658	-9.97595
187.7	214.704	203.509	196.859		221.804	207.795	200.23		-7.09946	-4.28643	-3.37119		-21.2984	-12.8593	-10.1136
187.8	214.401	203.421	196.786		221.768	207.77	200.201		-7.36767	-4.34956	-3.41567		-22.103	-13.0487	-10.247
187.9	214.251	203.338	196.711		221.733	207.745	200.172		-7.48143	-4.40747	-3.46135		-22.4443	-13.2224	-10.3841
188	214.1	203.252	196.635		221.697	207.721	200.143		-7.5971	-4.46904	-3.50826		-22.7913	-13.4071	-10.5248
188.1	213.951	203.161	196.56		221.662	207.696	200.114		-7.71137	-4.53425	-3.55448		-23.1341	-13.6027	-10.6634
188.2	213.802	203.073	196.487		221.626	207.671	200.086		-7.82443	-4.59771	-3.59826		-23.4733	-13.7931	-10.7948
188.3	213.653	202.985	196.413		221.591	207.646	200.057		-7.93837	-4.66136	-3.64378		-23.8151	-13.9841	-10.9313
188.4	213.503	202.899	196.336		221.555	207.621	200.028		-8.05213	-4.72222	-3.69156		-24.1564	-14.1667	-11.0747
188.5	213.351	202.815	196.263		221.52	207.596	199.999		-8.16865	-4.78101	-3.73587		-24.506	-14.343	-11.2076
188.6	213.202	202.731	196.191		221.484	207.571	199.97		-8.28259	-4.84014	-3.77877		-24.8478	-14.5204	-11.3363
188.7	213.055	202.647	196.119		221.449	207.547	199.941		-8.39426	-4.89962	-3.82169		-25.1828	-14.6989	-11.4651
188.8	212.907	202.565	196.045		221.413	207.522	199.912		-8.5068	-4.95685	-3.86687		-25.5204	-14.8705	-11.6006
188.9	212.757	202.48	195.972		221.378	207.497	199.883		-8.62056	-5.0165	-3.911		-25.8617	-15.0495	-11.733
189	212.611	202.396	195.9		221.342	207.472	199.854		-8.73154	-5.07615	-3.95409		-26.1946	-15.2285	-11.8623
189.1	212.461	202.314	195.827		221.307	207.447	199.825		-8.84546	-5.13285	-3.9984		-26.5364	-15.3985	-11.9952
189.2	212.311	202.231	195.756		221.271	207.422	199.796		-8.96009	-5.19094	-4.03992		-26.8803	-15.5728	-12.1198
189.3	212.164	202.145	195.687		221.236	207.397	199.767		-9.07194	-5.25215	-4.08023		-27.2158	-15.7565	-12.2407
189.4	212.017	202.061	195.612		221.2	207.373	199.738		-9.18395	-5.31164	-4.12627		-27.5519	-15.9349	-12.3788
189.5	211.87	201.979	195.537		221.165	207.348	199.709		-9.29459	-5.36869	-4.17232		-27.8838	-16.1061	-12.5169
189.6	211.723	201.897	195.469		221.129	207.323	199.68		-9.40696	-5.42625	-4.21194		-28.2209	-16.2788	-12.6358
189.7	211.577	201.816	195.398		221.094	207.298	199.652		-9.51707	-5.48175	-4.25347		-28.5512	-16.4452	-12.7604
189.8	211.431	201.736	195.325		221.058	207.273	199.623		-9.6277	-5.53706	-4.29724		-28.8831	-16.6112	-12.8917
189.9	211.285	201.653	195.256		221.023	207.248	199.594		-9.73834	-5.5948	-4.33756		-29.215	-16.7844	-13.0127
190	211.139	201.572	195.189		220.988	207.223	199.565		-9.84862	-5.65133	-4.37527		-29.5459	-16.954	-13.1258
190.1	210.993	201.491	195.121		220.952	207.198	199.536		-9.95925	-5.70751	-4.41472		-29.8778	-17.1225	-13.2441
190.2	210.847	201.411	195.051		220.917	207.174	199.507		-10.0694	-5.76266	-4.45555		-30.2081	-17.288	-13.3667
190.3	210.702	201.331	194.981		220.881	207.149	199.478		-10.1793	-5.81814	-4.49673		-30.5379	-17.4544	-13.4902
190.4	210.555	201.248	194.911		220.846	207.124	199.449		-10.2903	-5.87537	-4.53774		-30.8708	-17.6261	-13.6132
190.5	210.409	201.171	194.844		220.81	207.099	199.42		-10.4006	-5.92807	-4.57631		-31.2017	-17.7842	-13.7289
190.6	210.265	201.095	194.777		220.775	207.074	199.391		-10.5095	-5.97905	-4.6142		-31.5284	-17.9372	-13.8426
190.7	210.119	201.014	194.71		220.739	207.049	199.362		-10.6197	-6.0354	-4.6526		-31.8592	-18.1062	-13.9578
190.8	209.976	200.934	194.639		220.704	207.024	199.333		-10.728	-6.09055	-4.69413		-32.1839	-18.2716	-14.0824
190.9	209.832	200.855	194.57		220.668	207	199.304		-10.8362	-6.1443	-4.73393		-32.5085	-18.4329	-14.2018
191	209.686	200.776	194.505		220.633	206.975	199.275		-10.9466	-6.19874	-4.77042		-32.8398	-18.5962	-14.3113
191.1	209.544	200.7	194.438		220.597	206.95	199.246		-11.0529	-6.24955	-4.8083		-33.1587	-18.7486	-14.4249
191.2	209.404	200.62	194.369		220.562	206.925	199.218		-11.158	-6.30503	-4.84861		-33.474	-18.9151	-14.5458
191.3	209.262	200.541	194.301		220.526	206.9	199.189		-11.2641	-6.35879	-4.88737		-33.7923	-19.0764	-14.6621
191.4	209.118	200.463	194.237		220.491	206.875	199.16		-11.3725	-6.41253	-4.92282		-34.1175	-19.2376	-14.7685
191.5	208.976	200.384	194.171		220.455	206.85	199.131		-11.479	-6.46594	-4.96019		-34.4369	-19.3978	-14.8806
191.6	208.837	200.312	194.104		220.42	206.825	199.102		-11.5828	-6.5138	-4.99807		-34.7484	-19.5414	-14.9942
191.7	208.693	200.235	194.039		220.384	206.801	199.073		-11.6915	-6.56581	-5.03439		-35.0746	-19.6974	-15.1032
191.8	208.551	200.156	193.972		220.349	206.776	199.044		-11.798	-6.62008	-5.07175		-35.394	-19.8603	-15.2153
191.9	208.408	200.08	193.907		220.313	206.751	199.015		-11.9055	-6.67071	-5.10773		-35.7165	-20.0121	-15.3232
192	208.267	200.004	193.84		220.278	206.726	198.986		-12.0109	-6.72186	-5.14596		-36.0328	-20.1656	-15.4379
192.1	208.128	199.928	193.775		220.242	206.701	198.957		-12.1141	-6.77335	-5.18228		-36.3424	-20.3201	-15.5468
192.2	207.988	199.851	193.712		220.207	206.676	198.928		-12.2188	-6.82537	-5.216		-36.6565	-20.4761	-15.648
192.3	207.847	199.775	193.645		220.171	206.651	198.899		-12.3241	-6.87601	-5.25389		-36.9723	-20.628	-15.7617
192.4	207.705	199.701	193.581		220.136	206.627	198.87		-12.4309	-6.92559	-5.28933		-37.2927	-20.7768	-15.868
192.5	207.566	199.624	193.518		220.1	206.602	198.841		-12.5339	-6.97761	-5.32357		-37.6017	-20.9328	-15.9707
192.6	207.429	199.55	193.453		220.065	206.577	198.813		-12.6357	-7.02684	-5.35903		-37.9071	-21.0805	-16.0771
192.7	207.288	199.479	193.389		220.029	206.552	198.784		-12.7409	-7.07331	-5.39449		-38.2228	-21.2199	-16.1835
192.8	207.146	199.406	193.325		219.994	206.527	198.755		-12.8472	-7.1215	-5.42959		-38.5417	-21.3645	-16.2888
192.9	207.008	199.33	193.262		219.958	206.502	198.726		-12.9501	-7.17179	-5.46331		-38.8502	-21.5154	-16.3899
193	206.87	199.257	193.196		219.923	206.477	198.697		-13.0525	-7.22016	-5.50032		-39.1576	-21.6605	-16.501
193.1	206.732	199.185	193.131		219.887	206.453	198.668		-13.1557	-7.26801	-5.53664		-39.4671	-21.804	-16.6099
193.2	206.595	199.034	193.069		219.852	206.428	198.639		-13.2571	-7.39327	-5.56984		-39.7714	-22.1798	-16.7095
193.3	206.46	198.963	193.007		219.816	206.403	198.61		-13.3567	-7.44024	-5.60304		-40.07	-22.3207	-16.8091
193.4	206.322	198.891	192.944		219.781	206.378	198.581		-13.459	-7.48723	-5.63676		-40.3769	-22.4617	-16.9103
193.5	206.182	198.816	192.881		219.745	206.353	198.552		-13.5628	-7.53699	-5.67135		-40.6885	-22.611	-17.0141
193.6	206.048	198.745	192.82		219.71	206.328	198.523		-13.6622	-7.58328	-5.70298		-40.9866	-22.7498	-17.1089
193.7	205.912	198.674	192.759		219.674	206.303	198.494		-13.7621	-7.6294	-5.73514		-41.2862	-22.8882	-17.2054
193.8	205.773	198.598	192.697		219.639	206.278	198.465		-13.8654	-7.68072	-5.76799		-41.5962	-23.0422	-17.304
193.9	205.637	198.526	192.637		219.603	206.254	198.436		-13.9667	-7.72736	-5.79963		-41.9	-23.1821	-17.3989
194	205.503	198.457	192.575		219.568	206.229	198.407		-14.0646	-7.77139	-5.83283		-42.1939	-23.3142	-17.4985
194.1	205.371	198.383	192.513		219.532	206.204	198.379		-14.1612	-7.82063	-5.86568		-42.4836	-23.4619	-17.597
194.2	205.236	198.309	192.451		219.497	206.179	198.35		-14.2607	-7.87039	-5.89836		-42.7822	-23.6112	-17.6951
194.3	205.099	198.239	192.39		219.461	206.154	198.321		-14.3623	-7.91546	-5.93103		-43.087	-23.7464	-17.7931
194.4	204.965	198.168	192.33		219.426	206.129	198.292		-14.4605	-7.96176	-5.96162		-43.3814	-23.8853	-17.8849
194.5	204.832	198.096	192.268		219.39	206.104	198.263		-14.5584	-8.00839	-5.99517		-43.6753	-24.0252	-17.9855
194.6	204.697	198.027	192.209		219.355	206.08	198.234		-14.658	-8.05277	-6.02507		-43.9739	-24.1583	-18.0752
194.7	204.565	197.959	192.152		219.319	206.055	198.205		-14.7542	-8.09541	-6.05324		-44.2626	-24.2862	-18.1597
194.8	204.434	197.891	192.089		219.284	206.03	198.176		-14.8499	-8.13911	-6.08748		-44.5497	-24.4173	-18.2624
194.9	204.299	197.82	192.028		219.248	206.005	198.147		-14.9489	-8.18487	-6.11928		-44.8467	-24.5546	-18.3578
195	204.165	197.75	191.969		219.213	205.98	198.118		-15.0474	-8.22977	-6.14936		-45.1422	-24.6893	-18.4481
195.1	204.034	197.682	191.911		219.177	205.955	198.089		-15.1434	-8.27294	-6.17822		-45.4303	-24.8188	-18.5347
195.2	203.903	197.612	191.852		219.142	205.93	198.06		-15.2386	-8.31801	-6.20829		-45.7159	-24.954	-18.6249
195.3	203.771	197.541	191.793		219.106	205.906	198.031		-15.3352	-8.36431	-6.23872		-46.0056	-25.0929	-18.7161
195.4	203.638	197.472	191.736		219.071	205.881	198.002		-15.4325	-8.40833	-6.26671		-46.2974	-25.225	-18.8001
195.5	203.508	197.405	191.674		219.035	205.856	197.974		-15.5278	-8.45029	-6.2992		-46.5835	-25.3509	-18.8976
195.6	203.377	197.339	191.613		219	205.831	197.945		-15.6225	-8.49241	-6.33136		-46.8675	-25.4772	-18.9941
195.7	203.245	197.267	191.557		218.964	205.806	197.916		-15.7198	-8.53888	-6.35883		-47.1593	-25.6166	-19.0765
195.8	203.114	197.2	191.499		218.929	205.781	197.887		-15.8153	-8.58135	-6.38822		-47.4459	-25.7441	-19.1646
195.9	202.986	197.136	191.44		218.893	205.756	197.858		-15.9072	-8.61983	-6.41794		-47.7216	-25.8595	-19.2538
196	202.854	197.067	191.383		218.858	205.731	197.829		-16.0034	-8.66491	-6.44611		-48.0103	-25.9947	-19.3383
196.1	202.723	196.998	191.325		218.822	205.707	197.8		-16.0993	-8.70893	-6.47496		-48.2979	-26.1268	-19.4249
196.2	202.597	196.934	191.267		218.787	205.682	197.771		-16.19	-8.74759	-6.504		-48.5699	-26.2428	-19.512
196.3	202.468	196.867	191.208		218.751	205.657	197.742		-16.2834	-8.78936	-6.53424		-48.8503	-26.3681	-19.6027
196.4	202.339	196.795	191.151		218.716	205.632	197.713		-16.3774	-8.83687	-6.56189		-49.1322	-26.5106	-19.6857
196.5	202.211	196.73	191.096		218.68	205.607	197.684		-16.4691	-8.87744	-6.58867		-49.4074	-26.6323	-19.766
196.6	202.084	196.666	191.038		218.645	205.582	197.655		-16.5607	-8.91608	-6.6177		-49.682	-26.7483	-19.8531
196.7	201.955	196.597	190.98		218.609	205.557	197.626		-16.6546	-8.96047	-6.64674		-49.9639	-26.8814	-19.9402
196.8	201.825	196.53	190.926		218.574	205.533	197.597		-16.7486	-9.00224	-6.67177		-50.2458	-27.0067	-20.0153
196.9	201.7	196.466	190.87		218.538	205.508	197.568		-16.8384	-9.04194	-6.69803		-50.5153	-27.1258	-20.0941
197	201.571	196.4	190.813		218.503	205.483	197.54		-16.9317	-9.08284	-6.72654		-50.7951	-27.2485	-20.1796
197.1	201.442	196.332	190.758		218.467	205.458	197.511		-17.0253	-9.12549	-6.75228		-51.076	-27.3765	-20.2568
197.2	201.317	196.268	190.702		218.432	205.433	197.482		-17.1151	-9.16519	-6.7801		-51.3454	-27.4956	-20.3403
197.3	201.19	196.204	190.644		218.397	205.408	197.453		-17.2063	-9.20419	-6.80879		-51.619	-27.6126	-20.4264
197.4	201.064	196.138	190.587		218.361	205.383	197.424		-17.297	-9.24493	-6.8366		-51.891	-27.7348	-20.5098
197.5	200.94	196.072	190.533		218.326	205.358	197.395		-17.3854	-9.28601	-6.86216		-52.1563	-27.858	-20.5865
197.6	200.815	196.008	190.479		218.29	205.334	197.366		-17.4749	-9.32605	-6.88738		-52.4246	-27.9782	-20.6621
197.7	200.69	195.943	190.421		218.255	205.309	197.337		-17.5649	-9.36609	-6.91606		-52.6946	-28.0983	-20.7482
197.8	200.566	195.878	190.366		218.219	205.284	197.308		-17.6533	-9.40561	-6.94163		-52.9598	-28.2168	-20.8249
197.9	200.439	195.813	190.316		218.184	205.259	197.279		-17.7445	-9.44566	-6.96302		-53.2334	-28.337	-20.8891
198	200.315	195.751	190.261		218.148	205.234	197.25		-17.8329	-9.48344	-6.98875		-53.4987	-28.4503	-20.9663
198.1	200.191	195.687	190.204		218.113	205.209	197.221		-17.922	-9.52227	-7.01692		-53.766	-28.5668	-21.0508
198.2	200.067	195.621	190.152		218.077	205.184	197.192		-18.0101	-9.56318	-7.0404		-54.0302	-28.6895	-21.1212
198.3	199.947	195.558	190.099		218.042	205.16	197.163		-18.0948	-9.60183	-7.06475		-54.2845	-28.8055	-21.1942
198.4	199.823	195.495	190.043		218.006	205.135	197.135		-18.1831	-9.63944	-7.09187		-54.5493	-28.9183	-21.2756
198.5	199.698	195.431	189.989		217.971	205.11	197.106		-18.2731	-9.67845	-7.11622		-54.8192	-29.0353	-21.3487
198.6	199.574	195.368	189.937		217.935	205.085	197.077		-18.361	-9.71745	-7.1397		-55.0829	-29.1524	-21.4191
198.7	199.453	195.305	189.881		217.9	205.06	197.048		-18.447	-9.75506	-7.16682		-55.3409	-29.2652	-21.5005
198.8	199.33	195.243	189.827		217.864	205.035	197.019		-18.5338	-9.79181	-7.19134		-55.6015	-29.3754	-21.574
198.9	199.209	195.181	189.777		217.829	205.01	196.99		-18.6195	-9.82941	-7.21309		-55.8584	-29.4882	-21.6393
199	199.089	195.119	189.725		217.793	204.986	196.961		-18.7039	-9.86703	-7.23639		-56.1117	-29.6011	-21.7092
199.1	198.968	195.056	189.672		217.758	204.961	196.932		-18.7892	-9.90481	-7.26022		-56.3676	-29.7144	-21.7807
199.2	198.845	194.992	189.618		217.722	204.936	196.903		-18.8767	-9.94399	-7.28544		-56.6302	-29.832	-21.8563
199.3	198.723	194.929	189.565		217.687	204.911	196.874		-18.9639	-9.98195	-7.30943		-56.8918	-29.9459	-21.9283
199.4	198.602	194.868	189.514		217.651	204.886	196.845		-19.0489	-10.0182	-7.33135		-57.1467	-30.0545	-21.994
199.5	198.482	194.807	189.461		217.616	204.861	196.816		-19.1335	-10.0541	-7.35535		-57.4004	-30.1622	-22.066
199.6	198.364	194.745	189.409		217.58	204.836	196.787		-19.2163	-10.091	-7.37796		-57.649	-30.2729	-22.1339
199.7	198.245	194.684	189.358		217.545	204.811	196.758		-19.2999	-10.1272	-7.40005		-57.8997	-30.3816	-22.2002
[truncated: 1,006 more rows]

## Sheet: ES
	raw				Baseline				Baseline corrected				Normalised to 50 ug Chl (DF 2 or *4)										Source data ES Supp Fig 3
Time	1	2	3		1	2	3		1	2	3		1 (DF 2)	2 (DF 2)	3 (DF 4)*		Time	1	2	3		Time (0 ofset)	Avg	SD	SE
0	345.592	337.37	291.711		388.912	394.142	299.306		-43.3206	-56.7719	-7.59598		-86.6413	-113.544	-30.3839		150	0.603064	-2.82274	0.2898		0	-0.643293	1.89395	1.09347
0.1	345.253	337.087	291.779		388.809	394.04	299.305		-43.5558	-56.9522	-7.526		-87.1115	-113.904	-30.104		150.1	0.607778	-2.80981	0.24668		0.1	-0.651785	1.87761	1.08404
0.2	344.916	336.803	291.845		388.706	393.937	299.303		-43.7902	-57.1341	-7.45739		-87.5804	-114.268	-29.8296		150.2	0.59724	-2.79028	0.22424		0.2	-0.656268	1.8575	1.07243
0.3	344.575	336.518	291.911		388.603	393.834	299.301		-44.0272	-57.3164	-7.38979		-88.0544	-114.633	-29.5592		150.3	0.596768	-2.77874	0.21528		0.3	-0.655564	1.84859	1.06728
0.4	344.237	336.239	291.978		388.499	393.731	299.299		-44.2625	-57.4924	-7.32118		-88.525	-114.985	-29.2847		150.4	0.606362	-2.76652	0.21944		0.4	-0.646906	1.84581	1.06568
0.5	343.901	335.96	292.047		388.396	393.629	299.297		-44.4945	-57.6689	-7.25032		-88.989	-115.338	-29.0013		150.5	0.605542	-2.75046	0.22964		0.5	-0.638427	1.83871	1.06158
0.6	343.568	335.679	292.114		388.293	393.526	299.295		-44.725	-57.8473	-7.18133		-89.4499	-115.695	-28.7253		150.6	0.601252	-2.73233	0.23324		0.6	-0.632611	1.82769	1.05522
0.7	343.235	335.401	292.179		388.189	393.423	299.293		-44.9545	-58.0224	-7.11398		-89.9091	-116.045	-28.4559		150.7	0.601474	-2.71664	0.24196		0.7	-0.624401	1.82082	1.05125
0.8	342.905	335.123	292.244		388.086	393.32	299.291		-45.1808	-58.1974	-7.04689		-90.3616	-116.395	-28.1876		150.8	0.599248	-2.70197	0.24808		0.8	-0.618213	1.81311	1.0468
0.9	342.575	334.844	292.307		387.983	393.218	299.289		-45.4076	-58.3737	-6.98243		-90.8152	-116.747	-27.9297		150.9	0.594958	-2.68487	0.23412		0.9	-0.618597	1.79852	1.03837
1	342.244	334.569	292.369		387.88	393.115	299.287		-45.6353	-58.5457	-6.91796		-91.2706	-117.091	-27.6718		151	0.600038	-2.66743	0.21368		1	-0.617903	1.78542	1.03081
1.1	341.918	334.297	292.434		387.776	393.012	299.286		-45.8584	-58.7158	-6.85188		-91.7169	-117.432	-27.4075		151.1	0.607896	-2.64931	0.19168		1.1	-0.616577	1.77265	1.02344
1.2	341.594	334.021	292.499		387.673	392.91	299.284		-46.0785	-58.8888	-6.78465		-92.1569	-117.778	-27.1386		151.2	0.607078	-2.63394	0.16616		1.2	-0.620235	1.7578	1.01487
1.3	341.271	333.744	292.561		387.57	392.807	299.282		-46.299	-59.0633	-6.72107		-92.598	-118.127	-26.8843		151.3	0.60973	-2.61407	0.1638		1.3	-0.613513	1.74682	1.00853
1.4	340.952	333.472	292.615		387.466	392.704	299.28		-46.5144	-59.232	-6.66465		-93.0287	-118.464	-26.6586		151.4	0.615832	-2.60116	0.1624		1.4	-0.607641	1.74126	1.00532
1.5	340.643	333.204	292.67		387.363	392.601	299.278		-46.72	-59.397	-6.60798		-93.44	-118.794	-26.4319		151.5	0.619872	-2.58822	0.14952		1.5	-0.606277	1.73245	1.00023
1.6	340.338	332.935	292.723		387.26	392.499	299.276		-46.9218	-59.5636	-6.55331		-93.8436	-119.127	-26.2132		151.6	0.621136	-2.56418	0.15516		1.6	-0.595963	1.72038	0.993261
1.7	340.032	332.665	292.771		387.157	392.396	299.274		-47.1243	-59.7311	-6.50279		-94.2486	-119.462	-26.0112		151.7	0.625176	-2.54396	0.17336		1.7	-0.581809	1.71423	0.989708
1.8	339.724	332.399	292.82		387.053	392.293	299.272		-47.3289	-59.8943	-6.45178		-94.6577	-119.789	-25.8071		151.8	0.630952	-2.52619	0.173		1.8	-0.574079	1.70601	0.984967
1.9	339.417	332.131	292.865		386.95	392.19	299.27		-47.5328	-60.0593	-6.40528		-95.0655	-120.119	-25.6211		151.9	0.629786	-2.50076	0.18064		1.9	-0.563445	1.69273	0.977297
2	339.11	331.863	292.903		386.847	392.088	299.268		-47.737	-60.2249	-6.36518		-95.474	-120.45	-25.4607		152	0.631724	-2.47499	0.2074		2	-0.545288	1.68458	0.972594
2.1	338.801	331.598	292.942		386.743	391.985	299.266		-47.9428	-60.3866	-6.32422		-95.8856	-120.773	-25.2969		152.1	0.637498	-2.45617	0.22612		2.1	-0.530852	1.68002	0.969958
2.2	338.494	331.337	292.984		386.64	391.882	299.265		-48.1465	-60.5458	-6.28073		-96.293	-121.092	-25.1229		152.2	0.64015	-2.43109	0.23024		2.2	-0.520235	1.6675	0.962729
2.3	338.186	331.071	293.026		386.537	391.78	299.263		-48.3504	-60.7083	-6.23636		-96.7008	-121.417	-24.9454		152.3	0.642108	-2.40636	0.23444		2.3	-0.509937	1.65495	0.955486
2.4	337.879	330.804	293.068		386.433	391.677	299.261		-48.5541	-60.873	-6.19238		-97.1082	-121.746	-24.7695		152.4	0.643372	-2.38755	0.24508		2.4	-0.499698	1.64701	0.950901
2.5	337.575	330.541	293.111		386.33	391.574	299.259		-48.7551	-61.0335	-6.14752		-97.5101	-122.067	-24.5901		152.5	0.645676	-2.36975	0.2492		2.5	-0.491626	1.63854	0.946013
2.6	337.274	330.282	293.151		386.227	391.471	299.257		-48.9529	-61.1897	-6.10541		-97.9057	-122.379	-24.4216		152.6	0.65282	-2.34641	0.2534		2.6	-0.480063	1.62859	0.94027
2.7	336.975	330.023	293.189		386.124	391.369	299.255		-49.1484	-61.3452	-6.06633		-98.2969	-122.69	-24.2653		152.7	0.657554	-2.31647	0.26356		2.7	-0.465119	1.61537	0.932637
2.8	336.677	329.764	293.226		386.02	391.266	299.253		-49.3433	-61.5023	-6.02661		-98.6866	-123.005	-24.1064		152.8	0.65743	-2.29418	0.2732		2.8	-0.454518	1.60474	0.926496
2.9	336.382	329.506	293.265		385.917	391.163	299.251		-49.535	-61.6571	-5.98627		-99.0701	-123.314	-23.9451		152.9	0.665636	-2.27917	0.27636		2.9	-0.445725	1.5997	0.923585
3	336.092	329.247	293.302		385.814	391.061	299.249		-49.7218	-61.8133	-5.9468		-99.4435	-123.627	-23.7872		153	0.673494	-2.25791	0.27248		3	-0.437311	1.58938	0.917629
3.1	335.803	328.988	293.337		385.71	390.958	299.247		-49.9079	-61.9693	-5.91073		-99.8159	-123.939	-23.6429		153.1	0.67684	-2.23423	0.2716		3.1	-0.428598	1.5768	0.910365
3.2	335.514	328.735	293.37		385.607	390.855	299.245		-50.0931	-62.1202	-5.87541		-100.186	-124.24	-23.5016		153.2	0.685024	-2.21783	0.26872		3.2	-0.421362	1.56965	0.906238
3.3	335.228	328.482	293.404		385.504	390.752	299.244		-50.2763	-62.2705	-5.83908		-100.553	-124.541	-23.3563		153.3	0.691494	-2.20004	0.25476		3.3	-0.417928	1.55872	0.89993
3.4	334.939	328.225	293.44		385.401	390.65	299.242		-50.462	-62.4244	-5.80214		-100.924	-124.849	-23.2086		153.4	0.69241	-2.18016	0.24688		3.4	-0.413625	1.546	0.892584
3.5	334.655	327.969	293.477		385.297	390.547	299.24		-50.6423	-62.5779	-5.76292		-101.285	-125.156	-23.0517		153.5	0.70027	-2.15892	0.2334		3.5	-0.408417	1.53385	0.885568
3.6	334.377	327.714	293.518		385.194	390.444	299.238		-50.8167	-62.7299	-5.71994		-101.633	-125.46	-22.8798		153.6	0.708128	-2.13835	0.20992		3.6	-0.406768	1.52014	0.877656
3.7	334.098	327.462	293.559		385.091	390.341	299.236		-50.9928	-62.8797	-5.67684		-101.986	-125.759	-22.7074		153.7	0.70592	-2.11258	0.195		3.7	-0.403886	1.50166	0.866983
3.8	333.817	327.21	293.596		384.987	390.239	299.234		-51.1703	-63.0282	-5.638		-102.341	-126.056	-22.552		153.8	0.708898	-2.09948	0.19812		3.8	-0.397488	1.49593	0.863676
3.9	333.539	326.962	293.633		384.884	390.136	299.232		-51.3454	-63.1739	-5.59866		-102.691	-126.348	-22.3946		153.9	0.720574	-2.10852	0.20528		3.9	-0.394221	1.50682	0.86996
4	333.268	326.721	293.671		384.781	390.033	299.23		-51.5132	-63.3125	-5.5597		-103.026	-126.625	-22.2388		154	0.72531	-2.11547	0.20992		4	-0.393415	1.51345	0.873789
4.1	332.996	326.479	293.704		384.678	389.931	299.228		-51.682	-63.4511	-5.52426		-103.364	-126.902	-22.097		154.1	0.731084	-2.1259	0.21404		4.1	-0.393592	1.52233	0.87892
4.2	332.722	326.239	293.736		384.574	389.828	299.226		-51.8526	-63.5892	-5.49057		-103.705	-127.178	-21.9623		154.2	0.740678	-2.14121	0.21972		4.2	-0.393603	1.53572	0.886649
4.3	332.452	325.995	293.763		384.471	389.725	299.224		-52.0195	-63.7298	-5.46152		-104.039	-127.46	-21.8461		154.3	0.747842	-2.15927	0.22136		4.3	-0.396689	1.54897	0.894299
4.4	332.184	325.749	293.786		384.368	389.622	299.223		-52.1833	-63.8735	-5.43651		-104.367	-127.747	-21.746		154.4	0.754292	-2.17282	0.21392		4.4	-0.401535	1.55759	0.899274
4.5	331.921	325.501	293.807		384.264	389.52	299.221		-52.3436	-64.0189	-5.41388		-104.687	-128.038	-21.6555		154.5	0.75868	-2.18567	0.2176		4.5	-0.403131	1.56725	0.904855
4.6	331.656	325	293.824		384.161	389.417	299.219		-52.5053	-64.4169	-5.39501		-105.011	-128.834	-21.58		154.6	0.765844	-2.20894	0.22372		4.6	-0.406459	1.58436	0.914728
4.7	331.391	324.75	293.841		384.058	389.314	299.217		-52.6665	-64.5644	-5.3754		-105.333	-129.129	-21.5016		154.7	0.775438	-2.22805	0.20228		4.7	-0.416776	1.59457	0.920625
4.8	331.128	324.503	293.857		383.955	389.211	299.215		-52.827	-64.7087	-5.35779		-105.654	-129.417	-21.4312		154.8	0.781908	-2.24333	0.1838		4.8	-0.425875	1.60212	0.924986
4.9	330.863	324.263	293.869		383.851	389.109	299.213		-52.9879	-64.8454	-5.34382		-105.976	-129.691	-21.3753		154.9	0.788724	-2.26556	0.18492		4.9	-0.430638	1.61751	0.933871
5	330.604	324.023	293.886		383.748	389.006	299.211		-53.1441	-64.9825	-5.32534		-106.288	-129.965	-21.3014		155	0.793092	-2.28468	0.18408		5	-0.435837	1.62985	0.940992
5.1	330.346	323.782	293.903		383.645	388.903	299.209		-53.2985	-65.1216	-5.30609		-106.597	-130.243	-21.2244		155.1	0.799908	-2.30205	0.1872		5.1	-0.438314	1.64286	0.948505
5.2	330.086	323.546	293.918		383.541	388.801	299.207		-53.4553	-65.2543	-5.28961		-106.911	-130.509	-21.1584		155.2	0.80985	-2.31803	0.19636		5.2	-0.437273	1.65742	0.956909
5.3	329.827	323.315	293.932		383.438	388.698	299.205		-53.6112	-65.383	-5.2739		-107.222	-130.766	-21.0956		155.3	0.817014	-2.33609	0.20104		5.3	-0.439346	1.67125	0.964899
5.4	329.571	323.083	293.948		383.335	388.595	299.204		-53.7644	-65.5119	-5.25528		-107.529	-131.024	-21.0211		155.4	0.823482	-2.35381	0.18256		5.4	-0.449255	1.68023	0.970083
5.5	329.312	322.851	293.967		383.232	388.492	299.202		-53.9191	-65.641	-5.23415		-107.838	-131.282	-20.9366		155.5	0.828218	-2.36146	0.16864		5.5	-0.454866	1.68377	0.972124
5.6	329.058	322.619	293.987		383.128	388.39	299.2		-54.0703	-65.7705	-5.21252		-108.141	-131.541	-20.8501		155.6	0.8392	-2.36737	0.17324		5.6	-0.451643	1.69215	0.976965
5.7	328.808	322.387	294.011		383.025	388.287	299.198		-54.2167	-65.9004	-5.18713		-108.433	-131.801	-20.7485		155.7	0.85259	-2.37747	0.16736		5.7	-0.452507	1.70191	0.982598
5.8	328.558	322.155	294.034		382.922	388.184	299.196		-54.3635	-66.0293	-5.16199		-108.727	-132.059	-20.648		155.8	0.856632	-2.38686	0.169		5.8	-0.453741	1.70907	0.98673
5.9	328.307	321.923	294.058		382.818	388.081	299.194		-54.511	-66.1583	-5.13558		-109.022	-132.317	-20.5423		155.9	0.861366	-2.39207	0.1706		5.9	-0.453369	1.71412	0.98965
6	328.058	321.693	294.088		382.715	387.979	299.192		-54.6575	-66.2857	-5.10454		-109.315	-132.571	-20.4182		156	0.875818	-2.39903	0.15364		6	-0.456524	1.72058	0.993375
6.1	327.809	321.463	294.117		382.612	387.876	299.19		-54.803	-66.4132	-5.07361		-109.606	-132.826	-20.2944		156.1	0.886454	-2.41015	0.1372		6.1	-0.462165	1.7281	0.997719
6.2	327.561	321.233	294.144		382.509	387.773	299.188		-54.9474	-66.5399	-5.04394		-109.895	-133.08	-20.1758		156.2	0.892924	-2.41641	0.12124		6.2	-0.467416	1.73142	0.999635
6.3	327.315	321.006	294.171		382.405	387.671	299.186		-55.0907	-66.6644	-5.01516		-110.181	-133.329	-20.0606		156.3	0.903538	-2.41712	0.10132		6.3	-0.470754	1.73267	1.00036
6.4	327.071	320.778	294.197		382.302	387.568	299.184		-55.2311	-66.7894	-4.98788		-110.462	-133.579	-19.9515		156.4	0.913826	-2.42928	0.08232		6.4	-0.477711	1.74049	1.00487
6.5	326.828	320.547	294.219		382.199	387.465	299.183		-55.3709	-66.9178	-4.96311		-110.742	-133.836	-19.8524		156.5	0.923072	-2.44042	0.06032		6.5	-0.485677	1.74696	1.00861
6.6	326.581	320.316	294.238		382.095	387.362	299.181		-55.5141	-67.0464	-4.94262		-111.028	-134.093	-19.7705		156.6	0.93093	-2.43488	0.04992		6.6	-0.484677	1.74543	1.00772
6.7	326.34	320.087	294.254		381.992	387.26	299.179		-55.652	-67.1724	-4.92476		-111.304	-134.345	-19.699		156.7	0.941566	-2.43559	0.044		6.7	-0.483341	1.74925	1.00993
6.8	326.102	319.86	294.27		381.889	387.157	299.177		-55.787	-67.2967	-4.90664		-111.574	-134.593	-19.6266		156.8	0.95706	-2.44602	0.02856		6.8	-0.486799	1.7591	1.01562
6.9	325.86	319.635	294.287		381.786	387.054	299.175		-55.9257	-67.4189	-4.88766		-111.851	-134.838	-19.5506		156.9	0.963162	-2.45089	0.01816		6.9	-0.489855	1.76281	1.01776
7	325.621	319.411	294.307		381.682	386.951	299.173		-56.0617	-67.5407	-4.86603		-112.123	-135.081	-19.4641		157	0.968592	-2.45437	0.01876		7	-0.489007	1.76707	1.02022
7.1	325.381	319.186	294.327		381.579	386.849	299.171		-56.1975	-67.6631	-4.84415		-112.395	-135.326	-19.3766		157.1	0.983392	-2.47348	0.02544		7.1	-0.488215	1.78476	1.03043
7.2	325.142	318.962	294.344		381.476	386.746	299.169		-56.3339	-67.7839	-4.82478		-112.668	-135.568	-19.2991		157.2	0.99368	-2.49883	0.03056		7.2	-0.491529	1.80384	1.04145
7.3	324.904	318.739	294.364		381.372	386.643	299.167		-56.4689	-67.9045	-4.80291		-112.938	-135.809	-19.2116		157.3	0.998414	-2.51552	0.03924		7.3	-0.492622	1.81634	1.04866
7.4	324.667	318.517	294.388		381.269	386.541	299.165		-56.602	-68.0236	-4.77713		-113.204	-136.047	-19.1085		157.4	1.01321	-2.54018	0.061		7.4	-0.488655	1.83936	1.06195
7.5	324.433	318.298	294.41		381.166	386.438	299.163		-56.7328	-68.1399	-4.75311		-113.466	-136.28	-19.0124		157.5	1.0332	-2.56518	0.0998		7.5	-0.477394	1.86734	1.07811
7.6	324.201	318.076	294.428		381.063	386.335	299.162		-56.8616	-68.2588	-4.73313		-113.723	-136.518	-18.9325		157.6	1.04036	-2.57908	0.1456		7.6	-0.464371	1.88524	1.08845
7.7	323.969	317.855	294.446		380.959	386.232	299.16		-56.9907	-68.3773	-4.71351		-113.981	-136.755	-18.854		157.7	1.04857	-2.5902	0.18296		7.7	-0.45289	1.90089	1.09748
7.8	323.735	317.639	294.465		380.856	386.13	299.158		-57.1211	-68.4912	-4.69301		-114.242	-136.982	-18.772		157.8	1.05886	-2.60167	0.20316		7.8	-0.44655	1.9148	1.10551
7.9	323.502	317.42	294.48		380.753	386.027	299.156		-57.2502	-68.6067	-4.67566		-114.5	-137.213	-18.7026		157.9	1.06914	-2.61279	0.2048		7.9	-0.446281	1.92538	1.11162
8	323.27	317.204	294.494		380.649	385.924	299.154		-57.3792	-68.7206	-4.66018		-114.758	-137.441	-18.6407		158	1.07909	-2.6187	0.20644		8	-0.444392	1.9329	1.11596
8.1	323.038	316.991	294.509		380.546	385.822	299.152		-57.5086	-68.831	-4.6432		-115.017	-137.662	-18.5728		158.1	1.08658	-2.63123	0.19852		8.1	-0.448711	1.94157	1.12097
8.2	322.805	316.774	294.523		380.443	385.719	299.15		-57.6375	-68.9447	-4.62748		-115.275	-137.889	-18.5099		158.2	1.09964	-2.64894	0.17504		8.2	-0.458087	1.95285	1.12748
8.3	322.574	316.555	294.537		380.34	385.616	299.148		-57.7652	-69.0612	-4.61138		-115.53	-138.122	-18.4455		158.3	1.11305	-2.65555	0.14952		8.3	-0.464327	1.95786	1.13037
8.4	322.342	316.34	294.552		380.236	385.513	299.146		-57.8938	-69.1729	-4.59389		-115.788	-138.346	-18.3756		158.4	1.12612	-2.65175	0.12052		8.4	-0.46837	1.95657	1.12963
8.5	322.115	316.13	294.569		380.133	385.411	299.144		-58.0184	-69.2811	-4.5749		-116.037	-138.562	-18.2996		158.5	1.13988	-2.64968	0.09452		8.5	-0.471761	1.95721	1.13
8.6	321.894	315.918	294.589		380.03	385.308	299.142		-58.1358	-69.3901	-4.55315		-116.272	-138.78	-18.2126		158.6	1.15259	-2.65039	0.08156		8.6	-0.472078	1.96101	1.13219
8.7	321.672	315.707	294.607		379.926	385.205	299.141		-58.2542	-69.4985	-4.53328		-116.508	-138.997	-18.1331		158.7	1.15835	-2.64901	0.08676		8.7	-0.467967	1.96336	1.13355
8.8	321.452	315.496	294.626		379.823	385.102	299.139		-58.3709	-69.606	-4.51265		-116.742	-139.212	-18.0506		158.8	1.17315	-2.65043	0.08988		8.8	-0.462468	1.97073	1.1378
8.9	321.236	315.288	294.645		379.72	385	299.137		-58.4842	-69.7117	-4.49166		-116.968	-139.423	-17.9666		158.9	1.19489	-2.65843	0.09		8.9	-0.457846	1.98422	1.14559
9	321.018	315.078	294.66		379.617	384.897	299.135		-58.5986	-69.8188	-4.47531		-117.197	-139.638	-17.9012		159	1.2031	-2.65844	0.1012		9	-0.451383	1.98919	1.14846
9.1	320.798	314.87	294.673		379.513	384.794	299.133		-58.7153	-69.9245	-4.45983		-117.431	-139.849	-17.8393		159.1	1.212	-2.65464	0.10884		9.1	-0.444601	1.99184	1.14999
9.2	320.575	314.662	294.687		379.41	384.692	299.131		-58.8352	-70.0297	-4.44361		-117.67	-140.059	-17.7744		159.2	1.22853	-2.65396	0.11044		9.2	-0.438329	1.99857	1.15388
9.3	320.355	314.455	294.7		379.307	384.589	299.129		-58.9518	-70.1341	-4.42889		-117.904	-140.268	-17.7156		159.3	1.24539	-2.65501	0.11364		9.3	-0.431993	2.00663	1.15853
9.4	320.138	314.246	294.715		379.203	384.486	299.127		-59.0655	-70.2402	-4.41253		-118.131	-140.48	-17.6501		159.4	1.26019	-2.6585	0.11272		9.4	-0.428528	2.01463	1.16315
9.5	319.919	314.036	294.733		379.1	384.383	299.125		-59.1807	-70.3471	-4.39254		-118.361	-140.694	-17.5702		159.5	1.27118	-2.66719	0.10636		9.5	-0.429884	2.0232	1.1681
9.6	319.702	313.832	294.751		378.997	384.281	299.123		-59.2945	-70.4488	-4.3728		-118.589	-140.898	-17.4912		159.6	1.28493	-2.68215	0.0944		9.6	-0.434271	2.03569	1.17531
9.7	319.488	313.629	294.768		378.894	384.178	299.122		-59.4055	-70.5492	-4.35343		-118.811	-141.098	-17.4137		159.7	1.29557	-2.69014	0.088		9.7	-0.435525	2.04378	1.17998
9.8	319.268	313.425	294.789		378.79	384.075	299.12		-59.5223	-70.6502	-4.33054		-119.045	-141.3	-17.3222		159.8	1.30343	-2.69467	0.09216		9.8	-0.433027	2.05014	1.18365
9.9	319.049	313.221	294.812		378.687	383.972	299.118		-59.6379	-70.751	-4.30553		-119.276	-141.502	-17.2221		159.9	1.32237	-2.70579	0.09276		9.9	-0.430219	2.06438	1.19187
10	318.833	313.018	294.835		378.584	383.87	299.116		-59.7506	-70.852	-4.28114		-119.501	-141.704	-17.1246		160	1.34689	-2.71344	0.09288		10	-0.424555	2.07903	1.20033
10.1	318.616	312.811	294.861		378.48	383.767	299.114		-59.8645	-70.9562	-4.25335		-119.729	-141.912	-17.0134		160.1	1.3603	-2.70998	0.09152		10.1	-0.419386	2.08268	1.20244
10.2	318.401	312.606	294.888		378.377	383.664	299.112		-59.976	-71.0584	-4.22382		-119.952	-142.117	-16.8953		160.2	1.36955	-2.71728	0.09464		10.2	-0.417698	2.09103	1.20726
10.3	318.187	312.405	294.917		378.274	383.562	299.11		-60.0867	-71.157	-4.19327		-120.173	-142.314	-16.7731		160.3	1.384	-2.72597	0.10132		10.3	-0.41355	2.10281	1.21406
10.4	317.975	312.203	294.944		378.171	383.459	299.108		-60.1957	-71.2563	-4.16397		-120.391	-142.513	-16.6559		160.4	1.39984	-2.7274	0.10444		10.4	-0.407704	2.11075	1.21864
10.5	317.761	312.002	294.968		378.067	383.356	299.106		-60.3067	-71.3538	-4.13859		-120.613	-142.708	-16.5544		160.5	1.41291	-2.72567	0.11212		10.5	-0.400215	2.11632	1.22186
10.6	317.547	311.807	294.988		377.964	383.253	299.104		-60.4165	-71.4465	-4.1162		-120.833	-142.893	-16.4648		160.6	1.42561	-2.72742	0.10472		10.6	-0.399033	2.12185	1.22505
10.7	317.339	311.611	295.007		377.861	383.151	299.102		-60.5217	-71.5401	-4.09545		-121.043	-143.08	-16.3818		160.7	1.44388	-2.73611	0.10884		10.7	-0.394465	2.13496	1.23262
10.8	317.13	311.41	295.024		377.757	383.048	299.101		-60.6275	-71.638	-4.07622		-121.255	-143.276	-16.3049		160.8	1.45694	-2.73335	0.11852		10.8	-0.385963	2.14021	1.23565
10.9	316.918	311.213	295.038		377.654	382.945	299.099		-60.7358	-71.7322	-4.06024		-121.472	-143.464	-16.241		160.9	1.47139	-2.72781	0.1066		10.9	-0.383272	2.14203	1.2367
11	316.71	311.019	295.053		377.551	382.842	299.097		-60.8411	-71.8232	-4.04338		-121.682	-143.646	-16.1735		161	1.49071	-2.72956	0.10016		11	-0.379564	2.15064	1.24167
11.1	316.504	310.824	295.069		377.448	382.74	299.095		-60.9436	-71.916	-4.02602		-121.887	-143.832	-16.1041		161.1	1.50863	-2.73304	0.09632		11.1	-0.376031	2.15993	1.24703
11.2	316.296	310.628	295.083		377.344	382.637	299.093		-61.0479	-72.0094	-4.01018		-122.096	-144.019	-16.0407		161.2	1.52237	-2.72614	0.08388		11.2	-0.373295	2.16083	1.24756
11.3	316.09	310.432	295.099		377.241	382.534	299.091		-61.1511	-72.1021	-3.99244		-122.302	-144.204	-15.9698		161.3	1.53162	-2.72268	0.06188		11.3	-0.376394	2.16074	1.24751
11.4	315.888	310.235	295.111		377.138	382.432	299.089		-61.2499	-72.1967	-3.97822		-122.5	-144.393	-15.9129		161.4	1.5485	-2.72443	0.04344		11.4	-0.377496	2.16734	1.25131
11.5	315.686	310.041	295.119		377.034	382.329	299.087		-61.3482	-72.2883	-3.96803		-122.696	-144.577	-15.8721		161.5	1.56503	-2.72236	0.03448		11.5	-0.374281	2.17273	1.25443
11.6	315.482	309.848	295.129		376.931	382.226	299.085		-61.4496	-72.3786	-3.9562		-122.899	-144.757	-15.8248		161.6	1.57775	-2.71855	0.016		11.6	-0.374934	2.17467	1.25555
11.7	315.28	309.655	295.139		376.828	382.123	299.083		-61.5481	-72.4687	-3.94487		-123.096	-144.937	-15.7795		161.7	1.59949	-2.71475	-0.00796		11.7	-0.374405	2.18034	1.25882
11.8	315.079	309.462	295.146		376.725	382.021	299.081		-61.6458	-72.5584	-3.93556		-123.292	-145.117	-15.7422		161.8	1.6167	-2.7158	-0.02292		11.8	-0.374007	2.18749	1.26295
11.9	314.876	309.269	295.153		376.621	381.918	299.08		-61.7452	-72.6494	-3.92624		-123.49	-145.299	-15.705		161.9	1.62942	-2.71028	-0.02728		11.9	-0.369381	2.18998	1.26439
12	314.674	309.078	295.162		376.518	381.815	299.078		-61.8443	-72.7375	-3.91553		-123.689	-145.475	-15.6621		162	1.64561	-2.70821	-0.03824		12	-0.366948	2.19545	1.26754
12.1	314.473	308.889	295.167		376.415	381.712	299.076		-61.9414	-72.8234	-3.90898		-123.883	-145.647	-15.6359		162.1	1.66805	-2.71066	-0.04464		12.1	-0.362417	2.20658	1.27397
12.2	314.276	308.696	295.162		376.311	381.61	299.074		-62.0355	-72.9137	-3.9121		-124.071	-145.827	-15.6484		162.2	1.68111	-2.70651	-0.02692		12.2	-0.350772	2.21166	1.2769
12.3	314.077	308.506	295.154		376.208	381.507	299.072		-62.1309	-73.001	-3.9181		-124.262	-146.002	-15.6724		162.3	1.69522	-2.70201	-0.0072		12.3	-0.337997	2.2172	1.2801
12.4	313.878	308.319	295.144		376.105	381.404	299.07		-62.2263	-73.0849	-3.92561		-124.453	-146.17	-15.7024		162.4	1.71798	-2.70167	0.00848		12.4	-0.325072	2.22863	1.2867
12.5	313.684	308.131	295.135		376.002	381.302	299.068		-62.3179	-73.1702	-3.93276		-124.636	-146.34	-15.731		162.5	1.73521	-2.70169	0.04432		12.5	-0.307386	2.23926	1.29284
12.6	313.486	307.944	295.13		375.898	381.199	299.066		-62.4118	-73.2551	-3.936		-124.824	-146.51	-15.744		162.6	1.74793	-2.69649	0.0826		12.6	-0.288656	2.24535	1.29635
12.7	313.289	307.757	295.129		375.795	381.096	299.064		-62.5055	-73.3391	-3.93534		-125.011	-146.678	-15.7414		162.7	1.76238	-2.69028	0.1164		12.7	-0.2705	2.2514	1.29985
12.8	313.095	307.574	295.134		375.692	380.993	299.062		-62.5969	-73.4198	-3.92842		-125.194	-146.84	-15.7137		162.8	1.78343	-2.69029	0.15272		12.8	-0.251382	2.26407	1.30716
12.9	312.897	307.388	295.142		375.588	380.891	299.06		-62.6913	-73.503	-3.91897		-125.383	-147.006	-15.6759		162.9	1.80135	-2.6851	0.18648		12.9	-0.232423	2.27237	1.31195
13	312.702	307.202	295.154		375.485	380.788	299.059		-62.7834	-73.5863	-3.90425		-125.567	-147.173	-15.617		163	1.8203	-2.67678	0.21628		13	-0.213403	2.27912	1.31585
13.1	312.509	307.018	295.175		375.382	380.685	299.057		-62.8728	-73.6668	-3.88162		-125.746	-147.334	-15.5265		163.1	1.79977	-2.682	0.23548		13.1	-0.215584	2.27468	1.31329
13.2	312.318	306.833	295.205		375.279	380.582	299.055		-62.9604	-73.7495	-3.84982		-125.921	-147.499	-15.3993		163.2	1.76099	-2.6841	0.24716		13.2	-0.225317	2.25989	1.30475
13.3	312.126	306.648	295.256		375.175	380.48	299.053		-63.0494	-73.8319	-3.79666		-126.099	-147.664	-15.1866		163.3	1.72292	-2.67613	0.25284		13.3	-0.233458	2.23948	1.29296
13.4	311.932	306.468	295.324		375.072	380.377	299.051		-63.1401	-73.9093	-3.72731		-126.28	-147.819	-14.9092		163.4	1.68277	-2.66955	0.2454		13.4	-0.247127	2.21757	1.28031
13.5	311.742	306.285	295.381		374.969	380.274	299.049		-63.2265	-73.9895	-3.668		-126.453	-147.979	-14.672		163.5	1.64331	-2.67028	0.23652		13.5	-0.263483	2.19983	1.27007
13.6	311.556	306.102	295.418		374.865	380.172	299.047		-63.3098	-74.0701	-3.62891		-126.62	-148.14	-14.5156		163.6	1.60767	-2.66855	0.23008		13.6	-0.276935	2.18273	1.2602
13.7	311.367	305.921	295.442		374.762	380.069	299.045		-63.3953	-74.1483	-3.60313		-126.791	-148.297	-14.4125		163.7	1.57133	-2.65989	0.17844		13.7	-0.303372	2.15637	1.24498
13.8	311.176	305.738	295.461		374.659	379.966	299.043		-63.4831	-74.228	-3.58189		-126.966	-148.456	-14.3276		163.8	1.53188	-2.65782	0.15148		13.8	-0.324821	2.13507	1.23269
13.9	310.987	305.558	295.481		374.555	379.863	299.041		-63.5681	-74.3056	-3.56063		-127.136	-148.611	-14.2425		163.9	1.49173	-2.65263	0.12848		13.9	-0.344141	2.11221	1.21949
14	310.801	305.376	295.504		374.452	379.761	299.04		-63.6512	-74.3842	-3.53561		-127.302	-148.768	-14.1424		164	1.45088	-2.6457	0.09992		14	-0.364967	2.08748	1.20521
14.1	310.614	305.198	295.531		374.349	379.658	299.038		-63.7352	-74.4603	-3.50633		-127.47	-148.921	-14.0253		164.1	1.41906	-2.64189	0.07648		14.1	-0.382119	2.06895	1.19451
14.2	310.428	305.021	295.565		374.246	379.555	299.036		-63.8178	-74.534	-3.4705		-127.636	-149.068	-13.882		164.2	1.38515	-2.63948	0.06152		14.2	-0.397601	2.05122	1.18427
14.3	310.244	304.841	295.609		374.142	379.453	299.034		-63.8986	-74.6118	-3.4245		-127.797	-149.224	-13.698		164.3	1.34119	-2.63639	0.04208		14.3	-0.417707	2.02826	1.17101
14.4	310.058	304.662	295.662		374.039	379.35	299.032		-63.9815	-74.6875	-3.36997		-127.963	-149.375	-13.4799		164.4	1.21843	-2.62564	0.01908		14.4	-0.462712	1.9668	1.13553
14.5	309.87	304.488	295.723		373.936	379.247	299.03		-64.0655	-74.7593	-3.30727		-128.131	-149.519	-13.2291		164.5	1.18381	-2.61524	-0.0004		14.5	-0.477278	1.9439	1.12231
14.6	309.684	304.314	295.788		373.832	379.144	299.028		-64.1488	-74.8307	-3.24042		-128.298	-149.661	-12.9617		164.6	1.14331	-2.61317	-0.0108		14.6	-0.493555	1.92421	1.11094
14.7	309.493	304.135	295.855		373.729	379.042	299.026		-64.2362	-74.9069	-3.17119		-128.472	-149.814	-12.6848		164.7	1.1042	-2.60729	-0.02276		14.7	-0.508616	1.90285	1.09861
14.8	309.298	303.957	295.922		373.626	378.939	299.024		-64.328	-74.982	-3.10258		-128.656	-149.964	-12.4103		164.8	1.06787	-2.6014	-0.03672		14.8	-0.523417	1.88243	1.08682
14.9	309.108	303.785	295.984		373.523	378.836	299.022		-64.4151	-75.0516	-3.03875		-128.83	-150.103	-12.155		164.9	1.03327	-2.60419	-0.0446		14.9	-0.538508	1.86835	1.07869
15	308.921	303.611	296.044		373.419	378.733	299.02		-64.4987	-75.1226	-2.97643		-128.997	-150.245	-11.9057		165	0.994504	-2.60247	-0.04448		15	-0.550815	1.85117	1.06877
15.1	308.731	303.437	296.102		373.316	378.631	299.019		-64.5848	-75.1941	-2.91661		-129.17	-150.388	-11.6664		165.1	0.960946	-2.59243	-0.04184		15.1	-0.557776	1.83201	1.05771
15.2	308.544	303.262	296.153		373.213	378.528	299.017		-64.6687	-75.2658	-2.86371		-129.337	-150.532	-11.4548		165.2	0.93329	-2.5862	-0.03168		15.2	-0.56153	1.81859	1.04996
15.3	308.359	303.088	296.196		373.109	378.425	299.015		-64.7501	-75.3373	-2.81909		-129.5	-150.675	-11.2764		165.3	0.893138	-2.58274	-0.01348		15.3	-0.567695	1.803	1.04096
15.4	308.175	302.913	296.232		373.006	378.323	299.013		-64.8316	-75.4092	-2.78076		-129.663	-150.818	-11.123		165.4	0.849516	-2.5772	0.00728		15.4	-0.573469	1.78565	1.03095
15.5	307.992	302.743	296.265		372.903	378.22	299.011		-64.9109	-75.4766	-2.74594		-129.822	-150.953	-10.9838		165.5	0.81353	-2.57166	0.031		15.5	-0.575711	1.77227	1.02322
15.6	307.81	302.572	296.294		372.8	378.117	299.009		-64.9892	-75.5446	-2.71502		-129.978	-151.089	-10.8601		165.6	0.777544	-2.56335	0.04668		15.6	-0.579707	1.75632	1.01401
15.7	307.63	302.4	296.317		372.696	378.014	299.007		-65.0659	-75.6144	-2.69013		-130.132	-151.229	-10.7605		165.7	0.741884	-2.55329	0.0574		15.7	-0.58467	1.73889	1.00395
15.8	307.45	302.229	296.336		372.593	377.912	299.005		-65.143	-75.6823	-2.66938		-130.286	-151.365	-10.6775		165.8	0.705898	-2.54361	0.06856		15.8	-0.589717	1.72186	0.994119
15.9	307.269	302.06	296.352		372.49	377.809	299.003		-65.2206	-75.7493	-2.65177		-130.441	-151.499	-10.6071		165.9	0.671646	-2.53737	0.0692		15.9	-0.598843	1.70563	0.984744
16	307.09	301.89	296.365		372.386	377.706	299.001		-65.2961	-75.8159	-2.63605		-130.592	-151.632	-10.5442		166	0.637396	-2.53565	0.06328		16	-0.611659	1.69077	0.976169
16.1	306.913	301.718	296.379		372.283	377.603	298.999		-65.3705	-75.8852	-2.6207		-130.741	-151.77	-10.4828		166.1	0.600714	-2.53011	0.06392		16.1	-0.621826	1.67428	0.966644
16.2	306.735	301.55	296.392		372.18	377.501	298.998		-65.4446	-75.951	-2.60522		-130.889	-151.902	-10.4209		166.2	0.568894	-2.52006	0.06608		16.2	-0.628362	1.65744	0.956922
16.3	306.559	301.384	296.405		372.077	377.398	298.996		-65.5179	-76.0141	-2.59089		-131.036	-152.028	-10.3636		166.3	0.53499	-2.5173	0.07068		16.3	-0.637209	1.64467	0.949552
16.4	306.382	301.213	296.418		371.973	377.295	298.994		-65.5917	-76.0824	-2.57592		-131.183	-152.165	-10.3037		166.4	0.49588	-2.51419	0.07284		16.4	-0.648489	1.62953	0.940808
16.5	306.203	301.045	296.432		371.87	377.193	298.992		-65.6666	-76.148	-2.55969		-131.333	-152.296	-10.2388		166.5	0.461282	-2.50205	0.07248		16.5	-0.656097	1.61042	0.929777
16.6	306.026	300.88	296.442		371.767	377.09	298.99		-65.7405	-76.2103	-2.54773		-131.481	-152.421	-10.1909		166.6	0.43432	-2.49133	0.07508		16.6	-0.660642	1.59556	0.921198
16.7	305.851	300.711	296.45		371.663	376.987	298.988		-65.8129	-76.2759	-2.53766		-131.626	-152.552	-10.1506		166.7	0.400068	-2.48613	0.08176		16.7	-0.668101	1.58248	0.913648
16.8	305.676	300.544	296.46		371.56	376.884	298.986		-65.8845	-76.3403	-2.52646		-131.769	-152.681	-10.1058		166.8	0.359916	-2.48198	0.08088		16.8	-0.680395	1.56644	0.904387
16.9	305.503	300.379	296.466		371.457	376.782	298.984		-65.9534	-76.403	-2.51864		-131.907	-152.806	-10.0746		166.9	0.333976	-2.47228	0.07548		16.9	-0.687607	1.55096	0.895449
17	305.33	300.215	296.469		371.354	376.679	298.982		-66.0238	-76.4636	-2.51335		-132.048	-152.927	-10.0534		167	0.304236	-2.46188	0.08416		17	-0.69116	1.53743	0.887634
17.1	305.155	300.051	296.473		371.25	376.576	298.98		-66.0955	-76.5257	-2.50717		-132.191	-153.051	-10.0287		167.1	0.262696	-2.45599	0.08728		17.1	-0.702005	1.52153	0.878453
17.2	304.981	299.885	296.477		371.147	376.473	298.978		-66.1655	-76.5885	-2.50175		-132.331	-153.177	-10.007		167.2	0.234694	-2.45114	0.07636		17.2	-0.713363	1.50704	0.870092
17.3	304.805	299.721	296.484		371.044	376.371	298.977		-66.2384	-76.6493	-2.49294		-132.477	-153.299	-9.97176		167.3	0.20669	-2.4456	0.075		17.3	-0.721305	1.49474	0.862987
17.4	304.634	299.559	296.491		370.94	376.268	298.975		-66.3068	-76.7092	-2.48336		-132.614	-153.418	-9.93344		167.4	0.16758	-2.43869	0.06456		17.4	-0.735518	1.47589	0.852107
17.5	304.464	299.397	296.497		370.837	376.165	298.973		-66.3727	-76.7678	-2.47568		-132.745	-153.536	-9.90272		167.5	0.130204	-2.42968	0.03708		17.5	-0.754133	1.45182	0.838207
17.6	304.293	299.235	296.505		370.734	376.063	298.971		-66.4405	-76.8279	-2.46611		-132.881	-153.656	-9.86444		167.6	0.095606	-2.41408	0.01508		17.6	-0.767797	1.42629	0.823469
17.7	304.123	299.073	296.514		370.631	375.96	298.969		-66.508	-76.8868	-2.45529		-133.016	-153.774	-9.82116		167.7	0.063092	-2.40264	0.00512		17.7	-0.778142	1.40715	0.81242
17.8	303.951	298.913	296.522		370.527	375.857	298.967		-66.5765	-76.9446	-2.44496		-133.153	-153.889	-9.77984		167.8	0.026758	-2.39953	-0.00124		17.8	-0.791337	1.3928	0.804136
17.9	303.779	298.752	296.53		370.424	375.754	298.965		-66.6452	-77.0024	-2.43489		-133.29	-154.005	-9.73956		167.9	-0.004022	-2.39364	-0.02224		17.9	-0.806634	1.37442	0.79352
18	303.608	298.591	296.536		370.321	375.652	298.963		-66.713	-77.061	-2.42683		-133.426	-154.122	-9.70732		168	-0.02925	-2.38185	-0.0382		18	-0.816434	1.3557	0.782713
18.1	303.441	298.428	296.539		370.217	375.549	298.961		-66.7767	-77.1207	-2.42266		-133.553	-154.241	-9.69064		168.1	-0.063174	-2.37111	-0.03604		18.1	-0.82344	1.34039	0.773873
18.2	303.274	298.267	296.54		370.114	375.446	298.959		-66.8405	-77.1794	-2.41899		-133.681	-154.359	-9.67596		168.2	-0.09916	-2.36246	-0.046		18.2	-0.835874	1.32233	0.763448
18.3	303.103	298.108	296.543		370.011	375.343	298.958		-66.9077	-77.2355	-2.41408		-133.815	-154.471	-9.65632		168.3	-0.129246	-2.3538	-0.05992		18.3	-0.847655	1.30482	0.753338
18.4	302.935	297.951	296.545		369.908	375.241	298.956		-66.9722	-77.29	-2.41016		-133.944	-154.58	-9.64064		168.4	-0.159678	-2.34687	-0.0628		18.4	-0.856449	1.29165	0.745735
18.5	302.768	297.793	296.546		369.804	375.138	298.954		-67.0364	-77.345	-2.408		-134.073	-154.69	-9.632		168.5	-0.194276	-2.34133	-0.08228		18.5	-0.872629	1.27316	0.735062
18.6	302.598	297.634	296.548		369.701	375.035	298.952		-67.103	-77.4011	-2.40396		-134.206	-154.802	-9.61584		168.6	-0.228874	-2.33093	-0.10324		18.6	-0.887681	1.25147	0.722535
18.7	302.428	297.478	296.549		369.598	374.933	298.95		-67.1695	-77.4549	-2.40042		-134.339	-154.91	-9.60168		168.7	-0.260002	-2.31775	-0.10564		18.7	-0.894465	1.23502	0.713038
18.8	302.263	297.325	296.55		369.494	374.83	298.948		-67.2317	-77.5047	-2.39813		-134.463	-155.009	-9.59252		168.8	-0.290088	-2.31083	-0.11156		18.8	-0.904158	1.22148	0.70522
18.9	302.103	297.167	296.551		369.391	374.727	298.946		-67.2886	-77.5603	-2.39535		-134.577	-155.121	-9.5814		168.9	-0.32191	-2.30461	-0.11744		18.9	-0.914654	1.20807	0.697481
19	301.944	297.006	296.556		369.288	374.624	298.944		-67.3434	-77.6186	-2.38817		-134.687	-155.237	-9.55268		169	-0.353036	-2.2963	-0.12084		19	-0.923391	1.19463	0.689717
19.1	301.786	296.851	296.563		369.185	374.522	298.942		-67.3988	-77.6703	-2.3791		-134.798	-155.341	-9.5164		169.1	-0.381386	-2.28624	-0.11216		19.1	-0.926596	1.18516	0.684251
19.2	301.627	296.695	296.567		369.081	374.419	298.94		-67.4545	-77.7241	-2.37342		-134.909	-155.448	-9.49368		169.2	-0.41425	-2.27862	-0.105		19.2	-0.932623	1.17588	0.678894
19.3	301.463	296.536	296.573		368.978	374.316	298.938		-67.5146	-77.78	-2.36587		-135.029	-155.56	-9.46348		169.3	-0.449542	-2.26996	-0.09836		19.3	-0.939286	1.16569	0.673014
19.4	301.297	296.382	296.578		368.875	374.214	298.937		-67.5778	-77.8314	-2.35805		-135.156	-155.663	-9.4322		169.4	-0.474788	-2.26025	-0.06404		19.4	-0.933027	1.16761	0.674123
19.5	301.132	296.229	296.583		368.771	374.111	298.935		-67.6399	-77.8814	-2.35175		-135.28	-155.763	-9.407		169.5	-0.503486	-2.24846	-0.02724		19.5	-0.926397	1.16944	0.675179
19.6	300.968	296.076	296.589		368.668	374.008	298.933		-67.7003	-77.9321	-2.34394		-135.401	-155.864	-9.37576		169.6	-0.536002	-2.23529	0.00252		19.6	-0.922923	1.168	0.674346
19.7	300.801	295.921	296.593		368.565	373.905	298.931		-67.7641	-77.9845	-2.33764		-135.528	-155.969	-9.35056		169.7	-0.5647	-2.22213	0.03532		19.7	-0.917171	1.16927	0.67508
19.8	300.632	295.768	296.607		368.462	373.803	298.929		-67.8292	-78.035	-2.32203		-135.658	-156.07	-9.28812		169.8	-0.592702	-2.20687	0.06156		19.8	-0.912671	1.16757	0.6741
19.9	300.47	295.614	296.607		368.358	373.7	298.927		-67.8885	-78.0856	-2.32013		-135.777	-156.171	-9.28052		169.9	-0.62383	-2.19821	0.07528		19.9	-0.915586	1.16449	0.672316
20	300.307	295.46	296.628		368.255	373.597	298.925		-67.9483	-78.1369	-2.29725		-135.897	-156.274	-9.189		170	-0.65808	-2.1892	0.07488		20	-0.924133	1.15525	0.666983
20.1	300.14	295.31	296.635		368.152	373.494	298.923		-68.0118	-78.1849	-2.28855		-136.024	-156.37	-9.1542		170.1	-0.686432	-2.17151	0.07648		20.1	-0.927154	1.14316	0.660006
20.2	299.976	295.162	296.642		368.048	373.392	298.921		-68.0727	-78.2302	-2.27975		-136.145	-156.46	-9.119		170.2	-0.718252	-2.15486	0.09724		20.2	-0.925291	1.14024	0.658316
20.3	299.816	295.012	296.648		367.945	373.289	298.919		-68.1291	-78.2769	-2.27118		-136.258	-156.554	-9.08472		170.3	-0.751462	-2.14759	0.11292		20.3	-0.92871	1.14063	0.658543
20.4	299.655	294.857	296.651		367.842	373.186	298.917		-68.1867	-78.3291	-2.26651		-136.373	-156.658	-9.06604		170.4	-0.7753	-2.13962	0.11756		20.4	-0.932453	1.13677	0.656312
20.5	299.496	294.706	296.653		367.739	373.084	298.916		-68.243	-78.3774	-2.26246		-136.486	-156.755	-9.04984		170.5	-0.801222	-2.12473	0.12624		20.5	-0.933236	1.13127	0.653142
20.6	299.338	294.558	296.657		367.635	372.981	298.914		-68.2977	-78.423	-2.25641		-136.595	-156.846	-9.02564		170.6	-0.832368	-2.11606	0.11832		20.6	-0.94337	1.12132	0.647394
20.7	299.179	294.408	296.663		367.532	372.878	298.912		-68.3528	-78.4699	-2.24885		-136.706	-156.94	-8.9954		170.7	-0.859678	-2.11156	0.1004		20.7	-0.956947	1.10919	0.640388
20.8	299.02	294.259	296.67		367.429	372.775	298.91		-68.4089	-78.5164	-2.24016		-136.818	-157.033	-8.96064		170.8	-0.884558	-2.0963	0.09948		20.8	-0.960461	1.09986	0.635003
20.9	298.862	294.108	296.675		367.325	372.673	298.908		-68.4637	-78.5642	-2.23286		-136.927	-157.128	-8.93144		170.9	-0.915338	-2.08174	0.081		20.9	-0.972026	1.08248	0.624972
21	298.709	293.964	296.682		367.222	372.57	298.906		-68.5128	-78.606	-2.22379		-137.026	-157.212	-8.89516		171	-0.949242	-2.07342	0.05504		21	-0.989209	1.06479	0.61476
21.1	298.556	293.817	296.689		367.119	372.467	298.904		-68.5626	-78.6506	-2.21535		-137.125	-157.301	-8.8614		171.1	-0.975856	-2.05886	0.03856		21.1	-0.998719	1.0489	0.605581
21.2	298.4	293.67	296.693		367.016	372.364	298.902		-68.616	-78.6947	-2.2093		-137.232	-157.389	-8.8372		171.2	-0.995876	-2.04117	0.01908		21.2	-1.00599	1.03016	0.594764
21.3	298.09	293.525	296.7		366.912	372.262	298.9		-68.8221	-78.7367	-2.20036		-137.644	-157.473	-8.80144		171.3	-1.02666	-2.0294	0.00516		21.3	-1.01697	1.01732	0.587348
21.4	297.938	293.375	296.705		366.809	372.159	298.898		-68.8712	-78.7841	-2.19342		-137.742	-157.568	-8.77368		171.4	-1.06368	-2.02005	-0.01232		21.4	-1.03202	1.00424	0.579797
21.5	297.785	293.226	296.705		366.706	372.056	298.897		-68.921	-78.8301	-2.19152		-137.842	-157.66	-8.76608		171.5	-1.08995	-2.0093	-0.03528		21.5	-1.04484	0.987782	0.570296
21.6	297.632	293.08	296.706		366.602	371.954	298.895		-68.9699	-78.8737	-2.18836		-137.94	-157.747	-8.75344		171.6	-1.11483	-1.99578	-0.05776		21.6	-1.05612	0.970341	0.560227
21.7	297.477	292.934	296.71		366.499	371.851	298.893		-69.0218	-78.9171	-2.1828		-138.044	-157.834	-8.7312		171.7	-1.14457	-1.98156	-0.0858		21.7	-1.07064	0.950039	0.548505
21.8	297.32	292.786	296.711		366.396	371.748	298.891		-69.0761	-78.962	-2.1799		-138.152	-157.924	-8.7196		171.8	-1.17745	-1.96769	-0.11024		21.8	-1.08513	0.93216	0.538183
21.9	297.167	292.643	296.71		366.293	371.645	298.889		-69.1257	-79.0027	-2.17849		-138.251	-158.005	-8.71396		171.9	-1.20615	-1.95416	-0.11364		21.9	-1.09132	0.92562	0.534407
22	297.018	292.502	296.714		366.189	371.543	298.887		-69.1714	-79.0403	-2.17269		-138.343	-158.081	-8.69076		172	-1.23034	-2.03715	-0.11556		22	-1.12768	0.964901	0.557086
22.1	296.868	292.356	296.719		366.086	371.44	298.885		-69.2178	-79.0837	-2.16563		-138.436	-158.167	-8.66252		172.1	-1.26181	-2.02467	-0.12496		22.1	-1.13715	0.955972	0.551931
22.2	296.717	292.211	296.723		365.983	371.337	298.883		-69.2655	-79.1263	-2.15971		-138.531	-158.253	-8.63884		172.2	-1.28981	-2.01358	-0.12784		22.2	-1.14374	0.951317	0.549243
22.3	296.566	292.069	296.728		365.879	371.234	298.881		-69.3132	-79.1657	-2.1529		-138.626	-158.331	-8.6116		172.3	-1.31226	-2.00144	-0.12872		22.3	-1.14748	0.947175	0.546852
22.4	296.418	291.924	296.734		365.776	371.132	298.879		-69.3583	-79.2075	-2.14559		-138.717	-158.415	-8.58236		172.4	-1.34131	-1.98861	-0.11		22.4	-1.14664	0.954316	0.550975
22.5	296.267	291.777	296.74		365.673	371.029	298.877		-69.4058	-79.252	-2.13703		-138.812	-158.504	-8.54812		172.5	-1.37001	-1.97301	-0.0702		22.5	-1.13774	0.972436	0.561436
22.6	296.117	291.634	296.747		365.57	370.926	298.876		-69.4523	-79.2922	-2.12859		-138.905	-158.584	-8.51436		172.6	-1.39766	-1.95671	-0.02132		22.6	-1.12523	0.99604	0.575064
22.7	295.968	291.493	296.753		365.466	370.824	298.874		-69.4984	-79.3301	-2.12103		-138.997	-158.66	-8.48412		172.7	-1.42254	-1.93694	0.02752		22.7	-1.11065	1.01869	0.588141
22.8	295.819	291.35	296.757		365.363	370.721	298.872		-69.544	-79.3705	-2.11423		-139.088	-158.741	-8.45692		172.8	-1.45263	-1.92066	0.07588		22.8	-1.09914	1.04415	0.602843
22.9	295.671	291.209	296.762		365.26	370.618	298.87		-69.5889	-79.4094	-2.10767		-139.178	-158.819	-8.43068		172.9	-1.4848	-1.90783	0.12676		22.9	-1.08862	1.07359	0.619839
23	295.522	291.066	296.769		365.156	370.515	298.868		-69.6345	-79.4495	-2.0991		-139.269	-158.899	-8.3964		173	-1.51108	-1.89396	0.15904		23	-1.082	1.09169	0.630287
23.1	295.375	290.925	296.777		365.053	370.413	298.866		-69.6783	-79.4875	-2.08854		-139.357	-158.975	-8.35416		173.1	-1.53805	-1.88044	0.17024		23.1	-1.08275	1.09854	0.634243
23.2	295.226	290.784	296.786		364.95	370.31	298.864		-69.7239	-79.5256	-2.07846		-139.448	-159.051	-8.31384		173.2	-1.56466	-1.86657	0.1784		23.2	-1.08428	1.10388	0.637325
23.3	295.078	290.643	296.79		364.847	370.207	298.862		-69.7686	-79.5646	-2.07253		-139.537	-159.129	-8.29012		173.3	-1.59093	-1.85027	0.18404		23.3	-1.08572	1.10726	0.639278
23.4	294.931	290.505	296.795		364.743	370.104	298.86		-69.8122	-79.5997	-2.06572		-139.624	-159.199	-8.26288		173.4	-1.61893	-1.83813	0.17212		23.4	-1.09498	1.1028	0.636702
23.5	294.784	290.365	296.8		364.64	370.002	298.858		-69.8555	-79.6372	-2.0583		-139.711	-159.274	-8.2332		173.5	-1.64728	-1.82218	0.15564		23.5	-1.10461	1.0949	0.632143
23.6	294.637	290.226	296.806		364.537	369.899	298.856		-69.8992	-79.6728	-2.05048		-139.798	-159.346	-8.20192		173.6	-1.66869	-1.79757	0.15528		23.6	-1.10366	1.09218	0.630568
23.7	294.491	290.09	296.816		364.433	369.796	298.855		-69.9426	-79.7061	-2.0384		-139.885	-159.412	-8.1536		173.7	-1.69184	-1.78786	0.14436		23.7	-1.11178	1.08891	0.628681
23.8	294.345	289.952	296.829		364.33	369.694	298.853		-69.9851	-79.7421	-2.02344		-139.97	-159.484	-8.09376		173.8	-1.71672	-1.78093	0.12136		23.8	-1.12543	1.08023	0.623671
23.9	294.199	289.814	296.844		364.227	369.591	298.851		-70.0277	-79.7768	-2.00658		-140.055	-159.554	-8.02632		173.9	-1.73743	-1.76082	0.118		23.9	-1.12675	1.07805	0.622411
24	294.056	289.676	296.858		364.123	369.488	298.849		-70.0678	-79.8117	-1.9906		-140.136	-159.623	-7.9624		174	-1.76405	-1.73653	0.11508		24	-1.1285	1.07706	0.621841
24.1	293.914	289.539	296.872		364.02	369.385	298.847		-70.1061	-79.8467	-1.97526		-140.212	-159.693	-7.90104		174.1	-1.79274	-1.70843	0.08808		24.1	-1.1377	1.06239	0.613372
24.2	293.77	289.404	296.886		363.917	369.283	298.845		-70.1469	-79.879	-1.95903		-140.294	-159.758	-7.83612		174.2	-1.81866	-1.68103	0.05404		24.2	-1.14855	1.04374	0.602606
24.3	293.624	289.268	296.897		363.814	369.18	298.843		-70.1895	-79.9119	-1.94619		-140.379	-159.824	-7.78476		174.3	-1.84842	-1.6564	0.02804		24.3	-1.15893	1.03242	0.596066
24.4	293.481	289.131	296.908		363.71	369.077	298.841		-70.2289	-79.9461	-1.93362		-140.458	-159.892	-7.73448		174.4	-1.8733	-1.6304	-0.003		24.4	-1.1689	1.01698	0.587152
24.5	293.339	288.995	296.921		363.607	368.974	298.839		-70.2683	-79.9796	-1.91801		-140.537	-159.959	-7.67204		174.5	-1.89679	-1.61375	-0.032		24.5	-1.18085	1.00495	0.580206
24.6	293.195	288.858	296.934		363.504	368.872	298.837		-70.3089	-80.0141	-1.90329		-140.618	-160.028	-7.61316		174.6	-1.92271	-1.59641	-0.04444		24.6	-1.18785	1.00358	0.579415
24.7	293.054	288.721	296.946		363.401	368.769	298.835		-70.3463	-80.0483	-1.8897		-140.693	-160.097	-7.5588		174.7	-1.94308	-1.57768	-0.0478		24.7	-1.18952	1.0055	0.580524
24.8	292.912	288.587	296.961		363.297	368.666	298.834		-70.385	-80.0797	-1.87248		-140.77	-160.159	-7.48992		174.8	-1.96692	-1.57318	-0.05272		24.8	-1.19761	1.01086	0.583619
24.9	292.769	288.451	296.976		363.194	368.564	298.832		-70.4249	-80.1131	-1.85587		-140.85	-160.226	-7.42348		174.9	-1.9977	-1.56729	-0.05412		24.9	-1.20637	1.02082	0.589371
25	292.629	288.314	296.986		363.091	368.461	298.83		-70.462	-80.1471	-1.84353		-140.924	-160.294	-7.37412		175	-2.02431	-1.55655	-0.04944		25	-1.2101	1.03201	0.595833
25.1	292.488	288.183	297		362.987	368.358	298.828		-70.4991	-80.1747	-1.82744		-140.998	-160.349	-7.30976		175.1	-2.04711	-1.55484	-0.03324		25.1	-1.21173	1.04986	0.606139
25.2	292.349	288.053	297.016		362.884	368.255	298.826		-70.5354	-80.2028	-1.80958		-141.071	-160.406	-7.23832		175.2	-2.07095	-1.55278	-0.007		25.2	-1.21024	1.07376	0.619938
25.3	292.209	287.917	297.026		362.781	368.153	298.824		-70.5714	-80.236	-1.79774		-141.143	-160.472	-7.19096		175.3	-2.09722	-1.54029	0.00368		25.3	-1.21128	1.08841	0.628393
25.4	292.07	287.783	297.032		362.677	368.05	298.822		-70.6075	-80.2673	-1.78969		-141.215	-160.535	-7.15876		175.4	-2.12071	-1.52955	0.00632		25.4	-1.21465	1.09792	0.633886
25.5	291.932	287.65	297.038		362.574	367.947	298.82		-70.642	-80.2976	-1.78263		-141.284	-160.595	-7.13052		175.5	-2.14387	-1.52019	0.01352		25.5	-1.21685	1.11022	0.640988
25.6	291.793	287.517	297.04		362.471	367.845	298.818		-70.6779	-80.3272	-1.77796		-141.356	-160.654	-7.11184		175.6	-2.17084	-1.50701	0.00556		25.6	-1.2241	1.11544	0.644
25.7	291.653	287.385	297.041		362.368	367.742	298.816		-70.7143	-80.3567	-1.77555		-141.429	-160.713	-7.1022		175.7	-2.19328	-1.49037	-0.00788		25.7	-1.23051	1.11564	0.644112
25.8	291.513	287.252	297.04		362.264	367.639	298.815		-70.7516	-80.3867	-1.77452		-141.503	-160.773	-7.09808		175.8	-2.22059	-1.47754	-0.01476		25.8	-1.23763	1.12232	0.647969
25.9	291.374	287.12	297.039		362.161	367.536	298.813		-70.7873	-80.4162	-1.77362		-141.575	-160.832	-7.09448		175.9	-2.24617	-1.46924	-0.02772		25.9	-1.24771	1.12569	0.649919
26	291.237	286.988	297.038		362.058	367.434	298.811		-70.8211	-80.4456	-1.77259		-141.642	-160.891	-7.09036		176	-2.26792	-1.45468	-0.03312		26	-1.25191	1.13112	0.65305
26.1	291.1	286.857	297.036		361.954	367.331	298.809		-70.8548	-80.4742	-1.77245		-141.71	-160.948	-7.0898		176.1	-2.29176	-1.43907	-0.02844		26.1	-1.25309	1.14307	0.659949
26.2	290.966	286.725	297.039		361.851	367.228	298.807		-70.8856	-80.5034	-1.76777		-141.771	-161.007	-7.07108		176.2	-2.3097	-1.42138	-0.02684		26.2	-1.25264	1.15075	0.664384
26.3	290.831	286.596	297.042		361.748	367.125	298.805		-70.917	-80.5291	-1.7631		-141.834	-161.058	-7.0524		176.3	-2.33631	-1.40439	-0.02316		26.3	-1.25462	1.16383	0.671936
26.4	290.694	286.468	297.042		361.645	367.023	298.803		-70.9508	-80.5543	-1.76132		-141.902	-161.109	-7.04528		176.4	-2.36189	-1.38809	-0.01552		26.4	-1.25517	1.17882	0.680591
26.5	290.557	286.338	297.045		361.541	366.92	298.801		-70.9841	-80.5822	-1.75615		-141.968	-161.164	-7.0246		176.5	-2.38434	-1.37352	-0.01592		26.5	-1.25793	1.18843	0.686142
26.6	290.42	286.207	297.051		361.438	366.817	298.799		-71.0185	-80.6098	-1.74808		-142.037	-161.22	-6.99232		176.6	-2.40609	-1.35722	-0.03236		26.6	-1.26523	1.18954	0.68678
26.7	290.283	286.075	297.055		361.335	366.715	298.797		-71.0514	-80.6399	-1.74191		-142.103	-161.28	-6.96764		176.7	-2.42787	-1.334	-0.05736		26.7	-1.27308	1.18643	0.684985
26.8	290.151	285.944	297.059		361.231	366.612	298.795		-71.0802	-80.6678	-1.73636		-142.16	-161.336	-6.94544		176.8	-2.45205	-1.31493	-0.07232		26.8	-1.27977	1.19026	0.687195
26.9	290.019	285.819	297.067		361.128	366.509	298.794		-71.1095	-80.6902	-1.72654		-142.219	-161.38	-6.90616		176.9	-2.47277	-1.29828	-0.07668		26.9	-1.28258	1.19812	0.691736
27	289.882	285.693	297.074		361.025	366.406	298.792		-71.1424	-80.7133	-1.71773		-142.285	-161.427	-6.87092		177	-2.49522	-1.28545	-0.0776		27	-1.28609	1.20881	0.697907
27.1	289.748	285.567	297.077		360.922	366.304	298.79		-71.174	-80.7371	-1.71306		-142.348	-161.474	-6.85224		177.1	-2.52288	-1.27123	-0.06536		27.1	-1.28649	1.22883	0.709465
27.2	289.615	285.437	297.08		360.818	366.201	298.788		-71.2035	-80.7642	-1.70826		-142.407	-161.528	-6.83304		177.2	-2.54671	-1.25424	-0.04568		27.2	-1.28221	1.25075	0.722122
27.3	289.481	285.31	297.083		360.715	366.098	298.786		-71.2342	-80.7885	-1.70321		-142.468	-161.577	-6.81284		177.3	-2.56569	-1.24488	-0.02948		27.3	-1.28002	1.26847	0.732352
27.4	289.347	285.182	297.084		360.612	365.995	298.784		-71.2645	-80.813	-1.69967		-142.529	-161.626	-6.79868		177.4	-2.59127	-1.22997	-0.01524		27.4	-1.27882	1.28871	0.744036
27.5	289.215	285.049	297.086		360.508	365.893	298.782		-71.2933	-80.8435	-1.69588		-142.587	-161.687	-6.78352		177.5	-2.61476	-1.20536	-0.0086		27.5	-1.27624	1.30452	0.753167
27.6	289.083	284.924	297.089		360.405	365.79	298.78		-71.3219	-80.8665	-1.69146		-142.644	-161.733	-6.76584		177.6	-2.63304	-1.18732	-0.00296		27.6	-1.27444	1.3172	0.760488
27.7	288.952	284.801	297.089		360.302	365.687	298.778		-71.3498	-80.8861	-1.68943		-142.7	-161.772	-6.75772		177.7	-2.65515	-1.17797	-0.0008		27.7	-1.27797	1.33	0.767873
27.8	288.821	284.674	297.088		360.199	365.585	298.776		-71.3774	-80.9106	-1.68828		-142.755	-161.821	-6.75312		177.8	-2.67517	-1.16097	-0.00572		27.8	-1.28062	1.33874	0.772921
27.9	288.689	284.549	297.09		360.095	365.482	298.774		-71.4067	-80.9333	-1.68473		-142.813	-161.867	-6.73892		177.9	-2.69625	-1.14259	-0.00408		27.9	-1.28097	1.35141	0.780236
28	288.556	284.426	297.094		359.992	365.379	298.773		-71.4356	-80.9531	-1.67894		-142.871	-161.906	-6.71576		178	-2.71835	-1.13323	-0.00396		28	-1.28518	1.36356	0.787252
28.1	288.424	284.3	297.096		359.889	365.276	298.771		-71.4649	-80.9766	-1.67439		-142.93	-161.953	-6.69756		178.1	-2.73768	-1.12248	-0.00436		28.1	-1.28817	1.37417	0.793378
28.2	288.294	284.174	297.1		359.785	365.174	298.769		-71.4911	-80.9997	-1.66896		-142.982	-161.999	-6.67584		178.2	-2.75492	-1.10343	0.00836		28.2	-1.28333	1.3904	0.802746
28.3	288.168	284.054	297.105		359.682	365.071	298.767		-71.514	-81.0172	-1.66229		-143.028	-162.034	-6.64916		178.3	-2.77876	-1.0847	0.02204		28.3	-1.28047	1.41063	0.814425
28.4	288.038	283.932	297.11		359.579	364.968	298.765		-71.5411	-81.0365	-1.6546		-143.082	-162.073	-6.6184		178.4	-2.80294	-1.07638	0.02416		28.4	-1.28506	1.42506	0.822757
28.5	287.906	283.804	297.117		359.476	364.865	298.763		-71.5697	-81.0616	-1.64629		-143.139	-162.123	-6.58516		178.5	-2.82539	-1.05835	0.02784		28.5	-1.2853	1.44009	0.831438
28.6	287.778	283.677	297.125		359.372	364.763	298.761		-71.5946	-81.0858	-1.63596		-143.189	-162.172	-6.54384		178.6	-2.84402	-1.03163	0.03296		28.6	-1.2809	1.4546	0.839813
28.7	287.652	283.429	297.136		359.269	364.66	298.759		-71.617	-81.2312	-1.62351		-143.234	-162.462	-6.49404		178.7	-2.85884	-1.01811	0.02208		28.7	-1.28496	1.45888	0.842284
28.8	287.523	283.308	297.144		359.166	364.557	298.757		-71.6426	-81.2495	-1.61343		-143.285	-162.499	-6.45372		178.8	-2.88233	-1.00563	0.00408		28.8	-1.29463	1.46475	0.845671
28.9	287.392	283.187	297.15		359.062	364.455	298.755		-71.67	-81.2672	-1.60575		-143.34	-162.534	-6.423		178.9	-2.90756	-0.983428	-0.01692		28.9	-1.30263	1.47152	0.849581
29	287.267	283.064	297.157		358.959	364.352	298.753		-71.6926	-81.288	-1.59644		-143.385	-162.576	-6.38576		179	-2.92654	-0.968884	-0.04992		29	-1.31511	1.46923	0.84826
29.1	287.141	282.939	297.162		358.856	364.249	298.752		-71.7149	-81.3097	-1.58925		-143.43	-162.619	-6.357		179.1	-2.94864	-0.955708	-0.07292		29.1	-1.32576	1.47314	0.850517
29.2	287.009	282.816	297.164		358.753	364.146	298.75		-71.7435	-81.33	-1.58533		-143.487	-162.66	-6.34132		179.2	-2.97041	-0.927954	-0.08236		29.2	-1.32691	1.48479	0.857241
29.3	286.882	282.699	297.17		358.649	364.044	298.748		-71.7673	-81.3448	-1.57778		-143.535	-162.69	-6.31112		179.3	-2.98662	-0.9002	-0.0822		29.3	-1.32301	1.49766	0.864674
29.4	286.758	282.578	297.176		358.546	363.941	298.746		-71.7877	-81.3632	-1.56946		-143.575	-162.726	-6.27784		179.4	-3.00802	-0.87557	-0.0886		29.4	-1.32406	1.5105	0.872089
29.5	286.629	282.456	297.18		358.443	363.838	298.744		-71.8136	-81.3825	-1.56403		-143.627	-162.765	-6.25612		179.5	-3.03152	-0.847816	-0.09448		29.5	-1.3246	1.52546	0.880727
29.6	286.504	282.337	297.185		358.339	363.735	298.742		-71.8352	-81.3987	-1.55698		-143.67	-162.797	-6.22792		179.6	-3.05084	-0.823532	-0.0954		29.6	-1.32326	1.53979	0.888998
29.7	286.381	282.219	297.193		358.236	363.633	298.74		-71.8555	-81.4139	-1.54716		-143.711	-162.828	-6.18864		179.7	-3.06704	-0.800984	-0.10836		29.7	-1.32546	1.5475	0.89345
29.8	286.257	282.098	297.2		358.133	363.53	298.738		-71.8758	-81.4322	-1.53847		-143.752	-162.864	-6.15388		179.8	-3.08949	-0.774292	-0.12076		29.8	-1.32818	1.55995	0.900637
29.9	286.132	281.975	297.205		358.03	363.427	298.736		-71.8973	-81.452	-1.53154		-143.795	-162.904	-6.12616		179.9	-3.11437	-0.742026	-0.11864		29.9	-1.32501	1.58067	0.912599
30	286.006	281.856	297.21		357.926	363.325	298.734		-71.9198	-81.4683	-1.52398		-143.84	-162.937	-6.09592		180	-3.12988	-0.707678	-0.10344		30	-1.31367	1.60164	0.924708
30.1	285.883	281.739	297.217		357.823	363.222	298.733		-71.9396	-81.4827	-1.51516		-143.879	-162.965	-6.06064		180.1	-3.14817	-0.682006	-0.10432		30.1	-1.3115	1.61662	0.933353
30.2	285.761	281.62	297.222		357.72	363.119	298.731		-71.9592	-81.4989	-1.50873		-143.918	-162.998	-6.03492		180.2	-3.16923	-0.662582	-0.11424		30.2	-1.31535	1.62875	0.940358
30.3	285.638	281.5	297.226		357.616	363.016	298.729		-71.9786	-81.5166	-1.50306		-143.957	-163.033	-6.01224		180.3	-3.18821	-0.643852	-0.12164		30.3	-1.3179	1.64064	0.947227
30.4	285.517	281.382	297.233		357.513	362.914	298.727		-71.9962	-81.532	-1.49387		-143.992	-163.064	-5.97548		180.4	-3.20339	-0.634494	-0.13208		30.4	-1.32332	1.64745	0.951156
30.5	285.392	281.266	297.242		357.41	362.811	298.725		-72.0181	-81.5452	-1.48266		-144.036	-163.09	-5.93064		180.5	-3.2241	-0.627914	-0.13496		30.5	-1.32899	1.65962	0.958181
30.6	285.264	281.15	297.249		357.307	362.708	298.723		-72.0423	-81.5586	-1.47398		-144.085	-163.117	-5.89592		180.6	-3.24378	-0.614758	-0.13432		30.6	-1.33095	1.67388	0.966416
30.7	285.139	281.032	297.256		357.203	362.606	298.721		-72.0642	-81.5737	-1.46478		-144.128	-163.147	-5.85912		180.7	-3.26241	-0.607482	-0.12364		30.7	-1.33118	1.6899	0.975665
30.8	285.017	280.914	297.266		357.1	362.503	298.719		-72.0826	-81.5888	-1.4532		-144.165	-163.178	-5.8128		180.8	-3.28937	-0.607496	-0.11048		30.8	-1.33578	1.71001	0.987275
30.9	284.898	280.797	297.27		356.997	362.4	298.717		-72.0988	-81.6033	-1.44691		-144.198	-163.207	-5.78764		180.9	-3.31807	-0.60369	-0.0852		30.9	-1.33565	1.73629	1.00244
31	284.773	280.68	297.272		356.893	362.297	298.715		-72.1202	-81.6175	-1.44311		-144.24	-163.235	-5.77244		181	-3.34468	-0.596762	-0.03436		31	-1.32527	1.77133	1.02268
31.1	284.652	280.565	297.275		356.79	362.195	298.713		-72.1385	-81.6299	-1.43882		-144.277	-163.26	-5.75528		181.1	-3.36956	-0.595734	0.01656		31.1	-1.31625	1.80439	1.04176
31.2	284.531	280.448	297.275		356.687	362.092	298.712		-72.1555	-81.6443	-1.43616		-144.311	-163.289	-5.74464		181.2	-3.40242	-0.602342	0.0654		31.2	-1.31312	1.83993	1.06229
31.3	284.409	280.331	297.276		356.584	361.989	298.71		-72.1747	-81.6578	-1.43312		-144.349	-163.316	-5.73248		181.3	-3.43911	-0.612442	0.1278		31.3	-1.30792	1.88241	1.08681
31.4	284.292	280.218	297.279		356.48	361.886	298.708		-72.1884	-81.6682	-1.42857		-144.377	-163.336	-5.71428		181.4	-3.4744	-0.627032	0.18272		31.4	-1.30624	1.92084	1.109
31.5	284.174	280.103	297.285		356.377	361.784	298.706		-72.2033	-81.6806	-1.42089		-144.407	-163.361	-5.68356		181.5	-3.51837	-0.652036	0.22304		31.5	-1.31579	1.95703	1.12989
31.6	284.052	279.987	297.289		356.274	361.681	298.704		-72.2215	-81.6941	-1.41509		-144.443	-163.388	-5.66036		181.6	-3.57381	-0.694048	0.24276		31.6	-1.3417	1.989	1.14835
31.7	283.932	279.87	297.29		356.17	361.578	298.702		-72.2382	-81.7078	-1.41218		-144.476	-163.416	-5.64872		181.7	-3.64416	-0.74682	0.23988		31.7	-1.3837	2.01882	1.16557
31.8	283.812	279.758	297.293		356.067	361.476	298.7		-72.2548	-81.7174	-1.40725		-144.51	-163.435	-5.629		181.8	-3.71867	-0.814516	0.22892		31.8	-1.43476	2.04558	1.18102
31.9	283.692	279.643	297.295		355.964	361.373	298.698		-72.2721	-81.7296	-1.40359		-144.544	-163.459	-5.61436		181.9	-3.80534	-0.899914	0.208		31.9	-1.49908	2.07267	1.19666
32	283.573	279.525	297.294		355.861	361.27	298.696		-72.2877	-81.7449	-1.40219		-144.575	-163.49	-5.60876		182	-3.92011	-0.994336	0.17996		32	-1.57816	2.11147	1.21906
32.1	283.453	279.411	297.295		355.757	361.167	298.694		-72.3038	-81.7568	-1.39902		-144.608	-163.514	-5.59608		182.1	-4.04877	-1.10787	0.15144		32.1	-1.6684	2.15548	1.24447
32.2	283.336	279.296	297.299		355.654	361.065	298.692		-72.3175	-81.7688	-1.3936		-144.635	-163.538	-5.5744		182.2	-4.18507	-1.24325	0.1124		32.2	-1.77197	2.19698	1.26843
32.3	283.22	279.181	297.302		355.551	360.962	298.691		-72.3308	-81.7805	-1.38868		-144.662	-163.561	-5.55472		182.3	-4.34358	-1.39459	0.06576		32.3	-1.8908	2.24616	1.29682
32.4	283.1	279.07	297.307		355.447	360.859	298.689		-72.3473	-81.789	-1.38149		-144.695	-163.578	-5.52596		182.4	-4.52291	-1.55149	0.0252		32.4	-2.0164	2.30942	1.33335
32.5	282.985	278.958	297.317		355.344	360.756	298.687		-72.3596	-81.7984	-1.37005		-144.719	-163.597	-5.4802		182.5	-4.71752	-1.7195	-0.01988		32.5	-2.1523	2.37854	1.37325
32.6	282.872	278.846	297.328		355.241	360.654	298.685		-72.3684	-81.8078	-1.35696		-144.737	-163.616	-5.42784		182.6	-4.92532	-1.90937	-0.06852		32.6	-2.30107	2.45198	1.41565
32.7	282.753	278.734	297.339		355.138	360.551	298.683		-72.3842	-81.8168	-1.34399		-144.768	-163.634	-5.37596		182.7	-5.15151	-2.11278	-0.11408		32.7	-2.45946	2.53655	1.46448
32.8	282.634	278.622	297.351		355.034	360.448	298.681		-72.4	-81.826	-1.32977		-144.8	-163.652	-5.31908		182.8	-5.39334	-2.3207	-0.15216		32.8	-2.62207	2.63356	1.52048
32.9	282.521	278.51	297.363		354.931	360.346	298.679		-72.4096	-81.8354	-1.31594		-144.819	-163.671	-5.26376		182.9	-5.64175	-2.53663	-0.19172		32.9	-2.79003	2.73384	1.57838
33	282.406	278.399	297.372		354.828	360.243	298.677		-72.4216	-81.8443	-1.30499		-144.843	-163.689	-5.21996		183	-5.91237	-2.77266	-0.24836		33	-2.9778	2.83757	1.63827
33.1	282.288	278.288	297.378		354.724	360.14	298.675		-72.4368	-81.8519	-1.29705		-144.874	-163.704	-5.1882		183.1	-6.19375	-3.01252	-0.30252		33.1	-3.1696	2.94875	1.70246
33.2	282.173	278.18	297.384		354.621	360.037	298.673		-72.4483	-81.8577	-1.28924		-144.897	-163.715	-5.15696		183.2	-6.47964	-3.25098	-0.36168		33.2	-3.3641	3.06055	1.76701
33.3	282.058	278.07	297.389		354.518	359.935	298.671		-72.4602	-81.8646	-1.28256		-144.92	-163.729	-5.13024		183.3	-6.77734	-3.50472	-0.42484		33.3	-3.56897	3.17674	1.83409
33.4	281.942	277.958	297.393		354.415	359.832	298.67		-72.4722	-81.8736	-1.27638		-144.944	-163.747	-5.10552		183.4	-7.08718	-3.76852	-0.49104		33.4	-3.78225	3.29809	1.90415
33.5	281.826	277.847	297.399		354.311	359.729	298.668		-72.4857	-81.8818	-1.26858		-144.971	-163.764	-5.07432		183.5	-7.39841	-4.03372	-0.57732		33.5	-4.00315	3.41065	1.96914
33.6	281.71	277.738	297.409		354.208	359.626	298.666		-72.4983	-81.8883	-1.25725		-144.997	-163.777	-5.029		183.6	-7.71693	-4.30724	-0.67368		33.6	-4.23262	3.52222	2.03355
33.7	281.601	277.629	297.419		354.105	359.524	298.664		-72.5037	-81.8943	-1.24504		-145.007	-163.789	-4.98016		183.7	-8.05523	-4.59466	-0.77252		33.7	-4.47414	3.64285	2.1032
33.8	281.489	277.517	297.427		354.001	359.421	298.662		-72.5123	-81.9037	-1.23459		-145.025	-163.807	-4.93836		183.8	-8.39944	-4.87999	-0.8744		33.8	-4.71794	3.76514	2.1738
33.9	281.375	277.408	297.439		353.898	359.318	298.66		-72.523	-81.9107	-1.22138		-145.046	-163.821	-4.88552		183.9	-8.74087	-5.16323	-0.96672		33.9	-4.95694	3.89118	2.24657
34	281.264	277.3	297.449		353.795	359.216	298.658		-72.5312	-81.9154	-1.20904		-145.062	-163.831	-4.83616		184	-9.08785	-5.4541	-1.05856		34	-5.20017	4.02066	2.32133
34.1	281.151	277.191	297.457		353.692	359.113	298.656		-72.5405	-81.9222	-1.1996		-145.081	-163.844	-4.7984		184.1	-9.44943	-5.74845	-1.15688		34.1	-5.45159	4.15424	2.39845
34.2	281.035	277.082	297.464		353.588	359.01	298.654		-72.5528	-81.9281	-1.19066		-145.106	-163.856	-4.76264		184.2	-9.81272	-6.04072	-1.25024		34.2	-5.70123	4.29132	2.4776
34.3	280.922	276.976	297.468		353.485	358.907	298.652		-72.5627	-81.9316	-1.18448		-145.125	-163.863	-4.73792		184.3	-10.175	-6.33784	-1.34904		34.3	-5.95395	4.42547	2.55505
34.4	280.812	276.867	297.471		353.382	358.805	298.651		-72.5694	-81.9376	-1.17918		-145.139	-163.875	-4.71672		184.4	-10.5403	-6.64818	-1.465		34.4	-6.21784	4.55295	2.62865
34.5	280.7	276.757	297.475		353.278	358.702	298.649		-72.5788	-81.9449	-1.17402		-145.158	-163.89	-4.69608		184.5	-10.9161	-6.95988	-1.59856		34.5	-6.49153	4.67641	2.69993
34.6	280.586	276.649	297.48		353.175	358.599	298.647		-72.5886	-81.9503	-1.16708		-145.177	-163.901	-4.66832		184.6	-11.294	-7.26151	-1.75112		34.6	-6.76888	4.79048	2.76579
34.7	280.477	276.543	297.487		353.072	358.496	298.645		-72.5945	-81.9531	-1.15738		-145.189	-163.906	-4.62952		184.7	-11.6646	-7.57009	-1.92236		34.7	-7.05235	4.89171	2.82423
34.8	280.37	276.434	297.492		352.969	358.394	298.643		-72.599	-81.9594	-1.15134		-145.198	-163.919	-4.60536		184.8	-12.0446	-7.88596	-2.10464		34.8	-7.34505	4.99198	2.88212
34.9	280.259	276.325	297.494		352.865	358.291	298.641		-72.6061	-81.9657	-1.14654		-145.212	-163.931	-4.58616		184.9	-12.4328	-8.19801	-2.29036		34.9	-7.6404	5.09418	2.94112
35	280.152	276.221	297.498		352.762	358.188	298.639		-72.6095	-81.9671	-1.14149		-145.219	-163.934	-4.56596		185	-12.8145	-8.51388	-2.47716		35	-7.93519	5.19292	2.99813
35.1	280.046	276.114	297.501		352.659	358.086	298.637		-72.6123	-81.9714	-1.1362		-145.225	-163.943	-4.5448		185.1	-13.1979	-8.83495	-2.67196		35.1	-8.23495	5.28858	3.05336
35.2	279.935	276.008	297.507		352.555	357.983	298.635		-72.6206	-81.9752	-1.12776		-145.241	-163.95	-4.51104		185.2	-13.5935	-9.15674	-2.86028		35.2	-8.53685	5.39341	3.11388
35.3	279.824	275.904	297.517		352.452	357.88	298.633		-72.6284	-81.9761	-1.11668		-145.257	-163.952	-4.46672		185.3	-13.986	-9.47538	-3.03148		35.3	-8.83095	5.50562	3.17867
35.4	279.715	275.8	297.527		352.349	357.777	298.631		-72.6342	-81.9775	-1.10459		-145.268	-163.955	-4.41836		185.4	-14.3722	-9.80166	-3.21172		35.4	-9.12853	5.61061	3.23928
35.5	279.606	275.692	297.533		352.245	357.675	298.63		-72.6396	-81.9831	-1.09666		-145.279	-163.966	-4.38664		185.5	-14.7636	-10.1314	-3.37792		35.5	-9.42431	5.72568	3.30572
35.6	279.496	275.585	297.534		352.142	357.572	298.628		-72.6463	-81.9873	-1.09325		-145.293	-163.975	-4.373		185.6	-15.1654	-10.4542	-3.51548		35.6	-9.71171	5.86036	3.38348
35.7	279.393	275.482	297.537		352.039	357.469	298.626		-72.6458	-81.9873	-1.08895		-145.292	-163.975	-4.3558		185.7	-15.5666	-10.7798	-3.657		35.7	-10.0011	5.99284	3.45997
35.8	279.299	275.377	297.539		351.936	357.366	298.624		-72.6362	-81.989	-1.08479		-145.272	-163.978	-4.33916		185.8	-15.9642	-11.1082	-3.80412		35.8	-10.2922	6.12098	3.53395
35.9	279.203	275.273	297.54		351.832	357.264	298.622		-72.6294	-81.9906	-1.08238		-145.259	-163.981	-4.32952		185.9	-16.3626	-11.4365	-3.95268		35.9	-10.5839	6.24872	3.6077
36	279.098	275.169	297.542		351.729	357.161	298.62		-72.6309	-81.9918	-1.0777		-145.262	-163.984	-4.3108		186	-16.764	-11.7614	-4.11132		36	-10.8789	6.37236	3.67908
36.1	278.988	275.067	297.543		351.626	357.058	298.618		-72.6377	-81.9915	-1.07505		-145.275	-163.983	-4.3002		186.1	-17.1631	-12.0856	-4.27852		36.1	-11.1757	6.49029	3.74717
36.2	278.874	274.962	297.542		351.522	356.956	298.616		-72.6486	-81.9933	-1.07427		-145.297	-163.987	-4.29708		186.2	-17.5656	-12.4175	-4.44216		36.2	-11.4751	6.61228	3.8176
36.3	278.755	274.857	297.544		351.419	356.853	298.614		-72.6645	-81.996	-1.0706		-145.329	-163.992	-4.2824		186.3	-17.9754	-12.7479	-4.60384		36.3	-11.7757	6.73859	3.89052
36.4	278.635	274.754	297.548		351.316	356.75	298.612		-72.6812	-81.9961	-1.06418		-145.362	-163.992	-4.25672		186.4	-18.3793	-13.0735	-4.77256		36.4	-12.0751	6.85809	3.95952
36.5	278.519	274.651	297.552		351.213	356.647	298.61		-72.6935	-81.9964	-1.0585		-145.387	-163.993	-4.234		186.5	-18.7798	-13.4074	-4.95328		36.5	-12.3802	6.97025	4.02427
36.6	278.408	274.549	297.556		351.109	356.545	298.609		-72.7012	-81.9952	-1.05244		-145.402	-163.99	-4.20976		186.6	-19.1861	-13.7455	-5.13756		36.6	-12.6897	7.08352	4.08967
36.7	278.297	274.447	297.56		351.006	356.442	298.607		-72.7092	-81.9951	-1.04615		-145.418	-163.99	-4.1846		186.7	-19.5938	-14.0784	-5.3394		36.7	-13.0039	7.1877	4.14982
36.8	278.186	274.345	297.561		350.903	356.339	298.605		-72.7165	-81.9947	-1.04399		-145.433	-163.989	-4.17596		186.8	-19.9991	-14.4099	-5.55484		36.8	-13.3213	7.28341	4.20508
36.9	278.076	274.241	297.56		350.799	356.237	298.603		-72.7234	-81.9953	-1.04233		-145.447	-163.991	-4.16932		186.9	-20.4044	-14.7438	-5.76976		36.9	-13.6393	7.37957	4.2606
37	277.964	274.136	297.558		350.696	356.134	298.601		-72.7322	-81.9973	-1.04306		-145.464	-163.995	-4.17224		187	-20.8149	-15.0788	-5.98064		37	-13.9581	7.48035	4.31878
37.1	277.855	274.036	297.557		350.593	356.031	298.599		-72.7382	-81.9955	-1.04216		-145.476	-163.991	-4.16864		187.1	-21.225	-15.4099	-6.2026		37.1	-14.2792	7.57479	4.3733
37.2	277.749	273.934	297.559		350.49	355.928	298.597		-72.7408	-81.9939	-1.03849		-145.482	-163.988	-4.15396		187.2	-21.6314	-15.7424	-6.42304		37.2	-14.5989	7.66838	4.42734
37.3	277.643	273.831	297.556		350.386	355.826	298.595		-72.7434	-81.9946	-1.03897		-145.487	-163.989	-4.15588		187.3	-22.0398	-16.077	-6.61432		37.3	-14.9104	7.77863	4.491
37.4	277.539	273.732	297.555		350.283	355.723	298.593		-72.7441	-81.9913	-1.03807		-145.488	-163.983	-4.15228		187.4	-22.4513	-16.4071	-6.80816		37.4	-15.2222	7.88862	4.5545
37.5	277.438	273.632	297.556		350.18	355.62	298.591		-72.7416	-81.9884	-1.03579		-145.483	-163.977	-4.14316		187.5	-22.8584	-16.7386	-7.00596		37.5	-15.5343	7.99453	4.61564
37.6	277.337	273.527	297.553		350.076	355.517	298.589		-72.7397	-81.9908	-1.03664		-145.479	-163.982	-4.14656		187.6	-23.2654	-17.075	-7.4078		37.6	-15.9161	7.99207	4.61422
37.7	277.232	273.426	297.552		349.973	355.415	298.588		-72.741	-81.9889	-1.03562		-145.482	-163.978	-4.14248		187.7	-23.6773	-17.4096	-7.6132		37.7	-16.2334	8.09639	4.67445
37.8	277.128	273.327	297.552		349.87	355.312	298.586		-72.7419	-81.9846	-1.03384		-145.484	-163.969	-4.13536		187.8	-24.085	-17.7435	-7.83812		37.8	-16.5556	8.18834	4.72754
37.9	277.031	273.227	297.551		349.767	355.209	298.584		-72.7356	-81.9824	-1.03255		-145.471	-163.965	-4.1302		187.9	-24.4907	-18.0781	-8.06464		37.9	-16.8778	8.27853	4.77961
38	276.929	273.128	297.551		349.663	355.107	298.582		-72.7345	-81.9789	-1.0304		-145.469	-163.958	-4.1216		188	-24.8984	-18.4148	-8.28608		38	-17.1998	8.37254	4.83389
38.1	276.825	273.028	297.551		349.56	355.004	298.58		-72.735	-81.9756	-1.02887		-145.47	-163.951	-4.11548		188.1	-25.3068	-18.7491	-8.51556		38.1	-17.5238	8.46241	4.88578
38.2	276.725	272.928	297.552		349.457	354.901	298.578		-72.7314	-81.9727	-1.02633		-145.463	-163.945	-4.10532		188.2	-25.7138	-19.0813	-8.74604		38.2	-17.847	8.55096	4.9369
38.3	276.623	272.828	297.553		349.353	354.798	298.576		-72.7306	-81.9699	-1.02279		-145.461	-163.94	-4.09116		188.3	-26.1233	-19.4211	-8.96096		38.3	-18.1684	8.64946	4.99377
38.4	276.52	272.728	297.556		349.25	354.696	298.574		-72.7306	-81.9679	-1.01812		-145.461	-163.936	-4.07248		188.4	-26.5348	-19.7581	-9.1764		38.4	-18.4898	8.74844	5.05092
38.5	276.415	272.629	297.562		349.147	354.593	298.572		-72.7316	-81.9637	-1.01069		-145.463	-163.927	-4.04276		188.5	-27.4108	-20.0861	-9.38628		38.5	-18.9611	9.06477	5.23354
38.6	276.314	272.532	297.567		349.044	354.49	298.57		-72.73	-81.9578	-1.00338		-145.46	-163.916	-4.01352		188.6	-27.8213	-20.4201	-9.5816		38.6	-19.2743	9.17366	5.29641
38.7	276.213	272.433	297.569		348.94	354.387	298.569		-72.727	-81.954	-0.99947		-145.454	-163.908	-3.99788		188.7	-28.2339	-20.7581	-9.77392		38.7	-19.5886	9.28537	5.36091
38.8	276.11	272.336	297.571		348.837	354.285	298.567		-72.7272	-81.949	-0.99567		-145.454	-163.898	-3.98268		188.8	-28.6412	-21.091	-9.96824		38.8	-19.9002	9.39328	5.42321
38.9	276.009	272.24	297.573		348.734	354.182	298.565		-72.7249	-81.9421	-0.99138		-145.45	-163.884	-3.96552		188.9	-29.0427	-21.4229	-10.1666		38.9	-20.2107	9.49627	5.48268
39	275.909	272.139	297.574		348.63	354.079	298.563		-72.7212	-81.9398	-0.98923		-145.442	-163.88	-3.95692		189	-29.4484	-21.7616	-10.3649		39	-20.525	9.60164	5.54351
39.1	275.808	272.04	297.575		348.527	353.977	298.561		-72.7195	-81.9362	-0.98631		-145.439	-163.872	-3.94524		189.1	-29.8585	-22.1004	-10.5748		39.1	-20.8446	9.70303	5.60204
39.2	275.706	271.942	297.576		348.424	353.874	298.559		-72.7179	-81.9322	-0.98264		-145.436	-163.864	-3.93056		189.2	-30.2655	-22.4291	-10.7902		39.2	-21.1616	9.79935	5.65766
39.3	275.608	271.844	297.579		348.321	353.771	298.557		-72.7125	-81.9272	-0.97798		-145.425	-163.854	-3.91192		189.3	-30.6681	-22.7568	-10.9911		39.3	-21.472	9.90121	5.71647
39.4	275.511	271.746	297.585		348.217	353.668	298.555		-72.7064	-81.922	-0.96991		-145.413	-163.844	-3.87964		189.4	-31.0744	-23.0914	-11.1904		39.4	-21.7854	10.0061	5.77704
39.5	275.41	271.649	297.592		348.114	353.566	298.553		-72.7036	-81.9168	-0.96135		-145.407	-163.834	-3.8454		189.5	-31.4849	-23.4278	-11.3973		39.5	-22.1033	10.1091	5.83649
39.6	275.311	271.555	297.601		348.011	353.463	298.551		-72.7001	-81.908	-0.95027		-145.4	-163.816	-3.80108		189.6	-31.8881	-23.7596	-11.5992		39.6	-22.4156	10.211	5.89534
39.7	275.212	271.46	297.61		347.907	353.36	298.549		-72.6955	-81.9004	-0.93932		-145.391	-163.801	-3.75728		189.7	-32.2903	-24.088	-11.802		39.7	-22.7267	10.3117	5.95349
39.8	275.109	271.365	297.62		347.804	353.257	298.548		-72.6948	-81.8926	-0.92749		-145.39	-163.785	-3.70996		189.8	-32.7025	-24.4215	-12.0169		39.8	-23.047	10.4111	6.01083
39.9	275.007	271.272	297.632		347.701	353.155	298.546		-72.6943	-81.8827	-0.9134		-145.389	-163.765	-3.6536		189.9	-33.1081	-24.7551	-12.2353		39.9	-23.3662	10.5055	6.06535
40	274.912	271.176	297.64		347.598	353.052	298.544		-72.6856	-81.8756	-0.90371		-145.371	-163.751	-3.61484		190	-33.5089	-25.0869	-12.4437		40	-23.6799	10.6029	6.12156
40.1	274.822	271.079	297.648		347.494	352.949	298.542		-72.6722	-81.8702	-0.89351		-145.344	-163.74	-3.57404		190.1	-33.9163	-25.4229	-12.6451		40.1	-23.9948	10.7073	6.18185
40.2	274.731	270.983	297.66		347.391	352.847	298.54		-72.6603	-81.8635	-0.88004		-145.321	-163.727	-3.52016		190.2	-34.3195	-25.7544	-12.8565		40.2	-24.3101	10.8042	6.23779
40.3	274.637	270.887	297.671		347.288	352.744	298.538		-72.6511	-81.8571	-0.86671		-145.302	-163.714	-3.46684		190.3	-34.7172	-26.0831	-13.0664		40.3	-24.6222	10.8991	6.2926
40.4	274.541	270.793	297.68		347.184	352.641	298.536		-72.6433	-81.8479	-0.85576		-145.287	-163.696	-3.42304		190.4	-35.1197	-26.4171	-13.2788		40.4	-24.9385	10.9953	6.34812
40.5	274.441	270.698	297.691		347.081	352.538	298.534		-72.6401	-81.8401	-0.84279		-145.28	-163.68	-3.37116		190.5	-35.5222	-26.7468	-13.5062		40.5	-25.2584	11.0832	6.39889
40.6	274.338	270.604	297.703		346.978	352.436	298.532		-72.6401	-81.8318	-0.82946		-145.28	-163.664	-3.31784		190.6	-35.923	-27.0693	-13.7242		40.6	-25.5722	11.1749	6.45181
40.7	274.237	270.512	297.707		346.875	352.333	298.53		-72.6376	-81.821	-0.82303		-145.275	-163.642	-3.29212		190.7	-36.3241	-27.3983	-13.9336		40.7	-25.8853	11.2717	6.50772
40.8	274.134	270.418	297.708		346.771	352.23	298.528		-72.6371	-81.8124	-0.81999		-145.274	-163.625	-3.27996		190.8	-36.7211	-27.7326	-14.1485		40.8	-26.2007	11.364	6.56101
40.9	274.032	270.322	297.708		346.668	352.127	298.527		-72.6364	-81.8052	-0.81883		-145.273	-163.61	-3.27532		190.9	-37.1222	-28.0606	-14.375		40.9	-26.5193	11.4517	6.61164
41	273.934	270.227	297.705		346.565	352.025	298.525		-72.6311	-81.7981	-0.8197		-145.262	-163.596	-3.2788		191	-37.5244	-28.3834	-14.6024		41	-26.8368	11.539	6.66203
41.1	273.835	270.134	297.7		346.461	351.922	298.523		-72.6264	-81.7877	-0.82231		-145.253	-163.575	-3.28924		191.1	-37.9252	-28.7097	-14.8259		41.1	-27.1536	11.628	6.71343
41.2	273.736	270.04	297.696		346.358	351.819	298.521		-72.6224	-81.7789	-0.82442		-145.245	-163.558	-3.29768		191.2	-38.3273	-29.0436	-15.0504		41.2	-27.4738	11.7176	6.76517
41.3	273.634	269.945	297.696		346.255	351.717	298.519		-72.6208	-81.7711	-0.82252		-145.242	-163.542	-3.29008		191.3	-38.7264	-29.372	-15.2678		41.3	-27.7887	11.8092	6.81802
41.4	273.531	269.853	297.698		346.152	351.614	298.517		-72.6203	-81.7612	-0.81948		-145.241	-163.522	-3.27792		191.4	-39.1157	-29.6962	-15.4712		41.4	-28.0944	11.9034	6.87243
41.5	273.433	269.759	297.699		346.048	351.511	298.515		-72.6156	-81.7519	-0.81594		-145.231	-163.504	-3.26376		191.5	-39.511	-30.0239	-15.682		41.5	-28.4056	11.9966	6.92624
41.6	273.333	269.667	297.701		345.945	351.408	298.513		-72.6121	-81.7413	-0.81203		-145.224	-163.483	-3.24812		191.6	-39.9124	-30.3529	-15.916		41.6	-28.7271	12.0805	6.97469
41.7	273.233	269.574	297.703		345.842	351.306	298.511		-72.6089	-81.7321	-0.80848		-145.218	-163.464	-3.23392		191.7	-40.3021	-30.682	-16.1365		41.7	-29.0402	12.1662	7.02413
41.8	273.139	269.481	297.702		345.738	351.203	298.509		-72.5999	-81.7215	-0.8072		-145.2	-163.443	-3.2288		191.8	-40.6959	-31.0048	-16.3418		41.8	-29.3475	12.2613	7.07909
41.9	273.044	269.389	297.702		345.635	351.1	298.507		-72.5906	-81.7112	-0.80555		-145.181	-163.422	-3.2222		191.9	-41.0974	-31.3283	-16.5492		41.9	-29.6583	12.359	7.13547
42	272.949	269.297	297.702		345.532	350.998	298.506		-72.5828	-81.7006	-0.80327		-145.166	-163.401	-3.21308		192	-41.4919	-31.6539	-16.7572		42	-29.9677	12.4533	7.18992
42.1	272.856	269.207	297.701		345.429	350.895	298.504		-72.5724	-81.6876	-0.80299		-145.145	-163.375	-3.21196		192.1	-41.8868	-31.9781	-16.9484		42.1	-30.2711	12.5565	7.24951
42.2	272.765	269.116	297.701		345.325	350.792	298.502		-72.5605	-81.6763	-0.8012		-145.121	-163.353	-3.2048		192.2	-42.28	-32.3068	-17.1398		42.2	-30.5755	12.6592	7.3088
42.3	272.671	269.022	297.703		345.222	350.689	298.5		-72.5506	-81.6671	-0.79654		-145.101	-163.334	-3.18616		192.3	-42.6724	-32.6324	-17.3391		42.3	-30.8813	12.7571	7.36533
42.4	272.578	268.931	297.707		345.119	350.587	298.498		-72.5409	-81.6555	-0.79136		-145.082	-163.311	-3.16544		192.4	-43.0642	-32.9514	-17.5244		42.4	-31.18	12.8617	7.42572
42.5	272.485	268.841	297.712		345.015	350.484	298.496		-72.5304	-81.6427	-0.78418		-145.061	-163.285	-3.13672		192.5	-43.4552	-33.2759	-17.7086		42.5	-31.4799	12.9669	7.48645
42.6	272.393	268.749	297.721		344.912	350.381	298.494		-72.5191	-81.6323	-0.77361		-145.038	-163.265	-3.09444		192.6	-43.8484	-33.6005	-17.8974		42.6	-31.7821	13.0707	7.54638
42.7	272.301	268.656	297.728		344.809	350.278	298.492		-72.5075	-81.6222	-0.76454		-145.015	-163.244	-3.05816		192.7	-44.2395	-33.9205	-18.0988		42.7	-32.0862	13.1665	7.6017
42.8	272.209	268.567	297.734		344.706	350.176	298.49		-72.4967	-81.6085	-0.75673		-144.993	-163.217	-3.02692		192.8	-44.6239	-34.2388	-18.2991		42.8	-32.3873	13.2597	7.6555
42.9	272.118	268.477	297.74		344.602	350.073	298.488		-72.4847	-81.596	-0.74817		-144.969	-163.192	-2.99268		192.9	-45.007	-34.5599	-18.4944		42.9	-32.6871	13.3551	7.71059
43	272.026	268.386	297.747		344.499	349.97	298.487		-72.4732	-81.5839	-0.7396		-144.946	-163.168	-2.9584		193	-45.3963	-34.8827	-18.6988		43	-32.9926	13.4488	7.76464
43.1	271.933	268.299	297.751		344.396	349.868	298.485		-72.4626	-81.5681	-0.73405		-144.925	-163.136	-2.9362		193.1	-45.787	-35.1989	-18.9046		43.1	-33.2969	13.5418	7.81834
43.2	271.843	268.21	297.751		344.292	349.765	298.483		-72.4495	-81.5548	-0.73215		-144.899	-163.11	-2.9286		193.2	-46.1739	-35.5207	-19.111		43.2	-33.6019	13.6331	7.87108
43.3	271.752	268.12	297.751		344.189	349.662	298.481		-72.437	-81.5418	-0.72961		-144.874	-163.084	-2.91844		193.3	-46.5591	-35.8456	-19.3224		43.3	-33.909	13.7212	7.92195
43.4	271.66	268.031	297.753		344.086	349.559	298.479		-72.4255	-81.5286	-0.72595		-144.851	-163.057	-2.9038		193.4	-46.9457	-36.1621	-19.5394		43.4	-34.2157	13.8064	7.97115
43.5	271.572	267.94	297.754		343.983	349.457	298.477		-72.4108	-81.5161	-0.72278		-144.822	-163.032	-2.89112		193.5	-47.3287	-36.4759	-19.7528		43.5	-34.5192	13.8917	8.02039
43.6	271.482	267.852	297.758		343.879	349.354	298.475		-72.397	-81.5023	-0.71673		-144.794	-163.005	-2.86692		193.6	-47.717	-36.7977	-19.9662		43.6	-34.827	13.98	8.07134
43.7	271.389	267.764	297.766		343.776	349.251	298.473		-72.3868	-81.4875	-0.70716		-144.774	-162.975	-2.82864		193.7	-48.0998	-37.1205	-20.1937		43.7	-35.138	14.0583	8.11655
43.8	271.295	267.677	297.77		343.673	349.148	298.471		-72.3774	-81.4719	-0.70086		-144.755	-162.944	-2.80344		193.8	-48.4769	-37.4336	-20.4307		43.8	-35.4471	14.1283	8.15696
43.9	271.206	267.588	297.772		343.569	349.046	298.469		-72.3636	-81.4582	-0.69695		-144.727	-162.916	-2.7878		193.9	-48.859	-37.7436	-20.6607		43.9	-35.7544	14.204	8.20069
44	271.118	267.498	297.775		343.466	348.943	298.467		-72.3483	-81.4445	-0.6929		-144.697	-162.889	-2.7716		194	-49.2459	-38.0619	-20.8897		44	-36.0658	14.2831	8.24635
44.1	271.024	267.409	297.777		343.363	348.84	298.466		-72.3389	-81.4317	-0.68873		-144.678	-162.863	-2.75492		194.1	-49.6331	-38.3819	-21.1287		44.1	-36.3813	14.3571	8.28909
44.2	270.934	267.32	297.78		343.26	348.738	298.464		-72.3259	-81.4176	-0.68356		-144.652	-162.835	-2.73424		194.2	-50.0134	-38.6929	-21.3672		44.2	-36.6912	14.4276	8.3298
44.3	270.846	267.24	297.788		343.156	348.635	298.462		-72.3101	-81.3953	-0.67387		-144.62	-162.791	-2.69548		194.3	-50.3906	-39.0039	-21.5992		44.3	-36.9979	14.5001	8.37165
44.4	270.757	267.157	297.795		343.053	348.532	298.46		-72.296	-81.3746	-0.66442		-144.592	-162.749	-2.65768		194.4	-50.7688	-39.3205	-21.8287		44.4	-37.306	14.5748	8.41479
44.5	270.668	267.071	297.802		342.95	348.429	298.458		-72.2821	-81.3589	-0.65586		-144.564	-162.718	-2.62344		194.5	-51.1446	-39.6388	-22.0567		44.5	-37.6134	14.6494	8.45781
44.6	270.578	266.987	297.809		342.846	348.327	298.456		-72.2685	-81.3401	-0.64679		-144.537	-162.68	-2.58716		194.6	-51.5239	-39.9502	-22.2892		44.6	-37.9211	14.7226	8.50009
44.7	270.488	266.9	297.818		342.743	348.224	298.454		-72.2549	-81.3238	-0.63634		-144.51	-162.648	-2.54536		194.7	-51.9108	-40.257	-22.5408		44.7	-38.2362	14.7889	8.53839
44.8	270.397	266.81	297.827		342.64	348.121	298.452		-72.2424	-81.3112	-0.62552		-144.485	-162.622	-2.50208		194.8	-52.2907	-40.5732	-22.7803		44.8	-38.5481	14.8591	8.57889
44.9	270.308	266.722	297.833		342.537	348.018	298.45		-72.2289	-81.2968	-0.61683		-144.458	-162.594	-2.46732		194.9	-52.6603	-40.8905	-22.9998		44.9	-38.8502	14.9351	8.6228
45	270.221	266.634	297.841		342.433	347.916	298.448		-72.2125	-81.2813	-0.60763		-144.425	-162.563	-2.43052		195	-53.0392	-41.2008	-23.2182		45	-39.1527	15.0156	8.66927
45.1	270.04	266.547	297.845		342.33	347.813	298.446		-72.2895	-81.2659	-0.60133		-144.579	-162.532	-2.40532		195.1	-53.4136	-41.5125	-23.4396		45.1	-39.4552	15.0925	8.71366
45.2	269.953	266.457	297.845		342.227	347.71	298.445		-72.2734	-81.2533	-0.59918		-144.547	-162.507	-2.39672		195.2	-53.7814	-41.8256	-23.6676		45.2	-39.7582	15.163	8.75434
45.3	269.866	266.369	297.846		342.123	347.608	298.443		-72.2577	-81.2385	-0.59714		-144.515	-162.477	-2.38856		195.3	-54.1589	-42.1338	-23.8886		45.3	-40.0604	15.2413	8.79959
45.4	269.777	266.282	297.844		342.02	347.505	298.441		-72.2429	-81.2224	-0.59624		-144.486	-162.445	-2.38496		195.4	-54.5347	-42.4476	-24.097		45.4	-40.3598	15.3259	8.84842
45.5	269.691	266.192	297.842		341.917	347.402	298.439		-72.2263	-81.2101	-0.59722		-144.453	-162.42	-2.38888		195.5	-54.9063	-42.7624	-24.3194		45.5	-40.6627	15.4012	8.89189
45.6	269.605	266.105	297.838		341.814	347.299	298.437		-72.2089	-81.1941	-0.59883		-144.418	-162.388	-2.39532		195.6	-55.2769	-43.0665	-24.5499		45.6	-40.9645	15.471	8.93218
45.7	269.518	266.019	297.836		341.71	347.197	298.435		-72.1925	-81.1775	-0.59893		-144.385	-162.355	-2.39572		195.7	-55.6465	-43.372	-24.7884		45.7	-41.269	15.5361	8.96979
45.8	269.427	265.932	297.835		341.607	347.094	298.433		-72.18	-81.1617	-0.59766		-144.36	-162.323	-2.39064		195.8	-56.0219	-44.0908	-25.0415		45.8	-41.7181	15.6259	9.02162
45.9	269.337	265.848	297.835		341.504	346.991	298.431		-72.1668	-81.1435	-0.5965		-144.334	-162.287	-2.386		195.9	-56.397	-44.3931	-25.2876		45.9	-42.0259	15.6892	9.05818
46	269.251	265.765	297.834		341.4	346.888	298.429		-72.1489	-81.123	-0.59484		-144.298	-162.246	-2.37936		196	-56.7593	-44.7003	-25.5287		46	-42.3294	15.7497	9.0931
46.1	269.164	265.684	297.832		341.297	346.786	298.427		-72.1331	-81.1022	-0.59546		-144.266	-162.204	-2.38184		196.1	-57.1257	-45.0096	-25.7863		46.1	-42.6405	15.8034	9.12413
46.2	269.078	265.596	297.827		341.194	346.683	298.425		-72.1155	-81.0873	-0.5987		-144.231	-162.175	-2.3948		196.2	-57.4952	-45.3133	-26.057		46.2	-42.9552	15.8512	9.15172
46.3	268.996	265.512	297.82		341.091	346.58	298.424		-72.0943	-81.0682	-0.60395		-144.189	-162.136	-2.4158		196.3	-57.8589	-45.6157	-26.3141		46.3	-43.2629	15.9035	9.18187
46.4	268.907	265.434	297.814		340.987	346.478	298.422		-72.0797	-81.044	-0.60744		-144.159	-162.088	-2.42976		196.4	-58.2201	-45.9201	-26.5592		46.4	-43.5664	15.9612	9.21518
46.5	268.816	265.35	297.811		340.884	346.375	298.42		-72.0677	-81.0244	-0.60905		-144.135	-162.049	-2.4362		196.5	-58.5851	-46.2207	-26.7977		46.5	-43.8678	16.0238	9.25135
46.6	268.732	265.264	297.806		340.781	346.272	298.418		-72.0484	-81.0077	-0.61204		-144.097	-162.015	-2.44816		196.6	-58.9564	-46.5199	-27.0096		46.6	-44.162	16.1034	9.29731
46.7	268.648	265.182	297.803		340.677	346.169	298.416		-72.0291	-80.9876	-0.61327		-144.058	-161.975	-2.45308		196.7	-59.3218	-46.8212	-27.2009		46.7	-44.4479	16.1914	9.34812
46.8	268.562	265.099	297.804		340.574	346.067	298.414		-72.0123	-80.9682	-0.60999		-144.025	-161.936	-2.43996		196.8	-59.6872	-47.1298	-27.3806		46.8	-44.7325	16.2861	9.4028
46.9	268.475	265.013	297.803		340.471	345.964	298.412		-71.9958	-80.951	-0.60921		-143.992	-161.902	-2.43684		196.9	-60.0518	-47.4356	-27.5508		46.9	-45.0128	16.3854	9.46012
47	268.39	264.933	297.8		340.367	345.861	298.41		-71.9773	-80.9286	-0.61032		-143.955	-161.857	-2.44128		197	-60.4137	-47.7341	-27.7105		47	-45.2861	16.4885	9.51964
47.1	268.305	264.85	297.8		340.264	345.759	298.408		-71.9594	-80.9082	-0.60829		-143.919	-161.816	-2.43316		197.1	-60.7739	-48.0368	-27.8631		47.1	-45.5579	16.5949	9.58105
47.2	268.217	264.763	297.799		340.161	345.656	298.406		-71.944	-80.8924	-0.60726		-143.888	-161.785	-2.42904		197.2	-61.1414	-48.3363	-28.0197		47.2	-45.8325	16.7022	9.64301
47.3	268.132	264.681	297.802		340.058	345.553	298.405		-71.9257	-80.8723	-0.60284		-143.851	-161.745	-2.41136		197.3	-61.4995	-48.6341	-28.1718		47.3	-46.1018	16.8075	9.70382
47.4	268.049	264.6	297.807		339.954	345.45	298.403		-71.9054	-80.8504	-0.59554		-143.811	-161.701	-2.38216		197.4	-61.8492	-48.9337	-28.3355		47.4	-46.3728	16.903	9.75894
47.5	267.965	264.518	297.81		339.851	345.348	298.401		-71.8856	-80.8293	-0.59036		-143.771	-161.659	-2.36144		197.5	-62.2111	-49.2336	-28.5092		47.5	-46.6513	16.9987	9.8142
47.6	267.881	264.437	297.817		339.748	345.245	298.399		-71.8671	-80.8079	-0.58217		-143.734	-161.616	-2.32868		197.6	-62.571	-49.5318	-28.6734		47.6	-46.9254	17.0984	9.87178
47.7	267.797	264.355	297.828		339.644	345.142	298.397		-71.8472	-80.7875	-0.56883		-143.694	-161.575	-2.27532		197.7	-62.9235	-49.8279	-28.8295		47.7	-47.1936	17.199	9.92983
47.8	267.715	264.273	297.843		339.541	345.039	298.395		-71.8265	-80.7659	-0.55186		-143.653	-161.532	-2.20744		197.8	-63.2837	-50.1288	-28.9962		47.8	-47.4696	17.2977	9.98684
47.9	267.63	264.191	297.858		339.438	344.937	298.393		-71.8081	-80.7457	-0.5355		-143.616	-161.491	-2.142		197.9	-63.6463	-50.4284	-29.1709		47.9	-47.7485	17.3932	10.042
48	267.545	264.108	297.869		339.335	344.834	298.391		-71.7896	-80.7257	-0.52216		-143.579	-161.451	-2.08864		198	-64.0012	-50.7147	-29.3452		48	-48.0204	17.4844	10.0946
48.1	267.462	264.027	297.879		339.231	344.731	298.389		-71.769	-80.7042	-0.50996		-143.538	-161.408	-2.03984		198.1	-64.351	-51.0077	-29.5118		48.1	-48.2902	17.5778	10.1486
48.2	267.38	263.946	297.886		339.128	344.629	298.387		-71.7476	-80.6822	-0.50102		-143.495	-161.364	-2.00408		198.2	-64.7042	-51.3131	-29.6835		48.2	-48.567	17.6711	10.2024
48.3	267.297	263.865	297.888		339.025	344.526	298.385		-71.7276	-80.6612	-0.49722		-143.455	-161.322	-1.98888		198.3	-65.0616	-51.6096	-29.8663		48.3	-48.8458	17.7597	10.2536
48.4	267.215	263.782	297.887		338.921	344.423	298.384		-71.7062	-80.6407	-0.49658		-143.412	-161.281	-1.98632		198.4	-65.4152	-51.9036	-30.0466		48.4	-49.1218	17.8477	10.3044
48.5	267.132	263.705	297.886		338.818	344.32	298.382		-71.6862	-80.6158	-0.49555		-143.372	-161.232	-1.9822		198.5	-65.7656	-52.1979	-30.2368		48.5	-49.4001	17.9289	10.3512
48.6	267.047	263.624	297.886		338.715	344.218	298.38		-71.6682	-80.5934	-0.49402		-143.336	-161.187	-1.97608		198.6	-66.1147	-52.4909	-30.4312		48.6	-49.6789	18.0072	10.3965
48.7	266.965	263.541	297.886		338.612	344.115	298.378		-71.6463	-80.5738	-0.49174		-143.293	-161.148	-1.96696		198.7	-66.4669	-52.7849	-30.623		48.7	-49.9583	18.0884	10.4433
48.8	266.885	263.461	297.887		338.508	344.012	298.376		-71.6233	-80.5511	-0.48857		-143.247	-161.102	-1.95428		198.8	-66.8205	-53.0765	-30.8223		48.8	-50.2398	18.166	10.4881
48.9	266.807	263.382	297.888		338.405	343.909	298.374		-71.5983	-80.5278	-0.48566		-143.197	-161.056	-1.94264		198.9	-67.1692	-53.3684	-31.0277		48.9	-50.5218	18.2381	10.5298
49	266.726	263.302	297.889		338.302	343.807	298.372		-71.5756	-80.5047	-0.48312		-143.151	-161.009	-1.93248		199	-67.5179	-53.6568	-31.2401		49	-50.8049	18.3063	10.5691
49.1	266.643	263.222	297.886		338.198	343.704	298.37		-71.5556	-80.482	-0.48423		-143.111	-160.964	-1.93692		199.1	-67.8639	-53.9449	-31.4661		49.1	-51.0916	18.3659	10.6035
49.2	266.563	263.144	297.883		338.095	343.601	298.368		-71.5321	-80.4569	-0.48521		-143.064	-160.914	-1.94084		199.2	-68.2043	-54.2383	-31.6865		49.2	-51.3763	18.4263	10.6384
49.3	266.483	263.066	297.883		337.992	343.499	298.366		-71.5087	-80.4324	-0.48343		-143.017	-160.865	-1.93372		199.3	-68.5568	-54.5302	-31.909		49.3	-51.6653	18.4911	10.6759
49.4	266.402	262.985	297.881		337.889	343.396	298.364		-71.4866	-80.4113	-0.48379		-142.973	-160.823	-1.93516		199.4	-68.9097	-54.8165	-32.1314		49.4	-51.9525	18.5557	10.7131
49.5	266.323	262.905	297.882		337.785	343.293	298.363		-71.4626	-80.3882	-0.481		-142.925	-160.776	-1.924		199.5	-69.2501	-55.1036	-32.3448		49.5	-52.2328	18.6194	10.7499
49.6	266.245	262.826	297.887		337.682	343.19	298.361		-71.4366	-80.3644	-0.47394		-142.873	-160.729	-1.89576		199.6	-69.6002	-55.3966	-32.5522		49.6	-52.5163	18.6912	10.7914
49.7	266.167	262.745	297.89		337.579	343.088	298.359		-71.4119	-80.3428	-0.46865		-142.824	-160.686	-1.8746		199.7	-69.9541	-55.6857	-32.7486		49.7	-52.7961	18.7703	10.8371
49.8	266.09	262.665	297.892		337.475	342.985	298.357		-71.3857	-80.3195	-0.46498		-142.771	-160.639	-1.85992		199.8	-70.2972	-55.9696	-32.9258		49.8	-53.0642	18.8544	10.8856
49.9	266.014	262.589	297.896		337.372	342.882	298.355		-71.3579	-80.2928	-0.45943		-142.716	-160.586	-1.83772		199.9	-70.6349	-56.2553	-33.0955		49.9	-53.3285	18.9401	10.935
50	265.942	262.516	297.899		337.269	342.779	298.353		-71.3271	-80.263	-0.45426		-142.654	-160.526	-1.81704		200	-70.9753	-56.5445	-33.2642		50	-53.5946	19.0278	10.9857
50.1	265.877	262.438	297.902		337.166	342.677	298.351		-71.2887	-80.2383	-0.44921		-142.577	-160.477	-1.79684		200.1	-71.3143	-56.8284	-33.4334		50.1	-53.8587	19.1143	11.0356
50.2	265.816	262.361	297.906		337.062	342.574	298.349		-71.2462	-80.2127	-0.44303		-142.492	-160.425	-1.77212		200.2	-71.6546	-57.1144	-33.6036		50.2	-54.1242	19.201	11.0857
50.3	265.749	262.287	297.907		336.959	342.471	298.347		-71.2095	-80.1839	-0.44037		-142.419	-160.368	-1.76148		200.3	-71.9989	-57.4043	-33.7752		50.3	-54.3928	19.2889	11.1365
50.4	265.67	262.21	297.906		336.856	342.369	298.345		-71.1854	-80.1585	-0.43922		-142.371	-160.317	-1.75688		200.4	-72.3413	-57.6878	-33.963		50.4	-54.6641	19.367	11.1815
50.5	265.584	262.133	297.907		336.752	342.266	298.343		-71.168	-80.1332	-0.43631		-142.336	-160.266	-1.74524		200.5	-72.6817	-57.9693	-34.1433		50.5	-54.9315	19.448	11.2283
50.6	265.502	262.055	297.907		336.649	342.163	298.342		-71.1473	-80.1077	-0.4344		-142.295	-160.215	-1.7376		200.6	-73.0138	-58.2484	-34.3331		50.6	-55.1984	19.5199	11.2698
50.7	265.415	261.978	297.905		336.546	342.06	298.34		-71.1306	-80.0826	-0.43426		-142.261	-160.165	-1.73704		200.7	-73.3469	-58.5282	-34.537		50.7	-55.4707	19.5848	11.3073
50.8	265.32	261.899	297.905		336.443	341.958	298.338		-71.1225	-80.0585	-0.43297		-142.245	-160.117	-1.73188		200.8	-73.689	-58.8073	-34.7353		50.8	-55.7439	19.6567	11.3488
50.9	265.223	261.821	297.907		336.339	341.855	298.336		-71.1167	-80.0335	-0.42893		-142.233	-160.067	-1.71572		200.9	-74.0262	-59.0832	-34.9432		50.9	-56.0175	19.7211	11.386
51	265.119	261.744	297.912		336.236	341.752	298.334		-71.117	-80.0085	-0.422		-142.234	-160.017	-1.688		201	-74.3639	-59.3623	-35.1636		51	-56.2966	19.7791	11.4195
51.1	265.016	261.667	297.916		336.133	341.649	298.332		-71.1167	-79.9828	-0.41607		-142.233	-159.966	-1.66428		201.1	-74.7067	-59.6466	-35.3891		51.1	-56.5808	19.8373	11.4531
51.2	264.92	261.59	297.921		336.029	341.547	298.33		-71.1093	-79.9563	-0.40939		-142.219	-159.913	-1.63756		201.2	-75.0408	-59.9333	-35.604		51.2	-56.8594	19.8973	11.4877
51.3	264.831	261.513	297.929		335.926	341.444	298.328		-71.0952	-79.9306	-0.3992		-142.19	-159.861	-1.5968		201.3	-75.3764	-60.2193	-35.8079		51.3	-57.1345	19.9638	11.5261
51.4	264.748	261.437	297.937		335.823	341.341	298.326		-71.0749	-79.9043	-0.38938		-142.15	-159.809	-1.55752		201.4	-75.715	-60.4974	-35.9956		51.4	-57.4027	20.0397	11.5699
51.5	264.666	261.361	297.942		335.72	341.239	298.324		-71.0541	-79.8781	-0.38282		-142.108	-159.756	-1.53128		201.5	-76.0491	-60.7751	-36.1704		51.5	-57.6649	20.1205	11.6166
51.6	264.586	261.282	297.945		335.616	341.136	298.323		-71.0308	-79.8541	-0.37778		-142.062	-159.708	-1.51112		201.6	-76.3791	-61.0566	-36.3587		51.6	-57.9315	20.1924	11.6581
51.7	264.508	261.208	297.946		335.513	341.033	298.321		-71.0054	-79.8252	-0.37424		-142.011	-159.65	-1.49696		201.7	-76.7053	-61.3367	-36.5459		51.7	-58.196	20.2631	11.6989
51.8	264.43	261.133	297.944		335.41	340.93	298.319		-70.9794	-79.7972	-0.37484		-141.959	-159.594	-1.49936		201.8	-77.0432	-61.6165	-36.7202		51.8	-58.4599	20.346	11.7468
51.9	264.356	261.055	297.94		335.306	340.828	298.317		-70.9505	-79.773	-0.37707		-141.901	-159.546	-1.50828		201.9	-77.3756	-61.8914	-36.8914		51.9	-58.7195	20.4277	11.7939
52	264.282	260.98	297.938		335.203	340.725	298.315		-70.9213	-79.7452	-0.37718		-141.843	-159.49	-1.50872		202	-77.698	-62.1635	-37.0616		52	-58.9743	20.5051	11.8386
52.1	264.211	260.907	297.937		335.1	340.622	298.313		-70.8887	-79.7154	-0.37565		-141.777	-159.431	-1.5026		202.1	-78.0262	-62.446	-37.2298		52.1	-59.234	20.587	11.8859
52.2	264.139	260.833	297.937		334.997	340.519	298.311		-70.8572	-79.6866	-0.37399		-141.714	-159.373	-1.49596		202.2	-78.3551	-62.7269	-37.3818		52.2	-59.4879	20.6778	11.9383
52.3	264.066	260.758	297.937		334.893	340.417	298.309		-70.8277	-79.659	-0.37172		-141.655	-159.318	-1.48688		202.3	-78.6823	-62.9948	-37.534		52.3	-59.737	20.7667	11.9897
52.4	263.991	260.683	297.938		334.79	340.314	298.307		-70.7987	-79.6309	-0.36968		-141.597	-159.262	-1.47872		202.4	-79.0081	-63.2677	-37.7057		52.4	-59.9938	20.8449	12.0348
52.5	263.918	260.533	297.935		334.687	340.211	298.305		-70.7683	-79.6781	-0.37016		-141.537	-159.356	-1.48064		202.5	-79.3395	-63.5454	-37.8834		52.5	-60.2561	20.9229	12.0798
52.6	263.847	260.459	297.931		334.583	340.109	298.303		-70.7364	-79.6498	-0.37215		-141.473	-159.3	-1.4886		202.6	-79.6685	-63.8147	-38.0642		52.6	-60.5158	20.9974	12.1229
52.7	263.774	260.385	297.929		334.48	340.006	298.302		-70.7061	-79.6209	-0.37263		-141.412	-159.242	-1.49052		202.7	-79.9887	-64.0792	-38.2338		52.7	-60.7673	21.0735	12.1668
52.8	263.702	260.309	297.927		334.377	339.903	298.3		-70.6749	-79.5945	-0.3726		-141.35	-159.189	-1.4904		202.8	-80.3149	-64.3486	-38.4016		52.8	-61.0217	21.1538	12.2131
52.9	263.626	260.23	297.923		334.274	339.8	298.298		-70.6472	-79.57	-0.37472		-141.294	-159.14	-1.49888		202.9	-80.6462	-64.62	-38.5778		52.9	-61.2813	21.232	12.2583
53	263.55	260.157	297.919		334.17	339.698	298.296		-70.62	-79.5406	-0.37633		-141.24	-159.081	-1.50532		203	-80.9693	-64.8901	-38.757		53	-61.5388	21.3047	12.3003
53.1	263.478	260.085	297.915		334.067	339.595	298.294		-70.5885	-79.5095	-0.37894		-141.177	-159.019	-1.51576		203.1	-81.2892	-65.1598	-38.9488		53.1	-61.7993	21.3693	12.3376
53.2	263.406	260.009	297.911		333.964	339.492	298.292		-70.5573	-79.4828	-0.3808		-141.115	-158.966	-1.5232		203.2	-81.6119	-65.4326	-39.1487		53.2	-62.0644	21.431	12.3732
53.3	263.334	259.936	297.911		333.86	339.39	298.29		-70.5265	-79.454	-0.3789		-141.053	-158.908	-1.5156		203.3	-81.9349	-65.7061	-39.348		53.3	-62.3297	21.4933	12.4092
53.4	263.26	259.865	297.909		333.757	339.287	298.288		-70.4966	-79.4217	-0.37963		-140.993	-158.843	-1.51852		203.4	-82.2572	-65.9727	-39.5584		53.4	-62.5961	21.5487	12.4412
53.5	263.185	259.79	297.903		333.654	339.184	298.286		-70.4692	-79.3941	-0.38362		-140.938	-158.788	-1.53448		203.5	-82.5799	-66.2414	-39.7944		53.5	-62.8719	21.5909	12.4655
53.6	263.105	259.714	297.899		333.551	339.081	298.284		-70.4452	-79.3671	-0.38586		-140.89	-158.734	-1.54344		203.6	-82.9005	-66.5146	-40.0355		53.6	-63.1502	21.6297	12.4879
53.7	263.028	259.643	297.897		333.447	338.979	298.282		-70.4193	-79.3357	-0.38534		-140.839	-158.671	-1.54136		203.7	-83.2177	-66.778	-40.2625		53.7	-63.4194	21.6737	12.5133
53.8	262.953	259.572	297.897		333.344	338.876	298.281		-70.3912	-79.3043	-0.38368		-140.782	-158.609	-1.53472		203.8	-83.5338	-67.0408	-40.4794		53.8	-63.6846	21.7225	12.5415
53.9	262.875	259.498	297.896		333.241	338.773	298.279		-70.3653	-79.2748	-0.38303		-140.731	-158.55	-1.53212		203.9	-83.8568	-67.3098	-40.6858		53.9	-63.9508	21.7806	12.5751
54	262.799	259.425	297.894		333.137	338.67	298.277		-70.3387	-79.2451	-0.38301		-140.677	-158.49	-1.53204		204	-84.1788	-67.5767	-40.873		54	-64.2095	21.8483	12.6141
54.1	262.726	259.353	297.895		333.034	338.568	298.275		-70.3083	-79.2148	-0.38009		-140.617	-158.43	-1.52036		204.1	-84.491	-67.8443	-41.0568		54.1	-64.4641	21.9135	12.6518
54.2	262.654	259.281	297.897		332.931	338.465	298.273		-70.2764	-79.1841	-0.37568		-140.553	-158.368	-1.50272		204.2	-84.8068	-68.1134	-41.2642		54.2	-64.7281	21.9678	12.6831
54.3	262.579	259.206	297.899		332.828	338.362	298.271		-70.2484	-79.1558	-0.37239		-140.497	-158.312	-1.48956		204.3	-85.1284	-68.3799	-41.4716		54.3	-64.9933	22.0246	12.7159
54.4	262.505	259.134	297.898		332.724	338.26	298.269		-70.2196	-79.1255	-0.37136		-140.439	-158.251	-1.48544		204.4	-85.4459	-68.6469	-41.6664		54.4	-65.253	22.0862	12.7515
54.5	262.431	259.066	297.899		332.621	338.157	298.267		-70.19	-79.0907	-0.36857		-140.38	-158.181	-1.47428		204.5	-85.7578	-68.9086	-41.8632		54.5	-65.5099	22.1438	12.7847
54.6	262.358	258.996	297.898		332.518	338.054	298.265		-70.1595	-79.0583	-0.36692		-140.319	-158.117	-1.46768		204.6	-86.0736	-69.1703	-42.0535		54.6	-65.7658	22.2067	12.821
54.7	262.285	258.926	297.897		332.414	337.951	298.263		-70.1292	-79.0257	-0.36677		-140.258	-158.051	-1.46708		204.7	-86.389	-69.4334	-42.2282		54.7	-66.0169	22.2777	12.8621
54.8	262.212	258.857	297.899		332.311	337.849	298.261		-70.0987	-78.9912	-0.36247		-140.197	-157.982	-1.44988		204.8	-86.7012	-69.6913	-42.3994		54.8	-66.264	22.3489	12.9031
54.9	262.14	258.786	297.903		332.208	337.746	298.26		-70.0679	-78.9596	-0.35693		-140.136	-157.919	-1.42772		204.9	-87.0128	-69.9579	-42.5752		54.9	-66.5153	22.418	12.943
55	262.066	258.71	297.906		332.105	337.643	298.258		-70.0384	-78.9327	-0.3515		-140.077	-157.865	-1.406		205	-87.3234	-70.2259	-42.7519		55	-66.7671	22.4861	12.9824
55.1	261.992	258.637	297.911		332.001	337.54	298.256		-70.009	-78.9034	-0.34432		-140.018	-157.807	-1.37728		205.1	-87.6374	-70.4848	-42.9286		55.1	-67.0169	22.5552	13.0223
55.2	261.918	258.567	297.919		331.898	337.438	298.254		-69.9797	-78.8703	-0.3345		-139.959	-157.741	-1.338		205.2	-87.9549	-70.7417	-43.1094		55.2	-67.2686	22.6236	13.0617
55.3	261.845	258.496	297.924		331.795	337.335	298.252		-69.9493	-78.8389	-0.32845		-139.899	-157.678	-1.3138		205.3	-88.2661	-71.0034	-43.2906		55.3	-67.52	22.6892	13.0996
55.4	261.772	258.425	297.924		331.691	337.232	298.25		-69.9192	-78.8075	-0.32578		-139.838	-157.615	-1.30312		205.4	-88.5749	-71.2683	-43.4648		55.4	-67.7693	22.7577	13.1391
55.5	261.703	258.355	297.925		331.588	337.13	298.248		-69.8855	-78.7743	-0.32351		-139.771	-157.549	-1.29404		205.5	-88.8813	-71.5258	-43.6396		55.5	-68.0156	22.8242	13.1776
55.6	261.636	258.284	297.926		331.485	337.027	298.246		-69.8491	-78.7428	-0.32047		-139.698	-157.486	-1.28188		205.6	-89.1859	-71.7789	-43.8188		55.6	-68.2612	22.8872	13.2139
55.7	261.567	258.211	297.927		331.382	336.924	298.244		-69.8145	-78.7133	-0.31755		-139.629	-157.427	-1.2702		205.7	-89.4964	-72.0382	-43.9955		55.7	-68.51	22.9547	13.2529
55.8	261.496	258.14	297.926		331.278	336.821	298.242		-69.7825	-78.681	-0.31627		-139.565	-157.362	-1.26508		205.8	-89.8052	-72.3009	-44.1658		55.8	-68.7573	23.0252	13.2936
55.9	261.425	258.074	297.927		331.175	336.719	298.241		-69.7501	-78.6446	-0.31311		-139.5	-157.289	-1.25244		205.9	-90.1095	-72.5585	-44.3269		55.9	-68.9983	23.098	13.3357
56	261.354	258.006	297.928		331.072	336.616	298.239		-69.7174	-78.6101	-0.31095		-139.435	-157.22	-1.2438		206	-90.4194	-72.8147	-44.4986		56	-69.2442	23.1677	13.3759
56.1	261.281	257.936	297.925		330.968	336.513	298.237		-69.6874	-78.5774	-0.31168		-139.375	-157.155	-1.24672		206.1	-90.7289	-73.0719	-44.6784		56.1	-69.493	23.2329	13.4135
56.2	261.21	257.87	297.923		330.865	336.41	298.235		-69.6547	-78.5407	-0.31204		-139.309	-157.081	-1.24816		206.2	-91.0269	-73.3277	-44.8576		56.2	-69.7374	23.2931	13.4483
56.3	261.141	257.805	297.923		330.762	336.308	298.233		-69.6205	-78.5032	-0.3095		-139.241	-157.006	-1.238		206.3	-91.3281	-73.5835	-45.0388		56.3	-69.9835	23.3537	13.4832
56.4	261.072	257.736	297.922		330.659	336.205	298.231		-69.5863	-78.469	-0.3091		-139.173	-156.938	-1.2364		206.4	-91.64	-73.8393	-45.2231		56.4	-70.2342	23.4175	13.5201
56.5	261.007	257.665	297.921		330.555	336.102	298.229		-69.5486	-78.4371	-0.30783		-139.097	-156.874	-1.23132		206.5	-91.9447	-74.091	-45.4039		56.5	-70.4798	23.4796	13.5559
56.6	260.944	257.593	297.925		330.452	336	298.227		-69.5078	-78.4066	-0.30253		-139.016	-156.813	-1.21012		206.6	-92.2427	-74.3385	-45.5736		56.6	-70.7182	23.5442	13.5933
56.7	260.88	257.52	297.928		330.349	335.897	298.225		-69.4682	-78.3764	-0.2976		-138.936	-156.753	-1.1904		206.7	-92.5484	-74.5926	-45.7438		56.7	-70.9616	23.6126	13.6328
56.8	260.814	257.445	297.934		330.245	335.794	298.223		-69.4314	-78.3488	-0.28955		-138.863	-156.698	-1.1582		206.8	-92.8544	-74.8515	-45.9124		56.8	-71.2061	23.6823	13.673
56.9	260.745	257.365	297.942		330.142	335.691	298.221		-69.3973	-78.3263	-0.27922		-138.795	-156.653	-1.11688		206.9	-93.1545	-75.106	-46.0802		56.9	-71.4469	23.7495	13.7118
57	260.676	257.281	297.948		330.039	335.589	298.22		-69.3626	-78.3077	-0.27141		-138.725	-156.615	-1.08564		207	-93.4519	-75.359	-46.2614		57	-71.6908	23.8081	13.7456
57.1	260.606	257.191	297.952		329.935	335.486	298.218		-69.3297	-78.2947	-0.2656		-138.659	-156.589	-1.0624		207.1	-93.7499	-75.6148	-46.4426		57.1	-71.9358	23.8673	13.7798
57.2	260.534	257.099	297.956		329.832	335.383	298.216		-69.2987	-78.2843	-0.25956		-138.597	-156.569	-1.03824		207.2	-94.0507	-75.8679	-46.6109		57.2	-72.1765	23.9344	13.8185
57.3	260.46	257.012	297.958		329.729	335.28	298.214		-69.2688	-78.2687	-0.25539		-138.538	-156.537	-1.02156		207.3	-94.3498	-76.1199	-46.7795		57.3	-72.4164	24.0004	13.8566
57.4	260.383	256.923	297.959		329.626	335.178	298.212		-69.2422	-78.2545	-0.25323		-138.484	-156.509	-1.01292		207.4	-94.6531	-76.3708	-46.9548		57.4	-72.6596	24.0648	13.8938
57.5	260.306	256.832	297.957		329.522	335.075	298.21		-69.2161	-78.243	-0.25346		-138.432	-156.486	-1.01384		207.5	-94.956	-76.6225	-47.131		57.5	-72.9031	24.1285	13.9306
57.6	260.23	256.749	297.953		329.419	334.972	298.208		-69.1889	-78.2238	-0.25532		-138.378	-156.448	-1.02128		207.6	-95.2558	-76.8735	-47.3158		57.6	-73.1483	24.1861	13.9639
57.7	260.155	256.674	297.948		329.316	334.87	298.206		-69.1606	-78.196	-0.25781		-138.321	-156.392	-1.03124		207.7	-95.5507	-77.1196	-47.501		57.7	-73.3904	24.2409	13.9955
57.8	260.081	256.599	297.944		329.212	334.767	298.204		-69.1317	-78.1676	-0.2598		-138.263	-156.335	-1.0392		207.8	-95.8463	-77.373	-47.6858		57.8	-73.635	24.2969	14.0278
57.9	260.004	256.526	297.944		329.109	334.664	298.202		-69.1053	-78.1378	-0.25839		-138.211	-156.276	-1.03356		207.9	-96.1388	-77.6222	-47.8646		57.9	-73.8752	24.3543	14.0609
58	259.925	256.458	297.942		329.006	334.561	298.2		-69.0806	-78.1036	-0.25799		-138.161	-156.207	-1.03196		208	-96.4306	-77.8627	-48.0343		58	-74.1092	24.4155	14.0963
58.1	259.851	256.391	297.939		328.903	334.459	298.199		-69.0518	-78.068	-0.25936		-138.104	-156.136	-1.03744		208.1	-96.7265	-78.1078	-48.207		58.1	-74.3471	24.4774	14.132
58.2	259.778	256.325	297.94		328.799	334.356	298.197		-69.0214	-78.0311	-0.25657		-138.043	-156.062	-1.02628		208.2	-97.0228	-78.3591	-48.3722		58.2	-74.5847	24.544	14.1705
58.3	259.706	256.266	297.942		328.696	334.253	298.195		-68.9903	-77.987	-0.25252		-137.981	-155.974	-1.01008		208.3	-97.3212	-78.6087	-48.5353		58.3	-74.8217	24.6124	14.21
58.4	259.635	256.215	297.941		328.593	334.151	298.193		-68.9575	-77.9353	-0.25137		-137.915	-155.871	-1.00548		208.4	-97.6147	-78.851	-48.702		58.4	-75.0559	24.6762	14.2468
58.5	259.568	256.163	297.94		328.489	334.048	298.191		-68.9215	-77.8848	-0.2506		-137.843	-155.77	-1.0024		208.5	-97.9097	-79.0967	-48.8657		58.5	-75.2907	24.7425	14.2851
58.6	259.501	256.107	297.938		328.386	333.945	298.189		-68.8851	-77.838	-0.25132		-137.77	-155.676	-1.00528		208.6	-98.2018	-79.3491	-49.0343		58.6	-75.5284	24.8054	14.3214
[truncated: 2,415 more rows]
