# Supplementary material for: Flavodiiron-mediated O2 photoreduction at photosystem I acceptor-side provides photoprotection to conifer thylakoids in early spring
Source: Nat Commun. 2023 Jun 3;14:3210. doi: 10.1038/s41467-023-38938-z (PMC10239515; doi:10.1038/s41467-023-38938-z)
Supplement: Supplementary file 7 — Source Data [file 41467_2023_38938_MOESM7_ESM.zip › Raw data files/Supplementary figure 5/Supplementary Fig 5a, b.xlsx]

## Sheet: Raw_Baseline_ROI norm_Avg_SD
Time (s)	S1	S2	S3	ES1	ES2	ES3		Time (s)	S1	S2	S3	ES1	ES2	ES3		Time (s)	S1	S2	S3	ES1	ES2	ES3		Time (s)	S1	S2	S3	ES1	ES2	ES3		Time (s)	S1	S2	S3	ES1	ES2	ES3		Time (s)	Avg S	SD	Avg ES	SD
Raw records								Baseline								Baseline corrected data								Baseline corrected data from region of interest								Region of interest normalised between 0 to 1 and FR off time set to 0								ROI of S1-S3 and ES1-ES3 averaged - Source data for Supplementary 5a
0.005	-0.2277	0.0238	-0.0394	-0.0126	-0.2522	-0.0219		0.005	-0.24433	-0.00604	-0.07258	-0.02519	-0.0186	-0.01749		0.005	0.01663	0.02984	0.03318	0.01259	-0.2336	-0.00441		390.005	1.56843	1.60746	1.94828	0.70294	0.72643	0.41526		-14.995	0.99611	0.99229	0.9945	0.9947	0.99475	0.99857		-14.995	0.9943	0.00191	0.99601	0.00222
0.02	-0.2291	0.0238	-0.0502	-0.0189	-0.2551	-0.0237		0.02	-0.24499	-0.00648	-0.07343	-0.02525	-0.01863	-0.01802		0.02	0.01589	0.03028	0.02323	0.00635	-0.23647	-0.00568		390.02	1.56783	1.61396	1.94976	0.70691	0.7304	0.41485		-14.98	0.99573	0.99623	0.99525	1	1	0.99763		-14.98	0.99665	0.00206	0.99357	0.00598
0.035	-0.2303	0.0248	-0.0552	-0.0176	-0.2574	-0.0253		0.035	-0.24565	-0.00692	-0.07429	-0.02531	-0.01866	-0.01855		0.035	0.01535	0.03172	0.01909	0.00771	-0.23874	-0.00675		390.035	1.56783	1.61446	1.94635	0.70038	0.72387	0.41465		-14.965	0.99573	0.99653	0.99352	0.99129	0.99136	0.99716		-14.965	0.99403	0.00251	0.99643	0.000401828
0.05	-0.2363	0.0208	-0.0528	-0.0209	-0.2541	-0.0261		0.05	-0.24631	-0.00736	-0.07514	-0.02537	-0.01869	-0.01908		0.05	0.01001	0.02816	0.02234	0.00447	-0.23541	-0.00702		390.05	1.57052	1.61165	1.94773	0.70425	0.72774	0.41434		-14.95	0.9974	0.99483	0.99422	0.99645	0.99648	0.99646		-14.95	0.99483	0.00257	0.99116	0.00177
0.065	-0.236	0.0175	-0.0525	-0.0252	-0.2533	-0.0267		0.065	-0.24697	-0.0078	-0.07599	-0.02543	-0.01873	-0.01961		0.065	0.01097	0.0253	0.02349	0.00023	-0.23457	-0.00709		390.065	1.56922	1.61655	1.94662	0.70422	0.72771	0.41223		-14.935	0.99659	0.9978	0.99366	0.99641	0.99644	0.99163		-14.935	0.99587	0.00061099	0.99123	0.000291846
0.08	-0.2381	0.0167	-0.0542	-0.0219	-0.2527	-0.0295		0.08	-0.24763	-0.00823	-0.07685	-0.0255	-0.01876	-0.02014		0.08	0.00953	0.02493	0.02265	0.0036	-0.23394	-0.00936		390.08	1.56832	1.61545	1.94531	0.70359	0.72708	0.41302		-14.92	0.99603	0.99713	0.99299	0.99557	0.99561	0.99345		-14.92	0.99639	0.0021	0.98882	0.00306
0.095	-0.2392	0.0201	-0.0587	-0.0151	-0.2534	-0.0287		0.095	-0.24829	-0.00867	-0.0777	-0.02556	-0.01879	-0.02067		0.095	0.00909	0.02877	0.019	0.01046	-0.23461	-0.00803		390.095	1.57171	1.61574	1.94539	0.70286	0.72635	0.41282		-14.905	0.99814	0.99731	0.99304	0.9946	0.99464	0.99297		-14.905	0.99678	0.00222	0.99061	0.00377
0.11	-0.2397	0.019	-0.0609	-0.0155	-0.2537	-0.0297		0.11	-0.24896	-0.0091	-0.07856	-0.02562	-0.01883	-0.0212		0.11	0.00926	0.0281	0.01766	0.01012	-0.23487	-0.0085		390.11	1.57471	1.61344	1.94718	0.70283	0.72632	0.41391		-14.89	1	0.99592	0.99394	0.99456	0.9946	0.99547		-14.89	0.99593	0.00146	0.99334	0.00363
0.125	-0.243	0.01	-0.0589	-0.0157	-0.2541	-0.0299		0.125	-0.24962	-0.00954	-0.07941	-0.02568	-0.01886	-0.02174		0.125	0.00662	0.01954	0.02051	0.00998	-0.23524	-0.00816		390.125	1.57241	1.61504	1.94826	0.7047	0.72819	0.41		-14.875	0.99857	0.99688	0.99449	0.99705	0.99707	0.98653		-14.875	0.99449	0.00103	0.98639	0.00645
0.14	-0.2437	0.0066	-0.0623	-0.0113	-0.2592	-0.0317		0.14	-0.25028	-0.00997	-0.08027	-0.02574	-0.01889	-0.02227		0.14	0.00658	0.01657	0.01797	0.01444	-0.24031	-0.00943		390.14	1.5697	1.61493	1.95345	0.70347	0.72696	0.4117		-14.86	0.99689	0.99682	0.99712	0.99541	0.99544	0.9904		-14.86	0.99563	0.00201	0.9868	0.00284
0.155	-0.243	0.0073	-0.0624	-0.0109	-0.2617	-0.0329		0.155	-0.25094	-0.0104	-0.08112	-0.0258	-0.01892	-0.0228		0.155	0.00794	0.0177	0.01872	0.0149	-0.24278	-0.0101		390.155	1.5704	1.61373	1.95053	0.70224	0.72573	0.41179		-14.845	0.99732	0.99609	0.99564	0.99377	0.99382	0.99061		-14.845	0.99495	0.00232	0.98434	0.00608
0.17	-0.2424	0.0075	-0.0633	-0.0114	-0.2566	-0.0313		0.17	-0.2516	-0.01083	-0.08197	-0.02586	-0.01896	-0.02333		0.17	0.0092	0.01833	0.01867	0.01446	-0.23764	-0.00797		390.17	1.5652	1.61403	1.95082	0.69931	0.7228	0.41298		-14.83	0.9941	0.99627	0.99579	0.98986	0.98994	0.99334		-14.83	0.99421	0.00196	0.99068	0.000288806
0.185	-0.2393	0.0084	-0.067	-0.0216	-0.2614	-0.0312		0.185	-0.25226	-0.01126	-0.08283	-0.02592	-0.01899	-0.02386		0.185	0.01296	0.01966	0.01583	0.00432	-0.24241	-0.00734		390.185	1.57129	1.61482	1.94421	0.70198	0.72547	0.41297		-14.815	0.99788	0.99675	0.99243	0.99342	0.99347	0.99333		-14.815	0.99575	0.00145	0.987	0.00305
0.2	-0.2388	0.0083	-0.0628	-0.0194	-0.2617	-0.0347		0.2	-0.25292	-0.01169	-0.08368	-0.02598	-0.01902	-0.02439		0.2	0.01412	0.01999	0.02088	0.00658	-0.24268	-0.01031		390.2	1.57389	1.61202	1.94669	0.70235	0.72583	0.41267		-14.8	0.99949	0.99506	0.99369	0.99392	0.99396	0.99262		-14.8	0.9956	0.00142	0.98598	0.000493415
0.215	-0.2424	0.0054	-0.0646	-0.024	-0.2659	-0.0352		0.215	-0.25358	-0.01212	-0.08454	-0.02604	-0.01906	-0.02492		0.215	0.01118	0.01752	0.01994	0.00204	-0.24684	-0.01028		390.215	1.57229	1.61371	1.94368	0.70042	0.7239	0.41366		-14.785	0.9985	0.99608	0.99217	0.99134	0.99141	0.99489		-14.785	0.99646	0.00256	0.98896	0.00365
0.23	-0.2429	0.0044	-0.0655	-0.0208	-0.2638	-0.0358		0.23	-0.25424	-0.01255	-0.08539	-0.0261	-0.01909	-0.02545		0.23	0.01134	0.01695	0.01989	0.0053	-0.24471	-0.01035		390.23	1.57078	1.61071	1.94376	0.70259	0.72607	0.41365		-14.77	0.99756	0.99426	0.99221	0.99424	0.99428	0.99488		-14.77	0.99503	0.00262	0.98863	0.00442
0.245	-0.2425	0.0042	-0.065	-0.0194	-0.2635	-0.034		0.245	-0.25491	-0.01298	-0.08625	-0.02616	-0.01912	-0.02598		0.245	0.01241	0.01718	0.02125	0.00676	-0.24438	-0.00802		390.245	1.56898	1.61051	1.94225	0.70446	0.72794	0.41414		-14.755	0.99644	0.99414	0.99144	0.99673	0.99675	0.996		-14.755	0.99354	0.00256	0.98301	0.000217294
0.26	-0.245	0.0046	-0.0711	-0.0159	-0.2645	-0.0347		0.26	-0.25557	-0.0134	-0.0871	-0.02622	-0.01915	-0.02652		0.26	0.01057	0.018	0.016	0.01032	-0.24535	-0.00818		390.26	1.56997	1.6102	1.94353	0.69803	0.72151	0.41354		-14.74	0.99706	0.99396	0.99209	0.98815	0.98824	0.99461		-14.74	0.99432	0.00168	0.98238	0.00335
0.275	-0.2466	0.0031	-0.0738	-0.019	-0.2651	-0.0377		0.275	-0.25623	-0.01383	-0.08795	-0.02628	-0.01919	-0.02705		0.275	0.00963	0.01693	0.01415	0.00728	-0.24591	-0.01065		390.275	1.56867	1.6114	1.94582	0.6964	0.71988	0.41483		-14.725	0.99625	0.99468	0.99325	0.98598	0.98609	0.99757		-14.725	0.99472	0.00132	0.98204	0.00314
0.29	-0.2478	0.0035	-0.0775	-0.0198	-0.2666	-0.0383		0.29	-0.25689	-0.01426	-0.08881	-0.02634	-0.01922	-0.02758		0.29	0.00909	0.01776	0.01131	0.00654	-0.24738	-0.01072		390.29	1.57087	1.6084	1.94151	0.70037	0.72385	0.41442		-14.71	0.99762	0.99286	0.99107	0.99127	0.99134	0.99664		-14.71	0.99498	0.00206	0.99041	0.00165
0.305	-0.2481	0.0038	-0.0844	-0.0159	-0.2634	-0.0382		0.305	-0.25755	-0.01468	-0.08966	-0.02639	-0.01925	-0.02811		0.305	0.00945	0.01848	0.00526	0.01049	-0.24415	-0.01009		390.305	1.57076	1.60959	1.94029	0.69624	0.71972	0.41221		-14.695	0.99755	0.99359	0.99045	0.98576	0.98587	0.99159		-14.695	0.99487	0.00258	0.98303	0.00167
0.32	-0.2505	0.0038	-0.0854	-0.015	-0.2652	-0.038		0.32	-0.25821	-0.0151	-0.09052	-0.02645	-0.01929	-0.02864		0.32	0.00771	0.0189	0.00512	0.01145	-0.24591	-0.00936		390.32	1.56856	1.61069	1.94118	0.70451	0.72799	0.4127		-14.68	0.99618	0.99425	0.9909	0.9968	0.99681	0.99271		-14.68	0.99693	0.000578639	0.9842	0.00308
0.335	-0.2507	-0.0019	-0.0844	-0.0155	-0.2612	-0.0385		0.335	-0.25887	-0.01553	-0.09137	-0.02651	-0.01932	-0.02917		0.335	0.00817	0.01363	0.00697	0.01101	-0.24188	-0.00933		390.335	1.56856	1.60989	1.94156	0.70158	0.72506	0.4123		-14.665	0.99618	0.99376	0.9911	0.99289	0.99294	0.99178		-14.665	0.99548	0.00353	0.98228	0.00537
0.35	-0.2516	0.0021	-0.0865	-0.0151	-0.2663	-0.0398		0.35	-0.25953	-0.01595	-0.09223	-0.02657	-0.01935	-0.0297		0.35	0.00793	0.01805	0.00573	0.01147	-0.24695	-0.0101		390.35	1.56625	1.61008	1.94285	0.70115	0.72463	0.41369		-14.65	0.99475	0.99388	0.99175	0.99231	0.99237	0.99497		-14.65	0.99535	0.00136	0.98152	0.00429
0.365	-0.2571	0	-0.091	-0.0179	-0.2665	-0.0411		0.365	-0.26019	-0.01637	-0.09308	-0.02663	-0.01938	-0.03023		0.365	0.00309	0.01637	0.00208	0.00873	-0.24712	-0.01087		390.365	1.56935	1.61378	1.94313	0.69942	0.7229	0.41288		-14.635	0.99667	0.99612	0.99189	0.99001	0.99008	0.99312		-14.635	0.99532	0.00252	0.98469	0.00508
0.38	-0.259	-0.0045	-0.0864	-0.0112	-0.2672	-0.0405		0.38	-0.26086	-0.01679	-0.09393	-0.02669	-0.01942	-0.03077		0.38	0.00186	0.01229	0.00753	0.01549	-0.24778	-0.00973		390.38	1.56655	1.61558	1.94582	0.70179	0.72527	0.41307		-14.62	0.99493	0.99721	0.99325	0.99317	0.99321	0.99356		-14.62	0.99703	0.000484787	0.9815	0.00433
0.395	-0.2574	-0.0017	-0.0879	-0.0148	-0.2673	-0.0408		0.395	-0.26152	-0.01721	-0.09479	-0.02674	-0.01945	-0.0313		0.395	0.00412	0.01551	0.00689	0.01194	-0.24785	-0.0095		390.395	1.56984	1.61117	1.94971	0.69846	0.72194	0.41437		-14.605	0.99698	0.99454	0.99522	0.98872	0.98881	0.99652		-14.605	0.99598	0.000518227	0.98222	0.00705
0.41	-0.2609	-0.0054	-0.0898	-0.0184	-0.2678	-0.0413		0.41	-0.26218	-0.01763	-0.09564	-0.0268	-0.01948	-0.03183		0.41	0.00128	0.01223	0.00584	0.0084	-0.24832	-0.00947		390.41	1.57194	1.61117	1.94699	0.70253	0.72601	0.41286		-14.59	0.99828	0.99454	0.99385	0.99415	0.99419	0.99307		-14.59	0.99344	0.000638895	0.97633	0.00717
0.425	-0.2605	-0.0057	-0.0895	-0.016	-0.269	-0.0422		0.425	-0.26284	-0.01805	-0.0965	-0.02686	-0.01952	-0.03236		0.425	0.00234	0.01235	0.007	0.01086	-0.24948	-0.00984		390.425	1.57044	1.61147	1.94788	0.7018	0.72528	0.41215		-14.575	0.99735	0.99472	0.99429	0.99318	0.99322	0.99145		-14.575	0.99388	0.00148	0.98449	0.0012
0.44	-0.2607	-0.0071	-0.0922	-0.0149	-0.2675	-0.0418		0.44	-0.2635	-0.01846	-0.09735	-0.02692	-0.01955	-0.03289		0.44	0.0028	0.01136	0.00515	0.01202	-0.24795	-0.00891		390.44	1.57003	1.61486	1.94656	0.70427	0.72775	0.40884		-14.56	0.9971	0.99678	0.99363	0.99648	0.99649	0.98388		-14.56	0.99516	0.00197	0.97997	0.00428
0.455	-0.2615	-0.0076	-0.0925	-0.0132	-0.2686	-0.0427		0.455	-0.26416	-0.01888	-0.09821	-0.02697	-0.01958	-0.03342		0.455	0.00266	0.01128	0.00571	0.01377	-0.24902	-0.00928		390.455	1.56763	1.61346	1.94685	0.69924	0.72272	0.40984		-14.545	0.9956	0.99593	0.99377	0.98976	0.98983	0.98615		-14.545	0.99358	0.00101	0.97819	0.00668
0.47	-0.263	-0.0056	-0.0965	-0.0133	-0.2731	-0.0398		0.47	-0.26482	-0.01929	-0.09906	-0.02703	-0.01961	-0.03395		0.47	0.00182	0.01369	0.00256	0.01373	-0.25349	-0.00585		390.47	1.56522	1.61325	1.95063	0.69831	0.72179	0.41173		-14.53	0.99411	0.9958	0.99569	0.98852	0.9886	0.99048		-14.53	0.99443	0.000817921	0.97796	0.00196
0.485	-0.2589	-0.0065	-0.0935	-0.0209	-0.2716	-0.0431		0.485	-0.26666	-0.01971	-0.09746	-0.02709	-0.01965	-0.03223		0.485	0.00776	0.01321	0.00396	0.00619	-0.25195	-0.01087		390.485	1.56712	1.61435	1.95122	0.70058	0.72405	0.41192		-14.515	0.99529	0.99647	0.99599	0.99155	0.99161	0.99092		-14.515	0.99573	0.000448849	0.98397	0.00402
0.5	-0.2639	-0.01	-0.0965	-0.0136	-0.2725	-0.0429		0.5	-0.26742	-0.02012	-0.09608	-0.02714	-0.01968	-0.0306		0.5	0.00352	0.01012	-0.00042	0.01354	-0.25282	-0.0123		390.5	1.56642	1.61405	1.9518	0.69645	0.71992	0.41221		-14.5	0.99485	0.99629	0.99628	0.98604	0.98614	0.99159		-14.5	0.99533	0.000624349	0.98046	0.00428
0.515	-0.2632	-0.0088	-0.098	-0.0148	-0.2738	-0.0439		0.515	-0.26819	-0.02054	-0.09476	-0.0272	-0.01971	-0.02907		0.515	0.00499	0.01174	-0.00324	0.0124	-0.25409	-0.01483		390.515	1.56421	1.61324	1.94699	0.69912	0.72259	0.41201		-14.485	0.99349	0.9958	0.99385	0.9896	0.98967	0.99112		-14.485	0.99282	0.00146	0.97556	0.00632
0.53	-0.2654	-0.0086	-0.0944	-0.008	-0.2726	-0.0438		0.53	-0.26896	-0.02095	-0.09349	-0.02726	-0.01974	-0.02765		0.53	0.00356	0.01235	-0.00091	0.01926	-0.25286	-0.01615		390.53	1.56521	1.61454	1.94688	0.69749	0.72096	0.4104		-14.47	0.9941	0.99658	0.99379	0.98743	0.98752	0.98744		-14.47	0.99327	0.00169	0.97932	0.00306
0.545	-0.2722	-0.0126	-0.0964	-0.011	-0.2761	-0.0456		0.545	-0.26972	-0.02136	-0.09227	-0.02731	-0.01978	-0.02631		0.545	-0.00248	0.00876	-0.00413	0.01631	-0.25632	-0.01929		390.545	1.56731	1.61324	1.94326	0.70206	0.72553	0.41159		-14.455	0.9954	0.99579	0.99196	0.99353	0.99356	0.99017		-14.455	0.9936	0.00069488	0.97604	0.00347
0.56	-0.2657	-0.0119	-0.098	-0.0082	-0.275	-0.0456		0.56	-0.27048	-0.02177	-0.09111	-0.02737	-0.01981	-0.02508		0.56	0.00478	0.00987	-0.00689	0.01917	-0.25519	-0.02052		390.56	1.5663	1.61323	1.94605	0.70223	0.7257	0.40988		-14.44	0.99478	0.99579	0.99337	0.99375	0.99378	0.98626		-14.44	0.99228	0.000619782	0.97859	0.00565
0.575	-0.2673	-0.0121	-0.1003	-0.0065	-0.2716	-0.0455		0.575	-0.27125	-0.02218	-0.09	-0.02743	-0.01984	-0.02393		0.575	0.00395	0.01008	-0.0103	0.02093	-0.25176	-0.02157		390.575	1.5689	1.61363	1.94483	0.6989	0.72237	0.41048		-14.425	0.99639	0.99603	0.99275	0.98931	0.98938	0.98761		-14.425	0.9933	0.00212	0.97512	0.00246
0.59	-0.2691	-0.0079	-0.1012	-0.0144	-0.2699	-0.0439		0.59	-0.27201	-0.02259	-0.08894	-0.02748	-0.01988	-0.02288		0.59	0.00291	0.01469	-0.01226	0.01308	-0.25002	-0.02102		390.59	1.5699	1.61663	1.94902	0.70107	0.72454	0.40947		-14.41	0.99701	0.99785	0.99487	0.9922	0.99225	0.98531		-14.41	0.99172	0.0023	0.96944	0.01051
0.605	-0.2705	-0.0148	-0.111	-0.0173	-0.2721	-0.0454		0.605	-0.27277	-0.023	-0.08794	-0.02754	-0.01991	-0.02192		0.605	0.00227	0.0082	-0.02306	0.01024	-0.25219	-0.02348		390.605	1.57069	1.61642	1.9471	0.69974	0.72321	0.40946		-14.395	0.99751	0.99773	0.9939	0.99043	0.99049	0.98529		-14.395	0.99229	0.000539215	0.97204	0.00604
0.62	-0.2685	-0.0129	-0.1132	-0.0177	-0.2743	-0.0456		0.62	-0.27352	-0.02341	-0.08698	-0.02759	-0.01994	-0.02105		0.62	0.00502	0.01051	-0.02622	0.00989	-0.25436	-0.02455		390.62	1.57239	1.61692	1.95099	0.69821	0.72168	0.41055		-14.38	0.99856	0.99803	0.99587	0.98839	0.98846	0.98779		-14.38	0.99288	0.00252	0.9694	0.00737
0.635	-0.2712	-0.0144	-0.1149	-0.0209	-0.2761	-0.043		0.635	-0.27428	-0.02382	-0.08608	-0.02765	-0.01997	-0.02026		0.635	0.00308	0.00942	-0.02882	0.00675	-0.25613	-0.02274		390.635	1.57458	1.61741	1.94807	0.69778	0.72125	0.40785		-14.365	0.99992	0.99833	0.99439	0.98781	0.98789	0.98159		-14.365	0.9924	0.00185	0.97441	0.01343
0.65	-0.2725	-0.016	-0.1141	-0.0211	-0.2754	-0.0427		0.65	-0.27504	-0.02422	-0.08523	-0.0277	-0.02001	-0.01956		0.65	0.00254	0.00822	-0.02887	0.0066	-0.25539	-0.02314		390.65	1.57428	1.61601	1.94576	0.69625	0.71972	0.41294		-14.35	0.99973	0.99748	0.99322	0.98577	0.98587	0.99325		-14.35	0.99363	0.00289	0.9788	0.00434
0.665	-0.273	-0.0124	-0.1155	-0.0183	-0.2767	-0.0454		0.665	-0.27579	-0.02463	-0.08442	-0.02776	-0.02004	-0.01894		0.665	0.00279	0.01223	-0.03108	0.00946	-0.25666	-0.02646		390.665	1.56958	1.61451	1.95105	0.69582	0.71929	0.41223		-14.335	0.99681	0.99656	0.9959	0.9852	0.9853	0.99163		-14.335	0.99242	0.00168	0.97342	0.0083
0.68	-0.2747	-0.0161	-0.1152	-0.0143	-0.2769	-0.0455		0.68	-0.27655	-0.02503	-0.08367	-0.02781	-0.02007	-0.01841		0.68	0.00185	0.00893	-0.03153	0.01351	-0.25683	-0.02709		390.68	1.57107	1.616	1.94833	0.69879	0.72226	0.41282		-14.32	0.99774	0.99747	0.99452	0.98916	0.98923	0.99299		-14.32	0.99559	0.00107	0.97689	0.00737
0.695	-0.2776	-0.0193	-0.1151	-0.016	-0.2765	-0.0456		0.695	-0.2773	-0.02544	-0.08297	-0.02787	-0.02011	-0.01795		0.695	-0.0003	0.00614	-0.03213	0.01187	-0.25639	-0.02765		390.695	1.57307	1.6124	1.94822	0.70266	0.72613	0.40982		-14.305	0.99898	0.99529	0.99447	0.99432	0.99435	0.9861		-14.305	0.99355	0.0019	0.97401	0.0017
0.71	-0.2758	-0.0212	-0.1158	-0.0206	-0.2741	-0.0488		0.71	-0.27805	-0.02584	-0.08231	-0.02792	-0.02014	-0.01757		0.71	0.00225	0.00464	-0.03349	0.00732	-0.25396	-0.03123		390.71	1.57137	1.6156	1.9493	0.69943	0.7229	0.41071		-14.29	0.99792	0.99722	0.99502	0.99001	0.99007	0.98814		-14.29	0.99389	0.0017	0.97191	0.00742
0.725	-0.2766	-0.0176	-0.1168	-0.0188	-0.278	-0.0486		0.725	-0.2788	-0.02624	-0.0817	-0.02798	-0.02017	-0.01727		0.725	0.0022	0.00864	-0.0351	0.00918	-0.25783	-0.03133		390.725	1.57306	1.61519	1.94809	0.7017	0.72516	0.4098		-14.275	0.99898	0.99698	0.9944	0.99304	0.99307	0.98607		-14.275	0.99595	0.00117	0.97088	0.00881
0.74	-0.2801	-0.0203	-0.1234	-0.0175	-0.2776	-0.049		0.74	-0.27955	-0.02664	-0.08114	-0.02803	-0.0202	-0.01705		0.74	-0.00055	0.00634	-0.04226	0.01053	-0.2574	-0.03195		390.74	1.57236	1.61399	1.94767	0.69587	0.71933	0.41119		-14.26	0.99854	0.99625	0.99419	0.98526	0.98536	0.98925		-14.26	0.99561	0.00357	0.97413	0.00597
0.755	-0.2828	-0.0247	-0.1219	-0.0199	-0.2779	-0.0503		0.755	-0.2803	-0.02704	-0.08063	-0.02809	-0.02024	-0.0169		0.755	-0.0025	0.00234	-0.04127	0.00819	-0.25766	-0.0334		390.755	1.56865	1.61239	1.94766	0.69854	0.722	0.41179		-14.245	0.99624	0.99528	0.99418	0.98883	0.98889	0.99061		-14.245	0.99462	0.00229	0.97918	0.00426
0.77	-0.2769	-0.025	-0.1213	-0.025	-0.2717	-0.0523		0.77	-0.28105	-0.02745	-0.08016	-0.02814	-0.02027	-0.01682		0.77	0.00415	0.00245	-0.04114	0.00314	-0.25143	-0.03548		390.77	1.56995	1.61238	1.94644	0.70021	0.72367	0.41338		-14.23	0.99705	0.99528	0.99357	0.99105	0.9911	0.99425		-14.23	0.99344	0.00334	0.98039	0.00641
0.785	-0.2806	-0.0217	-0.1217	-0.0243	-0.2698	-0.0509		0.785	-0.28179	-0.02784	-0.07974	-0.02819	-0.0203	-0.01681		0.785	0.00119	0.00614	-0.04196	0.00389	-0.2495	-0.03409		390.785	1.57275	1.61578	1.94423	0.70328	0.72674	0.41137		-14.215	0.99878	0.99733	0.99245	0.99515	0.99516	0.98966		-14.215	0.99325	0.00136	0.97627	0.00817
0.8	-0.281	-0.0227	-0.1199	-0.0203	-0.2682	-0.0534		0.8	-0.28254	-0.02824	-0.07937	-0.02825	-0.02034	-0.01687		0.8	0.00154	0.00554	-0.04053	0.00795	-0.24786	-0.03653		390.8	1.57224	1.62017	1.94471	0.70055	0.72401	0.41176		-14.2	0.99847	1	0.99269	0.99151	0.99155	0.99056		-14.2	0.99344	0.00266	0.97578	0.00252
0.815	-0.2811	-0.0223	-0.1238	-0.0216	-0.2712	-0.0528		0.815	-0.28328	-0.02864	-0.07904	-0.0283	-0.02037	-0.017		0.815	0.00218	0.00634	-0.04476	0.0067	-0.25083	-0.0358		390.815	1.57064	1.61727	1.9456	0.70442	0.72788	0.41086		-14.185	0.99747	0.99824	0.99314	0.99667	0.99667	0.98848		-14.185	0.99457	0.00199	0.97934	0.00633
0.83	-0.2803	-0.0241	-0.1258	-0.017	-0.2723	-0.0567		0.83	-0.28402	-0.02904	-0.07876	-0.02836	-0.0204	-0.01719		0.83	0.00372	0.00494	-0.04704	0.01136	-0.2519	-0.03951		390.83	1.57114	1.61197	1.94689	0.70629	0.72975	0.41035		-14.17	0.99778	0.99502	0.99379	0.99917	0.99914	0.98732		-14.17	0.99393	0.00262	0.97098	0.00863
0.845	-0.2828	-0.0227	-0.1267	-0.0194	-0.2717	-0.0544		0.845	-0.28477	-0.02943	-0.07851	-0.02841	-0.02043	-0.01745		0.845	0.00197	0.00673	-0.04819	0.00901	-0.25127	-0.03695		390.845	1.56913	1.61536	1.94787	0.70316	0.72662	0.41124		-14.155	0.99654	0.99708	0.99429	0.99499	0.995	0.98936		-14.155	0.9951	0.00192	0.97118	0.00937
0.86	-0.2864	-0.0247	-0.1283	-0.0204	-0.2794	-0.0528		0.86	-0.28551	-0.02983	-0.07832	-0.02846	-0.02047	-0.01777		0.86	-0.00089	0.00513	-0.04998	0.00806	-0.25893	-0.03503		390.86	1.56883	1.61606	1.94876	0.70033	0.72379	0.41113		-14.14	0.99635	0.99751	0.99474	0.99121	0.99125	0.98911		-14.14	0.99506	0.00163	0.97199	0.01192
0.875	-0.288	-0.0279	-0.1319	-0.0189	-0.2831	-0.0519		0.875	-0.28624	-0.03023	-0.07816	-0.02851	-0.0205	-0.01814		0.875	-0.00176	0.00233	-0.05374	0.00961	-0.2626	-0.03376		390.875	1.56912	1.61556	1.95054	0.6998	0.72326	0.41123		-14.125	0.99653	0.9972	0.99565	0.9905	0.99055	0.98933		-14.125	0.99414	0.0019	0.96917	0.01522
0.89	-0.2873	-0.0285	-0.1335	-0.0173	-0.2822	-0.0558		0.89	-0.28698	-0.03062	-0.07805	-0.02857	-0.02053	-0.01858		0.89	-0.00032	0.00212	-0.05545	0.01127	-0.26167	-0.03722		390.89	1.56692	1.61345	1.95533	0.70297	0.72643	0.41172		-14.11	0.99517	0.99592	0.99807	0.99473	0.99474	0.99045		-14.11	0.99282	0.00214	0.96723	0.01217
0.905	-0.2873	-0.0289	-0.1327	-0.0188	-0.2827	-0.0549		0.905	-0.28772	-0.03101	-0.07798	-0.02862	-0.02057	-0.01908		0.905	0.00042	0.00211	-0.05472	0.00982	-0.26213	-0.03582		390.905	1.56542	1.61195	1.94941	0.70064	0.7241	0.41021		-14.095	0.99423	0.99501	0.99507	0.99162	0.99166	0.987		-14.095	0.99433	0.00152	0.9684	0.00901
0.92	-0.2876	-0.0301	-0.1328	-0.0172	-0.2827	-0.0551		0.92	-0.28845	-0.03141	-0.07795	-0.02867	-0.0206	-0.01963		0.92	0.00085	0.00131	-0.05485	0.01147	-0.2621	-0.03547		390.92	1.56541	1.61254	1.9475	0.70131	0.72476	0.4096		-14.08	0.99423	0.99537	0.9941	0.99252	0.99255	0.98561		-14.08	0.99208	0.00177	0.96448	0.01167
0.935	-0.292	-0.0301	-0.1387	-0.0215	-0.2835	-0.0554		0.935	-0.28919	-0.0318	-0.07797	-0.02873	-0.02063	-0.02023		0.935	-0.00281	0.0017	-0.06073	0.00723	-0.26287	-0.03517		390.935	1.56751	1.61654	1.95188	0.69438	0.71783	0.41009		-14.065	0.99553	0.9978	0.99632	0.98327	0.98338	0.98674		-14.065	0.99361	0.000913033	0.96428	0.00949
0.95	-0.2897	-0.0344	-0.1374	-0.0205	-0.2873	-0.0565		0.95	-0.28992	-0.03219	-0.07802	-0.02878	-0.02066	-0.02089		0.95	0.00022	-0.00221	-0.05938	0.00828	-0.26664	-0.03561		390.95	1.56611	1.61304	1.94917	0.69585	0.7193	0.41259		-14.05	0.99466	0.99567	0.99495	0.98523	0.98532	0.99244		-14.05	0.9917	0.00265	0.96897	0.00676
0.965	-0.2884	-0.0321	-0.1383	-0.0191	-0.2879	-0.0558		0.965	-0.29065	-0.03258	-0.07812	-0.02883	-0.0207	-0.0216		0.965	0.00225	0.00048	-0.06018	0.00973	-0.2672	-0.0342		390.965	1.5645	1.61303	1.94705	0.69362	0.71707	0.41328		-14.035	0.99366	0.99567	0.99388	0.98226	0.98237	0.99403		-14.035	0.99286	0.00346	0.96367	0.00997
0.98	-0.2911	-0.0283	-0.1395	-0.021	-0.2874	-0.0565		0.98	-0.29139	-0.03297	-0.07825	-0.02888	-0.02073	-0.02236		0.98	0.00029	0.00467	-0.06125	0.00788	-0.26667	-0.03414		390.98	1.5637	1.61373	1.94934	0.69289	0.71634	0.41357		-14.02	0.99317	0.99609	0.99504	0.98128	0.9814	0.9947		-14.02	0.99322	0.00349	0.97101	0.00513
0.995	-0.2925	-0.0297	-0.1397	-0.0175	-0.286	-0.0574		0.995	-0.29212	-0.03336	-0.07842	-0.02893	-0.02076	-0.02316		0.995	-0.00038	0.00366	-0.06128	0.01143	-0.26524	-0.03424		390.995	1.56419	1.61513	1.94713	0.69426	0.71771	0.41196		-14.005	0.99347	0.99694	0.99391	0.98311	0.98321	0.99102		-14.005	0.99435	0.00244	0.96822	0.00795
1.01	-0.2927	-0.0311	-0.1408	-0.018	-0.2858	-0.0602		1.01	-0.29284	-0.03374	-0.07863	-0.02898	-0.02079	-0.02401		1.01	0.00014	0.00264	-0.06217	0.01098	-0.26501	-0.03619		391.01	1.56569	1.61232	1.94961	0.69662	0.72008	0.41346		-13.99	0.9944	0.99524	0.99517	0.98627	0.98635	0.99443		-13.99	0.99361	0.00232	0.9679	0.00706
1.025	-0.2941	-0.032	-0.1431	-0.0189	-0.2878	-0.0606		1.025	-0.29357	-0.03413	-0.07888	-0.02904	-0.02164	-0.02491		1.025	-0.00053	0.00213	-0.06422	0.01014	-0.26616	-0.03569		391.025	1.56439	1.61272	1.9463	0.69449	0.71795	0.41205		-13.975	0.99359	0.99548	0.99349	0.98343	0.98353	0.99121		-13.975	0.99289	0.00317	0.96923	0.00877
1.04	-0.2992	-0.0345	-0.1441	-0.0148	-0.2883	-0.0605		1.04	-0.2943	-0.03452	-0.07917	-0.02909	-0.02167	-0.02585		1.04	-0.0049	2e-05	-0.06493	0.01429	-0.26663	-0.03465		391.04	1.56798	1.61291	1.94558	0.69416	0.71762	0.41424		-13.96	0.99583	0.9956	0.99313	0.98299	0.98309	0.99623		-13.96	0.99373	0.00213	0.96307	0.01425
1.055	-0.2999	-0.0346	-0.1397	-0.0152	-0.291	-0.0604		1.055	-0.29502	-0.0349	-0.0795	-0.02914	-0.0217	-0.02682		1.055	-0.00488	0.0003	-0.0602	0.01394	-0.2693	-0.03358		391.055	1.56788	1.61501	1.94637	0.69223	0.71569	0.41223		-13.945	0.99576	0.99687	0.99353	0.98041	0.98054	0.99163		-13.945	0.99267	0.000639271	0.96499	0.01064
1.07	-0.2954	-0.0357	-0.1429	-0.0173	-0.291	-0.0599		1.07	-0.29575	-0.03529	-0.07986	-0.02919	-0.02173	-0.02784		1.07	0.00035	-0.00041	-0.06304	0.01189	-0.26927	-0.03206		391.07	1.56538	1.61451	1.94715	0.6976	0.72106	0.41243		-13.93	0.99421	0.99656	0.99393	0.98758	0.98764	0.99207		-13.93	0.99151	0.0012	0.96604	0.00249
1.085	-0.2961	-0.0373	-0.1407	-0.014	-0.2895	-0.0589		1.085	-0.29647	-0.03567	-0.08025	-0.02924	-0.02176	-0.0289		1.085	0.00037	-0.00163	-0.06045	0.01524	-0.26774	-0.03		391.085	1.56537	1.6171	1.94904	0.69547	0.71893	0.41142		-13.915	0.9942	0.99814	0.99488	0.98473	0.98482	0.98977		-13.915	0.9921	0.00235	0.96207	0.01077
1.1	-0.3009	-0.035	-0.1425	-0.0173	-0.2921	-0.0595		1.1	-0.29719	-0.03606	-0.08069	-0.02929	-0.02179	-0.02999		1.1	-0.00371	0.00106	-0.06181	0.01199	-0.27031	-0.02951		391.1	1.56177	1.6146	1.94782	0.69414	0.71759	0.41011		-13.9	0.99197	0.99662	0.99427	0.98296	0.98306	0.98677		-13.9	0.99313	0.00313	0.96822	0.00547
1.115	-0.3028	-0.0305	-0.1458	-0.0202	-0.2928	-0.06		1.115	-0.29791	-0.03644	-0.08116	-0.02934	-0.02182	-0.03111		1.115	-0.00489	0.00594	-0.06464	0.00914	-0.27098	-0.02889		391.115	1.56286	1.614	1.95051	0.69381	0.71726	0.4111		-13.885	0.99265	0.99625	0.99563	0.98252	0.98262	0.98905		-13.885	0.99325	0.00242	0.96526	0.00912
1.13	-0.2997	-0.0368	-0.146	-0.0179	-0.2903	-0.0639		1.13	-0.29863	-0.03682	-0.08166	-0.02939	-0.02185	-0.03227		1.13	-0.00107	2e-05	-0.06434	0.01149	-0.26845	-0.03163		391.13	1.56616	1.61439	1.94959	0.69278	0.71623	0.409		-13.87	0.99469	0.99649	0.99516	0.98114	0.98126	0.98422		-13.87	0.99351	0.00381	0.96754	0.0102
1.145	-0.3032	-0.0354	-0.1475	-0.018	-0.2914	-0.0618		1.145	-0.29935	-0.0372	-0.0822	-0.02944	-0.02188	-0.03346		1.145	-0.00385	0.0018	-0.0653	0.01144	-0.26952	-0.02834		391.145	1.56806	1.61369	1.94838	0.68995	0.7134	0.41139		-13.855	0.99587	0.99607	0.99455	0.97737	0.97751	0.9897		-13.855	0.99223	0.00278	0.96953	0.00469
1.16	-0.3056	-0.0366	-0.1482	-0.0189	-0.291	-0.0619		1.16	-0.30007	-0.03758	-0.08277	-0.02949	-0.02191	-0.03468		1.16	-0.00553	0.00098	-0.06543	0.01059	-0.26909	-0.02722		391.16	1.56835	1.61608	1.95196	0.69182	0.71527	0.41128		-13.84	0.99605	0.99752	0.99637	0.97986	0.97999	0.98945		-13.84	0.99226	0.00265	0.96574	0.00832
1.175	-0.3046	-0.0367	-0.1508	-0.0205	-0.2909	-0.061		1.175	-0.30079	-0.03796	-0.08337	-0.02954	-0.02194	-0.03593		1.175	-0.00381	0.00126	-0.06743	0.00904	-0.26896	-0.02507		391.175	1.56825	1.61608	1.94795	0.69049	0.71394	0.41147		-13.825	0.99599	0.99752	0.99433	0.97809	0.97822	0.98989		-13.825	0.99123	0.00171	0.97246	0.00778
1.19	-0.305	-0.0412	-0.1519	-0.0195	-0.2922	-0.061		1.19	-0.3015	-0.03834	-0.08401	-0.02959	-0.02197	-0.0372		1.19	-0.0035	-0.00286	-0.06789	0.01009	-0.27023	-0.0238		391.19	1.56494	1.61338	1.94653	0.68896	0.71241	0.41186		-13.81	0.99394	0.99588	0.99361	0.97604	0.9762	0.99079		-13.81	0.99037	0.00105	0.96934	0.00887
1.205	-0.3063	-0.043	-0.153	-0.0209	-0.2964	-0.0629		1.205	-0.30222	-0.03872	-0.08468	-0.02964	-0.022	-0.0385		1.205	-0.00408	-0.00428	-0.06832	0.00874	-0.2744	-0.0244		391.205	1.56414	1.61677	1.94672	0.69313	0.71658	0.41216		-13.795	0.99344	0.99794	0.99371	0.98161	0.98172	0.99146		-13.795	0.99192	0.000871418	0.96597	0.01081
1.22	-0.3084	-0.0397	-0.1533	-0.0223	-0.2972	-0.0639		1.22	-0.30293	-0.0391	-0.08538	-0.02969	-0.02203	-0.03982		1.22	-0.00547	-0.0006	-0.06792	0.00739	-0.27517	-0.02408		391.22	1.56354	1.61327	1.94771	0.6897	0.71315	0.41255		-13.78	0.99307	0.99581	0.99421	0.97703	0.97718	0.99236		-13.78	0.99101	0.00152	0.96987	0.01001
1.235	-0.3114	-0.0401	-0.1533	-0.0258	-0.2926	-0.0634		1.235	-0.30364	-0.03948	-0.08611	-0.02974	-0.02207	-0.04116		1.235	-0.00776	-0.00062	-0.06719	0.00394	-0.27053	-0.02224		391.235	1.56523	1.61486	1.94939	0.69197	0.71542	0.41414		-13.765	0.99412	0.99678	0.99506	0.98006	0.98018	0.996		-13.765	0.99111	0.00137	0.96336	0.00919
1.25	-0.3148	-0.0417	-0.1553	-0.0222	-0.2938	-0.062		1.25	-0.30435	-0.03985	-0.08688	-0.02979	-0.0221	-0.04252		1.25	-0.01045	-0.00185	-0.06842	0.00759	-0.2717	-0.01948		391.25	1.56113	1.61356	1.94938	0.69324	0.71669	0.41323		-13.75	0.99157	0.99599	0.99505	0.98175	0.98186	0.99393		-13.75	0.99231	0.00114	0.96092	0.01042
1.265	-0.3117	-0.0401	-0.1532	-0.0206	-0.2946	-0.0616		1.265	-0.30506	-0.04023	-0.08767	-0.02984	-0.02213	-0.0439		1.265	-0.00664	0.00013	-0.06553	0.00924	-0.27247	-0.0177		391.265	1.56363	1.61466	1.94706	0.69251	0.71595	0.41283		-13.735	0.99312	0.99666	0.99388	0.98078	0.98089	0.99299		-13.735	0.99177	0.000940285	0.96402	0.01112
1.28	-0.3097	-0.0391	-0.1558	-0.0253	-0.2917	-0.0643		1.28	-0.30577	-0.0406	-0.08849	-0.02989	-0.02215	-0.04529		1.28	-0.00393	0.0015	-0.06731	0.00459	-0.26955	-0.01901		391.28	1.56212	1.61355	1.94825	0.69588	0.71932	0.41172		-13.72	0.99219	0.99599	0.99448	0.98527	0.98535	0.99046		-13.72	0.99106	0.00293	0.9648	0.00663
1.295	-0.308	-0.0404	-0.1566	-0.0232	-0.2961	-0.0638		1.295	-0.30648	-0.04098	-0.08935	-0.02994	-0.02218	-0.0467		1.295	-0.00152	0.00058	-0.06725	0.00674	-0.27392	-0.0171		391.295	1.56202	1.61575	1.95003	0.69835	0.72179	0.41251		-13.705	0.99212	0.99732	0.99539	0.98857	0.98861	0.99227		-13.705	0.99026	0.00266	0.95416	0.0162
1.31	-0.3057	-0.0417	-0.1606	-0.0187	-0.2968	-0.064		1.31	-0.30718	-0.04135	-0.09023	-0.02999	-0.02221	-0.04813		1.31	0.00148	-0.00035	-0.07037	0.01129	-0.27459	-0.01587		391.31	1.56071	1.61165	1.94972	0.69632	0.71976	0.4118		-13.69	0.99131	0.99483	0.99523	0.98586	0.98593	0.99065		-13.69	0.99036	0.00235	0.95606	0.00785
1.325	-0.307	-0.0389	-0.1577	-0.0178	-0.2963	-0.0658		1.325	-0.30789	-0.04172	-0.09114	-0.03004	-0.02224	-0.04956		1.325	0.00089	0.00282	-0.06656	0.01224	-0.27406	-0.01624		391.325	1.56201	1.61334	1.9491	0.70049	0.72393	0.412		-13.675	0.99212	0.99586	0.99492	0.99142	0.99144	0.99109		-13.675	0.99078	0.00292	0.95735	0.00752
1.34	-0.3073	-0.0425	-0.1601	-0.0208	-0.2985	-0.0663		1.34	-0.30859	-0.04209	-0.09207	-0.03008	-0.02227	-0.05101		1.34	0.00129	-0.00041	-0.06803	0.00928	-0.27623	-0.01529		391.34	1.56041	1.61354	1.94849	0.69796	0.7214	0.41099		-13.66	0.99112	0.99598	0.9946	0.98805	0.98809	0.98878		-13.66	0.99045	0.0035	0.95118	0.01619
1.355	-0.3092	-0.0431	-0.1658	-0.0202	-0.2962	-0.0664		1.355	-0.30929	-0.04246	-0.09304	-0.03013	-0.0223	-0.05246		1.355	9e-05	-0.00064	-0.07276	0.00993	-0.2739	-0.01394		391.355	1.5645	1.61103	1.94707	0.69473	0.71817	0.41068		-13.645	0.99366	0.99446	0.99389	0.98374	0.98382	0.98808		-13.645	0.98885	0.00193	0.95452	0.01134
1.37	-0.3093	-0.0424	-0.165	-0.0167	-0.2988	-0.0684		1.37	-0.31	-0.04283	-0.09403	-0.03018	-0.02233	-0.05392		1.37	0.0007	0.00043	-0.07097	0.01348	-0.27647	-0.01448		391.37	1.5644	1.61693	1.94686	0.7002	0.72364	0.41097		-13.63	0.9936	0.99803	0.99378	0.99103	0.99105	0.98875		-13.63	0.98999	0.00281	0.95477	0.01553
1.385	-0.3111	-0.0439	-0.1669	-0.0207	-0.2964	-0.0663		1.385	-0.3107	-0.0432	-0.09505	-0.03023	-0.02236	-0.05538		1.385	-0.0004	-0.0007	-0.07185	0.00953	-0.27404	-0.01092		391.385	1.56489	1.61473	1.94964	0.69556	0.71901	0.40877		-13.615	0.99391	0.9967	0.99519	0.98486	0.98493	0.98369		-13.615	0.98971	0.00239	0.95539	0.01707
1.4	-0.309	-0.0437	-0.17	-0.0226	-0.2986	-0.0664		1.4	-0.3114	-0.04357	-0.09609	-0.03028	-0.02239	-0.05685		1.4	0.0024	-0.00013	-0.07391	0.00768	-0.27621	-0.00955		391.4	1.56159	1.61192	1.94973	0.69723	0.72068	0.41066		-13.6	0.99186	0.995	0.99523	0.98708	0.98714	0.98803		-13.6	0.98941	0.00368	0.95183	0.02119
1.415	-0.3141	-0.0425	-0.17	-0.0278	-0.2995	-0.0671		1.415	-0.3121	-0.04394	-0.09716	-0.03032	-0.02242	-0.05832		1.415	-0.002	0.00144	-0.07284	0.00252	-0.27708	-0.00878		391.415	1.56049	1.61472	1.95101	0.6948	0.71824	0.41175		-13.585	0.99117	0.99669	0.99588	0.98384	0.98392	0.99053		-13.585	0.99007	0.00213	0.95523	0.01889
1.43	-0.3164	-0.0483	-0.1702	-0.0242	-0.2996	-0.0659		1.43	-0.31279	-0.04431	-0.09826	-0.03037	-0.02245	-0.05978		1.43	-0.00361	-0.00399	-0.07194	0.00617	-0.27715	-0.00612		391.43	1.56208	1.61411	1.9523	0.69757	0.72101	0.41134		-13.57	0.99216	0.99633	0.99654	0.98754	0.98758	0.98959		-13.57	0.98952	0.00215	0.95572	0.01862
1.445	-0.3163	-0.0477	-0.1683	-0.0199	-0.3003	-0.0683		1.445	-0.31349	-0.04467	-0.09937	-0.03042	-0.02248	-0.06125		1.445	-0.00281	-0.00303	-0.06893	0.01052	-0.27782	-0.00705		391.445	1.56598	1.61381	1.95328	0.69544	0.71888	0.41183		-13.555	0.99458	0.99614	0.99703	0.98469	0.98476	0.99072		-13.555	0.99059	0.00208	0.96442	0.00865
1.46	-0.316	-0.0482	-0.1677	-0.0227	-0.2998	-0.0706		1.46	-0.31418	-0.04504	-0.10052	-0.03047	-0.02251	-0.06271		1.46	-0.00182	-0.00316	-0.06718	0.00777	-0.27729	-0.00789		391.46	1.56517	1.61391	1.94927	0.69951	0.72295	0.41283		-13.54	0.99408	0.9962	0.995	0.99012	0.99015	0.99299		-13.54	0.99023	0.00178	0.95842	0.01476
1.475	-0.3171	-0.0516	-0.1726	-0.0156	-0.3018	-0.0704		1.475	-0.31488	-0.0454	-0.10168	-0.03051	-0.02254	-0.06417		1.475	-0.00222	-0.0062	-0.07092	0.01491	-0.27926	-0.00623		391.475	1.56127	1.6131	1.94905	0.69818	0.72162	0.41162		-13.525	0.99166	0.99571	0.99489	0.98835	0.98839	0.99023		-13.525	0.98898	0.00133	0.96023	0.01621
1.49	-0.3148	-0.0542	-0.1737	-0.0153	-0.3025	-0.0716		1.49	-0.31557	-0.04577	-0.10287	-0.03056	-0.02257	-0.06562		1.49	0.00077	-0.00843	-0.07083	0.01526	-0.27993	-0.00598		391.49	1.56837	1.6112	1.94924	0.69035	0.71379	0.41101		-13.51	0.99606	0.99456	0.99498	0.9779	0.97803	0.98884		-13.51	0.9881	0.00167	0.95552	0.01891
1.505	-0.3217	-0.0538	-0.1717	-0.0191	-0.3026	-0.0719		1.505	-0.31626	-0.04613	-0.10408	-0.03061	-0.02259	-0.06707		1.505	-0.00544	-0.00767	-0.06762	0.01151	-0.28001	-0.00483		391.505	1.56596	1.61509	1.95072	0.69212	0.71556	0.4125		-13.495	0.99457	0.99692	0.99574	0.98026	0.98037	0.99225		-13.495	0.98825	0.00151	0.95416	0.01664
1.52	-0.3213	-0.0518	-0.1742	-0.0203	-0.3019	-0.0718		1.52	-0.31695	-0.04649	-0.10532	-0.03065	-0.02262	-0.0685		1.52	-0.00435	-0.00531	-0.06888	0.01035	-0.27928	-0.0033		391.52	1.56566	1.61479	1.95011	0.69369	0.71713	0.4094		-13.48	0.99438	0.99674	0.99543	0.98235	0.98244	0.98514		-13.48	0.98988	0.00254	0.96119	0.00932
1.535	-0.322	-0.0532	-0.1749	-0.0211	-0.2977	-0.0715		1.535	-0.31764	-0.04686	-0.10657	-0.0307	-0.02265	-0.06992		1.535	-0.00436	-0.00634	-0.06833	0.0096	-0.27505	-0.00158		391.535	1.56515	1.61519	1.95179	0.69366	0.7171	0.41069		-13.465	0.99407	0.99698	0.99628	0.98231	0.9824	0.9881		-13.465	0.98847	0.00227	0.95333	0.0146
1.55	-0.325	-0.0564	-0.1773	-0.0162	-0.3008	-0.069		1.55	-0.31833	-0.04722	-0.10785	-0.03075	-0.02268	-0.07133		1.55	-0.00667	-0.00918	-0.06945	0.01455	-0.27812	0.00233		391.55	1.56615	1.61378	1.94778	0.69443	0.71787	0.41018		-13.45	0.99469	0.99612	0.99425	0.98334	0.98342	0.98693		-13.45	0.98899	0.00208	0.95264	0.01799
1.565	-0.3236	-0.0507	-0.1794	-0.019	-0.3012	-0.0718		1.565	-0.31902	-0.04758	-0.10914	-0.03079	-0.02271	-0.07273		1.565	-0.00458	-0.00312	-0.07026	0.01179	-0.27849	0.00093		391.565	1.56485	1.61518	1.95196	0.6966	0.72003	0.40997		-13.435	0.99388	0.99697	0.99637	0.98624	0.98629	0.98646		-13.435	0.99048	0.00283	0.94914	0.01618
1.58	-0.325	-0.0503	-0.1842	-0.0181	-0.3014	-0.0715		1.58	-0.31971	-0.04794	-0.11046	-0.03084	-0.02274	-0.0741		1.58	-0.00529	-0.00236	-0.07374	0.01274	-0.27866	0.0026		391.58	1.56774	1.61807	1.94975	0.69587	0.7193	0.40987		-13.42	0.99568	0.99873	0.99524	0.98526	0.98532	0.98621		-13.42	0.99115	0.00262	0.9505	0.0198
1.595	-0.3226	-0.052	-0.1844	-0.0166	-0.3062	-0.0706		1.595	-0.32039	-0.0483	-0.11179	-0.03089	-0.02276	-0.07546		1.595	-0.00221	-0.0037	-0.07261	0.01429	-0.28344	0.00486		391.595	1.56584	1.61817	1.94614	0.69394	0.71737	0.41136		-13.405	0.99449	0.99879	0.99341	0.98268	0.98276	0.98963		-13.405	0.98963	0.00182	0.9531	0.01433
1.61	-0.3205	-0.0563	-0.1789	-0.0165	-0.3036	-0.071		1.61	-0.32107	-0.04866	-0.11315	-0.03093	-0.02279	-0.07681		1.61	0.00057	-0.00764	-0.06575	0.01443	-0.28081	0.00581		391.61	1.56753	1.61637	1.94922	0.69361	0.71704	0.41155		-13.39	0.99555	0.99769	0.99498	0.98224	0.98233	0.99007		-13.39	0.98869	0.00419	0.95074	0.01419
1.625	-0.3178	-0.0533	-0.1815	-0.0156	-0.3074	-0.0712		1.625	-0.32176	-0.04901	-0.11452	-0.03098	-0.02282	-0.07814		1.625	0.00396	-0.00429	-0.06698	0.01538	-0.28458	0.00694		391.625	1.56843	1.61716	1.95321	0.69198	0.71541	0.41394		-13.375	0.9961	0.99817	0.99699	0.98007	0.98017	0.99555		-13.375	0.98912	0.00453	0.94611	0.01846
1.64	-0.324	-0.0556	-0.1821	-0.0186	-0.3105	-0.0719		1.64	-0.32244	-0.04937	-0.11591	-0.03102	-0.02285	-0.07945		1.64	-0.00156	-0.00623	-0.06619	0.01242	-0.28765	0.00755		391.64	1.56503	1.61426	1.95159	0.70015	0.72358	0.41373		-13.36	0.99399	0.99641	0.99618	0.99097	0.99098	0.99507		-13.36	0.98959	0.00401	0.9534	0.01851
1.655	-0.3291	-0.0539	-0.1842	-0.0213	-0.3111	-0.074		1.655	-0.32312	-0.04973	-0.11732	-0.03107	-0.02288	-0.08074		1.655	-0.00598	-0.00417	-0.06688	0.00977	-0.28822	0.00674		391.655	1.56552	1.61245	1.94688	0.69761	0.72105	0.41203		-13.345	0.9943	0.99532	0.99379	0.98759	0.98763	0.99116		-13.345	0.98954	0.00611	0.95245	0.01681
1.67	-0.3277	-0.0581	-0.1842	-0.0161	-0.3129	-0.0741		1.67	-0.3238	-0.05008	-0.11874	-0.03111	-0.0229	-0.08202		1.67	-0.0039	-0.00802	-0.06546	0.01501	-0.29	0.00792		391.67	1.57072	1.61585	1.94946	0.69928	0.72272	0.41402		-13.33	0.99752	0.99738	0.9951	0.98982	0.98984	0.99572		-13.33	0.991	0.00513	0.95333	0.01181
1.685	-0.3313	-0.0527	-0.1826	-0.018	-0.3126	-0.0753		1.685	-0.32448	-0.05044	-0.12018	-0.03116	-0.02293	-0.08328		1.685	-0.00682	-0.00226	-0.06242	0.01316	-0.28967	0.00798		391.685	1.56931	1.61885	1.94605	0.69645	0.71989	0.41261		-13.315	0.99665	0.9992	0.99337	0.98604	0.98609	0.9925		-13.315	0.99115	0.00483	0.95007	0.01492
1.7	-0.331	-0.0539	-0.1896	-0.0206	-0.3106	-0.0755		1.7	-0.32516	-0.05079	-0.12164	-0.03121	-0.02296	-0.08453		1.7	-0.00584	-0.00311	-0.06796	0.01061	-0.28764	0.00903		391.7	1.56941	1.61534	1.94953	0.69412	0.71755	0.4136		-13.3	0.99671	0.99707	0.99513	0.98293	0.98301	0.99477		-13.3	0.99098	0.00542	0.95103	0.0172
1.715	-0.3312	-0.0564	-0.1871	-0.0207	-0.3063	-0.0736		1.715	-0.32583	-0.05114	-0.12311	-0.03125	-0.02299	-0.08576		1.715	-0.00537	-0.00526	-0.06399	0.01055	-0.28331	0.01216		391.715	1.56611	1.61674	1.94542	0.69979	0.72322	0.4149		-13.285	0.99466	0.99792	0.99305	0.9905	0.99051	0.99773		-13.285	0.98995	0.00395	0.9547	0.0146
1.73	-0.3275	-0.0574	-0.1885	-0.0209	-0.3069	-0.0737		1.73	-0.32651	-0.0515	-0.1246	-0.0313	-0.02301	-0.08697		1.73	-0.00099	-0.0059	-0.0639	0.0104	-0.28389	0.01327		391.73	1.5671	1.61583	1.9457	0.69496	0.71839	0.41589		-13.27	0.99528	0.99737	0.99319	0.98405	0.98411	1		-13.27	0.989	0.00277	0.95274	0.01489
1.745	-0.3317	-0.0554	-0.1927	-0.0189	-0.3072	-0.0748		1.745	-0.32718	-0.05185	-0.1261	-0.03134	-0.02304	-0.08817		1.745	-0.00452	-0.00355	-0.0666	0.01244	-0.28416	0.01337		391.745	1.5648	1.61723	1.94499	0.69303	0.71646	0.41228		-13.255	0.99385	0.99822	0.99283	0.98148	0.98156	0.99174		-13.255	0.99012	0.00371	0.95251	0.01831
1.76	-0.3316	-0.0576	-0.1873	-0.0202	-0.3099	-0.0744		1.76	-0.32786	-0.0522	-0.12762	-0.03138	-0.02307	-0.08935		1.76	-0.00374	-0.0054	-0.05968	0.01118	-0.28683	0.01495		391.76	1.56779	1.61263	1.94507	0.6943	0.71773	0.41137		-13.24	0.99571	0.99542	0.99287	0.98317	0.98324	0.98966		-13.24	0.99034	0.00451	0.95115	0.01531
1.775	-0.335	-0.0608	-0.1903	-0.0188	-0.3103	-0.0763		1.775	-0.32853	-0.05255	-0.12915	-0.03143	-0.0231	-0.09051		1.775	-0.00647	-0.00825	-0.06115	0.01263	-0.2872	0.01421		391.775	1.56489	1.61082	1.94476	0.69467	0.7181	0.41196		-13.225	0.99391	0.99433	0.99271	0.98366	0.98373	0.99102		-13.225	0.98954	0.00459	0.95256	0.01304
1.79	-0.3345	-0.0572	-0.1924	-0.0193	-0.3098	-0.0769		1.79	-0.3292	-0.0529	-0.13069	-0.03147	-0.02312	-0.09166		1.79	-0.0053	-0.0043	-0.06171	0.01217	-0.28668	0.01476		391.79	1.56689	1.61432	1.94614	0.69424	0.71767	0.41076		-13.21	0.99514	0.99645	0.99342	0.98309	0.98316	0.98825		-13.21	0.99035	0.00332	0.95525	0.00941
1.805	-0.3348	-0.0569	-0.1962	-0.0207	-0.3124	-0.0748		1.805	-0.32987	-0.05325	-0.13225	-0.03152	-0.02315	-0.0928		1.805	-0.00493	-0.00365	-0.06395	0.01082	-0.28925	0.018		391.805	1.56308	1.61771	1.94693	0.69711	0.72054	0.41385		-13.195	0.99278	0.99851	0.99381	0.98692	0.98695	0.99533		-13.195	0.98787	0.00364	0.95419	0.01312
1.82	-0.3379	-0.06	-0.1953	-0.0188	-0.3113	-0.0742		1.82	-0.33054	-0.0536	-0.13381	-0.03156	-0.02318	-0.09392		1.82	-0.00736	-0.0064	-0.06149	0.01276	-0.28812	0.01972		391.82	1.56238	1.61511	1.94381	0.69568	0.7191	0.41104		-13.18	0.99235	0.99693	0.99223	0.98501	0.98506	0.98891		-13.18	0.98971	0.00194	0.95506	0.01425
1.835	-0.3369	-0.0617	-0.199	-0.0213	-0.3099	-0.0738		1.835	-0.33121	-0.05395	-0.13539	-0.03161	-0.02321	-0.09502		1.835	-0.00569	-0.00775	-0.06361	0.01031	-0.28669	0.02122		391.835	1.56627	1.61641	1.9465	0.69375	0.71717	0.41053		-13.165	0.99476	0.99772	0.9936	0.98243	0.9825	0.98774		-13.165	0.98869	0.00276	0.95638	0.0103
1.85	-0.3384	-0.0634	-0.1957	-0.0202	-0.3114	-0.0762		1.85	-0.33187	-0.05429	-0.13698	-0.03165	-0.02323	-0.09611		1.85	-0.00653	-0.00911	-0.05872	0.01145	-0.28817	0.01991		391.85	1.56967	1.6142	1.94208	0.69202	0.71544	0.40823		-13.15	0.99687	0.99638	0.99136	0.98012	0.98021	0.98246		-13.15	0.98841	0.0021	0.94998	0.01799
1.865	-0.338	-0.0614	-0.2008	-0.017	-0.3103	-0.0749		1.865	-0.33254	-0.05464	-0.13858	-0.03169	-0.02326	-0.09718		1.865	-0.00546	-0.00676	-0.06222	0.01469	-0.28704	0.02228		391.865	1.57117	1.6129	1.94647	0.68699	0.71041	0.41132		-13.135	0.9978	0.99559	0.99358	0.97341	0.97356	0.98954		-13.135	0.98805	0.00293	0.95024	0.01557
1.88	-0.3392	-0.0606	-0.1962	-0.0159	-0.3099	-0.0773		1.88	-0.3332	-0.05498	-0.14019	-0.03174	-0.02329	-0.09824		1.88	-0.006	-0.00562	-0.05601	0.01584	-0.28661	0.02094		391.88	1.56896	1.61119	1.94595	0.69046	0.71388	0.40951		-13.12	0.99643	0.99456	0.99332	0.97804	0.97814	0.9854		-13.12	0.99028	0.00237	0.94401	0.0236
1.895	-0.3423	-0.0572	-0.1939	-0.0176	-0.3104	-0.0769		1.895	-0.33387	-0.05533	-0.14181	-0.03178	-0.02331	-0.09928		1.895	-0.00843	-0.00187	-0.05209	0.01418	-0.28709	0.02238		391.895	1.57066	1.60819	1.94634	0.69082	0.71425	0.4108		-13.105	0.99748	0.99273	0.99351	0.97853	0.97863	0.98836		-13.105	0.9901	0.00397	0.94656	0.02076
1.91	-0.3404	-0.058	-0.1964	-0.0124	-0.3093	-0.078		1.91	-0.33453	-0.05567	-0.14344	-0.03182	-0.02334	-0.10031		1.91	-0.00587	-0.00233	-0.05296	0.01942	-0.28596	0.02231		391.91	1.56915	1.60569	1.94452	0.69279	0.71622	0.40979		-13.09	0.99655	0.99122	0.99259	0.98116	0.98124	0.98605		-13.09	0.99043	0.00232	0.95055	0.02037
1.925	-0.3423	-0.06	-0.2008	-0.0122	-0.3109	-0.0785		1.925	-0.33519	-0.05602	-0.14508	-0.03187	-0.02337	-0.10132		1.925	-0.00711	-0.00398	-0.05572	0.01967	-0.28753	0.02282		391.925	1.56895	1.60858	1.94201	0.69446	0.71789	0.40819		-13.075	0.99642	0.99297	0.99132	0.98339	0.98344	0.98237		-13.075	0.98978	0.00154	0.94905	0.01651
1.94	-0.343	-0.0641	-0.202	-0.0158	-0.3108	-0.0798		1.94	-0.33585	-0.05636	-0.14673	-0.03191	-0.02339	-0.10232		1.94	-0.00715	-0.00774	-0.05527	0.01611	-0.28741	0.02252		391.94	1.56774	1.60908	1.94109	0.69373	0.71715	0.40918		-13.06	0.99568	0.99327	0.99086	0.98241	0.98248	0.98464		-13.06	0.94442	0.01255	0.85373	0.00447
1.955	-0.3423	-0.0652	-0.2026	-0.0206	-0.3147	-0.08		1.955	-0.33651	-0.0567	-0.14838	-0.03195	-0.02342	-0.1033		1.955	-0.00579	-0.0085	-0.05422	0.01135	-0.29128	0.0233		391.955	1.57114	1.60947	1.95028	0.6956	0.71902	0.40757		-13.045	0.99778	0.99351	0.99551	0.98491	0.98495	0.98096		-13.045	0.82369	0.03636	0.60205	0.01027
1.97	-0.3422	-0.0636	-0.2043	-0.0126	-0.313	-0.0776		1.97	-0.33717	-0.05704	-0.15004	-0.03199	-0.02345	-0.10427		1.97	-0.00503	-0.00656	-0.05426	0.01939	-0.28955	0.02667		391.97	1.56854	1.60997	1.94956	0.69397	0.71739	0.40776		-13.03	0.99617	0.99381	0.99515	0.98273	0.98279	0.9814		-13.03	0.75221	0.06218	0.45691	0.01299
1.985	-0.3437	-0.0642	-0.2083	-0.0176	-0.3125	-0.0795		1.985	-0.33782	-0.05738	-0.15171	-0.03204	-0.02347	-0.10522		1.985	-0.00588	-0.00682	-0.05659	0.01444	-0.28903	0.02572		391.985	1.56883	1.60987	1.94885	0.69884	0.72226	0.40796		-13.015	0.99635	0.99375	0.99479	0.98923	0.98923	0.98184		-13.015	0.69986	0.08075	0.36669	0.00747
2	-0.3436	-0.0635	-0.2061	-0.0152	-0.3141	-0.0794		2	-0.33848	-0.05772	-0.15338	-0.03208	-0.0235	-0.10616		2	-0.00512	-0.00578	-0.05272	0.01688	-0.2906	0.02676		392	1.56203	1.60726	1.94993	0.69601	0.71943	0.40915		-13	0.99213	0.99217	0.99534	0.98545	0.98549	0.98457		-13	0.6567	0.09203	0.31206	0.00654
2.015	-0.3476	-0.0645	-0.2076	-0.017	-0.3137	-0.0796		2.015	-0.33913	-0.05806	-0.15506	-0.03212	-0.02352	-0.10708		2.015	-0.00847	-0.00644	-0.05254	0.01512	-0.29018	0.02748		392.015	1.56212	1.61056	1.94842	0.69968	0.7231	0.40874		-12.985	0.99219	0.99417	0.99457	0.99035	0.99034	0.98364		-12.985	0.61824	0.09973	0.26828	0.00439
2.03	-0.3489	-0.0679	-0.2112	-0.0205	-0.3146	-0.0778		2.03	-0.33979	-0.0584	-0.15675	-0.03216	-0.02355	-0.10799		2.03	-0.00911	-0.0095	-0.05445	0.01166	-0.29105	0.03019		392.03	1.56412	1.61305	1.9479	0.69255	0.71597	0.41063		-12.97	0.99343	0.99568	0.99431	0.98083	0.98091	0.98797		-12.97	0.58657	0.10361	0.24073	0.00741
2.045	-0.3498	-0.0675	-0.21	-0.0232	-0.3162	-0.0784		2.045	-0.34044	-0.05874	-0.15843	-0.03221	-0.02358	-0.10889		2.045	-0.00936	-0.00876	-0.05157	0.00901	-0.29262	0.03049		392.045	1.56402	1.61435	1.94529	0.69212	0.71554	0.40962		-12.955	0.99336	0.99647	0.99298	0.98026	0.98034	0.98566		-12.955	0.55624	0.10754	0.21435	0.00378
2.06	-0.3498	-0.0678	-0.2107	-0.018	-0.3167	-0.0789		2.06	-0.34109	-0.05907	-0.16013	-0.03225	-0.0236	-0.10977		2.06	-0.00871	-0.00873	-0.05057	0.01425	-0.2931	0.03087		392.06	1.56451	1.61244	1.94787	0.68919	0.7126	0.41092		-12.94	0.99367	0.99531	0.99429	0.97634	0.97646	0.98862		-12.94	0.5297	0.11075	0.20203	0.00288
2.075	-0.3464	-0.0687	-0.2139	-0.0243	-0.3153	-0.0791		2.075	-0.34174	-0.05941	-0.16182	-0.03229	-0.02363	-0.11063		2.075	-0.00466	-0.00929	-0.05208	0.00799	-0.29167	0.03153		392.075	1.56451	1.60924	1.94956	0.69176	0.71517	0.41061		-12.925	0.99367	0.99337	0.99515	0.97977	0.97986	0.98792		-12.925	0.50578	0.11237	0.18592	0.00424
2.09	-0.3506	-0.0676	-0.2122	-0.0252	-0.3159	-0.0823		2.09	-0.34239	-0.05975	-0.16352	-0.03233	-0.02365	-0.11149		2.09	-0.00821	-0.00785	-0.04868	0.00713	-0.29225	0.02919		392.09	1.568	1.60984	1.94964	0.69003	0.71344	0.4112		-12.91	0.99584	0.99373	0.99519	0.97746	0.97757	0.98927		-12.91	0.48449	0.11072	0.17115	0.00288
2.105	-0.352	-0.0619	-0.2157	-0.0219	-0.3154	-0.0794		2.105	-0.34304	-0.06008	-0.16523	-0.03237	-0.02368	-0.11233		2.105	-0.00896	-0.00182	-0.05047	0.01047	-0.29172	0.03293		392.105	1.5686	1.61053	1.94973	0.69539	0.71881	0.41169		-12.895	0.99621	0.99415	0.99523	0.98463	0.98467	0.9904		-12.895	0.46462	0.11013	0.16849	0.0033
2.12	-0.3497	-0.0618	-0.2133	-0.0233	-0.3164	-0.0806		2.12	-0.34369	-0.06041	-0.16693	-0.03241	-0.0237	-0.11315		2.12	-0.00601	-0.00139	-0.04637	0.00911	-0.2927	0.03255		392.12	1.56769	1.61033	1.95161	0.69866	0.72208	0.41119		-12.88	0.99565	0.99403	0.99619	0.98899	0.98899	0.98924		-12.88	0.44653	0.11054	0.15703	0.005
2.135	-0.3511	-0.0652	-0.2153	-0.024	-0.318	-0.0822		2.135	-0.34433	-0.06075	-0.16864	-0.03246	-0.02373	-0.11396		2.135	-0.00677	-0.00445	-0.04666	0.00846	-0.29427	0.03176		392.135	1.56989	1.60792	1.953	0.69633	0.71975	0.41138		-12.865	0.99701	0.99257	0.99689	0.98588	0.98591	0.98968		-12.865	0.42714	0.10663	0.14948	0.0074
2.15	-0.3494	-0.0673	-0.2152	-0.0218	-0.3172	-0.0824		2.15	-0.34498	-0.06108	-0.17034	-0.0325	-0.02376	-0.11476		2.15	-0.00442	-0.00622	-0.04486	0.0107	-0.29344	0.03236		392.15	1.56959	1.60912	1.95088	0.6953	0.71872	0.40927		-12.85	0.99682	0.9933	0.99582	0.98451	0.98454	0.98485		-12.85	0.4119	0.1056	0.14494	0.00885
2.165	-0.3494	-0.0654	-0.2177	-0.0239	-0.3165	-0.0818		2.165	-0.34562	-0.06141	-0.17205	-0.03254	-0.02378	-0.11554		2.165	-0.00378	-0.00399	-0.04565	0.00864	-0.29272	0.03374		392.165	1.56638	1.60892	1.95027	0.69087	0.71429	0.40976		-12.835	0.99483	0.99317	0.99551	0.97859	0.97868	0.98598		-12.835	0.39663	0.1043	0.13133	0.00999
2.18	-0.3532	-0.0678	-0.2196	-0.0252	-0.3122	-0.0836		2.18	-0.34627	-0.06174	-0.17376	-0.03258	-0.02381	-0.11631		2.18	-0.00693	-0.00606	-0.04584	0.00738	-0.28839	0.03271		392.18	1.56718	1.61451	1.94915	0.69124	0.71465	0.40815		-12.82	0.99533	0.99657	0.99494	0.97909	0.97917	0.9823		-12.82	0.38383	0.10332	0.13163	0.00844
2.195	-0.3516	-0.0672	-0.2151	-0.0288	-0.3125	-0.0829		2.195	-0.34691	-0.06207	-0.17547	-0.03262	-0.02383	-0.11707		2.195	-0.00469	-0.00513	-0.03963	0.00382	-0.28867	0.03417		392.195	1.56947	1.61031	1.94844	0.69441	0.71782	0.40895		-12.805	0.99675	0.99402	0.99458	0.98331	0.98336	0.98411		-12.805	0.36972	0.10168	0.13287	0.00709
2.21	-0.3508	-0.0676	-0.2156	-0.0313	-0.3161	-0.0825		2.21	-0.34755	-0.0624	-0.17718	-0.03266	-0.02386	-0.11781		2.21	-0.00325	-0.0052	-0.03842	0.00136	-0.29224	0.03531		392.21	1.56587	1.6119	1.95072	0.69698	0.72039	0.40954		-12.79	0.99451	0.99499	0.99574	0.98674	0.98676	0.98547		-12.79	0.35804	0.09764	0.12979	0.00656
2.225	-0.3535	-0.067	-0.2186	-0.0289	-0.3148	-0.0827		2.225	-0.34819	-0.06273	-0.17888	-0.0327	-0.02388	-0.11854		2.225	-0.00531	-0.00427	-0.03972	0.0038	-0.29092	0.03584		392.225	1.56647	1.615	1.95381	0.69565	0.71906	0.41273		-12.775	0.99488	0.99686	0.9973	0.98497	0.985	0.99277		-12.775	0.3463	0.09803	0.12546	0.0107
2.24	-0.3549	-0.069	-0.2248	-0.0228	-0.3143	-0.0839		2.24	-0.34883	-0.06306	-0.18059	-0.03274	-0.02391	-0.11925		2.24	-0.00607	-0.00594	-0.04421	0.00994	-0.29039	0.03535		392.24	1.56816	1.61319	1.95149	0.69472	0.71813	0.41232		-12.76	0.99594	0.99577	0.99613	0.98373	0.98377	0.99184		-12.76	0.33518	0.09574	0.12231	0.00862
2.255	-0.3552	-0.0712	-0.2192	-0.0277	-0.3128	-0.0834		2.255	-0.34947	-0.06339	-0.18229	-0.03278	-0.02393	-0.11996		2.255	-0.00573	-0.00781	-0.03691	0.00508	-0.28887	0.03656		392.255	1.56576	1.61139	1.95528	0.69249	0.7159	0.41152		-12.745	0.99444	0.99467	0.99804	0.98075	0.98081	0.98999		-12.745	0.32693	0.09603	0.12126	0.01136
2.27	-0.3574	-0.071	-0.2218	-0.0252	-0.3131	-0.0834		2.27	-0.3501	-0.06372	-0.18399	-0.03282	-0.02396	-0.12064		2.27	-0.0073	-0.00728	-0.03781	0.00762	-0.28914	0.03724		392.27	1.56385	1.61099	1.95216	0.69876	0.72217	0.41211		-12.73	0.99326	0.99443	0.99646	0.98911	0.98911	0.99135		-12.73	0.3157	0.09158	0.12417	0.00453
2.285	-0.3579	-0.0722	-0.2243	-0.0277	-0.3152	-0.0819		2.285	-0.35074	-0.06404	-0.18568	-0.03286	-0.02398	-0.12132		2.285	-0.00716	-0.00816	-0.03862	0.00516	-0.29122	0.03942		392.285	1.56405	1.61068	1.95445	0.69912	0.72253	0.4127		-12.715	0.99338	0.99424	0.99762	0.98961	0.98959	0.9927		-12.715	0.30606	0.0916	0.11812	0.00435
2.3	-0.361	-0.0701	-0.2244	-0.0278	-0.3162	-0.084		2.3	-0.35137	-0.06437	-0.18737	-0.0329	-0.02401	-0.12198		2.3	-0.00963	-0.00573	-0.03703	0.0051	-0.29219	0.03798		392.3	1.56274	1.61268	1.95333	0.69429	0.7177	0.41249		-12.7	0.99257	0.99545	0.99706	0.98316	0.9832	0.99223		-12.7	0.29783	0.0891	0.1202	0.00766
2.315	-0.3639	-0.0712	-0.2233	-0.0333	-0.3138	-0.0842		2.315	-0.35201	-0.06469	-0.18906	-0.03294	-0.02403	-0.12263		2.315	-0.01189	-0.00651	-0.03424	-0.00036	-0.28977	0.03843		392.315	1.56734	1.61167	1.95031	0.68916	0.71257	0.41208		-12.685	0.99543	0.99485	0.99553	0.97631	0.97641	0.99129		-12.685	0.28817	0.08839	0.11871	0.01056
2.33	-0.3576	-0.0721	-0.2269	-0.0291	-0.3158	-0.0868		2.33	-0.35264	-0.06502	-0.19075	-0.03298	-0.02406	-0.12327		2.33	-0.00496	-0.00708	-0.03615	0.00388	-0.29174	0.03647		392.33	1.56774	1.61337	1.9498	0.68993	0.71334	0.41108		-12.67	0.99567	0.99587	0.99527	0.97734	0.97743	0.98899		-12.67	0.28146	0.08542	0.10998	0.01209
2.345	-0.3606	-0.0734	-0.2263	-0.0297	-0.3173	-0.0856		2.345	-0.35327	-0.06534	-0.19242	-0.03302	-0.02408	-0.1239		2.345	-0.00733	-0.00806	-0.03388	0.00332	-0.29322	0.0383		392.345	1.56473	1.61046	1.95408	0.6924	0.71581	0.41247		-12.655	0.99381	0.99411	0.99744	0.98063	0.9807	0.99217		-12.655	0.27449	0.0839	0.10335	0.01182
2.36	-0.3625	-0.0755	-0.2269	-0.0277	-0.3156	-0.0832		2.36	-0.3539	-0.06566	-0.1941	-0.03306	-0.02411	-0.12451		2.36	-0.0086	-0.00984	-0.0328	0.00536	-0.29149	0.04131		392.36	1.56463	1.61026	1.94877	0.69627	0.71968	0.41176		-12.64	0.99374	0.99399	0.99475	0.9858	0.98581	0.99055		-12.64	0.26683	0.08264	0.10717	0.00998
2.375	-0.3617	-0.079	-0.2273	-0.0299	-0.3177	-0.0867		2.375	-0.35453	-0.06599	-0.19576	-0.0331	-0.02413	-0.12511		2.375	-0.00717	-0.01301	-0.03154	0.0032	-0.29357	0.03841		392.375	1.56712	1.61106	1.95315	0.69374	0.71715	0.41045		-12.625	0.99529	0.99447	0.99697	0.98242	0.98246	0.98756		-12.625	0.25873	0.08253	0.10756	0.00838
2.39	-0.3628	-0.0787	-0.2318	-0.0295	-0.3171	-0.0858		2.39	-0.35516	-0.06631	-0.19742	-0.03314	-0.02415	-0.1257		2.39	-0.00764	-0.01239	-0.03438	0.00364	-0.29295	0.0399		392.39	1.56792	1.61015	1.95474	0.69271	0.71611	0.41115		-12.61	0.99578	0.99392	0.99777	0.98104	0.9811	0.98914		-12.61	0.2526	0.08026	0.10168	0.01053
2.405	-0.3647	-0.077	-0.2352	-0.0258	-0.3158	-0.0844		2.405	-0.35579	-0.06663	-0.19907	-0.03318	-0.02418	-0.12627		2.405	-0.00891	-0.01037	-0.03613	0.00738	-0.29162	0.04187		392.405	1.57021	1.60545	1.94942	0.69378	0.71718	0.40854		-12.595	0.99721	0.99107	0.99508	0.98247	0.98251	0.98317		-12.595	0.24597	0.0758	0.10813	0.00756
2.42	-0.3615	-0.0749	-0.2341	-0.0305	-0.3185	-0.0824		2.42	-0.35641	-0.06695	-0.20072	-0.03321	-0.0242	-0.12683		2.42	-0.00509	-0.00795	-0.03338	0.00271	-0.2943	0.04443		392.42	1.56751	1.60944	1.95371	0.68845	0.71185	0.40943		-12.58	0.99553	0.99349	0.99725	0.97536	0.97546	0.98522		-12.58	0.24062	0.07441	0.10642	0.00749
2.435	-0.3618	-0.0773	-0.2307	-0.0312	-0.3209	-0.0838		2.435	-0.35704	-0.06727	-0.20235	-0.03325	-0.02423	-0.12738		2.435	-0.00476	-0.01003	-0.02835	0.00205	-0.29667	0.04358		392.435	1.56681	1.61004	1.95129	0.69292	0.71632	0.40942		-12.565	0.99509	0.99386	0.99603	0.98132	0.98137	0.9852		-12.565	0.23342	0.0729	0.09846	0.00849
2.45	-0.3657	-0.0743	-0.2316	-0.0328	-0.3202	-0.0855		2.45	-0.35766	-0.06759	-0.20398	-0.03329	-0.02425	-0.12792		2.45	-0.00804	-0.00671	-0.02762	0.00049	-0.29595	0.04242		392.45	1.5686	1.61093	1.95188	0.69258	0.71599	0.41171		-12.55	0.99621	0.9944	0.99632	0.98088	0.98093	0.99044		-12.55	0.22689	0.07245	0.10011	0.00631
2.465	-0.3701	-0.0778	-0.2361	-0.029	-0.3195	-0.0854		2.465	-0.35829	-0.0679	-0.2056	-0.03333	-0.02427	-0.12845		2.465	-0.01181	-0.0099	-0.0305	0.00433	-0.29523	0.04305		392.465	1.5659	1.61713	1.95216	0.69505	0.71846	0.40921		-12.535	0.99453	0.99815	0.99647	0.98417	0.9842	0.9847		-12.535	0.22162	0.07023	0.09747	0.00641
2.48	-0.3695	-0.076	-0.2371	-0.03	-0.3169	-0.0848		2.48	-0.35891	-0.06822	-0.20721	-0.03337	-0.0243	-0.12896		2.48	-0.01059	-0.00778	-0.02989	0.00337	-0.2926	0.04416		392.48	1.56849	1.61373	1.95445	0.69102	0.71442	0.41		-12.52	0.99614	0.99609	0.99762	0.9788	0.97887	0.98652		-12.52	0.2165	0.06879	0.09757	0.00441
2.495	-0.3652	-0.0696	-0.237	-0.0266	-0.3213	-0.0843		2.495	-0.35953	-0.06854	-0.20881	-0.03341	-0.02432	-0.12946		2.495	-0.00567	-0.00106	-0.02819	0.00681	-0.29698	0.04516		392.495	1.56669	1.61322	1.95253	0.69529	0.71869	0.41159		-12.505	0.99502	0.99578	0.99665	0.98449	0.98451	0.99016		-12.505	0.20915	0.06694	0.09028	0.00521
2.51	-0.3659	-0.0715	-0.2363	-0.0284	-0.3164	-0.0864		2.51	-0.36015	-0.06885	-0.2104	-0.03344	-0.02435	-0.12995		2.51	-0.00575	-0.00265	-0.0259	0.00504	-0.29205	0.04355		392.51	1.57228	1.61562	1.95352	0.69046	0.71386	0.40938		-12.49	0.99849	0.99724	0.99715	0.97805	0.97812	0.98511		-12.49	0.20507	0.06543	0.09488	0.00299
2.525	-0.3683	-0.0726	-0.2346	-0.0334	-0.3166	-0.0867		2.525	-0.36077	-0.06917	-0.21197	-0.03348	-0.02437	-0.13043		2.525	-0.00753	-0.00343	-0.02263	8e-05	-0.29223	0.04373		392.525	1.57018	1.61401	1.952	0.69523	0.71863	0.41107		-12.475	0.99719	0.99626	0.99638	0.98441	0.98443	0.98898		-12.475	0.20157	0.06388	0.09168	0.00412
2.54	-0.3652	-0.0711	-0.2369	-0.0333	-0.313	-0.0858		2.54	-0.36139	-0.06948	-0.21354	-0.03352	-0.02439	-0.1309		2.54	-0.00381	-0.00162	-0.02336	0.00022	-0.28861	0.0451		392.54	1.56978	1.61221	1.95469	0.6916	0.715	0.40777		-12.46	0.99694	0.99517	0.99775	0.97956	0.97963	0.98141		-12.46	0.19752	0.06305	0.09183	0.00378
2.555	-0.3682	-0.0754	-0.2404	-0.0375	-0.3178	-0.0856		2.555	-0.362	-0.0698	-0.21509	-0.03356	-0.02442	-0.13135		2.555	-0.0062	-0.0056	-0.02531	-0.00394	-0.29338	0.04575		392.555	1.56747	1.6132	1.95497	0.68947	0.71287	0.41016		-12.445	0.99551	0.99577	0.99789	0.97672	0.97681	0.98688		-12.445	0.19177	0.06069	0.08962	0.00298
2.57	-0.3713	-0.0745	-0.237	-0.0326	-0.3181	-0.088		2.57	-0.36262	-0.07011	-0.21663	-0.0336	-0.02444	-0.1318		2.57	-0.00868	-0.00439	-0.02037	0.001	-0.29366	0.0438		392.57	1.56667	1.6132	1.95756	0.69774	0.72114	0.40725		-12.43	0.99501	0.99577	0.9992	0.98776	0.98774	0.98023		-12.43	0.18838	0.05882	0.08794	0.00411
2.585	-0.3691	-0.0784	-0.2409	-0.0331	-0.3227	-0.0886		2.585	-0.36323	-0.07042	-0.21816	-0.03363	-0.02446	-0.13223		2.585	-0.00587	-0.00798	-0.02274	0.00053	-0.29824	0.04363		392.585	1.57006	1.6113	1.95754	0.69651	0.7199	0.40804		-12.415	0.99712	0.99462	0.99919	0.98611	0.98611	0.98204		-12.415	0.18441	0.05861	0.08688	0.00297
2.6	-0.3672	-0.0813	-0.2447	-0.0326	-0.3205	-0.0895		2.6	-0.36385	-0.07074	-0.21967	-0.03367	-0.02449	-0.13265		2.6	-0.00335	-0.01056	-0.02503	0.00107	-0.29601	0.04315		392.6	1.56876	1.61069	1.95643	0.69278	0.71617	0.40984		-12.4	0.99631	0.99425	0.99863	0.98113	0.98118	0.98614		-12.4	0.18127	0.05762	0.09266	0.00327
2.615	-0.3719	-0.0792	-0.2412	-0.0325	-0.3207	-0.0895		2.615	-0.36446	-0.07105	-0.22117	-0.03371	-0.02451	-0.13306		2.615	-0.00744	-0.00815	-0.02003	0.00121	-0.29619	0.04356		392.615	1.57115	1.60919	1.95791	0.69424	0.71764	0.40993		-12.385	0.99779	0.99334	0.99938	0.98309	0.98312	0.98635		-12.385	0.17688	0.05697	0.08901	0.00672
2.63	-0.3722	-0.0824	-0.2423	-0.0339	-0.322	-0.0897		2.63	-0.36507	-0.07136	-0.22266	-0.03374	-0.02453	-0.13346		2.63	-0.00713	-0.01104	-0.01964	-0.00016	-0.29747	0.04376		392.63	1.56515	1.60448	1.9568	0.69191	0.71531	0.40932		-12.37	0.99407	0.99049	0.99881	0.97998	0.98004	0.98496		-12.37	0.17379	0.05649	0.08827	0.00342
2.645	-0.3756	-0.0816	-0.2429	-0.0324	-0.3196	-0.088		2.645	-0.36568	-0.07167	-0.22413	-0.03378	-0.02456	-0.13385		2.645	-0.00992	-0.00993	-0.01877	0.00138	-0.29504	0.04585		392.645	1.56834	1.60818	1.95748	0.69098	0.71438	0.41161		-12.355	0.99605	0.99273	0.99916	0.97874	0.9788	0.99021		-12.355	0.17005	0.05529	0.08962	0.00298
2.66	-0.3771	-0.0805	-0.2446	-0.0292	-0.3204	-0.0884		2.66	-0.36629	-0.07198	-0.22558	-0.03382	-0.02458	-0.13422		2.66	-0.01081	-0.00852	-0.01902	0.00462	-0.29582	0.04582		392.66	1.56374	1.60837	1.95536	0.69015	0.71355	0.4099		-12.34	0.99319	0.99285	0.99809	0.97763	0.9777	0.9863		-12.34	0.16766	0.05522	0.08633	0.00333
2.675	-0.3716	-0.083	-0.2438	-0.0303	-0.323	-0.0887		2.675	-0.3669	-0.07228	-0.22702	-0.03385	-0.0246	-0.13459		2.675	-0.0047	-0.01072	-0.01678	0.00355	-0.2984	0.04589		392.675	1.56584	1.60847	1.95785	0.69162	0.71501	0.4104		-12.325	0.99449	0.9929	0.99935	0.97959	0.97965	0.98743		-12.325	0.16488	0.05326	0.08679	0.00291
2.69	-0.3714	-0.082	-0.2406	-0.0339	-0.322	-0.0873		2.69	-0.36751	-0.07259	-0.22844	-0.03389	-0.02463	-0.13494		2.69	-0.00389	-0.00941	-0.01216	-1e-05	-0.29737	0.04764		392.69	1.56643	1.60787	1.95403	0.69179	0.71518	0.40889		-12.31	0.99486	0.99254	0.99741	0.97982	0.97987	0.98398		-12.31	0.16148	0.0538	0.08587	0.00294
2.705	-0.3765	-0.0827	-0.2419	-0.0304	-0.32	-0.0871		2.705	-0.36812	-0.0729	-0.22985	-0.03393	-0.02465	-0.13528		2.705	-0.00838	-0.0098	-0.01205	0.00353	-0.29535	0.04818		392.705	1.56623	1.60696	1.95342	0.69026	0.71365	0.40908		-12.295	0.99474	0.99199	0.9971	0.97778	0.97784	0.98442		-12.295	0.15732	0.05301	0.08668	0.00405
2.72	-0.371	-0.0821	-0.2478	-0.03	-0.3226	-0.0888		2.72	-0.36872	-0.07321	-0.23124	-0.03396	-0.02467	-0.13562		2.72	-0.00228	-0.00889	-0.01656	0.00396	-0.29793	0.04682		392.72	1.56542	1.60686	1.9538	0.68743	0.71082	0.41057		-12.28	0.99424	0.99193	0.9973	0.974	0.9741	0.98783		-12.28	0.15502	0.05322	0.08276	0.00323
2.735	-0.3724	-0.0879	-0.2461	-0.0342	-0.3237	-0.0884		2.735	-0.36933	-0.07351	-0.23261	-0.034	-0.0247	-0.13594		2.735	-0.00307	-0.01439	-0.01349	-0.0002	-0.299	0.04754		392.735	1.56532	1.60675	1.95279	0.6915	0.71489	0.41016		-12.265	0.99417	0.99186	0.99678	0.97943	0.97948	0.9869		-12.265	0.1507	0.05057	0.08342	0.0029
2.75	-0.3716	-0.0853	-0.2497	-0.034	-0.3245	-0.086		2.75	-0.36993	-0.07382	-0.23397	-0.03404	-0.02472	-0.13625		2.75	-0.00167	-0.01148	-0.01573	4e-05	-0.29978	0.05025		392.75	1.56451	1.60985	1.95247	0.68997	0.71336	0.41136		-12.25	0.99367	0.99374	0.99662	0.97738	0.97745	0.98963		-12.25	0.14753	0.05168	0.0853	0.00434
2.765	-0.3714	-0.0815	-0.2535	-0.0317	-0.3258	-0.0887		2.765	-0.37053	-0.07412	-0.23531	-0.03407	-0.02474	-0.13655		2.765	-0.00087	-0.00738	-0.01819	0.00237	-0.30106	0.04785		392.765	1.56801	1.61084	1.95306	0.69183	0.71522	0.40925		-12.235	0.99584	0.99434	0.99692	0.97988	0.97992	0.9848		-12.235	0.14457	0.05017	0.08177	0.00482
2.78	-0.3734	-0.0807	-0.2521	-0.0314	-0.327	-0.0881		2.78	-0.37113	-0.07442	-0.23664	-0.03411	-0.02476	-0.13684		2.78	-0.00227	-0.00628	-0.01546	0.00271	-0.30224	0.04874		392.78	1.56841	1.60724	1.95544	0.694	0.71739	0.41064		-12.22	0.99609	0.99216	0.99813	0.98277	0.98279	0.98799		-12.22	0.14297	0.04825	0.07943	0.00656
2.795	-0.3737	-0.0827	-0.2526	-0.0317	-0.3254	-0.0885		2.795	-0.37173	-0.07473	-0.23795	-0.03414	-0.02479	-0.13712		2.795	-0.00197	-0.00797	-0.01465	0.00244	-0.30061	0.04862		392.795	1.5672	1.60433	1.95553	0.69097	0.71436	0.41153		-12.205	0.99534	0.9904	0.99817	0.97873	0.97878	0.99003		-12.205	0.13891	0.04744	0.08311	0.00455
2.81	-0.3771	-0.0786	-0.2518	-0.0356	-0.3244	-0.0881		2.81	-0.37233	-0.07503	-0.23925	-0.03418	-0.02481	-0.13739		2.81	-0.00477	-0.00357	-0.01255	-0.00142	-0.29959	0.04929		392.81	1.5663	1.60873	1.95461	0.69034	0.71373	0.41172		-12.19	0.99478	0.99306	0.99771	0.97789	0.97795	0.99047		-12.19	0.13673	0.04697	0.07665	0.00289
2.825	-0.3755	-0.083	-0.2502	-0.0419	-0.3246	-0.0894		2.825	-0.37293	-0.07533	-0.24053	-0.03422	-0.02483	-0.13765		2.825	-0.00257	-0.00767	-0.00967	-0.00768	-0.29977	0.04825		392.825	1.56839	1.60983	1.9535	0.68941	0.7128	0.41352		-12.175	0.99608	0.99373	0.99714	0.97664	0.97671	0.99457		-12.175	0.13556	0.04549	0.07118	0.00621
2.84	-0.3777	-0.0838	-0.2536	-0.0365	-0.3257	-0.0898		2.84	-0.37353	-0.07563	-0.24179	-0.03425	-0.02485	-0.1379		2.84	-0.00417	-0.00817	-0.01181	-0.00225	-0.30085	0.0481		392.84	1.56889	1.61032	1.95648	0.68968	0.71307	0.41111		-12.16	0.99639	0.99403	0.99865	0.977	0.97707	0.98906		-12.16	0.1306	0.04447	0.07296	0.00321
2.855	-0.3739	-0.0841	-0.2514	-0.0364	-0.3294	-0.0911		2.855	-0.37413	-0.07593	-0.24304	-0.03429	-0.02488	-0.13814		2.855	0.00023	-0.00817	-0.00836	-0.00211	-0.30452	0.04704		392.855	1.56698	1.60952	1.95497	0.68845	0.71183	0.4124		-12.145	0.9952	0.99354	0.99789	0.97536	0.97544	0.99202		-12.145	0.12832	0.04421	0.07831	0.00443
2.87	-0.375	-0.0842	-0.2525	-0.0359	-0.3282	-0.0902		2.87	-0.37472	-0.07623	-0.24428	-0.03432	-0.0249	-0.13837		2.87	-0.00028	-0.00797	-0.00822	-0.00158	-0.3033	0.04817		392.87	1.56868	1.60851	1.95415	0.69582	0.7192	0.40959		-12.13	0.99626	0.99293	0.99747	0.98519	0.98519	0.98559		-12.13	0.12586	0.04436	0.07024	0.00288
2.885	-0.3768	-0.0856	-0.2517	-0.0361	-0.328	-0.0899		2.885	-0.37532	-0.07653	-0.2455	-0.03436	-0.02492	-0.13859		2.885	-0.00148	-0.00907	-0.0062	-0.00174	-0.30308	0.04869		392.885	1.56787	1.60751	1.95413	0.69179	0.71517	0.41299		-12.115	0.99576	0.99232	0.99747	0.97981	0.97985	0.99336		-12.115	0.12553	0.04376	0.06924	0.00572
2.9	-0.3742	-0.0867	-0.2512	-0.0305	-0.3289	-0.0902		2.9	-0.37591	-0.07683	-0.24671	-0.03439	-0.02494	-0.13881		2.9	0.00171	-0.00987	-0.00449	0.00389	-0.30396	0.04861		392.9	1.56917	1.605	1.95392	0.69425	0.71764	0.41178		-12.1	0.99656	0.9908	0.99736	0.98311	0.98312	0.99059		-12.1	0.12176	0.04043	0.07404	0.00397
2.915	-0.3806	-0.0882	-0.2555	-0.0345	-0.3264	-0.0898		2.915	-0.3765	-0.07713	-0.2479	-0.03443	-0.02496	-0.13901		2.915	-0.0041	-0.01107	-0.0076	-7e-05	-0.30144	0.04921		392.915	1.57027	1.606	1.9483	0.68862	0.71201	0.40977		-12.085	0.99724	0.99141	0.99451	0.97559	0.97567	0.98599		-12.085	0.12053	0.04053	0.07368	0.00485
2.93	-0.3824	-0.0911	-0.2552	-0.0395	-0.3301	-0.0899		2.93	-0.37709	-0.07742	-0.24908	-0.03446	-0.02499	-0.1392		2.93	-0.00531	-0.01368	-0.00612	-0.00504	-0.30511	0.0493		392.93	1.57056	1.60719	1.95339	0.68849	0.71188	0.41106		-12.07	0.99743	0.99213	0.99709	0.97542	0.97549	0.98895		-12.07	0.1187	0.04049	0.07107	0.00315
2.945	-0.3832	-0.0871	-0.2556	-0.033	-0.33	-0.0897		2.945	-0.37768	-0.07772	-0.25024	-0.03449	-0.02501	-0.13938		2.945	-0.00552	-0.00938	-0.00536	0.00149	-0.30499	0.04968		392.945	1.57066	1.60739	1.95347	0.69036	0.71374	0.41175		-12.055	0.99748	0.99225	0.99713	0.97791	0.97797	0.99054		-12.055	0.11651	0.03919	0.07246	0.00282
2.96	-0.3833	-0.0875	-0.254	-0.0332	-0.3277	-0.0889		2.96	-0.37827	-0.07802	-0.25139	-0.03453	-0.02503	-0.13955		2.96	-0.00503	-0.00948	-0.00261	0.00133	-0.30267	0.05065		392.96	1.57215	1.61259	1.95556	0.69113	0.71451	0.41335		-12.04	0.99841	0.9954	0.99819	0.97894	0.97898	0.99418		-12.04	0.11474	0.03883	0.06877	0.01017
2.975	-0.3833	-0.087	-0.253	-0.033	-0.3316	-0.089		2.975	-0.37886	-0.07831	-0.25252	-0.03456	-0.02505	-0.13972		2.975	-0.00444	-0.00869	-0.00048	0.00156	-0.30655	0.05072		392.975	1.56885	1.61658	1.95454	0.6881	0.71148	0.41004		-12.025	0.99636	0.99782	0.99767	0.97489	0.97497	0.98661		-12.025	0.11172	0.03963	0.07025	0.00415
2.99	-0.3833	-0.083	-0.255	-0.0359	-0.3307	-0.0898		2.99	-0.37945	-0.07861	-0.25364	-0.0346	-0.02507	-0.13987		2.99	-0.00385	-0.00439	-0.00136	-0.0013	-0.30563	0.05007		392.99	1.56784	1.61398	1.95153	0.68937	0.71275	0.41093		-12.01	0.99574	0.99624	0.99614	0.97659	0.97665	0.98865		-12.01	0.10981	0.03743	0.07578	0.00347
3.005	-0.3833	-0.0866	-0.2531	-0.0393	-0.3316	-0.0915		3.005	-0.38004	-0.0789	-0.25475	-0.03463	-0.0251	-0.14001		3.005	-0.00326	-0.0077	0.00165	-0.00467	-0.3065	0.04851		393.005	1.57084	1.61497	1.95601	0.69224	0.71562	0.40942		-11.995	0.9976	0.99685	0.99842	0.98042	0.98044	0.9852		-11.995	0.10876	0.03987	0.06816	0.00283
3.02	-0.3848	-0.0867	-0.2569	-0.0366	-0.3306	-0.0904		3.02	-0.38062	-0.07919	-0.25584	-0.03467	-0.02512	-0.14015		3.02	-0.00418	-0.00751	-0.00106	-0.00193	-0.30548	0.04975		393.02	1.56753	1.61727	1.9528	0.68851	0.71189	0.40961		-11.98	0.99555	0.99824	0.99679	0.97544	0.97551	0.98564		-11.98	0.10737	0.03676	0.06775	0.00319
3.035	-0.3833	-0.0864	-0.2611	-0.0308	-0.3341	-0.0927		3.035	-0.3812	-0.07948	-0.25692	-0.0347	-0.02514	-0.14028		3.035	-0.0021	-0.00692	-0.00418	0.0039	-0.30896	0.04758		393.035	1.57233	1.61586	1.95248	0.69167	0.71505	0.40631		-11.965	0.99852	0.99739	0.99663	0.97967	0.9797	0.97806		-11.965	0.10564	0.03694	0.07229	0.00409
3.05	-0.386	-0.0891	-0.2641	-0.0306	-0.3316	-0.0899		3.05	-0.38179	-0.07978	-0.25798	-0.03473	-0.02516	-0.14039		3.05	-0.00421	-0.00932	-0.00612	0.00413	-0.30644	0.05049		393.05	1.56842	1.61426	1.95086	0.68964	0.71302	0.4067		-11.95	0.9961	0.99641	0.99581	0.97695	0.97701	0.97896		-11.95	0.10335	0.03604	0.07514	0.00353
3.065	-0.3872	-0.088	-0.2609	-0.0327	-0.3319	-0.0911		3.065	-0.38237	-0.08007	-0.25904	-0.03477	-0.02518	-0.1405		3.065	-0.00483	-0.00793	-0.00186	0.00207	-0.30672	0.0494		393.065	1.56812	1.60885	1.94895	0.68751	0.71089	0.40769		-11.935	0.99591	0.99314	0.99484	0.97411	0.97419	0.98123		-11.935	0.10267	0.03601	0.0716	0.0036
3.08	-0.3867	-0.0866	-0.2616	-0.0343	-0.3307	-0.0915		3.08	-0.38295	-0.08036	-0.26008	-0.0348	-0.0252	-0.1406		3.08	-0.00375	-0.00624	-0.00152	0.0005	-0.3055	0.0491		393.08	1.56612	1.61405	1.94953	0.68348	0.70686	0.40968		-11.92	0.99467	0.99629	0.99513	0.96873	0.96886	0.98579		-11.92	0.1	0.03375	0.07417	0.0027
3.095	-0.3839	-0.0884	-0.2598	-0.0356	-0.3336	-0.0913		3.095	-0.38353	-0.08065	-0.2611	-0.03483	-0.02522	-0.14069		3.095	-0.00037	-0.00775	0.0013	-0.00077	-0.30838	0.04939		393.095	1.56751	1.61254	1.95112	0.68445	0.70783	0.41177		-11.905	0.99553	0.99537	0.99594	0.97002	0.97014	0.99058		-11.905	0.10015	0.0348	0.06993	0.00275
3.11	-0.3839	-0.0874	-0.2581	-0.0339	-0.3305	-0.0887		3.11	-0.38411	-0.08094	-0.26211	-0.03487	-0.02524	-0.14078		3.11	0.00021	-0.00646	0.00401	0.00097	-0.30526	0.05208		393.11	1.56951	1.61304	1.9533	0.69012	0.7135	0.41187		-11.89	0.99677	0.99567	0.99704	0.97759	0.97764	0.99079		-11.89	0.09737	0.03321	0.07068	0.00303
3.125	-0.3883	-0.0853	-0.2601	-0.0385	-0.3327	-0.0922		3.125	-0.38469	-0.08122	-0.26311	-0.0349	-0.02527	-0.14085		3.125	-0.00361	-0.00408	0.00301	-0.0036	-0.30743	0.04865		393.125	1.5689	1.61354	1.94839	0.69079	0.71416	0.41156		-11.875	0.9964	0.99598	0.99455	0.97848	0.97852	0.99009		-11.875	0.09573	0.0332	0.06987	0.0047
3.14	-0.3868	-0.0864	-0.2607	-0.0318	-0.3321	-0.0904		3.14	-0.38527	-0.08151	-0.2641	-0.03493	-0.02529	-0.14092		3.14	-0.00153	-0.00489	0.0034	0.00313	-0.30681	0.05052		393.14	1.5715	1.61133	1.94897	0.68846	0.71183	0.40885		-11.86	0.99801	0.99464	0.99485	0.97537	0.97543	0.98389		-11.86	0.09292	0.03253	0.0711	0.00384
3.155	-0.3868	-0.0888	-0.2583	-0.0316	-0.3323	-0.0941		3.155	-0.38584	-0.0818	-0.26507	-0.03497	-0.02531	-0.14098		3.155	-0.00096	-0.007	0.00677	0.00337	-0.30699	0.04688		393.155	1.56719	1.60623	1.94566	0.69073	0.7141	0.40994		-11.845	0.99533	0.99154	0.99317	0.9784	0.97844	0.98639		-11.845	0.09253	0.03096	0.07012	0.00621
3.17	-0.3897	-0.0899	-0.2615	-0.033	-0.333	-0.0926		3.17	-0.38642	-0.08209	-0.26603	-0.035	-0.02533	-0.14102		3.17	-0.00328	-0.00781	0.00453	0.002	-0.30767	0.04842		393.17	1.56769	1.60612	1.94454	0.69379	0.71717	0.40903		-11.83	0.99564	0.99148	0.9926	0.98249	0.98249	0.98431		-11.83	0.08965	0.02911	0.06719	0.00755
3.185	-0.3926	-0.0933	-0.2618	-0.0325	-0.3316	-0.0941		3.185	-0.38699	-0.08237	-0.26698	-0.03503	-0.02535	-0.14107		3.185	-0.00561	-0.01093	0.00518	0.00253	-0.30625	0.04697		393.185	1.56888	1.60372	1.94383	0.69386	0.71724	0.41123		-11.815	0.99638	0.99002	0.99224	0.98259	0.98258	0.98933		-11.815	0.08866	0.03008	0.06427	0.01189
3.2	-0.3903	-0.0926	-0.2685	-0.029	-0.3303	-0.0932		3.2	-0.38757	-0.08266	-0.26792	-0.03506	-0.02537	-0.1411		3.2	-0.00273	-0.00994	-0.00058	0.00606	-0.30493	0.0479		393.2	1.56958	1.60991	1.94531	0.69333	0.7167	0.41002		-11.8	0.99682	0.99378	0.99299	0.98188	0.98188	0.98656		-11.8	0.08765	0.02905	0.05823	0.00591
3.215	-0.3909	-0.0953	-0.2659	-0.0302	-0.3333	-0.0937		3.215	-0.38814	-0.08294	-0.26884	-0.0351	-0.02539	-0.14112		3.215	-0.00276	-0.01236	0.00294	0.0049	-0.30791	0.04742		393.215	1.56888	1.60731	1.94239	0.6862	0.70957	0.40941		-11.785	0.99638	0.9922	0.99152	0.97236	0.97245	0.98517		-11.785	0.08638	0.02935	0.05733	0.00412
3.23	-0.395	-0.0941	-0.2671	-0.0237	-0.3353	-0.0962		3.23	-0.38871	-0.08322	-0.26975	-0.03513	-0.02541	-0.14114		3.23	-0.00629	-0.01088	0.00265	0.01143	-0.30989	0.04494		393.23	1.56577	1.6066	1.94598	0.68547	0.70884	0.4078		-11.77	0.99445	0.99177	0.99333	0.97138	0.97148	0.98149		-11.77	0.08517	0.02885	0.05536	0.00571
3.245	-0.3947	-0.0917	-0.2659	-0.0266	-0.3375	-0.0939		3.245	-0.38928	-0.08351	-0.27065	-0.03516	-0.02543	-0.14115		3.245	-0.00542	-0.00819	0.00475	0.00856	-0.31207	0.04725		393.245	1.56387	1.6092	1.94776	0.68644	0.70981	0.41009		-11.755	0.99327	0.99335	0.99424	0.97268	0.97276	0.98674		-11.755	0.08267	0.02947	0.06083	0.0037
3.26	-0.3973	-0.0916	-0.2673	-0.0271	-0.3368	-0.095		3.26	-0.38985	-0.08379	-0.27153	-0.03519	-0.02545	-0.14115		3.26	-0.00745	-0.00781	0.00423	0.00809	-0.31135	0.04615		393.26	1.56946	1.60939	1.94805	0.68981	0.71318	0.40909		-11.74	0.99674	0.99346	0.99438	0.97717	0.97721	0.98443		-11.74	0.08194	0.02762	0.05643	0.00297
3.275	-0.3943	-0.0935	-0.2672	-0.0225	-0.3344	-0.0944		3.275	-0.39042	-0.08407	-0.27241	-0.03523	-0.02547	-0.14114		3.275	-0.00388	-0.00943	0.00521	0.01273	-0.30893	0.04674		393.275	1.56856	1.61149	1.94283	0.69258	0.71594	0.41078		-11.725	0.99618	0.99474	0.99174	0.98087	0.98088	0.9883		-11.725	0.08014	0.02705	0.05749	0.00674
3.29	-0.3947	-0.092	-0.2688	-0.0289	-0.3362	-0.0952		3.29	-0.39098	-0.08435	-0.27327	-0.03526	-0.02549	-0.14113		3.29	-0.00372	-0.00765	0.00447	0.00636	-0.31071	0.04593		393.29	1.56715	1.61329	1.94732	0.69034	0.71371	0.40927		-11.71	0.99531	0.99582	0.99401	0.97789	0.97792	0.98485		-11.71	0.0796	0.02703	0.05248	0.00684
3.305	-0.3908	-0.093	-0.2696	-0.0296	-0.3357	-0.0965		3.305	-0.39155	-0.08463	-0.27412	-0.03529	-0.02552	-0.14111		3.305	0.00075	-0.00837	0.00452	0.00569	-0.31018	0.04461		393.305	1.56235	1.61308	1.9458	0.68921	0.71258	0.41016		-11.695	0.99233	0.9957	0.99324	0.97638	0.97643	0.98689		-11.695	0.07743	0.02744	0.06077	0.00869
3.32	-0.392	-0.0913	-0.2692	-0.0326	-0.3338	-0.0943		3.32	-0.39212	-0.08491	-0.27496	-0.03532	-0.02554	-0.14108		3.32	0.00012	-0.00639	0.00576	0.00272	-0.30826	0.04678		393.32	1.56704	1.61148	1.94579	0.68768	0.71105	0.40935		-11.68	0.99524	0.99473	0.99324	0.97434	0.9744	0.98504		-11.68	0.07709	0.02651	0.05626	0.00274
3.335	-0.3973	-0.0866	-0.2711	-0.0314	-0.3347	-0.0957		3.335	-0.39268	-0.08519	-0.27579	-0.03535	-0.02556	-0.14104		3.335	-0.00462	-0.00141	0.00469	0.00395	-0.30914	0.04534		393.335	1.56454	1.61327	1.94657	0.68585	0.70922	0.40945		-11.665	0.99369	0.99582	0.99363	0.97189	0.97198	0.98525		-11.665	0.07538	0.02673	0.05636	0.00294
3.35	-0.3968	-0.0903	-0.2716	-0.0314	-0.3348	-0.0963		3.35	-0.39324	-0.08547	-0.27661	-0.03538	-0.02558	-0.141		3.35	-0.00356	-0.00483	0.00501	0.00398	-0.30922	0.0447		393.35	1.56343	1.61197	1.94795	0.69352	0.71689	0.40984		-11.65	0.993	0.99502	0.99433	0.98213	0.98212	0.98615		-11.65	0.07297	0.02532	0.05158	0.00265
3.365	-0.3947	-0.0893	-0.2726	-0.0309	-0.3363	-0.0946		3.365	-0.39381	-0.08575	-0.27741	-0.03542	-0.0256	-0.14095		3.365	-0.00089	-0.00355	0.00481	0.00452	-0.3107	0.04635		393.365	1.56313	1.61356	1.94394	0.69569	0.71905	0.40963		-11.635	0.99281	0.99599	0.9923	0.98502	0.98499	0.98568		-11.635	0.07191	0.02421	0.05126	0.00365
3.38	-0.3981	-0.0881	-0.2732	-0.033	-0.3393	-0.0949		3.38	-0.39437	-0.08603	-0.27821	-0.03545	-0.02562	-0.14089		3.38	-0.00373	-0.00207	0.00501	0.00245	-0.31368	0.04599		393.38	1.56632	1.61406	1.94122	0.69056	0.71392	0.40932		-11.62	0.9948	0.99629	0.99092	0.97817	0.9782	0.98497		-11.62	0.07167	0.02464	0.05014	0.00312
3.395	-0.399	-0.0917	-0.2749	-0.0267	-0.3372	-0.0973		3.395	-0.39493	-0.0863	-0.27899	-0.03548	-0.02564	-0.14082		3.395	-0.00407	-0.0054	0.00409	0.00878	-0.31156	0.04352		393.395	1.56842	1.61365	1.94781	0.69363	0.71699	0.41051		-11.605	0.9961	0.99605	0.99426	0.98227	0.98226	0.9877		-11.605	0.0706	0.025	0.05569	0.00861
3.41	-0.3977	-0.0905	-0.2794	-0.0226	-0.3339	-0.0964		3.41	-0.39549	-0.08658	-0.27976	-0.03551	-0.02566	-0.14075		3.41	-0.00221	-0.00392	0.00036	0.01291	-0.30824	0.04435		393.41	1.56732	1.61185	1.94579	0.69119	0.71456	0.41141		-11.59	0.99541	0.99495	0.99324	0.97902	0.97904	0.98974		-11.59	0.06919	0.02218	0.0606	0.00918
3.425	-0.3976	-0.0877	-0.2826	-0.023	-0.3368	-0.0958		3.425	-0.39605	-0.08685	-0.28052	-0.03554	-0.02568	-0.14067		3.425	-0.00155	-0.00085	-0.00208	0.01254	-0.31112	0.04487		393.425	1.56841	1.61044	1.94728	0.68716	0.71053	0.4113		-11.575	0.99609	0.9941	0.99399	0.97364	0.97371	0.98949		-11.575	0.06894	0.02253	0.05248	0.00665
3.44	-0.3998	-0.0912	-0.2797	-0.0236	-0.3398	-0.0956		3.44	-0.3966	-0.08713	-0.28127	-0.03557	-0.0257	-0.14059		3.44	-0.0032	-0.00407	0.00157	0.01197	-0.3141	0.04499		393.44	1.56841	1.60864	1.94626	0.69053	0.71389	0.41149		-11.56	0.99609	0.99301	0.99348	0.97814	0.97816	0.98993		-11.56	0.06757	0.02205	0.05507	0.00258
3.455	-0.3977	-0.0935	-0.2824	-0.0225	-0.3369	-0.0943		3.455	-0.39716	-0.0874	-0.28201	-0.0356	-0.02572	-0.14049		3.455	-0.00054	-0.0061	-0.00039	0.0131	-0.31118	0.04619		393.455	1.569	1.60843	1.94655	0.69	0.71336	0.41108		-11.545	0.99646	0.99288	0.99362	0.97743	0.97746	0.989		-11.545	0.06481	0.02023	0.05053	0.00375
3.47	-0.4	-0.0908	-0.2828	-0.0253	-0.3361	-0.0958		3.47	-0.39772	-0.08768	-0.28274	-0.03563	-0.02574	-0.1404		3.47	-0.00228	-0.00312	-6e-05	0.01033	-0.31036	0.0446		393.47	1.5715	1.60923	1.94833	0.69017	0.71353	0.40907		-11.53	0.99801	0.99336	0.99452	0.97766	0.97768	0.9844		-11.53	0.06506	0.02059	0.05432	0.00249
3.485	-0.4026	-0.0927	-0.2839	-0.0348	-0.338	-0.096		3.485	-0.39827	-0.08795	-0.28346	-0.03566	-0.02576	-0.14029		3.485	-0.00433	-0.00475	-0.00044	0.00086	-0.31224	0.04429		393.485	1.56969	1.60993	1.94821	0.68994	0.7133	0.40947		-11.515	0.99689	0.99379	0.99447	0.97735	0.97737	0.9853		-11.515	0.06316	0.01864	0.04877	0.00268
3.5	-0.4016	-0.0939	-0.2864	-0.0347	-0.3392	-0.097		3.5	-0.39882	-0.08822	-0.28417	-0.03569	-0.02578	-0.14018		3.5	-0.00278	-0.00568	-0.00223	0.00099	-0.31342	0.04318		393.5	1.57019	1.61102	1.9484	0.68721	0.71057	0.40976		-11.5	0.99719	0.99445	0.99456	0.9737	0.97376	0.98597		-11.5	0.06374	0.02003	0.04725	0.00283
3.515	-0.4036	-0.096	-0.2884	-0.0268	-0.3354	-0.0977		3.515	-0.39938	-0.08849	-0.28487	-0.03572	-0.0258	-0.14006		3.515	-0.00422	-0.00751	-0.00353	0.00892	-0.3096	0.04236		393.515	1.57138	1.60772	1.94828	0.69517	0.71853	0.40855		-11.485	0.99794	0.99245	0.9945	0.98434	0.9843	0.9832		-11.485	0.06163	0.01981	0.0483	0.008
3.53	-0.4035	-0.0973	-0.2867	-0.0268	-0.3414	-0.0974		3.53	-0.39993	-0.08876	-0.28556	-0.03575	-0.02581	-0.13993		3.53	-0.00357	-0.00854	-0.00114	0.00895	-0.31559	0.04253		393.53	1.56568	1.61171	1.94737	0.69094	0.7143	0.41114		-11.47	0.99439	0.99487	0.99404	0.97869	0.9787	0.98914		-11.47	0.06149	0.0181	0.04923	0.00516
3.545	-0.4017	-0.0951	-0.2822	-0.027	-0.3384	-0.0992		3.545	-0.40048	-0.08903	-0.28623	-0.03578	-0.02583	-0.1398		3.545	-0.00122	-0.00607	0.00403	0.00878	-0.31257	0.0406		393.545	1.56287	1.60881	1.94785	0.68491	0.70827	0.40803		-11.455	0.99265	0.99311	0.99428	0.97064	0.97072	0.98202		-11.455	0.0617	0.01857	0.0485	0.00765
3.56	-0.4024	-0.0957	-0.2831	-0.0258	-0.3414	-0.0986		3.56	-0.40103	-0.0893	-0.2869	-0.03581	-0.02585	-0.13966		3.56	-0.00137	-0.0064	0.0038	0.01001	-0.31555	0.04106		393.56	1.56167	1.6125	1.94894	0.68888	0.71224	0.40913		-11.44	0.99191	0.99535	0.99483	0.97594	0.97597	0.98452		-11.44	0.05859	0.01701	0.04749	0.00332
3.575	-0.4044	-0.0962	-0.2847	-0.0329	-0.3409	-0.098		3.575	-0.40158	-0.08957	-0.28756	-0.03584	-0.02587	-0.13952		3.575	-0.00282	-0.00663	0.00286	0.00294	-0.31503	0.04152		393.575	1.56536	1.6093	1.94472	0.68705	0.71041	0.41152		-11.425	0.9942	0.99341	0.9927	0.97349	0.97355	0.99		-11.425	0.0573	0.01461	0.04734	0.0026
3.59	-0.403	-0.0993	-0.2845	-0.0292	-0.3442	-0.0976		3.59	-0.40213	-0.08984	-0.28821	-0.03587	-0.02589	-0.13937		3.59	-0.00087	-0.00946	0.00371	0.00667	-0.31831	0.04177		393.59	1.56406	1.61199	1.9447	0.68922	0.71257	0.41111		-11.41	0.99339	0.99504	0.99269	0.97639	0.97642	0.98906		-11.41	0.0574	0.01574	0.04866	0.00807
3.605	-0.4075	-0.0969	-0.2856	-0.0327	-0.3418	-0.0955		3.605	-0.40267	-0.09011	-0.28885	-0.0359	-0.02591	-0.13922		3.605	-0.00483	-0.00679	0.00325	0.0032	-0.31589	0.04372		393.605	1.56685	1.60879	1.94379	0.68639	0.70974	0.4086		-11.395	0.99512	0.9931	0.99222	0.97261	0.97267	0.98332		-11.395	0.05472	0.0166	0.04232	0.00358
3.62	-0.4061	-0.0952	-0.2844	-0.0358	-0.3429	-0.0964		3.62	-0.40322	-0.09037	-0.28948	-0.03593	-0.02593	-0.13905		3.62	-0.00288	-0.00483	0.00508	0.00013	-0.31697	0.04265		393.62	1.56685	1.60958	1.94697	0.68456	0.70791	0.41109		-11.38	0.99512	0.99358	0.99384	0.97016	0.97025	0.98903		-11.38	0.05429	0.0171	0.05073	0.00409
3.635	-0.4031	-0.0965	-0.2857	-0.0329	-0.3449	-0.097		3.635	-0.40376	-0.09064	-0.2901	-0.03596	-0.02595	-0.13889		3.635	0.00066	-0.00586	0.0044	0.00306	-0.31895	0.04189		393.635	1.56485	1.60908	1.95006	0.68692	0.71028	0.40979		-11.365	0.99388	0.99327	0.9954	0.97333	0.97338	0.98603		-11.365	0.05322	0.0166	0.04149	0.00249
3.65	-0.407	-0.0992	-0.2841	-0.0309	-0.346	-0.0966		3.65	-0.40431	-0.0909	-0.29071	-0.03599	-0.02597	-0.13871		3.65	-0.00269	-0.0083	0.00661	0.00509	-0.32003	0.04211		393.65	1.56374	1.60907	1.94604	0.68869	0.71205	0.40988		-11.35	0.99319	0.99327	0.99337	0.97569	0.97572	0.98624		-11.35	0.05325	0.01752	0.0395	0.00357
3.665	-0.4066	-0.1002	-0.2866	-0.0331	-0.3448	-0.0953		3.665	-0.40485	-0.09117	-0.29131	-0.03602	-0.02599	-0.13854		3.665	-0.00175	-0.00903	0.00471	0.00292	-0.31881	0.04324		393.665	1.56554	1.60977	1.94943	0.68986	0.71321	0.40857		-11.335	0.99431	0.99369	0.99508	0.97724	0.97726	0.98325		-11.335	0.05208	0.01593	0.04251	0.00893
3.68	-0.4058	-0.0965	-0.2833	-0.0324	-0.3413	-0.0951		3.68	-0.40539	-0.09143	-0.29191	-0.03605	-0.02601	-0.13835		3.68	-0.00041	-0.00507	0.00861	0.00365	-0.31529	0.04325		393.68	1.56273	1.61116	1.94911	0.69203	0.71538	0.41036		-11.32	0.99257	0.99454	0.99492	0.98014	0.98013	0.98735		-11.32	0.05229	0.01681	0.04092	0.00617
3.695	-0.4094	-0.0994	-0.2832	-0.0325	-0.3455	-0.0963		3.695	-0.40593	-0.0917	-0.29249	-0.03608	-0.02603	-0.13816		3.695	-0.00347	-0.0077	0.00929	0.00358	-0.31947	0.04186		393.695	1.56333	1.61156	1.94409	0.6912	0.71455	0.40675		-11.305	0.99293	0.99478	0.99238	0.97903	0.97903	0.97909		-11.305	0.05105	0.01612	0.04181	0.00929
3.71	-0.4079	-0.0995	-0.2852	-0.0282	-0.3479	-0.0982		3.71	-0.40647	-0.09196	-0.29307	-0.03611	-0.02605	-0.13797		3.71	-0.00143	-0.00754	0.00787	0.00791	-0.32185	0.03977		393.71	1.56512	1.61155	1.94608	0.68887	0.71222	0.40715		-11.29	0.99405	0.99477	0.99338	0.97592	0.97595	0.97999		-11.29	0.05006	0.01454	0.04006	0.0046
3.725	-0.4046	-0.098	-0.289	-0.0328	-0.3486	-0.0982		3.725	-0.40701	-0.09222	-0.29364	-0.03613	-0.02606	-0.13777		3.725	0.00241	-0.00578	0.00464	0.00333	-0.32254	0.03957		393.725	1.56532	1.61335	1.94766	0.69014	0.71349	0.40734		-11.275	0.99417	0.99586	0.99419	0.97761	0.97762	0.98043		-11.275	0.05155	0.01398	0.03494	0.0036
3.74	-0.4083	-0.0946	-0.2849	-0.0325	-0.3465	-0.1006		3.74	-0.40755	-0.09249	-0.29419	-0.03616	-0.02608	-0.13756		3.74	-0.00075	-0.00211	0.00929	0.00366	-0.32042	0.03696		393.74	1.56301	1.61045	1.94885	0.6819	0.70525	0.40993		-11.26	0.99274	0.9941	0.99479	0.96663	0.96673	0.98636		-11.26	0.05005	0.01378	0.03475	0.00371
3.755	-0.409	-0.0995	-0.2837	-0.0306	-0.3492	-0.0996		3.755	-0.40809	-0.09275	-0.29475	-0.03619	-0.0261	-0.13735		3.755	-0.00091	-0.00675	0.01105	0.00559	-0.3231	0.03775		393.755	1.56701	1.61274	1.95263	0.68447	0.70782	0.41222		-11.245	0.99522	0.99549	0.9967	0.97005	0.97013	0.99161		-11.245	0.04819	0.01361	0.03229	0.00256
3.77	-0.4109	-0.0981	-0.2887	-0.035	-0.3479	-0.0996		3.77	-0.40862	-0.09301	-0.29529	-0.03622	-0.02612	-0.13714		3.77	-0.00228	-0.00509	0.00659	0.00122	-0.32178	0.03754		393.77	1.5704	1.61514	1.95062	0.68774	0.71109	0.41131		-11.23	0.99733	0.99695	0.99568	0.97442	0.97445	0.98953		-11.23	0.04713	0.0145	0.03	0.00313
3.785	-0.4102	-0.0996	-0.289	-0.0361	-0.3462	-0.0984		3.785	-0.40916	-0.09327	-0.29582	-0.03625	-0.02614	-0.13692		3.785	-0.00104	-0.00633	0.00682	0.00015	-0.32006	0.03852		393.785	1.566	1.61393	1.949	0.68901	0.71236	0.41201		-11.215	0.99459	0.99621	0.99486	0.97611	0.97613	0.99111		-11.215	0.04421	0.01572	0.03143	0.005
3.8	-0.4081	-0.093	-0.2925	-0.0336	-0.3498	-0.1002		3.8	-0.40969	-0.09353	-0.29635	-0.03628	-0.02616	-0.13669		3.8	0.00159	0.00053	0.00385	0.00268	-0.32364	0.03649		393.8	1.56129	1.61243	1.94668	0.68928	0.71262	0.4088		-11.2	0.99167	0.9953	0.99369	0.97647	0.97648	0.98377		-11.2	0.04316	0.01177	0.0336	0.00729
3.815	-0.4065	-0.0994	-0.2933	-0.0355	-0.3455	-0.1006		3.815	-0.41023	-0.09378	-0.29686	-0.0363	-0.02618	-0.13646		3.815	0.00373	-0.00562	0.00356	0.0008	-0.31932	0.03586		393.815	1.56279	1.61252	1.94737	0.68865	0.71199	0.40979		-11.185	0.9926	0.99536	0.99404	0.97562	0.97565	0.98604		-11.185	0.04273	0.01316	0.03195	0.00572
3.83	-0.409	-0.0944	-0.2899	-0.033	-0.3487	-0.101		3.83	-0.41076	-0.09404	-0.29737	-0.03633	-0.02619	-0.13623		3.83	0.00176	-0.00036	0.00747	0.00333	-0.32251	0.03523		393.83	1.56858	1.61382	1.95095	0.69532	0.71866	0.40998		-11.17	0.9962	0.99615	0.99585	0.98452	0.98447	0.98648		-11.17	0.04543	0.01403	0.03939	0.0028
3.845	-0.4034	-0.0958	-0.2912	-0.0359	-0.3501	-0.1012		3.845	-0.41129	-0.0943	-0.29788	-0.03636	-0.02621	-0.13599		3.845	0.00789	-0.0015	0.00668	0.00046	-0.32389	0.03479		393.845	1.56608	1.61411	1.94984	0.69118	0.71453	0.41177		-11.155	0.99464	0.99632	0.99529	0.97901	0.979	0.99058		-11.155	0.04288	0.01435	0.03529	0.00236
3.86	-0.4065	-0.0965	-0.2907	-0.0339	-0.3506	-0.0996		3.86	-0.41182	-0.09456	-0.29837	-0.03639	-0.02623	-0.13574		3.86	0.00532	-0.00194	0.00767	0.00249	-0.32437	0.03614		393.86	1.56577	1.61521	1.94932	0.68905	0.7124	0.41187		-11.14	0.99445	0.99699	0.99503	0.97617	0.97618	0.99079		-11.14	0.042	0.01185	0.03811	0.0027
3.875	-0.4061	-0.1011	-0.29	-0.0366	-0.3484	-0.0994		3.875	-0.41235	-0.09481	-0.29886	-0.03642	-0.02625	-0.13549		3.875	0.00625	-0.00629	0.00886	-0.00018	-0.32215	0.03609		393.875	1.56287	1.6125	1.94741	0.68592	0.70926	0.40996		-11.125	0.99265	0.99535	0.99406	0.97199	0.97204	0.98642		-11.125	0.04121	0.01295	0.03374	0.00383
3.89	-0.4077	-0.1016	-0.2903	-0.0382	-0.348	-0.0995		3.89	-0.41288	-0.09507	-0.29934	-0.03644	-0.02627	-0.13524		3.89	0.00518	-0.00653	0.00904	-0.00176	-0.32173	0.03574		393.89	1.56646	1.6119	1.94879	0.68939	0.71273	0.41135		-11.11	0.99488	0.99498	0.99476	0.97662	0.97663	0.98961		-11.11	0.04039	0.01159	0.03982	0.00221
3.905	-0.4079	-0.1016	-0.2929	-0.0338	-0.3476	-0.0992		3.905	-0.41341	-0.09532	-0.29981	-0.03647	-0.02629	-0.13498		3.905	0.00551	-0.00628	0.00691	0.00267	-0.32131	0.03578		393.905	1.56746	1.61189	1.94627	0.68426	0.7076	0.41234		-11.095	0.9955	0.99498	0.99348	0.96977	0.96984	0.99188		-11.095	0.04158	0.01225	0.03585	0.00244
3.92	-0.4102	-0.1015	-0.2938	-0.0363	-0.3486	-0.0999		3.92	-0.41393	-0.09558	-0.30027	-0.0365	-0.0263	-0.13472		3.92	0.00373	-0.00592	0.00647	0.0002	-0.3223	0.03482		393.92	1.56775	1.61279	1.94776	0.68653	0.70987	0.41023		-11.08	0.99568	0.99552	0.99423	0.97279	0.97284	0.98706		-11.08	0.04004	0.01291	0.0412	0.0073
3.935	-0.4139	-0.0995	-0.2921	-0.0374	-0.3481	-0.1015		3.935	-0.41446	-0.09583	-0.30073	-0.03653	-0.02632	-0.13446		3.935	0.00056	-0.00367	0.00863	-0.00087	-0.32178	0.03296		393.935	1.56645	1.61278	1.95054	0.69179	0.71514	0.40743		-11.065	0.99487	0.99552	0.99565	0.97983	0.97981	0.98063		-11.065	0.03926	0.01249	0.0369	0.00235
3.95	-0.4114	-0.0988	-0.2932	-0.0327	-0.3479	-0.1002		3.95	-0.41498	-0.09608	-0.30118	-0.03655	-0.02634	-0.13419		3.95	0.00358	-0.00272	0.00798	0.00385	-0.32156	0.03399		393.95	1.56855	1.61068	1.95243	0.68816	0.7115	0.40962		-11.05	0.99617	0.99424	0.9966	0.97498	0.975	0.98565		-11.05	0.03902	0.01094	0.03301	0.00229
3.965	-0.412	-0.1052	-0.2977	-0.036	-0.3511	-0.1011		3.965	-0.41551	-0.09634	-0.30163	-0.03658	-0.02636	-0.13391		3.965	0.00351	-0.00886	0.00393	0.00058	-0.32474	0.03281		393.965	1.56704	1.61187	1.94881	0.69263	0.71597	0.40941		-11.035	0.99524	0.99497	0.99477	0.98094	0.98091	0.98517		-11.035	0.03753	0.01109	0.03298	0.00367
3.98	-0.4132	-0.1041	-0.299	-0.0329	-0.3486	-0.1017		3.98	-0.41603	-0.09659	-0.30206	-0.03661	-0.02638	-0.13364		3.98	0.00283	-0.00751	0.00306	0.00371	-0.32222	0.03194		393.98	1.56304	1.61227	1.9485	0.6857	0.70904	0.4098		-11.02	0.99275	0.99521	0.99461	0.97169	0.97174	0.98607		-11.02	0.03773	0.01372	0.0346	0.00323
3.995	-0.4116	-0.1027	-0.3009	-0.0322	-0.3495	-0.1021		3.995	-0.41655	-0.09684	-0.30249	-0.03663	-0.02639	-0.13335		3.995	0.00495	-0.00586	0.00159	0.00443	-0.32311	0.03125		393.995	1.56483	1.60926	1.95228	0.69137	0.71471	0.40789		-11.005	0.99387	0.99339	0.99653	0.97926	0.97924	0.9817		-11.005	0.03754	0.01159	0.02913	0.00219
4.01	-0.4143	-0.1025	-0.2985	-0.0332	-0.3506	-0.1024		4.01	-0.41707	-0.09709	-0.30292	-0.03666	-0.02641	-0.13307		4.01	0.00277	-0.00541	0.00442	0.00346	-0.32419	0.03067		394.01	1.56293	1.60496	1.94966	0.68614	0.70947	0.40979		-10.99	0.99269	0.99078	0.9952	0.97228	0.97232	0.98603		-10.99	0.03563	0.00955	0.03318	0.00227
4.025	-0.4118	-0.1094	-0.2972	-0.0349	-0.3485	-0.1037		4.025	-0.41759	-0.09734	-0.30333	-0.03669	-0.02643	-0.13278		4.025	0.00579	-0.01206	0.00613	0.00179	-0.32207	0.02908		394.025	1.55892	1.61065	1.95065	0.68961	0.71294	0.40948		-10.975	0.9902	0.99423	0.9957	0.9769	0.9769	0.98532		-10.975	0.03801	0.01036	0.03149	0.00237
4.04	-0.4126	-0.1045	-0.2981	-0.035	-0.3509	-0.1025		4.04	-0.41811	-0.09759	-0.30374	-0.03671	-0.02645	-0.13249		4.04	0.00551	-0.00691	0.00564	0.00171	-0.32445	0.02999		394.04	1.56062	1.60975	1.94723	0.68817	0.71151	0.40817		-10.96	0.99125	0.99368	0.99397	0.97499	0.97501	0.98233		-10.96	0.03696	0.01211	0.03359	0.00277
4.055	-0.4137	-0.1046	-0.2982	-0.0424	-0.3527	-0.1031		4.055	-0.41863	-0.09784	-0.30415	-0.03674	-0.02647	-0.13219		4.055	0.00493	-0.00676	0.00595	-0.00566	-0.32623	0.02909		394.055	1.56341	1.60984	1.94672	0.68934	0.71268	0.40866		-10.945	0.99299	0.99374	0.99371	0.97655	0.97655	0.98346		-10.945	0.0348	0.01001	0.03143	0.00264
4.07	-0.4127	-0.1028	-0.2983	-0.0406	-0.355	-0.1018		4.07	-0.41915	-0.09809	-0.30455	-0.03677	-0.02648	-0.13189		4.07	0.00645	-0.00471	0.00625	-0.00383	-0.32852	0.03009		394.07	1.56201	1.60774	1.9489	0.68601	0.70934	0.40845		-10.93	0.99212	0.99246	0.99481	0.97211	0.97215	0.98298		-10.93	0.0336	0.0099	0.02636	0.00328
4.085	-0.4159	-0.1038	-0.2987	-0.0374	-0.3514	-0.1025		4.085	-0.41966	-0.09833	-0.30494	-0.03679	-0.0265	-0.13159		4.085	0.00376	-0.00547	0.00624	-0.00061	-0.3249	0.02909		394.085	1.565	1.60373	1.94628	0.68568	0.70901	0.40834		-10.915	0.99397	0.99003	0.99349	0.97166	0.97171	0.98273		-10.915	0.03394	0.00915	0.02769	0.00698
4.1	-0.4146	-0.1033	-0.2984	-0.0319	-0.3514	-0.1035		4.1	-0.42018	-0.09858	-0.30533	-0.03682	-0.02652	-0.13129		4.1	0.00558	-0.00472	0.00693	0.00492	-0.32488	0.02779		394.1	1.5642	1.60073	1.95207	0.68975	0.71308	0.40914		-10.9	0.99348	0.98821	0.99642	0.97709	0.97709	0.98454		-10.9	0.03188	0.00895	0.0286	0.00207
4.115	-0.4181	-0.1037	-0.2994	-0.0398	-0.3492	-0.103		4.115	-0.42069	-0.09883	-0.30571	-0.03684	-0.02654	-0.13098		4.115	0.00259	-0.00487	0.00631	-0.00296	-0.32266	0.02798		394.115	1.56629	1.60142	1.94895	0.69082	0.71415	0.40883		-10.885	0.99478	0.98863	0.99484	0.97852	0.9785	0.98384		-10.885	0.03024	0.00868	0.03035	0.0041
4.13	-0.4133	-0.102	-0.3017	-0.038	-0.3542	-0.102		4.13	-0.42121	-0.09907	-0.30608	-0.03687	-0.02655	-0.13066		4.13	0.00791	-0.00293	0.00438	-0.00113	-0.32765	0.02866		394.13	1.56599	1.60592	1.95034	0.68778	0.71112	0.40862		-10.87	0.99459	0.99136	0.99554	0.97447	0.97449	0.98336		-10.87	0.02921	0.01016	0.02145	0.00309
4.145	-0.4167	-0.1008	-0.3031	-0.0371	-0.3536	-0.1041		4.145	-0.42172	-0.09932	-0.30645	-0.0369	-0.02657	-0.13035		4.145	0.00502	-0.00148	0.00335	-0.0002	-0.32703	0.02625		394.145	1.56458	1.60851	1.95152	0.68785	0.71118	0.40971		-10.855	0.99371	0.99293	0.99614	0.97457	0.97458	0.98586		-10.855	0.02988	0.00962	0.03002	0.00212
4.16	-0.4186	-0.1017	-0.3065	-0.0381	-0.354	-0.1029		4.16	-0.42223	-0.09956	-0.30682	-0.03692	-0.02659	-0.13003		4.16	0.00363	-0.00214	0.00032	-0.00118	-0.32741	0.02713		394.16	1.56318	1.60651	1.95051	0.68442	0.70775	0.4088		-10.84	0.99284	0.99172	0.99563	0.96999	0.97004	0.98378		-10.84	0.03045	0.01028	0.02963	0.00213
4.175	-0.4198	-0.1028	-0.306	-0.0357	-0.3526	-0.1034		4.175	-0.42274	-0.09981	-0.30718	-0.03695	-0.0266	-0.12971		4.175	0.00294	-0.00299	0.00118	0.00125	-0.326	0.02631		394.175	1.56387	1.6048	1.94929	0.68319	0.70652	0.4095		-10.825	0.99327	0.99068	0.99501	0.96834	0.96841	0.98537		-10.825	0.03017	0.00945	0.0372	0.00549
4.19	-0.4201	-0.1053	-0.3059	-0.0381	-0.3536	-0.1034		4.19	-0.42325	-0.10005	-0.30753	-0.03697	-0.02662	-0.12939		4.19	0.00315	-0.00525	0.00163	-0.00113	-0.32698	0.02599		394.19	1.56277	1.6074	1.95067	0.68926	0.71259	0.40869		-10.81	0.99259	0.99226	0.99571	0.97644	0.97643	0.98352		-10.81	0.02998	0.00922	0.0317	0.00448
4.205	-0.4205	-0.1019	-0.3054	-0.0365	-0.3569	-0.1027		4.205	-0.42376	-0.10029	-0.30788	-0.037	-0.02664	-0.12906		4.205	0.00326	-0.00161	0.00248	0.0005	-0.33026	0.02636		394.205	1.56096	1.60839	1.94856	0.69103	0.71435	0.40808		-10.795	0.99147	0.99286	0.99464	0.9788	0.97877	0.98212		-10.795	0.0298	0.00861	0.03005	0.00546
4.22	-0.4204	-0.1028	-0.3063	-0.0325	-0.3499	-0.1042		4.22	-0.42427	-0.10053	-0.30822	-0.03702	-0.02666	-0.12873		4.22	0.00387	-0.00227	0.00192	0.00452	-0.32324	0.02453		394.22	1.56296	1.60869	1.94674	0.68659	0.70992	0.40767		-10.78	0.99271	0.99304	0.99372	0.97289	0.97291	0.98119		-10.78	0.0295	0.00668	0.0282	0.00454
4.235	-0.4215	-0.1041	-0.301	-0.034	-0.352	-0.1027		4.235	-0.42478	-0.10077	-0.30856	-0.03705	-0.02667	-0.1284		4.235	0.00328	-0.00333	0.00756	0.00305	-0.32533	0.0257		394.235	1.56175	1.60618	1.95133	0.68526	0.70859	0.40736		-10.765	0.99196	0.99152	0.99604	0.97111	0.97115	0.98049		-10.765	0.02902	0.00902	0.03094	0.00986
4.25	-0.4224	-0.1064	-0.3045	-0.0375	-0.3543	-0.1029		4.25	-0.42528	-0.10101	-0.30889	-0.03707	-0.02669	-0.12807		4.25	0.00288	-0.00539	0.00439	-0.00043	-0.32761	0.02517		394.25	1.56635	1.60888	1.94941	0.68913	0.71246	0.40926		-10.75	0.99481	0.99315	0.99507	0.97627	0.97626	0.98482		-10.75	0.02724	0.00821	0.02946	0.00414
4.265	-0.4233	-0.1078	-0.3067	-0.0415	-0.3516	-0.1023		4.265	-0.42579	-0.10125	-0.30922	-0.0371	-0.02671	-0.12773		4.265	0.00249	-0.00655	0.00252	-0.0044	-0.32489	0.02543		394.265	1.56484	1.60588	1.94759	0.6845	0.70783	0.40735		-10.735	0.99388	0.99133	0.99415	0.97009	0.97013	0.98045		-10.735	0.02788	0.00957	0.03042	0.00674
4.28	-0.424	-0.106	-0.3071	-0.0406	-0.3512	-0.103		4.28	-0.42629	-0.10149	-0.30955	-0.03712	-0.02672	-0.12739		4.28	0.00229	-0.00451	0.00245	-0.00348	-0.32448	0.02439		394.28	1.56384	1.60717	1.94448	0.68307	0.70639	0.40824		-10.72	0.99325	0.99212	0.99257	0.96818	0.96824	0.98249		-10.72	0.02708	0.00669	0.02782	0.00694
4.295	-0.4239	-0.1053	-0.3073	-0.0374	-0.3544	-0.1028		4.295	-0.4268	-0.10173	-0.30987	-0.03715	-0.02674	-0.12705		4.295	0.0029	-0.00357	0.00257	-0.00025	-0.32766	0.02425		394.295	1.56443	1.61267	1.94676	0.68454	0.70786	0.40743		-10.705	0.99362	0.99545	0.99373	0.97014	0.97018	0.98064		-10.705	0.02808	0.0071	0.03088	0.00427
4.31	-0.4253	-0.1064	-0.3088	-0.0374	-0.35	-0.1043		4.31	-0.4273	-0.10197	-0.31018	-0.03717	-0.02676	-0.12671		4.31	0.002	-0.00443	0.00138	-0.00023	-0.32324	0.02241		394.31	1.56433	1.60976	1.94705	0.6876	0.71093	0.40772		-10.69	0.99356	0.99369	0.99387	0.97423	0.97424	0.98131		-10.69	0.02814	0.00739	0.0273	0.00257
4.325	-0.4283	-0.1063	-0.3091	-0.0408	-0.3569	-0.1022		4.325	-0.4278	-0.10221	-0.31049	-0.0372	-0.02677	-0.12636		4.325	-0.0005	-0.00409	0.00139	-0.0036	-0.33013	0.02416		394.325	1.56532	1.60666	1.94823	0.68727	0.7106	0.40651		-10.675	0.99417	0.9918	0.99447	0.97379	0.9738	0.97854		-10.675	0.02687	0.00842	0.02851	0.00612
4.34	-0.426	-0.1053	-0.3115	-0.038	-0.3577	-0.1034		4.34	-0.4283	-0.10245	-0.3108	-0.03722	-0.02679	-0.12602		4.34	0.0023	-0.00285	-0.0007	-0.00078	-0.33091	0.02262		394.34	1.56502	1.60895	1.94751	0.68564	0.70896	0.40731		-10.66	0.99398	0.9932	0.99411	0.97161	0.97164	0.98035		-10.66	0.02603	0.00617	0.02842	0.00207
4.355	-0.4257	-0.1041	-0.3095	-0.0352	-0.3575	-0.104		4.355	-0.4288	-0.10268	-0.3111	-0.03725	-0.02681	-0.12567		4.355	0.0031	-0.00142	0.0016	0.00205	-0.33069	0.02167		394.355	1.56231	1.60585	1.9451	0.69021	0.71353	0.4085		-10.645	0.99231	0.99131	0.99289	0.97771	0.97768	0.98308		-10.645	0.02567	0.00675	0.03137	0.00203
4.37	-0.4251	-0.105	-0.3119	-0.0348	-0.3572	-0.1043		4.37	-0.4293	-0.10292	-0.3114	-0.03727	-0.02682	-0.12532		4.37	0.0042	-0.00208	-0.0005	0.00247	-0.33038	0.02102		394.37	1.56471	1.60904	1.94328	0.68438	0.7077	0.40669		-10.63	0.99379	0.99325	0.99197	0.96993	0.96997	0.97894		-10.63	0.02404	0.00531	0.02918	0.00625
4.385	-0.4257	-0.1054	-0.3116	-0.0277	-0.3588	-0.1053		4.385	-0.4298	-0.10315	-0.3117	-0.0373	-0.02684	-0.12496		4.385	0.0041	-0.00225	0.0001	0.0096	-0.33196	0.01966		394.385	1.5602	1.60794	1.94447	0.68315	0.70647	0.40608		-10.615	0.991	0.99258	0.99257	0.96828	0.96834	0.97755		-10.615	0.02414	0.00818	0.02672	0.00342
4.4	-0.4243	-0.1076	-0.3144	-0.0341	-0.3596	-0.1046		4.4	-0.43029	-0.10339	-0.31199	-0.03732	-0.02686	-0.12461		4.4	0.00599	-0.00421	-0.00241	0.00322	-0.33274	0.02001		394.4	1.5618	1.60473	1.94585	0.67991	0.70323	0.40757		-10.6	0.99199	0.99064	0.99327	0.96397	0.96406	0.98097		-10.6	0.0247	0.0071	0.02188	0.00398
4.415	-0.4247	-0.1062	-0.3121	-0.0389	-0.3633	-0.1055		4.415	-0.43079	-0.10362	-0.31228	-0.03734	-0.02687	-0.12426		4.415	0.00609	-0.00258	0.00018	-0.00156	-0.33643	0.01876		394.415	1.56409	1.60513	1.94513	0.68418	0.7075	0.40857		-10.585	0.99341	0.99088	0.9929	0.96967	0.96971	0.98324		-10.585	0.02409	0.00658	0.02227	0.0036
4.43	-0.4236	-0.104	-0.312	-0.0372	-0.3613	-0.1072		4.43	-0.43128	-0.10386	-0.31256	-0.03737	-0.02689	-0.1239		4.43	0.00768	-0.00014	0.00056	0.00017	-0.33441	0.0167		394.43	1.56189	1.60652	1.94512	0.68875	0.71207	0.40926		-10.57	0.99204	0.99172	0.9929	0.97576	0.97575	0.98482		-10.57	0.02287	0.00452	0.02486	0.00312
4.445	-0.4224	-0.105	-0.3134	-0.0403	-0.3625	-0.1067		4.445	-0.43178	-0.10409	-0.31284	-0.03739	-0.02691	-0.12354		4.445	0.00938	-0.00091	-0.00056	-0.00291	-0.33559	0.01684		394.445	1.56068	1.60822	1.9453	0.68802	0.71134	0.40955		-10.555	0.99129	0.99275	0.99299	0.97479	0.97478	0.98549		-10.555	0.02382	0.00532	0.02636	0.00502
4.46	-0.4243	-0.108	-0.3113	-0.035	-0.3596	-0.1052		4.46	-0.43227	-0.10432	-0.31312	-0.03742	-0.02692	-0.12318		4.46	0.00797	-0.00368	0.00182	0.00242	-0.33268	0.01798		394.46	1.56388	1.60801	1.94279	0.68499	0.7083	0.40814		-10.54	0.99328	0.99263	0.99172	0.97074	0.97077	0.98227		-10.54	0.0206	0.0047	0.02691	0.00199
4.475	-0.4264	-0.1063	-0.314	-0.0335	-0.3611	-0.1079		4.475	-0.43276	-0.10455	-0.3134	-0.03744	-0.02694	-0.12282		4.475	0.00636	-0.00175	-0.0006	0.00394	-0.33416	0.01492		394.475	1.56427	1.60871	1.94797	0.68406	0.70737	0.40813		-10.525	0.99352	0.99305	0.99434	0.9695	0.96953	0.98225		-10.525	0.02183	0.00418	0.02148	0.00703
4.49	-0.4296	-0.1054	-0.3165	-0.0312	-0.365	-0.1075		4.49	-0.43325	-0.10478	-0.31367	-0.03746	-0.02696	-0.12246		4.49	0.00365	-0.00062	-0.00283	0.00626	-0.33804	0.01496		394.49	1.56267	1.6135	1.94565	0.68262	0.70594	0.40742		-10.51	0.99253	0.99595	0.99317	0.96759	0.96764	0.98063		-10.51	0.01989	0.00412	0.02473	0.00545
4.505	-0.4294	-0.1062	-0.3211	-0.0303	-0.3661	-0.1062		4.505	-0.43375	-0.10501	-0.31394	-0.03749	-0.02697	-0.1221		4.505	0.00435	-0.00119	-0.00716	0.00719	-0.33913	0.0159		394.505	1.56296	1.6114	1.94654	0.68439	0.70771	0.40672		-10.495	0.99271	0.99468	0.99362	0.96995	0.96998	0.979		-10.495	0.02067	0.00453	0.02275	0.00496
4.52	-0.4305	-0.1079	-0.318	-0.0273	-0.3686	-0.1053		4.52	-0.43423	-0.10524	-0.3142	-0.03751	-0.02699	-0.12173		4.52	0.00373	-0.00266	-0.0038	0.01021	-0.34161	0.01643		394.52	1.56116	1.61149	1.94962	0.68576	0.70907	0.40711		-10.48	0.99159	0.99474	0.99518	0.97177	0.97179	0.9799		-10.48	0.02032	0.00471	0.02979	0.00744
4.535	-0.4315	-0.1054	-0.3216	-0.0273	-0.3679	-0.1064		4.535	-0.43472	-0.10547	-0.31447	-0.03753	-0.027	-0.12137		4.535	0.00322	7e-05	-0.00713	0.01023	-0.3409	0.01497		394.535	1.56535	1.61269	1.94411	0.68493	0.70824	0.405		-10.465	0.99419	0.99546	0.99238	0.97066	0.97069	0.97508		-10.465	0.02131	0.00611	0.02506	0.00784
4.55	-0.4374	-0.104	-0.3218	-0.0308	-0.3641	-0.1082		4.55	-0.43521	-0.1057	-0.31473	-0.03756	-0.02702	-0.121		4.55	-0.00219	0.0017	-0.00707	0.00676	-0.33708	0.0128		394.55	1.56255	1.61478	1.94249	0.6846	0.70791	0.40549		-10.45	0.99245	0.99673	0.99157	0.97022	0.97025	0.9762		-10.45	0.02136	0.00536	0.02325	0.00756
4.565	-0.4354	-0.105	-0.3194	-0.0321	-0.3619	-0.107		4.565	-0.4357	-0.10593	-0.31499	-0.03758	-0.02704	-0.12063		4.565	0.0003	0.00093	-0.00441	0.00548	-0.33486	0.01363		394.565	1.56174	1.61097	1.94407	0.69067	0.71398	0.40728		-10.435	0.99195	0.99442	0.99237	0.97832	0.97827	0.9803		-10.435	0.02207	0.00425	0.02555	0.00954
4.58	-0.4354	-0.107	-0.3219	-0.031	-0.362	-0.1085		4.58	-0.43618	-0.10616	-0.31524	-0.0376	-0.02705	-0.12027		4.58	0.00078	-0.00084	-0.00666	0.0066	-0.33495	0.01177		394.58	1.56044	1.61427	1.94566	0.69343	0.71674	0.40758		-10.42	0.99114	0.99642	0.99317	0.98201	0.98193	0.98097		-10.42	0.01961	0.00499	0.02541	0.00715
4.595	-0.435	-0.1057	-0.3218	-0.0323	-0.3616	-0.1064		4.595	-0.43667	-0.10638	-0.31549	-0.03763	-0.02707	-0.1199		4.595	0.00167	0.00068	-0.00631	0.00533	-0.33453	0.0135		394.595	1.56053	1.61186	1.94464	0.6855	0.70881	0.40697		-10.405	0.9912	0.99496	0.99266	0.97143	0.97144	0.97958		-10.405	0.01929	0.00423	0.02662	0.0142
4.61	-0.437	-0.104	-0.3203	-0.0351	-0.3632	-0.1095		4.61	-0.43715	-0.10661	-0.31575	-0.03765	-0.02708	-0.11953		4.61	0.00015	0.00261	-0.00455	0.00255	-0.33612	0.01003		394.61	1.56083	1.61056	1.94793	0.68397	0.70728	0.40746		-10.39	0.99138	0.99417	0.99432	0.96938	0.96941	0.98071		-10.39	0.01899	0.00458	0.03096	0.01303
4.625	-0.4387	-0.1076	-0.3218	-0.0321	-0.3621	-0.1087		4.625	-0.43764	-0.10684	-0.31599	-0.03767	-0.0271	-0.11916		4.625	-0.00106	-0.00076	-0.00581	0.00557	-0.335	0.01046		394.625	1.56112	1.61075	1.94501	0.68384	0.70715	0.40915		-10.375	0.99157	0.99429	0.99284	0.96921	0.96924	0.98458		-10.375	0.01883	0.00606	0.02843	0.00507
4.64	-0.4376	-0.1097	-0.3239	-0.0304	-0.3643	-0.1083		4.64	-0.43812	-0.10706	-0.31624	-0.03769	-0.02712	-0.11879		4.64	0.00052	-0.00264	-0.00766	0.00729	-0.33718	0.01049		394.64	1.56392	1.60995	1.94589	0.68061	0.70391	0.40804		-10.36	0.9933	0.9938	0.99329	0.9649	0.96496	0.98204		-10.36	0.01923	0.00532	0.03124	0.00619
4.655	-0.4366	-0.1058	-0.3239	-0.0338	-0.3631	-0.1074		4.655	-0.4386	-0.10728	-0.31649	-0.03772	-0.02713	-0.11842		4.655	0.002	0.00148	-0.00741	0.00392	-0.33597	0.01102		394.655	1.55941	1.60844	1.94398	0.68027	0.70358	0.40583		-10.345	0.99051	0.99289	0.99232	0.96445	0.96452	0.97699		-10.345	0.0179	0.00318	0.03023	0.00228
4.67	-0.4367	-0.1077	-0.3215	-0.0346	-0.3609	-0.109		4.67	-0.43908	-0.10751	-0.31673	-0.03774	-0.02715	-0.11805		4.67	0.00238	-0.00019	-0.00477	0.00314	-0.33375	0.00905		394.67	1.55671	1.60684	1.94746	0.67704	0.70035	0.40793		-10.33	0.98883	0.99192	0.99408	0.96014	0.96024	0.98177		-10.33	0.01778	0.00302	0.03505	0.00927
4.685	-0.4363	-0.1081	-0.3218	-0.0322	-0.3649	-0.1077		4.685	-0.43956	-0.10773	-0.31697	-0.03776	-0.02716	-0.11769		4.685	0.00326	-0.00037	-0.00483	0.00556	-0.33774	0.00999		394.685	1.5581	1.60833	1.94555	0.68281	0.70612	0.40772		-10.315	0.98969	0.99282	0.99311	0.96784	0.96787	0.9813		-10.315	0.0189	0.0044	0.03382	0.00434
4.7	-0.4364	-0.1096	-0.3173	-0.0294	-0.3635	-0.1081		4.7	-0.44004	-0.10795	-0.31721	-0.03778	-0.02718	-0.11732		4.7	0.00364	-0.00165	-9e-05	0.00838	-0.33632	0.00922		394.7	1.5613	1.60833	1.94703	0.68288	0.70618	0.40821		-10.3	0.99168	0.99282	0.99387	0.96793	0.96796	0.98242		-10.3	0.01854	0.0038	0.03108	0.00165
4.715	-0.4383	-0.1041	-0.3224	-0.0315	-0.362	-0.1092		4.715	-0.44052	-0.10818	-0.31745	-0.03781	-0.02719	-0.11695		4.715	0.00222	0.00408	-0.00495	0.00631	-0.33481	0.00775		394.715	1.55769	1.61112	1.94711	0.68385	0.70715	0.4087		-10.285	0.98944	0.99451	0.99391	0.96922	0.96924	0.98355		-10.285	0.0174	0.00279	0.02787	0.00222
4.73	-0.4337	-0.1012	-0.319	-0.0334	-0.365	-0.1096		4.73	-0.44099	-0.1084	-0.31769	-0.03783	-0.02721	-0.11658		4.73	0.00729	0.0072	-0.00131	0.00443	-0.33779	0.00698		394.73	1.55919	1.61262	1.9472	0.68072	0.70402	0.40939		-10.27	0.99037	0.99542	0.99395	0.96504	0.9651	0.98513		-10.27	0.01717	0.00403	0.02663	0.00336
4.745	-0.4301	-0.1025	-0.3215	-0.0341	-0.3673	-0.1103		4.745	-0.44147	-0.10862	-0.31793	-0.03785	-0.02723	-0.11621		4.745	0.01137	0.00612	-0.00357	0.00375	-0.34007	0.00591		394.745	1.55628	1.61321	1.94338	0.67938	0.70269	0.40919		-10.255	0.98856	0.99578	0.99202	0.96326	0.96334	0.98466		-10.255	0.0164	0.00351	0.02577	0.00212
4.76	-0.4333	-0.1042	-0.3217	-0.0339	-0.3671	-0.1118		4.76	-0.44195	-0.10884	-0.31816	-0.03787	-0.02724	-0.11584		4.76	0.00865	0.00464	-0.00354	0.00397	-0.33986	0.00404		394.76	1.56248	1.61011	1.94496	0.68155	0.70485	0.40958		-10.24	0.99241	0.9939	0.99282	0.96616	0.9662	0.98555		-10.24	0.01744	0.00497	0.03047	0.00558
4.775	-0.432	-0.1049	-0.3197	-0.0382	-0.3685	-0.1109		4.775	-0.44242	-0.10906	-0.3184	-0.03789	-0.02726	-0.11547		4.775	0.01042	0.00416	-0.0013	-0.00031	-0.34124	0.00457		394.775	1.56407	1.6088	1.94475	0.67902	0.70232	0.40977		-10.225	0.9934	0.99311	0.99271	0.96278	0.96285	0.98599		-10.225	0.01797	0.00335	0.02888	0.00162
4.79	-0.4371	-0.1074	-0.323	-0.035	-0.368	-0.1122		4.79	-0.44289	-0.10928	-0.31863	-0.03792	-0.02727	-0.1151		4.79	0.00579	0.00188	-0.00437	0.00292	-0.34073	0.0029		394.79	1.56017	1.6072	1.94433	0.68519	0.70849	0.40636		-10.21	0.99097	0.99213	0.9925	0.97101	0.97101	0.97819		-10.21	0.01693	0.00422	0.02985	0.0046
4.805	-0.4356	-0.1072	-0.3184	-0.037	-0.3683	-0.1126		4.805	-0.44337	-0.1095	-0.31887	-0.03794	-0.02729	-0.11474		4.805	0.00777	0.0023	0.00047	0.00094	-0.34101	0.00214		394.805	1.56296	1.60929	1.94462	0.68056	0.70386	0.40725		-10.195	0.99271	0.9934	0.99264	0.96483	0.96488	0.98023		-10.195	0.01642	0.00637	0.03031	0.00983
4.82	-0.4378	-0.107	-0.3223	-0.0389	-0.3675	-0.1117		4.82	-0.44384	-0.10971	-0.3191	-0.03796	-0.0273	-0.11437		4.82	0.00604	0.00271	-0.0032	-0.00094	-0.3402	0.00267		394.82	1.56076	1.61019	1.9449	0.68102	0.70432	0.40754		-10.18	0.99134	0.99395	0.99279	0.96545	0.9655	0.9809		-10.18	0.01555	0.00366	0.02833	0.00517
4.835	-0.4343	-0.1083	-0.3247	-0.0373	-0.3683	-0.1119		4.835	-0.44431	-0.10993	-0.31933	-0.03798	-0.02732	-0.114		4.835	0.01001	0.00163	-0.00537	0.00068	-0.34098	0.0021		394.835	1.56275	1.61038	1.94688	0.68089	0.70419	0.40524		-10.165	0.99258	0.99406	0.99379	0.96528	0.96533	0.97562		-10.165	0.01561	0.0032	0.02862	0.00163
4.85	-0.4347	-0.1059	-0.3251	-0.0357	-0.3693	-0.1125		4.85	-0.44478	-0.11015	-0.31956	-0.038	-0.02733	-0.11364		4.85	0.01008	0.00425	-0.00554	0.0023	-0.34197	0.00114		394.85	1.56165	1.61138	1.94757	0.68216	0.70546	0.40843		-10.15	0.99189	0.99467	0.99414	0.96697	0.967	0.98292		-10.15	0.01273	0.00193	0.02455	0.00232
4.865	-0.4384	-0.1089	-0.3249	-0.0329	-0.3686	-0.1103		4.865	-0.44525	-0.11037	-0.31979	-0.03802	-0.02735	-0.11327		4.865	0.00685	0.00147	-0.00511	0.00512	-0.34125	0.00297		394.865	1.56144	1.61097	1.94785	0.68283	0.70613	0.40812		-10.135	0.99177	0.99442	0.99428	0.96786	0.96789	0.98222		-10.135	0.0138	0.00295	0.01833	0.00457
4.88	-0.4406	-0.1061	-0.3257	-0.0336	-0.3644	-0.1113		4.88	-0.44571	-0.11058	-0.32002	-0.03804	-0.02736	-0.11291		4.88	0.00511	0.00448	-0.00568	0.00444	-0.33704	0.00161		394.88	1.56004	1.61077	1.94844	0.6831	0.70639	0.40961		-10.12	0.99089	0.9943	0.99458	0.96822	0.96824	0.98563		-10.12	0.01295	0.00172	0.01706	0.00228
4.895	-0.4367	-0.1079	-0.3308	-0.0351	-0.3673	-0.1117		4.895	-0.44618	-0.1108	-0.32025	-0.03807	-0.02738	-0.11255		4.895	0.00948	0.0029	-0.01055	0.00297	-0.33992	0.00085		394.895	1.56123	1.60796	1.95002	0.68157	0.70486	0.4057		-10.105	0.99163	0.9926	0.99538	0.96617	0.96621	0.97669		-10.105	0.01332	0.00136	0.01624	0.00294
4.91	-0.4415	-0.1059	-0.3306	-0.0352	-0.3691	-0.1087		4.91	-0.44665	-0.11101	-0.32048	-0.03809	-0.02739	-0.11219		4.91	0.00515	0.00511	-0.01012	0.00289	-0.34171	0.00349		394.91	1.56513	1.60546	1.9493	0.68113	0.70443	0.4064		-10.09	0.99405	0.99108	0.99502	0.9656	0.96564	0.97827		-10.09	0.01375	0.00245	0.01724	0.0014
4.925	-0.4409	-0.1087	-0.3308	-0.0367	-0.3657	-0.1092		4.925	-0.44711	-0.11122	-0.32072	-0.03811	-0.02741	-0.11183		4.925	0.00621	0.00252	-0.01008	0.00141	-0.33829	0.00263		394.925	1.56202	1.60155	1.94999	0.6802	0.7035	0.40599		-10.075	0.99212	0.98871	0.99536	0.96435	0.96441	0.97733		-10.075	0.01261	0.00287	0.02079	0.0013
4.94	-0.4422	-0.1117	-0.3307	-0.0344	-0.3689	-0.1106		4.94	-0.44758	-0.11144	-0.32095	-0.03813	-0.02742	-0.11147		4.94	0.00538	-0.00026	-0.00975	0.00373	-0.34148	0.00087		394.94	1.56362	1.60655	1.94977	0.68117	0.70446	0.40968		-10.06	0.99311	0.99174	0.99525	0.96565	0.96569	0.98579		-10.06	0.01224	0.00138	0.01705	0.00133
4.955	-0.4448	-0.111	-0.3352	-0.037	-0.3691	-0.111		4.955	-0.44804	-0.11165	-0.32118	-0.03815	-0.02744	-0.11111		4.955	0.00324	0.00065	-0.01402	0.00115	-0.34166	0.00011		394.955	1.56321	1.60594	1.94655	0.68554	0.70883	0.40607		-10.045	0.99286	0.99137	0.99362	0.97148	0.97146	0.97753		-10.045	0.01342	0.0014	0.01463	0.00186
4.97	-0.4403	-0.1098	-0.3325	-0.0366	-0.3684	-0.1113		4.97	-0.4485	-0.11186	-0.32141	-0.03817	-0.02745	-0.11075		4.97	0.0082	0.00206	-0.01109	0.00157	-0.34095	-0.00055		394.97	1.56531	1.60864	1.94794	0.68431	0.7076	0.40736		-10.03	0.99416	0.993	0.99433	0.96983	0.96983	0.98048		-10.03	0.01327	0.00215	0.01793	0.00137
4.985	-0.4428	-0.1096	-0.3327	-0.0377	-0.3727	-0.1125		4.985	-0.44897	-0.11207	-0.32163	-0.03819	-0.02747	-0.11039		4.985	0.00617	0.00247	-0.01107	0.00049	-0.34523	-0.00211		394.985	1.5631	1.60723	1.94772	0.68597	0.70926	0.40915		-10.015	0.99279	0.99215	0.99422	0.97206	0.97204	0.98458		-10.015	0.01355	0.00201	0.02222	0.00604
5	-0.4411	-0.109	-0.3324	-0.0333	-0.3694	-0.1138		5	-0.44943	-0.11229	-0.32186	-0.03821	-0.02748	-0.11004		5	0.00833	0.00329	-0.01054	0.00491	-0.34192	-0.00376		395	1.5638	1.60643	1.95071	0.68484	0.70813	0.40805		-10	0.99323	0.99166	0.99573	0.97055	0.97054	0.98205		-10	0.0125	0.00265	0.01655	0.00434
5.015	-0.4433	-0.107	-0.3349	-0.0357	-0.368	-0.1127		5.015	-0.44989	-0.1125	-0.32209	-0.03823	-0.0275	-0.10968		5.015	0.00659	0.0055	-0.01281	0.00253	-0.3405	-0.00302		395.015	1.56209	1.60622	1.94949	0.68291	0.7062	0.40844		-9.985	0.99217	0.99154	0.99511	0.96797	0.96798	0.98294		-9.985	0.01227	0.0018	0.01686	0.00364
5.03	-0.4437	-0.1073	-0.3357	-0.0336	-0.3685	-0.1102		5.03	-0.45035	-0.11271	-0.32232	-0.03825	-0.02751	-0.10933		5.03	0.00665	0.00541	-0.01338	0.00465	-0.34099	-0.00087		395.03	1.56128	1.60562	1.94817	0.68178	0.70507	0.41123		-9.97	0.99167	0.99117	0.99444	0.96646	0.96649	0.98934		-9.97	0.01087	0.00341	0.01173	0.00357
5.045	-0.4427	-0.1069	-0.3352	-0.0289	-0.3683	-0.1127		5.045	-0.4508	-0.11291	-0.32255	-0.03827	-0.02753	-0.10898		5.045	0.0081	0.00601	-0.01265	0.00937	-0.34077	-0.00372		395.045	1.55798	1.60851	1.94836	0.68215	0.70543	0.41192		-9.955	0.98962	0.99293	0.99454	0.96695	0.96697	0.99092		-9.955	0.01049	0.000277551	0.01378	0.00261
5.06	-0.4428	-0.1079	-0.3358	-0.0345	-0.3713	-0.1113		5.06	-0.45126	-0.11312	-0.32278	-0.03829	-0.02754	-0.10862		5.06	0.00846	0.00522	-0.01302	0.00379	-0.34376	-0.00268		395.06	1.56277	1.6106	1.94654	0.68431	0.7076	0.40901		-9.94	0.99259	0.9942	0.99362	0.96984	0.96984	0.98426		-9.94	0.0105	0.00185	0.01044	0.0042
5.075	-0.4433	-0.1105	-0.3351	-0.0363	-0.3732	-0.1106		5.075	-0.45172	-0.11333	-0.32301	-0.03831	-0.02755	-0.10827		5.075	0.00842	0.00283	-0.01209	0.00201	-0.34565	-0.00233		395.075	1.56647	1.6123	1.94652	0.68378	0.70707	0.4082		-9.925	0.99489	0.99523	0.99361	0.96913	0.96913	0.98241		-9.925	0.0111	0.00213	0.01576	0.00118
5.09	-0.4451	-0.1124	-0.3331	-0.0365	-0.3716	-0.1118		5.09	-0.45217	-0.11354	-0.32324	-0.03833	-0.02757	-0.10792		5.09	0.00707	0.00114	-0.00986	0.00183	-0.34403	-0.00388		395.09	1.56406	1.60909	1.94831	0.68885	0.71214	0.4066		-9.91	0.99339	0.99328	0.99451	0.9759	0.97584	0.97873		-9.91	0.00997	0.00153	0.01224	0.0014
5.105	-0.4454	-0.1099	-0.3358	-0.0398	-0.3687	-0.1122		5.105	-0.45263	-0.11375	-0.32346	-0.03835	-0.02758	-0.10757		5.105	0.00723	0.00385	-0.01234	-0.00145	-0.34112	-0.00463		395.105	1.56246	1.60759	1.94989	0.68922	0.7125	0.40739		-9.895	0.9924	0.99237	0.99532	0.97639	0.97632	0.98054		-9.895	0.01158	0.002	0.01638	0.00731
5.12	-0.4437	-0.108	-0.3303	-0.0383	-0.3705	-0.1133		5.12	-0.45308	-0.11395	-0.32369	-0.03837	-0.0276	-0.10722		5.12	0.00938	0.00595	-0.00661	7e-05	-0.3429	-0.00608		395.12	1.56255	1.61148	1.95318	0.68739	0.71067	0.40828		-9.88	0.99246	0.99473	0.99698	0.97394	0.9739	0.98258		-9.88	0.00962	0.00107	0.02043	0.00737
5.135	-0.4448	-0.1074	-0.3324	-0.0352	-0.3716	-0.1133		5.135	-0.45354	-0.11416	-0.32392	-0.03839	-0.02761	-0.10688		5.135	0.00874	0.00676	-0.00848	0.00319	-0.34399	-0.00642		395.135	1.56415	1.60818	1.95296	0.68905	0.71234	0.40787		-9.865	0.99345	0.99273	0.99687	0.97617	0.9761	0.98165		-9.865	0.00861	0.00097108	0.01912	0.00617
5.15	-0.4474	-0.1077	-0.3336	-0.033	-0.3703	-0.1134		5.15	-0.45399	-0.11436	-0.32415	-0.03841	-0.02763	-0.10653		5.15	0.00659	0.00666	-0.00945	0.00541	-0.34267	-0.00687		395.15	1.55974	1.60727	1.95394	0.68872	0.712	0.40846		-9.85	0.99071	0.99218	0.99737	0.97572	0.97566	0.983		-9.85	0.00901	0.00179	0.02231	0.00946
5.165	-0.4508	-0.1111	-0.3376	-0.0357	-0.3704	-0.115		5.165	-0.45444	-0.11457	-0.32437	-0.03843	-0.02764	-0.10618		5.165	0.00364	0.00347	-0.01323	0.00273	-0.34276	-0.00882		395.165	1.56324	1.60877	1.95143	0.68999	0.71327	0.40946		-9.835	0.99288	0.99308	0.99609	0.97742	0.97734	0.98527		-9.835	0.00814	0.001	0.02056	0.01349
5.18	-0.4456	-0.1082	-0.3387	-0.035	-0.3673	-0.1131		5.18	-0.45489	-0.11477	-0.3246	-0.03845	-0.02766	-0.10584		5.18	0.00929	0.00657	-0.0141	0.00345	-0.33964	-0.00726		395.18	1.56473	1.61026	1.95031	0.68966	0.71294	0.40935		-9.82	0.99381	0.99399	0.99553	0.97697	0.9769	0.98503		-9.82	0.01007	0.0033	0.01874	0.00354
5.195	-0.4478	-0.1067	-0.3386	-0.038	-0.368	-0.1135		5.195	-0.45534	-0.11498	-0.32483	-0.03847	-0.02767	-0.1055		5.195	0.00754	0.00828	-0.01377	0.00047	-0.34033	-0.008		395.195	1.56323	1.61196	1.94739	0.68713	0.71041	0.40954		-9.805	0.99287	0.99502	0.99405	0.9736	0.97355	0.98546		-9.805	0.0075	0.0012	0.01967	0.00516
5.21	-0.447	-0.1091	-0.3374	-0.0368	-0.3678	-0.1133		5.21	-0.45579	-0.11518	-0.32505	-0.03849	-0.02768	-0.10515		5.21	0.00879	0.00608	-0.01235	0.00169	-0.34012	-0.00815		395.21	1.56302	1.61455	1.94558	0.68839	0.71167	0.40743		-9.79	0.99275	0.99659	0.99313	0.97529	0.97523	0.98064		-9.79	0.01026	0.00116	0.01952	0.00933
5.225	-0.4483	-0.1106	-0.3386	-0.0327	-0.3666	-0.1155		5.225	-0.45624	-0.11538	-0.32528	-0.03851	-0.0277	-0.10481		5.225	0.00794	0.00478	-0.01332	0.00581	-0.3389	-0.01069		395.225	1.56512	1.61385	1.95036	0.68516	0.70844	0.40882		-9.775	0.99405	0.99616	0.99555	0.97097	0.97095	0.98382		-9.775	0.00979	0.00186	0.01601	0.00562
5.24	-0.4471	-0.1102	-0.3395	-0.0339	-0.3697	-0.1147		5.24	-0.45668	-0.11558	-0.32551	-0.03853	-0.02771	-0.10447		5.24	0.00958	0.00538	-0.01399	0.00463	-0.34199	-0.01023		395.24	1.56121	1.61334	1.94744	0.68803	0.71131	0.40671		-9.76	0.99162	0.99586	0.99408	0.9748	0.97474	0.979		-9.76	0.01119	0.00165	0.01557	0.00569
5.255	-0.4482	-0.1091	-0.3389	-0.0329	-0.3685	-0.1148		5.255	-0.45713	-0.11578	-0.32573	-0.03855	-0.02773	-0.10413		5.255	0.00893	0.00668	-0.01317	0.00565	-0.34077	-0.01067		395.255	1.55921	1.61014	1.95243	0.6878	0.71108	0.40781		-9.745	0.99038	0.99391	0.9966	0.97449	0.97443	0.9815		-9.745	0.01023	0.000102041	0.01442	0.00885
5.27	-0.4489	-0.1137	-0.3379	-0.0364	-0.3692	-0.1143		5.27	-0.45758	-0.11599	-0.32596	-0.03857	-0.02774	-0.10379		5.27	0.00868	0.00229	-0.01194	0.00217	-0.34146	-0.01051		395.27	1.5606	1.60903	1.94591	0.68227	0.70554	0.4084		-9.73	0.99124	0.99324	0.9933	0.96711	0.96711	0.98285		-9.73	0.01003	0.0028	0.0142	0.00448
5.285	-0.4472	-0.1104	-0.3344	-0.0341	-0.3716	-0.1139		5.285	-0.45802	-0.11619	-0.32618	-0.03858	-0.02775	-0.10345		5.285	0.01082	0.00579	-0.00822	0.00448	-0.34385	-0.01045		395.285	1.5578	1.60603	1.9499	0.68563	0.70891	0.40859		-9.715	0.9895	0.99142	0.99532	0.9716	0.97157	0.98329		-9.715	0.00855	0.00216	0.01379	0.00655
5.3	-0.4486	-0.1097	-0.3357	-0.0405	-0.3731	-0.1123		5.3	-0.45846	-0.11639	-0.32641	-0.0386	-0.02777	-0.10312		5.3	0.00986	0.00669	-0.00929	-0.0019	-0.34533	-0.00918		395.3	1.55979	1.61052	1.95168	0.6809	0.70418	0.40908		-9.7	0.99074	0.99415	0.99622	0.96529	0.96531	0.98442		-9.7	0.00987	0.00153	0.01351	0.00812
5.315	-0.4509	-0.1093	-0.3385	-0.045	-0.3741	-0.1159		5.315	-0.45891	-0.11658	-0.32663	-0.03862	-0.02778	-0.10278		5.315	0.00801	0.00728	-0.01187	-0.00638	-0.34632	-0.01312		395.315	1.56379	1.60871	1.95066	0.68247	0.70574	0.40677		-9.685	0.99322	0.99305	0.99571	0.96738	0.96738	0.97913		-9.685	0.00996	0.0018	0.01649	0.00956
5.33	-0.4478	-0.1081	-0.3402	-0.0451	-0.3728	-0.1149		5.33	-0.45935	-0.11678	-0.32686	-0.03864	-0.0278	-0.10244		5.33	0.01155	0.00868	-0.01334	-0.00646	-0.345	-0.01246		395.33	1.56218	1.60641	1.94805	0.68404	0.70731	0.40746		-9.67	0.99222	0.99165	0.99438	0.96947	0.96945	0.98072		-9.67	0.0086	0.00122	0.01686	0.00878
5.345	-0.4499	-0.1098	-0.3402	-0.0375	-0.3776	-0.1135		5.345	-0.45979	-0.11698	-0.32708	-0.03866	-0.02781	-0.10211		5.345	0.00989	0.00718	-0.01312	0.00116	-0.34979	-0.01139		395.345	1.56517	1.6076	1.95023	0.68811	0.71138	0.40836		-9.655	0.99408	0.99238	0.99549	0.9749	0.97484	0.98276		-9.655	0.01017	0.00334	0.01528	0.00645
5.36	-0.4478	-0.108	-0.3432	-0.0408	-0.3755	-0.1139		5.36	-0.46023	-0.11718	-0.32731	-0.03868	-0.02782	-0.10178		5.36	0.01243	0.00918	-0.01589	-0.00212	-0.34768	-0.01212		395.36	1.56477	1.6063	1.94901	0.68527	0.70855	0.40935		-9.64	0.99383	0.99159	0.99487	0.97112	0.97109	0.98503		-9.64	0.00869	0.00383	0.01645	0.00151
5.375	-0.4474	-0.1088	-0.3427	-0.0426	-0.3711	-0.1142		5.375	-0.46067	-0.11737	-0.32753	-0.0387	-0.02784	-0.10144		5.375	0.01327	0.00857	-0.01517	-0.0039	-0.34326	-0.01276		395.375	1.56266	1.60879	1.9488	0.68334	0.70661	0.40934		-9.625	0.99252	0.9931	0.99476	0.96854	0.96853	0.98501		-9.625	0.00927	0.00373	0.01371	0.0011
5.39	-0.4509	-0.1091	-0.3397	-0.0398	-0.3723	-0.1129		5.39	-0.46111	-0.11757	-0.32776	-0.03871	-0.02785	-0.10111		5.39	0.01021	0.00847	-0.01194	-0.00109	-0.34445	-0.01179		395.39	1.56766	1.61129	1.95248	0.68751	0.71078	0.40893		-9.61	0.99562	0.99461	0.99663	0.97411	0.97404	0.98407		-9.61	0.00903	0.00368	0.01349	0.00174
5.405	-0.4507	-0.1086	-0.3386	-0.038	-0.3727	-0.114		5.405	-0.46154	-0.11777	-0.32798	-0.03873	-0.02786	-0.10078		5.405	0.01084	0.00917	-0.01062	0.00073	-0.34484	-0.01322		395.405	1.56685	1.61118	1.95306	0.68418	0.70745	0.41072		-9.595	0.99512	0.99455	0.99692	0.96966	0.96963	0.98817		-9.595	0.00819	0.00406	0.01165	0.00305
5.42	-0.4512	-0.1086	-0.342	-0.0407	-0.3735	-0.1141		5.42	-0.46198	-0.11796	-0.3282	-0.03875	-0.02788	-0.10045		5.42	0.01078	0.00936	-0.0138	-0.00195	-0.34562	-0.01365		395.42	1.56385	1.61128	1.95105	0.69184	0.71511	0.41011		-9.58	0.99326	0.99461	0.9959	0.97989	0.97978	0.98678		-9.58	0.00827	0.00466	0.01217	0.00359
5.435	-0.4474	-0.1063	-0.3471	-0.0432	-0.3735	-0.1135		5.435	-0.46242	-0.11816	-0.32843	-0.03877	-0.02789	-0.10012		5.435	0.01502	0.01186	-0.01867	-0.00443	-0.34561	-0.01338		395.435	1.56384	1.61297	1.94973	0.68691	0.71018	0.40861		-9.565	0.99326	0.99563	0.99523	0.97331	0.97325	0.98333		-9.565	0.00873	0.00378	0.01531	0.00479
5.45	-0.4506	-0.1074	-0.3415	-0.0446	-0.3735	-0.1138		5.45	-0.46285	-0.11835	-0.32865	-0.03879	-0.02791	-0.09979		5.45	0.01225	0.01095	-0.01285	-0.00581	-0.34559	-0.01401		395.45	1.56164	1.61187	1.95082	0.68848	0.71175	0.4071		-9.55	0.99189	0.99496	0.99578	0.9754	0.97532	0.97988		-9.55	0.00812	0.00531	0.01405	0.00416
5.465	-0.4496	-0.107	-0.3392	-0.0444	-0.3715	-0.1137		5.465	-0.46329	-0.11854	-0.32887	-0.0388	-0.02792	-0.09947		5.465	0.01369	0.01154	-0.01033	-0.0056	-0.34358	-0.01423		395.465	1.56353	1.61016	1.9478	0.68225	0.70552	0.40579		-9.535	0.99306	0.99393	0.99426	0.96709	0.96708	0.97688		-9.535	0.008	0.00345	0.01419	0.0041
5.48	-0.4504	-0.1063	-0.341	-0.049	-0.3734	-0.1143		5.48	-0.46372	-0.11874	-0.3291	-0.03882	-0.02793	-0.09914		5.48	0.01332	0.01244	-0.0119	-0.01018	-0.34547	-0.01516		395.48	1.56353	1.60886	1.94848	0.68652	0.70978	0.40508		-9.52	0.99306	0.99314	0.9946	0.97278	0.97272	0.97526		-9.52	0.00725	0.00237	0.01931	0.0053
5.495	-0.452	-0.1074	-0.3412	-0.0457	-0.3759	-0.1147		5.495	-0.46415	-0.11893	-0.32932	-0.03884	-0.02795	-0.09881		5.495	0.01215	0.01153	-0.01188	-0.00686	-0.34795	-0.01589		395.495	1.56322	1.60695	1.94767	0.68568	0.70895	0.40537		-9.505	0.99287	0.99198	0.99419	0.97167	0.97162	0.97593		-9.505	0.00802	0.000809569	0.01602	0.00573
5.51	-0.4533	-0.1098	-0.3453	-0.0437	-0.3732	-0.1152		5.51	-0.46458	-0.11912	-0.32954	-0.03886	-0.02796	-0.09849		5.51	0.01128	0.00932	-0.01576	-0.00484	-0.34524	-0.01671		395.51	1.56132	1.61005	1.94985	0.68825	0.71152	0.40576		-9.49	0.99169	0.99386	0.99529	0.9751	0.97502	0.97682		-9.49	0.00714	0.000716298	0.01924	0.01223
5.525	-0.4565	-0.111	-0.3439	-0.0435	-0.3719	-0.1144		5.525	-0.46501	-0.11931	-0.32976	-0.03888	-0.02797	-0.09817		5.525	0.00851	0.00831	-0.01414	-0.00462	-0.34393	-0.01623		395.525	1.56071	1.60924	1.95033	0.68332	0.70658	0.40456		-9.475	0.99131	0.99337	0.99554	0.96852	0.96849	0.97406		-9.475	0.00792	0.00197	0.01832	0.0123
5.54	-0.4534	-0.1094	-0.3439	-0.0434	-0.372	-0.1124		5.54	-0.46544	-0.1195	-0.32999	-0.03889	-0.02799	-0.09784		5.54	0.01204	0.0101	-0.01391	-0.00451	-0.34401	-0.01456		395.54	1.56041	1.60913	1.94822	0.68739	0.71065	0.40615		-9.46	0.99112	0.99331	0.99447	0.97394	0.97387	0.9777		-9.46	0.00659	0.00218	0.01453	0.00769
5.555	-0.4543	-0.1109	-0.3449	-0.044	-0.3712	-0.1098		5.555	-0.46587	-0.11969	-0.33021	-0.03891	-0.028	-0.09752		5.555	0.01157	0.00879	-0.01469	-0.00509	-0.3432	-0.01228		395.555	1.5656	1.61033	1.949	0.68816	0.71142	0.40704		-9.445	0.99435	0.99403	0.99486	0.97497	0.97489	0.97974		-9.445	0.00719	0.00204	0.01134	0.00247
5.57	-0.4549	-0.1089	-0.3451	-0.0406	-0.3702	-0.109		5.57	-0.4663	-0.11988	-0.33043	-0.03893	-0.02801	-0.0972		5.57	0.0114	0.01098	-0.01467	-0.00167	-0.34219	-0.0118		395.57	1.56529	1.61332	1.94698	0.68412	0.70738	0.40873		-9.43	0.99416	0.99585	0.99384	0.96959	0.96955	0.98362		-9.43	0.00581	0.00132	0.01004	0.00289
5.585	-0.4534	-0.1127	-0.3502	-0.0428	-0.3708	-0.1113		5.585	-0.46673	-0.12007	-0.33065	-0.03895	-0.02803	-0.09688		5.585	0.01333	0.00737	-0.01955	-0.00385	-0.34277	-0.01442		395.585	1.56799	1.61022	1.94777	0.68779	0.71105	0.40722		-9.415	0.99583	0.99396	0.99424	0.97448	0.9744	0.98016		-9.415	0.00829	0.00113	0.01141	0.00288
5.6	-0.4582	-0.1113	-0.3455	-0.045	-0.3701	-0.1155		5.6	-0.46716	-0.12026	-0.33087	-0.03896	-0.02804	-0.09656		5.6	0.00896	0.00896	-0.01463	-0.00604	-0.34206	-0.01894		395.6	1.56428	1.61071	1.94865	0.68506	0.70832	0.40671		-9.4	0.99353	0.99426	0.99469	0.97084	0.97079	0.979		-9.4	0.0085	0.00129	0.01385	0.00486
5.615	-0.4579	-0.1079	-0.3491	-0.0404	-0.3712	-0.1154		5.615	-0.46758	-0.12045	-0.33109	-0.03898	-0.02805	-0.09624		5.615	0.00968	0.01255	-0.01801	-0.00142	-0.34315	-0.01916		395.615	1.55908	1.60961	1.95003	0.68663	0.70989	0.40711		-9.385	0.9903	0.99359	0.99539	0.97293	0.97286	0.9799		-9.385	0.00782	0.000530466	0.01117	0.0076
5.63	-0.4558	-0.1108	-0.3435	-0.0406	-0.3705	-0.1142		5.63	-0.46801	-0.12063	-0.33131	-0.039	-0.02807	-0.09593		5.63	0.01221	0.00983	-0.01219	-0.0016	-0.34243	-0.01827		395.63	1.56167	1.6097	1.95052	0.68379	0.70705	0.4076		-9.37	0.99191	0.99365	0.99563	0.96915	0.96911	0.98102		-9.37	0.00784	0.000365366	0.01758	0.00638
5.645	-0.454	-0.1125	-0.3449	-0.0412	-0.3701	-0.1123		5.645	-0.46843	-0.12082	-0.33153	-0.03901	-0.02808	-0.09561		5.645	0.01443	0.00832	-0.01337	-0.00219	-0.34202	-0.01669		395.645	1.56317	1.6111	1.9502	0.67996	0.70322	0.40679		-9.355	0.99284	0.9945	0.99547	0.96404	0.96404	0.97917		-9.355	0.008	0.00189	0.01986	0.00693
5.66	-0.4539	-0.1148	-0.344	-0.0445	-0.3729	-0.1113		5.66	-0.46885	-0.12101	-0.33175	-0.03903	-0.02809	-0.09529		5.66	0.01495	0.00621	-0.01225	-0.00547	-0.34481	-0.01601		395.66	1.56806	1.61259	1.95029	0.68453	0.70779	0.40728		-9.34	0.99587	0.9954	0.99551	0.97013	0.97008	0.9803		-9.34	0.00656	0.00129	0.01923	0.00785
5.675	-0.4591	-0.1106	-0.3429	-0.0386	-0.3752	-0.1117		5.675	-0.46928	-0.12119	-0.33197	-0.03905	-0.02811	-0.09498		5.675	0.01018	0.01059	-0.01093	0.00045	-0.34709	-0.01672		395.675	1.56656	1.61089	1.95397	0.6813	0.70455	0.40797		-9.325	0.99494	0.99437	0.99738	0.96582	0.96581	0.98188		-9.325	0.00708	0.000750608	0.01829	0.00432
5.69	-0.4544	-0.1137	-0.3418	-0.0428	-0.3754	-0.1145		5.69	-0.4697	-0.12138	-0.33219	-0.03906	-0.02812	-0.09467		5.69	0.0153	0.00768	-0.00961	-0.00374	-0.34728	-0.01983		395.69	1.56535	1.61118	1.95115	0.68017	0.70342	0.40646		-9.31	0.99419	0.99455	0.99595	0.96431	0.96431	0.97843		-9.31	0.00541	0.00192	0.01697	0.00337
5.705	-0.4573	-0.1146	-0.3452	-0.0419	-0.3767	-0.1154		5.705	-0.47012	-0.12156	-0.33241	-0.03908	-0.02813	-0.09435		5.705	0.01282	0.00696	-0.01279	-0.00282	-0.34857	-0.02105		395.705	1.56685	1.61297	1.94974	0.67933	0.70259	0.40886		-9.295	0.99512	0.99563	0.99524	0.9632	0.96321	0.9839		-9.295	0.00601	0.00269	0.01943	0.00523
5.72	-0.4556	-0.112	-0.3453	-0.0444	-0.378	-0.114		5.72	-0.47054	-0.12175	-0.33263	-0.0391	-0.02814	-0.09404		5.72	0.01494	0.00975	-0.01267	-0.0053	-0.34986	-0.01996		395.72	1.56584	1.61407	1.95012	0.6833	0.70655	0.40585		-9.28	0.9945	0.9963	0.99543	0.96849	0.96845	0.97701		-9.28	0.00631	0.00108	0.01558	0.00431
5.735	-0.4574	-0.1151	-0.3454	-0.0484	-0.3793	-0.1148		5.735	-0.47096	-0.12193	-0.33285	-0.03911	-0.02816	-0.09373		5.735	0.01356	0.00683	-0.01255	-0.00929	-0.35114	-0.02107		395.735	1.56494	1.61756	1.9503	0.68717	0.71042	0.40694		-9.265	0.99393	0.99842	0.99552	0.97365	0.97357	0.97951		-9.265	0.00666	0.00117	0.01845	0.01378
5.75	-0.4556	-0.1144	-0.3494	-0.0466	-0.3762	-0.1137		5.75	-0.47138	-0.12211	-0.33307	-0.03913	-0.02817	-0.09342		5.75	0.01578	0.00771	-0.01633	-0.00747	-0.34803	-0.02028		395.75	1.56563	1.61386	1.95409	0.68214	0.70539	0.40753		-9.25	0.99436	0.99617	0.99744	0.96694	0.96691	0.98087		-9.25	0.00603	0.00245	0.01117	0.00534
5.765	-0.457	-0.1163	-0.3503	-0.0445	-0.3785	-0.1125		5.765	-0.47179	-0.1223	-0.33329	-0.03915	-0.02818	-0.09311		5.765	0.01479	0.006	-0.01701	-0.00535	-0.35032	-0.01939		395.765	1.56802	1.61245	1.95187	0.6791	0.70236	0.40782		-9.235	0.99585	0.99532	0.99632	0.96289	0.9629	0.98154		-9.235	0.00594	0.00187	0.01205	0.00339
5.78	-0.4608	-0.1137	-0.347	-0.0443	-0.3792	-0.1121		5.78	-0.47221	-0.12248	-0.33351	-0.03916	-0.0282	-0.0928		5.78	0.01141	0.00878	-0.01349	-0.00514	-0.351	-0.0193		395.78	1.56472	1.61275	1.95495	0.68737	0.71062	0.40661		-9.22	0.9938	0.9955	0.99788	0.97392	0.97384	0.97877		-9.22	0.00623	0.00013972	0.01133	0.00226
5.795	-0.4613	-0.1173	-0.3494	-0.0439	-0.3795	-0.1131		5.795	-0.47263	-0.12266	-0.33373	-0.03918	-0.02821	-0.0925		5.795	0.01133	0.00536	-0.01567	-0.00472	-0.35129	-0.0206		395.795	1.56581	1.61324	1.95324	0.68374	0.70699	0.40511		-9.205	0.99448	0.9958	0.99701	0.96908	0.96903	0.97532		-9.205	0.00498	0.00134	0.01692	0.00207
5.81	-0.4609	-0.1149	-0.3461	-0.0487	-0.3765	-0.1144		5.81	-0.47304	-0.12284	-0.33395	-0.0392	-0.02822	-0.09219		5.81	0.01214	0.00794	-0.01215	-0.0095	-0.34828	-0.02221		395.81	1.56251	1.61144	1.95122	0.68401	0.70726	0.4053		-9.19	0.99243	0.9947	0.99599	0.96943	0.96938	0.97576		-9.19	0.00491	0.0005067	0.00891	0.00701
5.825	-0.4642	-0.1144	-0.3497	-0.0506	-0.3759	-0.1173		5.825	-0.47346	-0.12302	-0.33417	-0.03921	-0.02823	-0.09188		5.825	0.00926	0.00862	-0.01553	-0.01139	-0.34767	-0.02542		395.825	1.5643	1.61333	1.951	0.68658	0.70982	0.40459		-9.175	0.99354	0.99585	0.99588	0.97286	0.97278	0.97413		-9.175	0.00427	0.00179	0.0152	0.00513
5.84	-0.4613	-0.1116	-0.3506	-0.0507	-0.3776	-0.1148		5.84	-0.47387	-0.1232	-0.33438	-0.03923	-0.02825	-0.09158		5.84	0.01257	0.0116	-0.01622	-0.01147	-0.34935	-0.02322		395.84	1.5622	1.61302	1.95249	0.68624	0.70949	0.40508		-9.16	0.99223	0.99567	0.99663	0.97242	0.97234	0.97526		-9.16	0.0053	0.000257177	0.01262	0.000269013
5.855	-0.46	-0.1154	-0.3491	-0.0515	-0.3775	-0.1128		5.855	-0.47428	-0.12338	-0.3346	-0.03924	-0.02826	-0.09127		5.855	0.01428	0.00798	-0.0145	-0.01226	-0.34924	-0.02153		395.855	1.56119	1.61732	1.95287	0.68811	0.71136	0.40617		-9.145	0.99161	0.99827	0.99682	0.97491	0.97481	0.97776		-9.145	0.00495	0.0018	0.0182	0.00347
5.87	-0.4665	-0.1173	-0.3499	-0.0454	-0.3762	-0.112		5.87	-0.47469	-0.12356	-0.33482	-0.03926	-0.02827	-0.09097		5.87	0.00819	0.00626	-0.01508	-0.00614	-0.34793	-0.02103		395.87	1.56189	1.61691	1.95375	0.68358	0.70682	0.40776		-9.13	0.99204	0.99802	0.99727	0.96886	0.96881	0.9814		-9.13	0.00423	0.00133	0.02044	0.00285
5.885	-0.4633	-0.1157	-0.3493	-0.0455	-0.3773	-0.1157		5.885	-0.4751	-0.12374	-0.33504	-0.03928	-0.02828	-0.09067		5.885	0.0118	0.00804	-0.01426	-0.00622	-0.34902	-0.02503		395.885	1.55858	1.61261	1.95914	0.68885	0.71209	0.40716		-9.115	0.98999	0.99541	1	0.97589	0.97578	0.98001		-9.115	0.00398	0.0012	0.01474	0.000241928
5.9	-0.4636	-0.1158	-0.3533	-0.0442	-0.3776	-0.1149		5.9	-0.47551	-0.12391	-0.33525	-0.03929	-0.0283	-0.09037		5.9	0.01191	0.00811	-0.01805	-0.00491	-0.3493	-0.02453		395.9	1.55898	1.613	1.95462	0.68471	0.70796	0.40745		-9.1	0.99023	0.99565	0.99771	0.97038	0.97031	0.98068		-9.1	0.00567	0.00297	0.01405	0.00328
5.915	-0.4603	-0.1146	-0.3535	-0.0466	-0.3767	-0.1146		5.915	-0.47592	-0.12409	-0.33547	-0.03931	-0.02831	-0.09007		5.915	0.01562	0.00949	-0.01803	-0.00729	-0.34839	-0.02453		395.915	1.56397	1.6124	1.9572	0.68518	0.70842	0.40584		-9.085	0.99333	0.99528	0.99902	0.971	0.97093	0.97699		-9.085	0.00625	0.00258	0.01509	0.0024
5.93	-0.4578	-0.1162	-0.3552	-0.0458	-0.3773	-0.1149		5.93	-0.47633	-0.12427	-0.33569	-0.03932	-0.02832	-0.08977		5.93	0.01853	0.00807	-0.01951	-0.00648	-0.34898	-0.02513		395.93	1.56576	1.61259	1.95049	0.68735	0.71059	0.40923		-9.07	0.99445	0.9954	0.99562	0.97389	0.97379	0.98476		-9.07	0.00606	0.00409	0.00984	0.00298
5.945	-0.4609	-0.1176	-0.3556	-0.0442	-0.378	-0.1152		5.945	-0.47674	-0.12444	-0.3359	-0.03934	-0.02833	-0.08947		5.945	0.01584	0.00684	-0.0197	-0.00486	-0.34967	-0.02573		395.945	1.56446	1.61669	1.95057	0.68552	0.70876	0.40792		-9.055	0.99364	0.99789	0.99566	0.97145	0.97137	0.98176		-9.055	0.00494	0.00243	0.01939	0.00627
5.96	-0.4625	-0.1149	-0.3542	-0.0446	-0.3758	-0.1168		5.96	-0.47715	-0.12462	-0.33612	-0.03935	-0.02835	-0.08917		5.96	0.01465	0.00972	-0.01808	-0.00525	-0.34745	-0.02763		395.96	1.55945	1.61568	1.95165	0.68398	0.70723	0.40661		-9.04	0.99053	0.99728	0.99621	0.9694	0.96934	0.97877		-9.04	0.00634	0.0015	0.01897	0.00637
5.975	-0.46	-0.1162	-0.3537	-0.0427	-0.3787	-0.1161		5.975	-0.47755	-0.12479	-0.33634	-0.03937	-0.02836	-0.08887		5.975	0.01755	0.00859	-0.01736	-0.00333	-0.35034	-0.02723		395.975	1.56255	1.61147	1.95334	0.68805	0.71129	0.4093		-9.025	0.99245	0.99473	0.99706	0.97483	0.97472	0.98493		-9.025	0.00658	0.00197	0.01359	0.000875849
5.99	-0.4634	-0.1168	-0.3525	-0.0423	-0.3804	-0.1168		5.99	-0.47796	-0.12497	-0.33655	-0.03938	-0.02837	-0.08858		5.99	0.01456	0.00817	-0.01595	-0.00292	-0.35203	-0.02822		395.99	1.56234	1.61177	1.95352	0.69072	0.71396	0.4089		-9.01	0.99232	0.9949	0.99715	0.97839	0.97825	0.98399		-9.01	0.00646	0.00144	0.01738	0.004
6.005	-0.4608	-0.1191	-0.3532	-0.0486	-0.3776	-0.1162		6.005	-0.47836	-0.12514	-0.33677	-0.0394	-0.02838	-0.08828		6.005	0.01756	0.00604	-0.01643	-0.0092	-0.34922	-0.02792		396.005	1.56204	1.61066	1.9511	0.68589	0.70913	0.40909		-8.995	0.99213	0.99423	0.99593	0.97194	0.97186	0.98443		-8.995	0.00665	0.00294	0.01742	0.00133
6.02	-0.4621	-0.1185	-0.3542	-0.0505	-0.38	-0.1159		6.02	-0.47877	-0.12532	-0.33698	-0.03941	-0.0284	-0.08799		6.02	0.01667	0.00682	-0.01722	-0.01109	-0.3516	-0.02791		396.02	1.56253	1.61356	1.95289	0.68476	0.70799	0.40818		-8.98	0.99244	0.99599	0.99683	0.97043	0.97036	0.98235		-8.98	0.00652	0.00171	0.01327	0.000688623
6.035	-0.4621	-0.1178	-0.3555	-0.0494	-0.379	-0.1152		6.035	-0.47917	-0.12549	-0.3372	-0.03943	-0.02841	-0.08769		6.035	0.01707	0.00769	-0.0183	-0.00997	-0.35059	-0.02751		396.035	1.56003	1.61025	1.95057	0.68692	0.71016	0.40937		-8.965	0.99089	0.99398	0.99566	0.97332	0.97322	0.98508		-8.965	0.00567	0.00387	0.01543	0.00171
6.05	-0.4675	-0.1197	-0.3533	-0.0488	-0.3803	-0.1152		6.05	-0.47957	-0.12566	-0.33741	-0.03944	-0.02842	-0.0874		6.05	0.01207	0.00596	-0.01589	-0.00936	-0.35188	-0.0278		396.05	1.56052	1.60915	1.94795	0.69239	0.71563	0.40676		-8.95	0.99119	0.99331	0.99433	0.98062	0.98046	0.97911		-8.95	0.00597	0.0016	0.00879	0.00303
6.065	-0.4691	-0.1215	-0.3521	-0.0455	-0.3817	-0.1144		6.065	-0.47997	-0.12583	-0.33763	-0.03946	-0.02843	-0.08711		6.065	0.01087	0.00433	-0.01447	-0.00604	-0.35327	-0.02729		396.065	1.56051	1.61104	1.94674	0.68856	0.71179	0.40945		-8.935	0.99119	0.99446	0.99372	0.97551	0.97538	0.98527		-8.935	0.00657	0.00131	0.00662	0.00697
6.08	-0.4664	-0.1228	-0.3542	-0.0467	-0.3816	-0.1164		6.08	-0.48037	-0.126	-0.33784	-0.03947	-0.02844	-0.08682		6.08	0.01397	0.0032	-0.01636	-0.00723	-0.35316	-0.02958		396.08	1.56151	1.61044	1.94952	0.69083	0.71406	0.40875		-8.92	0.99181	0.9941	0.99513	0.97853	0.97838	0.98365		-8.92	0.00595	0.00331	0.01719	0.00197
6.095	-0.4677	-0.1217	-0.3541	-0.0414	-0.3825	-0.1176		6.095	-0.48077	-0.12617	-0.33806	-0.03949	-0.02846	-0.08653		6.095	0.01307	0.00447	-0.01604	-0.00191	-0.35404	-0.03107		396.095	1.5595	1.60833	1.9495	0.68929	0.71253	0.41034		-8.905	0.99056	0.99282	0.99512	0.97649	0.97635	0.98729		-8.905	0.00846	0.0026	0.01205	8.59498e-05
6.11	-0.4666	-0.1202	-0.354	-0.0437	-0.381	-0.1166		6.11	-0.48117	-0.12634	-0.33827	-0.0395	-0.02847	-0.08624		6.11	0.01457	0.00614	-0.01573	-0.0042	-0.35253	-0.03036		396.11	1.557	1.61212	1.94999	0.68936	0.71259	0.41063		-8.89	0.98901	0.99512	0.99536	0.97658	0.97644	0.98796		-8.89	0.00624	0.00277	0.00981	0.00375
6.125	-0.4702	-0.1211	-0.3543	-0.046	-0.3812	-0.118		6.125	-0.48157	-0.12651	-0.33849	-0.03952	-0.02848	-0.08595		6.125	0.01137	0.00541	-0.01581	-0.00648	-0.35272	-0.03205		396.125	1.56099	1.61472	1.94907	0.68993	0.71316	0.41032		-8.875	0.99149	0.99669	0.9949	0.97733	0.97719	0.98726		-8.875	0.00762	0.0017	0.01671	0.00369
6.14	-0.4666	-0.1208	-0.3552	-0.0408	-0.3787	-0.1178		6.14	-0.48196	-0.12668	-0.3387	-0.03953	-0.02849	-0.08566		6.14	0.01536	0.00588	-0.0165	-0.00127	-0.35021	-0.03214		396.14	1.56359	1.60891	1.94865	0.6893	0.71253	0.40871		-8.86	0.9931	0.99317	0.99469	0.97649	0.97636	0.98357		-8.86	0.00767	0.000585377	0.01905	0.01229
6.155	-0.4677	-0.1205	-0.3554	-0.0353	-0.3784	-0.1158		6.155	-0.48236	-0.12685	-0.33892	-0.03955	-0.02851	-0.08538		6.155	0.01466	0.00635	-0.01648	0.00425	-0.34989	-0.03042		396.155	1.56418	1.61351	1.95244	0.68696	0.71019	0.4093		-8.845	0.99347	0.99596	0.99661	0.97338	0.97327	0.98493		-8.845	0.00739	0.00151	0.01756	0.0069
6.17	-0.4676	-0.1206	-0.3551	-0.0398	-0.379	-0.1171		6.17	-0.48276	-0.12702	-0.33913	-0.03956	-0.02852	-0.08509		6.17	0.01516	0.00642	-0.01597	-0.00024	-0.35048	-0.03201		396.17	1.56708	1.6131	1.94772	0.68613	0.70936	0.4097		-8.83	0.99526	0.99571	0.99422	0.97227	0.97217	0.98582		-8.83	0.00759	0.00162	0.0161	0.00481
6.185	-0.4664	-0.1219	-0.3596	-0.0475	-0.3843	-0.117		6.185	-0.48315	-0.12719	-0.33934	-0.03958	-0.02853	-0.08481		6.185	0.01675	0.00529	-0.02026	-0.00792	-0.35577	-0.03219		396.185	1.56737	1.6086	1.9501	0.6848	0.70803	0.40739		-8.815	0.99544	0.99298	0.99542	0.97049	0.9704	0.98054		-8.815	0.00609	0.0012	0.01432	0.00206
6.2	-0.4684	-0.1212	-0.3587	-0.0469	-0.3828	-0.1154		6.2	-0.48354	-0.12735	-0.33956	-0.03959	-0.02854	-0.08452		6.2	0.01514	0.00615	-0.01914	-0.00731	-0.35426	-0.03088		396.2	1.56416	1.60799	1.94929	0.68477	0.70799	0.40908		-8.8	0.99346	0.99261	0.99501	0.97045	0.97036	0.98441		-8.8	0.00538	0.00123	0.01712	0.000990966
6.215	-0.472	-0.1185	-0.356	-0.0482	-0.3837	-0.1143		6.215	-0.48394	-0.12752	-0.33977	-0.0396	-0.02855	-0.08424		6.215	0.01194	0.00902	-0.01623	-0.0086	-0.35515	-0.03006		396.215	1.55876	1.61148	1.94977	0.68813	0.71136	0.40967		-8.785	0.9901	0.99473	0.99525	0.97494	0.97481	0.98577		-8.785	0.00475	0.00105	0.01145	0.000999355
6.23	-0.4688	-0.1234	-0.3548	-0.046	-0.382	-0.1161		6.23	-0.48433	-0.12769	-0.33998	-0.03962	-0.02857	-0.08396		6.23	0.01553	0.00429	-0.01482	-0.00638	-0.35343	-0.03214		396.23	1.56145	1.61098	1.94465	0.685	0.70823	0.40916		-8.77	0.99177	0.99443	0.99266	0.97076	0.97067	0.9846		-8.77	0.00692	0.00149	0.01537	0.000799844
6.245	-0.4688	-0.1199	-0.3555	-0.0444	-0.3827	-0.1161		6.245	-0.48472	-0.12785	-0.34019	-0.03963	-0.02858	-0.08368		6.245	0.01592	0.00795	-0.01531	-0.00477	-0.35412	-0.03242		396.245	1.56165	1.61157	1.95184	0.68787	0.71109	0.41135		-8.755	0.99189	0.99479	0.9963	0.97459	0.97446	0.98962		-8.755	0.00713	0.002	0.01327	0.00422
6.26	-0.4679	-0.1201	-0.3533	-0.0459	-0.3832	-0.1173		6.26	-0.48511	-0.12802	-0.34041	-0.03965	-0.02859	-0.0834		6.26	0.01721	0.00792	-0.01289	-0.00625	-0.35461	-0.0339		396.26	1.56444	1.60957	1.94462	0.68724	0.71046	0.40835		-8.74	0.99363	0.99357	0.99264	0.97374	0.97362	0.98273		-8.74	0.00702	0.00329	0.01674	0.0034
6.275	-0.4625	-0.1213	-0.3559	-0.0464	-0.3833	-0.1169		6.275	-0.4855	-0.12818	-0.34062	-0.03966	-0.0286	-0.08312		6.275	0.023	0.00688	-0.01528	-0.00674	-0.3547	-0.03378		396.275	1.56484	1.60936	1.9455	0.683	0.70623	0.40654		-8.725	0.99387	0.99344	0.99309	0.96809	0.96802	0.97859		-8.725	0.00564	0.00227	0.01896	0.00215
6.29	-0.4655	-0.121	-0.3563	-0.0492	-0.3863	-0.1159		6.29	-0.48589	-0.12835	-0.34083	-0.03967	-0.02861	-0.08284		6.29	0.02039	0.00735	-0.01547	-0.00953	-0.35769	-0.03306		396.29	1.56393	1.61416	1.94739	0.68527	0.70849	0.40733		-8.71	0.99331	0.99635	0.99405	0.97112	0.97102	0.9804		-8.71	0.00597	0.00158	0.01988	0.00497
6.305	-0.4731	-0.122	-0.3594	-0.0505	-0.3854	-0.1154		6.305	-0.48628	-0.12851	-0.34104	-0.03969	-0.02862	-0.08256		6.305	0.01318	0.00651	-0.01836	-0.01081	-0.35678	-0.03284		396.305	1.56543	1.61295	1.94877	0.69174	0.71496	0.40682		-8.695	0.99424	0.99562	0.99475	0.97975	0.97958	0.97924		-8.695	0.00662	0.00243	0.01999	0.00516
6.32	-0.4693	-0.1219	-0.3594	-0.0471	-0.3831	-0.1137		6.32	-0.48667	-0.12867	-0.34126	-0.0397	-0.02864	-0.08228		6.32	0.01737	0.00677	-0.01814	-0.0074	-0.35446	-0.03142		396.32	1.56652	1.61224	1.94605	0.69251	0.71573	0.40451		-8.68	0.99492	0.99519	0.99337	0.98078	0.98059	0.97396		-8.68	0.00566	0.0025	0.0196	0.00432
6.335	-0.4678	-0.1153	-0.3538	-0.0372	-0.3771	-0.1143		6.335	-0.48705	-0.12883	-0.34147	-0.03972	-0.02865	-0.08201		6.335	0.01925	0.01353	-0.01233	0.00252	-0.34845	-0.03229		396.335	1.56601	1.61054	1.94744	0.69067	0.71389	0.4082		-8.665	0.9946	0.99416	0.99407	0.97833	0.97816	0.98241		-8.665	0.00659	0.0024	0.02328	0.0059
6.35	-0.4677	-0.0995	-0.344	-0.0356	-0.3727	-0.111		6.35	-0.48744	-0.129	-0.34168	-0.03973	-0.02866	-0.08173		6.35	0.01974	0.0295	-0.00232	0.00413	-0.34404	-0.02927		396.35	1.55851	1.61223	1.94982	0.68824	0.71146	0.40609		-8.65	0.98994	0.99519	0.99528	0.97508	0.97495	0.97758		-8.65	0.00638	0.00137	0.02061	0.00129
6.365	-0.4437	-0.0567	-0.3157	-0.0262	-0.3699	-0.0931		6.365	-0.48782	-0.12916	-0.34189	-0.03974	-0.02867	-0.08146		6.365	0.04412	0.07246	0.02619	0.01354	-0.34123	-0.01164		396.365	1.5619	1.61183	1.9453	0.68571	0.70893	0.40849		-8.635	0.99205	0.99494	0.99299	0.9717	0.97159	0.98305		-8.635	0.00668	0.000685417	0.0194	0.0031
6.38	-0.4173	-0.002	-0.2964	-0.0162	-0.3677	-0.0776		6.38	-0.48821	-0.12932	-0.3421	-0.03976	-0.02868	-0.08118		6.38	0.07091	0.12732	0.0457	0.02356	-0.33902	0.00358		396.38	1.5617	1.61202	1.94609	0.68868	0.71189	0.40878		-8.62	0.99192	0.99506	0.99339	0.97566	0.97552	0.98372		-8.62	0.00534	0.000618117	0.01968	0.00147
6.395	-0.3963	0.0638	-0.2792	-0.0113	-0.362	-0.0658		6.395	-0.48859	-0.12948	-0.34231	-0.03977	-0.02869	-0.08091		6.395	0.09229	0.19328	0.06311	0.02847	-0.33331	0.01511		396.395	1.55859	1.60932	1.94327	0.69204	0.71526	0.40877		-8.605	0.99	0.99342	0.99196	0.98016	0.97997	0.9837		-8.605	0.00553	0.00146	0.02114	0.00227
6.41	-0.3777	0.1296	-0.2642	-0.002	-0.3592	-0.0546		6.41	-0.48897	-0.12964	-0.34252	-0.03978	-0.02871	-0.08064		6.41	0.11127	0.25924	0.07832	0.03778	-0.33049	0.02604		396.41	1.56199	1.60961	1.94365	0.69451	0.71773	0.40976		-8.59	0.9921	0.9936	0.99215	0.98345	0.98324	0.98597		-8.59	0.00542	0.00108	0.01671	0.00319
6.425	-0.3554	0.2015	-0.2508	0.0078	-0.3594	-0.047		6.425	-0.48936	-0.1298	-0.34273	-0.0398	-0.02872	-0.08037		6.425	0.13396	0.3313	0.09193	0.0476	-0.33068	0.03337		396.425	1.56708	1.6096	1.94424	0.69068	0.71389	0.40955		-8.575	0.99526	0.99359	0.99245	0.97834	0.97816	0.9855		-8.575	0.00589	0.00227	0.01925	0.00165
6.44	-0.3373	0.2705	-0.2382	0.0097	-0.3548	-0.0386		6.44	-0.48974	-0.12996	-0.34294	-0.03981	-0.02873	-0.0801		6.44	0.15244	0.40046	0.10474	0.04951	-0.32607	0.0415		396.44	1.56497	1.6088	1.94702	0.69165	0.71486	0.40834		-8.56	0.99396	0.9931	0.99386	0.97963	0.97944	0.98273		-8.56	0.00604	0.00185	0.02452	0.0094
6.455	-0.3195	0.3395	-0.2209	0.0225	-0.356	-0.0314		6.455	-0.49012	-0.13011	-0.34315	-0.03982	-0.02874	-0.07983		6.455	0.17062	0.46961	0.12225	0.06232	-0.32726	0.04843		396.455	1.56267	1.61009	1.9492	0.68571	0.70893	0.41214		-8.545	0.99253	0.99389	0.99497	0.97171	0.97159	0.99141		-8.545	0.00595	0.00218	0.02504	0.00852
6.47	-0.3003	0.4062	-0.2119	0.0278	-0.3523	-0.0237		6.47	-0.4905	-0.13027	-0.34336	-0.03984	-0.02875	-0.07956		6.47	0.1902	0.53647	0.13146	0.06764	-0.32355	0.05586		396.47	1.56676	1.60739	1.95229	0.68898	0.71219	0.41023		-8.53	0.99507	0.99225	0.99653	0.97607	0.97592	0.98704		-8.53	0.00575	0.0028	0.02317	0.00603
6.485	-0.2836	0.4683	-0.201	0.0301	-0.3502	-0.0164		6.485	-0.49088	-0.13043	-0.34357	-0.03985	-0.02876	-0.07929		6.485	0.20728	0.59873	0.14257	0.06995	-0.32144	0.06289		396.485	1.56716	1.60838	1.94917	0.68775	0.71096	0.40932		-8.515	0.99531	0.99285	0.99495	0.97443	0.97428	0.98496		-8.515	0.0064	0.000929542	0.02511	0.00606
6.5	-0.2665	0.5302	-0.1894	0.0345	-0.3473	-0.0089		6.5	-0.49125	-0.13059	-0.34378	-0.03986	-0.02877	-0.07902		6.5	0.22475	0.66079	0.15438	0.07436	-0.31853	0.07012		396.5	1.56875	1.60958	1.94915	0.68472	0.70793	0.41341		-8.5	0.9963	0.99357	0.99494	0.97038	0.97027	0.99433		-8.5	0.0063	0.00157	0.02075	0.00144
6.515	-0.2492	0.59	-0.1814	0.0463	-0.344	-0.0027		6.515	-0.49163	-0.13074	-0.34399	-0.03987	-0.02879	-0.07876		6.515	0.24243	0.72074	0.16259	0.08617	-0.31521	0.07606		396.515	1.56525	1.61287	1.94363	0.68278	0.70599	0.4094		-8.485	0.99413	0.99557	0.99215	0.9678	0.96771	0.98515		-8.485	0.00559	0.00171	0.02478	0.00461
6.53	-0.2279	0.6423	-0.1716	0.0515	-0.3377	0.0055		6.53	-0.49201	-0.1309	-0.3442	-0.03989	-0.0288	-0.07849		6.53	0.26411	0.7732	0.1726	0.09139	-0.3089	0.08399		396.53	1.56144	1.61526	1.94392	0.68305	0.70626	0.40949		-8.47	0.99176	0.99702	0.99229	0.96816	0.96807	0.98536		-8.47	0.00423	0.00203	0.02615	0.00834
6.545	-0.2097	0.6927	-0.16	0.0549	-0.3329	0.0124		6.545	-0.49238	-0.13105	-0.34441	-0.0399	-0.02881	-0.07823		6.545	0.28268	0.82375	0.18441	0.0948	-0.30409	0.09063		396.545	1.56213	1.61416	1.9463	0.68022	0.70343	0.40868		-8.455	0.9922	0.99635	0.9935	0.96438	0.96432	0.98351		-8.455	0.00463	0.00124	0.02337	0.00697
6.56	-0.1929	0.738	-0.1512	0.0626	-0.3275	0.02		6.56	-0.49276	-0.13121	-0.34462	-0.03991	-0.02882	-0.07796		6.56	0.29986	0.86921	0.19342	0.10251	-0.29868	0.09796		396.56	1.56483	1.61365	1.94638	0.68299	0.70619	0.41018		-8.44	0.99387	0.99605	0.99354	0.96807	0.96798	0.98692		-8.44	0.00512	0.00316	0.02486	0.0067
6.575	-0.1785	0.7783	-0.1414	0.0696	-0.3223	0.0276		6.575	-0.49313	-0.13136	-0.34482	-0.03993	-0.02883	-0.0777		6.575	0.31463	0.90966	0.20342	0.10953	-0.29347	0.1053		396.575	1.56052	1.61405	1.94907	0.68355	0.70676	0.40967		-8.425	0.9912	0.99629	0.9949	0.96883	0.96873	0.98576		-8.425	0.0064	0.00159	0.02293	0.00305
6.59	-0.1632	0.8138	-0.1377	0.0765	-0.315	0.0363		6.59	-0.49351	-0.13151	-0.34503	-0.03994	-0.02884	-0.07744		6.59	0.33031	0.94531	0.20733	0.11644	-0.28616	0.11374		396.59	1.56032	1.61354	1.94915	0.68042	0.70363	0.40736		-8.41	0.99107	0.99598	0.99494	0.96465	0.96458	0.98047		-8.41	0.00756	0.00336	0.0249	0.00436
6.605	-0.1504	0.8486	-0.1272	0.0847	-0.3113	0.0424		6.605	-0.49388	-0.13167	-0.34524	-0.03995	-0.02885	-0.07718		6.605	0.34348	0.98027	0.21804	0.12465	-0.28245	0.11958		396.605	1.55941	1.61354	1.94793	0.68639	0.70959	0.40855		-8.395	0.99051	0.99598	0.99432	0.97261	0.97247	0.9832		-8.395	0.00551	0.00307	0.02528	0.00863
6.62	-0.1368	0.8777	-0.118	0.0941	-0.3079	0.0505		6.62	-0.49425	-0.13182	-0.34545	-0.03996	-0.02886	-0.07692		6.62	0.35745	1.00952	0.22745	0.13406	-0.27904	0.12742		396.62	1.56501	1.61483	1.94842	0.68876	0.71196	0.40984		-8.38	0.99398	0.99676	0.99457	0.97577	0.97561	0.98616		-8.38	0.00702	0.00221	0.02412	0.00485
6.635	-0.1237	0.9079	-0.1084	0.1002	-0.3043	0.0588		6.635	-0.49462	-0.13197	-0.34566	-0.03998	-0.02888	-0.07666		6.635	0.37092	1.03987	0.23726	0.14018	-0.27542	0.13546		396.635	1.5651	1.61192	1.9566	0.68732	0.71053	0.40913		-8.365	0.99404	0.995	0.99871	0.97386	0.97371	0.98454		-8.365	0.00507	0.00272	0.02548	0.005
6.65	-0.1177	0.9304	-0.1025	0.1152	-0.2963	0.0666		6.65	-0.49499	-0.13212	-0.34586	-0.03999	-0.02889	-0.0764		6.65	0.37729	1.06252	0.24336	0.15519	-0.26741	0.143		396.65	1.56729	1.61162	1.95058	0.68869	0.71189	0.40892		-8.35	0.9954	0.99481	0.99567	0.97568	0.97552	0.98406		-8.35	0.00618	0.00283	0.02365	0.0035
6.665	-0.1024	0.9552	-0.0955	0.1273	-0.2893	0.0759		6.665	-0.49536	-0.13227	-0.34607	-0.04	-0.0289	-0.07614		6.665	0.39296	1.08747	0.25057	0.1673	-0.2604	0.15204		396.665	1.56229	1.61571	1.94787	0.68256	0.70576	0.40802		-8.335	0.99229	0.99729	0.99429	0.9675	0.9674	0.98198		-8.335	0.00761	0.00232	0.02461	0.000952835
6.68	-0.0928	0.9815	-0.0888	0.1396	-0.2804	0.085		6.68	-0.49573	-0.13243	-0.34628	-0.04001	-0.02891	-0.07588		6.68	0.40293	1.11393	0.25748	0.17961	-0.25149	0.16088		396.68	1.56248	1.61661	1.94615	0.68493	0.70813	0.40791		-8.32	0.99241	0.99784	0.99342	0.97066	0.97053	0.98173		-8.32	0.00783	0.00203	0.03127	0.00632
6.695	-0.0825	0.9992	-0.0826	0.1508	-0.2727	0.0892		6.695	-0.4961	-0.13258	-0.34648	-0.04002	-0.02892	-0.07563		6.695	0.4136	1.13178	0.26388	0.19082	-0.24378	0.16483		396.695	1.56318	1.6137	1.95023	0.67969	0.70289	0.4075		-8.305	0.99284	0.99608	0.99549	0.96368	0.96361	0.9808		-8.305	0.00717	0.003	0.03228	0.00287
6.71	-0.0766	1.0194	-0.0804	0.1553	-0.2665	0.0966		6.71	-0.49647	-0.13273	-0.34669	-0.04004	-0.02893	-0.07537		6.71	0.41987	1.15213	0.26629	0.19534	-0.23757	0.17197		396.71	1.56307	1.61369	1.95292	0.68176	0.70496	0.40779		-8.29	0.99278	0.99607	0.99685	0.96643	0.96634	0.98146		-8.29	0.00501	0.00114	0.0334	0.0074
6.725	-0.0645	1.0372	-0.0691	0.1648	-0.2608	0.105		6.725	-0.49683	-0.13287	-0.3469	-0.04005	-0.02894	-0.07512		6.725	0.43233	1.17007	0.2778	0.20485	-0.23186	0.18012		396.725	1.56427	1.61329	1.9472	0.67883	0.70203	0.40928		-8.275	0.99352	0.99583	0.99395	0.96252	0.96246	0.98488		-8.275	0.00562	0.00322	0.03003	0.00761
6.74	-0.0604	1.0531	-0.0603	0.1713	-0.2545	0.1124		6.74	-0.4972	-0.13302	-0.3471	-0.04006	-0.02895	-0.07486		6.74	0.4368	1.18612	0.2868	0.21136	-0.22555	0.18726		396.74	1.56386	1.61248	1.94788	0.67929	0.70249	0.40837		-8.26	0.99327	0.99534	0.9943	0.96314	0.96308	0.9828		-8.26	0.00565	0.00305	0.02949	0.00875
6.755	-0.0503	1.0688	-0.0553	0.1805	-0.2483	0.1182		6.755	-0.49756	-0.13317	-0.34731	-0.04007	-0.02896	-0.07461		6.755	0.44726	1.20197	0.29201	0.22057	-0.21934	0.19281		396.755	1.55995	1.61328	1.94696	0.67646	0.69966	0.40977		-8.245	0.99084	0.99582	0.99383	0.95936	0.95933	0.98598		-8.245	0.00477	0.00288	0.02279	0.00512
6.77	-0.0422	1.0829	-0.0465	0.1874	-0.2443	0.1237		6.77	-0.49793	-0.13332	-0.34752	-0.04008	-0.02898	-0.07436		6.77	0.45573	1.21622	0.30102	0.22748	-0.21532	0.19806		396.77	1.56125	1.61257	1.94875	0.68663	0.70983	0.40806		-8.23	0.99165	0.99539	0.99474	0.97293	0.97278	0.98207		-8.23	0.00648	0.00227	0.01972	0.00184
6.785	-0.031	1.0992	-0.0398	0.2023	-0.2342	0.1292		6.785	-0.49829	-0.13347	-0.34772	-0.0401	-0.02899	-0.07411		6.785	0.46729	1.23267	0.30792	0.2424	-0.20521	0.20331		396.785	1.56354	1.61527	1.94903	0.6838	0.70699	0.40905		-8.215	0.99307	0.99702	0.99488	0.96915	0.96903	0.98434		-8.215	0.00657	0.0026	0.0175	0.00124
6.8	-0.0277	1.1136	-0.038	0.2074	-0.2327	0.133		6.8	-0.49865	-0.13361	-0.34793	-0.04011	-0.029	-0.07386		6.8	0.47095	1.24721	0.30993	0.24751	-0.2037	0.20686		396.8	1.56344	1.61616	1.95011	0.68146	0.70466	0.41094		-8.2	0.993	0.99757	0.99543	0.96604	0.96595	0.98867		-8.2	0.00664	0.00195	0.01301	0.00678
6.815	-0.0211	1.1253	-0.0315	0.2141	-0.2282	0.1385		6.815	-0.49901	-0.13376	-0.34813	-0.04012	-0.02901	-0.07361		6.815	0.47791	1.25906	0.31663	0.25422	-0.19919	0.21211		396.815	1.56503	1.61635	1.9484	0.68153	0.70473	0.41003		-8.185	0.99399	0.99768	0.99456	0.96613	0.96603	0.98659		-8.185	0.00622	0.00228	0.01746	0.00118
6.83	-0.0167	1.1361	-0.0235	0.2215	-0.2232	0.1454		6.83	-0.49938	-0.1339	-0.34834	-0.04013	-0.02902	-0.07336		6.83	0.48268	1.27	0.32484	0.26163	-0.19418	0.21876		396.83	1.56572	1.61475	1.94748	0.6806	0.70379	0.40972		-8.17	0.99442	0.99671	0.99409	0.96489	0.9648	0.98589		-8.17	0.00625	0.00204	0.02225	0.00123
6.845	-0.0092	1.1422	-0.0155	0.2318	-0.2203	0.1492		6.845	-0.49974	-0.13405	-0.34854	-0.04014	-0.02903	-0.07311		6.845	0.49054	1.27625	0.33304	0.27194	-0.19127	0.22231		396.845	1.56532	1.61714	1.94446	0.68197	0.70516	0.40931		-8.155	0.99417	0.99816	0.99256	0.96671	0.96661	0.98495		-8.155	0.00756	0.00296	0.02633	0.00181
6.86	-0.0025	1.1545	-0.0111	0.2377	-0.2136	0.1547		6.86	-0.5001	-0.13419	-0.34875	-0.04015	-0.02904	-0.07286		6.86	0.4976	1.28869	0.33765	0.27785	-0.18456	0.22756		396.86	1.56531	1.61564	1.94215	0.68263	0.70582	0.41211		-8.14	0.99417	0.99725	0.99139	0.9676	0.96749	0.99134		-8.14	0.00539	0.00325	0.02422	0.00129
6.875	0.0017	1.1619	-0.0079	0.2445	-0.2084	0.1581		6.875	-0.50045	-0.13434	-0.34895	-0.04017	-0.02905	-0.07262		6.875	0.50215	1.29624	0.34105	0.28467	-0.17935	0.23072		396.875	1.56801	1.61663	1.93973	0.6851	0.70829	0.4107		-8.125	0.99584	0.99785	0.99017	0.97089	0.97075	0.98812		-8.125	0.0057	0.00272	0.02461	0.002
6.89	0.0035	1.1716	0.001	0.2544	-0.2044	0.1631		6.89	-0.50081	-0.13448	-0.34916	-0.04018	-0.02906	-0.07237		6.89	0.50431	1.30608	0.35016	0.29458	-0.17534	0.23547		396.89	1.5645	1.61482	1.94341	0.67897	0.70216	0.41029		-8.11	0.99366	0.99676	0.99203	0.96271	0.96264	0.98718		-8.11	0.00486	0.00226	0.02646	0.0042
6.905	0.015	1.1818	0.0054	0.2562	-0.2045	0.1661		6.905	-0.50117	-0.13462	-0.34936	-0.04019	-0.02907	-0.07213		6.905	0.51617	1.31642	0.35476	0.29639	-0.17543	0.23823		396.905	1.5636	1.61092	1.94779	0.68154	0.70472	0.41048		-8.095	0.9931	0.99439	0.99425	0.96613	0.96603	0.98762		-8.095	0.00654	0.00179	0.02764	0.00469
6.92	0.0188	1.1904	0.0133	0.2611	-0.2048	0.1708		6.92	-0.50153	-0.13477	-0.34956	-0.0402	-0.02908	-0.07188		6.92	0.52033	1.32517	0.36286	0.3013	-0.17572	0.24268		396.92	1.56199	1.61521	1.94778	0.6799	0.70309	0.41047		-8.08	0.99211	0.99699	0.99424	0.96396	0.96387	0.9876		-8.08	0.00742	0.00284	0.02632	0.00529
6.935	0.026	1.2008	0.018	0.2718	-0.1965	0.1737		6.935	-0.50188	-0.13491	-0.34977	-0.04021	-0.02909	-0.07164		6.935	0.52788	1.33571	0.36777	0.31201	-0.16741	0.24534		396.935	1.56158	1.61251	1.94826	0.67937	0.70256	0.40996		-8.065	0.99185	0.99535	0.99449	0.96325	0.96316	0.98644		-8.065	0.00613	0.00295	0.01955	0.00211
6.95	0.0276	1.2073	0.0239	0.2791	-0.1937	0.1787		6.95	-0.50224	-0.13505	-0.34997	-0.04022	-0.02911	-0.0714		6.95	0.52984	1.34235	0.37387	0.31932	-0.16459	0.2501		396.95	1.56448	1.6146	1.94474	0.67724	0.70042	0.40995		-8.05	0.99365	0.99662	0.99271	0.9604	0.96034	0.98642		-8.05	0.00473	0.00152	0.02499	0.00612
6.965	0.0376	1.2128	0.0288	0.2844	-0.1885	0.1823		6.965	-0.50259	-0.13519	-0.35017	-0.04023	-0.02912	-0.07116		6.965	0.54019	1.34799	0.37897	0.32463	-0.15938	0.25346		396.965	1.56467	1.60959	1.94203	0.6773	0.70049	0.41105		-8.035	0.99377	0.99359	0.99133	0.96049	0.96043	0.98891		-8.035	0.00611	0.00212	0.02193	0.00806
6.98	0.0429	1.2212	0.0399	0.2861	-0.1838	0.1833		6.98	-0.50294	-0.13533	-0.35038	-0.04024	-0.02913	-0.07092		6.98	0.54584	1.35653	0.39028	0.32634	-0.15467	0.25422		396.98	1.56467	1.60889	1.94341	0.67877	0.70196	0.41074		-8.02	0.99377	0.99316	0.99203	0.96245	0.96237	0.98821		-8.02	0.00491	0.00178	0.02203	0.00443
6.995	0.0469	1.2299	0.048	0.2922	-0.1853	0.1855		6.995	-0.5033	-0.13547	-0.35058	-0.04025	-0.02914	-0.07068		6.995	0.5502	1.36537	0.39858	0.33245	-0.15616	0.25618		396.995	1.56516	1.60928	1.94349	0.68044	0.70362	0.41013		-8.005	0.99407	0.9934	0.99207	0.96467	0.96457	0.98682		-8.005	0.00514	0.00351	0.02218	0.00261
7.01	0.0567	1.236	0.0553	0.2968	-0.1821	0.1883		7.01	-0.50365	-0.13561	-0.35078	-0.04027	-0.02915	-0.07044		7.01	0.56035	1.37161	0.40608	0.33707	-0.15295	0.25874		397.01	1.56315	1.60668	1.94628	0.67991	0.70309	0.40872		-7.99	0.99283	0.99182	0.99348	0.96396	0.96387	0.98359		-7.99	0.00606	0.00124	0.02114	0.0033
7.025	0.0646	1.2435	0.0681	0.2997	-0.1751	0.1906		7.025	-0.504	-0.13575	-0.35099	-0.04028	-0.02916	-0.0702		7.025	0.5686	1.37925	0.41909	0.33998	-0.14594	0.2608		397.025	1.55845	1.60717	1.94696	0.67607	0.69926	0.40991		-7.975	0.98991	0.99212	0.99383	0.95885	0.9588	0.98632		-7.975	0.00731	0.00194	0.01702	0.00325
7.04	0.0705	1.247	0.0748	0.3085	-0.1719	0.1954		7.04	-0.50435	-0.13589	-0.35119	-0.04029	-0.02917	-0.06996		7.04	0.57485	1.38289	0.42599	0.34879	-0.14273	0.26536		397.04	1.56524	1.60886	1.94624	0.67514	0.69832	0.4086		-7.96	0.99412	0.99314	0.99347	0.9576	0.95756	0.98332		-7.96	0.00678	0.00151	0.0204	0.00304
7.055	0.0801	1.2533	0.0826	0.3101	-0.169	0.1973		7.055	-0.5047	-0.13603	-0.35139	-0.0403	-0.02918	-0.06972		7.055	0.5848	1.38933	0.43399	0.3504	-0.13982	0.26702		397.055	1.56334	1.60626	1.94902	0.67681	0.69999	0.41059		-7.945	0.99294	0.99156	0.99488	0.95983	0.95977	0.98788		-7.945	0.00569	0.00234	0.01695	0.00151
7.07	0.0863	1.258	0.094	0.3155	-0.169	0.1994		7.07	-0.50505	-0.13617	-0.35159	-0.04031	-0.02919	-0.06949		7.07	0.59135	1.39417	0.44559	0.35581	-0.13981	0.26889		397.07	1.56113	1.60575	1.95031	0.67688	0.70005	0.40799		-7.93	0.99157	0.99126	0.99553	0.95992	0.95985	0.98191		-7.93	0.00556	0.00234	0.02241	0.00547
7.085	0.0929	1.2581	0.1064	0.326	-0.1724	0.2011		7.085	-0.5054	-0.1363	-0.35179	-0.04032	-0.0292	-0.06925		7.085	0.5983	1.3944	0.45819	0.36632	-0.1432	0.27035		397.085	1.56743	1.60475	1.94539	0.67894	0.70212	0.40558		-7.915	0.99548	0.99065	0.99303	0.96267	0.96259	0.9764		-7.915	0.00505	0.00372	0.01656	0.00377
7.1	0.1061	1.2624	0.1143	0.33	-0.1693	0.2024		7.1	-0.50575	-0.13644	-0.352	-0.04033	-0.02921	-0.06902		7.1	0.61185	1.39884	0.4663	0.37033	-0.14009	0.27142		397.1	1.56782	1.60524	1.94987	0.67651	0.69969	0.40927		-7.9	0.99572	0.99095	0.99531	0.95943	0.95937	0.98485		-7.9	0.00403	0.00243	0.01861	0.00198
7.115	0.1142	1.2676	0.1204	0.3363	-0.1639	0.2066		7.115	-0.50609	-0.13658	-0.3522	-0.04034	-0.02922	-0.06879		7.115	0.62029	1.40418	0.4726	0.37664	-0.13468	0.27539		397.115	1.56661	1.60733	1.94676	0.67658	0.69975	0.40736		-7.885	0.99498	0.99222	0.99373	0.95952	0.95946	0.98048		-7.885	0.00644	0.00218	0.01914	0.00481
7.13	0.1211	1.2714	0.136	0.3375	-0.1627	0.2088		7.13	-0.50644	-0.13671	-0.3524	-0.04035	-0.02923	-0.06855		7.13	0.62754	1.40811	0.4884	0.37785	-0.13347	0.27735		397.13	1.56511	1.60613	1.94944	0.67034	0.69352	0.40685		-7.87	0.99404	0.99148	0.99509	0.9512	0.95121	0.97931		-7.87	0.00699	0.0015	0.01926	0.00161
7.145	0.1298	1.2757	0.1465	0.3427	-0.1583	0.2122		7.145	-0.50678	-0.13685	-0.3526	-0.04036	-0.02924	-0.06832		7.145	0.63658	1.41255	0.4991	0.38306	-0.12906	0.28052		397.145	1.5642	1.60872	1.94562	0.67201	0.69519	0.40744		-7.855	0.99348	0.99306	0.99315	0.95343	0.95341	0.98067		-7.855	0.00682	0.00158	0.022	0.00288
7.16	0.1405	1.2837	0.16	0.3524	-0.1569	0.2123		7.16	-0.50713	-0.13698	-0.3528	-0.04037	-0.02925	-0.06809		7.16	0.64763	1.42068	0.5128	0.39277	-0.12765	0.28039		397.16	1.5651	1.60492	1.9469	0.67638	0.69955	0.40663		-7.84	0.99403	0.99075	0.9938	0.95925	0.95919	0.97882		-7.84	0.00576	0.00229	0.01934	0.00272
7.175	0.1512	1.2856	0.1707	0.349	-0.1561	0.2146		7.175	-0.50747	-0.13712	-0.353	-0.04038	-0.02926	-0.06786		7.175	0.65867	1.42272	0.5237	0.38938	-0.12684	0.28246		397.175	1.56509	1.60641	1.94689	0.67985	0.70302	0.40703		-7.825	0.99403	0.99166	0.99379	0.96388	0.96378	0.97971		-7.825	0.00682	0.00314	0.0169	0.00352
7.19	0.1629	1.2882	0.1838	0.3527	-0.1486	0.2149		7.19	-0.50782	-0.13725	-0.3532	-0.04039	-0.02927	-0.06763		7.19	0.67072	1.42545	0.537	0.39309	-0.11933	0.28253		397.19	1.56528	1.6084	1.95167	0.67921	0.70238	0.40682		-7.81	0.99415	0.99286	0.99622	0.96304	0.96294	0.97923		-7.81	0.0053	0.00238	0.02287	0.00178
7.205	0.1766	1.2901	0.1907	0.3573	-0.1498	0.2168		7.205	-0.50816	-0.13738	-0.3534	-0.0404	-0.02928	-0.0674		7.205	0.68476	1.42748	0.5441	0.3977	-0.12052	0.2842		397.205	1.56478	1.6095	1.94615	0.68078	0.70395	0.40491		-7.795	0.99384	0.99353	0.99342	0.96513	0.96501	0.97486		-7.795	0.00522	0.00258	0.02703	0.00605
7.22	0.1838	1.2999	0.2123	0.3548	-0.1545	0.2167		7.22	-0.5085	-0.13752	-0.3536	-0.04041	-0.02929	-0.06717		7.22	0.6923	1.43742	0.5659	0.39521	-0.12521	0.28387		397.22	1.56197	1.61239	1.94574	0.68115	0.70432	0.4068		-7.78	0.99209	0.99528	0.99321	0.96562	0.96549	0.97919		-7.78	0.00512	0.00173	0.02104	0.00972
7.235	0.1981	1.3033	0.2244	0.3592	-0.1523	0.2167		7.235	-0.50884	-0.13765	-0.3538	-0.04042	-0.0293	-0.06695		7.235	0.70694	1.44095	0.5782	0.39962	-0.123	0.28365		397.235	1.56517	1.60739	1.94602	0.68101	0.70418	0.40799		-7.765	0.99408	0.99225	0.99335	0.96544	0.96532	0.98192		-7.765	0.0054	0.00219	0.01778	0.00307
7.25	0.2073	1.3072	0.2443	0.3676	-0.1484	0.2169		7.25	-0.50918	-0.13778	-0.354	-0.04043	-0.02931	-0.06672		7.25	0.71648	1.44498	0.5983	0.40803	-0.11909	0.28362		397.25	1.56296	1.60888	1.9435	0.68538	0.70855	0.40868		-7.75	0.99271	0.99315	0.99208	0.97127	0.97109	0.98351		-7.75	0.00552	0.00226	0.02025	0.00239
7.265	0.2162	1.3101	0.2552	0.3697	-0.1468	0.2179		7.265	-0.50952	-0.13791	-0.3542	-0.04044	-0.02933	-0.0665		7.265	0.72572	1.44801	0.6094	0.41014	-0.11747	0.2844		397.265	1.56355	1.60627	1.94528	0.68235	0.70552	0.40837		-7.735	0.99308	0.99157	0.99298	0.96722	0.96708	0.9828		-7.735	0.00519	0.00236	0.0246	0.00265
7.28	0.2285	1.313	0.2658	0.3672	-0.1451	0.2209		7.28	-0.50986	-0.13804	-0.3544	-0.04045	-0.02934	-0.06627		7.28	0.73836	1.45104	0.6202	0.40765	-0.11576	0.28717		397.28	1.56035	1.60807	1.94627	0.67862	0.70178	0.40817		-7.72	0.99109	0.99266	0.99348	0.96224	0.96214	0.98232		-7.72	0.00604	0.00271	0.02538	0.00188
7.295	0.2402	1.3116	0.2725	0.37	-0.1408	0.2253		7.295	-0.5102	-0.13817	-0.3546	-0.04046	-0.02935	-0.06605		7.295	0.7504	1.44977	0.6271	0.41046	-0.11145	0.29135		397.295	1.55944	1.60626	1.94405	0.67438	0.69755	0.40706		-7.705	0.99052	0.99157	0.99236	0.95659	0.95654	0.97978		-7.705	0.00472	0.00239	0.02423	0.0055
7.31	0.2535	1.3206	0.2852	0.37	-0.1417	0.2237		7.31	-0.51053	-0.1383	-0.3548	-0.04047	-0.02936	-0.06582		7.31	0.76403	1.4589	0.64	0.41047	-0.11234	0.28952		397.31	1.56024	1.60536	1.94733	0.67565	0.69881	0.40625		-7.69	0.99102	0.99102	0.99402	0.95828	0.95821	0.97793		-7.69	0.00698	0.00266	0.02523	0.00214
7.325	0.2659	1.3243	0.2972	0.3742	-0.1414	0.2264		7.325	-0.51087	-0.13843	-0.355	-0.04048	-0.02937	-0.0656		7.325	0.77677	1.46273	0.6522	0.41468	-0.11203	0.292		397.325	1.56233	1.60505	1.94972	0.67112	0.69428	0.40634		-7.675	0.99232	0.99083	0.99523	0.95223	0.95222	0.97814		-7.675	0.00624	0.00133	0.01918	0.00761
7.34	0.2757	1.3282	0.3121	0.3781	-0.14	0.2246		7.34	-0.51121	-0.13856	-0.3552	-0.04049	-0.02938	-0.06538		7.34	0.78691	1.46676	0.6673	0.41859	-0.11062	0.28998		397.34	1.56492	1.61034	1.9478	0.68138	0.70455	0.40423		-7.66	0.99393	0.99404	0.99426	0.96593	0.9658	0.97331		-7.66	0.00536	0.00159	0.01922	0.00249
7.355	0.2863	1.3257	0.3225	0.3879	-0.139	0.2234		7.355	-0.51154	-0.13869	-0.3554	-0.0405	-0.02939	-0.06516		7.355	0.79784	1.46439	0.6779	0.4284	-0.10961	0.28856		397.355	1.56302	1.60924	1.94428	0.68105	0.70421	0.40572		-7.645	0.99274	0.99337	0.99247	0.96549	0.96536	0.97673		-7.645	0.00612	0.00293	0.02439	0.00203
7.37	0.298	1.332	0.3288	0.3871	-0.1372	0.2261		7.37	-0.51188	-0.13882	-0.35559	-0.04051	-0.0294	-0.06494		7.37	0.80988	1.47082	0.68439	0.42761	-0.1078	0.29104		397.37	1.56261	1.60683	1.94176	0.67802	0.70118	0.40661		-7.63	0.99249	0.99191	0.9912	0.96144	0.96134	0.97877		-7.63	0.00752	0.00255	0.01701	0.00261
7.385	0.309	1.334	0.3383	0.3912	-0.1356	0.2292		7.385	-0.51221	-0.13895	-0.35579	-0.04052	-0.02941	-0.06472		7.385	0.82121	1.47295	0.69409	0.43172	-0.10619	0.29392		397.385	1.55991	1.60743	1.94635	0.68239	0.70555	0.40471		-7.615	0.99081	0.99227	0.99352	0.96727	0.96712	0.9744		-7.615	0.00544	0.0021	0.0169	0.00274
7.4	0.3177	1.335	0.3528	0.3947	-0.1353	0.2336		7.4	-0.51254	-0.13908	-0.35599	-0.04053	-0.02942	-0.0645		7.4	0.83024	1.47408	0.70879	0.43523	-0.10588	0.2981		397.4	1.5635	1.60922	1.95113	0.67735	0.70051	0.4065		-7.6	0.99304	0.99336	0.99594	0.96055	0.96046	0.9785		-7.6	0.00578	0.00233	0.01932	0.00324
7.415	0.3285	1.3369	0.3646	0.3974	-0.136	0.2317		7.415	-0.51287	-0.1392	-0.35619	-0.04054	-0.02943	-0.06428		7.415	0.84137	1.4761	0.72079	0.43794	-0.10657	0.29598		397.415	1.56319	1.60791	1.94551	0.67852	0.70168	0.40289		-7.585	0.99285	0.99257	0.9931	0.96211	0.962	0.97024		-7.585	0.00581	0.0019	0.02092	0.00372
7.43	0.3445	1.3411	0.3765	0.4001	-0.1364	0.2313		7.43	-0.51321	-0.13933	-0.35638	-0.04055	-0.02944	-0.06407		7.43	0.85771	1.48043	0.73288	0.44065	-0.10696	0.29537		397.43	1.56329	1.60921	1.9489	0.67579	0.69894	0.40508		-7.57	0.99291	0.99335	0.99481	0.95846	0.95839	0.97526		-7.57	0.00626	0.00351	0.02135	0.0021
7.445	0.3542	1.339	0.3883	0.4017	-0.1311	0.2302		7.445	-0.51354	-0.13945	-0.35658	-0.04056	-0.02945	-0.06385		7.445	0.86774	1.47845	0.74488	0.44226	-0.10165	0.29405		397.445	1.56388	1.6064	1.94418	0.67985	0.70301	0.40497		-7.555	0.99328	0.99165	0.99242	0.96389	0.96377	0.97501		-7.555	0.00778	0.00125	0.02779	0.00297
7.46	0.3678	1.3438	0.3972	0.4052	-0.1291	0.2308		7.46	-0.51387	-0.13958	-0.35678	-0.04057	-0.02946	-0.06363		7.46	0.88167	1.48338	0.75398	0.44577	-0.09964	0.29443		397.46	1.56478	1.6028	1.94356	0.67672	0.69988	0.40606		-7.54	0.99383	0.98946	0.99211	0.95971	0.95962	0.97751		-7.54	0.0077	0.00119	0.02763	0.00368
7.475	0.3791	1.3445	0.409	0.4069	-0.1292	0.2314		7.475	-0.5142	-0.1397	-0.35698	-0.04058	-0.02947	-0.06342		7.475	0.8933	1.4842	0.76598	0.44748	-0.09973	0.29482		397.475	1.56557	1.60309	1.94394	0.67609	0.69924	0.40465		-7.525	0.99433	0.98964	0.9923	0.95886	0.95878	0.97428		-7.525	0.00824	0.00193	0.02813	0.0035
7.49	0.389	1.3446	0.4167	0.4086	-0.1274	0.2341		7.49	-0.51453	-0.13983	-0.35717	-0.04059	-0.02948	-0.06321		7.49	0.90353	1.48443	0.77387	0.44919	-0.09792	0.29731		397.49	1.56546	1.60108	1.94493	0.67655	0.69971	0.40484		-7.51	0.99426	0.98843	0.9928	0.95949	0.9594	0.97472		-7.51	0.00778	0.00142	0.01988	0.0044
7.505	0.4034	1.3475	0.4254	0.4096	-0.1259	0.2337		7.505	-0.51485	-0.13995	-0.35737	-0.0406	-0.02949	-0.06299		7.505	0.91825	1.48745	0.78277	0.4502	-0.09641	0.29669		397.505	1.56636	1.60338	1.94141	0.67612	0.69928	0.40284		-7.495	0.99482	0.98982	0.99102	0.95891	0.95882	0.97012		-7.495	0.00836	0.00104	0.02277	0.00225
7.52	0.4118	1.355	0.4333	0.4132	-0.1247	0.2371		7.52	-0.51518	-0.14008	-0.35757	-0.0406	-0.0295	-0.06278		7.52	0.92698	1.49508	0.79087	0.4538	-0.0952	0.29988		397.52	1.56605	1.60627	1.94499	0.67659	0.69974	0.40573		-7.48	0.99463	0.99157	0.99283	0.95953	0.95944	0.97674		-7.48	0.00922	0.00134	0.02081	0.00322
7.535	0.4231	1.3546	0.4451	0.4134	-0.1234	0.2362		7.535	-0.51551	-0.1402	-0.35776	-0.04061	-0.02951	-0.06257		7.535	0.93861	1.4948	0.80286	0.45401	-0.09389	0.29877		397.535	1.56645	1.60656	1.94207	0.67766	0.70081	0.40772		-7.465	0.99487	0.99175	0.99135	0.96096	0.96085	0.9813		-7.465	0.00813	0.000801165	0.03318	0.00517
7.55	0.4297	1.354	0.4535	0.4092	-0.1212	0.2363		7.55	-0.51583	-0.14032	-0.35796	-0.04062	-0.02952	-0.06236		7.55	0.94553	1.49432	0.81146	0.44982	-0.09168	0.29866		397.55	1.56554	1.60216	1.94276	0.68092	0.70407	0.40591		-7.45	0.99431	0.98908	0.9917	0.96532	0.96517	0.97716		-7.45	0.00652	0.00091597	0.03429	0.00397
7.565	0.4381	1.3563	0.4619	0.4102	-0.1203	0.2365		7.565	-0.51616	-0.14044	-0.35815	-0.04063	-0.02953	-0.06215		7.565	0.95426	1.49674	0.82005	0.45083	-0.09077	0.29865		397.565	1.56583	1.60015	1.94534	0.67849	0.70164	0.4028		-7.435	0.99449	0.98786	0.99301	0.96207	0.96195	0.97004		-7.435	0.00789	0.00271	0.03094	0.00392
7.58	0.4484	1.3571	0.4728	0.4153	-0.1168	0.2406		7.58	-0.51648	-0.14057	-0.35835	-0.04064	-0.02954	-0.06194		7.58	0.96488	1.49767	0.83115	0.45594	-0.08726	0.30254		397.58	1.56563	1.59965	1.94492	0.67606	0.69921	0.40259		-7.42	0.99436	0.98755	0.9928	0.95882	0.95873	0.96956		-7.42	0.00789	0.00337	0.02988	0.00493
7.595	0.4533	1.3586	0.4775	0.4147	-0.119	0.2412		7.595	-0.51681	-0.14069	-0.35855	-0.04065	-0.02955	-0.06173		7.595	0.97011	1.49929	0.83605	0.45535	-0.08945	0.30293		397.595	1.57012	1.60084	1.94631	0.67852	0.70167	0.40398		-7.405	0.99715	0.98828	0.9935	0.96212	0.96199	0.97275		-7.405	0.00694	0.00229	0.02909	0.00323
7.61	0.4659	1.3632	0.4886	0.4179	-0.1182	0.2408		7.61	-0.51713	-0.14081	-0.35874	-0.04066	-0.02956	-0.06152		7.61	0.98303	1.50401	0.84734	0.45856	-0.08864	0.30232		397.61	1.56852	1.60383	1.94339	0.68159	0.70474	0.40318		-7.39	0.99616	0.99009	0.99202	0.96621	0.96605	0.9709		-7.39	0.00836	0.00201	0.03297	0.00249
7.625	0.4741	1.3622	0.4972	0.421	-0.115	0.2404		7.625	-0.51745	-0.14093	-0.35894	-0.04067	-0.02957	-0.06132		7.625	0.99155	1.50313	0.85614	0.46167	-0.08543	0.30172		397.625	1.56641	1.60533	1.94517	0.67936	0.7025	0.40497		-7.375	0.99485	0.991	0.99292	0.96323	0.9631	0.975		-7.375	0.00833	0.00102	0.02307	0.00488
7.64	0.4832	1.3654	0.503	0.4237	-0.1179	0.2398		7.64	-0.51777	-0.14105	-0.35913	-0.04068	-0.02958	-0.06111		7.64	1.00097	1.50645	0.86213	0.46438	-0.08832	0.30091		397.64	1.5662	1.60622	1.94515	0.68062	0.70377	0.40346		-7.36	0.99472	0.99154	0.99291	0.96492	0.96477	0.97155		-7.36	0.00762	0.00169	0.02882	0.00395
7.655	0.4904	1.365	0.5119	0.4227	-0.1197	0.2396		7.655	-0.51809	-0.14117	-0.35933	-0.04068	-0.02959	-0.0609		7.655	1.00849	1.50617	0.87123	0.46338	-0.09011	0.3005		397.655	1.567	1.60482	1.94784	0.67959	0.70274	0.40455		-7.345	0.99521	0.99069	0.99427	0.96354	0.9634	0.97404		-7.345	0.00768	0.0014	0.03267	0.00592
7.67	0.4978	1.3669	0.5235	0.4257	-0.1203	0.2383		7.67	-0.51841	-0.14129	-0.35952	-0.04069	-0.0296	-0.0607		7.67	1.01621	1.50819	0.88302	0.46639	-0.0907	0.299		397.67	1.56879	1.60241	1.94552	0.67526	0.6984	0.40494		-7.33	0.99633	0.98923	0.9931	0.95776	0.95767	0.97494		-7.33	0.00846	0.00209	0.03111	0.00582
7.685	0.5065	1.3677	0.5319	0.4241	-0.1185	0.2404		7.685	-0.51873	-0.1414	-0.35971	-0.0407	-0.02961	-0.0605		7.685	1.02523	1.5091	0.89161	0.4648	-0.08889	0.3009		397.685	1.56219	1.6041	1.9472	0.67913	0.70227	0.40773		-7.315	0.99223	0.99026	0.99395	0.96292	0.96278	0.98133		-7.315	0.00987	0.00171	0.03152	0.00276
7.7	0.5132	1.3696	0.5374	0.429	-0.1137	0.2404		7.7	-0.51905	-0.14152	-0.35991	-0.04071	-0.02962	-0.06029		7.7	1.03225	1.51112	0.89731	0.46971	-0.08408	0.30069		397.7	1.56588	1.605	1.94568	0.67979	0.70293	0.40762		-7.3	0.99452	0.9908	0.99318	0.96381	0.96366	0.98108		-7.3	0.00877	0.00135	0.02627	0.0056
7.715	0.5241	1.3732	0.5423	0.4326	-0.1126	0.2403		7.715	-0.51937	-0.14164	-0.3601	-0.04072	-0.02963	-0.06009		7.715	1.04347	1.51484	0.9024	0.47332	-0.08297	0.30039		397.715	1.56377	1.60569	1.94717	0.67636	0.6995	0.40791		-7.285	0.99321	0.99122	0.99394	0.95923	0.95912	0.98175		-7.285	0.00879	0.000237807	0.02462	0.01383
7.73	0.5269	1.3693	0.5498	0.4328	-0.1116	0.2405		7.73	-0.51969	-0.14176	-0.3603	-0.04073	-0.02964	-0.05989		7.73	1.04659	1.51106	0.9101	0.47353	-0.08196	0.30039		397.73	1.56907	1.60218	1.94835	0.67683	0.69997	0.40911		-7.27	0.9965	0.98909	0.99453	0.95985	0.95974	0.98447		-7.27	0.00825	0.00223	0.02971	0.00561
7.745	0.5327	1.369	0.5577	0.4373	-0.1136	0.2416		7.745	-0.52	-0.14187	-0.36049	-0.04074	-0.02965	-0.05969		7.745	1.0527	1.51087	0.91819	0.47804	-0.08395	0.30129		397.745	1.56316	1.60358	1.94843	0.67589	0.69903	0.409		-7.255	0.99283	0.98994	0.99458	0.95861	0.9585	0.98423		-7.255	0.00843	0.00287	0.02816	0.00471
7.76	0.5454	1.3729	0.5606	0.4305	-0.1143	0.2404		7.76	-0.52032	-0.14199	-0.36068	-0.04074	-0.02966	-0.05949		7.76	1.06572	1.51489	0.92128	0.47124	-0.08464	0.29989		397.76	1.56675	1.60157	1.95012	0.67526	0.6984	0.40759		-7.24	0.99506	0.98872	0.99543	0.95776	0.95766	0.981		-7.24	0.00882	0.00124	0.02953	0.00538
7.775	0.5467	1.3758	0.5666	0.4325	-0.1146	0.2407		7.775	-0.52063	-0.14211	-0.36088	-0.04075	-0.02967	-0.05929		7.775	1.06733	1.51791	0.92748	0.47325	-0.08493	0.29999		397.775	1.56835	1.60037	1.9488	0.68313	0.70626	0.40718		-7.225	0.99605	0.98799	0.99476	0.96826	0.96807	0.98007		-7.225	0.00913	0.00297	0.0321	0.00333
7.79	0.5536	1.3738	0.5728	0.4431	-0.1114	0.2408		7.79	-0.52095	-0.14222	-0.36107	-0.04076	-0.02968	-0.05909		7.79	1.07455	1.51602	0.93387	0.48386	-0.08172	0.29989		397.79	1.56724	1.60236	1.94948	0.68319	0.70633	0.40577		-7.21	0.99537	0.9892	0.99511	0.96835	0.96816	0.97684		-7.21	0.0085	0.00257	0.03234	0.00484
7.805	0.5558	1.3732	0.5783	0.4422	-0.1124	0.2409		7.805	-0.52126	-0.14234	-0.36126	-0.04077	-0.02969	-0.05889		7.805	1.07706	1.51554	0.93956	0.48297	-0.08271	0.29979		397.805	1.56714	1.60165	1.94956	0.67666	0.6998	0.40736		-7.195	0.9953	0.98877	0.99515	0.95963	0.95951	0.98048		-7.195	0.00912	0.00211	0.02935	0.00594
7.82	0.562	1.3798	0.5826	0.4414	-0.1095	0.2417		7.82	-0.52157	-0.14245	-0.36146	-0.04078	-0.0297	-0.05869		7.82	1.08357	1.52225	0.94406	0.48218	-0.0798	0.30039		397.82	1.56413	1.60355	1.95055	0.67423	0.69736	0.40725		-7.18	0.99343	0.98992	0.99565	0.95638	0.95629	0.98024		-7.18	0.00979	0.00137	0.02698	0.00402
7.835	0.5659	1.3774	0.5879	0.4434	-0.112	0.2422		7.835	-0.52189	-0.14256	-0.36165	-0.04079	-0.02971	-0.0585		7.835	1.08779	1.51996	0.94955	0.48419	-0.08229	0.3007		397.835	1.56682	1.60574	1.94563	0.67749	0.70063	0.40655		-7.165	0.99511	0.99125	0.99316	0.96074	0.96061	0.97861		-7.165	0.00856	0.00146	0.03324	0.00385
7.85	0.5745	1.3795	0.5954	0.4442	-0.1074	0.2417		7.85	-0.5222	-0.14268	-0.36184	-0.04079	-0.02971	-0.0583		7.85	1.0967	1.52218	0.95724	0.48499	-0.07769	0.3		397.85	1.56942	1.60493	1.94601	0.67566	0.69879	0.40654		-7.15	0.99672	0.99076	0.99335	0.9583	0.95819	0.97859		-7.15	0.00906	0.000636867	0.02871	0.00503
7.865	0.58	1.3839	0.6006	0.4461	-0.1096	0.2407		7.865	-0.52251	-0.14279	-0.36203	-0.0408	-0.02972	-0.05811		7.865	1.10251	1.52669	0.96263	0.4869	-0.07988	0.29881		397.865	1.56921	1.60713	1.94349	0.67443	0.69756	0.40683		-7.135	0.99659	0.99209	0.99207	0.95665	0.95656	0.97926		-7.135	0.00776	0.00187	0.02933	0.00952
7.88	0.5835	1.3888	0.6052	0.4476	-0.112	0.244		7.88	-0.52282	-0.1429	-0.36222	-0.04081	-0.02973	-0.05791		7.88	1.10632	1.5317	0.96742	0.48841	-0.08227	0.30191		397.88	1.56941	1.60582	1.94808	0.6787	0.70183	0.40522		-7.12	0.99671	0.9913	0.9944	0.96235	0.9622	0.97558		-7.12	0.00808	0.000947293	0.03074	0.01071
7.895	0.5844	1.3847	0.6099	0.4493	-0.1114	0.2431		7.895	-0.52313	-0.14302	-0.36242	-0.04082	-0.02974	-0.05772		7.895	1.10753	1.52772	0.97232	0.49012	-0.08166	0.30082		397.895	1.5699	1.60552	1.94746	0.67256	0.69569	0.40561		-7.105	0.99701	0.99111	0.99408	0.95416	0.95408	0.97647		-7.105	0.00862	0.00189	0.03438	0.00342
7.91	0.594	1.3862	0.6123	0.4478	-0.1119	0.2454		7.91	-0.52344	-0.14313	-0.36261	-0.04083	-0.02975	-0.05753		7.91	1.11744	1.52933	0.97491	0.48863	-0.08215	0.30293		397.91	1.56859	1.60631	1.94984	0.67973	0.70286	0.406		-7.09	0.9962	0.99159	0.99529	0.96372	0.96356	0.97737		-7.09	0.00811	0.00206	0.03059	0.00788
7.925	0.5993	1.3877	0.615	0.4478	-0.1069	0.2468		7.925	-0.52375	-0.14324	-0.3628	-0.04083	-0.02976	-0.05734		7.925	1.12305	1.53094	0.9778	0.48863	-0.07714	0.30414		397.925	1.56649	1.6054	1.94732	0.6787	0.70182	0.40729		-7.075	0.9949	0.99104	0.99401	0.96235	0.9622	0.98032		-7.075	0.00911	0.00489	0.02447	0.01101
7.94	0.6062	1.3916	0.6222	0.4489	-0.1107	0.2449		7.94	-0.52405	-0.14335	-0.36299	-0.04084	-0.02977	-0.05715		7.94	1.13025	1.53495	0.98519	0.48974	-0.08093	0.30205		397.94	1.56688	1.6054	1.94541	0.68296	0.70609	0.40518		-7.06	0.99514	0.99104	0.99304	0.96804	0.96784	0.9755		-7.06	0.00934	0.00324	0.03597	0.00354
7.955	0.6107	1.3916	0.6244	0.4498	-0.1072	0.2474		7.955	-0.52436	-0.14346	-0.36318	-0.04085	-0.02978	-0.05695		7.955	1.13506	1.53506	0.98758	0.49065	-0.07742	0.30435		397.955	1.56887	1.60359	1.94439	0.67783	0.70096	0.40538		-7.045	0.99638	0.98995	0.99253	0.96119	0.96105	0.97594		-7.045	0.00916	0.000854974	0.0276	0.00378
7.97	0.6146	1.3929	0.6289	0.4509	-0.1094	0.2545		7.97	-0.52467	-0.14357	-0.36337	-0.04086	-0.02979	-0.05677		7.97	1.13927	1.53647	0.99227	0.49176	-0.07961	0.31127		397.97	1.56947	1.60688	1.94477	0.6807	0.70382	0.40447		-7.03	0.99675	0.99194	0.99272	0.96502	0.96484	0.97385		-7.03	0.0088	0.00457	0.03016	0.0133
7.985	0.6204	1.3945	0.6331	0.4561	-0.1065	0.2544		7.985	-0.52497	-0.14368	-0.36356	-0.04086	-0.0298	-0.05658		7.985	1.14537	1.53818	0.99666	0.49696	-0.0767	0.31098		397.985	1.56596	1.60768	1.94705	0.68086	0.70399	0.40756		-7.015	0.99457	0.99242	0.99388	0.96524	0.96506	0.98093		-7.015	0.00897	0.00455	0.02336	0.01432
8	0.6208	1.3957	0.6373	0.4525	-0.107	0.2517		8	-0.52528	-0.14379	-0.36375	-0.04087	-0.02981	-0.05639		8	1.14608	1.53949	1.00105	0.49337	-0.07719	0.30809		398	1.56786	1.60557	1.94734	0.68313	0.70625	0.40535		-7	0.99575	0.99115	0.99402	0.96826	0.96806	0.97588		-7	0.00901	0.003	0.02314	0.00678
8.015	0.6264	1.396	0.6414	0.4603	-0.1044	0.2514		8.015	-0.52558	-0.1439	-0.36394	-0.04088	-0.02982	-0.0562		8.015	1.15198	1.5399	1.00534	0.50118	-0.07458	0.3076		398.015	1.56575	1.60676	1.94912	0.6805	0.70362	0.40464		-6.985	0.99444	0.99187	0.99492	0.96475	0.96457	0.97425		-6.985	0.00922	0.00481	0.03014	0.00329
8.03	0.6311	1.3939	0.647	0.4557	-0.107	0.2522		8.03	-0.52588	-0.144	-0.36413	-0.04089	-0.02983	-0.05601		8.03	1.15698	1.5379	1.01113	0.49659	-0.07717	0.30821		398.03	1.56854	1.60636	1.9454	0.67986	0.70299	0.40543		-6.97	0.99617	0.99162	0.99304	0.9639	0.96373	0.97606		-6.97	0.00802	0.00367	0.03077	0.00315
8.045	0.6379	1.3949	0.6485	0.4534	-0.105	0.2503		8.045	-0.52619	-0.14411	-0.36432	-0.04089	-0.02984	-0.05583		8.045	1.16409	1.53901	1.01282	0.49429	-0.07516	0.30613		398.045	1.56554	1.60255	1.94788	0.68173	0.70485	0.40532		-6.955	0.99431	0.98932	0.9943	0.9664	0.9662	0.97582		-6.955	0.00756	0.00423	0.02221	0.00805
8.06	0.6427	1.3987	0.6489	0.4543	-0.1066	0.2488		8.06	-0.52649	-0.14422	-0.36451	-0.0409	-0.02985	-0.05564		8.06	1.16919	1.54292	1.01341	0.4952	-0.07675	0.30444		398.06	1.56583	1.60325	1.95047	0.6815	0.70462	0.40591		-6.94	0.99449	0.98974	0.99561	0.96608	0.96589	0.97717		-6.94	0.00722	0.00359	0.03092	0.00362
8.075	0.6449	1.3926	0.6549	0.4556	-0.1098	0.251		8.075	-0.52679	-0.14433	-0.3647	-0.04091	-0.02986	-0.05546		8.075	1.17169	1.53693	1.0196	0.49651	-0.07994	0.30646		398.075	1.56442	1.60474	1.94895	0.68236	0.70548	0.40631		-6.925	0.99362	0.99064	0.99484	0.96724	0.96704	0.97806		-6.925	0.00674	0.00457	0.02837	0.00362
8.09	0.6464	1.3963	0.6582	0.4583	-0.1102	0.2499		8.09	-0.52709	-0.14443	-0.36489	-0.04092	-0.02987	-0.05527		8.09	1.17349	1.54073	1.02309	0.49922	-0.08033	0.30517		398.09	1.56762	1.60573	1.94783	0.68073	0.70385	0.4054		-6.91	0.9956	0.99124	0.99427	0.96506	0.96488	0.97598		-6.91	0.00832	0.00316	0.02578	0.00861
8.105	0.6512	1.3972	0.6646	0.4529	-0.1045	0.2514		8.105	-0.52739	-0.14454	-0.36508	-0.04092	-0.02988	-0.05509		8.105	1.17859	1.54174	1.02968	0.49382	-0.07462	0.30649		398.105	1.56661	1.60753	1.94721	0.6841	0.70722	0.40609		-6.895	0.99497	0.99233	0.99396	0.96955	0.96933	0.97757		-6.895	0.00842	0.00374	0.03302	0.00385
8.12	0.6539	1.3992	0.6643	0.4628	-0.1063	0.2505		8.12	-0.52769	-0.14464	-0.36527	-0.04093	-0.02989	-0.05491		8.12	1.18159	1.54384	1.02957	0.50373	-0.07641	0.30541		398.12	1.56231	1.60692	1.9476	0.67956	0.70268	0.40578		-6.88	0.9923	0.99196	0.99415	0.96351	0.96333	0.97686		-6.88	0.00805	0.00319	0.02968	0.00579
8.135	0.6563	1.4011	0.6661	0.4617	-0.1045	0.251		8.135	-0.52799	-0.14475	-0.36546	-0.04094	-0.0299	-0.05473		8.135	1.18429	1.54585	1.03156	0.50264	-0.0746	0.30573		398.135	1.5645	1.60251	1.94548	0.68163	0.70475	0.40727		-6.865	0.99366	0.98929	0.99308	0.96626	0.96606	0.98027		-6.865	0.00768	0.00433	0.03	0.00439
8.15	0.6578	1.4029	0.6675	0.4569	-0.1053	0.2518		8.15	-0.52829	-0.14485	-0.36565	-0.04095	-0.02991	-0.05455		8.15	1.18609	1.54775	1.03315	0.49785	-0.07539	0.30635		398.15	1.56619	1.60241	1.94886	0.6801	0.70321	0.40686		-6.85	0.99471	0.98923	0.99479	0.96422	0.96403	0.97934		-6.85	0.00767	0.0026	0.02689	0.0073
8.165	0.6611	1.4028	0.669	0.4606	-0.1032	0.2516		8.165	-0.52858	-0.14496	-0.36584	-0.04095	-0.02992	-0.05437		8.165	1.18968	1.54776	1.03484	0.50155	-0.07328	0.30597		398.165	1.57049	1.6039	1.94584	0.68197	0.70508	0.40775		-6.835	0.99738	0.99013	0.99326	0.96671	0.9665	0.98138		-6.835	0.00697	0.00219	0.0265	0.00363
8.18	0.6609	1.4023	0.6724	0.4643	-0.1039	0.2534		8.18	-0.52888	-0.14506	-0.36603	-0.04096	-0.02993	-0.05419		8.18	1.18978	1.54736	1.03843	0.50526	-0.07397	0.30759		398.18	1.56708	1.60509	1.94573	0.67953	0.70264	0.40685		-6.82	0.99527	0.99086	0.99321	0.96346	0.96328	0.9793		-6.82	0.00756	0.0017	0.02673	0.0049
8.195	0.6691	1.4046	0.6765	0.4643	-0.1	0.2536		8.195	-0.52918	-0.14516	-0.36621	-0.04097	-0.02994	-0.05401		8.195	1.19828	1.54976	1.04271	0.50527	-0.07006	0.30761		398.195	1.56697	1.60889	1.94481	0.6786	0.70171	0.40834		-6.805	0.9952	0.99316	0.99274	0.96222	0.96205	0.98271		-6.805	0.00783	0.0034	0.02505	0.00667
8.21	0.6718	1.4025	0.6832	0.4645	-0.1028	0.255		8.21	-0.52947	-0.14527	-0.3664	-0.04098	-0.02995	-0.05383		8.21	1.20127	1.54777	1.0496	0.50548	-0.07285	0.30883		398.21	1.56517	1.60568	1.94689	0.67677	0.69988	0.40863		-6.79	0.99408	0.99121	0.9938	0.95977	0.95962	0.98338		-6.79	0.00789	0.00126	0.03229	0.00481
8.225	0.6705	1.3997	0.6849	0.4699	-0.1018	0.2551		8.225	-0.52977	-0.14537	-0.36659	-0.04098	-0.02996	-0.05365		8.225	1.20027	1.54507	1.05149	0.51088	-0.07184	0.30875		398.225	1.56426	1.60638	1.94497	0.67693	0.70004	0.41092		-6.775	0.99352	0.99163	0.99282	0.95999	0.95984	0.98862		-6.775	0.00799	0.00202	0.0284	0.00846
8.24	0.6729	1.3992	0.6848	0.4755	-0.1024	0.2514		8.24	-0.53006	-0.14547	-0.36678	-0.04099	-0.02996	-0.05348		8.24	1.20296	1.54467	1.05158	0.51649	-0.07244	0.30488		398.24	1.56186	1.60877	1.94546	0.672	0.69511	0.40911		-6.76	0.99202	0.99309	0.99307	0.95341	0.95331	0.98448		-6.76	0.01026	0.000849092	0.02862	0.00898
8.255	0.6743	1.4032	0.6915	0.4755	-0.1031	0.2541		8.255	-0.53035	-0.14557	-0.36696	-0.041	-0.02997	-0.0533		8.255	1.20465	1.54877	1.05846	0.5165	-0.07313	0.3074		398.255	1.56255	1.60556	1.94404	0.67277	0.69587	0.4083		-6.745	0.99245	0.99114	0.99235	0.95443	0.95432	0.98263		-6.745	0.00988	0.0037	0.02864	0.00854
8.27	0.6795	1.4004	0.6911	0.4792	-0.1013	0.256		8.27	-0.53065	-0.14567	-0.36715	-0.041	-0.02998	-0.05313		8.27	1.21015	1.54607	1.05825	0.5202	-0.07132	0.30913		398.27	1.56834	1.60646	1.94662	0.67313	0.69624	0.40689		-6.73	0.99605	0.99168	0.99366	0.95492	0.95481	0.97941		-6.73	0.00927	0.00293	0.03071	0.00767
8.285	0.6796	1.3998	0.6946	0.4749	-0.1011	0.2539		8.285	-0.53094	-0.14577	-0.36734	-0.04101	-0.02999	-0.05295		8.285	1.21054	1.54557	1.06194	0.51591	-0.07111	0.30685		398.285	1.56294	1.60555	1.9454	0.6711	0.69421	0.40588		-6.715	0.99269	0.99113	0.99304	0.95221	0.95212	0.9771		-6.715	0.00933	0.00388	0.02646	0.0108
8.3	0.6797	1.4018	0.6966	0.4689	-0.1008	0.2561		8.3	-0.53123	-0.14587	-0.36753	-0.04102	-0.03	-0.05278		8.3	1.21093	1.54767	1.06413	0.50992	-0.0708	0.30888		398.3	1.56503	1.61154	1.94689	0.67347	0.69657	0.40498		-6.7	0.99399	0.99477	0.99379	0.95537	0.95525	0.97502		-6.7	0.00994	0.00378	0.03548	0.00395
8.315	0.6837	1.4046	0.699	0.472	-0.1037	0.2557		8.315	-0.53152	-0.14597	-0.36771	-0.04102	-0.03001	-0.05261		8.315	1.21522	1.55057	1.06671	0.51302	-0.07369	0.30831		398.315	1.56702	1.60804	1.94597	0.67693	0.70004	0.40507		-6.685	0.99523	0.99264	0.99333	0.95999	0.95983	0.97523		-6.685	0.00812	0.00382	0.03546	0.00447
8.33	0.6878	1.4074	0.701	0.4772	-0.1043	0.2555		8.33	-0.53181	-0.14607	-0.3679	-0.04103	-0.03002	-0.05243		8.33	1.21961	1.55347	1.0689	0.51823	-0.07428	0.30793		398.33	1.56522	1.61043	1.94325	0.6796	0.7027	0.40556		-6.67	0.99411	0.99409	0.99195	0.96355	0.96336	0.97635		-6.67	0.0086	0.00513	0.0295	0.00433
8.345	0.6926	1.4063	0.7009	0.4766	-0.1039	0.2571		8.345	-0.5321	-0.14617	-0.36808	-0.04104	-0.03003	-0.05226		8.345	1.2247	1.55247	1.06898	0.51764	-0.07387	0.30936		398.345	1.56211	1.61032	1.94713	0.67887	0.70197	0.40275		-6.655	0.99218	0.99403	0.99392	0.96257	0.96239	0.96992		-6.655	0.01005	0.00412	0.02956	0.00554
8.36	0.6914	1.4002	0.7071	0.4742	-0.1013	0.2557		8.36	-0.53239	-0.14627	-0.36827	-0.04104	-0.03004	-0.05209		8.36	1.22379	1.54647	1.07537	0.51524	-0.07126	0.30779		398.36	1.56181	1.60862	1.94132	0.67383	0.69693	0.40404		-6.64	0.99199	0.99299	0.99097	0.95586	0.95573	0.97288		-6.64	0.00944	0.00307	0.03	0.00523
8.375	0.6902	1.4026	0.7073	0.476	-0.1034	0.2536		8.375	-0.53268	-0.14637	-0.36846	-0.04105	-0.03005	-0.05192		8.375	1.22288	1.54897	1.07576	0.51705	-0.07335	0.30552		398.375	1.5621	1.61011	1.9455	0.6775	0.7006	0.40483		-6.625	0.99217	0.9939	0.99309	0.96075	0.96058	0.97469		-6.625	0.0089	0.00575	0.02893	0.01008
8.39	0.6935	1.4016	0.7099	0.4775	-0.1007	0.2561		8.39	-0.53296	-0.14647	-0.36864	-0.04106	-0.03006	-0.05175		8.39	1.22646	1.54807	1.07854	0.51856	-0.07064	0.30785		398.39	1.56169	1.6087	1.94528	0.67607	0.69917	0.40602		-6.61	0.99192	0.99305	0.99298	0.95884	0.95868	0.97742		-6.61	0.00924	0.00424	0.02926	0.00943
8.405	0.6962	1.4014	0.7103	0.4767	-0.0984	0.2584		8.405	-0.53325	-0.14656	-0.36883	-0.04106	-0.03007	-0.05158		8.405	1.22945	1.54796	1.07913	0.51776	-0.06833	0.30998		398.405	1.56409	1.6103	1.94156	0.67923	0.70233	0.40421		-6.595	0.99341	0.99401	0.9911	0.96306	0.96287	0.97327		-6.595	0.0092	0.0033	0.03352	0.00381
8.42	0.7014	1.3963	0.7122	0.4745	-0.1003	0.2575		8.42	-0.53354	-0.14666	-0.36901	-0.04107	-0.03008	-0.05142		8.42	1.23494	1.54296	1.08121	0.51557	-0.07022	0.30892		398.42	1.56528	1.60889	1.94555	0.6756	0.6987	0.405		-6.58	0.99415	0.99316	0.99311	0.95821	0.95806	0.97509		-6.58	0.00905	0.003	0.03272	0.00573
8.435	0.7012	1.4023	0.7157	0.4721	-0.1	0.257		8.435	-0.53382	-0.14676	-0.3692	-0.04108	-0.03009	-0.05125		8.435	1.23502	1.54906	1.0849	0.51318	-0.06991	0.30825		398.435	1.56737	1.60479	1.94343	0.67697	0.70006	0.4045		-6.565	0.99545	0.99067	0.99204	0.96004	0.95987	0.97392		-6.565	0.00996	0.00515	0.02737	0.00622
8.45	0.6972	1.408	0.7159	0.4754	-0.0994	0.2558		8.45	-0.53411	-0.14685	-0.36938	-0.04108	-0.0301	-0.05108		8.45	1.23131	1.55485	1.08528	0.51648	-0.0693	0.30688		398.45	1.56207	1.60118	1.94431	0.67673	0.69983	0.40509		-6.55	0.99215	0.98848	0.99249	0.95973	0.95956	0.97527		-6.55	0.0095	0.00437	0.0305	0.00543
8.465	0.7009	1.4069	0.7195	0.4754	-0.102	0.2557		8.465	-0.53439	-0.14695	-0.36957	-0.04109	-0.03011	-0.05092		8.465	1.23529	1.55385	1.08907	0.51649	-0.07189	0.30662		398.465	1.56336	1.60537	1.94479	0.6764	0.69949	0.40598		-6.535	0.99296	0.99103	0.99273	0.95928	0.95911	0.97731		-6.535	0.0102	0.00481	0.03302	0.00426
8.48	0.7023	1.4069	0.7212	0.4757	-0.1027	0.2557		8.48	-0.53467	-0.14704	-0.36975	-0.0411	-0.03012	-0.05075		8.48	1.23697	1.55394	1.09095	0.5168	-0.07258	0.30645		398.48	1.56025	1.60617	1.94097	0.67447	0.69756	0.40487		-6.52	0.99103	0.99151	0.9908	0.9567	0.95655	0.97478		-6.52	0.01055	0.0053	0.03028	0.00725
8.495	0.6994	1.4031	0.7233	0.4785	-0.0995	0.2539		8.495	-0.53496	-0.14714	-0.36994	-0.0411	-0.03013	-0.05059		8.495	1.23436	1.55024	1.09324	0.5196	-0.06937	0.30449		398.495	1.56155	1.60156	1.94196	0.67443	0.69753	0.40456		-6.505	0.99183	0.98871	0.9913	0.95666	0.95651	0.97407		-6.505	0.01006	0.00248	0.03189	0.00682
8.51	0.702	1.4021	0.7221	0.478	-0.099	0.2567		8.51	-0.53524	-0.14723	-0.37012	-0.04111	-0.03013	-0.05042		8.51	1.23724	1.54933	1.09222	0.51911	-0.06887	0.30712		398.51	1.56324	1.60465	1.94184	0.6809	0.70399	0.40215		-6.49	0.99288	0.99059	0.99124	0.96529	0.96506	0.96856		-6.49	0.0102	0.00242	0.03065	0.00724
8.525	0.7045	1.4052	0.7257	0.4772	-0.0978	0.2584		8.525	-0.53552	-0.14733	-0.37031	-0.04112	-0.03014	-0.05026		8.525	1.24002	1.55253	1.09601	0.51832	-0.06766	0.30866		398.525	1.56314	1.60825	1.93932	0.67177	0.69486	0.40454		-6.475	0.99282	0.99277	0.98996	0.9531	0.95298	0.97403		-6.475	0.00963	0.00383	0.03034	0.00748
8.54	0.7065	1.406	0.7292	0.4761	-0.0975	0.2564		8.54	-0.5358	-0.14742	-0.37049	-0.04112	-0.03015	-0.0501		8.54	1.2423	1.55342	1.09969	0.51722	-0.06735	0.3065		398.54	1.56453	1.60714	1.9402	0.67513	0.69822	0.40583		-6.46	0.99368	0.9921	0.99041	0.95759	0.95743	0.97699		-6.46	0.00789	0.00394	0.02938	0.00882
8.555	0.7061	1.4028	0.7254	0.4843	-0.0978	0.2577		8.555	-0.53608	-0.14751	-0.37067	-0.04113	-0.03016	-0.04994		8.555	1.24218	1.55031	1.09607	0.52543	-0.06764	0.30764		398.555	1.56522	1.60353	1.93809	0.6745	0.69759	0.40483		-6.445	0.99411	0.98991	0.98933	0.95675	0.95659	0.97468		-6.445	0.00954	0.00421	0.03079	0.01025
8.57	0.711	1.4052	0.7236	0.4882	-0.0992	0.2585		8.57	-0.53636	-0.14761	-0.37086	-0.04113	-0.03017	-0.04978		8.57	1.24736	1.55281	1.09446	0.52933	-0.06903	0.30828		398.57	1.56462	1.60893	1.93887	0.66997	0.69305	0.40402		-6.43	0.99374	0.99318	0.98973	0.9507	0.95059	0.97282		-6.43	0.00953	0.00492	0.03046	0.00921
8.585	0.7133	1.4064	0.7271	0.489	-0.0979	0.2577		8.585	-0.53664	-0.1477	-0.37104	-0.04114	-0.03018	-0.04962		8.585	1.24994	1.5541	1.09814	0.53014	-0.06772	0.30732		398.585	1.56581	1.61022	1.94065	0.67393	0.69702	0.40411		-6.415	0.99448	0.99397	0.99063	0.95599	0.95584	0.97303		-6.415	0.00994	0.00452	0.03285	0.00921
8.6	0.7169	1.4058	0.7295	0.4935	-0.0995	0.2574		8.6	-0.53692	-0.14779	-0.37122	-0.04115	-0.03019	-0.04946		8.6	1.25382	1.55359	1.10072	0.53465	-0.06931	0.30686		398.6	1.5667	1.60701	1.93963	0.6716	0.69468	0.4051		-6.4	0.99503	0.99202	0.99012	0.95288	0.95275	0.9753		-6.4	0.00971	0.0076	0.02969	0.00681
8.615	0.7141	1.4051	0.7288	0.4885	-0.0998	0.2583		8.615	-0.53719	-0.14788	-0.37141	-0.04115	-0.0302	-0.0493		8.615	1.25129	1.55298	1.10021	0.52965	-0.0696	0.3076		398.615	1.5656	1.60511	1.93752	0.67567	0.69875	0.40559		-6.385	0.99434	0.99087	0.98904	0.9583	0.95813	0.97643		-6.385	0.01003	0.00703	0.03024	0.00671
8.63	0.7164	1.4072	0.7306	0.4874	-0.0982	0.2557		8.63	-0.53747	-0.14797	-0.37159	-0.04116	-0.03021	-0.04914		8.63	1.25387	1.55517	1.10219	0.52856	-0.06799	0.30484		398.63	1.56639	1.6052	1.9408	0.67373	0.69682	0.40468		-6.37	0.99484	0.99092	0.99071	0.95572	0.95557	0.97435		-6.37	0.00964	0.00596	0.0324	0.00943
8.645	0.7175	1.4038	0.7325	0.4785	-0.0963	0.2586		8.645	-0.53775	-0.14806	-0.37177	-0.04117	-0.03022	-0.04898		8.645	1.25525	1.55186	1.10427	0.51967	-0.06608	0.30758		398.645	1.56528	1.60509	1.93938	0.6731	0.69618	0.40527		-6.355	0.99415	0.99086	0.98999	0.95488	0.95473	0.9757		-6.355	0.01046	0.00605	0.03241	0.00623
8.66	0.7198	1.4014	0.7356	0.4795	-0.0987	0.2577		8.66	-0.53802	-0.14815	-0.37196	-0.04117	-0.03023	-0.04883		8.66	1.25782	1.54955	1.10756	0.52067	-0.06847	0.30653		398.66	1.56638	1.60559	1.93546	0.67607	0.69915	0.40446		-6.34	0.99483	0.99116	0.988	0.95884	0.95865	0.97385		-6.34	0.0094	0.00654	0.03114	0.01166
8.675	0.7214	1.4066	0.7377	0.4782	-0.0972	0.258		8.675	-0.5383	-0.14824	-0.37214	-0.04118	-0.03024	-0.04867		8.675	1.2597	1.55484	1.10984	0.51938	-0.06696	0.30667		398.675	1.56457	1.60238	1.93664	0.67993	0.70301	0.40426		-6.325	0.99371	0.98921	0.9886	0.96399	0.96377	0.97337		-6.325	0.00939	0.00549	0.03101	0.01338
8.69	0.7221	1.4087	0.7379	0.4822	-0.0977	0.2568		8.69	-0.53857	-0.14833	-0.37232	-0.04118	-0.03025	-0.04851		8.69	1.26067	1.55703	1.11022	0.52338	-0.06745	0.30531		398.69	1.56886	1.60157	1.94023	0.6805	0.70358	0.40285		-6.31	0.99637	0.98872	0.99042	0.96475	0.96452	0.97014		-6.31	0.01002	0.00493	0.03585	0.00719
8.705	0.724	1.4089	0.7416	0.4865	-0.0966	0.2562		8.705	-0.53885	-0.14842	-0.3725	-0.04119	-0.03026	-0.04836		8.705	1.26285	1.55732	1.1141	0.52769	-0.06634	0.30456		398.705	1.56466	1.60647	1.94141	0.67956	0.70264	0.40414		-6.295	0.99376	0.99169	0.99102	0.96351	0.96328	0.9731		-6.295	0.01073	0.00586	0.0351	0.01151
8.72	0.7229	1.4016	0.7397	0.4881	-0.0967	0.2568		8.72	-0.53912	-0.14851	-0.37268	-0.0412	-0.03027	-0.04821		8.72	1.26202	1.55011	1.11238	0.5293	-0.06643	0.30501		398.72	1.56685	1.60556	1.94059	0.67893	0.70201	0.40333		-6.28	0.99512	0.99114	0.9906	0.96266	0.96244	0.97125		-6.28	0.01123	0.0067	0.03346	0.01059
8.735	0.721	1.4107	0.7408	0.4901	-0.0941	0.2574		8.735	-0.53939	-0.1486	-0.37287	-0.0412	-0.03027	-0.04805		8.735	1.26039	1.5593	1.11367	0.5313	-0.06383	0.30545		398.735	1.56605	1.60285	1.94697	0.6767	0.69978	0.40432		-6.265	0.99462	0.9895	0.99384	0.95968	0.95949	0.97352		-6.265	0.0101	0.00728	0.03867	0.00511
8.75	0.7242	1.4117	0.7438	0.4949	-0.0928	0.2601		8.75	-0.53966	-0.14869	-0.37305	-0.04121	-0.03028	-0.0479		8.75	1.26386	1.56039	1.11685	0.53611	-0.06252	0.308		398.75	1.56894	1.60375	1.94546	0.68126	0.70434	0.40481		-6.25	0.99642	0.99004	0.99307	0.96577	0.96553	0.97464		-6.25	0.01219	0.00628	0.03826	0.00604
8.765	0.7244	1.4137	0.7473	0.4907	-0.0947	0.2583		8.765	-0.53993	-0.14877	-0.37323	-0.04121	-0.03029	-0.04775		8.765	1.26433	1.56247	1.12053	0.53191	-0.06441	0.30605		398.765	1.57093	1.60564	1.94464	0.67983	0.70291	0.404		-6.235	0.99766	0.99119	0.99265	0.96386	0.96363	0.97279		-6.235	0.00975	0.00587	0.03925	0.00493
8.78	0.7221	1.4115	0.7496	0.4943	-0.0972	0.2577		8.78	-0.54021	-0.14886	-0.37341	-0.04122	-0.0303	-0.0476		8.78	1.26231	1.56036	1.12301	0.53552	-0.0669	0.3053		398.78	1.56593	1.60143	1.94512	0.6808	0.70387	0.40449		-6.22	0.99455	0.98864	0.9929	0.96515	0.9649	0.97391		-6.22	0.00986	0.00519	0.03668	0.00827
8.795	0.7263	1.4127	0.7488	0.4866	-0.0935	0.2577		8.795	-0.54048	-0.14895	-0.37359	-0.04122	-0.03031	-0.04745		8.795	1.26678	1.56165	1.12239	0.52782	-0.06319	0.30515		398.795	1.56622	1.60383	1.9445	0.67986	0.70294	0.40468		-6.205	0.99473	0.99009	0.99259	0.9639	0.96367	0.97435		-6.205	0.0105	0.00508	0.03744	0.0079
8.81	0.7277	1.4098	0.7495	0.4913	-0.0915	0.2569		8.81	-0.54074	-0.14903	-0.37377	-0.04123	-0.03032	-0.0473		8.81	1.26844	1.55883	1.12327	0.53253	-0.06118	0.3042		398.81	1.56941	1.60392	1.94419	0.68383	0.7069	0.40188		-6.19	0.99671	0.99015	0.99242	0.9692	0.96891	0.96792		-6.19	0.01082	0.00413	0.04495	0.00658
8.825	0.7284	1.4073	0.7517	0.4926	-0.0892	0.2566		8.825	-0.54101	-0.14912	-0.37395	-0.04124	-0.03033	-0.04715		8.825	1.26941	1.55642	1.12565	0.53384	-0.05887	0.30375		398.825	1.57091	1.60711	1.94707	0.6805	0.70357	0.40437		-6.175	0.99764	0.99208	0.99388	0.96475	0.9645	0.97363		-6.175	0.01085	0.00632	0.04893	0.00538
8.84	0.7257	1.4062	0.7527	0.4951	-0.092	0.2572		8.84	-0.54128	-0.1492	-0.37413	-0.04124	-0.03034	-0.047		8.84	1.26698	1.5554	1.12683	0.53634	-0.06166	0.3042		398.84	1.5685	1.60391	1.94605	0.68086	0.70393	0.40456		-6.16	0.99615	0.99014	0.99337	0.96524	0.96499	0.97406		-6.16	0.0106	0.00617	0.04241	0.00496
8.855	0.7254	1.4056	0.7531	0.4935	-0.0911	0.2556		8.855	-0.54155	-0.14929	-0.37431	-0.04125	-0.03035	-0.04685		8.855	1.26695	1.55489	1.12741	0.53475	-0.06075	0.30245		398.855	1.56739	1.6059	1.94243	0.67873	0.7018	0.40505		-6.145	0.99546	0.99135	0.99154	0.96239	0.96216	0.97519		-6.145	0.01001	0.00627	0.04197	0.00676
8.87	0.7258	1.4071	0.7591	0.5008	-0.0911	0.2584		8.87	-0.54182	-0.14937	-0.37449	-0.04125	-0.03036	-0.04671		8.87	1.26762	1.55647	1.13359	0.54205	-0.06074	0.30511		398.87	1.56839	1.60609	1.94411	0.6768	0.69987	0.40534		-6.13	0.99608	0.99146	0.99239	0.95981	0.9596	0.97585		-6.13	0.01052	0.00555	0.03339	0.00632
8.885	0.73	1.4084	0.7586	0.4968	-0.0948	0.2632		8.885	-0.54208	-0.14946	-0.37467	-0.04126	-0.03037	-0.04656		8.885	1.27208	1.55786	1.13327	0.53806	-0.06443	0.30976		398.885	1.56378	1.60799	1.9481	0.67756	0.70063	0.40413		-6.115	0.99322	0.99261	0.99441	0.96083	0.96062	0.97309		-6.115	0.01173	0.00622	0.03138	0.00706
8.9	0.7294	1.4074	0.7558	0.5006	-0.0944	0.2646		8.9	-0.54235	-0.14954	-0.37485	-0.04126	-0.03038	-0.04641		8.9	1.27175	1.55694	1.13065	0.54186	-0.06402	0.31101		398.9	1.56197	1.60408	1.94558	0.67783	0.7009	0.40452		-6.1	0.9921	0.99024	0.99313	0.96119	0.96097	0.97398		-6.1	0.01131	0.00626	0.0342	0.00998
8.915	0.7293	1.4077	0.7539	0.503	-0.0929	0.2622		8.915	-0.54261	-0.14962	-0.37503	-0.04127	-0.03039	-0.04627		8.915	1.27191	1.55732	1.12893	0.54427	-0.06251	0.30847		398.915	1.56357	1.60277	1.94546	0.6791	0.70216	0.40441		-6.085	0.99308	0.98945	0.99307	0.96288	0.96264	0.97373		-6.085	0.00923	0.00621	0.03075	0.01121
8.93	0.7308	1.4081	0.7574	0.5008	-0.0909	0.2621		8.93	-0.54288	-0.14971	-0.37521	-0.04128	-0.0304	-0.04612		8.93	1.27368	1.55781	1.13261	0.54208	-0.0605	0.30822		398.93	1.56346	1.60357	1.94604	0.67776	0.70083	0.4051		-6.07	0.99302	0.98993	0.99337	0.9611	0.96088	0.97531		-6.07	0.01232	0.00511	0.02705	0.01656
8.945	0.7296	1.4079	0.7613	0.5003	-0.0911	0.2623		8.945	-0.54314	-0.14979	-0.37539	-0.04128	-0.03041	-0.04598		8.945	1.27274	1.55769	1.13669	0.54158	-0.06069	0.30828		398.945	1.56525	1.60496	1.94542	0.67683	0.69989	0.4032		-6.055	0.99413	0.99078	0.99305	0.95985	0.95964	0.97094		-6.055	0.01183	0.00433	0.03003	0.01884
8.96	0.7303	1.4088	0.7596	0.5014	-0.0901	0.2635		8.96	-0.5434	-0.14987	-0.37557	-0.04129	-0.03041	-0.04584		8.96	1.2737	1.55867	1.13517	0.54269	-0.05969	0.30934		398.96	1.56405	1.60095	1.94661	0.6817	0.70476	0.40369		-6.04	0.99338	0.98835	0.99365	0.96635	0.96608	0.97207		-6.04	0.01235	0.00438	0.03215	0.01407
8.975	0.7279	1.4137	0.7596	0.5005	-0.0902	0.2607		8.975	-0.54366	-0.14995	-0.37575	-0.04129	-0.03042	-0.0457		8.975	1.27156	1.56365	1.13535	0.54179	-0.05978	0.3064		398.975	1.56884	1.60095	1.94679	0.68056	0.70362	0.40398		-6.025	0.99636	0.98834	0.99374	0.96484	0.96458	0.97274		-6.025	0.01208	0.00446	0.02674	0.0129
8.99	0.7307	1.4122	0.7623	0.5006	-0.0897	0.2618		8.99	-0.54393	-0.15003	-0.37593	-0.0413	-0.03043	-0.04555		8.99	1.27463	1.56223	1.13823	0.5419	-0.05927	0.30735		398.99	1.57073	1.60364	1.94597	0.67793	0.70099	0.40727		-6.01	0.99753	0.98998	0.99333	0.96132	0.96109	0.98027		-6.01	0.01328	0.00494	0.03386	0.01072
9.005	0.7296	1.4102	0.7621	0.5017	-0.0882	0.2618		9.005	-0.54419	-0.15011	-0.37611	-0.0413	-0.03044	-0.04541		9.005	1.27379	1.56031	1.13821	0.543	-0.05776	0.30721		399.005	1.56763	1.60303	1.94565	0.68059	0.70365	0.40626		-5.995	0.9956	0.98961	0.99317	0.96488	0.96462	0.97796		-5.995	0.01201	0.00426	0.03459	0.01165
9.02	0.7283	1.4119	0.7657	0.505	-0.0869	0.2604		9.02	-0.54445	-0.15019	-0.37629	-0.04131	-0.03045	-0.04527		9.02	1.27275	1.56209	1.14199	0.54631	-0.05645	0.30567		399.02	1.56912	1.60473	1.94424	0.68166	0.70472	0.40705		-5.98	0.99653	0.99064	0.99245	0.9663	0.96603	0.97977		-5.98	0.0112	0.00519	0.03584	0.0131
9.035	0.7344	1.4107	0.7655	0.5017	-0.0862	0.26		9.035	-0.54471	-0.15027	-0.37646	-0.04131	-0.03046	-0.04513		9.035	1.27911	1.56097	1.14196	0.54301	-0.05574	0.30513		399.035	1.56761	1.60152	1.94802	0.68383	0.70689	0.40604		-5.965	0.9956	0.98869	0.99437	0.96919	0.96889	0.97746		-5.965	0.01147	0.00419	0.03961	0.00713
9.05	0.7312	1.4101	0.7675	0.5047	-0.0866	0.2618		9.05	-0.54497	-0.15035	-0.37664	-0.04132	-0.03047	-0.04499		9.05	1.27617	1.56045	1.14414	0.54602	-0.05613	0.30679		399.05	1.57021	1.60421	1.9442	0.67989	0.70295	0.40713		-5.95	0.99721	0.99032	0.99243	0.96394	0.96369	0.97996		-5.95	0.01282	0.00424	0.02991	0.01203
9.065	0.7375	1.4084	0.7664	0.5085	-0.0864	0.2593		9.065	-0.54523	-0.15043	-0.37682	-0.04132	-0.03048	-0.04486		9.065	1.28273	1.55883	1.14322	0.54982	-0.05592	0.30416		399.065	1.5678	1.60261	1.94728	0.68296	0.70602	0.40623		-5.935	0.99571	0.98935	0.99399	0.96804	0.96774	0.97788		-5.935	0.0126	0.00358	0.03905	0.00497
9.08	0.7339	1.4076	0.768	0.5072	-0.0884	0.2618		9.08	-0.54548	-0.15051	-0.377	-0.04133	-0.03049	-0.04472		9.08	1.27938	1.55811	1.145	0.54853	-0.05791	0.30652		399.08	1.568	1.6025	1.94396	0.68393	0.70698	0.40432		-5.92	0.99583	0.98929	0.99231	0.96933	0.96902	0.97351		-5.92	0.0114	0.00394	0.03682	0.00554
9.095	0.7351	1.4111	0.7659	0.5056	-0.0927	0.2604		9.095	-0.54574	-0.15059	-0.37717	-0.04133	-0.0305	-0.04458		9.095	1.28084	1.56169	1.14307	0.54693	-0.0622	0.30498		399.095	1.56799	1.60389	1.94435	0.67969	0.70275	0.40521		-5.905	0.99583	0.99013	0.99251	0.96368	0.96342	0.97555		-5.905	0.01175	0.00552	0.03959	0.00647
9.11	0.7345	1.4119	0.7691	0.5034	-0.0897	0.2621		9.11	-0.546	-0.15067	-0.37735	-0.04134	-0.03051	-0.04445		9.11	1.2805	1.56257	1.14645	0.54474	-0.05919	0.30655		399.11	1.56698	1.60339	1.94213	0.68256	0.70561	0.4049		-5.89	0.9952	0.98982	0.99138	0.9675	0.96721	0.97484		-5.89	0.01232	0.0028	0.04788	0.00496
9.125	0.7357	1.4113	0.7674	0.5064	-0.0902	0.2605		9.125	-0.54625	-0.15074	-0.37753	-0.04135	-0.03052	-0.04431		9.125	1.28195	1.56204	1.14493	0.54775	-0.05968	0.30481		399.125	1.56948	1.60528	1.94441	0.68163	0.70468	0.40689		-5.875	0.99675	0.99097	0.99254	0.96626	0.96597	0.9794		-5.875	0.01229	0.00542	0.04793	0.00652
9.14	0.7328	1.4096	0.7683	0.5081	-0.0892	0.2613		9.14	-0.54651	-0.15082	-0.37771	-0.04135	-0.03053	-0.04417		9.14	1.27931	1.56042	1.14601	0.54945	-0.05867	0.30547		399.14	1.56527	1.60457	1.94569	0.68029	0.70334	0.40528		-5.86	0.99414	0.99054	0.99319	0.96448	0.96421	0.97572		-5.86	0.01284	0.00594	0.04726	0.00543
9.155	0.736	1.4093	0.7701	0.511	-0.0919	0.2592		9.155	-0.54676	-0.1509	-0.37788	-0.04136	-0.03054	-0.04404		9.155	1.28276	1.5602	1.14798	0.55236	-0.06136	0.30324		399.155	1.56526	1.60457	1.94677	0.68016	0.70321	0.40607		-5.845	0.99414	0.99054	0.99374	0.9643	0.96403	0.97753		-5.845	0.01321	0.00687	0.05101	0.00508
9.17	0.7422	1.4107	0.7724	0.5088	-0.0901	0.2601		9.17	-0.54702	-0.15098	-0.37806	-0.04136	-0.03055	-0.04391		9.17	1.28922	1.56168	1.15046	0.55016	-0.05955	0.30401		399.17	1.56446	1.60566	1.94946	0.67882	0.70187	0.40446		-5.83	0.99364	0.9912	0.9951	0.96252	0.96226	0.97384		-5.83	0.01394	0.00502	0.04787	0.00514
9.185	0.7395	1.4088	0.7734	0.5094	-0.0903	0.2621		9.185	-0.54727	-0.15105	-0.37824	-0.04137	-0.03056	-0.04377		9.185	1.28677	1.55985	1.15164	0.55077	-0.05974	0.30587		399.185	1.56635	1.60545	1.94694	0.67859	0.70164	0.40355		-5.815	0.99481	0.99108	0.99382	0.96221	0.96195	0.97176		-5.815	0.01298	0.00663	0.05248	0.00545
9.2	0.7374	1.4098	0.7731	0.5037	-0.0909	0.2613		9.2	-0.54753	-0.15113	-0.37841	-0.04137	-0.03056	-0.04364		9.2	1.28493	1.56093	1.15151	0.54507	-0.06034	0.30494		399.2	1.57174	1.60245	1.94692	0.67626	0.6993	0.40535		-5.8	0.99816	0.98925	0.99381	0.95909	0.95886	0.97586		-5.8	0.01332	0.00577	0.04976	0.00794
9.215	0.7398	1.4092	0.7725	0.509	-0.0902	0.2637		9.215	-0.54778	-0.1512	-0.37859	-0.04138	-0.03057	-0.04351		9.215	1.28758	1.5604	1.15109	0.55038	-0.05963	0.30721		399.215	1.56834	1.60194	1.9467	0.68392	0.70697	0.40454		-5.785	0.99604	0.98895	0.9937	0.96932	0.969	0.97401		-5.785	0.01303	0.00497	0.05621	0.00644
9.23	0.7368	1.4088	0.7738	0.5089	-0.0937	0.2611		9.23	-0.54803	-0.15128	-0.37876	-0.04138	-0.03058	-0.04338		9.23	1.28483	1.56008	1.15256	0.55028	-0.06312	0.30448		399.23	1.56263	1.60263	1.94838	0.67659	0.69964	0.40523		-5.77	0.9925	0.98937	0.99455	0.95954	0.9593	0.97559		-5.77	0.01359	0.00553	0.05461	0.00518
9.245	0.7344	1.4076	0.7755	0.5099	-0.0893	0.2599		9.245	-0.54828	-0.15135	-0.37894	-0.04139	-0.03059	-0.04325		9.245	1.28268	1.55895	1.15444	0.55129	-0.05871	0.30315		399.245	1.56202	1.60233	1.94517	0.67756	0.7006	0.40302		-5.755	0.99213	0.98918	0.99292	0.96083	0.96058	0.97054		-5.755	0.01315	0.00536	0.05197	0.00611
9.26	0.7369	1.4134	0.7773	0.5102	-0.0911	0.2613		9.26	-0.54853	-0.15143	-0.37912	-0.04139	-0.0306	-0.04312		9.26	1.28543	1.56483	1.15642	0.55159	-0.0605	0.30442		399.26	1.56022	1.60492	1.94275	0.67832	0.70137	0.40471		-5.74	0.991	0.99075	0.9917	0.96185	0.96159	0.97441		-5.74	0.01165	0.00566	0.04564	0.01022
9.275	0.7361	1.414	0.7748	0.5081	-0.0937	0.2614		9.275	-0.54878	-0.1515	-0.37929	-0.0414	-0.03061	-0.04299		9.275	1.28488	1.5655	1.15409	0.5495	-0.06309	0.30439		399.275	1.56281	1.59891	1.94663	0.67969	0.70273	0.4054		-5.725	0.99261	0.98711	0.99366	0.96367	0.9634	0.97599		-5.725	0.01228	0.00624	0.05267	0.00578
9.29	0.7431	1.4122	0.7793	0.505	-0.0934	0.2598		9.29	-0.54903	-0.15157	-0.37947	-0.0414	-0.03062	-0.04286		9.29	1.29213	1.56377	1.15877	0.5464	-0.06278	0.30266		399.29	1.5618	1.60511	1.94291	0.67996	0.703	0.40779		-5.71	0.99199	0.99086	0.99178	0.96403	0.96375	0.98147		-5.71	0.01271	0.00707	0.0433	0.00572
9.305	0.7379	1.4119	0.7791	0.5041	-0.0934	0.2595		9.305	-0.54928	-0.15165	-0.37964	-0.04141	-0.03063	-0.04273		9.305	1.28718	1.56355	1.15874	0.54551	-0.06277	0.30223		399.305	1.5566	1.6025	1.94689	0.68282	0.70586	0.40538		-5.695	0.98876	0.98928	0.9938	0.96785	0.96754	0.97595		-5.695	0.01269	0.00614	0.04321	0.00528
9.32	0.7392	1.4118	0.7777	0.5061	-0.0955	0.26		9.32	-0.54953	-0.15172	-0.37982	-0.04141	-0.03064	-0.04261		9.32	1.28873	1.56352	1.15752	0.54751	-0.06486	0.30261		399.32	1.56349	1.60409	1.94308	0.67929	0.70233	0.40667		-5.68	0.99304	0.99025	0.99186	0.96314	0.96286	0.97891		-5.68	0.01291	0.00847	0.04573	0.00614
9.335	0.7395	1.4087	0.78	0.5081	-0.0964	0.2608		9.335	-0.54978	-0.15179	-0.37999	-0.04142	-0.03065	-0.04248		9.335	1.28928	1.56049	1.15999	0.54952	-0.06575	0.30328		399.335	1.56148	1.60229	1.94366	0.68595	0.70899	0.40596		-5.665	0.99179	0.98916	0.99216	0.97203	0.97168	0.97728		-5.665	0.01248	0.00595	0.03887	0.00728
9.35	0.7383	1.4126	0.7789	0.5094	-0.0947	0.2611		9.35	-0.55002	-0.15186	-0.38017	-0.04142	-0.03066	-0.04235		9.35	1.28832	1.56446	1.15907	0.55082	-0.06404	0.30345		399.35	1.56238	1.60248	1.94374	0.68242	0.70546	0.40816		-5.65	0.99235	0.98927	0.9922	0.96732	0.967	0.9823		-5.65	0.01254	0.00522	0.04507	0.0083
9.365	0.7375	1.4106	0.7806	0.5095	-0.0951	0.2612		9.365	-0.55027	-0.15193	-0.38034	-0.04143	-0.03067	-0.04223		9.365	1.28777	1.56253	1.16094	0.55093	-0.06443	0.30343		399.365	1.56087	1.60077	1.94212	0.68099	0.70402	0.40605		-5.635	0.99141	0.98824	0.99138	0.9654	0.9651	0.97747		-5.635	0.01364	0.00601	0.04075	0.00979
9.38	0.7403	1.4153	0.7798	0.5077	-0.0938	0.2609		9.38	-0.55052	-0.152	-0.38051	-0.04143	-0.03068	-0.04211		9.38	1.29082	1.5673	1.16031	0.54913	-0.06312	0.30301		399.38	1.56336	1.60437	1.9416	0.67995	0.70299	0.40654		-5.62	0.99296	0.99042	0.99112	0.96402	0.96374	0.9786		-5.62	0.01399	0.00615	0.04185	0.00682
9.395	0.7437	1.4151	0.779	0.512	-0.0927	0.2606		9.395	-0.55076	-0.15208	-0.38069	-0.04143	-0.03069	-0.04198		9.395	1.29446	1.56718	1.15969	0.55343	-0.06201	0.30258		399.395	1.56296	1.60236	1.94699	0.67682	0.69985	0.40623		-5.605	0.9927	0.9892	0.99384	0.95984	0.95959	0.97789		-5.605	0.01281	0.00658	0.03945	0.00922
9.41	0.7441	1.4167	0.7855	0.5089	-0.0915	0.2638		9.41	-0.55101	-0.15215	-0.38086	-0.04144	-0.0307	-0.04186		9.41	1.29511	1.56885	1.16636	0.55034	-0.0608	0.30566		399.41	1.55935	1.60575	1.94877	0.67959	0.70262	0.40652		-5.59	0.99047	0.99126	0.99475	0.96353	0.96325	0.97855		-5.59	0.01379	0.00604	0.03907	0.00833
9.425	0.744	1.4182	0.784	0.5094	-0.0914	0.263		9.425	-0.55125	-0.15222	-0.38104	-0.04144	-0.03071	-0.04174		9.425	1.29525	1.57042	1.16504	0.55084	-0.06069	0.30474		399.425	1.56254	1.60375	1.94375	0.67645	0.69948	0.40571		-5.575	0.99245	0.99004	0.9922	0.95935	0.9591	0.9767		-5.575	0.01217	0.00445	0.04219	0.00885
9.44	0.7462	1.4131	0.7794	0.514	-0.0934	0.263		9.44	-0.55149	-0.15228	-0.38121	-0.04145	-0.03071	-0.04161		9.44	1.29769	1.56538	1.16061	0.55545	-0.06269	0.30461		399.44	1.56224	1.60724	1.94423	0.67832	0.70135	0.4076		-5.56	0.99226	0.99216	0.99245	0.96184	0.96157	0.98103		-5.56	0.01423	0.00608	0.04765	0.00543
9.455	0.7498	1.4143	0.7804	0.5136	-0.0943	0.2621		9.455	-0.55174	-0.15235	-0.38138	-0.04145	-0.03072	-0.04149		9.455	1.30154	1.56665	1.16178	0.55505	-0.06358	0.30359		399.455	1.55943	1.60433	1.94061	0.67568	0.69871	0.40559		-5.545	0.99052	0.99039	0.99062	0.95833	0.95808	0.97643		-5.545	0.01093	0.00583	0.04791	0.00549
9.47	0.749	1.4143	0.7799	0.5144	-0.0942	0.2614		9.47	-0.55198	-0.15242	-0.38156	-0.04146	-0.03073	-0.04137		9.47	1.30098	1.56672	1.16146	0.55586	-0.06347	0.30277		399.47	1.56042	1.60182	1.9414	0.68125	0.70428	0.40728		-5.53	0.99113	0.98888	0.99101	0.96575	0.96544	0.9803		-5.53	0.01226	0.00593	0.04698	0.00586
9.485	0.7451	1.4176	0.7842	0.5118	-0.0941	0.2629		9.485	-0.55222	-0.15249	-0.38173	-0.04146	-0.03074	-0.04125		9.485	1.29732	1.57009	1.16593	0.55326	-0.06336	0.30415		399.485	1.56002	1.60822	1.94298	0.67902	0.70204	0.40648		-5.515	0.99088	0.99275	0.99181	0.96277	0.96249	0.97845		-5.515	0.01472	0.00555	0.04604	0.00735
9.5	0.7436	1.4177	0.7845	0.5087	-0.0924	0.26		9.5	-0.55246	-0.15256	-0.3819	-0.04147	-0.03075	-0.04113		9.5	1.29606	1.57026	1.1664	0.55017	-0.06165	0.30113		399.5	1.56061	1.60671	1.94026	0.67928	0.70231	0.40427		-5.5	0.99125	0.99184	0.99044	0.96313	0.96284	0.9734		-5.5	0.01395	0.00689	0.04902	0.00851
9.515	0.7418	1.4216	0.7818	0.5103	-0.091	0.2606		9.515	-0.5527	-0.15263	-0.38207	-0.04147	-0.03076	-0.04101		9.515	1.2945	1.57423	1.16387	0.55177	-0.06024	0.30161		399.515	1.5597	1.6064	1.93964	0.67665	0.69968	0.40536		-5.485	0.99069	0.99165	0.99012	0.95961	0.95935	0.97589		-5.485	0.01432	0.00646	0.04473	0.00608
9.53	0.7418	1.4153	0.7852	0.5098	-0.0907	0.2619		9.53	-0.55294	-0.15269	-0.38225	-0.04148	-0.03077	-0.0409		9.53	1.29474	1.56799	1.16745	0.55128	-0.05993	0.3028		399.53	1.5645	1.6052	1.94232	0.67712	0.70014	0.40675		-5.47	0.99366	0.99092	0.99148	0.96024	0.95997	0.97908		-5.47	0.01377	0.00547	0.03487	0.01273
9.545	0.7386	1.4147	0.7867	0.5153	-0.0915	0.2611		9.545	-0.55318	-0.15276	-0.38242	-0.04148	-0.03078	-0.04078		9.545	1.29178	1.56746	1.16912	0.55678	-0.06072	0.30188		399.545	1.56399	1.60569	1.94021	0.67718	0.70021	0.40534		-5.455	0.99335	0.99122	0.99041	0.96033	0.96005	0.97585		-5.455	0.01577	0.00465	0.0446	0.0067
9.56	0.7423	1.4107	0.7891	0.5066	-0.0894	0.2602		9.56	-0.55342	-0.15283	-0.38259	-0.04149	-0.03079	-0.04066		9.56	1.29572	1.56353	1.17169	0.54809	-0.05861	0.30086		399.56	1.56278	1.60728	1.94099	0.67825	0.70127	0.40623		-5.44	0.9926	0.99218	0.9908	0.96175	0.96146	0.97789		-5.44	0.01506	0.00526	0.0475	0.00592
9.575	0.7449	1.4079	0.7916	0.5085	-0.0913	0.261		9.575	-0.55366	-0.15289	-0.38276	-0.04149	-0.0308	-0.04055		9.575	1.29856	1.56079	1.17436	0.54999	-0.0605	0.30155		399.575	1.56217	1.60568	1.94367	0.68141	0.70444	0.40552		-5.425	0.99222	0.99121	0.99216	0.96597	0.96565	0.97627		-5.425	0.01524	0.00434	0.04299	0.00766
9.59	0.7426	1.4104	0.793	0.5112	-0.0912	0.2596		9.59	-0.5539	-0.15296	-0.38294	-0.0415	-0.03081	-0.04043		9.59	1.2965	1.56336	1.17594	0.5527	-0.06039	0.30003		399.59	1.56277	1.60507	1.94405	0.67568	0.6987	0.40671		-5.41	0.99259	0.99084	0.99236	0.95832	0.95806	0.979		-5.41	0.01483	0.00429	0.04033	0.00842
9.605	0.744	1.4079	0.7917	0.5157	-0.0923	0.2615		9.605	-0.55413	-0.15302	-0.38311	-0.0415	-0.03082	-0.04032		9.605	1.29813	1.56092	1.17481	0.5572	-0.06148	0.30182		399.605	1.55866	1.60586	1.94343	0.67485	0.69787	0.4057		-5.395	0.99004	0.99132	0.99204	0.95721	0.95696	0.97669		-5.395	0.01541	0.00625	0.04253	0.01268
9.62	0.7435	1.4107	0.7942	0.5145	-0.0938	0.2617		9.62	-0.55437	-0.15309	-0.38328	-0.0415	-0.03083	-0.0402		9.62	1.29787	1.56379	1.17748	0.556	-0.06297	0.3019		399.62	1.56005	1.60606	1.94212	0.67091	0.69393	0.40769		-5.38	0.9909	0.99144	0.99138	0.95196	0.95175	0.98124		-5.38	0.01495	0.00471	0.04234	0.01394
9.635	0.7381	1.4124	0.7921	0.5187	-0.0924	0.2615		9.635	-0.55461	-0.15315	-0.38345	-0.04151	-0.03084	-0.04009		9.635	1.29271	1.56555	1.17555	0.56021	-0.06156	0.30159		399.635	1.56095	1.60275	1.9443	0.67478	0.6978	0.40839		-5.365	0.99146	0.98944	0.99248	0.95712	0.95687	0.98283		-5.365	0.01476	0.00393	0.04362	0.00849
9.65	0.7392	1.4096	0.7926	0.5211	-0.0929	0.2623		9.65	-0.55484	-0.15322	-0.38362	-0.04151	-0.03085	-0.03997		9.65	1.29404	1.56282	1.17622	0.56261	-0.06205	0.30227		399.65	1.56014	1.60484	1.94218	0.67585	0.69886	0.40828		-5.35	0.99096	0.9907	0.99141	0.95854	0.95828	0.98258		-5.35	0.01484	0.00571	0.04658	0.0078
9.665	0.7387	1.4143	0.7874	0.5226	-0.0913	0.2594		9.665	-0.55508	-0.15328	-0.38379	-0.04152	-0.03086	-0.03986		9.665	1.29378	1.56758	1.17119	0.56412	-0.06044	0.29926		399.665	1.56243	1.60583	1.94086	0.67451	0.69753	0.40937		-5.335	0.99238	0.99131	0.99074	0.95676	0.95651	0.98507		-5.335	0.01334	0.00504	0.04122	0.01179
9.68	0.7396	1.4118	0.7892	0.5159	-0.092	0.2584		9.68	-0.55531	-0.15335	-0.38396	-0.04152	-0.03087	-0.03975		9.68	1.29491	1.56515	1.17316	0.55742	-0.06113	0.29815		399.68	1.56323	1.60683	1.93874	0.67538	0.69839	0.40776		-5.32	0.99287	0.99191	0.98967	0.95792	0.95766	0.98139		-5.32	0.01308	0.00573	0.04976	0.00613
9.695	0.7402	1.4115	0.7913	0.5088	-0.0947	0.2599		9.695	-0.55554	-0.15341	-0.38413	-0.04153	-0.03088	-0.03964		9.695	1.29574	1.56491	1.17543	0.55033	-0.06382	0.29954		399.695	1.56282	1.60852	1.93903	0.67944	0.70246	0.40825		-5.305	0.99262	0.99293	0.98981	0.96334	0.96303	0.98251		-5.305	0.01431	0.0055	0.04757	0.00756
9.71	0.7397	1.4113	0.7925	0.5097	-0.0954	0.2606		9.71	-0.55578	-0.15347	-0.3843	-0.04153	-0.03089	-0.03953		9.71	1.29548	1.56477	1.1768	0.55123	-0.06451	0.30013		399.71	1.56041	1.60711	1.93781	0.68031	0.70332	0.40764		-5.29	0.99113	0.99208	0.98919	0.9645	0.96418	0.98112		-5.29	0.01265	0.00269	0.0541	0.00606
9.725	0.7416	1.4132	0.7957	0.5101	-0.0929	0.2623		9.725	-0.55601	-0.15353	-0.38447	-0.04154	-0.03089	-0.03942		9.725	1.29761	1.56673	1.18017	0.55164	-0.06201	0.30172		399.725	1.56081	1.60901	1.94239	0.67818	0.70119	0.40853		-5.275	0.99137	0.99323	0.99151	0.96165	0.96135	0.98316		-5.275	0.01369	0.00561	0.04742	0.0078
9.74	0.7424	1.413	0.7961	0.5169	-0.0942	0.2597		9.74	-0.55624	-0.1536	-0.38464	-0.04154	-0.0309	-0.03931		9.74	1.29864	1.5666	1.18074	0.55844	-0.0633	0.29901		399.74	1.5627	1.6117	1.93967	0.68204	0.70505	0.40742		-5.26	0.99255	0.99486	0.99014	0.96681	0.96647	0.98062		-5.26	0.01548	0.00501	0.04931	0.00642
9.755	0.7415	1.412	0.7974	0.5156	-0.0947	0.2592		9.755	-0.55647	-0.15366	-0.38481	-0.04154	-0.03091	-0.0392		9.755	1.29797	1.56566	1.18221	0.55714	-0.06379	0.2984		399.755	1.56499	1.60679	1.93905	0.67511	0.69812	0.40521		-5.245	0.99397	0.99189	0.98982	0.95756	0.95729	0.97556		-5.245	0.01611	0.00708	0.0444	0.0065
9.77	0.7426	1.4123	0.7998	0.5135	-0.0928	0.2594		9.77	-0.5567	-0.15372	-0.38498	-0.04155	-0.03092	-0.03909		9.77	1.2993	1.56602	1.18478	0.55505	-0.06188	0.29849		399.77	1.56559	1.60589	1.94173	0.67417	0.69718	0.4061		-5.23	0.99434	0.99134	0.99118	0.95631	0.95606	0.9776		-5.23	0.01541	0.00737	0.04283	0.0073
9.785	0.7441	1.416	0.8027	0.5154	-0.0922	0.2598		9.785	-0.55693	-0.15378	-0.38515	-0.04155	-0.03093	-0.03899		9.785	1.30103	1.56978	1.18785	0.55695	-0.06127	0.29879		399.785	1.56498	1.60518	1.93962	0.67844	0.70145	0.4067		-5.215	0.99396	0.99091	0.99011	0.962	0.9617	0.97896		-5.215	0.01565	0.00641	0.04759	0.0094
9.8	0.7426	1.4142	0.7985	0.5179	-0.0936	0.2595		9.8	-0.55716	-0.15384	-0.38532	-0.04156	-0.03094	-0.03888		9.8	1.29976	1.56804	1.18382	0.55946	-0.06266	0.29838		399.8	1.56337	1.60637	1.9379	0.67391	0.69691	0.40379		-5.2	0.99296	0.99163	0.98924	0.95595	0.9557	0.9723		-5.2	0.01439	0.00571	0.04711	0.00628
9.815	0.7445	1.4158	0.7982	0.5131	-0.0917	0.2614		9.815	-0.55739	-0.1539	-0.38549	-0.04156	-0.03095	-0.03877		9.815	1.30189	1.5697	1.18369	0.55466	-0.06075	0.30017		399.815	1.56327	1.60516	1.93898	0.67107	0.69408	0.40368		-5.185	0.9929	0.9909	0.98979	0.95217	0.95195	0.97205		-5.185	0.01486	0.00731	0.04821	0.00607
9.83	0.738	1.4187	0.7973	0.5143	-0.0942	0.262		9.83	-0.55762	-0.15396	-0.38566	-0.04157	-0.03096	-0.03867		9.83	1.29562	1.57266	1.18296	0.55587	-0.06324	0.30067		399.83	1.56266	1.60306	1.94156	0.67694	0.69994	0.40477		-5.17	0.99252	0.98962	0.99109	0.96	0.95971	0.97455		-5.17	0.01542	0.00475	0.04751	0.00632
9.845	0.7359	1.4173	0.7958	0.5148	-0.0921	0.2613		9.845	-0.55785	-0.15402	-0.38583	-0.04157	-0.03097	-0.03856		9.845	1.29375	1.57132	1.18163	0.55637	-0.06113	0.29986		399.845	1.56575	1.60665	1.94314	0.6766	0.69961	0.40546		-5.155	0.99444	0.9918	0.9919	0.95956	0.95926	0.97613		-5.155	0.01565	0.00711	0.04712	0.00592
9.86	0.7398	1.4157	0.7964	0.5187	-0.0945	0.2615		9.86	-0.55808	-0.15408	-0.386	-0.04157	-0.03098	-0.03846		9.86	1.29788	1.56978	1.1824	0.56027	-0.06352	0.29996		399.86	1.56215	1.60664	1.94363	0.66737	0.69037	0.40645		-5.14	0.9922	0.9918	0.99214	0.94723	0.94705	0.9784		-5.14	0.01616	0.00607	0.04547	0.00716
9.875	0.7381	1.4149	0.796	0.5189	-0.093	0.2618		9.875	-0.5583	-0.15414	-0.38617	-0.04158	-0.03099	-0.03836		9.875	1.2964	1.56904	1.18217	0.56048	-0.06201	0.30016		399.875	1.56224	1.60644	1.93801	0.67104	0.69404	0.40524		-5.125	0.99226	0.99167	0.98929	0.95213	0.95189	0.97563		-5.125	0.01602	0.00547	0.04295	0.0087
9.89	0.7393	1.4105	0.797	0.52	-0.0912	0.2632		9.89	-0.55853	-0.1542	-0.38634	-0.04158	-0.031	-0.03825		9.89	1.29783	1.5647	1.18334	0.56158	-0.0602	0.30145		399.89	1.56333	1.61013	1.94259	0.6694	0.6924	0.40663		-5.11	0.99294	0.99391	0.99162	0.94994	0.94973	0.97881		-5.11	0.01432	0.00528	0.04585	0.00716
9.905	0.7406	1.4112	0.7968	0.5128	-0.0922	0.2618		9.905	-0.55876	-0.15425	-0.3865	-0.04159	-0.03101	-0.03815		9.905	1.29936	1.56545	1.1833	0.55439	-0.06119	0.29995		399.905	1.56242	1.60712	1.94347	0.67137	0.69437	0.40432		-5.095	0.99238	0.99209	0.99206	0.95257	0.95233	0.97353		-5.095	0.01484	0.0066	0.04423	0.0099
9.92	0.7397	1.4109	0.797	0.5143	-0.095	0.2625		9.92	-0.55898	-0.15431	-0.38667	-0.04159	-0.03102	-0.03805		9.92	1.29868	1.56521	1.18367	0.55589	-0.06398	0.30055		399.92	1.56602	1.60862	1.94365	0.66914	0.69213	0.40711		-5.08	0.99461	0.99299	0.99215	0.94959	0.94937	0.97992		-5.08	0.01563	0.00628	0.04611	0.00634
9.935	0.7402	1.4159	0.7992	0.5208	-0.0906	0.2639		9.935	-0.55921	-0.15437	-0.38684	-0.0416	-0.03103	-0.03795		9.935	1.29941	1.57027	1.18604	0.5624	-0.05957	0.30185		399.935	1.56611	1.60961	1.94123	0.67	0.693	0.40461		-5.065	0.99466	0.99359	0.99093	0.95074	0.95052	0.97417		-5.065	0.01455	0.00447	0.03969	0.01185
9.95	0.7403	1.4138	0.7997	0.5234	-0.0865	0.2639		9.95	-0.55943	-0.15443	-0.38701	-0.0416	-0.03104	-0.03785		9.95	1.29973	1.56823	1.18671	0.565	-0.05546	0.30175		399.95	1.5623	1.6084	1.94142	0.67427	0.69726	0.4039		-5.05	0.9923	0.99286	0.99102	0.95644	0.95616	0.97255		-5.05	0.01638	0.00709	0.0431	0.00734
9.965	0.7415	1.4156	0.7945	0.5213	-0.0892	0.2623		9.965	-0.55965	-0.15448	-0.38718	-0.0416	-0.03105	-0.03775		9.965	1.30115	1.57008	1.18168	0.5629	-0.05815	0.30005		399.965	1.5623	1.60759	1.9396	0.67283	0.69583	0.40469		-5.035	0.9923	0.99237	0.9901	0.95452	0.95426	0.97436		-5.035	0.01696	0.00566	0.04255	0.00737
9.98	0.7423	1.414	0.7952	0.5185	-0.0905	0.2632		9.98	-0.55988	-0.15454	-0.38734	-0.04161	-0.03106	-0.03765		9.98	1.30218	1.56854	1.18254	0.56011	-0.05944	0.30085		399.98	1.56399	1.61069	1.93728	0.6759	0.69889	0.40498		-5.02	0.99335	0.99425	0.98892	0.95861	0.95832	0.97503		-5.02	0.01532	0.00689	0.04855	0.00593
9.995	0.7444	1.416	0.7971	0.5221	-0.091	0.262		9.995	-0.5601	-0.1546	-0.38751	-0.04161	-0.03107	-0.03755		9.995	1.3045	1.5706	1.18461	0.56371	-0.05993	0.29955		399.995	1.56178	1.60688	1.94106	0.67397	0.69696	0.40707		-5.005	0.99198	0.99194	0.99084	0.95603	0.95576	0.97981		-5.005	0.0156	0.00604	0.04131	0.00924
10.01	0.7449	1.4138	0.7981	0.5284	-0.0892	0.2612		10.01	-0.56032	-0.15465	-0.38768	-0.04162	-0.03108	-0.03745		10.01	1.30522	1.56845	1.18578	0.57002	-0.05812	0.29865		400.01	1.56268	1.61127	1.94384	0.67703	0.70002	0.40766		-4.99	0.99253	0.9946	0.99225	0.96012	0.95981	0.98117		-4.99	0.01503	0.00605	0.04637	0.0064
10.025	0.7425	1.4192	0.7973	0.5296	-0.0911	0.2629		10.025	-0.56054	-0.15471	-0.38784	-0.04162	-0.03109	-0.03735		10.025	1.30304	1.57391	1.18514	0.57122	-0.06001	0.30025		400.025	1.56077	1.60557	1.94502	0.6731	0.69609	0.40655		-4.975	0.99135	0.99114	0.99285	0.95487	0.95461	0.97863		-4.975	0.01642	0.00561	0.04256	0.0083
10.04	0.7421	1.4185	0.7979	0.5241	-0.0903	0.2606		10.04	-0.56076	-0.15476	-0.38801	-0.04162	-0.0311	-0.03726		10.04	1.30286	1.57326	1.18591	0.56572	-0.0592	0.29786		400.04	1.56016	1.60626	1.94411	0.67446	0.69745	0.40544		-4.96	0.99097	0.99156	0.99238	0.9567	0.95641	0.97609		-4.96	0.01633	0.00544	0.04201	0.01066
10.055	0.7419	1.4116	0.7972	0.5225	-0.0916	0.2626		10.055	-0.56098	-0.15482	-0.38818	-0.04163	-0.03111	-0.03716		10.055	1.30288	1.56642	1.18538	0.56413	-0.06049	0.29976		400.055	1.55886	1.61155	1.94619	0.67143	0.69442	0.40593		-4.945	0.99016	0.99477	0.99344	0.95265	0.9524	0.97721		-4.945	0.01756	0.00604	0.04818	0.00851
10.07	0.7433	1.4115	0.7955	0.525	-0.0876	0.2659		10.07	-0.5612	-0.15487	-0.38834	-0.04163	-0.03112	-0.03706		10.07	1.3045	1.56637	1.18384	0.56663	-0.05648	0.30296		400.07	1.56015	1.60525	1.94397	0.6766	0.69958	0.40572		-4.93	0.99096	0.99095	0.99231	0.95954	0.95923	0.97673		-4.93	0.01714	0.00543	0.0498	0.00689
10.085	0.7398	1.4167	0.7961	0.5197	-0.0917	0.2654		10.085	-0.56142	-0.15492	-0.38851	-0.04164	-0.03113	-0.03697		10.085	1.30122	1.57162	1.18461	0.56134	-0.06057	0.30237		400.085	1.55894	1.60674	1.94555	0.67436	0.69735	0.40522		-4.915	0.99021	0.99185	0.99312	0.95656	0.95627	0.97557		-4.915	0.01535	0.0063	0.05036	0.01014
10.1	0.7376	1.4151	0.7976	0.5238	-0.091	0.2643		10.1	-0.56164	-0.15498	-0.38868	-0.04164	-0.03114	-0.03687		10.1	1.29924	1.57008	1.18628	0.56544	-0.05986	0.30117		400.1	1.55724	1.60673	1.94453	0.67733	0.70031	0.40561		-4.9	0.98915	0.99185	0.9926	0.96052	0.9602	0.97646		-4.9	0.01531	0.00755	0.05086	0.00693
10.115	0.7404	1.4151	0.8002	0.525	-0.0931	0.2638		10.115	-0.56186	-0.15503	-0.38884	-0.04165	-0.03115	-0.03678		10.115	1.30226	1.57013	1.18904	0.56665	-0.06195	0.30058		400.115	1.55663	1.61202	1.94731	0.67449	0.69748	0.4061		-4.885	0.98878	0.99506	0.99401	0.95674	0.95645	0.97759		-4.885	0.01716	0.00973	0.05011	0.00623
10.13	0.737	1.412	0.7972	0.5289	-0.0902	0.2629		10.13	-0.56207	-0.15508	-0.38901	-0.04165	-0.03116	-0.03669		10.13	1.29907	1.56708	1.18621	0.57055	-0.05904	0.29959		400.13	1.55852	1.60932	1.9436	0.67326	0.69624	0.40469		-4.87	0.98995	0.99342	0.99213	0.95509	0.95481	0.97436		-4.87	0.01686	0.00919	0.04447	0.01379
10.145	0.7341	1.4146	0.8028	0.5242	-0.0902	0.2646		10.145	-0.56229	-0.15513	-0.38917	-0.04165	-0.03117	-0.03659		10.145	1.29639	1.56973	1.19197	0.56585	-0.05903	0.30119		400.145	1.55661	1.61231	1.94338	0.67413	0.69711	0.40528		-4.855	0.98877	0.99523	0.99202	0.95625	0.95596	0.97571		-4.855	0.01671	0.00737	0.04797	0.00728
10.16	0.7373	1.413	0.8014	0.527	-0.0899	0.2647		10.16	-0.56251	-0.15519	-0.38934	-0.04166	-0.03118	-0.0365		10.16	1.29981	1.56819	1.19074	0.56866	-0.05872	0.3012		400.16	1.55621	1.6105	1.94216	0.67319	0.69617	0.40287		-4.84	0.98852	0.99414	0.9914	0.955	0.95472	0.9702		-4.84	0.01633	0.0079	0.04941	0.00749
10.175	0.7343	1.4129	0.8007	0.5266	-0.0909	0.2648		10.175	-0.56272	-0.15524	-0.3895	-0.04166	-0.03119	-0.03641		10.175	1.29702	1.56814	1.1902	0.56826	-0.05971	0.30121		400.175	1.5578	1.6087	1.94324	0.67746	0.70044	0.40466		-4.825	0.98951	0.99304	0.99195	0.96069	0.96036	0.9743		-4.825	0.01666	0.00592	0.04358	0.00959
10.19	0.7291	1.415	0.7991	0.5273	-0.0924	0.2657		10.19	-0.56294	-0.15529	-0.38967	-0.04167	-0.0312	-0.03632		10.19	1.29204	1.57029	1.18877	0.56897	-0.0612	0.30202		400.19	1.55389	1.60939	1.94362	0.67792	0.7009	0.40355		-4.81	0.98708	0.99346	0.99214	0.96131	0.96098	0.97176		-4.81	0.01678	0.00498	0.04665	0.0093
10.205	0.7276	1.414	0.801	0.525	-0.0936	0.2672		10.205	-0.56315	-0.15534	-0.38983	-0.04167	-0.03121	-0.03623		10.205	1.29075	1.56934	1.19083	0.56667	-0.06239	0.30343		400.205	1.55829	1.60438	1.9415	0.67749	0.70047	0.40304		-4.795	0.98981	0.99043	0.99107	0.96074	0.9604	0.97059		-4.795	0.01779	0.00783	0.05222	0.00694
10.22	0.7313	1.4123	0.8013	0.5268	-0.0929	0.265		10.22	-0.56337	-0.15539	-0.39	-0.04167	-0.03122	-0.03614		10.22	1.29467	1.56769	1.1913	0.56847	-0.06168	0.30114		400.22	1.55818	1.60627	1.94189	0.67455	0.69753	0.40363		-4.78	0.98974	0.99157	0.99126	0.95682	0.95652	0.97195		-4.78	0.01815	0.00772	0.05238	0.00711
10.235	0.7341	1.412	0.7994	0.5305	-0.0916	0.2652		10.235	-0.56358	-0.15544	-0.39016	-0.04168	-0.03123	-0.03605		10.235	1.29768	1.56744	1.18956	0.57218	-0.06037	0.30125		400.235	1.55977	1.60457	1.94207	0.67012	0.6931	0.40723		-4.765	0.99073	0.99054	0.99135	0.9509	0.95065	0.98017		-4.765	0.01784	0.00881	0.05393	0.00808
10.25	0.7386	1.4159	0.7996	0.5299	-0.0932	0.2645		10.25	-0.56379	-0.15549	-0.39033	-0.04168	-0.03124	-0.03596		10.25	1.30239	1.57139	1.18993	0.57158	-0.06196	0.30046		400.25	1.55947	1.61066	1.94405	0.67179	0.69476	0.40602		-4.75	0.99054	0.99423	0.99236	0.95313	0.95285	0.9774		-4.75	0.02016	0.00837	0.05228	0.00769
10.265	0.7319	1.4136	0.7999	0.5312	-0.092	0.265		10.265	-0.56401	-0.15554	-0.39049	-0.04169	-0.03125	-0.03587		10.265	1.29591	1.56914	1.19039	0.57289	-0.06075	0.30087		400.265	1.55846	1.60245	1.94853	0.67245	0.69543	0.40461		-4.735	0.98991	0.98926	0.99463	0.95401	0.95373	0.97417		-4.735	0.0176	0.00563	0.0502	0.00833
10.28	0.7373	1.4144	0.8003	0.5264	-0.0925	0.2652		10.28	-0.56422	-0.15559	-0.39066	-0.04169	-0.03126	-0.03579		10.28	1.30152	1.56999	1.19096	0.56809	-0.06124	0.30099		400.28	1.56225	1.60185	1.94671	0.67132	0.69429	0.405		-4.72	0.99227	0.98889	0.9937	0.9525	0.95223	0.97507		-4.72	0.01726	0.0062	0.04625	0.00648
10.295	0.7351	1.4142	0.7999	0.529	-0.0909	0.2632		10.295	-0.56443	-0.15564	-0.39082	-0.04169	-0.03127	-0.0357		10.295	1.29953	1.56984	1.19072	0.57069	-0.05963	0.2989		400.295	1.56104	1.60284	1.94259	0.66508	0.68806	0.40369		-4.705	0.99152	0.98949	0.99162	0.94418	0.94398	0.97207		-4.705	0.01894	0.00809	0.05002	0.00797
10.31	0.7328	1.4124	0.7982	0.5305	-0.0894	0.2636		10.31	-0.56464	-0.15569	-0.39098	-0.0417	-0.03128	-0.03561		10.31	1.29744	1.56809	1.18918	0.5722	-0.05812	0.29921		400.31	1.55714	1.59903	1.94678	0.66585	0.68882	0.40418		-4.69	0.98909	0.98718	0.99374	0.9452	0.94499	0.9732		-4.69	0.01721	0.00931	0.04658	0.00721
10.325	0.7339	1.4147	0.8007	0.5276	-0.0921	0.2646		10.325	-0.56485	-0.15574	-0.39115	-0.0417	-0.03129	-0.03553		10.325	1.29875	1.57044	1.19185	0.5693	-0.06081	0.30013		400.325	1.55933	1.60012	1.94456	0.66692	0.68989	0.40447		-4.675	0.99046	0.98784	0.99261	0.94663	0.9464	0.97386		-4.675	0.01697	0.00872	0.04842	0.00752
10.34	0.7299	1.4131	0.7993	0.5257	-0.0938	0.2631		10.34	-0.56506	-0.15578	-0.39131	-0.04171	-0.0313	-0.03544		10.34	1.29496	1.56888	1.19061	0.56741	-0.0625	0.29854		400.34	1.55952	1.60162	1.94314	0.67128	0.69425	0.40436		-4.66	0.99057	0.98875	0.99189	0.95245	0.95218	0.97361		-4.66	0.01634	0.00672	0.04514	0.00951
10.355	0.7313	1.4136	0.8011	0.5266	-0.0942	0.2625		10.355	-0.56527	-0.15583	-0.39147	-0.04171	-0.03131	-0.03536		10.355	1.29657	1.56943	1.19257	0.56831	-0.06289	0.29786		400.355	1.55812	1.59891	1.94162	0.66955	0.69252	0.40455		-4.645	0.9897	0.98711	0.99112	0.95014	0.94988	0.97405		-4.645	0.01711	0.00907	0.04142	0.0096
10.37	0.733	1.4137	0.8029	0.529	-0.0949	0.2646		10.37	-0.56548	-0.15588	-0.39164	-0.04171	-0.03132	-0.03527		10.37	1.29848	1.56958	1.19454	0.57071	-0.06358	0.29987		400.37	1.55961	1.6011	1.9416	0.66951	0.69248	0.40624		-4.63	0.99063	0.98844	0.99112	0.95009	0.94983	0.97792		-4.63	0.01703	0.00801	0.04545	0.00622
10.385	0.73	1.4124	0.7983	0.5279	-0.0926	0.2631		10.385	-0.56569	-0.15593	-0.3918	-0.04172	-0.03133	-0.03519		10.385	1.29569	1.56833	1.1901	0.56962	-0.06127	0.29829		400.385	1.5571	1.59969	1.94748	0.67158	0.69454	0.40283		-4.615	0.98907	0.98758	0.9941	0.95285	0.95257	0.97012		-4.615	0.01899	0.00991	0.04344	0.00855
10.4	0.7294	1.4135	0.7941	0.5296	-0.0913	0.2645		10.4	-0.56589	-0.15597	-0.39196	-0.04172	-0.03134	-0.03511		10.4	1.29529	1.56947	1.18606	0.57132	-0.05996	0.29961		400.4	1.555	1.59919	1.94187	0.67305	0.69601	0.40313		-4.6	0.98776	0.98728	0.99125	0.95481	0.9545	0.97078		-4.6	0.01866	0.0082	0.044	0.00863
10.415	0.7314	1.4124	0.7967	0.5308	-0.0865	0.2634		10.415	-0.5661	-0.15602	-0.39213	-0.04173	-0.03135	-0.03502		10.415	1.2975	1.56842	1.18883	0.57253	-0.05515	0.29842		400.415	1.55969	1.60158	1.94575	0.67141	0.69437	0.40302		-4.585	0.99068	0.98873	0.99322	0.95263	0.95234	0.97053		-4.585	0.01768	0.00798	0.04941	0.00793
10.43	0.733	1.4133	0.799	0.5274	-0.0899	0.2632		10.43	-0.56631	-0.15607	-0.39229	-0.04173	-0.03136	-0.03494		10.43	1.29931	1.56937	1.19129	0.56913	-0.05854	0.29814		400.43	1.56018	1.59937	1.94343	0.67038	0.69334	0.39961		-4.57	0.99098	0.98739	0.99204	0.95125	0.95097	0.96273		-4.57	0.01878	0.00692	0.04403	0.01086
10.445	0.7363	1.4104	0.7978	0.5299	-0.0945	0.2618		10.445	-0.56651	-0.15611	-0.39245	-0.04173	-0.03137	-0.03486		10.445	1.30281	1.56651	1.19025	0.57163	-0.06313	0.29666		400.445	1.55807	1.60117	1.94351	0.66754	0.6905	0.4018		-4.555	0.98968	0.98848	0.99208	0.94746	0.94722	0.96774		-4.555	0.0199	0.00628	0.04931	0.00649
10.46	0.7342	1.4145	0.792	0.5253	-0.0927	0.2625		10.46	-0.56672	-0.15616	-0.39261	-0.04174	-0.03138	-0.03478		10.46	1.30092	1.57066	1.18461	0.56704	-0.06132	0.29728		400.46	1.55827	1.60466	1.94389	0.66701	0.68997	0.40399		-4.54	0.9898	0.99059	0.99228	0.94675	0.94651	0.97276		-4.54	0.0198	0.00592	0.04825	0.00643
10.475	0.7319	1.4131	0.7978	0.5275	-0.0911	0.2644		10.475	-0.56693	-0.1562	-0.39278	-0.04174	-0.03139	-0.0347		10.475	1.29883	1.5693	1.19058	0.56924	-0.05971	0.2991		400.475	1.56026	1.60415	1.94557	0.66947	0.69243	0.40468		-4.525	0.99103	0.99029	0.99313	0.95004	0.94977	0.97434		-4.525	0.01928	0.00771	0.04956	0.00618
10.49	0.73	1.4129	0.7931	0.5286	-0.0919	0.264		10.49	-0.56713	-0.15625	-0.39294	-0.04174	-0.0314	-0.03462		10.49	1.29713	1.56915	1.18604	0.57034	-0.0605	0.29862		400.49	1.55695	1.60284	1.94435	0.67054	0.6935	0.40467		-4.51	0.98898	0.98949	0.99251	0.95146	0.95118	0.97432		-4.51	0.01858	0.00673	0.04747	0.00734
10.505	0.7337	1.4093	0.7944	0.5234	-0.0909	0.2634		10.505	-0.56733	-0.15629	-0.3931	-0.04175	-0.03141	-0.03454		10.505	1.30103	1.56559	1.1875	0.56515	-0.05949	0.29794		400.505	1.55675	1.60314	1.95024	0.67051	0.69346	0.40236		-4.495	0.98885	0.98967	0.99549	0.95142	0.95113	0.96903		-4.495	0.01738	0.00757	0.04811	0.0062
10.52	0.7346	1.4112	0.7936	0.5275	-0.091	0.2621		10.52	-0.56754	-0.15633	-0.39326	-0.04175	-0.03142	-0.03447		10.52	1.30214	1.56753	1.18686	0.56925	-0.05958	0.29657		400.52	1.55754	1.60383	1.94772	0.66757	0.69053	0.40175		-4.48	0.98934	0.99009	0.99421	0.9475	0.94725	0.96764		-4.48	0.01699	0.00694	0.05996	0.00672
10.535	0.7352	1.409	0.7986	0.5257	-0.0908	0.2632		10.535	-0.56774	-0.15638	-0.39342	-0.04176	-0.03143	-0.03439		10.535	1.30294	1.56538	1.19202	0.56746	-0.05937	0.29759		400.535	1.55863	1.60372	1.95	0.66994	0.69289	0.40214		-4.465	0.99002	0.99003	0.99537	0.95066	0.95038	0.96853		-4.465	0.01807	0.00807	0.05098	0.00736
10.55	0.7306	1.4134	0.7999	0.5302	-0.0913	0.262		10.55	-0.56794	-0.15642	-0.39358	-0.04176	-0.03144	-0.03431		10.55	1.29854	1.56982	1.19348	0.57196	-0.05986	0.29631		400.55	1.55472	1.60352	1.94608	0.6727	0.69566	0.40053		-4.45	0.9876	0.9899	0.99338	0.95435	0.95404	0.96485		-4.45	0.01816	0.00794	0.05061	0.00687
10.565	0.7299	1.4138	0.8	0.5278	-0.0934	0.2625		10.565	-0.56814	-0.15646	-0.39374	-0.04176	-0.03145	-0.03423		10.565	1.29804	1.57026	1.19374	0.56956	-0.06195	0.29673		400.565	1.55552	1.60251	1.94376	0.66767	0.69062	0.40392		-4.435	0.98809	0.98929	0.99221	0.94763	0.94738	0.97261		-4.435	0.01868	0.00806	0.04527	0.00756
10.58	0.729	1.4164	0.7996	0.5261	-0.0884	0.2618		10.58	-0.56835	-0.15651	-0.3939	-0.04177	-0.03146	-0.03416		10.58	1.29735	1.57291	1.1935	0.56787	-0.05694	0.29596		400.58	1.55751	1.6072	1.94614	0.66894	0.69189	0.40232		-4.42	0.98933	0.99213	0.99342	0.94932	0.94905	0.96893		-4.42	0.01812	0.00767	0.04879	0.00782
10.595	0.7272	1.4119	0.8028	0.5273	-0.087	0.2625		10.595	-0.56855	-0.15655	-0.39407	-0.04177	-0.03147	-0.03408		10.595	1.29575	1.56845	1.19687	0.56907	-0.05553	0.29658		400.595	1.5567	1.59919	1.94763	0.6659	0.68885	0.40171		-4.405	0.98882	0.98728	0.99417	0.94527	0.94503	0.96754		-4.405	0.01787	0.00781	0.04426	0.00666
10.61	0.7298	1.4124	0.8006	0.5281	-0.0892	0.2632		10.61	-0.56875	-0.15659	-0.39423	-0.04178	-0.03148	-0.03401		10.61	1.29855	1.56899	1.19483	0.56988	-0.05772	0.29721		400.61	1.558	1.60559	1.94361	0.67267	0.69562	0.4026		-4.39	0.98963	0.99116	0.99213	0.9543	0.95398	0.96957		-4.39	0.01784	0.00703	0.05506	0.00764
10.625	0.7313	1.4126	0.8007	0.5292	-0.0874	0.2646		10.625	-0.56895	-0.15663	-0.39439	-0.04178	-0.03149	-0.03393		10.625	1.30025	1.56923	1.19509	0.57098	-0.05591	0.29853		400.625	1.55789	1.60168	1.94429	0.66453	0.68748	0.40319		-4.375	0.98956	0.98879	0.99248	0.94345	0.94322	0.97093		-4.375	0.01895	0.00682	0.04865	0.01504
10.64	0.7338	1.4126	0.7986	0.5302	-0.0895	0.2629		10.64	-0.56915	-0.15667	-0.39455	-0.04178	-0.0315	-0.03386		10.64	1.30295	1.56927	1.19315	0.57198	-0.058	0.29676		400.64	1.55748	1.60257	1.95017	0.6612	0.68415	0.40208		-4.36	0.98931	0.98933	0.99546	0.939	0.93881	0.96839		-4.36	0.01748	0.00632	0.04723	0.00947
10.655	0.7294	1.4081	0.7989	0.5291	-0.0884	0.2621		10.655	-0.56935	-0.15671	-0.39471	-0.04179	-0.03151	-0.03379		10.655	1.29875	1.56481	1.19361	0.57089	-0.05689	0.29589		400.655	1.55727	1.60076	1.94755	0.66256	0.68551	0.40267		-4.345	0.98918	0.98823	0.99413	0.94082	0.94061	0.96974		-4.345	0.01821	0.00827	0.0466	0.00922
10.67	0.7313	1.411	0.7979	0.5311	-0.0898	0.2614		10.67	-0.56954	-0.15675	-0.39487	-0.04179	-0.03152	-0.03371		10.67	1.30084	1.56775	1.19277	0.57289	-0.05828	0.29511		400.67	1.55567	1.60106	1.94863	0.66383	0.68677	0.40276		-4.33	0.98818	0.98841	0.99468	0.94251	0.94229	0.96995		-4.33	0.01614	0.00826	0.04561	0.00847
10.685	0.7291	1.4107	0.7991	0.5304	-0.093	0.2635		10.685	-0.56974	-0.15679	-0.39503	-0.0418	-0.03153	-0.03364		10.685	1.29884	1.56749	1.19413	0.5722	-0.06147	0.29714		400.685	1.55766	1.59955	1.94751	0.6693	0.69224	0.40365		-4.315	0.98942	0.9875	0.99411	0.9498	0.94952	0.97199		-4.315	0.01709	0.00711	0.04502	0.01091
10.7	0.7276	1.4105	0.7988	0.5306	-0.0932	0.2622		10.7	-0.56994	-0.15683	-0.39519	-0.0418	-0.03154	-0.03357		10.7	1.29754	1.56733	1.19399	0.5724	-0.06166	0.29577		400.7	1.55835	1.59934	1.9477	0.66946	0.6924	0.40554		-4.3	0.98985	0.98737	0.9942	0.95002	0.94973	0.97632		-4.3	0.01762	0.00782	0.04722	0.01156
10.715	0.7287	1.4111	0.8014	0.5306	-0.0954	0.2614		10.715	-0.57014	-0.15687	-0.39535	-0.0418	-0.03155	-0.0335		10.715	1.29884	1.56797	1.19675	0.5724	-0.06385	0.2949		400.715	1.56325	1.59993	1.95258	0.67053	0.69347	0.40453		-4.285	0.99289	0.98773	0.99668	0.95145	0.95114	0.97401		-4.285	0.01888	0.00752	0.04908	0.01028
10.73	0.727	1.4095	0.8038	0.5305	-0.0953	0.2611		10.73	-0.57033	-0.15691	-0.3955	-0.04181	-0.03156	-0.03343		10.73	1.29733	1.56641	1.1993	0.57231	-0.06374	0.29453		400.73	1.55944	1.60473	1.94476	0.67339	0.69633	0.40322		-4.27	0.99052	0.99064	0.99271	0.95527	0.95493	0.97101		-4.27	0.01808	0.00854	0.04602	0.01009
10.745	0.7284	1.4098	0.8027	0.5309	-0.0955	0.2634		10.745	-0.57053	-0.15695	-0.39566	-0.04181	-0.03157	-0.03336		10.745	1.29893	1.56675	1.19836	0.57271	-0.06393	0.29676		400.745	1.55793	1.60022	1.94494	0.67516	0.6981	0.40252		-4.255	0.98959	0.9879	0.99281	0.95763	0.95727	0.96939		-4.255	0.01835	0.00785	0.04852	0.01121
10.76	0.7325	1.4125	0.8011	0.533	-0.0939	0.2617		10.76	-0.57072	-0.15699	-0.39582	-0.04181	-0.03158	-0.03329		10.76	1.30322	1.56949	1.19692	0.57481	-0.06232	0.29499		400.76	1.55172	1.60401	1.94502	0.67282	0.69576	0.40231		-4.24	0.98573	0.9902	0.99285	0.95451	0.95418	0.96891		-4.24	0.01918	0.00643	0.04399	0.01362
10.775	0.7253	1.4133	0.7998	0.5368	-0.096	0.2618		10.775	-0.57092	-0.15703	-0.39598	-0.04182	-0.03159	-0.03322		10.775	1.29622	1.57033	1.19578	0.57862	-0.06441	0.29502		400.775	1.55332	1.59991	1.9423	0.67149	0.69443	0.4011		-4.225	0.98672	0.98771	0.99147	0.95273	0.95241	0.96614		-4.225	0.01725	0.00675	0.04609	0.01242
10.79	0.7263	1.4185	0.8034	0.5366	-0.0939	0.2629		10.79	-0.57111	-0.15707	-0.39614	-0.04182	-0.0316	-0.03315		10.79	1.29741	1.57557	1.19954	0.57842	-0.0623	0.29605		400.79	1.55501	1.6009	1.94098	0.66616	0.68909	0.40209		-4.21	0.98777	0.98831	0.9908	0.94561	0.94535	0.96841		-4.21	0.01782	0.00787	0.04471	0.01289
10.805	0.7234	1.4155	0.8048	0.5362	-0.0914	0.264		10.805	-0.57131	-0.15711	-0.3963	-0.04183	-0.03162	-0.03309		10.805	1.29471	1.57261	1.2011	0.57803	-0.05978	0.29709		400.805	1.5565	1.60579	1.94397	0.66912	0.69206	0.40408		-4.195	0.9887	0.99128	0.99231	0.94957	0.94927	0.97297		-4.195	0.01819	0.00868	0.04868	0.00761
10.82	0.7276	1.4132	0.8043	0.5352	-0.0923	0.2647		10.82	-0.5715	-0.15714	-0.39646	-0.04183	-0.03163	-0.03302		10.82	1.2991	1.57034	1.20076	0.57703	-0.06067	0.29772		400.82	1.5558	1.60478	1.94235	0.66649	0.68942	0.40217		-4.18	0.98826	0.99067	0.99149	0.94605	0.94579	0.96859		-4.18	0.01893	0.00948	0.05377	0.00734
10.835	0.7275	1.4104	0.8036	0.5345	-0.0923	0.264		10.835	-0.57169	-0.15718	-0.39661	-0.04183	-0.03164	-0.03295		10.835	1.29919	1.56758	1.20021	0.57633	-0.06066	0.29695		400.835	1.55539	1.60718	1.94693	0.66215	0.68509	0.40276		-4.165	0.98801	0.99212	0.99381	0.94027	0.94005	0.96995		-4.165	0.01965	0.00973	0.04344	0.00981
10.85	0.7299	1.4139	0.8002	0.5322	-0.0956	0.2629		10.85	-0.57188	-0.15722	-0.39677	-0.04184	-0.03165	-0.03289		10.85	1.30178	1.57112	1.19697	0.57404	-0.06395	0.29579		400.85	1.55528	1.60517	1.94541	0.66722	0.69015	0.40345		-4.15	0.98794	0.9909	0.99304	0.94703	0.94675	0.97153		-4.15	0.02051	0.00924	0.05323	0.00899
10.865	0.7298	1.4083	0.7999	0.5374	-0.0898	0.2638		10.865	-0.57208	-0.15725	-0.39693	-0.04184	-0.03166	-0.03282		10.865	1.30188	1.56555	1.19683	0.57924	-0.05814	0.29662		400.865	1.55487	1.60196	1.94609	0.66548	0.68841	0.40344		-4.135	0.98769	0.98896	0.99339	0.94472	0.94446	0.97151		-4.135	0.018	0.01111	0.05038	0.00867
10.88	0.7281	1.4123	0.8001	0.5347	-0.0918	0.2619		10.88	-0.57227	-0.15729	-0.39709	-0.04185	-0.03167	-0.03276		10.88	1.30037	1.56959	1.19719	0.57655	-0.06013	0.29466		400.88	1.55757	1.60005	1.94317	0.66835	0.69128	0.40273		-4.12	0.98936	0.9878	0.99191	0.94854	0.94825	0.96988		-4.12	0.01851	0.01094	0.05339	0.00656
10.895	0.7248	1.412	0.8017	0.5326	-0.0936	0.2636		10.895	-0.57246	-0.15733	-0.39725	-0.04185	-0.03168	-0.03269		10.895	1.29726	1.56933	1.19895	0.57445	-0.06192	0.29629		400.895	1.55486	1.60195	1.94395	0.66472	0.68764	0.40422		-4.105	0.98768	0.98895	0.99231	0.94369	0.94344	0.9733		-4.105	0.01902	0.01079	0.0535	0.00788
10.91	0.7276	1.4119	0.8027	0.5338	-0.0922	0.2649		10.91	-0.57265	-0.15736	-0.3974	-0.04185	-0.03169	-0.03263		10.91	1.30025	1.56926	1.2001	0.57565	-0.06051	0.29753		400.91	1.55555	1.60164	1.94673	0.66738	0.69031	0.40381		-4.09	0.98811	0.98876	0.99372	0.94725	0.94696	0.97236		-4.09	0.02032	0.00903	0.04697	0.00781
10.925	0.726	1.4111	0.8037	0.5326	-0.0932	0.2638		10.925	-0.57284	-0.1574	-0.39756	-0.04186	-0.0317	-0.03257		10.925	1.29884	1.5685	1.20126	0.57446	-0.0615	0.29637		400.925	1.55475	1.60283	1.94792	0.66585	0.68877	0.40461		-4.075	0.98761	0.98949	0.99431	0.9452	0.94493	0.97417		-4.075	0.02003	0.00796	0.05039	0.00627
10.94	0.7298	1.4118	0.8047	0.5295	-0.0945	0.2655		10.94	-0.57303	-0.15743	-0.39772	-0.04186	-0.03171	-0.0325		10.94	1.30283	1.56923	1.20242	0.57136	-0.06279	0.298		400.94	1.56234	1.60562	1.9461	0.66521	0.68814	0.4043		-4.06	0.99232	0.99118	0.99339	0.94435	0.94409	0.97346		-4.06	0.01891	0.01007	0.05197	0.00746
10.955	0.7274	1.411	0.805	0.534	-0.0908	0.265		10.955	-0.57322	-0.15747	-0.39787	-0.04187	-0.03172	-0.03244		10.955	1.30062	1.56847	1.20287	0.57587	-0.05908	0.29744		400.955	1.56013	1.60292	1.94858	0.66418	0.6871	0.40429		-4.045	0.99095	0.98954	0.99465	0.94297	0.94272	0.97344		-4.045	0.02009	0.01007	0.05641	0.00627
10.97	0.7281	1.4119	0.8038	0.5299	-0.0913	0.2638		10.97	-0.5734	-0.1575	-0.39803	-0.04187	-0.03173	-0.03238		10.97	1.3015	1.5694	1.20183	0.57177	-0.05957	0.29618		400.97	1.55812	1.60371	1.94696	0.66894	0.69187	0.40478		-4.03	0.98971	0.99002	0.99383	0.94933	0.94902	0.97457		-4.03	0.02022	0.00882	0.05414	0.00659
10.985	0.7254	1.4137	0.8029	0.5364	-0.0927	0.2653		10.985	-0.57359	-0.15753	-0.39819	-0.04187	-0.03174	-0.03232		10.985	1.29899	1.57123	1.20109	0.57827	-0.06096	0.29762		400.985	1.55842	1.6028	1.94864	0.66771	0.69063	0.40357		-4.015	0.98989	0.98947	0.99468	0.94768	0.94739	0.9718		-4.015	0.01977	0.00831	0.05406	0.00778
11	0.7279	1.4086	0.801	0.5345	-0.0923	0.2655		11	-0.57378	-0.15757	-0.39834	-0.04188	-0.03175	-0.03226		11	1.30168	1.56617	1.19934	0.57638	-0.06055	0.29776		401	1.55781	1.60239	1.94822	0.67157	0.6945	0.40476		-4	0.98951	0.98922	0.99447	0.95284	0.9525	0.97452		-4	0.01826	0.00886	0.05613	0.00707
11.015	0.7289	1.4124	0.8021	0.5375	-0.0875	0.265		11.015	-0.57397	-0.1576	-0.3985	-0.04188	-0.03177	-0.0322		11.015	1.30287	1.57	1.2006	0.57938	-0.05573	0.2972		401.015	1.5565	1.60189	1.9469	0.66944	0.69236	0.40415		-3.985	0.9887	0.98891	0.9938	0.95	0.94967	0.97313		-3.985	0.01898	0.0092	0.05376	0.00764
11.03	0.7255	1.4126	0.8013	0.5362	-0.0895	0.2639		11.03	-0.57415	-0.15763	-0.39866	-0.04188	-0.03178	-0.03214		11.03	1.29965	1.57023	1.19996	0.57808	-0.05772	0.29604		401.03	1.55289	1.60398	1.94149	0.66421	0.68712	0.40554		-3.97	0.98646	0.99018	0.99106	0.94301	0.94275	0.97631		-3.97	0.01903	0.00935	0.05417	0.0064
11.045	0.7249	1.4142	0.7993	0.5391	-0.0911	0.2648		11.045	-0.57434	-0.15767	-0.39881	-0.04189	-0.03179	-0.03208		11.045	1.29924	1.57187	1.19811	0.58099	-0.05931	0.29688		401.045	1.55149	1.60417	1.94447	0.66577	0.68869	0.40463		-3.955	0.98559	0.9903	0.99257	0.9451	0.94482	0.97423		-3.955	0.0187	0.00987	0.05195	0.01048
11.06	0.7276	1.4126	0.7973	0.5359	-0.092	0.2646		11.06	-0.57452	-0.1577	-0.39897	-0.04189	-0.0318	-0.03202		11.06	1.30212	1.5703	1.19627	0.57779	-0.0602	0.29662		401.06	1.55108	1.60426	1.94235	0.66614	0.68905	0.40572		-3.94	0.98533	0.99035	0.99149	0.94559	0.9453	0.97673		-3.94	0.01936	0.00859	0.05364	0.00626
11.075	0.7258	1.4124	0.7998	0.5394	-0.095	0.2656		11.075	-0.57471	-0.15773	-0.39912	-0.0419	-0.03181	-0.03197		11.075	1.30051	1.57013	1.19892	0.5813	-0.06319	0.29757		401.075	1.55687	1.60396	1.94403	0.6673	0.69022	0.40661		-3.925	0.98893	0.99017	0.99235	0.94714	0.94684	0.97877		-3.925	0.01882	0.0094	0.05793	0.00703
11.09	0.7247	1.4095	0.8025	0.5413	-0.0967	0.2624		11.09	-0.57489	-0.15776	-0.39928	-0.0419	-0.03182	-0.03191		11.09	1.29959	1.56726	1.20178	0.5832	-0.06488	0.29431		401.09	1.55377	1.60165	1.94921	0.66687	0.68978	0.4069		-3.91	0.987	0.98877	0.99497	0.94656	0.94626	0.97943		-3.91	0.01953	0.00788	0.05646	0.00831
11.105	0.7254	1.4102	0.7973	0.541	-0.0988	0.2629		11.105	-0.57508	-0.15779	-0.39943	-0.0419	-0.03183	-0.03185		11.105	1.30048	1.56799	1.19673	0.5829	-0.06697	0.29475		401.105	1.55706	1.59984	1.94849	0.66883	0.69175	0.4091		-3.895	0.98904	0.98767	0.99461	0.94919	0.94886	0.98445		-3.895	0.0176	0.00698	0.0567	0.00669
11.12	0.7217	1.4123	0.8033	0.5397	-0.0991	0.2612		11.12	-0.57526	-0.15783	-0.39959	-0.04191	-0.03184	-0.0318		11.12	1.29696	1.57013	1.20289	0.58161	-0.06726	0.293		401.12	1.55445	1.59893	1.94777	0.6688	0.69171	0.40449		-3.88	0.98743	0.98712	0.99424	0.94914	0.94882	0.9739		-3.88	0.01998	0.00805	0.05465	0.00708
11.135	0.7257	1.4107	0.8044	0.5365	-0.098	0.2629		11.135	-0.57544	-0.15786	-0.39974	-0.04191	-0.03185	-0.03174		11.135	1.30114	1.56856	1.20414	0.57841	-0.06615	0.29464		401.135	1.55574	1.59973	1.94715	0.66207	0.68498	0.40518		-3.865	0.98823	0.9876	0.99393	0.94015	0.93991	0.97548		-3.865	0.01851	0.00645	0.05955	0.0063
11.15	0.7207	1.4117	0.8029	0.5354	-0.0971	0.2651		11.15	-0.57563	-0.15789	-0.3999	-0.04192	-0.03186	-0.03168		11.15	1.29633	1.56959	1.2028	0.57732	-0.06524	0.29678		401.15	1.55074	1.60182	1.94574	0.66153	0.68444	0.40577		-3.85	0.98512	0.98887	0.99321	0.93944	0.9392	0.97683		-3.85	0.019	0.00875	0.05997	0.0129
11.165	0.7203	1.4092	0.8003	0.5358	-0.0959	0.2653		11.165	-0.57581	-0.15792	-0.40005	-0.04192	-0.03188	-0.03163		11.165	1.29611	1.56712	1.20035	0.57772	-0.06402	0.29693		401.165	1.55223	1.60591	1.94362	0.6644	0.6873	0.40676		-3.835	0.98605	0.99135	0.99214	0.94326	0.94299	0.9791		-3.835	0.0182	0.00672	0.05859	0.00686
11.18	0.7222	1.4079	0.7996	0.5361	-0.0991	0.2664		11.18	-0.57599	-0.15795	-0.40021	-0.04192	-0.03189	-0.03158		11.18	1.29819	1.56585	1.19981	0.57802	-0.06721	0.29798		401.18	1.55172	1.6061	1.9434	0.66476	0.68767	0.40435		-3.82	0.98573	0.99147	0.99203	0.94375	0.94347	0.97358		-3.82	0.01785	0.00841	0.05819	0.00649
11.195	0.7251	1.4077	0.7985	0.5394	-0.0983	0.2662		11.195	-0.57617	-0.15798	-0.40036	-0.04193	-0.0319	-0.03152		11.195	1.30127	1.56568	1.19886	0.58133	-0.0664	0.29772		401.195	1.55271	1.6071	1.94548	0.66693	0.68983	0.40634		-3.805	0.98635	0.99207	0.99308	0.94664	0.94633	0.97814		-3.805	0.01882	0.00936	0.06216	0.00631
11.21	0.7192	1.4074	0.801	0.5387	-0.0938	0.2646		11.21	-0.57635	-0.15801	-0.40052	-0.04193	-0.03191	-0.03147		11.21	1.29555	1.56541	1.20152	0.58063	-0.06189	0.29607		401.21	1.55121	1.60479	1.94796	0.66569	0.6886	0.40793		-3.79	0.98541	0.99067	0.99434	0.94499	0.9447	0.98178		-3.79	0.01787	0.00883	0.0646	0.00733
11.225	0.7214	1.4116	0.7997	0.5372	-0.0912	0.2635		11.225	-0.57653	-0.15804	-0.40067	-0.04194	-0.03192	-0.03142		11.225	1.29793	1.56964	1.20037	0.57914	-0.05928	0.29492		401.225	1.5524	1.60788	1.94844	0.66376	0.68666	0.40802		-3.775	0.98615	0.99255	0.99458	0.94241	0.94214	0.98199		-3.775	0.01703	0.00807	0.06236	0.00688
11.24	0.725	1.4151	0.8018	0.5376	-0.0974	0.2624		11.24	-0.57671	-0.15806	-0.40082	-0.04194	-0.03193	-0.03136		11.24	1.30171	1.57316	1.20262	0.57954	-0.06547	0.29376		401.24	1.55439	1.60487	1.95002	0.66972	0.69263	0.40701		-3.76	0.98739	0.99072	0.99538	0.95037	0.95003	0.97968		-3.76	0.01898	0.00718	0.05728	0.0067
11.255	0.723	1.4109	0.7998	0.5337	-0.0946	0.2633		11.255	-0.57689	-0.15809	-0.40098	-0.04194	-0.03194	-0.03131		11.255	1.29989	1.56899	1.20078	0.57564	-0.06266	0.29461		401.255	1.55399	1.60227	1.9416	0.66479	0.68769	0.4038		-3.745	0.98714	0.98914	0.99112	0.94379	0.9435	0.97233		-3.745	0.01914	0.01036	0.05716	0.00631
11.27	0.7213	1.4094	0.8026	0.5373	-0.0961	0.2624		11.27	-0.57707	-0.15812	-0.40113	-0.04195	-0.03195	-0.03126		11.27	1.29837	1.56752	1.20373	0.57925	-0.06415	0.29366		401.27	1.55538	1.60726	1.94339	0.66566	0.68856	0.40729		-3.73	0.988	0.99217	0.99202	0.94494	0.94464	0.98033		-3.73	0.01963	0.01119	0.05804	0.0064
11.285	0.7198	1.4092	0.8043	0.5354	-0.0939	0.2628		11.285	-0.57725	-0.15815	-0.40128	-0.04195	-0.03197	-0.03121		11.285	1.29705	1.56735	1.20558	0.57735	-0.06193	0.29401		401.285	1.55347	1.60205	1.93977	0.66442	0.68732	0.40458		-3.715	0.98682	0.98901	0.99019	0.9433	0.94301	0.97412		-3.715	0.01898	0.0099	0.05474	0.00842
11.3	0.7192	1.4119	0.802	0.5365	-0.0937	0.2634		11.3	-0.57742	-0.15818	-0.40144	-0.04196	-0.03198	-0.03116		11.3	1.29662	1.57008	1.20344	0.57846	-0.06172	0.29456		401.3	1.55376	1.60094	1.94215	0.66539	0.68828	0.40448		-3.7	0.987	0.98834	0.99139	0.94458	0.94428	0.97387		-3.7	0.01975	0.01109	0.05488	0.00715
11.315	0.7236	1.4107	0.8049	0.5385	-0.0953	0.2648		11.315	-0.5776	-0.1582	-0.40159	-0.04196	-0.03199	-0.03111		11.315	1.3012	1.5689	1.20649	0.58046	-0.06331	0.29591		401.315	1.55426	1.60054	1.94463	0.66845	0.69135	0.40537		-3.685	0.98731	0.98809	0.99265	0.94868	0.94834	0.97591		-3.685	0.01977	0.00982	0.05151	0.00649
11.33	0.7261	1.4096	0.8038	0.5382	-0.0974	0.264		11.33	-0.57778	-0.15823	-0.40174	-0.04196	-0.032	-0.03106		11.33	1.30388	1.56783	1.20554	0.58016	-0.0654	0.29506		401.33	1.55985	1.60133	1.94381	0.66442	0.68731	0.40686		-3.67	0.99078	0.98857	0.99223	0.94329	0.943	0.97933		-3.67	0.02216	0.01055	0.05509	0.00626
11.345	0.7254	1.4094	0.8077	0.5388	-0.0965	0.2628		11.345	-0.57795	-0.15826	-0.4019	-0.04197	-0.03201	-0.03102		11.345	1.30335	1.56766	1.2096	0.58077	-0.06449	0.29382		401.345	1.55584	1.60132	1.94339	0.66568	0.68858	0.40545		-3.655	0.98829	0.98857	0.99202	0.94498	0.94467	0.9761		-3.655	0.02102	0.01059	0.05218	0.00708
11.36	0.7264	1.4082	0.8035	0.5433	-0.0953	0.2627		11.36	-0.57813	-0.15828	-0.40205	-0.04197	-0.03202	-0.03097		11.36	1.30453	1.56648	1.20555	0.58527	-0.06328	0.29367		401.36	1.55643	1.60261	1.94227	0.66575	0.68864	0.40624		-3.64	0.98866	0.98935	0.99146	0.94507	0.94476	0.97791		-3.64	0.02007	0.00995	0.05134	0.00792
11.375	0.7231	1.4102	0.7988	0.5394	-0.0947	0.2617		11.375	-0.5783	-0.15831	-0.4022	-0.04198	-0.03203	-0.03092		11.375	1.3014	1.56851	1.201	0.58138	-0.06267	0.29262		401.375	1.55723	1.59971	1.94195	0.66701	0.68991	0.40623		-3.625	0.98915	0.98759	0.99129	0.94676	0.94643	0.97789		-3.625	0.02095	0.01033	0.05603	0.00891
11.39	0.7246	1.4165	0.8004	0.5403	-0.0968	0.2636		11.39	-0.57848	-0.15834	-0.40235	-0.04198	-0.03204	-0.03087		11.39	1.30308	1.57484	1.20275	0.58228	-0.06476	0.29447		401.39	1.55732	1.5996	1.94374	0.66488	0.68777	0.40572		-3.61	0.98921	0.98753	0.9922	0.94391	0.9436	0.97672		-3.61	0.01963	0.00999	0.05455	0.00956
11.405	0.7217	1.4143	0.8005	0.5389	-0.0956	0.2641		11.405	-0.57865	-0.15836	-0.40251	-0.04198	-0.03206	-0.03083		11.405	1.30035	1.57266	1.20301	0.58088	-0.06354	0.29493		401.405	1.55991	1.59779	1.94462	0.66524	0.68813	0.40681		-3.595	0.99082	0.98643	0.99264	0.9444	0.94408	0.97922		-3.595	0.01921	0.0084	0.05548	0.00876
11.42	0.7218	1.412	0.8006	0.5396	-0.0984	0.2625		11.42	-0.57883	-0.15839	-0.40266	-0.04199	-0.03207	-0.03078		11.42	1.30063	1.57039	1.20326	0.58159	-0.06633	0.29328		401.42	1.5601	1.59758	1.9444	0.67571	0.6986	0.4095		-3.58	0.99094	0.9863	0.99253	0.95836	0.95793	0.98538		-3.58	0.01941	0.00993	0.05439	0.00655
11.435	0.7223	1.4114	0.8013	0.5412	-0.0942	0.2613		11.435	-0.579	-0.15841	-0.40281	-0.04199	-0.03208	-0.03074		11.435	1.3013	1.56981	1.20411	0.58319	-0.06212	0.29204		401.435	1.5585	1.59948	1.94158	0.67508	0.69796	0.40729		-3.565	0.98994	0.98745	0.9911	0.95751	0.95709	0.98032		-3.565	0.02008	0.0092	0.0567	0.00647
11.45	0.7157	1.4094	0.7995	0.5424	-0.094	0.2611		11.45	-0.57917	-0.15844	-0.40296	-0.042	-0.03209	-0.03069		11.45	1.29487	1.56784	1.20246	0.5844	-0.06191	0.29179		401.45	1.55779	1.60027	1.94036	0.67634	0.69923	0.40508		-3.55	0.9895	0.98793	0.99049	0.9592	0.95876	0.97526		-3.55	0.01926	0.00942	0.05328	0.00629
11.465	0.721	1.4108	0.7993	0.546	-0.095	0.2622		11.465	-0.57935	-0.15846	-0.40311	-0.042	-0.0321	-0.03065		11.465	1.30035	1.56926	1.20241	0.588	-0.0629	0.29285		401.465	1.55428	1.59976	1.94124	0.67231	0.69519	0.40397		-3.535	0.98732	0.98762	0.99093	0.95382	0.95342	0.97272		-3.535	0.01865	0.00906	0.05811	0.00631
11.48	0.7217	1.4124	0.8069	0.5421	-0.0925	0.262		11.48	-0.57952	-0.15848	-0.40326	-0.04201	-0.03211	-0.0306		11.48	1.30122	1.57088	1.21016	0.58411	-0.06039	0.2926		401.48	1.55337	1.59965	1.94152	0.67707	0.69996	0.40546		-3.52	0.98676	0.98756	0.99107	0.96018	0.95972	0.97614		-3.52	0.01772	0.00931	0.05538	0.00661
11.495	0.719	1.4126	0.8071	0.5467	-0.0922	0.2603		11.495	-0.57969	-0.15851	-0.40341	-0.04201	-0.03213	-0.03056		11.495	1.29869	1.57111	1.21051	0.58871	-0.06007	0.29086		401.495	1.55707	1.60435	1.9444	0.67374	0.69662	0.40466		-3.505	0.98905	0.9904	0.99253	0.95573	0.95531	0.97428		-3.505	0.01815	0.00899	0.05398	0.00672
11.51	0.717	1.4116	0.8059	0.5435	-0.0893	0.2623		11.51	-0.57986	-0.15853	-0.40357	-0.04201	-0.03214	-0.03052		11.51	1.29686	1.57013	1.20947	0.58551	-0.05716	0.29282		401.51	1.55566	1.60454	1.94508	0.679	0.70188	0.40475		-3.49	0.98818	0.99052	0.99288	0.96275	0.96228	0.97449		-3.49	0.0185	0.00926	0.0573	0.00642
11.525	0.7215	1.4076	0.809	0.5431	-0.0917	0.2642		11.525	-0.58003	-0.15856	-0.40372	-0.04202	-0.03215	-0.03048		11.525	1.30153	1.56616	1.21272	0.58512	-0.05955	0.29468		401.525	1.55255	1.60413	1.94407	0.67507	0.69795	0.40414		-3.475	0.98625	0.99027	0.99236	0.9575	0.95707	0.9731		-3.475	0.01727	0.00915	0.05675	0.00787
11.54	0.7227	1.4092	0.8061	0.5426	-0.0932	0.2618		11.54	-0.5802	-0.15858	-0.40387	-0.04202	-0.03216	-0.03043		11.54	1.3029	1.56778	1.20997	0.58462	-0.06104	0.29223		401.54	1.55775	1.60102	1.94105	0.67183	0.69471	0.40593		-3.46	0.98947	0.98839	0.99083	0.95319	0.95279	0.9772		-3.46	0.01635	0.00945	0.05311	0.00619
11.555	0.7202	1.4098	0.8036	0.5422	-0.0961	0.2658		11.555	-0.58037	-0.1586	-0.40402	-0.04203	-0.03217	-0.03039		11.555	1.30057	1.5684	1.20762	0.58423	-0.06393	0.29619		401.555	1.55754	1.60082	1.94233	0.6692	0.69208	0.40622		-3.445	0.98934	0.98826	0.99148	0.94967	0.9493	0.97786		-3.445	0.01871	0.01174	0.06207	0.0065
11.57	0.7214	1.4074	0.805	0.546	-0.0944	0.2678		11.57	-0.58054	-0.15862	-0.40417	-0.04203	-0.03218	-0.03035		11.57	1.30194	1.56602	1.20917	0.58803	-0.06222	0.29815		401.57	1.56023	1.60361	1.94341	0.67176	0.69464	0.40561		-3.43	0.99101	0.98996	0.99203	0.9531	0.95269	0.97647		-3.43	0.01754	0.01119	0.05583	0.00652
11.585	0.7197	1.4085	0.8078	0.5384	-0.0966	0.2645		11.585	-0.58071	-0.15865	-0.40432	-0.04203	-0.0322	-0.03031		11.585	1.30041	1.56715	1.21212	0.58043	-0.0644	0.29481		401.585	1.55552	1.6028	1.94569	0.67093	0.69381	0.4054		-3.415	0.98809	0.98947	0.99319	0.95198	0.95159	0.97599		-3.415	0.01911	0.00971	0.05898	0.00811
11.6	0.7152	1.4111	0.8071	0.5408	-0.0949	0.2668		11.6	-0.58088	-0.15867	-0.40447	-0.04204	-0.03221	-0.03027		11.6	1.29608	1.56977	1.21157	0.58284	-0.06269	0.29707		401.6	1.55672	1.60509	1.94337	0.67259	0.69547	0.40349		-3.4	0.98883	0.99086	0.99201	0.9542	0.95379	0.97162		-3.4	0.02028	0.01035	0.05613	0.0063
11.615	0.7195	1.412	0.8057	0.5382	-0.0942	0.2664		11.615	-0.58105	-0.15869	-0.40462	-0.04204	-0.03222	-0.03023		11.615	1.30055	1.57069	1.21032	0.58024	-0.06198	0.29663		401.615	1.55681	1.60318	1.94485	0.67116	0.69403	0.40468		-3.385	0.98889	0.9897	0.99276	0.95229	0.95189	0.97434		-3.385	0.01975	0.01162	0.05785	0.00623
11.63	0.7174	1.4101	0.8047	0.5351	-0.0939	0.2671		11.63	-0.58122	-0.15871	-0.40477	-0.04205	-0.03223	-0.03019		11.63	1.29862	1.56881	1.20947	0.57715	-0.06167	0.29729		401.63	1.5558	1.60428	1.94243	0.66813	0.691	0.40557		-3.37	0.98826	0.99036	0.99154	0.94824	0.94787	0.97638		-3.37	0.01852	0.01248	0.05768	0.00666
11.645	0.7189	1.4105	0.8076	0.54	-0.0892	0.264		11.645	-0.58138	-0.15873	-0.40492	-0.04205	-0.03224	-0.03016		11.645	1.30028	1.56923	1.21252	0.58205	-0.05696	0.29416		401.645	1.56169	1.60597	1.94381	0.66819	0.69106	0.40506		-3.355	0.99192	0.99139	0.99224	0.94833	0.94796	0.97522		-3.355	0.01928	0.0123	0.05719	0.00621
11.66	0.7204	1.4069	0.8095	0.543	-0.0962	0.264		11.66	-0.58155	-0.15875	-0.40507	-0.04206	-0.03226	-0.03012		11.66	1.30195	1.56565	1.21457	0.58506	-0.06394	0.29412		401.66	1.56349	1.59816	1.94209	0.66886	0.69173	0.40535		-3.34	0.99303	0.98665	0.99137	0.94921	0.94884	0.97588		-3.34	0.01872	0.01191	0.05558	0.01005
11.675	0.715	1.4069	0.8088	0.5421	-0.097	0.2617		11.675	-0.58172	-0.15877	-0.40522	-0.04206	-0.03227	-0.03008		11.675	1.29672	1.56567	1.21402	0.58416	-0.06473	0.29178		401.675	1.56148	1.60075	1.94298	0.67142	0.69429	0.40534		-3.325	0.99179	0.98823	0.99181	0.95264	0.95223	0.97586		-3.325	0.01856	0.0091	0.05486	0.00793
11.69	0.7144	1.4114	0.8091	0.543	-0.0972	0.2655		11.69	-0.58188	-0.15879	-0.40537	-0.04206	-0.03228	-0.03005		11.69	1.29628	1.57019	1.21447	0.58506	-0.06492	0.29555		401.69	1.56217	1.59945	1.93816	0.67429	0.69716	0.40403		-3.31	0.99222	0.98743	0.98937	0.95646	0.95602	0.97286		-3.31	0.01822	0.01047	0.05608	0.00728
11.705	0.7161	1.4106	0.8075	0.5412	-0.0982	0.2639		11.705	-0.58205	-0.15881	-0.40552	-0.04207	-0.03229	-0.03001		11.705	1.29815	1.56941	1.21302	0.58327	-0.06591	0.29391		401.705	1.55966	1.59714	1.94304	0.67105	0.69392	0.40573		-3.295	0.99066	0.98603	0.99184	0.95215	0.95174	0.97673		-3.295	0.01888	0.01035	0.05456	0.01079
11.72	0.7146	1.4134	0.8018	0.5408	-0.0992	0.2645		11.72	-0.58221	-0.15883	-0.40566	-0.04207	-0.0323	-0.02997		11.72	1.29681	1.57223	1.20746	0.58287	-0.0669	0.29447		401.72	1.56006	1.59583	1.94032	0.67132	0.69418	0.40542		-3.28	0.9909	0.98524	0.99047	0.9525	0.95209	0.97603		-3.28	0.01861	0.01123	0.05655	0.01003
11.735	0.7148	1.4147	0.8059	0.5436	-0.0987	0.2604		11.735	-0.58238	-0.15885	-0.40581	-0.04208	-0.03232	-0.02994		11.735	1.29718	1.57355	1.21171	0.58568	-0.06638	0.29034		401.735	1.55695	1.60112	1.9396	0.67048	0.69335	0.40781		-3.265	0.98898	0.98845	0.9901	0.95139	0.95098	0.9815		-3.265	0.01799	0.01033	0.05654	0.00658
11.75	0.7142	1.4122	0.8083	0.5458	-0.0974	0.2628		11.75	-0.58254	-0.15887	-0.40596	-0.04208	-0.03233	-0.0299		11.75	1.29674	1.57107	1.21426	0.58788	-0.06507	0.2927		401.75	1.55664	1.59882	1.94058	0.67005	0.69291	0.4057		-3.25	0.98879	0.98705	0.9906	0.95081	0.9504	0.97667		-3.25	0.01839	0.01138	0.05013	0.01066
11.765	0.713	1.4126	0.8106	0.541	-0.0958	0.262		11.765	-0.5827	-0.15889	-0.40611	-0.04209	-0.03234	-0.02987		11.765	1.2957	1.57149	1.21671	0.58309	-0.06346	0.29187		401.765	1.55403	1.60431	1.93546	0.66561	0.68848	0.40449		-3.235	0.98717	0.99038	0.988	0.94489	0.94454	0.9739		-3.235	0.01959	0.00846	0.05392	0.01068
11.78	0.7139	1.4094	0.8127	0.5419	-0.0952	0.2609		11.78	-0.58287	-0.15891	-0.40626	-0.04209	-0.03235	-0.02984		11.78	1.29677	1.56831	1.21896	0.58399	-0.06285	0.29074		401.78	1.55183	1.6046	1.93874	0.66778	0.69064	0.40638		-3.22	0.9858	0.99056	0.98967	0.94778	0.9474	0.97823		-3.22	0.01968	0.00851	0.05161	0.01193
11.795	0.7145	1.4139	0.8068	0.5415	-0.0954	0.2623		11.795	-0.58303	-0.15892	-0.40641	-0.0421	-0.03237	-0.0298		11.795	1.29753	1.57282	1.21321	0.5836	-0.06303	0.2921		401.795	1.55422	1.60139	1.94372	0.66514	0.688	0.40397		-3.205	0.98728	0.98861	0.99219	0.94426	0.94391	0.97271		-3.205	0.01986	0.01008	0.05651	0.00621
11.81	0.7118	1.4131	0.805	0.5379	-0.0966	0.2627		11.81	-0.58319	-0.15894	-0.40655	-0.0421	-0.03238	-0.02977		11.81	1.29499	1.57204	1.21155	0.58	-0.06422	0.29247		401.81	1.55521	1.60358	1.94281	0.67141	0.69427	0.40466		-3.19	0.9879	0.98994	0.99172	0.95262	0.9522	0.9743		-3.19	0.02072	0.00944	0.05476	0.0092
11.825	0.7105	1.4144	0.8109	0.5376	-0.0962	0.2631		11.825	-0.58335	-0.15896	-0.4067	-0.0421	-0.03239	-0.02974		11.825	1.29385	1.57336	1.2176	0.5797	-0.06381	0.29284		401.825	1.5551	1.60348	1.94369	0.66587	0.68873	0.40395		-3.175	0.98783	0.98988	0.99217	0.94524	0.94488	0.97267		-3.175	0.01842	0.00914	0.05369	0.01105
11.84	0.7153	1.4092	0.8085	0.5358	-0.0986	0.2617		11.84	-0.58351	-0.15898	-0.40685	-0.04211	-0.0324	-0.0297		11.84	1.29881	1.56818	1.21535	0.57791	-0.0662	0.2914		401.84	1.5534	1.60227	1.93957	0.66174	0.6846	0.40544		-3.16	0.98677	0.98914	0.99008	0.93972	0.9394	0.97608		-3.16	0.0189	0.00916	0.05217	0.00736
11.855	0.7156	1.4122	0.8102	0.5386	-0.1011	0.2614		11.855	-0.58368	-0.15899	-0.407	-0.04211	-0.03241	-0.02967		11.855	1.29928	1.57119	1.2172	0.58071	-0.06869	0.29107		401.855	1.55399	1.59886	1.93905	0.6639	0.68676	0.40533		-3.145	0.98714	0.98708	0.98982	0.94261	0.94227	0.97583		-3.145	0.02028	0.01119	0.05137	0.0096
11.87	0.7158	1.4128	0.8065	0.5423	-0.0998	0.2623		11.87	-0.58384	-0.15901	-0.40714	-0.04212	-0.03243	-0.02964		11.87	1.29964	1.57181	1.21364	0.58442	-0.06737	0.29194		401.87	1.55618	1.59725	1.93933	0.66707	0.68992	0.40662		-3.13	0.9885	0.9861	0.98996	0.94683	0.94645	0.97879		-3.13	0.01885	0.00747	0.04642	0.00934
11.885	0.7115	1.4137	0.8069	0.5374	-0.098	0.2633		11.885	-0.584	-0.15903	-0.40729	-0.04212	-0.03244	-0.02961		11.885	1.2955	1.57273	1.21419	0.57952	-0.06556	0.29291		401.885	1.55427	1.60345	1.94041	0.67154	0.69439	0.40491		-3.115	0.98732	0.98986	0.99051	0.95279	0.95236	0.97488		-3.115	0.01992	0.00957	0.05606	0.00619
11.9	0.7111	1.4149	0.8076	0.5405	-0.0982	0.2626		11.9	-0.58416	-0.15904	-0.40744	-0.04213	-0.03245	-0.02958		11.9	1.29526	1.57394	1.21504	0.58263	-0.06575	0.29218		401.9	1.55817	1.60204	1.93959	0.6637	0.68655	0.4044		-3.1	0.98973	0.989	0.9901	0.94234	0.94199	0.97371		-3.1	0.02032	0.01083	0.05236	0.00621
11.915	0.7077	1.4117	0.8089	0.5396	-0.1004	0.2634		11.915	-0.58431	-0.15906	-0.40759	-0.04213	-0.03246	-0.02955		11.915	1.29201	1.57076	1.21649	0.58173	-0.06794	0.29295		401.915	1.55656	1.60303	1.93597	0.66927	0.69212	0.40349		-3.085	0.98873	0.98961	0.98826	0.94976	0.94935	0.97163		-3.085	0.01971	0.01042	0.05027	0.00994
11.93	0.7082	1.4108	0.8035	0.5441	-0.0981	0.2618		11.93	-0.58447	-0.15908	-0.40773	-0.04214	-0.03248	-0.02952		11.93	1.29267	1.56988	1.21123	0.58624	-0.06562	0.29132		401.93	1.55795	1.60142	1.94335	0.67003	0.69288	0.40369		-3.07	0.9896	0.98863	0.992	0.95078	0.95036	0.97206		-3.07	0.01965	0.0113	0.05488	0.0071
11.945	0.709	1.4131	0.808	0.5414	-0.099	0.2627		11.945	-0.58463	-0.15909	-0.40788	-0.04214	-0.03249	-0.0295		11.945	1.29363	1.57219	1.21588	0.58354	-0.06651	0.2922		401.945	1.55724	1.60131	1.93833	0.6699	0.69275	0.40408		-3.055	0.98916	0.98857	0.98946	0.9506	0.95018	0.97296		-3.055	0.01864	0.00942	0.05291	0.00657
11.96	0.7044	1.4143	0.8084	0.5376	-0.0967	0.2631		11.96	-0.58479	-0.15911	-0.40803	-0.04215	-0.0325	-0.02947		11.96	1.28919	1.57341	1.21643	0.57975	-0.0642	0.29257		401.96	1.55543	1.59941	1.94121	0.66386	0.68671	0.40357		-3.04	0.98804	0.98741	0.99092	0.94255	0.9422	0.97179		-3.04	0.01992	0.01045	0.05382	0.00947
11.975	0.7046	1.4115	0.8096	0.5369	-0.0957	0.2605		11.975	-0.58495	-0.15912	-0.40817	-0.04215	-0.03251	-0.02944		11.975	1.28955	1.57062	1.21777	0.57905	-0.06319	0.28994		401.975	1.55293	1.5964	1.9382	0.66433	0.68717	0.40576		-3.025	0.98648	0.98559	0.98939	0.94317	0.94281	0.97681		-3.025	0.01902	0.00733	0.04898	0.01384
11.99	0.7083	1.4118	0.8053	0.5397	-0.0963	0.2637		11.99	-0.5851	-0.15914	-0.40832	-0.04215	-0.03253	-0.02941		11.99	1.2934	1.57094	1.21362	0.58185	-0.06377	0.29311		401.99	1.55832	1.60039	1.93988	0.66669	0.68954	0.40275		-3.01	0.98983	0.98801	0.99024	0.94633	0.94594	0.96992		-3.01	0.01919	0.00917	0.05426	0.00841
12.005	0.7079	1.4081	0.8068	0.5403	-0.094	0.2612		12.005	-0.58526	-0.15915	-0.40846	-0.04216	-0.03254	-0.02939		12.005	1.29316	1.56725	1.21526	0.58246	-0.06146	0.29059		402.005	1.55741	1.60268	1.94096	0.66816	0.691	0.40294		-2.995	0.98926	0.9894	0.99079	0.94828	0.94788	0.97036		-2.995	0.0182	0.01093	0.05018	0.01131
12.02	0.7075	1.4094	0.8058	0.5418	-0.0962	0.262		12.02	-0.58542	-0.15916	-0.40861	-0.04216	-0.03255	-0.02936		12.02	1.29292	1.56856	1.21441	0.58396	-0.06365	0.29136		402.02	1.5584	1.60228	1.94054	0.66532	0.68817	0.40133		-2.98	0.98988	0.98915	0.99058	0.9445	0.94413	0.96667		-2.98	0.01922	0.00998	0.05126	0.01051
12.035	0.7041	1.4123	0.8087	0.545	-0.0964	0.2623		12.035	-0.58557	-0.15918	-0.40876	-0.04217	-0.03257	-0.02933		12.035	1.28967	1.57148	1.21746	0.58717	-0.06383	0.29163		402.035	1.5575	1.59867	1.94092	0.66949	0.69233	0.40222		-2.965	0.98932	0.98696	0.99077	0.95006	0.94963	0.96871		-2.965	0.0206	0.00902	0.04509	0.01363
12.05	0.7068	1.4118	0.8057	0.5527	-0.0999	0.2609		12.05	-0.58573	-0.15919	-0.4089	-0.04217	-0.03258	-0.02931		12.05	1.29253	1.57099	1.2146	0.59487	-0.06732	0.29021		402.05	1.55819	1.60136	1.9397	0.67175	0.69459	0.40251		-2.95	0.98975	0.98859	0.99015	0.95308	0.95263	0.96938		-2.95	0.02063	0.00975	0.04707	0.01388
12.065	0.7079	1.4087	0.8095	0.548	-0.0957	0.2609		12.065	-0.58588	-0.15921	-0.40905	-0.04218	-0.03259	-0.02928		12.065	1.29378	1.56791	1.21855	0.59018	-0.06311	0.29018		402.065	1.55798	1.59755	1.94108	0.67402	0.69686	0.4014		-2.935	0.98962	0.98628	0.99085	0.9561	0.95562	0.96684		-2.935	0.02033	0.0091	0.05021	0.00998
12.08	0.7074	1.4109	0.8107	0.5466	-0.0954	0.2622		12.08	-0.58604	-0.15922	-0.40919	-0.04218	-0.0326	-0.02926		12.08	1.29344	1.57012	1.21989	0.58878	-0.0628	0.29146		402.08	1.55647	1.60044	1.94146	0.67298	0.69582	0.40359		-2.92	0.98868	0.98804	0.99104	0.95472	0.95425	0.97185		-2.92	0.02052	0.00989	0.05255	0.01126
12.095	0.7057	1.416	0.8122	0.5434	-0.0934	0.2625		12.095	-0.58619	-0.15923	-0.40934	-0.04219	-0.03262	-0.02924		12.095	1.29189	1.57523	1.22154	0.58559	-0.06078	0.29174		402.095	1.55687	1.60064	1.94474	0.67405	0.69689	0.40388		-2.905	0.98893	0.98815	0.99271	0.95614	0.95566	0.97252		-2.905	0.01942	0.01076	0.05535	0.01019
12.11	0.7002	1.4144	0.8114	0.5412	-0.0935	0.2622		12.11	-0.58634	-0.15924	-0.40948	-0.04219	-0.03263	-0.02921		12.11	1.28654	1.57364	1.22088	0.58339	-0.06087	0.29141		402.11	1.55766	1.59933	1.94472	0.67391	0.69675	0.40337		-2.89	0.98942	0.98736	0.9927	0.95596	0.95548	0.97135		-2.89	0.0192	0.0113	0.05149	0.01314
12.125	0.7019	1.4118	0.8112	0.5486	-0.0952	0.2629		12.125	-0.5865	-0.15926	-0.40963	-0.0422	-0.03264	-0.02919		12.125	1.2884	1.57106	1.22083	0.5908	-0.06256	0.29209		402.125	1.55935	1.59722	1.9434	0.66718	0.69001	0.40346		-2.875	0.99047	0.98608	0.99203	0.94698	0.94657	0.97156		-2.875	0.02087	0.01097	0.05256	0.00893
12.14	0.7047	1.4125	0.8104	0.5444	-0.0975	0.2644		12.14	-0.58665	-0.15927	-0.40977	-0.0422	-0.03266	-0.02917		12.14	1.29135	1.57177	1.22017	0.5866	-0.06484	0.29357		402.14	1.55404	1.59941	1.93969	0.66394	0.68678	0.40525		-2.86	0.98717	0.98741	0.99014	0.94266	0.94229	0.97566		-2.86	0.02109	0.01151	0.04798	0.00739
12.155	0.7024	1.4141	0.8097	0.5414	-0.1006	0.2609		12.155	-0.5868	-0.15928	-0.40992	-0.04221	-0.03267	-0.02915		12.155	1.2892	1.57338	1.21962	0.58361	-0.06793	0.29005		402.155	1.55904	1.5961	1.93627	0.66391	0.68674	0.40334		-2.845	0.99027	0.98541	0.98841	0.94261	0.94224	0.97129		-2.845	0.02227	0.01377	0.04728	0.0155
12.17	0.7032	1.4069	0.8122	0.5435	-0.0961	0.2604		12.17	-0.58696	-0.15929	-0.41006	-0.04221	-0.03268	-0.02913		12.17	1.29016	1.56619	1.22226	0.58571	-0.06342	0.28953		402.17	1.55853	1.5998	1.93965	0.66327	0.68611	0.40424		-2.83	0.98996	0.98765	0.99012	0.94177	0.9414	0.97332		-2.83	0.0201	0.01341	0.05586	0.00747
12.185	0.7032	1.4098	0.8148	0.5486	-0.0971	0.2615		12.185	-0.58711	-0.1593	-0.4102	-0.04222	-0.03269	-0.0291		12.185	1.29031	1.5691	1.225	0.59082	-0.06441	0.2906		402.185	1.55582	1.59699	1.93733	0.66994	0.69277	0.40523		-2.815	0.98828	0.98594	0.98895	0.95066	0.95022	0.97559		-2.815	0.01996	0.0132	0.05097	0.00965
12.2	0.7027	1.4126	0.8147	0.5427	-0.0976	0.2623		12.2	-0.58726	-0.15931	-0.41035	-0.04222	-0.03271	-0.02908		12.2	1.28996	1.57191	1.22505	0.58492	-0.06489	0.29138		402.2	1.55591	1.59658	1.93851	0.67	0.69283	0.40462		-2.8	0.98833	0.9857	0.98955	0.95075	0.9503	0.9742		-2.8	0.02045	0.01185	0.05353	0.0076
12.215	0.7002	1.4115	0.8105	0.5421	-0.0947	0.2619		12.215	-0.58741	-0.15932	-0.41049	-0.04223	-0.03272	-0.02906		12.215	1.28761	1.57082	1.22099	0.58433	-0.06198	0.29096		402.215	1.55081	1.59837	1.93949	0.66827	0.6911	0.40301		-2.785	0.98516	0.98678	0.99004	0.94843	0.948	0.97051		-2.785	0.01915	0.01206	0.05607	0.00615
12.23	0.7024	1.4132	0.8133	0.5437	-0.0973	0.2645		12.23	-0.58756	-0.15933	-0.41064	-0.04223	-0.03273	-0.02904		12.23	1.28996	1.57253	1.22394	0.58593	-0.06457	0.29354		402.23	1.558	1.59936	1.94387	0.66293	0.68576	0.4027		-2.77	0.98963	0.98738	0.99226	0.94131	0.94094	0.9698		-2.77	0.01885	0.01296	0.05172	0.00692
12.245	0.7025	1.4154	0.8115	0.544	-0.0981	0.2638		12.245	-0.58771	-0.15935	-0.41078	-0.04224	-0.03275	-0.02902		12.245	1.29021	1.57475	1.22228	0.58624	-0.06535	0.29282		402.245	1.55709	1.59996	1.93995	0.6646	0.68742	0.40409		-2.755	0.98906	0.98774	0.99028	0.94354	0.94315	0.97299		-2.755	0.02019	0.01424	0.05316	0.00672
12.26	0.7003	1.4131	0.8088	0.5424	-0.0986	0.2619		12.26	-0.58786	-0.15936	-0.41092	-0.04224	-0.03276	-0.02901		12.26	1.28816	1.57246	1.21972	0.58464	-0.06584	0.29091		402.26	1.55598	1.60265	1.94133	0.66186	0.68469	0.40118		-2.74	0.98838	0.98938	0.99098	0.93989	0.93953	0.96633		-2.74	0.02031	0.01389	0.0465	0.00882
12.275	0.7033	1.4081	0.8071	0.5482	-0.1007	0.2643		12.275	-0.58801	-0.15936	-0.41107	-0.04225	-0.03277	-0.02899		12.275	1.29131	1.56746	1.21817	0.59045	-0.06793	0.29329		402.275	1.55457	1.59894	1.94001	0.66463	0.68745	0.40187		-2.725	0.9875	0.98713	0.99031	0.94358	0.94318	0.96791		-2.725	0.0196	0.01302	0.0538	0.00669
12.29	0.7056	1.4115	0.8119	0.5419	-0.0983	0.2634		12.29	-0.58816	-0.15937	-0.41121	-0.04225	-0.03279	-0.02897		12.29	1.29376	1.57087	1.22311	0.58415	-0.06551	0.29237		402.29	1.55157	1.60063	1.94199	0.6643	0.68712	0.40096		-2.71	0.98564	0.98815	0.99131	0.94313	0.94274	0.96583		-2.71	0.02177	0.01108	0.04802	0.01018
12.305	0.7056	1.4104	0.8108	0.541	-0.0986	0.2641		12.305	-0.5883	-0.15938	-0.41135	-0.04226	-0.0328	-0.02895		12.305	1.2939	1.56978	1.22215	0.58326	-0.0658	0.29305		402.305	1.55326	1.59933	1.94137	0.66376	0.68658	0.40255		-2.695	0.98669	0.98736	0.991	0.94241	0.94203	0.96947		-2.695	0.01926	0.0121	0.04885	0.00946
12.32	0.7041	1.4079	0.8096	0.5431	-0.0992	0.2637		12.32	-0.58845	-0.15939	-0.41149	-0.04226	-0.03281	-0.02894		12.32	1.29255	1.56729	1.22109	0.58536	-0.06639	0.29264		402.32	1.55415	1.59992	1.94185	0.66423	0.68704	0.40154		-2.68	0.98724	0.98772	0.99124	0.94304	0.94264	0.96716		-2.68	0.0192	0.01264	0.048	0.00881
12.335	0.7046	1.4112	0.8096	0.5435	-0.0996	0.2631		12.335	-0.5886	-0.1594	-0.41164	-0.04227	-0.03283	-0.02892		12.335	1.2932	1.5706	1.22124	0.58577	-0.06677	0.29202		402.335	1.55254	1.59991	1.94344	0.66149	0.68431	0.40233		-2.665	0.98624	0.98771	0.99204	0.93939	0.93902	0.96897		-2.665	0.01884	0.0112	0.04758	0.01269
12.35	0.7025	1.4148	0.808	0.5481	-0.0994	0.2636		12.35	-0.58875	-0.15941	-0.41178	-0.04227	-0.03284	-0.0289		12.35	1.29125	1.57421	1.21978	0.59037	-0.06656	0.2925		402.35	1.55534	1.6038	1.93962	0.66656	0.68937	0.40662		-2.65	0.98798	0.99007	0.99011	0.94614	0.94572	0.97879		-2.65	0.01994	0.01097	0.05116	0.00689
12.365	0.7045	1.4121	0.8101	0.539	-0.0963	0.2644		12.365	-0.58889	-0.15942	-0.41192	-0.04228	-0.03285	-0.02889		12.365	1.29339	1.57152	1.22202	0.58128	-0.06345	0.29329		402.365	1.55773	1.60299	1.9404	0.65902	0.68184	0.40331		-2.635	0.98946	0.98958	0.9905	0.93609	0.93575	0.97121		-2.635	0.01791	0.01036	0.04974	0.00822
12.38	0.7074	1.4137	0.8085	0.5369	-0.0959	0.2658		12.38	-0.58904	-0.15943	-0.41206	-0.04228	-0.03287	-0.02887		12.38	1.29644	1.57313	1.22056	0.57918	-0.06303	0.29467		402.38	1.55602	1.60179	1.94468	0.66339	0.6862	0.4001		-2.62	0.9884	0.98885	0.99267	0.94191	0.94153	0.96387		-2.62	0.02067	0.0122	0.05804	0.00627
12.395	0.7056	1.4107	0.8102	0.5431	-0.0974	0.2632		12.395	-0.58919	-0.15943	-0.41221	-0.04229	-0.03288	-0.02886		12.395	1.29479	1.57013	1.22241	0.58539	-0.06452	0.29206		402.395	1.55961	1.60138	1.94526	0.66265	0.68546	0.40099		-2.605	0.99063	0.9886	0.99297	0.94093	0.94055	0.96591		-2.605	0.02021	0.01125	0.05462	0.00625
12.41	0.7044	1.4133	0.8086	0.539	-0.0987	0.2634		12.41	-0.58933	-0.15944	-0.41235	-0.04229	-0.03289	-0.02884		12.41	1.29373	1.57274	1.22095	0.58129	-0.06581	0.29224		402.41	1.5611	1.60537	1.94084	0.66142	0.68423	0.40199		-2.59	0.99156	0.99102	0.99073	0.93929	0.93892	0.96817		-2.59	0.02082	0.01282	0.05336	0.00755
12.425	0.7007	1.4076	0.8075	0.5376	-0.0973	0.2629		12.425	-0.58948	-0.15945	-0.41249	-0.0423	-0.03291	-0.02883		12.425	1.29018	1.56705	1.21999	0.5799	-0.06439	0.29173		402.425	1.5577	1.60456	1.94002	0.66208	0.68489	0.40258		-2.575	0.98944	0.99053	0.99031	0.94017	0.93979	0.96953		-2.575	0.02021	0.01317	0.05324	0.00877
12.44	0.7043	1.408	0.8113	0.5419	-0.0958	0.262		12.44	-0.58962	-0.15946	-0.41263	-0.0423	-0.03292	-0.02882		12.44	1.29392	1.56746	1.22393	0.5842	-0.06288	0.29082		402.44	1.55749	1.59755	1.9414	0.66345	0.68626	0.40377		-2.56	0.98931	0.98629	0.99101	0.942	0.9416	0.97225		-2.56	0.02046	0.01268	0.04789	0.0093
12.455	0.7036	1.4091	0.8103	0.5358	-0.0958	0.2615		12.455	-0.58977	-0.15946	-0.41277	-0.04231	-0.03294	-0.0288		12.455	1.29337	1.56856	1.22307	0.57811	-0.06286	0.2903		402.455	1.56078	1.59965	1.94488	0.66121	0.68402	0.40166		-2.545	0.99136	0.98755	0.99278	0.93901	0.93864	0.96742		-2.545	0.01961	0.01308	0.0514	0.01029
12.47	0.698	1.405	0.8122	0.5377	-0.0966	0.261		12.47	-0.58991	-0.15947	-0.41291	-0.04231	-0.03295	-0.02879		12.47	1.28791	1.56447	1.22511	0.58001	-0.06365	0.28979		402.47	1.55927	1.59924	1.94606	0.66288	0.68568	0.40205		-2.53	0.99042	0.98731	0.99338	0.94123	0.94084	0.96832		-2.53	0.01894	0.01322	0.05107	0.0092
12.485	0.6992	1.4062	0.8103	0.5415	-0.0981	0.2635		12.485	-0.59005	-0.15947	-0.41306	-0.04232	-0.03296	-0.02878		12.485	1.28925	1.56567	1.22336	0.58382	-0.06514	0.29228		402.485	1.55807	1.59863	1.94764	0.66514	0.68795	0.40284		-2.515	0.98967	0.98694	0.99418	0.94426	0.94384	0.97013		-2.515	0.01968	0.01135	0.05449	0.00793
12.5	0.7021	1.4084	0.8077	0.5423	-0.1001	0.2633		12.5	-0.5902	-0.15948	-0.4132	-0.04233	-0.03298	-0.02877		12.5	1.2923	1.56788	1.2209	0.58463	-0.06712	0.29207		402.5	1.55656	1.60182	1.94532	0.66521	0.68801	0.40483		-2.5	0.98873	0.98887	0.993	0.94434	0.94392	0.97468		-2.5	0.02017	0.01112	0.04744	0.01078
12.515	0.702	1.4079	0.8113	0.5385	-0.1006	0.2662		12.515	-0.59034	-0.15949	-0.41334	-0.04233	-0.03299	-0.02876		12.515	1.29234	1.56739	1.22464	0.58083	-0.06761	0.29496		402.515	1.55665	1.60061	1.9452	0.66587	0.68867	0.40352		-2.485	0.98879	0.98814	0.99294	0.94523	0.9448	0.97169		-2.485	0.02005	0.0133	0.061	0.00728
12.53	0.7018	1.4101	0.8101	0.5429	-0.0971	0.2646		12.53	-0.59048	-0.15949	-0.41348	-0.04234	-0.033	-0.02875		12.53	1.29228	1.56959	1.22358	0.58524	-0.0641	0.29335		402.53	1.55874	1.60411	1.94429	0.66104	0.68384	0.40371		-2.47	0.99009	0.99026	0.99247	0.93878	0.9384	0.97212		-2.47	0.01897	0.01315	0.05978	0.00639
12.545	0.6987	1.4101	0.8128	0.5415	-0.0985	0.2648		12.545	-0.59062	-0.1595	-0.41362	-0.04234	-0.03302	-0.02874		12.545	1.28932	1.5696	1.22642	0.58384	-0.06548	0.29354		402.545	1.55944	1.5983	1.94377	0.6638	0.6866	0.4062		-2.455	0.99052	0.98674	0.99221	0.94247	0.94206	0.97782		-2.455	0.01945	0.0116	0.05233	0.01092
12.56	0.6963	1.4107	0.8088	0.5395	-0.0999	0.2637		12.56	-0.59076	-0.1595	-0.41376	-0.04235	-0.03303	-0.02873		12.56	1.28706	1.5702	1.22256	0.58185	-0.06687	0.29243		402.56	1.56023	1.60329	1.94245	0.65957	0.68237	0.40479		-2.44	0.99101	0.98976	0.99154	0.93682	0.93645	0.9746		-2.44	0.01912	0.01087	0.05635	0.0121
12.575	0.7003	1.4096	0.8106	0.5471	-0.0994	0.2622		12.575	-0.59091	-0.15951	-0.4139	-0.04235	-0.03305	-0.02872		12.575	1.29121	1.56911	1.2245	0.58945	-0.06635	0.29092		402.575	1.55862	1.60398	1.94753	0.66103	0.68383	0.40468		-2.425	0.99001	0.99018	0.99412	0.93877	0.93839	0.97435		-2.425	0.01875	0.01241	0.05935	0.00687
12.59	0.6983	1.4139	0.8092	0.5453	-0.0978	0.2617		12.59	-0.59105	-0.15951	-0.41404	-0.04236	-0.03306	-0.02871		12.59	1.28935	1.57341	1.22324	0.58766	-0.06474	0.29041		402.59	1.55731	1.60177	1.94781	0.6619	0.68469	0.40367		-2.41	0.9892	0.98884	0.99426	0.93993	0.93953	0.97203		-2.41	0.01826	0.01262	0.0568	0.00847
12.605	0.6975	1.4099	0.8111	0.5458	-0.0958	0.2629		12.605	-0.59119	-0.15952	-0.41418	-0.04236	-0.03307	-0.0287		12.605	1.28869	1.56942	1.22528	0.58816	-0.06273	0.2916		402.605	1.5561	1.60497	1.94519	0.66096	0.68376	0.40316		-2.395	0.98845	0.99078	0.99293	0.93868	0.93829	0.97087		-2.395	0.01894	0.01127	0.05551	0.01402
12.62	0.7018	1.4117	0.8097	0.5406	-0.1002	0.2639		12.62	-0.59133	-0.15952	-0.41432	-0.04237	-0.03309	-0.02869		12.62	1.29313	1.57122	1.22402	0.58297	-0.06711	0.29259		402.62	1.5548	1.60846	1.94437	0.66713	0.68992	0.40065		-2.38	0.98764	0.9929	0.99252	0.94691	0.94645	0.96512		-2.38	0.01899	0.01278	0.05655	0.0129
12.635	0.7001	1.4118	0.8093	0.5429	-0.0989	0.2626		12.635	-0.59147	-0.15952	-0.41446	-0.04238	-0.0331	-0.02868		12.635	1.29157	1.57132	1.22376	0.58528	-0.0658	0.29128		402.635	1.55389	1.60305	1.94315	0.66139	0.68418	0.40334		-2.365	0.98708	0.98962	0.9919	0.93925	0.93886	0.97128		-2.365	0.0184	0.01386	0.05298	0.01352
12.65	0.7003	1.409	0.8124	0.5417	-0.0999	0.2673		12.65	-0.59161	-0.15953	-0.4146	-0.04238	-0.03312	-0.02868		12.65	1.29191	1.56853	1.227	0.58408	-0.06678	0.29598		402.65	1.55368	1.59984	1.94383	0.66286	0.68565	0.40383		-2.35	0.98695	0.98767	0.99224	0.94121	0.9408	0.97241		-2.35	0.01686	0.01134	0.05615	0.01089
12.665	0.7019	1.4077	0.8088	0.5456	-0.1009	0.2637		12.665	-0.59174	-0.15953	-0.41474	-0.04239	-0.03313	-0.02867		12.665	1.29364	1.56723	1.22354	0.58799	-0.06777	0.29237		402.665	1.55747	1.59903	1.94211	0.66432	0.68711	0.40303		-2.335	0.9893	0.98718	0.99137	0.94316	0.94273	0.97055		-2.335	0.01827	0.01259	0.06172	0.00823
12.68	0.7026	1.4095	0.8108	0.5389	-0.1017	0.2649		12.68	-0.59188	-0.15953	-0.41488	-0.04239	-0.03315	-0.02866		12.68	1.29448	1.56903	1.22568	0.58129	-0.06855	0.29356		402.68	1.55866	1.60303	1.94259	0.66319	0.68598	0.40202		-2.32	0.99004	0.9896	0.99162	0.94165	0.94123	0.96824		-2.32	0.01972	0.01452	0.06197	0.00791
12.695	0.6994	1.4071	0.8104	0.5398	-0.1006	0.2636		12.695	-0.59202	-0.15954	-0.41502	-0.0424	-0.03316	-0.02866		12.695	1.29142	1.56664	1.22542	0.5822	-0.06744	0.29226		402.695	1.55796	1.60062	1.94287	0.66645	0.68924	0.40231		-2.305	0.9896	0.98814	0.99176	0.946	0.94555	0.96891		-2.305	0.01788	0.01338	0.05819	0.00935
12.71	0.6966	1.4065	0.8089	0.5367	-0.1001	0.2634		12.71	-0.59216	-0.15954	-0.41516	-0.0424	-0.03317	-0.02865		12.71	1.28876	1.56604	1.22406	0.5791	-0.06693	0.29205		402.71	1.55655	1.60021	1.94215	0.66472	0.6875	0.4031		-2.29	0.98873	0.9879	0.99139	0.94369	0.94325	0.97072		-2.29	0.01898	0.01335	0.05932	0.00685
12.725	0.6961	1.4078	0.8106	0.5442	-0.1011	0.2622		12.725	-0.5923	-0.15954	-0.4153	-0.04241	-0.03319	-0.02865		12.725	1.2884	1.56734	1.2259	0.58661	-0.06791	0.29085		402.725	1.55734	1.599	1.94213	0.66198	0.68477	0.40419		-2.275	0.98922	0.98716	0.99138	0.94004	0.93963	0.97321		-2.275	0.02022	0.01292	0.05591	0.00827
12.74	0.6992	1.4077	0.8116	0.5415	-0.099	0.2641		12.74	-0.59243	-0.15954	-0.41543	-0.04242	-0.0332	-0.02864		12.74	1.29163	1.56724	1.22703	0.58392	-0.0658	0.29274		402.74	1.55933	1.59859	1.94271	0.66614	0.68893	0.40438		-2.26	0.99046	0.98692	0.99168	0.9456	0.94514	0.97365		-2.26	0.0197	0.01406	0.05665	0.01019
12.755	0.6995	1.4075	0.8146	0.5409	-0.0974	0.265		12.755	-0.59257	-0.15955	-0.41557	-0.04242	-0.03322	-0.02864		12.755	1.29207	1.56705	1.23017	0.58332	-0.06418	0.29364		402.755	1.55433	1.59888	1.94239	0.66361	0.68639	0.40507		-2.245	0.98735	0.98709	0.99152	0.94221	0.94178	0.97523		-2.245	0.02006	0.01317	0.06133	0.00618
12.77	0.697	1.4053	0.8123	0.543	-0.0981	0.2631		12.77	-0.59271	-0.15955	-0.41571	-0.04243	-0.03323	-0.02863		12.77	1.28971	1.56485	1.22801	0.58543	-0.06487	0.29173		402.77	1.55522	1.59848	1.94128	0.66417	0.68696	0.40456		-2.23	0.9879	0.98685	0.99095	0.94297	0.94253	0.97406		-2.23	0.0196	0.01421	0.05523	0.01192
12.785	0.6933	1.4045	0.8133	0.5437	-0.1	0.2636		12.785	-0.59284	-0.15955	-0.41585	-0.04243	-0.03325	-0.02863		12.785	1.28614	1.56405	1.22915	0.58613	-0.06675	0.29223		402.785	1.55641	1.59957	1.94746	0.66494	0.68772	0.40245		-2.215	0.98864	0.98751	0.99408	0.94399	0.94354	0.96924		-2.215	0.01822	0.01359	0.05476	0.01047
12.8	0.6976	1.4061	0.811	0.5446	-0.1014	0.2637		12.8	-0.59298	-0.15955	-0.41599	-0.04244	-0.03326	-0.02863		12.8	1.29058	1.56565	1.22699	0.58704	-0.06814	0.29233		402.8	1.555	1.59886	1.94704	0.6631	0.68588	0.40094		-2.2	0.98777	0.98708	0.99387	0.94154	0.94111	0.96578		-2.2	0.01796	0.01115	0.05365	0.00835
12.815	0.6932	1.4049	0.8124	0.5448	-0.1	0.2609		12.815	-0.59311	-0.15955	-0.41613	-0.04245	-0.03328	-0.02863		12.815	1.28631	1.56445	1.22853	0.58725	-0.06672	0.28953		402.815	1.55209	1.59855	1.94462	0.66357	0.68635	0.40153		-2.185	0.98596	0.98689	0.99264	0.94216	0.94172	0.96713		-2.185	0.01796	0.01089	0.05784	0.00791
12.83	0.6933	1.4021	0.8121	0.5472	-0.0985	0.2606		12.83	-0.59325	-0.15955	-0.41626	-0.04245	-0.03329	-0.02862		12.83	1.28655	1.56165	1.22836	0.58965	-0.06521	0.28922		402.83	1.55219	1.59724	1.949	0.66473	0.68751	0.40152		-2.17	0.98602	0.9861	0.99486	0.94371	0.94326	0.96711		-2.17	0.01965	0.01326	0.05588	0.00913
12.845	0.6933	1.4003	0.8076	0.5412	-0.0992	0.2595		12.845	-0.59338	-0.15955	-0.4164	-0.04246	-0.03331	-0.02862		12.845	1.28668	1.55985	1.224	0.58366	-0.06589	0.28812		402.845	1.55468	1.59604	1.95018	0.6645	0.68728	0.40331		-2.155	0.98757	0.98537	0.99546	0.9434	0.94295	0.97121		-2.155	0.02011	0.01163	0.05614	0.00782
12.86	0.6941	1.4044	0.8105	0.5458	-0.0974	0.2597		12.86	-0.59351	-0.15955	-0.41654	-0.04246	-0.03332	-0.02862		12.86	1.28761	1.56395	1.22704	0.58826	-0.06408	0.28832		402.86	1.55227	1.59813	1.94816	0.66096	0.68374	0.4037		-2.14	0.98607	0.98663	0.99444	0.93868	0.93827	0.9721		-2.14	0.02014	0.01239	0.0562	0.00641
12.875	0.6959	1.4039	0.8083	0.5405	-0.1003	0.2601		12.875	-0.59365	-0.15955	-0.41668	-0.04247	-0.03334	-0.02862		12.875	1.28955	1.56345	1.22498	0.58297	-0.06696	0.28872		402.875	1.55346	1.59942	1.95044	0.65983	0.6826	0.40519		-2.125	0.98681	0.98742	0.99559	0.93717	0.93677	0.97552		-2.125	0.01875	0.01209	0.05887	0.01004
12.89	0.6965	1.4063	0.8114	0.5434	-0.1025	0.2601		12.89	-0.59378	-0.15955	-0.41681	-0.04248	-0.03335	-0.02862		12.89	1.29028	1.56585	1.22821	0.58588	-0.06915	0.28872		402.89	1.55275	1.59911	1.95172	0.66209	0.68487	0.40368		-2.11	0.98637	0.98723	0.99624	0.94019	0.93976	0.97206		-2.11	0.01871	0.01048	0.05073	0.01456
12.905	0.6964	1.4044	0.8085	0.5465	-0.1022	0.2619		12.905	-0.59391	-0.15955	-0.41695	-0.04248	-0.03337	-0.02862		12.905	1.29031	1.56395	1.22545	0.58898	-0.06883	0.29052		402.905	1.55545	1.5972	1.9486	0.66046	0.68323	0.40527		-2.095	0.98804	0.98607	0.99466	0.93801	0.9376	0.9757		-2.095	0.0202	0.01158	0.05422	0.00925
12.92	0.6959	1.4053	0.8121	0.5482	-0.1002	0.2601		12.92	-0.59405	-0.15955	-0.41709	-0.04249	-0.03338	-0.02862		12.92	1.28995	1.56485	1.22919	0.59069	-0.06682	0.28872		402.92	1.55644	1.5955	1.94828	0.66102	0.68379	0.40356		-2.08	0.98866	0.98504	0.9945	0.93876	0.93834	0.97179		-2.08	0.01901	0.01085	0.06193	0.0096
12.935	0.6984	1.4067	0.8119	0.5434	-0.1041	0.2607		12.935	-0.59418	-0.15955	-0.41722	-0.0425	-0.0334	-0.02862		12.935	1.29258	1.56625	1.22912	0.5859	-0.0707	0.28932		402.935	1.55493	1.59499	1.94756	0.65799	0.68076	0.40215		-2.065	0.98772	0.98473	0.99413	0.93471	0.93433	0.96856		-2.065	0.01764	0.01065	0.06004	0.00767
12.95	0.6969	1.4075	0.8144	0.5451	-0.1061	0.2597		12.95	-0.59431	-0.15955	-0.41736	-0.0425	-0.03341	-0.02862		12.95	1.29121	1.56705	1.23176	0.5876	-0.07269	0.28832		402.95	1.55552	1.59768	1.94764	0.65985	0.68262	0.40085		-2.05	0.98809	0.98636	0.99418	0.9372	0.93679	0.96556		-2.05	0.01936	0.01017	0.05912	0.01382
12.965	0.695	1.4044	0.8118	0.544	-0.1015	0.2615		12.965	-0.59444	-0.15955	-0.4175	-0.04251	-0.03343	-0.02862		12.965	1.28944	1.56395	1.2293	0.58651	-0.06807	0.29012		402.965	1.55861	1.59787	1.94832	0.65892	0.68168	0.40314		-2.035	0.99001	0.98648	0.99452	0.93595	0.93555	0.97081		-2.035	0.01894	0.0098	0.05217	0.01255
12.98	0.6957	1.4049	0.8117	0.5453	-0.1035	0.2612		12.98	-0.59457	-0.15955	-0.41763	-0.04251	-0.03344	-0.02862		12.98	1.29027	1.56445	1.22933	0.58781	-0.07006	0.28982		402.98	1.55421	1.59586	1.9457	0.66258	0.68535	0.40403		-2.02	0.98728	0.98526	0.99319	0.94084	0.9404	0.97284		-2.02	0.01698	0.00927	0.06236	0.00626
12.995	0.696	1.4076	0.8084	0.5485	-0.1025	0.261		12.995	-0.5947	-0.15955	-0.41777	-0.04252	-0.03346	-0.02863		12.995	1.2907	1.56715	1.22617	0.59102	-0.06904	0.28963		402.995	1.5542	1.59785	1.94928	0.66035	0.68311	0.40362		-2.005	0.98727	0.98647	0.99501	0.93786	0.93744	0.97191		-2.005	0.01716	0.00906	0.06037	0.00724
13.01	0.6916	1.4098	0.8115	0.5519	-0.1031	0.2608		13.01	-0.59483	-0.15954	-0.41791	-0.04253	-0.03347	-0.02863		13.01	1.28643	1.56934	1.22941	0.59443	-0.06963	0.28943		403.01	1.55359	1.59815	1.94646	0.65871	0.68148	0.40351		-1.99	0.98689	0.98665	0.99358	0.93568	0.93528	0.97166		-1.99	0.01628	0.01098	0.05574	0.00895
13.025	0.6955	1.409	0.8098	0.5508	-0.1013	0.2585		13.025	-0.59496	-0.15954	-0.41804	-0.04253	-0.03349	-0.02863		13.025	1.29046	1.56854	1.22784	0.59333	-0.06781	0.28713		403.025	1.55418	1.59714	1.94454	0.65888	0.68164	0.4045		-1.975	0.98726	0.98603	0.99261	0.9359	0.93549	0.97392		-1.975	0.01849	0.00924	0.06186	0.00621
13.04	0.6933	1.4102	0.8104	0.5509	-0.0999	0.2594		13.04	-0.59509	-0.15954	-0.41818	-0.04254	-0.0335	-0.02864		13.04	1.28839	1.56974	1.22858	0.59344	-0.0664	0.28804		403.04	1.55448	1.59613	1.94742	0.65884	0.6816	0.40419		-1.96	0.98744	0.98542	0.99407	0.93585	0.93544	0.97322		-1.96	0.01757	0.01082	0.06451	0.00704
13.055	0.6961	1.4066	0.8068	0.5481	-0.1011	0.2595		13.055	-0.59522	-0.15954	-0.41831	-0.04255	-0.03352	-0.02864		13.055	1.29132	1.56614	1.22511	0.59065	-0.06758	0.28814		403.055	1.55367	1.59892	1.94961	0.66541	0.68817	0.40458		-1.945	0.98694	0.98712	0.99517	0.94461	0.94413	0.97411		-1.945	0.01859	0.00901	0.06579	0.0062
13.07	0.6934	1.4101	0.8035	0.5508	-0.1019	0.2613		13.07	-0.59535	-0.15953	-0.41845	-0.04255	-0.03353	-0.02864		13.07	1.28875	1.56963	1.22195	0.59335	-0.06837	0.28994		403.07	1.55656	1.59831	1.94439	0.66197	0.68473	0.40537		-1.93	0.98874	0.98675	0.99253	0.94003	0.93958	0.97592		-1.93	0.0191	0.00965	0.06195	0.00818
13.085	0.6903	1.4086	0.8091	0.5519	-0.1024	0.2596		13.085	-0.59548	-0.15953	-0.41859	-0.04256	-0.03355	-0.02865		13.085	1.28578	1.56813	1.22769	0.59446	-0.06885	0.28825		403.085	1.55675	1.5985	1.94587	0.66844	0.69119	0.40276		-1.915	0.98885	0.98686	0.99328	0.94865	0.94813	0.96995		-1.915	0.01666	0.01004	0.0543	0.00806
13.1	0.69	1.4114	0.8078	0.5496	-0.1016	0.2609		13.1	-0.59561	-0.15953	-0.41872	-0.04257	-0.03356	-0.02865		13.1	1.28561	1.57093	1.22652	0.59217	-0.06804	0.28955		403.1	1.55564	1.6006	1.94305	0.6646	0.68736	0.40445		-1.9	0.98817	0.98813	0.99185	0.94354	0.94306	0.97382		-1.9	0.02018	0.00986	0.05576	0.00979
13.115	0.6917	1.4139	0.8048	0.5499	-0.1021	0.262		13.115	-0.59574	-0.15953	-0.41886	-0.04257	-0.03358	-0.02866		13.115	1.28744	1.57343	1.22366	0.59247	-0.06852	0.29066		403.115	1.55994	1.59619	1.94983	0.66547	0.68822	0.40304		-1.885	0.99083	0.98546	0.99528	0.94469	0.9442	0.97059		-1.885	0.02127	0.00923	0.05988	0.00649
13.13	0.6894	1.412	0.8075	0.5476	-0.101	0.2608		13.13	-0.59586	-0.15952	-0.41899	-0.04258	-0.03359	-0.02867		13.13	1.28526	1.57152	1.22649	0.59018	-0.06741	0.28947		403.13	1.55713	1.59558	1.95251	0.66273	0.68548	0.40393		-1.87	0.98909	0.98509	0.99664	0.94104	0.94058	0.97263		-1.87	0.02071	0.01049	0.05926	0.00624
13.145	0.6945	1.4092	0.8073	0.548	-0.1014	0.2599		13.145	-0.59599	-0.15952	-0.41913	-0.04259	-0.03361	-0.02867		13.145	1.29049	1.56872	1.22643	0.59059	-0.06779	0.28857		403.145	1.55822	1.59627	1.95139	0.66479	0.68755	0.40352		-1.855	0.98977	0.98551	0.99607	0.9438	0.94331	0.97169		-1.855	0.01931	0.01095	0.05391	0.01044
13.16	0.6903	1.4107	0.8085	0.5512	-0.1001	0.2604		13.16	-0.59612	-0.15951	-0.41926	-0.04259	-0.03363	-0.02868		13.16	1.28642	1.57021	1.22776	0.59379	-0.06647	0.28908		403.16	1.56071	1.59826	1.95047	0.66216	0.68491	0.40381		-1.84	0.99131	0.98672	0.99561	0.94028	0.93982	0.97235		-1.84	0.0188	0.01124	0.06136	0.0063
13.175	0.6868	1.412	0.8087	0.5497	-0.0987	0.2615		13.175	-0.59624	-0.15951	-0.41939	-0.0426	-0.03364	-0.02869		13.175	1.28304	1.57151	1.22809	0.5923	-0.06506	0.29019		403.175	1.5587	1.59206	1.94965	0.66482	0.68757	0.4037		-1.825	0.99007	0.98295	0.99519	0.94384	0.94334	0.9721		-1.825	0.01793	0.01328	0.05374	0.00728
13.19	0.6896	1.412	0.8086	0.5512	-0.099	0.2618		13.19	-0.59637	-0.1595	-0.41953	-0.04261	-0.03366	-0.02869		13.19	1.28597	1.5715	1.22813	0.59381	-0.06534	0.29049		403.19	1.5573	1.59385	1.95163	0.66299	0.68574	0.40339		-1.81	0.98919	0.98404	0.9962	0.94139	0.94091	0.9714		-1.81	0.0192	0.01143	0.05666	0.00655
13.205	0.6899	1.4106	0.8066	0.5487	-0.0987	0.2611		13.205	-0.59649	-0.1595	-0.41966	-0.04261	-0.03367	-0.0287		13.205	1.28639	1.5701	1.22626	0.59131	-0.06503	0.2898		403.205	1.55509	1.59474	1.95471	0.66305	0.6858	0.40618		-1.795	0.98782	0.98458	0.99776	0.94147	0.941	0.97778		-1.795	0.01885	0.01021	0.0528	0.00638
13.22	0.6923	1.4112	0.8091	0.55	-0.0996	0.261		13.22	-0.59662	-0.1595	-0.4198	-0.04262	-0.03369	-0.02871		13.22	1.28892	1.5707	1.2289	0.59262	-0.06591	0.28971		403.22	1.55548	1.59693	1.95139	0.66712	0.68986	0.40357		-1.78	0.98806	0.98591	0.99607	0.9469	0.94637	0.97181		-1.78	0.0175	0.0123	0.04991	0.0077
13.235	0.6916	1.4074	0.8103	0.5456	-0.1019	0.2594		13.235	-0.59674	-0.15949	-0.41993	-0.04263	-0.0337	-0.02872		13.235	1.28834	1.56689	1.23023	0.58823	-0.0682	0.28812		403.235	1.55557	1.59702	1.94777	0.66218	0.68493	0.40256		-1.765	0.98812	0.98596	0.99424	0.94031	0.93984	0.9695		-1.765	0.01781	0.0125	0.05142	0.0074
13.25	0.6907	1.4081	0.8076	0.5482	-0.1035	0.2597		13.25	-0.59687	-0.15948	-0.42007	-0.04264	-0.03372	-0.02873		13.25	1.28757	1.56758	1.22767	0.59084	-0.06978	0.28843		403.25	1.55876	1.59901	1.94665	0.66485	0.68759	0.40105		-1.75	0.9901	0.98717	0.99367	0.94387	0.94337	0.96604		-1.75	0.01614	0.01321	0.05526	0.0077
13.265	0.6871	1.4092	0.8074	0.5543	-0.1028	0.2606		13.265	-0.59699	-0.15948	-0.4202	-0.04264	-0.03374	-0.02874		13.265	1.28409	1.56868	1.2276	0.59694	-0.06906	0.28934		403.265	1.55986	1.59921	1.94913	0.66801	0.69075	0.40285		-1.735	0.99078	0.98729	0.99493	0.94809	0.94755	0.97014		-1.735	0.01636	0.01105	0.05499	0.00716
13.28	0.6911	1.4079	0.8068	0.5538	-0.1013	0.2614		13.28	-0.59712	-0.15947	-0.42033	-0.04265	-0.03375	-0.02875		13.28	1.28822	1.56737	1.22713	0.59645	-0.06755	0.29015		403.28	1.55785	1.597	1.94951	0.66418	0.68692	0.40214		-1.72	0.98953	0.98595	0.99512	0.94297	0.94248	0.96852		-1.72	0.01682	0.0111	0.05336	0.00638
13.295	0.6903	1.4095	0.8099	0.5492	-0.1001	0.2615		13.295	-0.59724	-0.15947	-0.42047	-0.04266	-0.03377	-0.02876		13.295	1.28754	1.56897	1.23037	0.59186	-0.06633	0.29026		403.295	1.55844	1.59829	1.95139	0.66634	0.68908	0.40053		-1.705	0.9899	0.98673	0.99608	0.94586	0.94534	0.96483		-1.705	0.01735	0.01315	0.05593	0.00627
13.31	0.6884	1.4098	0.806	0.5515	-0.0995	0.2597		13.31	-0.59736	-0.15946	-0.4206	-0.04266	-0.03378	-0.02877		13.31	1.28576	1.56926	1.2266	0.59416	-0.06572	0.28847		403.31	1.56073	1.59568	1.95337	0.66841	0.69114	0.40332		-1.69	0.99132	0.98515	0.99708	0.94862	0.94807	0.97122		-1.69	0.01824	0.01061	0.04505	0.01096
13.325	0.6899	1.4108	0.8051	0.5509	-0.1007	0.2594		13.325	-0.59749	-0.15946	-0.42073	-0.04267	-0.0338	-0.02878		13.325	1.28739	1.57026	1.22583	0.59357	-0.0669	0.28818		403.325	1.56312	1.59527	1.94985	0.66497	0.68771	0.40351		-1.675	0.99281	0.9849	0.9953	0.94403	0.94352	0.97166		-1.675	0.01782	0.01265	0.05647	0.00643
13.34	0.689	1.4104	0.8095	0.5482	-0.1001	0.259		13.34	-0.59761	-0.15945	-0.42087	-0.04268	-0.03382	-0.02879		13.34	1.28661	1.56985	1.23037	0.59088	-0.06628	0.28779		403.34	1.55731	1.59626	1.95023	0.66224	0.68497	0.4027		-1.66	0.9892	0.9855	0.99549	0.94038	0.9399	0.9698		-1.66	0.01858	0.01214	0.05459	0.0075
13.355	0.6899	1.4143	0.8097	0.5506	-0.0989	0.2604		13.355	-0.59773	-0.15944	-0.421	-0.04269	-0.03383	-0.0288		13.355	1.28763	1.57374	1.2307	0.59329	-0.06507	0.2892		403.355	1.55791	1.59786	1.95131	0.6641	0.68684	0.40099		-1.645	0.98957	0.98647	0.99604	0.94287	0.94237	0.96589		-1.645	0.01966	0.00969	0.05484	0.0075
13.37	0.6916	1.4144	0.8103	0.5482	-0.1005	0.2595		13.37	-0.59785	-0.15943	-0.42113	-0.04269	-0.03385	-0.02882		13.37	1.28945	1.57383	1.23143	0.59089	-0.06665	0.28832		403.37	1.5627	1.59815	1.94879	0.66367	0.6864	0.40158		-1.63	0.99255	0.98665	0.99476	0.94229	0.94179	0.96724		-1.63	0.01808	0.01288	0.05451	0.00639
13.385	0.6847	1.4139	0.8075	0.5485	-0.1023	0.2562		13.385	-0.59798	-0.15943	-0.42126	-0.0427	-0.03387	-0.02883		13.385	1.28268	1.57333	1.22876	0.5912	-0.06843	0.28503		403.385	1.55729	1.59884	1.95057	0.66673	0.68946	0.40017		-1.615	0.98919	0.98707	0.99566	0.94638	0.94584	0.96401		-1.615	0.01859	0.01049	0.05476	0.00672
13.4	0.6855	1.4154	0.8038	0.5496	-0.1037	0.2576		13.4	-0.5981	-0.15942	-0.4214	-0.04271	-0.03388	-0.02884		13.4	1.2836	1.57482	1.2252	0.59231	-0.06982	0.28644		403.4	1.55698	1.60073	1.94955	0.66549	0.68823	0.40256		-1.6	0.989	0.98821	0.99514	0.94473	0.94421	0.96949		-1.6	0.0179	0.01089	0.05697	0.00635
13.415	0.6816	1.4136	0.8076	0.5516	-0.1029	0.257		13.415	-0.59822	-0.15941	-0.42153	-0.04272	-0.0339	-0.02885		13.415	1.27982	1.57301	1.22913	0.59432	-0.069	0.28585		403.415	1.55767	1.59992	1.95033	0.66276	0.68549	0.40205		-1.585	0.98943	0.98772	0.99554	0.94108	0.94058	0.96832		-1.585	0.01812	0.0116	0.05677	0.00636
13.43	0.6844	1.4129	0.8097	0.5495	-0.1012	0.2575		13.43	-0.59834	-0.1594	-0.42166	-0.04272	-0.03391	-0.02887		13.43	1.28274	1.5723	1.23136	0.59222	-0.06729	0.28637		403.43	1.55967	1.59681	1.95631	0.66422	0.68695	0.40064		-1.57	0.99066	0.98584	0.99857	0.94303	0.94252	0.96509		-1.57	0.01756	0.01139	0.05382	0.00635
13.445	0.6842	1.4137	0.8103	0.5486	-0.1023	0.2594		13.445	-0.59846	-0.1594	-0.42179	-0.04273	-0.03393	-0.02888		13.445	1.28266	1.5731	1.23209	0.59133	-0.06837	0.28828		403.445	1.56086	1.59361	1.9564	0.66459	0.68732	0.40173		-1.555	0.9914	0.98389	0.99861	0.94352	0.943	0.96759		-1.555	0.01679	0.01206	0.05817	0.00651
13.46	0.684	1.4124	0.8093	0.5518	-0.0999	0.26		13.46	-0.59858	-0.15939	-0.42192	-0.04274	-0.03395	-0.0289		13.46	1.28258	1.57179	1.23122	0.59454	-0.06595	0.2889		403.46	1.56075	1.5975	1.95048	0.66195	0.68468	0.40142		-1.54	0.99134	0.98625	0.99561	0.94	0.93951	0.96688		-1.54	0.01816	0.01374	0.05577	0.00724
13.475	0.6819	1.4118	0.8091	0.5488	-0.1002	0.2584		13.475	-0.5987	-0.15938	-0.42206	-0.04275	-0.03396	-0.02891		13.475	1.2806	1.57118	1.23116	0.59155	-0.06624	0.28731		403.475	1.55924	1.59639	1.95386	0.66202	0.68474	0.40181		-1.525	0.9904	0.98558	0.99732	0.94009	0.9396	0.96777		-1.525	0.01891	0.01423	0.05427	0.00782
13.49	0.686	1.4099	0.8144	0.5483	-0.0989	0.2605		13.49	-0.59882	-0.15937	-0.42219	-0.04275	-0.03398	-0.02893		13.49	1.28482	1.56927	1.23659	0.59105	-0.06492	0.28943		403.49	1.55453	1.59828	1.95514	0.66238	0.68511	0.4021		-1.51	0.98748	0.98673	0.99797	0.94058	0.94008	0.96844		-1.51	0.01733	0.01222	0.05216	0.01249
13.505	0.6829	1.4085	0.8076	0.5508	-0.1002	0.2584		13.505	-0.59894	-0.15936	-0.42232	-0.04276	-0.034	-0.02894		13.505	1.28184	1.56786	1.22992	0.59356	-0.0662	0.28734		403.505	1.55673	1.59457	1.95522	0.65955	0.68227	0.40119		-1.495	0.98884	0.98448	0.99801	0.93679	0.93632	0.96636		-1.495	0.01594	0.01186	0.05005	0.00939
13.52	0.6878	1.4088	0.8129	0.5506	-0.1016	0.2598		13.52	-0.59905	-0.15935	-0.42245	-0.04277	-0.03401	-0.02896		13.52	1.28685	1.56815	1.23535	0.59337	-0.06759	0.28876		403.52	1.56042	1.59696	1.9565	0.66221	0.68493	0.40138		-1.48	0.99113	0.98593	0.99866	0.94035	0.93985	0.96679		-1.48	0.01577	0.0108	0.04552	0.01231
13.535	0.6866	1.4123	0.8159	0.5455	-0.1003	0.26		13.535	-0.59917	-0.15934	-0.42258	-0.04278	-0.03403	-0.02897		13.535	1.28577	1.57164	1.23848	0.58828	-0.06627	0.28897		403.535	1.56101	1.59586	1.95148	0.66368	0.6864	0.40357		-1.465	0.9915	0.98526	0.99612	0.9423	0.94178	0.97181		-1.465	0.01568	0.01059	0.04594	0.01394
13.55	0.6835	1.4102	0.8148	0.5502	-0.1031	0.2596		13.55	-0.59929	-0.15934	-0.42271	-0.04278	-0.03405	-0.02899		13.55	1.28279	1.56954	1.23751	0.59298	-0.06905	0.28859		403.55	1.5574	1.59795	1.95376	0.66134	0.68406	0.40226		-1.45	0.98926	0.98652	0.99727	0.93919	0.93869	0.96881		-1.45	0.01412	0.0119	0.04634	0.01543
13.565	0.6772	1.4049	0.8147	0.5525	-0.0992	0.2599		13.565	-0.59941	-0.15933	-0.42284	-0.04279	-0.03407	-0.02901		13.565	1.27661	1.56423	1.23754	0.59529	-0.06513	0.28891		403.565	1.55629	1.59984	1.95094	0.66611	0.68882	0.39995		-1.435	0.98857	0.98767	0.99585	0.94554	0.94499	0.96352		-1.435	0.01518	0.00798	0.05001	0.01313
13.58	0.6818	1.4084	0.8135	0.5528	-0.1013	0.2612		13.58	-0.59953	-0.15932	-0.42297	-0.0428	-0.03408	-0.02903		13.58	1.28133	1.56772	1.23647	0.5956	-0.06722	0.29023		403.58	1.55379	1.59723	1.95222	0.66467	0.68739	0.39964		-1.42	0.98701	0.98609	0.99649	0.94363	0.94309	0.96281		-1.42	0.01614	0.0104	0.04702	0.01059
13.595	0.6883	1.4097	0.8184	0.5499	-0.0993	0.2619		13.595	-0.59964	-0.15931	-0.42311	-0.04281	-0.0341	-0.02904		13.595	1.28794	1.56901	1.24151	0.59271	-0.0652	0.29094		403.595	1.55338	1.60002	1.951	0.66093	0.68365	0.40043		-1.405	0.98676	0.98778	0.99588	0.93864	0.93815	0.96462		-1.405	0.01574	0.00967	0.05243	0.00966
13.61	0.6854	1.4086	0.8138	0.5517	-0.0989	0.2618		13.61	-0.59976	-0.1593	-0.42324	-0.04282	-0.03412	-0.02906		13.61	1.28516	1.5679	1.23704	0.59452	-0.06478	0.29086		403.61	1.55587	1.59501	1.95638	0.6659	0.68861	0.40072		-1.39	0.98831	0.98475	0.9986	0.94527	0.94472	0.96529		-1.39	0.0157	0.00997	0.0479	0.01349
13.625	0.6827	1.4114	0.8126	0.5495	-0.1014	0.2596		13.625	-0.59988	-0.15929	-0.42337	-0.04282	-0.03413	-0.02908		13.625	1.28258	1.57069	1.23597	0.59232	-0.06727	0.28868		403.625	1.55366	1.5948	1.95596	0.66346	0.68618	0.40032		-1.375	0.98694	0.98462	0.99839	0.94202	0.94149	0.96435		-1.375	0.01753	0.01023	0.04816	0.01377
13.64	0.6845	1.4135	0.8143	0.5483	-0.0979	0.2584		13.64	-0.59999	-0.15927	-0.4235	-0.04283	-0.03415	-0.0291		13.64	1.28449	1.57277	1.2378	0.59113	-0.06375	0.2875		403.64	1.55165	1.5982	1.94784	0.66453	0.68724	0.40231		-1.36	0.98569	0.98668	0.99428	0.94344	0.9429	0.96891		-1.36	0.01543	0.011	0.05168	0.01384
13.655	0.687	1.4126	0.8157	0.5479	-0.0989	0.2602		13.655	-0.60011	-0.15926	-0.42363	-0.04284	-0.03417	-0.02912		13.655	1.28711	1.57186	1.23933	0.59074	-0.06473	0.28932		403.655	1.55664	1.59959	1.94822	0.66909	0.6918	0.4037		-1.345	0.98879	0.98752	0.99447	0.94953	0.94894	0.97209		-1.345	0.01693	0.00947	0.04872	0.01351
13.67	0.6821	1.4122	0.8147	0.5528	-0.0965	0.261		13.67	-0.60022	-0.15925	-0.42376	-0.04285	-0.03418	-0.02914		13.67	1.28232	1.57145	1.23846	0.59565	-0.06232	0.29014		403.67	1.55454	1.59658	1.948	0.66136	0.68406	0.40289		-1.33	0.98748	0.9857	0.99436	0.93921	0.9387	0.97024		-1.33	0.01624	0.00979	0.04527	0.01351
13.685	0.6841	1.4152	0.8125	0.5492	-0.0943	0.2628		13.685	-0.60034	-0.15924	-0.42389	-0.04286	-0.0342	-0.02916		13.685	1.28444	1.57444	1.23639	0.59206	-0.0601	0.29196		403.685	1.55613	1.60157	1.95228	0.66482	0.68753	0.40238		-1.315	0.98847	0.98872	0.99653	0.94383	0.94328	0.96907		-1.315	0.01645	0.01105	0.04885	0.01167
13.7	0.6805	1.4151	0.8113	0.5567	-0.095	0.259		13.7	-0.60045	-0.15923	-0.42402	-0.04287	-0.03422	-0.02918		13.7	1.28095	1.57433	1.23532	0.59957	-0.06078	0.28818		403.7	1.55782	1.59926	1.94596	0.66649	0.68919	0.40347		-1.3	0.98952	0.98732	0.99332	0.94605	0.94548	0.97157		-1.3	0.01573	0.01118	0.05011	0.00972
13.715	0.684	1.4131	0.8141	0.5581	-0.0964	0.2582		13.715	-0.60057	-0.15922	-0.42415	-0.04287	-0.03424	-0.0292		13.715	1.28457	1.57232	1.23825	0.60097	-0.06216	0.2874		403.715	1.55591	1.59885	1.94754	0.66405	0.68675	0.40426		-1.285	0.98833	0.98707	0.99412	0.9428	0.94226	0.97338		-1.285	0.01681	0.01031	0.04967	0.00793
13.73	0.6843	1.4133	0.8135	0.5528	-0.0975	0.2573		13.73	-0.60068	-0.15921	-0.42427	-0.04288	-0.03425	-0.02922		13.73	1.28498	1.57251	1.23777	0.59568	-0.06325	0.28652		403.73	1.5532	1.59745	1.94332	0.66142	0.68412	0.40425		-1.27	0.98665	0.98622	0.99199	0.93929	0.93877	0.97335		-1.27	0.0172	0.00972	0.05082	0.00941
13.745	0.6783	1.4129	0.8113	0.5505	-0.0962	0.2582		13.745	-0.60079	-0.1592	-0.4244	-0.04289	-0.03427	-0.02924		13.745	1.27909	1.5721	1.2357	0.59339	-0.06193	0.28744		403.745	1.5565	1.59884	1.9459	0.66098	0.68368	0.40514		-1.255	0.9887	0.98706	0.99329	0.9387	0.93819	0.97539		-1.255	0.01769	0.01089	0.04493	0.01193
13.76	0.6781	1.4116	0.8124	0.5488	-0.097	0.259		13.76	-0.60091	-0.15918	-0.42453	-0.0429	-0.03429	-0.02926		13.76	1.27901	1.57078	1.23693	0.5917	-0.06271	0.28826		403.76	1.55759	1.59803	1.94688	0.66454	0.68724	0.40283		-1.24	0.98937	0.98657	0.99379	0.94346	0.94291	0.9701		-1.24	0.01741	0.01111	0.03976	0.017
13.775	0.6763	1.4161	0.8127	0.548	-0.1016	0.2595		13.775	-0.60102	-0.15917	-0.42466	-0.04291	-0.03431	-0.02929		13.775	1.27732	1.57527	1.23736	0.59091	-0.06729	0.28879		403.775	1.55728	1.59722	1.94366	0.66531	0.68801	0.40292		-1.225	0.98918	0.98608	0.99216	0.94448	0.94392	0.97031		-1.225	0.01823	0.01004	0.04436	0.01216
13.79	0.6821	1.4172	0.814	0.5481	-0.1016	0.2596		13.79	-0.60113	-0.15916	-0.42479	-0.04292	-0.03432	-0.02931		13.79	1.28323	1.57636	1.23879	0.59102	-0.06728	0.28891		403.79	1.55477	1.59891	1.94174	0.66517	0.68787	0.40231		-1.21	0.98763	0.98711	0.99119	0.9443	0.94374	0.96892		-1.21	0.01634	0.01056	0.04622	0.01442
13.805	0.682	1.4126	0.8164	0.5486	-0.1021	0.2593		13.805	-0.60125	-0.15915	-0.42492	-0.04292	-0.03434	-0.02933		13.805	1.28325	1.57175	1.24132	0.59152	-0.06776	0.28863		403.805	1.55516	1.5983	1.94372	0.66064	0.68333	0.4022		-1.195	0.98787	0.98674	0.99219	0.93825	0.93773	0.96866		-1.195	0.01691	0.01231	0.04244	0.01428
13.82	0.6827	1.4129	0.8146	0.5424	-0.1017	0.2597		13.82	-0.60136	-0.15913	-0.42505	-0.04293	-0.03436	-0.02935		13.82	1.28406	1.57203	1.23965	0.58533	-0.06734	0.28905		403.82	1.55805	1.59959	1.9465	0.6671	0.6898	0.40109		-1.18	0.98966	0.98752	0.9936	0.94687	0.94628	0.96612		-1.18	0.01578	0.01025	0.04518	0.01385
13.835	0.6793	1.4102	0.8128	0.5454	-0.1002	0.2594		13.835	-0.60147	-0.15912	-0.42518	-0.04294	-0.03438	-0.02938		13.835	1.28077	1.56932	1.23798	0.58834	-0.06582	0.28878		403.835	1.55235	1.59889	1.94748	0.66747	0.69016	0.40258		-1.165	0.98612	0.98709	0.99409	0.94736	0.94676	0.96954		-1.165	0.01591	0.00897	0.04629	0.01178
13.85	0.6815	1.4122	0.8144	0.5457	-0.0981	0.2595		13.85	-0.60158	-0.15911	-0.42531	-0.04295	-0.0344	-0.0294		13.85	1.28308	1.57131	1.23971	0.58865	-0.0637	0.2889		403.85	1.55074	1.60128	1.94806	0.66213	0.68482	0.40267		-1.15	0.98512	0.98854	0.99439	0.94024	0.9397	0.96974		-1.15	0.01533	0.00962	0.0497	0.01081
13.865	0.6783	1.4139	0.8159	0.5411	-0.0954	0.2589		13.865	-0.60169	-0.15909	-0.42543	-0.04296	-0.03441	-0.02943		13.865	1.27999	1.57299	1.24133	0.58406	-0.06099	0.28833		403.865	1.55403	1.60377	1.94764	0.661	0.68369	0.40306		-1.135	0.98717	0.99005	0.99418	0.93873	0.9382	0.97064		-1.135	0.01757	0.00857	0.05072	0.01303
13.88	0.6737	1.4193	0.8132	0.54	-0.0989	0.2583		13.88	-0.6018	-0.15908	-0.42556	-0.04297	-0.03443	-0.02945		13.88	1.2755	1.57838	1.23876	0.58297	-0.06447	0.28775		403.88	1.55662	1.60226	1.94882	0.66036	0.68305	0.40235		-1.12	0.98877	0.98914	0.99477	0.93788	0.93736	0.96901		-1.12	0.01645	0.00841	0.04774	0.00703
13.895	0.6773	1.4172	0.8136	0.5476	-0.0998	0.2594		13.895	-0.60191	-0.15907	-0.42569	-0.04298	-0.03445	-0.02948		13.895	1.27921	1.57627	1.23929	0.59058	-0.06535	0.28888		403.895	1.55761	1.60045	1.947	0.66362	0.68631	0.40404		-1.105	0.98939	0.98804	0.99385	0.94223	0.94167	0.97288		-1.105	0.01437	0.0102	0.04547	0.00815
13.91	0.6757	1.4144	0.8137	0.5523	-0.1012	0.2569		13.91	-0.60203	-0.15905	-0.42582	-0.04299	-0.03447	-0.0295		13.91	1.27773	1.57345	1.23952	0.59529	-0.06673	0.2864		403.91	1.553	1.59614	1.95068	0.66359	0.68628	0.40533		-1.09	0.98653	0.98543	0.99572	0.94219	0.94163	0.97584		-1.09	0.01525	0.01081	0.04652	0.01038
13.925	0.6792	1.4136	0.8149	0.5521	-0.0986	0.2584		13.925	-0.60214	-0.15904	-0.42594	-0.04299	-0.03449	-0.02953		13.925	1.28134	1.57264	1.24084	0.59509	-0.06411	0.28793		403.925	1.5564	1.59504	1.95296	0.66415	0.68684	0.40492		-1.075	0.98863	0.98476	0.99687	0.94294	0.94237	0.9749		-1.075	0.01633	0.00872	0.04775	0.0102
13.94	0.6759	1.4122	0.8131	0.5498	-0.1001	0.2589		13.94	-0.60224	-0.15902	-0.42607	-0.043	-0.0345	-0.02955		13.94	1.27814	1.57122	1.23917	0.5928	-0.0656	0.28845		403.94	1.56059	1.60073	1.95114	0.66302	0.6857	0.40421		-1.06	0.99124	0.98821	0.99595	0.94142	0.94087	0.97327		-1.06	0.01744	0.00998	0.0417	0.01585
13.955	0.6776	1.4139	0.8129	0.5514	-0.098	0.258		13.955	-0.60235	-0.15901	-0.4262	-0.04301	-0.03452	-0.02958		13.955	1.27995	1.57291	1.2391	0.59441	-0.06348	0.28758		403.955	1.55958	1.60272	1.95012	0.66578	0.68847	0.4027		-1.045	0.99061	0.98942	0.99543	0.94511	0.94452	0.96982		-1.045	0.01833	0.01014	0.04346	0.01785
13.97	0.6772	1.4136	0.8138	0.5518	-0.099	0.2615		13.97	-0.60246	-0.159	-0.42633	-0.04302	-0.03454	-0.02961		13.97	1.27966	1.5726	1.24013	0.59482	-0.06446	0.29111		403.97	1.56087	1.60041	1.9471	0.66275	0.68543	0.40229		-1.03	0.99141	0.98802	0.9939	0.94106	0.9405	0.96888		-1.03	0.0152	0.00902	0.04619	0.01232
13.985	0.6748	1.4136	0.8137	0.55	-0.1022	0.2604		13.985	-0.60257	-0.15898	-0.42645	-0.04303	-0.03456	-0.02963		13.985	1.27737	1.57258	1.24015	0.59303	-0.06764	0.29003		403.985	1.55856	1.5998	1.94528	0.66411	0.68679	0.40088		-1.015	0.98998	0.98765	0.99298	0.94288	0.94231	0.96565		-1.015	0.01521	0.00873	0.04398	0.01388
14	0.6763	1.4117	0.8118	0.551	-0.1005	0.2617		14	-0.60268	-0.15897	-0.42658	-0.04304	-0.03458	-0.02966		14	1.27898	1.57067	1.23838	0.59404	-0.06592	0.29136		404	1.55446	1.60189	1.94676	0.66658	0.68925	0.40157		-1	0.98743	0.98892	0.99373	0.94617	0.94557	0.96723		-1	0.0157	0.0092	0.04905	0.02029
14.015	0.6706	1.4116	0.815	0.5548	-0.1003	0.2606		14.015	-0.60279	-0.15895	-0.42671	-0.04305	-0.0346	-0.02969		14.015	1.27339	1.57055	1.24171	0.59785	-0.0657	0.29029		404.015	1.55425	1.60118	1.95114	0.66354	0.68622	0.40256		-0.985	0.9873	0.98849	0.99595	0.94212	0.94155	0.9695		-0.985	0.01436	0.01025	0.04617	0.0155
14.03	0.6712	1.4159	0.8149	0.5504	-0.1019	0.2598		14.03	-0.6029	-0.15894	-0.42683	-0.04306	-0.03461	-0.02972		14.03	1.2741	1.57484	1.24173	0.59346	-0.06729	0.28952		404.03	1.55354	1.60008	1.94762	0.665	0.68768	0.40136		-0.97	0.98686	0.98781	0.99417	0.94407	0.94348	0.96673		-0.97	0.0159	0.01249	0.05375	0.01091
14.045	0.6749	1.417	0.8148	0.5524	-0.1022	0.2587		14.045	-0.603	-0.15892	-0.42696	-0.04307	-0.03463	-0.02974		14.045	1.2779	1.57592	1.24176	0.59547	-0.06757	0.28844		404.045	1.55143	1.59897	1.9464	0.66427	0.68694	0.40025		-0.955	0.98555	0.98714	0.99355	0.94309	0.94251	0.96419		-0.955	0.01569	0.01151	0.05666	0.00749
14.06	0.6756	1.4182	0.8154	0.5526	-0.104	0.2601		14.06	-0.60311	-0.1589	-0.42709	-0.04308	-0.03465	-0.02977		14.06	1.27871	1.5771	1.24249	0.59568	-0.06935	0.28987		404.06	1.55412	1.60226	1.94688	0.66483	0.68751	0.40154		-0.94	0.98722	0.98914	0.99379	0.94385	0.94325	0.96714		-0.94	0.01394	0.00954	0.04619	0.01571
14.075	0.6761	1.4132	0.809	0.5575	-0.1044	0.2608		14.075	-0.60322	-0.15889	-0.42721	-0.04309	-0.03467	-0.0298		14.075	1.27932	1.57209	1.23621	0.60059	-0.06973	0.2906		404.075	1.55211	1.60225	1.94616	0.6625	0.68517	0.40243		-0.925	0.98598	0.98913	0.99343	0.94073	0.94016	0.96918		-0.925	0.01454	0.00888	0.05044	0.01634
14.09	0.6743	1.4134	0.8142	0.5602	-0.1036	0.2588		14.09	-0.60333	-0.15887	-0.42734	-0.0431	-0.03469	-0.02983		14.09	1.27763	1.57227	1.24154	0.6033	-0.06891	0.28863		404.09	1.55181	1.60054	1.94704	0.67036	0.69303	0.40082		-0.91	0.98578	0.9881	0.99387	0.95122	0.95057	0.9655		-0.91	0.01526	0.00952	0.04801	0.01238
14.105	0.6718	1.4156	0.8142	0.5512	-0.1043	0.2568		14.105	-0.60343	-0.15886	-0.42747	-0.04311	-0.03471	-0.02986		14.105	1.27523	1.57446	1.24167	0.59431	-0.06959	0.28666		404.105	1.5495	1.59533	1.94812	0.66433	0.687	0.40411		-0.895	0.98435	0.98494	0.99442	0.94317	0.94258	0.97303		-0.895	0.01713	0.00931	0.05186	0.01379
14.12	0.6714	1.4157	0.815	0.5563	-0.1044	0.2563		14.12	-0.60354	-0.15884	-0.42759	-0.04312	-0.03473	-0.02989		14.12	1.27494	1.57454	1.24259	0.59942	-0.06967	0.28619		404.12	1.55079	1.59832	1.9505	0.66909	0.69176	0.4024		-0.88	0.98515	0.98675	0.99563	0.94953	0.94888	0.96912		-0.88	0.01651	0.01003	0.04795	0.013
14.135	0.6687	1.4136	0.8156	0.555	-0.0984	0.2562		14.135	-0.60364	-0.15882	-0.42772	-0.04313	-0.03475	-0.02992		14.135	1.27234	1.57242	1.24332	0.59813	-0.06365	0.28612		404.135	1.55118	1.60131	1.94828	0.66555	0.68822	0.40129		-0.865	0.9854	0.98857	0.9945	0.94481	0.9442	0.96658		-0.865	0.01656	0.0101	0.04685	0.01087
14.15	0.6687	1.4115	0.819	0.5557	-0.0979	0.2546		14.15	-0.60375	-0.15881	-0.42784	-0.04314	-0.03476	-0.02995		14.15	1.27245	1.57031	1.24684	0.59884	-0.06314	0.28455		404.15	1.55127	1.60251	1.94806	0.66732	0.68999	0.40328		-0.85	0.98545	0.98929	0.99439	0.94716	0.94653	0.97113		-0.85	0.01653	0.00997	0.05078	0.00853
14.165	0.6694	1.4146	0.8171	0.5554	-0.0977	0.2559		14.165	-0.60386	-0.15879	-0.42797	-0.04315	-0.03478	-0.02998		14.165	1.27326	1.57339	1.24507	0.59855	-0.06292	0.28588		404.165	1.55016	1.5977	1.94594	0.66238	0.68505	0.40227		-0.835	0.98477	0.98637	0.99331	0.94058	0.94	0.96882		-0.835	0.01598	0.00958	0.0476	0.01018
14.18	0.669	1.4149	0.8167	0.5563	-0.0994	0.2578		14.18	-0.60396	-0.15877	-0.42809	-0.04315	-0.0348	-0.03001		14.18	1.27296	1.57367	1.24479	0.59945	-0.0646	0.28781		404.18	1.54726	1.59429	1.94492	0.66475	0.68741	0.40226		-0.82	0.98296	0.98431	0.9928	0.94373	0.94313	0.9688		-0.82	0.01579	0.00973	0.04436	0.01254
14.195	0.6672	1.4148	0.8209	0.5653	-0.1038	0.2586		14.195	-0.60407	-0.15876	-0.42822	-0.04316	-0.03482	-0.03005		14.195	1.27127	1.57356	1.24912	0.60846	-0.06898	0.28865		404.195	1.55035	1.59618	1.9453	0.66981	0.69247	0.40225		-0.805	0.98488	0.98545	0.99299	0.95049	0.94983	0.96878		-0.805	0.01711	0.01018	0.04174	0.01443
14.21	0.6643	1.4184	0.8182	0.5583	-0.1022	0.2559		14.21	-0.60417	-0.15874	-0.42834	-0.04317	-0.03484	-0.03008		14.21	1.26847	1.57714	1.24654	0.60147	-0.06736	0.28598		404.21	1.55124	1.59927	1.94678	0.66868	0.69134	0.40184		-0.79	0.98543	0.98733	0.99374	0.94897	0.94832	0.96784		-0.79	0.01739	0.00923	0.04671	0.01034
14.225	0.667	1.4196	0.8205	0.5636	-0.1042	0.2574		14.225	-0.60427	-0.15872	-0.42847	-0.04318	-0.03486	-0.03011		14.225	1.27127	1.57832	1.24897	0.60678	-0.06934	0.28751		404.225	1.55323	1.59826	1.94246	0.67214	0.6948	0.40253		-0.775	0.98667	0.98672	0.99155	0.9536	0.9529	0.96942		-0.775	0.01578	0.00898	0.05324	0.00806
14.24	0.6693	1.4177	0.8167	0.5568	-0.1059	0.2577		14.24	-0.60438	-0.1587	-0.42859	-0.04319	-0.03488	-0.03014		14.24	1.27368	1.5764	1.24529	0.59999	-0.07102	0.28784		404.24	1.55522	1.60135	1.94864	0.6662	0.68886	0.40272		-0.76	0.98791	0.98859	0.99468	0.94568	0.94505	0.96985		-0.76	0.01559	0.00866	0.04912	0.01212
14.255	0.6701	1.4178	0.8136	0.5625	-0.1097	0.2581		14.255	-0.60448	-0.15868	-0.42872	-0.0432	-0.0349	-0.03018		14.255	1.27458	1.57648	1.24232	0.6057	-0.0748	0.28828		404.255	1.55801	1.60045	1.94792	0.67027	0.69293	0.40081		-0.745	0.98964	0.98804	0.99432	0.9511	0.95042	0.96548		-0.745	0.01647	0.01072	0.0482	0.00812
14.27	0.67	1.4165	0.8125	0.5669	-0.1095	0.258		14.27	-0.60459	-0.15867	-0.42884	-0.04322	-0.03492	-0.03021		14.27	1.27459	1.57517	1.24134	0.61012	-0.07458	0.28821		404.27	1.55331	1.59934	1.9462	0.66693	0.68959	0.4021		-0.73	0.98672	0.98737	0.99345	0.94665	0.94601	0.96844		-0.73	0.018	0.01189	0.04579	0.00831
14.285	0.6696	1.4139	0.8124	0.5691	-0.1092	0.2579		14.285	-0.60469	-0.15865	-0.42897	-0.04323	-0.03494	-0.03024		14.285	1.27429	1.57255	1.24137	0.61233	-0.07426	0.28814		404.285	1.5551	1.59603	1.94388	0.6672	0.68985	0.40199		-0.715	0.98783	0.98536	0.99227	0.947	0.94636	0.96818		-0.715	0.01741	0.01067	0.04346	0.0119
14.3	0.6691	1.4136	0.8123	0.5683	-0.109	0.2578		14.3	-0.60479	-0.15863	-0.42909	-0.04324	-0.03496	-0.03028		14.3	1.27389	1.57223	1.24139	0.61154	-0.07404	0.28808		404.3	1.55519	1.59372	1.94386	0.66636	0.68901	0.40108		-0.7	0.98788	0.98396	0.99226	0.94589	0.94525	0.9661		-0.7	0.0163	0.01118	0.05418	0.00819
14.315	0.6685	1.4132	0.8122	0.5676	-0.1088	0.2576		14.315	-0.60489	-0.15861	-0.42922	-0.04325	-0.03498	-0.03031		14.315	1.27339	1.57181	1.24142	0.61085	-0.07382	0.28791		404.315	1.55468	1.59201	1.94164	0.66373	0.68638	0.40277		-0.685	0.98757	0.98293	0.99114	0.94237	0.94176	0.96997		-0.685	0.01733	0.0116	0.05003	0.00995
14.33	0.668	1.4129	0.812	0.5668	-0.1086	0.2575		14.33	-0.605	-0.15859	-0.42934	-0.04326	-0.035	-0.03035		14.33	1.273	1.57149	1.24134	0.61006	-0.0736	0.28785		404.33	1.55277	1.5924	1.94252	0.66039	0.68304	0.40166		-0.67	0.98638	0.98316	0.99158	0.93792	0.93735	0.96743		-0.67	0.01831	0.01119	0.04848	0.00927
14.345	0.6676	1.4124	0.8119	0.5661	-0.1083	0.2574		14.345	-0.6051	-0.15857	-0.42946	-0.04327	-0.03502	-0.03038		14.345	1.2727	1.57097	1.24136	0.60937	-0.07328	0.28778		404.345	1.55406	1.59689	1.9425	0.66465	0.6873	0.40245		-0.655	0.98719	0.98589	0.99157	0.94361	0.94299	0.96924		-0.655	0.01758	0.01115	0.0414	0.01116
14.36	0.6671	1.412	0.8118	0.5653	-0.1081	0.2573		14.36	-0.6052	-0.15855	-0.42959	-0.04328	-0.03504	-0.03042		14.36	1.2723	1.57055	1.24139	0.60858	-0.07306	0.28772		404.36	1.55425	1.59908	1.94218	0.66482	0.68747	0.40254		-0.64	0.9873	0.98721	0.99141	0.94383	0.9432	0.96945		-0.64	0.01625	0.01123	0.05039	0.00899
14.375	0.6666	1.4116	0.8117	0.5646	-0.1079	0.2572		14.375	-0.6053	-0.15854	-0.42971	-0.04329	-0.03506	-0.03045		14.375	1.2719	1.57014	1.24141	0.60789	-0.07284	0.28765		404.375	1.55075	1.59848	1.94376	0.66658	0.68923	0.40273		-0.625	0.98513	0.98685	0.99221	0.94618	0.94553	0.96988		-0.625	0.01811	0.01178	0.04448	0.01167
14.39	0.6661	1.4112	0.8115	0.5638	-0.1077	0.2571		14.39	-0.6054	-0.15852	-0.42983	-0.0433	-0.03508	-0.03049		14.39	1.2715	1.56972	1.24133	0.6071	-0.07262	0.28759		404.39	1.55114	1.59497	1.94184	0.66945	0.69209	0.40152		-0.61	0.98537	0.98472	0.99124	0.95	0.94932	0.96711		-0.61	0.01786	0.01185	0.05125	0.00926
14.405	0.6656	1.4109	0.8114	0.5631	-0.1074	0.257		14.405	-0.6055	-0.1585	-0.42996	-0.04331	-0.0351	-0.03052		14.405	1.2711	1.5694	1.24136	0.60641	-0.0723	0.28752		404.405	1.55063	1.59376	1.94242	0.66921	0.69186	0.40321		-0.595	0.98505	0.98399	0.99153	0.94969	0.94901	0.97098		-0.595	0.01845	0.01255	0.05108	0.00882
14.42	0.6651	1.4105	0.8113	0.5623	-0.1072	0.2569		14.42	-0.6056	-0.15848	-0.43008	-0.04332	-0.03512	-0.03056		14.42	1.2707	1.56898	1.24138	0.60562	-0.07208	0.28746		404.42	1.54912	1.59325	1.9395	0.66888	0.69152	0.4004		-0.58	0.98412	0.98368	0.99005	0.94924	0.94856	0.96455		-0.58	0.01664	0.01033	0.0568	0.00866
14.435	0.6646	1.4101	0.8112	0.5616	-0.1069	0.2568		14.435	-0.6057	-0.15846	-0.4302	-0.04333	-0.03514	-0.0306		14.435	1.2703	1.56856	1.2414	0.60493	-0.07176	0.2874		404.435	1.55031	1.59284	1.93928	0.66384	0.68648	0.39969		-0.565	0.98486	0.98343	0.98994	0.94252	0.9419	0.96293		-0.565	0.01683	0.01073	0.0541	0.01035
14.45	0.6641	1.4096	0.811	0.5608	-0.1067	0.2567		14.45	-0.6058	-0.15844	-0.43033	-0.04334	-0.03516	-0.03063		14.45	1.2699	1.56804	1.24133	0.60414	-0.07154	0.28733		404.45	1.5497	1.59623	1.94526	0.6635	0.68614	0.40218		-0.55	0.98448	0.98548	0.99297	0.94207	0.94145	0.96863		-0.55	0.01713	0.00892	0.05351	0.00922
14.465	0.6636	1.4093	0.8109	0.5601	-0.1065	0.2566		14.465	-0.6059	-0.15842	-0.43045	-0.04335	-0.03518	-0.03067		14.465	1.2695	1.56772	1.24135	0.60345	-0.07132	0.28727		404.465	1.5515	1.59842	1.94324	0.66267	0.68531	0.40177		-0.535	0.98559	0.98681	0.99195	0.94096	0.94034	0.96769		-0.535	0.01715	0.00947	0.05253	0.00874
14.48	0.6632	1.4089	0.8107	0.5593	-0.1063	0.2564		14.48	-0.606	-0.1584	-0.43057	-0.04336	-0.0352	-0.03071		14.48	1.2692	1.5673	1.24127	0.60266	-0.0711	0.28711		404.48	1.54959	1.59881	1.94312	0.66313	0.68577	0.40396		-0.52	0.98441	0.98705	0.99189	0.94158	0.94096	0.9727		-0.52	0.01734	0.00938	0.04661	0.01034
14.495	0.6627	1.4086	0.8106	0.5586	-0.106	0.2563		14.495	-0.6061	-0.15838	-0.4307	-0.04337	-0.03522	-0.03075		14.495	1.2688	1.56698	1.2413	0.60197	-0.07078	0.28705		404.495	1.55478	1.60271	1.9433	0.667	0.68963	0.40335		-0.505	0.98763	0.98941	0.99198	0.94673	0.94607	0.97131		-0.505	0.01754	0.00947	0.05309	0.00897
14.51	0.6621	1.4081	0.8105	0.5578	-0.1058	0.2562		14.51	-0.6062	-0.15836	-0.43082	-0.04338	-0.03524	-0.03078		14.51	1.2683	1.56646	1.24132	0.60118	-0.07056	0.28698		404.51	1.55657	1.6043	1.94038	0.66876	0.6914	0.40384		-0.49	0.98874	0.99037	0.9905	0.94909	0.9484	0.97243		-0.49	0.01671	0.01103	0.05435	0.01117
14.525	0.6616	1.4078	0.8104	0.5571	-0.1056	0.2561		14.525	-0.6063	-0.15834	-0.43094	-0.0434	-0.03526	-0.03082		14.525	1.2679	1.56614	1.24134	0.6005	-0.07034	0.28692		404.525	1.55356	1.59919	1.94116	0.67082	0.69346	0.40433		-0.475	0.98687	0.98728	0.99089	0.95184	0.95113	0.97355		-0.475	0.01797	0.00966	0.05182	0.01129
14.54	0.6612	1.4074	0.8103	0.5563	-0.1054	0.256		14.54	-0.6064	-0.15831	-0.43106	-0.04341	-0.03528	-0.03086		14.54	1.2676	1.56571	1.24136	0.59971	-0.07012	0.28686		404.54	1.55315	1.60098	1.94344	0.67309	0.69572	0.40543		-0.46	0.98662	0.98836	0.99205	0.95486	0.95412	0.97605		-0.46	0.01705	0.0097	0.04917	0.01701
14.555	0.6607	1.407	0.8101	0.5556	-0.1051	0.2559		14.555	-0.6065	-0.15829	-0.43118	-0.04342	-0.0353	-0.0309		14.555	1.2672	1.56529	1.24128	0.59902	-0.0698	0.2868		404.555	1.55334	1.60137	1.94482	0.66895	0.69158	0.40402		-0.445	0.98674	0.9886	0.99275	0.94934	0.94865	0.97282		-0.445	0.01753	0.01076	0.05082	0.0171
14.57	0.6602	1.4066	0.81	0.5548	-0.1049	0.2558		14.57	-0.6066	-0.15827	-0.43131	-0.04343	-0.03532	-0.03094		14.57	1.2668	1.56487	1.24131	0.59823	-0.06958	0.28674		404.57	1.55534	1.59906	1.9427	0.66912	0.69175	0.40251		-0.43	0.98798	0.9872	0.99167	0.94956	0.94886	0.96936		-0.43	0.01662	0.00793	0.05257	0.01403
14.585	0.6596	1.4062	0.8099	0.5541	-0.1046	0.2556		14.585	-0.60669	-0.15825	-0.43143	-0.04344	-0.03534	-0.03098		14.585	1.26629	1.56445	1.24133	0.59754	-0.06926	0.28658		404.585	1.55493	1.59815	1.94368	0.66978	0.69241	0.4021		-0.415	0.98772	0.98665	0.99217	0.95045	0.94974	0.96843		-0.415	0.01598	0.01059	0.04637	0.01523
14.6	0.6592	1.4058	0.8097	0.5533	-0.1044	0.2555		14.6	-0.60679	-0.15823	-0.43155	-0.04345	-0.03536	-0.03102		14.6	1.26599	1.56403	1.24125	0.59675	-0.06904	0.28652		404.6	1.55062	1.59854	1.94186	0.66765	0.69027	0.40169		-0.4	0.98505	0.98689	0.99125	0.9476	0.94691	0.96749		-0.4	0.01692	0.01024	0.04658	0.01504
14.615	0.6587	1.4054	0.8096	0.5526	-0.1042	0.2554		14.615	-0.60689	-0.15821	-0.43167	-0.04346	-0.03538	-0.03106		14.615	1.26559	1.56361	1.24127	0.59606	-0.06882	0.28646		404.615	1.55301	1.60034	1.94294	0.66971	0.69234	0.40208		-0.385	0.98653	0.98797	0.99179	0.95035	0.94964	0.96838		-0.385	0.01605	0.01021	0.04872	0.01547
14.63	0.6583	1.4051	0.8095	0.5518	-0.104	0.2553		14.63	-0.60699	-0.15819	-0.43179	-0.04347	-0.0354	-0.0311		14.63	1.26529	1.56329	1.24129	0.59527	-0.0686	0.2864		404.63	1.5507	1.60143	1.94192	0.67167	0.6943	0.40177		-0.37	0.9851	0.98863	0.99128	0.95298	0.95224	0.96767		-0.37	0.01718	0.00873	0.04698	0.01535
14.645	0.6577	1.4046	0.8094	0.5511	-0.1038	0.2552		14.645	-0.60708	-0.15816	-0.43191	-0.04349	-0.03542	-0.03114		14.645	1.26478	1.56276	1.24131	0.59459	-0.06838	0.28634		404.645	1.54829	1.60102	1.945	0.66934	0.69196	0.40106		-0.355	0.98361	0.98839	0.99284	0.94986	0.94915	0.96605		-0.355	0.01758	0.00902	0.05202	0.01003
14.66	0.6572	1.4043	0.8092	0.5503	-0.1039	0.2551		14.66	-0.60718	-0.15814	-0.43203	-0.0435	-0.03544	-0.03118		14.66	1.26438	1.56244	1.24123	0.5938	-0.06846	0.28628		404.66	1.54589	1.60141	1.94088	0.667	0.68962	0.40285		-0.34	0.98211	0.98862	0.99075	0.94674	0.94605	0.97015		-0.34	0.01593	0.0085	0.04858	0.01104
14.675	0.6567	1.4073	0.8091	0.5496	-0.102	0.255		14.675	-0.60727	-0.15812	-0.43216	-0.04351	-0.03546	-0.03123		14.675	1.26397	1.56542	1.24126	0.59311	-0.06654	0.28623		404.675	1.54858	1.6004	1.94266	0.66547	0.68809	0.40274		-0.325	0.98378	0.98801	0.99165	0.94469	0.94402	0.96989		-0.325	0.01494	0.00945	0.05476	0.00934
14.69	0.6563	1.4154	0.809	0.5488	-0.1056	0.2549		14.69	-0.60737	-0.1581	-0.43228	-0.04352	-0.03548	-0.03127		14.69	1.26367	1.5735	1.24128	0.59232	-0.07012	0.28617		404.69	1.55217	1.60209	1.93684	0.66953	0.69215	0.40273		-0.31	0.98601	0.98904	0.9887	0.95011	0.9494	0.96987		-0.31	0.01706	0.00873	0.05176	0.00926
14.705	0.6558	1.4149	0.8089	0.5482	-0.1062	0.2547		14.705	-0.60747	-0.15807	-0.4324	-0.04353	-0.03551	-0.03131		14.705	1.26327	1.57297	1.2413	0.59173	-0.07069	0.28601		404.705	1.55186	1.60328	1.93602	0.66489	0.68751	0.40432		-0.295	0.98582	0.98976	0.98829	0.94393	0.94326	0.97351		-0.295	0.01658	0.00879	0.04452	0.01393
14.72	0.6552	1.4153	0.8088	0.55	-0.1046	0.2546		14.72	-0.60756	-0.15805	-0.43252	-0.04354	-0.03553	-0.03135		14.72	1.26276	1.57335	1.24132	0.59354	-0.06907	0.28595		404.72	1.55165	1.60217	1.9407	0.65986	0.68247	0.40571		-0.28	0.98569	0.98909	0.99066	0.93721	0.9366	0.9767		-0.28	0.0159	0.01059	0.04222	0.01447
14.735	0.6548	1.4136	0.8086	0.5467	-0.1067	0.255		14.735	-0.60766	-0.15803	-0.43264	-0.04356	-0.03555	-0.03139		14.735	1.26246	1.57163	1.24124	0.59026	-0.07115	0.28639		404.735	1.55294	1.59997	1.94118	0.66102	0.68364	0.4029		-0.265	0.98649	0.98775	0.9909	0.93876	0.93814	0.97026		-0.265	0.01529	0.00771	0.05053	0.00947
14.75	0.6595	1.4104	0.8133	0.554	-0.1077	0.2543		14.75	-0.60775	-0.15801	-0.43276	-0.04357	-0.03557	-0.03144		14.75	1.26725	1.56841	1.24606	0.59757	-0.07213	0.28574		404.75	1.55503	1.60046	1.93916	0.66669	0.6893	0.40429		-0.25	0.98779	0.98805	0.98988	0.94632	0.94563	0.97345		-0.25	0.01617	0.00833	0.04845	0.01209
14.765	0.6628	1.413	0.8161	0.5495	-0.1066	0.255		14.765	-0.60785	-0.15798	-0.43288	-0.04358	-0.03559	-0.03148		14.765	1.27065	1.57098	1.24898	0.59308	-0.07101	0.28648		404.765	1.55413	1.59835	1.94254	0.66105	0.68366	0.40398		-0.235	0.98722	0.98677	0.99159	0.9388	0.93817	0.97274		-0.235	0.01658	0.00871	0.05048	0.01076
14.78	0.6586	1.4145	0.8135	0.5543	-0.1069	0.2544		14.78	-0.60794	-0.15796	-0.433	-0.04359	-0.03561	-0.03152		14.78	1.26654	1.57246	1.2465	0.59789	-0.07129	0.28592		404.78	1.55252	1.59834	1.93932	0.66261	0.68523	0.40507		-0.22	0.98623	0.98676	0.98996	0.94089	0.94024	0.97523		-0.22	0.01621	0.01027	0.04161	0.01675
14.795	0.6605	1.4131	0.8094	0.554	-0.1071	0.2519		14.795	-0.60804	-0.15794	-0.43312	-0.04361	-0.03563	-0.03157		14.795	1.26854	1.57104	1.24252	0.59761	-0.07147	0.28347		404.795	1.55111	1.60003	1.9395	0.66368	0.68629	0.40446		-0.205	0.98535	0.98779	0.99005	0.94231	0.94164	0.97384		-0.205	0.01765	0.00894	0.05038	0.013
14.81	0.6618	1.4154	0.8086	0.5495	-0.1045	0.2518		14.81	-0.60813	-0.15791	-0.43324	-0.04362	-0.03566	-0.03161		14.81	1.26993	1.57331	1.24184	0.59312	-0.06884	0.28341		404.81	1.5488	1.60492	1.94108	0.66564	0.68825	0.40285		-0.19	0.98392	0.99075	0.99085	0.94493	0.94424	0.97015		-0.19	0.01684	0.0084	0.04781	0.01115
14.825	0.6593	1.411	0.8112	0.5492	-0.1059	0.252		14.825	-0.60822	-0.15789	-0.43336	-0.04363	-0.03568	-0.03166		14.825	1.26752	1.56889	1.24456	0.59283	-0.07022	0.28366		404.825	1.55279	1.60661	1.93986	0.66461	0.68721	0.40094		-0.175	0.9864	0.99178	0.99023	0.94355	0.94287	0.96578		-0.175	0.01724	0.00917	0.04787	0.01372
14.84	0.6595	1.4126	0.811	0.5495	-0.107	0.2525		14.84	-0.60832	-0.15787	-0.43348	-0.04364	-0.0357	-0.0317		14.84	1.26782	1.57047	1.24448	0.59314	-0.0713	0.2842		404.84	1.55378	1.6072	1.93434	0.66167	0.68428	0.40103		-0.16	0.98701	0.99214	0.98743	0.93963	0.93898	0.96599		-0.16	0.01616	0.01041	0.04595	0.01425
14.855	0.6622	1.4121	0.8128	0.5485	0.0606	0.2547		14.855	-0.60841	-0.15784	-0.4336	-0.04365	-0.03572	-0.03175		14.855	1.27061	1.56994	1.2464	0.59215	0.09632	0.28645		404.855	1.54977	1.60459	1.93662	0.66344	0.68604	0.40202		-0.145	0.98452	0.99055	0.98859	0.94198	0.94131	0.96825		-0.145	0.01668	0.00757	0.05096	0.01139
14.87	0.6617	1.437	0.8112	0.5474	0.1165	0.2537		14.87	-0.6085	-0.15782	-0.43372	-0.04367	-0.03574	-0.03179		14.87	1.2702	1.59482	1.24492	0.59107	0.15224	0.28549		404.87	1.55267	1.60299	1.9419	0.6613	0.6839	0.40191		-0.13	0.98632	0.98958	0.99126	0.93913	0.93849	0.968		-0.13	0.01532	0.00871	0.04677	0.01141
14.885	0.6598	1.6723	0.8132	0.5515	0.113	0.2524		14.885	-0.6086	-0.15779	-0.43384	-0.04368	-0.03576	-0.03184		14.885	1.2684	1.83009	1.24704	0.59518	0.14876	0.28424		404.885	1.55456	1.60668	1.94168	0.66446	0.68706	0.4031		-0.115	0.98749	0.99182	0.99115	0.94335	0.94267	0.97073		-0.115	0.01531	0.00766	0.04832	0.01183
14.9	0.6597	1.529	0.8089	0.5491	0.1126	0.2516		14.9	-0.60869	-0.15777	-0.43395	-0.04369	-0.03579	-0.03188		14.9	1.26839	1.68677	1.24285	0.59279	0.14839	0.28348		404.9	1.55545	1.60747	1.94216	0.65943	0.68203	0.40419		-0.1	0.98805	0.9923	0.9914	0.93663	0.93601	0.97322		-0.1	0.01398	0.00591	0.04438	0.01051
14.915	0.6562	1.3935	0.8103	0.8017	0.1073	0.2524		14.915	-0.60878	-0.15774	-0.43407	-0.0437	-0.03581	-0.03193		14.915	1.26498	1.55124	1.24437	0.8454	0.14311	0.28433		404.915	1.55724	1.61046	1.94054	0.65829	0.68089	0.40338		-0.085	0.98916	0.99411	0.99057	0.93512	0.9345	0.97137		-0.085	0.01542	0.00742	0.04148	0.01151
14.93	0.6579	1.2257	0.8085	0.8949	0.1054	0.2705		14.93	-0.60887	-0.15772	-0.43419	-0.04372	-0.03583	-0.03198		14.93	1.26677	1.38342	1.24269	0.93862	0.14123	0.30248		404.93	1.55383	1.60915	1.94022	0.66086	0.68345	0.40317		-0.07	0.98704	0.99332	0.99041	0.93854	0.93789	0.97089		-0.07	0.01702	0.00696	0.04413	0.01183
14.945	0.876	1.0507	1.4009	0.8867	0.1042	0.481		14.945	-0.60896	-0.15769	-0.43431	-0.04373	-0.03585	-0.03202		14.945	1.48496	1.20839	1.83521	0.93043	0.14005	0.51302		404.945	1.55322	1.60414	1.93979	0.65982	0.68242	0.40326		-0.055	0.98666	0.99028	0.9902	0.93716	0.93652	0.97109		-0.055	0.01582	0.00885	0.04478	0.01453
14.96	1.1497	0.8919	1.5806	0.8796	0.1015	0.4795		14.96	-0.60906	-0.15767	-0.43443	-0.04374	-0.03587	-0.03207		14.96	1.75876	1.04957	2.01503	0.92334	0.13737	0.51157		404.96	1.55481	1.60533	1.94407	0.66028	0.68288	0.40285		-0.04	0.98765	0.991	0.99237	0.93778	0.93713	0.97016		-0.04	0.01581	0.00709	0.04459	0.01276
14.975	1.0132	0.7608	1.4165	0.8736	0.0985	0.4755		14.975	-0.60915	-0.15764	-0.43455	-0.04376	-0.0359	-0.03212		14.975	1.62235	0.91844	1.85105	0.91736	0.1344	0.50762		404.975	1.55441	1.60522	1.94395	0.65405	0.67664	0.40354		-0.025	0.9874	0.99094	0.99231	0.92945	0.92888	0.97174		-0.025	0.01601	0.00693	0.04235	0.01269
14.99	0.8336	0.6667	1.2423	0.874	0.0946	0.4738		14.99	-0.60924	-0.15762	-0.43467	-0.04377	-0.03592	-0.03216		14.99	1.44284	0.82432	1.67697	0.91777	0.13052	0.50596		404.99	1.5571	1.60811	1.94063	0.66151	0.6841	0.40183		-0.01	0.98907	0.99269	0.99062	0.93941	0.93875	0.96782		-0.01	0.01612	0.00726	0.04838	0.01003
15.005	0.6492	0.5973	1.0744	0.8627	0.0866	0.4684		15.005	-0.60933	-0.15759	-0.43478	-0.04378	-0.03594	-0.03221		15.005	1.25853	0.75489	1.50918	0.90648	0.12254	0.50061		405.005	1.55609	1.6097	1.94191	0.66338	0.68597	0.40282		0.005	0.98844	0.99365	0.99127	0.9419	0.94122	0.97009		0.005
15.02	0.4818	0.5525	0.9311	0.858	0.081	0.4627		15.02	-0.60942	-0.15757	-0.4349	-0.04379	-0.03596	-0.03226		15.02	1.09122	0.71007	1.366	0.90179	0.11696	0.49496		405.02	1.55768	1.6073	1.94209	0.66114	0.68373	0.40251		0.02	0.98943	0.99219	0.99136	0.93892	0.93826	0.96938		0.02
15.035	0.3434	0.5304	0.8071	0.8494	0.0764	0.4544		15.035	-0.60951	-0.15754	-0.43502	-0.04381	-0.03599	-0.03231		15.035	0.95291	0.68794	1.24212	0.89321	0.11239	0.48671		405.035	1.55527	1.60679	1.94597	0.6579	0.68049	0.402		0.035	0.98794	0.99188	0.99333	0.9346	0.93397	0.96821		0.035
15.05	0.2306	0.5251	0.6959	0.8385	0.0296	0.4425		15.05	-0.6096	-0.15752	-0.43514	-0.04382	-0.03601	-0.03236		15.05	0.8402	0.68262	1.13104	0.88232	0.06561	0.47486		405.05	1.55676	1.61008	1.94495	0.66187	0.68445	0.40269		0.05	0.98886	0.99388	0.99281	0.93989	0.93921	0.96979		0.05
15.065	0.1402	0.533	0.5997	0.8257	-0.1616	0.4332		15.065	-0.60969	-0.15749	-0.43526	-0.04383	-0.03603	-0.03241		15.065	0.74989	0.69049	1.03496	0.86953	-0.12557	0.46561		405.065	1.55515	1.61027	1.94583	0.65363	0.67622	0.40218		0.065	0.98786	0.99399	0.99326	0.9289	0.92832	0.96862		0.065
15.08	0.0697	0.286	0.5192	0.819	-0.2538	0.4234		15.08	-0.60978	-0.15747	-0.43537	-0.04385	-0.03605	-0.03246		15.08	0.67948	0.44347	0.95457	0.86285	-0.21775	0.45586		405.08	1.55394	1.61196	1.94381	0.6532	0.67578	0.40427		0.08	0.98711	0.99502	0.99223	0.92832	0.92774	0.97341		0.08
15.095	0.0014	0.0006	0.4531	0.8149	-0.3024	0.414		15.095	-0.60987	-0.15744	-0.43549	-0.04386	-0.03608	-0.03251		15.095	0.61127	0.15804	0.88859	0.85876	-0.26632	0.44651		405.095	1.55124	1.60855	1.94269	0.65836	0.68094	0.40296		0.095	0.98543	0.99295	0.99167	0.93521	0.93457	0.97041		0.095
15.11	-0.0463	-0.0911	0.3918	0.7457	-0.3288	0.4047		15.11	-0.60996	-0.15741	-0.43561	-0.04387	-0.0361	-0.03256		15.11	0.56366	0.06631	0.82741	0.78957	-0.2927	0.43726		405.11	1.55323	1.60824	1.94517	0.65622	0.6788	0.40345		0.11	0.98667	0.99277	0.99292	0.93236	0.93174	0.97153		0.11
15.125	-0.0788	-0.1345	0.3444	0.4563	-0.346	0.3971		15.125	-0.61005	-0.15739	-0.43573	-0.04389	-0.03612	-0.0326		15.125	0.53125	0.02289	0.78013	0.50019	-0.30988	0.4297		405.125	1.55482	1.60403	1.93955	0.65939	0.68197	0.40344		0.125	0.98765	0.99021	0.99008	0.93658	0.93592	0.97151		0.125
15.14	-0.1216	-0.1507	0.1829	0.3069	-0.3566	0.2881		15.14	-0.61014	-0.15736	-0.43584	-0.0439	-0.03614	-0.03266		15.14	0.48854	0.00666	0.61874	0.3508	-0.32046	0.32076		405.14	1.55591	1.60382	1.94403	0.65275	0.67533	0.40293		0.14	0.98833	0.99009	0.99235	0.92772	0.92714	0.97034		0.14
15.155	-0.4366	-0.1589	-0.2073	0.2139	-0.3674	0.144		15.155	-0.61022	-0.15733	-0.43596	-0.04392	-0.03617	-0.03271		15.155	0.17362	-0.00157	0.22866	0.25782	-0.33123	0.17671		405.155	1.5562	1.60201	1.94291	0.65511	0.67769	0.40292		0.155	0.98851	0.98899	0.99178	0.93088	0.93027	0.97032		0.155
15.17	-0.5606	-0.1585	-0.3551	0.1603	-0.3768	0.083		15.17	-0.61031	-0.15731	-0.43608	-0.04393	-0.03619	-0.03276		15.17	0.04971	-0.00119	0.08098	0.20423	-0.34061	0.11576		405.17	1.55679	1.60011	1.94689	0.65758	0.68015	0.40091		0.17	0.98888	0.98783	0.99379	0.93417	0.93353	0.96572		0.17
15.185	-0.6217	-0.1572	-0.4285	0.1279	-0.3802	0.047		15.185	-0.6104	-0.15728	-0.43619	-0.04394	-0.03621	-0.03281		15.185	-0.0113	8e-05	0.00769	0.17184	-0.34399	0.07981		405.185	1.55758	1.601	1.94387	0.65364	0.67622	0.4023		0.185	0.98937	0.98837	0.99226	0.92891	0.92832	0.9689		0.185
15.2	-0.6539	-0.1569	-0.47	0.1007	-0.3816	0.0263		15.2	-0.61049	-0.15725	-0.43631	-0.04396	-0.03624	-0.03286		15.2	-0.04341	0.00035	-0.03369	0.14466	-0.34536	0.05916		405.2	1.55928	1.60179	1.94445	0.65781	0.68038	0.40289		0.2	0.99042	0.98885	0.99256	0.93447	0.93382	0.97025		0.2
15.215	-0.6665	-0.1564	-0.487	0.0873	-0.384	0.0115		15.215	-0.61058	-0.15723	-0.43643	-0.04397	-0.03626	-0.03291		15.215	-0.05592	0.00083	-0.05057	0.13127	-0.34774	0.04441		405.215	1.55697	1.60218	1.94563	0.66147	0.68404	0.40468		0.215	0.98899	0.98909	0.99316	0.93936	0.93867	0.97435		0.215
15.23	-0.6742	-0.1515	-0.4996	0.0757	-0.3884	0.0031		15.23	-0.61066	-0.1572	-0.43654	-0.04398	-0.03628	-0.03296		15.23	-0.06354	0.0057	-0.06306	0.11968	-0.35212	0.03606		405.23	1.55816	1.60297	1.94461	0.65963	0.6822	0.40337		0.23	0.98973	0.98957	0.99264	0.93691	0.93624	0.97135		0.23
15.245	-0.6752	-0.1503	-0.506	0.065	-0.3904	-0.004		15.245	-0.61075	-0.15717	-0.43666	-0.044	-0.03631	-0.03301		15.245	-0.06445	0.00687	-0.06934	0.109	-0.35409	0.02901		405.245	1.56235	1.60256	1.94449	0.6601	0.68267	0.40216		0.245	0.99233	0.98932	0.99258	0.93753	0.93685	0.96858		0.245
15.26	-0.6806	-0.1471	-0.5066	0.0571	-0.3908	-0.0098		15.26	-0.61084	-0.15714	-0.43677	-0.04401	-0.03633	-0.03307		15.26	-0.06976	0.01004	-0.06983	0.10111	-0.35447	0.02327		405.26	1.55714	1.60085	1.94357	0.65786	0.68043	0.40245		0.26	0.9891	0.98829	0.99211	0.93454	0.93389	0.96925		0.26
15.275	-0.6778	-0.1491	-0.5095	0.0508	-0.3909	-0.0123		15.275	-0.61093	-0.15712	-0.43689	-0.04403	-0.03635	-0.03312		15.275	-0.06687	0.00802	-0.07261	0.09483	-0.35455	0.02082		405.275	1.55563	1.60244	1.94045	0.65273	0.67529	0.40264		0.275	0.98816	0.98925	0.99053	0.92769	0.92709	0.96968		0.275
15.29	-0.6763	-0.146	-0.5035	0.0453	-0.393	-0.0149		15.29	-0.61101	-0.15709	-0.43701	-0.04404	-0.03638	-0.03317		15.29	-0.06529	0.01109	-0.06649	0.08934	-0.35662	0.01827		405.29	1.55762	1.59953	1.93943	0.65949	0.68205	0.40193		0.29	0.9894	0.98749	0.99001	0.93672	0.93604	0.96806		0.29
15.305	-0.6747	-0.145	-0.5037	0.041	-0.3959	-0.0165		15.305	-0.6111	-0.15706	-0.43712	-0.04406	-0.0364	-0.03322		15.305	-0.0636	0.01206	-0.06658	0.08506	-0.3595	0.01672		405.305	1.55731	1.59852	1.94431	0.65785	0.68042	0.40072		0.305	0.9892	0.98687	0.99249	0.93453	0.93387	0.96529		0.305
15.32	-0.6711	-0.147	-0.5038	0.0409	-0.3983	-0.018		15.32	-0.61119	-0.15703	-0.43724	-0.04407	-0.03642	-0.03328		15.32	-0.05991	0.01003	-0.06656	0.08497	-0.36188	0.01528		405.32	1.55911	1.59852	1.93918	0.65952	0.68208	0.40061		0.32	0.99032	0.98687	0.98989	0.93675	0.93607	0.96504		0.32
15.335	-0.6648	-0.1473	-0.5002	0.0381	-0.399	-0.0202		15.335	-0.61127	-0.15701	-0.43735	-0.04408	-0.03645	-0.03333		15.335	-0.05353	0.00971	-0.06285	0.08218	-0.36255	0.01313		405.335	1.5564	1.60261	1.94256	0.66188	0.68444	0.40181		0.335	0.98863	0.98935	0.9916	0.93991	0.9392	0.96776		0.335
15.35	-0.6624	-0.1448	-0.4963	0.0319	-0.3975	-0.0226		15.35	-0.61136	-0.15698	-0.43747	-0.0441	-0.03647	-0.03339		15.35	-0.05104	0.01218	-0.05883	0.076	-0.36103	0.01079		405.35	1.55529	1.6006	1.94044	0.66155	0.6841	0.4038		0.35	0.98795	0.98813	0.99053	0.93946	0.93875	0.97232		0.35
15.365	-0.6572	-0.1432	-0.4952	0.0299	-0.4004	-0.0239		15.365	-0.61144	-0.15695	-0.43758	-0.04411	-0.0365	-0.03344		15.365	-0.04576	0.01375	-0.05762	0.07401	-0.3639	0.00954		405.365	1.55378	1.60179	1.94392	0.65841	0.68097	0.40399		0.365	0.98701	0.98885	0.99229	0.93527	0.9346	0.97275		0.365
15.38	-0.6596	-0.1444	-0.4905	0.03	-0.4003	-0.0235		15.38	-0.61153	-0.15692	-0.4377	-0.04413	-0.03652	-0.03349		15.38	-0.04807	0.01252	-0.0528	0.07413	-0.36378	0.00999		405.38	1.55427	1.60338	1.9453	0.65917	0.68173	0.40538		0.38	0.98731	0.98982	0.99299	0.93629	0.93561	0.97593		0.38
15.395	-0.6565	-0.143	-0.4905	0.0292	-0.3999	-0.0247		15.395	-0.61161	-0.15689	-0.43781	-0.04414	-0.03654	-0.03355		15.395	-0.04489	0.01389	-0.05269	0.07334	-0.36336	0.00885		405.395	1.55296	1.60327	1.94228	0.66034	0.68289	0.40507		0.395	0.9865	0.98975	0.99146	0.93785	0.93715	0.97522		0.395
15.41	-0.6536	-0.1406	-0.4892	0.0285	-0.3989	-0.0271		15.41	-0.6117	-0.15686	-0.43793	-0.04416	-0.03657	-0.0336		15.41	-0.0419	0.01626	-0.05127	0.07266	-0.36233	0.0065		405.41	1.55355	1.60406	1.94086	0.6585	0.68105	0.40226		0.41	0.98687	0.99023	0.99074	0.9354	0.93472	0.96879		0.41
15.425	-0.6493	-0.142	-0.4843	0.025	-0.3986	-0.0278		15.425	-0.61178	-0.15683	-0.43804	-0.04417	-0.03659	-0.03366		15.425	-0.03752	0.01483	-0.04626	0.06917	-0.36201	0.00586		405.425	1.55324	1.60685	1.93874	0.65526	0.67782	0.40285		0.425	0.98668	0.99192	0.98967	0.93108	0.93043	0.97014		0.425
15.44	-0.6455	-0.1416	-0.479	0.023	-0.3977	-0.027		15.44	-0.61187	-0.15681	-0.43816	-0.04419	-0.03662	-0.03371		15.44	-0.03363	0.01521	-0.04084	0.06719	-0.36108	0.00671		405.44	1.54444	1.57244	1.93742	0.66473	0.68728	0.39294		0.44	0.98121	0.97106	0.989	0.94371	0.94295	0.94746		0.44
15.455	-0.6444	-0.1438	-0.4792	0.0173	-0.3989	-0.0301		15.455	-0.61195	-0.15678	-0.43827	-0.0442	-0.03664	-0.03377		15.455	-0.03245	0.01298	-0.04093	0.0615	-0.36226	0.00367		405.455	1.47273	1.52143	1.8827	0.60119	0.62374	0.35093		0.455	0.93671	0.94014	0.96127	0.85892	0.85889	0.85128		0.455
15.47	-0.6417	-0.1452	-0.4798	0.0183	-0.3979	-0.0293		15.47	-0.61204	-0.15675	-0.43838	-0.04422	-0.03667	-0.03382		15.47	-0.02966	0.01155	-0.04142	0.06252	-0.36123	0.00452		405.47	1.44062	1.49322	1.80418	0.57016	0.5927	0.33212		0.47	0.91678	0.92303	0.92149	0.81751	0.81783	0.80822		0.47
15.485	-0.6345	-0.1441	-0.4743	0.018	-0.3997	-0.0306		15.485	-0.61212	-0.15672	-0.4385	-0.04423	-0.03669	-0.03388		15.485	-0.02238	0.01262	-0.0358	0.06223	-0.36301	0.00328		405.485	1.41301	1.47242	1.75246	0.53742	0.55997	0.31641		0.485	0.89964	0.91042	0.89528	0.77382	0.77452	0.77226		0.485
15.5	-0.631	-0.1446	-0.4701	0.0199	-0.4013	-0.0293		15.5	-0.6122	-0.15669	-0.43861	-0.04425	-0.03672	-0.03394		15.5	-0.0188	0.01209	-0.03149	0.06415	-0.36458	0.00464		405.5	1.3936	1.45241	1.70804	0.50478	0.52733	0.3011		0.5	0.8876	0.89829	0.87277	0.73027	0.73135	0.73721		0.5
15.515	-0.6305	-0.1436	-0.4671	0.0181	-0.4026	-0.0295		15.515	-0.61229	-0.15666	-0.43873	-0.04426	-0.03674	-0.03399		15.515	-0.01821	0.01306	-0.02837	0.06236	-0.36586	0.00449		405.515	1.36829	1.4388	1.66572	0.48445	0.50699	0.28699		0.515	0.87189	0.89004	0.85133	0.70313	0.70444	0.70491		0.515
15.53	-0.6294	-0.1414	-0.4667	0.0212	-0.4014	-0.0312		15.53	-0.61237	-0.15663	-0.43884	-0.04428	-0.03676	-0.03405		15.53	-0.01703	0.01523	-0.02786	0.06548	-0.36464	0.00285		405.53	1.34858	1.41989	1.6289	0.46101	0.48355	0.27448		0.53	0.85966	0.87857	0.83267	0.67186	0.67343	0.67627		0.53
15.545	-0.6248	-0.1411	-0.4635	0.0249	-0.3992	-0.0309		15.545	-0.61245	-0.1566	-0.43895	-0.0443	-0.03679	-0.03411		15.545	-0.01235	0.0155	-0.02455	0.0692	-0.36241	0.00321		405.545	1.32927	1.40708	1.59358	0.43907	0.46161	0.26077		0.545	0.84767	0.87081	0.81478	0.64259	0.64441	0.64489		0.545
15.56	-0.6242	-0.1429	-0.4632	0.0194	-0.3984	-0.0333		15.56	-0.61254	-0.15657	-0.43907	-0.04431	-0.03681	-0.03416		15.56	-0.01166	0.01367	-0.02413	0.06371	-0.36159	0.00086		405.56	1.31376	1.39347	1.56046	0.41984	0.44238	0.24966		0.56	0.83805	0.86256	0.79799	0.61692	0.61896	0.61945		0.56
15.575	-0.6222	-0.1406	-0.4612	0.0192	-0.3996	-0.0336		15.575	-0.61262	-0.15654	-0.43918	-0.04433	-0.03684	-0.03422		15.575	-0.00958	0.01594	-0.02202	0.06353	-0.36276	0.00062		405.575	1.30376	1.38256	1.53464	0.4133	0.43584	0.23735		0.575	0.83184	0.85594	0.78491	0.60819	0.61031	0.59127		0.575
15.59	-0.6212	-0.1426	-0.4588	0.0136	-0.4006	-0.0342		15.59	-0.6127	-0.15651	-0.43929	-0.04434	-0.03686	-0.03428		15.59	-0.0085	0.01391	-0.01951	0.05794	-0.36374	8e-05		405.59	1.28755	1.37115	1.50172	0.39287	0.4154	0.22804		0.59	0.82178	0.84903	0.76823	0.58092	0.58327	0.56996		0.59
15.605	-0.62	-0.1414	-0.4593	0.0129	-0.4001	-0.0332		15.605	-0.61278	-0.15648	-0.43941	-0.04436	-0.03689	-0.03434		15.605	-0.00722	0.01508	-0.01989	0.05726	-0.36321	0.00114		405.605	1.27304	1.36094	1.47399	0.38703	0.40956	0.21733		0.605	0.81277	0.84284	0.75419	0.57313	0.57555	0.54544		0.605
15.62	-0.6218	-0.1441	-0.4583	0.014	-0.4032	-0.0339		15.62	-0.61287	-0.15645	-0.43952	-0.04437	-0.03691	-0.0344		15.62	-0.00893	0.01235	-0.01878	0.05837	-0.36629	0.0005		405.62	1.25763	1.35153	1.44787	0.36439	0.38693	0.21012		0.62	0.80321	0.83713	0.74095	0.54293	0.5456	0.52894		0.62
15.635	-0.6198	-0.1455	-0.4603	0.015	-0.403	-0.0341		15.635	-0.61295	-0.15642	-0.43963	-0.04439	-0.03694	-0.03445		15.635	-0.00685	0.01092	-0.02067	0.05939	-0.36606	0.00035		405.635	1.24122	1.33912	1.42635	0.35266	0.37519	0.20251		0.635	0.79302	0.82961	0.73005	0.52727	0.53007	0.51151		0.635
15.65	-0.6185	-0.1461	-0.4591	0.0146	-0.4013	-0.0344		15.65	-0.61303	-0.15639	-0.43975	-0.04441	-0.03696	-0.03451		15.65	-0.00547	0.01029	-0.01935	0.05901	-0.36434	0.00011		405.65	1.23461	1.32841	1.40823	0.33752	0.36005	0.1935		0.65	0.78892	0.82312	0.72086	0.50707	0.51005	0.49089		0.65
15.665	-0.6178	-0.1456	-0.4568	0.0102	-0.3982	-0.0343		15.665	-0.61311	-0.15636	-0.43986	-0.04442	-0.03699	-0.03457		15.665	-0.00469	0.01076	-0.01694	0.05462	-0.36121	0.00027		405.665	1.2201	1.3167	1.38221	0.32838	0.35091	0.18679		0.665	0.77992	0.81602	0.70768	0.49488	0.49796	0.47553		0.665
15.68	-0.6177	-0.1479	-0.4531	0.0103	-0.4017	-0.0346		15.68	-0.61319	-0.15633	-0.43997	-0.04444	-0.03702	-0.03463		15.68	-0.00451	0.00843	-0.01313	0.05474	-0.36468	3e-05		405.68	1.21009	1.3097	1.35929	0.31955	0.34208	0.17808		0.68	0.77371	0.81177	0.69607	0.48309	0.48627	0.45559		0.68
15.695	-0.6138	-0.1461	-0.4552	0.0137	-0.4016	-0.0356		15.695	-0.61327	-0.1563	-0.44008	-0.04445	-0.03704	-0.03469		15.695	-0.00053	0.0102	-0.01512	0.05815	-0.36456	-0.00091		405.695	1.19488	1.30309	1.33797	0.30471	0.32724	0.17237		0.695	0.76427	0.80776	0.68526	0.46329	0.46664	0.44252		0.695
15.71	-0.6125	-0.1501	-0.4567	0.0095	-0.4012	-0.0378		15.71	-0.61336	-0.15627	-0.4402	-0.04447	-0.03707	-0.03475		15.71	0.00086	0.00617	-0.0165	0.05397	-0.36413	-0.00305		405.71	1.18688	1.29428	1.31905	0.29078	0.3133	0.16596		0.71	0.7593	0.80242	0.67568	0.44469	0.4482	0.42784		0.71
15.725	-0.6139	-0.1446	-0.4544	0.0118	-0.4011	-0.0386		15.725	-0.61344	-0.15624	-0.44031	-0.04449	-0.03709	-0.03481		15.725	-0.00046	0.01164	-0.01409	0.05629	-0.36401	-0.00379		405.725	1.18187	1.28887	1.29393	0.27704	0.29956	0.16065		0.725	0.75619	0.79914	0.66295	0.42636	0.43002	0.41569		0.725
15.74	-0.6091	-0.1467	-0.4519	0.0108	-0.4015	-0.0374		15.74	-0.61352	-0.15621	-0.44042	-0.0445	-0.03712	-0.03487		15.74	0.00442	0.00951	-0.01148	0.0553	-0.36438	-0.00253		405.74	1.17006	1.28256	1.27501	0.275	0.29753	0.15494		0.74	0.74886	0.79532	0.65336	0.42364	0.42733	0.40262		0.74
15.755	-0.6108	-0.1438	-0.4532	0.0146	-0.4049	-0.0386		15.755	-0.6136	-0.15618	-0.44053	-0.04452	-0.03714	-0.03493		15.755	0.0028	0.01238	-0.01267	0.05912	-0.36776	-0.00367		405.755	1.16335	1.27095	1.26099	0.26447	0.28699	0.15243		0.755	0.74469	0.78828	0.64626	0.40958	0.41339	0.39687		0.755
15.77	-0.6115	-0.142	-0.4541	0.0107	-0.4027	-0.0402		15.77	-0.61368	-0.15614	-0.44064	-0.04454	-0.03717	-0.03499		15.77	0.00218	0.01414	-0.01346	0.05524	-0.36553	-0.00521		405.77	1.15204	1.26244	1.24267	0.25383	0.27635	0.14552		0.77	0.73768	0.78312	0.63698	0.39539	0.39931	0.38105		0.77
15.785	-0.6106	-0.1445	-0.4548	0.0127	-0.405	-0.0417		15.785	-0.61376	-0.15611	-0.44076	-0.04455	-0.03719	-0.03505		15.785	0.00316	0.01161	-0.01404	0.05725	-0.36781	-0.00665		405.785	1.14143	1.25653	1.22665	0.25149	0.27401	0.14101		0.785	0.73109	0.77954	0.62886	0.39227	0.39622	0.37073		0.785
15.8	-0.609	-0.1468	-0.4562	0.0093	-0.4014	-0.0392		15.8	-0.61384	-0.15608	-0.44087	-0.04457	-0.03722	-0.03511		15.8	0.00484	0.00928	-0.01533	0.05387	-0.36418	-0.00409		405.8	1.13062	1.25222	1.21163	0.24636	0.26887	0.1378		0.8	0.72438	0.77692	0.62125	0.38542	0.38942	0.36338		0.8
15.815	-0.6112	-0.1464	-0.4494	0.0075	-0.4002	-0.0413		15.815	-0.61392	-0.15605	-0.44098	-0.04459	-0.03725	-0.03517		15.815	0.00272	0.00965	-0.00842	0.05209	-0.36295	-0.00613		405.815	1.12271	1.23941	1.19191	0.23402	0.25654	0.13569		0.815	0.71947	0.76916	0.61125	0.36895	0.3731	0.35855		0.815
15.83	-0.6119	-0.148	-0.4491	0.0104	-0.4029	-0.0401		15.83	-0.614	-0.15602	-0.44109	-0.0446	-0.03727	-0.03523		15.83	0.0021	0.00802	-0.00801	0.055	-0.36563	-0.00487		405.83	1.1146	1.2303	1.17899	0.22568	0.2482	0.13218		0.83	0.71444	0.76364	0.60471	0.35783	0.36207	0.35051		0.83
15.845	-0.6093	-0.1453	-0.4533	0.0097	-0.401	-0.0403		15.845	-0.61408	-0.15599	-0.4412	-0.04462	-0.0373	-0.03529		15.845	0.00478	0.01069	-0.0121	0.05432	-0.3637	-0.00501		405.845	1.1052	1.22419	1.16306	0.21905	0.24156	0.12667		0.845	0.7086	0.75993	0.59664	0.34897	0.35329	0.3379		0.845
15.86	-0.6099	-0.1439	-0.4504	0.0085	-0.4002	-0.0427		15.86	-0.61416	-0.15596	-0.44131	-0.04464	-0.03733	-0.03536		15.86	0.00426	0.01206	-0.00909	0.05314	-0.36287	-0.00734		405.86	1.09379	1.21658	1.14624	0.21771	0.24022	0.12546		0.86	0.70152	0.75532	0.58812	0.34719	0.35152	0.33513		0.86
15.875	-0.6086	-0.1453	-0.4515	0.008	-0.4037	-0.0433		15.875	-0.61423	-0.15592	-0.44142	-0.04465	-0.03735	-0.03542		15.875	0.00563	0.01062	-0.01008	0.05265	-0.36635	-0.00788		405.875	1.08558	1.21228	1.13312	0.20818	0.23069	0.12105		0.875	0.69643	0.75271	0.58147	0.33447	0.3389	0.32503		0.875
15.89	-0.6119	-0.1408	-0.4512	0.0075	-0.4067	-0.0418		15.89	-0.61431	-0.15589	-0.44153	-0.04467	-0.03738	-0.03548		15.89	0.00241	0.01509	-0.00967	0.05217	-0.36932	-0.00632		405.89	1.07417	1.20647	1.12	0.20324	0.22575	0.11904		0.89	0.68935	0.74918	0.57482	0.32788	0.33237	0.32043		0.89
15.905	-0.6116	-0.1393	-0.4534	0.0102	-0.4081	-0.0422		15.905	-0.61439	-0.15586	-0.44165	-0.04469	-0.0374	-0.03554		15.905	0.00279	0.01656	-0.01175	0.05489	-0.3707	-0.00666		405.905	1.06966	1.19886	1.11038	0.2034	0.22591	0.11733		0.905	0.68655	0.74457	0.56995	0.3281	0.33258	0.31652		0.905
15.92	-0.6112	-0.1418	-0.4488	0.0092	-0.4024	-0.0429		15.92	-0.61447	-0.15583	-0.44176	-0.04471	-0.03743	-0.0356		15.92	0.00327	0.01403	-0.00704	0.05391	-0.36497	-0.0073		405.92	1.06385	1.19035	1.09526	0.19687	0.21937	0.11572		0.92	0.68294	0.73941	0.56229	0.31937	0.32393	0.31283		0.92
15.935	-0.6114	-0.1413	-0.4473	0.0093	-0.4022	-0.0424		15.935	-0.61455	-0.1558	-0.44187	-0.04472	-0.03746	-0.03567		15.935	0.00315	0.0145	-0.00543	0.05402	-0.36474	-0.00673		405.935	1.05624	1.18484	1.08254	0.19233	0.21483	0.11231		0.935	0.67822	0.73607	0.55584	0.31332	0.31793	0.30503		0.935
15.95	-0.6099	-0.1437	-0.4454	0.0145	-0.4011	-0.042		15.95	-0.61463	-0.15576	-0.44198	-0.04474	-0.03748	-0.03573		15.95	0.00473	0.01206	-0.00342	0.05924	-0.36362	-0.00627		405.95	1.05053	1.18093	1.06952	0.18449	0.207	0.1077		0.95	0.67468	0.7337	0.54924	0.30286	0.30756	0.29447		0.95
15.965	-0.609	-0.1415	-0.4489	0.0142	-0.401	-0.0419		15.965	-0.6147	-0.15573	-0.44209	-0.04476	-0.03751	-0.03579		15.965	0.0057	0.01423	-0.00681	0.05896	-0.36349	-0.00611		405.965	1.03992	1.17012	1.0584	0.17966	0.20216	0.10609		0.965	0.66809	0.72715	0.54361	0.29641	0.30116	0.29079		0.965
15.98	-0.6078	-0.1425	-0.4473	0.0091	-0.4011	-0.0417		15.98	-0.61478	-0.1557	-0.4422	-0.04478	-0.03754	-0.03586		15.98	0.00698	0.0132	-0.0051	0.05388	-0.36356	-0.00584		405.98	1.03472	1.16371	1.04338	0.17332	0.19582	0.10278		0.98	0.66486	0.72326	0.536	0.28795	0.29278	0.28321		0.98
15.995	-0.6081	-0.1402	-0.4464	0.0056	-0.4022	-0.0413		15.995	-0.61486	-0.15567	-0.44231	-0.04479	-0.03757	-0.03592		15.995	0.00676	0.01547	-0.00409	0.05039	-0.36463	-0.00538		405.995	1.02371	1.1568	1.02846	0.17078	0.19328	0.10217		0.995	0.65803	0.71907	0.52844	0.28457	0.28942	0.28181		0.995
16.01	-0.609	-0.1391	-0.4483	0.0071	-0.404	-0.0439		16.01	-0.61494	-0.15563	-0.44242	-0.04481	-0.03759	-0.03598		16.01	0.00594	0.01653	-0.00588	0.05191	-0.36641	-0.00792		406.01	1.0174	1.14829	1.01964	0.17015	0.19264	0.09836		1.01	0.65411	0.71391	0.52397	0.28372	0.28857	0.27309		1.01
16.025	-0.6109	-0.1408	-0.4484	0.0076	-0.4037	-0.0439		16.025	-0.61502	-0.1556	-0.44253	-0.04483	-0.03762	-0.03605		16.025	0.00412	0.0148	-0.00587	0.05243	-0.36608	-0.00785		406.025	1.01149	1.14318	1.00892	0.16411	0.18661	0.09725		1.025	0.65044	0.71082	0.51854	0.27566	0.28059	0.27055		1.025
16.04	-0.6087	-0.1421	-0.4457	0.004	-0.4055	-0.0437		16.04	-0.61509	-0.15557	-0.44264	-0.04485	-0.03765	-0.03611		16.04	0.00639	0.01347	-0.00306	0.04885	-0.36785	-0.00759		406.04	1.00308	1.13587	1.00259	0.16098	0.18347	0.09504		1.04	0.64522	0.70639	0.51533	0.27148	0.27644	0.26549		1.04
16.055	-0.6083	-0.1399	-0.4475	0.0011	-0.4028	-0.0445		16.055	-0.61517	-0.15553	-0.44275	-0.04487	-0.03767	-0.03618		16.055	0.00687	0.01563	-0.00475	0.04597	-0.36513	-0.00832		406.055	0.99687	1.13246	0.98987	0.15824	0.18073	0.09443		1.055	0.64137	0.70432	0.50889	0.26783	0.27281	0.26409		1.055
16.07	-0.6057	-0.141	-0.4465	0	-0.4022	-0.0435		16.07	-0.61525	-0.1555	-0.44286	-0.04488	-0.0377	-0.03624		16.07	0.00955	0.0145	-0.00364	0.04488	-0.3645	-0.00726		406.07	0.99156	1.12595	0.98115	0.1545	0.17699	0.09272		1.07	0.63808	0.70037	0.50447	0.26284	0.26787	0.26018		1.07
16.085	-0.6037	-0.1414	-0.4465	-0.001	-0.405	-0.0442		16.085	-0.61532	-0.15547	-0.44296	-0.0449	-0.03773	-0.03631		16.085	0.01162	0.01407	-0.00354	0.0439	-0.36727	-0.00789		406.085	0.98735	1.11874	0.97013	0.14837	0.17086	0.08901		1.085	0.63546	0.696	0.49889	0.25465	0.25975	0.25169		1.085
16.1	-0.6094	-0.1444	-0.4446	-0.0026	-0.406	-0.0454		16.1	-0.6154	-0.15544	-0.44307	-0.04492	-0.03776	-0.03637		16.1	0.006	0.01104	-0.00153	0.04232	-0.36824	-0.00903		406.1	0.97854	1.11344	0.95821	0.14913	0.17162	0.0883		1.1	0.63	0.69278	0.49285	0.25567	0.26076	0.25006		1.1
16.115	-0.6045	-0.1482	-0.4464	-0.0047	-0.4067	-0.0459		16.115	-0.61548	-0.1554	-0.44318	-0.04494	-0.03778	-0.03644		16.115	0.01098	0.0072	-0.00322	0.04024	-0.36892	-0.00946		406.115	0.97343	1.10573	0.95179	0.14749	0.16998	0.08739		1.115	0.62683	0.68811	0.48959	0.25349	0.25859	0.24798		1.115
16.13	-0.6031	-0.1495	-0.4442	-0.0028	-0.4051	-0.0457		16.13	-0.61555	-0.15537	-0.44329	-0.04496	-0.03781	-0.0365		16.13	0.01245	0.00587	-0.00091	0.04216	-0.36729	-0.0092		406.13	0.96353	1.10002	0.94337	0.14396	0.16644	0.08698		1.13	0.62068	0.68465	0.48533	0.24877	0.25391	0.24704		1.13
16.145	-0.6026	-0.1475	-0.443	-0.0049	-0.4047	-0.0469		16.145	-0.61563	-0.15534	-0.4434	-0.04498	-0.03784	-0.03657		16.145	0.01303	0.00784	0.0004	0.04008	-0.36686	-0.01033		406.145	0.95922	1.09431	0.93465	0.14512	0.1676	0.08477		1.145	0.618	0.68119	0.48091	0.25032	0.25545	0.24198		1.145
16.16	-0.6039	-0.1438	-0.4434	-0.003	-0.4055	-0.045		16.16	-0.6157	-0.1553	-0.44351	-0.045	-0.03787	-0.03663		16.16	0.0118	0.0115	0.00011	0.042	-0.36763	-0.00837		406.16	0.95191	1.0885	0.92813	0.14418	0.16667	0.08346		1.16	0.61346	0.67766	0.4776	0.24907	0.25421	0.23898		1.16
16.175	-0.6071	-0.1424	-0.4455	-0.0031	-0.4039	-0.0466		16.175	-0.61578	-0.15527	-0.44362	-0.04501	-0.03789	-0.0367		16.175	0.00868	0.01287	-0.00188	0.04191	-0.36601	-0.0099		406.175	0.949	1.08449	0.91821	0.13885	0.16133	0.08065		1.175	0.61166	0.67523	0.47258	0.24195	0.24714	0.23255		1.175
16.19	-0.608	-0.1439	-0.4431	0.0004	-0.4034	-0.047		16.19	-0.61586	-0.15524	-0.44373	-0.04503	-0.03792	-0.03677		16.19	0.00786	0.01134	0.00063	0.04543	-0.36548	-0.01023		406.19	0.94299	1.08078	0.91019	0.13311	0.15559	0.08224		1.19	0.60793	0.67298	0.46851	0.2343	0.23955	0.23619		1.19
16.205	-0.6092	-0.1444	-0.4424	-0.0047	-0.4057	-0.0471		16.205	-0.61593	-0.1552	-0.44383	-0.04505	-0.03795	-0.03683		16.205	0.00673	0.0108	0.00143	0.04035	-0.36775	-0.01027		406.205	0.93558	1.07327	0.89927	0.13137	0.15385	0.08133		1.205	0.60333	0.66843	0.46298	0.23198	0.23725	0.2341		1.205
16.22	-0.6052	-0.1462	-0.4425	-0.0016	-0.4054	-0.0458		16.22	-0.61601	-0.15517	-0.44394	-0.04507	-0.03798	-0.0369		16.22	0.01081	0.00897	0.00144	0.04347	-0.36742	-0.0089		406.22	0.93017	1.06266	0.88865	0.12624	0.14871	0.08032		1.22	0.59997	0.662	0.4576	0.22512	0.23046	0.23179		1.22
16.235	-0.6077	-0.1463	-0.4443	-0.0017	-0.4096	-0.0472		16.235	-0.61608	-0.15513	-0.44405	-0.04509	-0.03801	-0.03697		16.235	0.00838	0.00883	-0.00025	0.04339	-0.37159	-0.01023		406.235	0.92316	1.06095	0.87742	0.118	0.14048	0.07691		1.235	0.59562	0.66096	0.45191	0.21413	0.21956	0.22399		1.235
16.25	-0.6083	-0.1491	-0.4451	-0.0055	-0.4154	-0.0483		16.25	-0.61616	-0.1551	-0.44416	-0.04511	-0.03803	-0.03703		16.25	0.00786	0.006	-0.00094	0.03961	-0.37737	-0.01127		406.25	0.91415	1.05504	0.8739	0.11776	0.14024	0.0773		1.25	0.59003	0.65738	0.45013	0.21382	0.21924	0.22488		1.25
16.265	-0.6102	-0.1515	-0.4449	-0.0099	-0.4101	-0.0469		16.265	-0.61623	-0.15507	-0.44427	-0.04513	-0.03806	-0.0371		16.265	0.00603	0.00357	-0.00063	0.03523	-0.37204	-0.0098		406.265	0.91064	1.05033	0.86478	0.11243	0.1349	0.07449		1.265	0.58786	0.65453	0.44551	0.2067	0.21218	0.21845		1.265
16.28	-0.6083	-0.151	-0.4487	-0.0049	-0.4042	-0.0473		16.28	-0.61631	-0.15503	-0.44437	-0.04515	-0.03809	-0.03717		16.28	0.00801	0.00403	-0.00433	0.04025	-0.36611	-0.01013		406.28	0.90463	1.04562	0.85526	0.11989	0.14236	0.07148		1.28	0.58413	0.65167	0.44068	0.21666	0.22205	0.21156		1.28
16.295	-0.6086	-0.1402	-0.4469	-0.0056	-0.3982	-0.0464		16.295	-0.61638	-0.155	-0.44448	-0.04517	-0.03812	-0.03723		16.295	0.00778	0.0148	-0.00242	0.03957	-0.36008	-0.00917		406.295	0.89913	1.04161	0.85084	0.11715	0.13962	0.07137		1.295	0.58071	0.64924	0.43844	0.213	0.21843	0.2113		1.295
16.31	-0.6094	-0.1293	-0.4471	-0.007	-0.3922	-0.0451		16.31	-0.61645	-0.15496	-0.44459	-0.04519	-0.03815	-0.0373		16.31	0.00705	0.02566	-0.00251	0.03819	-0.35405	-0.0078		406.31	0.89802	1.0381	0.84462	0.11342	0.13589	0.07146		1.31	0.58002	0.64711	0.43529	0.20802	0.21349	0.21151		1.31
16.325	-0.6086	-0.1185	-0.4457	0.0081	-0.3863	-0.0484		16.325	-0.61653	-0.15493	-0.4447	-0.04521	-0.03818	-0.03737		16.325	0.00793	0.03643	-0.001	0.05331	-0.34812	-0.01103		406.325	0.89071	1.03529	0.8362	0.11628	0.13875	0.07125		1.325	0.57548	0.64541	0.43102	0.21184	0.21727	0.21103		1.325
16.34	-0.6099	-0.1077	-0.4426	0.025	-0.3803	-0.0453		16.34	-0.6166	-0.15489	-0.4448	-0.04523	-0.03821	-0.03744		16.34	0.0067	0.04719	0.0022	0.07023	-0.34209	-0.00786		406.34	0.8896	1.03198	0.82478	0.11414	0.13661	0.07084		1.34	0.57479	0.6434	0.42524	0.20899	0.21444	0.21009		1.34
16.355	-0.6027	-0.0968	-0.4363	0.042	-0.3744	-0.0391		16.355	-0.61668	-0.15486	-0.44491	-0.04525	-0.03823	-0.03751		16.355	0.01398	0.05806	0.00861	0.08725	-0.33617	-0.00159		406.355	0.88099	1.02437	0.82236	0.11141	0.13387	0.07113		1.355	0.56945	0.63879	0.42401	0.20534	0.21082	0.21075		1.355
16.37	-0.5947	-0.086	-0.4293	0.0589	-0.3684	-0.0329		16.37	-0.61675	-0.15483	-0.44502	-0.04526	-0.03826	-0.03757		16.37	0.02205	0.06883	0.01572	0.10416	-0.33014	0.00467		406.37	0.87218	1.01957	0.81724	0.10687	0.12933	0.07012		1.37	0.56398	0.63587	0.42142	0.19928	0.20482	0.20844		1.37
16.385	-0.5866	-0.0751	-0.4222	0.0758	-0.3625	-0.0268		16.385	-0.61682	-0.15479	-0.44513	-0.04528	-0.03829	-0.03764		16.385	0.03022	0.07969	0.02293	0.12108	-0.32421	0.01084		406.385	0.86587	1.01486	0.80572	0.10784	0.1303	0.06841		1.385	0.56007	0.63302	0.41558	0.20057	0.20609	0.20453		1.385
16.4	-0.5787	-0.0643	-0.4151	0.0926	-0.3565	-0.0207		16.4	-0.6169	-0.15476	-0.44523	-0.0453	-0.03832	-0.03771		16.4	0.0382	0.09046	0.03013	0.1379	-0.31818	0.01701		406.4	0.85856	1.00635	0.80419	0.108	0.13046	0.0673		1.4	0.55553	0.62786	0.41481	0.20079	0.2063	0.20199		1.4
16.415	-0.5706	-0.0535	-0.4081	0.1096	-0.3506	-0.0144		16.415	-0.61697	-0.15472	-0.44534	-0.04532	-0.03835	-0.03778		16.415	0.04637	0.10122	0.03724	0.15492	-0.31225	0.02338		406.415	0.85395	1.00494	0.79247	0.10716	0.12962	0.06689		1.415	0.55267	0.627	0.40887	0.19967	0.2052	0.20105		1.415
16.43	-0.5626	-0.0426	-0.401	0.1265	-0.3446	-0.0083		16.43	-0.61704	-0.15469	-0.44545	-0.04535	-0.03838	-0.03785		16.43	0.05444	0.11209	0.04445	0.17185	-0.30622	0.02955		406.43	0.85094	1.00303	0.78855	0.10473	0.12718	0.06618		1.43	0.5508	0.62585	0.40688	0.19642	0.20197	0.19942		1.43
16.445	-0.5545	-0.0318	-0.394	0.1435	-0.3387	-0.0021		16.445	-0.61712	-0.15465	-0.44555	-0.04537	-0.03841	-0.03792		16.445	0.06262	0.12285	0.05155	0.18887	-0.30029	0.03582		406.445	0.85093	0.99702	0.78123	0.09809	0.12054	0.06567		1.445	0.5508	0.6222	0.40317	0.18756	0.19319	0.19825		1.445
16.46	-0.5465	-0.021	-0.387	0.1784	-0.3161	0.004		16.46	-0.61719	-0.15462	-0.44566	-0.04539	-0.03844	-0.03799		16.46	0.07069	0.13362	0.05866	0.22379	-0.27766	0.04199		406.46	0.84333	0.98901	0.77341	0.09785	0.12031	0.06436		1.46	0.54607	0.61735	0.39921	0.18725	0.19287	0.19525		1.46
16.475	-0.5385	0.0038	-0.3799	0.1644	-0.3061	0.0102		16.475	-0.61726	-0.15458	-0.44577	-0.04541	-0.03847	-0.03806		16.475	0.07876	0.15838	0.06587	0.20981	-0.26763	0.04826		406.475	0.84072	0.9852	0.76509	0.10042	0.12287	0.06365		1.475	0.54446	0.61504	0.39499	0.19067	0.19626	0.19363		1.475
16.49	-0.5305	0.0298	-0.3728	0.1131	-0.3485	0.0164		16.49	-0.61734	-0.15455	-0.44587	-0.04543	-0.0385	-0.03813		16.49	0.08684	0.18435	0.07307	0.15853	-0.31	0.05453		406.49	0.83631	0.97799	0.76077	0.09528	0.11773	0.06104		1.49	0.54172	0.61067	0.3928	0.18381	0.18947	0.18765		1.49
16.505	-0.5225	-0.0257	-0.3657	0.095	-0.3631	0.0225		16.505	-0.61741	-0.15451	-0.44598	-0.04545	-0.03853	-0.0382		16.505	0.09491	0.12881	0.08028	0.14045	-0.32457	0.0607		406.505	0.8295	0.97458	0.75395	0.09384	0.11629	0.05983		1.505	0.53749	0.6086	0.38935	0.18189	0.18756	0.18488		1.505
16.52	-0.5144	-0.045	-0.3587	0.0826	-0.3693	0.0286		16.52	-0.61748	-0.15448	-0.44608	-0.04547	-0.03856	-0.03827		16.52	0.10308	0.10948	0.08738	0.12807	-0.33074	0.06687		406.52	0.82829	0.97187	0.74513	0.09411	0.11655	0.05962		1.52	0.53674	0.60696	0.38488	0.18225	0.18791	0.1844		1.52
16.535	-0.5073	-0.0547	-0.3524	0.0704	-0.3773	0.0348		16.535	-0.61755	-0.15444	-0.44619	-0.04549	-0.03859	-0.03834		16.535	0.11025	0.09974	0.09379	0.11589	-0.33871	0.07314		406.535	0.81958	0.96466	0.74051	0.09627	0.11872	0.05861		1.535	0.53134	0.60259	0.38254	0.18513	0.19077	0.18209		1.535
16.55	-0.483	-0.0613	-0.3293	0.0617	-0.3766	0.041		16.55	-0.61762	-0.15441	-0.44629	-0.04551	-0.03862	-0.03841		16.55	0.13462	0.09311	0.11699	0.10721	-0.33798	0.07941		406.55	0.81427	0.95835	0.73658	0.09333	0.11578	0.0584		1.55	0.52804	0.59876	0.38055	0.18121	0.18688	0.18161		1.55
16.565	-0.5183	-0.0647	-0.364	0.0573	-0.3829	0.0689		16.565	-0.6177	-0.15437	-0.4464	-0.04553	-0.03865	-0.03848		16.565	0.0994	0.08967	0.0824	0.10283	-0.34425	0.10738		406.565	0.81066	0.95634	0.72886	0.0911	0.11354	0.05839		1.565	0.5258	0.59754	0.37664	0.17823	0.18392	0.18159		1.565
16.58	-0.5578	-0.069	-0.4018	0.0507	-0.3866	0.0664		16.58	-0.61777	-0.15434	-0.44651	-0.04555	-0.03868	-0.03855		16.58	0.05997	0.08534	0.04471	0.09625	-0.34792	0.10495		406.58	0.80735	0.95163	0.72574	0.09206	0.1145	0.05658		1.58	0.52375	0.59469	0.37506	0.17952	0.18519	0.17744		1.58
16.595	-0.561	-0.0746	-0.4136	0.0397	-0.3855	0.0246		16.595	-0.61784	-0.1543	-0.44661	-0.04557	-0.03871	-0.03862		16.595	0.05684	0.0797	0.03301	0.08527	-0.34679	0.06322		406.595	0.80074	0.94582	0.72092	0.09122	0.11366	0.05887		1.595	0.51965	0.59117	0.37261	0.1784	0.18409	0.18269		1.595
16.61	-0.571	-0.0809	-0.4193	0.0455	-0.389	0.0132		16.61	-0.61791	-0.15426	-0.44672	-0.04559	-0.03874	-0.03869		16.61	0.04691	0.07336	0.02742	0.09109	-0.35026	0.05189		406.61	0.79343	0.94181	0.7132	0.09959	0.12202	0.05676		1.61	0.51511	0.58873	0.3687	0.18956	0.19515	0.17785		1.61
16.625	-0.5767	-0.0788	-0.423	0.0442	-0.3888	0.0026		16.625	-0.61798	-0.15423	-0.44682	-0.04562	-0.03877	-0.03876		16.625	0.04128	0.07543	0.02382	0.08982	-0.35003	0.04136		406.625	0.79032	0.9382	0.71178	0.09325	0.11569	0.05855		1.625	0.51318	0.58655	0.36798	0.1811	0.18676	0.18195		1.625
16.64	-0.5811	-0.0817	-0.4288	0.0332	-0.3917	-0.0004		16.64	-0.61805	-0.15419	-0.44693	-0.04564	-0.0388	-0.03884		16.64	0.03695	0.07249	0.01813	0.07884	-0.3529	0.03844		406.64	0.78641	0.93589	0.70556	0.08971	0.11215	0.05464		1.64	0.51075	0.58515	0.36483	0.17638	0.18208	0.173		1.64
16.655	-0.5792	-0.0838	-0.4231	0.0334	-0.3884	-0.0057		16.655	-0.61813	-0.15416	-0.44703	-0.04566	-0.03883	-0.03891		16.655	0.03893	0.07036	0.02393	0.07906	-0.34957	0.03321		406.655	0.78161	0.92938	0.70354	0.08308	0.10551	0.05373		1.655	0.50777	0.5812	0.36381	0.16753	0.1733	0.17092		1.655
16.67	-0.5836	-0.0865	-0.4256	0.0311	-0.3922	-0.0107		16.67	-0.6182	-0.15412	-0.44714	-0.04568	-0.03886	-0.03898		16.67	0.0346	0.06762	0.02154	0.07678	-0.35334	0.02828		406.67	0.7762	0.92477	0.69752	0.08784	0.11027	0.05602		1.67	0.50441	0.5784	0.36075	0.17388	0.1796	0.17616		1.67
16.685	-0.5852	-0.0891	-0.4279	0.0322	-0.3954	-0.0127		16.685	-0.61827	-0.15409	-0.44724	-0.0457	-0.03889	-0.03905		16.685	0.03307	0.06499	0.01934	0.0779	-0.35651	0.02635		406.685	0.77249	0.91867	0.6948	0.0844	0.10683	0.05571		1.685	0.50211	0.5747	0.35938	0.1693	0.17505	0.17545		1.685
16.7	-0.5873	-0.0934	-0.4263	0.0265	-0.3934	-0.0154		16.7	-0.61834	-0.15405	-0.44735	-0.04572	-0.03892	-0.03912		16.7	0.03104	0.06065	0.02105	0.07222	-0.35448	0.02372		406.7	0.77098	0.91426	0.68857	0.08047	0.1029	0.0558		1.7	0.50117	0.57203	0.35622	0.16404	0.16984	0.17566		1.7
16.715	-0.5854	-0.0951	-0.4312	0.0299	-0.395	-0.0167		16.715	-0.61841	-0.15401	-0.44745	-0.04574	-0.03895	-0.0392		16.715	0.03301	0.05891	0.01625	0.07564	-0.35605	0.0225		406.715	0.76537	0.91065	0.67855	0.08203	0.10446	0.05569		1.715	0.49769	0.56984	0.35115	0.16613	0.17191	0.1754		1.715
16.73	-0.5828	-0.0907	-0.4334	0.0227	-0.3989	-0.0193		16.73	-0.61848	-0.15398	-0.44755	-0.04577	-0.03898	-0.03927		16.73	0.03568	0.06328	0.01415	0.06847	-0.35992	0.01997		406.73	0.75986	0.90764	0.67443	0.08239	0.10482	0.05428		1.73	0.49427	0.56801	0.34906	0.16662	0.17239	0.17218		1.73
16.745	-0.5862	-0.0938	-0.4336	0.0228	-0.3957	-0.017		16.745	-0.61855	-0.15394	-0.44766	-0.04579	-0.03901	-0.03934		16.745	0.03235	0.06014	0.01406	0.06859	-0.35669	0.02234		406.745	0.75835	0.90753	0.67061	0.08676	0.10918	0.05387		1.745	0.49334	0.56795	0.34712	0.17244	0.17816	0.17124		1.745
16.76	-0.5868	-0.0951	-0.4316	0.0251	-0.3981	-0.0218		16.76	-0.61862	-0.15391	-0.44776	-0.04581	-0.03904	-0.03941		16.76	0.03182	0.05881	0.01616	0.07091	-0.35906	0.01761		406.76	0.75024	0.90422	0.67009	0.08102	0.10344	0.05196		1.76	0.4883	0.56594	0.34686	0.16478	0.17056	0.16686		1.76
16.775	-0.5838	-0.0941	-0.4312	0.0236	-0.4001	-0.0226		16.775	-0.61869	-0.15387	-0.44787	-0.04583	-0.03907	-0.03949		16.775	0.03489	0.05977	0.01667	0.06943	-0.36103	0.01689		406.775	0.74833	0.89641	0.66587	0.08248	0.1049	0.05185		1.775	0.48712	0.56121	0.34472	0.16674	0.1725	0.16661		1.775
16.79	-0.5824	-0.0927	-0.4298	0.0204	-0.3989	-0.0227		16.79	-0.61876	-0.15383	-0.44797	-0.04586	-0.0391	-0.03956		16.79	0.03636	0.06113	0.01817	0.06626	-0.3598	0.01686		406.79	0.74692	0.8924	0.66275	0.08205	0.10447	0.05194		1.79	0.48624	0.55878	0.34314	0.16615	0.17192	0.16682		1.79
16.805	-0.5794	-0.0867	-0.4325	0.0177	-0.4028	-0.0242		16.805	-0.61883	-0.1538	-0.44807	-0.04588	-0.03913	-0.03963		16.805	0.03943	0.0671	0.01557	0.06358	-0.36367	0.01543		406.805	0.74201	0.88699	0.65443	0.08211	0.10453	0.05233		1.805	0.4832	0.5555	0.33892	0.16624	0.172	0.16771		1.805
16.82	-0.5773	-0.0924	-0.4314	0.0172	-0.3997	-0.0251		16.82	-0.6189	-0.15376	-0.44818	-0.0459	-0.03917	-0.03971		16.82	0.0416	0.06136	0.01678	0.0631	-0.36053	0.01461		406.82	0.7364	0.88478	0.65721	0.07677	0.09919	0.05302		1.82	0.47972	0.55416	0.34033	0.15912	0.16494	0.16929		1.82
16.835	-0.5817	-0.0923	-0.4307	0.012	-0.3985	-0.0258		16.835	-0.61897	-0.15372	-0.44828	-0.04592	-0.0392	-0.03978		16.835	0.03727	0.06142	0.01758	0.05792	-0.3593	0.01398		406.835	0.73299	0.87927	0.64449	0.07533	0.09775	0.05111		1.835	0.4776	0.55082	0.33388	0.1572	0.16304	0.16492		1.835
16.85	-0.5863	-0.0932	-0.4298	0.0134	-0.4019	-0.028		16.85	-0.61904	-0.15369	-0.44838	-0.04595	-0.03923	-0.03985		16.85	0.03274	0.06049	0.01858	0.05935	-0.36267	0.01185		406.85	0.73089	0.87456	0.64276	0.0708	0.09321	0.0521		1.85	0.47629	0.54796	0.33301	0.15114	0.15703	0.16718		1.85
16.865	-0.5897	-0.097	-0.4279	0.01	-0.3997	-0.0275		16.865	-0.61911	-0.15365	-0.44849	-0.04597	-0.03926	-0.03993		16.865	0.02941	0.05665	0.02059	0.05597	-0.36044	0.01243		406.865	0.72498	0.87365	0.63964	0.07216	0.09457	0.05359		1.865	0.47262	0.54741	0.33143	0.15296	0.15883	0.17059		1.865
16.88	-0.5896	-0.0965	-0.4286	0.0167	-0.3995	-0.0283		16.88	-0.61918	-0.15361	-0.44859	-0.04599	-0.03929	-0.04		16.88	0.02958	0.05711	0.01999	0.06269	-0.36021	0.0117		406.88	0.71917	0.87604	0.64012	0.07402	0.09644	0.04998		1.88	0.46902	0.54886	0.33167	0.15545	0.1613	0.16233		1.88
16.895	-0.5858	-0.0975	-0.427	0.0103	-0.3995	-0.0292		16.895	-0.61925	-0.15358	-0.44869	-0.04601	-0.03932	-0.04008		16.895	0.03345	0.05608	0.02169	0.05631	-0.36018	0.01088		406.895	0.71616	0.86913	0.6298	0.07089	0.0933	0.04967		1.895	0.46715	0.54467	0.32644	0.15126	0.15714	0.16162		1.895
16.91	-0.5824	-0.1018	-0.4326	0.0083	-0.4026	-0.0284		16.91	-0.61932	-0.15354	-0.4488	-0.04604	-0.03936	-0.04015		16.91	0.03692	0.05174	0.0162	0.05434	-0.36324	0.01175		406.91	0.71235	0.86232	0.62628	0.07055	0.09296	0.05035		1.91	0.46479	0.54054	0.32466	0.15081	0.1567	0.1632		1.91
16.925	-0.5808	-0.102	-0.4325	0.0097	-0.4014	-0.0256		16.925	-0.61939	-0.1535	-0.4489	-0.04606	-0.03939	-0.04023		16.925	0.03859	0.0515	0.0164	0.05576	-0.36201	0.01463		406.925	0.70954	0.85741	0.62456	0.06691	0.08932	0.05104		1.925	0.46304	0.53756	0.32379	0.14596	0.15188	0.16478		1.925
16.94	-0.583	-0.1027	-0.4313	0.0075	-0.4	-0.029		16.94	-0.61946	-0.15347	-0.449	-0.04608	-0.03942	-0.0403		16.94	0.03646	0.05077	0.0177	0.05358	-0.36058	0.0113		406.94	0.70363	0.8551	0.61624	0.07108	0.09348	0.04743		1.94	0.45937	0.53616	0.31957	0.15152	0.15739	0.15651		1.94
16.955	-0.5802	-0.1045	-0.4286	0.0081	-0.4032	-0.0278		16.955	-0.61952	-0.15343	-0.4491	-0.04611	-0.03945	-0.04037		16.955	0.03932	0.04893	0.0205	0.05421	-0.36375	0.01257		406.955	0.70162	0.85169	0.61672	0.07174	0.09415	0.04752		1.955	0.45813	0.5341	0.31981	0.1524	0.15826	0.15672		1.955
16.97	-0.5841	-0.1059	-0.4303	0.009	-0.4034	-0.0306		16.97	-0.61959	-0.15339	-0.44921	-0.04613	-0.03948	-0.04045		16.97	0.03549	0.04749	0.01891	0.05513	-0.36392	0.00985		406.97	0.69561	0.84688	0.61439	0.0655	0.08791	0.04621		1.97	0.4544	0.53118	0.31864	0.14408	0.15001	0.15372		1.97
16.985	-0.5859	-0.1027	-0.4349	0.0049	-0.4041	-0.0316		16.985	-0.61966	-0.15336	-0.44931	-0.04615	-0.03952	-0.04052		16.985	0.03376	0.05066	0.01441	0.05105	-0.36458	0.00892		406.985	0.6865	0.84067	0.60777	0.06297	0.08537	0.0472		1.985	0.44874	0.52742	0.31528	0.14069	0.14665	0.15599		1.985
17	-0.5866	-0.1039	-0.4281	0.0131	-0.4033	-0.0322		17	-0.61973	-0.15332	-0.44941	-0.04618	-0.03955	-0.0406		17	0.03313	0.04942	0.02131	0.05928	-0.36375	0.0084		407	0.68429	0.83766	0.60585	0.06503	0.08743	0.04839		2	0.44737	0.52559	0.31431	0.14345	0.14938	0.15871		2
17.015	-0.5866	-0.1067	-0.4357	0.006	-0.4045	-0.0292		17.015	-0.6198	-0.15328	-0.44951	-0.0462	-0.03958	-0.04067		17.015	0.0332	0.04658	0.01381	0.0522	-0.36492	0.01147		407.015	0.68318	0.83195	0.60073	0.06429	0.08669	0.04768		2.015	0.44668	0.52213	0.31171	0.14246	0.1484	0.15708		2.015
17.03	-0.5883	-0.1058	-0.4322	0.0105	-0.4034	-0.0337		17.03	-0.61987	-0.15325	-0.44962	-0.04622	-0.03961	-0.04075		17.03	0.03157	0.04745	0.01742	0.05672	-0.36379	0.00705		407.03	0.67707	0.83164	0.59911	0.06366	0.08605	0.04797		2.03	0.44289	0.52194	0.31089	0.14161	0.14756	0.15775		2.03
17.045	-0.5871	-0.108	-0.4282	0.0064	-0.4044	-0.0352		17.045	-0.61994	-0.15321	-0.44972	-0.04625	-0.03964	-0.04083		17.045	0.03284	0.04521	0.02152	0.05265	-0.36476	0.00563		407.045	0.67446	0.82913	0.59399	0.06042	0.08282	0.04736		2.045	0.44127	0.52042	0.3083	0.13729	0.14328	0.15635		2.045
17.06	-0.5884	-0.1078	-0.4302	0.0123	-0.4047	-0.0346		17.06	-0.62	-0.15317	-0.44982	-0.04627	-0.03968	-0.0409		17.06	0.0316	0.04537	0.01962	0.05857	-0.36502	0.0063		407.06	0.67245	0.82592	0.59237	0.05748	0.07988	0.04685		2.06	0.44003	0.51847	0.30748	0.13338	0.13939	0.15518		2.06
17.075	-0.5886	-0.1048	-0.43	0.0042	-0.4075	-0.0348		17.075	-0.62007	-0.15314	-0.44992	-0.0463	-0.03971	-0.04098		17.075	0.03147	0.04834	0.01992	0.0505	-0.36779	0.00618		407.075	0.67225	0.82111	0.58855	0.06345	0.08584	0.04634		2.075	0.4399	0.51556	0.30554	0.14133	0.14727	0.15402		2.075
17.09	-0.5859	-0.1069	-0.4309	-0.0048	-0.406	-0.0369		17.09	-0.62014	-0.1531	-0.45002	-0.04632	-0.03974	-0.04105		17.09	0.03424	0.0462	0.01912	0.04152	-0.36626	0.00415		407.09	0.66874	0.8173	0.58973	0.05701	0.0794	0.04733		2.09	0.43772	0.51325	0.30614	0.13274	0.13876	0.15628		2.09
17.105	-0.5848	-0.1072	-0.4317	-0.003	-0.4055	-0.0357		17.105	-0.62021	-0.15306	-0.45012	-0.04634	-0.03978	-0.04113		17.105	0.03541	0.04586	0.01842	0.04334	-0.36572	0.00543		407.105	0.66443	0.81539	0.579	0.06257	0.08496	0.04662		2.105	0.43504	0.51209	0.30071	0.14017	0.14612	0.15466		2.105
17.12	-0.5859	-0.1072	-0.4348	-0.0021	-0.4054	-0.0367		17.12	-0.62028	-0.15302	-0.45023	-0.04637	-0.03981	-0.04121		17.12	0.03438	0.04582	0.01543	0.04427	-0.36559	0.00451		407.12	0.66322	0.81008	0.57678	0.05804	0.08042	0.04701		2.12	0.43429	0.50887	0.29958	0.13411	0.14011	0.15555		2.12
17.135	-0.5841	-0.1055	-0.4335	0.0018	-0.4049	-0.036		17.135	-0.62034	-0.15299	-0.45033	-0.04639	-0.03984	-0.04128		17.135	0.03624	0.04749	0.01683	0.04819	-0.36506	0.00528		407.135	0.65671	0.80597	0.57336	0.0607	0.08308	0.0465		2.135	0.43025	0.50638	0.29785	0.13767	0.14363	0.15438		2.135
17.15	-0.5851	-0.1068	-0.4313	-0.0039	-0.4065	-0.035		17.15	-0.62041	-0.15295	-0.45043	-0.04642	-0.03988	-0.04136		17.15	0.03531	0.04615	0.01913	0.04252	-0.36662	0.00636		407.15	0.6506	0.80186	0.57384	0.06026	0.08265	0.04619		2.15	0.42646	0.50389	0.29809	0.13708	0.14305	0.15367		2.15
17.165	-0.5902	-0.1132	-0.4336	-0.0037	-0.4051	-0.0355		17.165	-0.62048	-0.15291	-0.45053	-0.04644	-0.03991	-0.04144		17.165	0.03028	0.03971	0.01693	0.04274	-0.36519	0.00594		407.165	0.64989	0.79685	0.56802	0.05392	0.07631	0.04448		2.165	0.42602	0.50085	0.29514	0.12863	0.13467	0.14976		2.165
17.18	-0.5891	-0.1107	-0.4334	-0.0084	-0.4087	-0.037		17.18	-0.62055	-0.15287	-0.45063	-0.04647	-0.03994	-0.04151		17.18	0.03145	0.04217	0.01723	0.03807	-0.36876	0.00451		407.18	0.64568	0.79344	0.5648	0.05689	0.07927	0.04357		2.18	0.42341	0.49878	0.29351	0.13258	0.13858	0.14767		2.18
17.195	-0.5862	-0.1106	-0.435	-0.008	-0.4048	-0.0351		17.195	-0.62061	-0.15284	-0.45073	-0.04649	-0.03998	-0.04159		17.195	0.03441	0.04224	0.01573	0.03849	-0.36482	0.00649		407.195	0.64607	0.79234	0.55648	0.05705	0.07943	0.04306		2.195	0.42365	0.49811	0.28929	0.1328	0.1388	0.1465		2.195
17.21	-0.5857	-0.114	-0.4323	-0.007	-0.4091	-0.0343		17.21	-0.62068	-0.1528	-0.45083	-0.04652	-0.04001	-0.04167		17.21	0.03498	0.0388	0.01853	0.03952	-0.36909	0.00737		407.21	0.64406	0.79053	0.55336	0.06181	0.08419	0.04415		2.21	0.4224	0.49701	0.28771	0.13915	0.1451	0.149		2.21
17.225	-0.587	-0.1128	-0.4345	-0.0063	-0.4086	-0.0359		17.225	-0.62075	-0.15276	-0.45093	-0.04654	-0.04004	-0.04174		17.225	0.03375	0.03996	0.01643	0.04024	-0.36856	0.00584		407.225	0.64095	0.78542	0.54893	0.05358	0.07595	0.04294		2.225	0.42047	0.49392	0.28547	0.12816	0.1342	0.14623		2.225
17.24	-0.585	-0.1113	-0.4341	-0.0117	-0.4052	-0.0359		17.24	-0.62082	-0.15272	-0.45103	-0.04657	-0.04008	-0.04182		17.24	0.03582	0.04142	0.01693	0.03487	-0.36512	0.00592		407.24	0.63764	0.78411	0.54561	0.04984	0.07222	0.04233		2.24	0.41842	0.49312	0.28379	0.12318	0.12925	0.14483		2.24
17.255	-0.5878	-0.1147	-0.4358	-0.0106	-0.4043	-0.0379		17.255	-0.62088	-0.15269	-0.45113	-0.04659	-0.04011	-0.0419		17.255	0.03308	0.03799	0.01533	0.03599	-0.36419	0.004		407.255	0.63303	0.7777	0.54609	0.0495	0.07188	0.04102		2.255	0.41556	0.48924	0.28403	0.12273	0.12881	0.14183		2.255
17.27	-0.5885	-0.1126	-0.4346	-0.0073	-0.4065	-0.0383		17.27	-0.62095	-0.15265	-0.45123	-0.04662	-0.04014	-0.04198		17.27	0.03245	0.04005	0.01663	0.03932	-0.36636	0.00368		407.27	0.63272	0.77539	0.54307	0.04997	0.07234	0.04151		2.27	0.41537	0.48784	0.2825	0.12334	0.12942	0.14295		2.27
17.285	-0.5911	-0.1152	-0.4311	-0.0025	-0.4077	-0.0383		17.285	-0.62102	-0.15261	-0.45133	-0.04664	-0.04018	-0.04205		17.285	0.02992	0.03741	0.02023	0.04414	-0.36752	0.00375		407.285	0.62501	0.77348	0.54095	0.05523	0.0776	0.0423		2.285	0.41058	0.48668	0.28142	0.13037	0.13638	0.14476		2.285
17.3	-0.5907	-0.1104	-0.4356	-0.005	-0.4074	-0.0358		17.3	-0.62108	-0.15257	-0.45143	-0.04667	-0.04021	-0.04213		17.3	0.03038	0.04217	0.01583	0.04167	-0.36719	0.00633		407.3	0.6213	0.77117	0.53393	0.05389	0.07626	0.04099		2.3	0.40828	0.48528	0.27787	0.12858	0.13461	0.14176		2.3
17.315	-0.5906	-0.1124	-0.4344	-0.0014	-0.4062	-0.0397		17.315	-0.62115	-0.15254	-0.45153	-0.04669	-0.04025	-0.04221		17.315	0.03055	0.04014	0.01713	0.04529	-0.36595	0.00251		407.315	0.6181	0.76816	0.52951	0.05146	0.07382	0.04208		2.315	0.40629	0.48345	0.27563	0.12533	0.13138	0.14426		2.315
17.33	-0.5895	-0.1113	-0.4372	-0.0019	-0.4088	-0.0359		17.33	-0.62122	-0.1525	-0.45163	-0.04672	-0.04028	-0.04229		17.33	0.03172	0.0412	0.01443	0.04482	-0.36852	0.00639		407.33	0.61669	0.76525	0.52839	0.04952	0.07189	0.04157		2.33	0.40541	0.48169	0.27506	0.12275	0.12882	0.14309		2.33
17.345	-0.594	-0.1132	-0.4316	-0.0047	-0.4083	-0.0343		17.345	-0.62128	-0.15246	-0.45173	-0.04675	-0.04031	-0.04236		17.345	0.02728	0.03926	0.02013	0.04205	-0.36799	0.00806		407.345	0.61428	0.76314	0.52386	0.05208	0.07445	0.04006		2.345	0.40392	0.48041	0.27277	0.12617	0.1322	0.13963		2.345
17.36	-0.5944	-0.1125	-0.4361	-0.0039	-0.4054	-0.0387		17.36	-0.62135	-0.15242	-0.45183	-0.04677	-0.04035	-0.04244		17.36	0.02695	0.03992	0.01573	0.04287	-0.36505	0.00374		407.36	0.60987	0.76153	0.52364	0.04814	0.07051	0.04145		2.36	0.40118	0.47943	0.27266	0.12091	0.12699	0.14281		2.36
17.375	-0.596	-0.1162	-0.4342	-0.0032	-0.4051	-0.0395		17.375	-0.62141	-0.15239	-0.45193	-0.0468	-0.04038	-0.04252		17.375	0.02541	0.03619	0.01773	0.0436	-0.36472	0.00302		407.375	0.60686	0.75932	0.52572	0.05101	0.07337	0.04034		2.375	0.39931	0.47809	0.27371	0.12473	0.13078	0.14027		2.375
17.39	-0.5933	-0.114	-0.4349	-0.006	-0.4101	-0.0398		17.39	-0.62148	-0.15235	-0.45203	-0.04682	-0.04042	-0.0426		17.39	0.02818	0.03835	0.01713	0.04082	-0.36968	0.0028		407.39	0.60475	0.75461	0.5219	0.05017	0.07253	0.04263		2.39	0.398	0.47524	0.27177	0.12362	0.12967	0.14551		2.39
17.405	-0.5884	-0.1151	-0.4328	-0.0059	-0.4031	-0.0394		17.405	-0.62155	-0.15231	-0.45213	-0.04685	-0.04045	-0.04268		17.405	0.03315	0.03721	0.01933	0.04095	-0.36265	0.00328		407.405	0.60284	0.7541	0.52058	0.05553	0.07789	0.04122		2.405	0.39682	0.47493	0.2711	0.13077	0.13676	0.14229		2.405
17.42	-0.59	-0.1153	-0.4338	-0.0052	-0.4048	-0.0398		17.42	-0.62161	-0.15227	-0.45223	-0.04688	-0.04049	-0.04276		17.42	0.03161	0.03697	0.01843	0.04168	-0.36431	0.00296		407.42	0.59773	0.74839	0.51726	0.0567	0.07905	0.03871		2.42	0.39365	0.47147	0.26942	0.13233	0.1383	0.13654		2.42
17.435	-0.5919	-0.1155	-0.4312	-0.0066	-0.408	-0.0383		17.435	-0.62168	-0.15223	-0.45233	-0.0469	-0.04052	-0.04284		17.435	0.02978	0.03673	0.02113	0.0403	-0.36748	0.00454		407.435	0.59632	0.74618	0.51144	0.05196	0.07432	0.0398		2.435	0.39277	0.47013	0.26647	0.126	0.13203	0.13903		2.435
17.45	-0.5891	-0.113	-0.4344	-0.0078	-0.4076	-0.0399		17.45	-0.62175	-0.1522	-0.45243	-0.04693	-0.04056	-0.04291		17.45	0.03265	0.0392	0.01803	0.03913	-0.36704	0.00301		407.45	0.59361	0.74297	0.50891	0.05222	0.07458	0.03979		2.45	0.39109	0.46818	0.26519	0.12636	0.13238	0.13901		2.45
17.465	-0.5924	-0.1155	-0.4376	-0.0066	-0.4061	-0.0411		17.465	-0.62181	-0.15216	-0.45253	-0.04696	-0.04059	-0.04299		17.465	0.02941	0.03666	0.01493	0.04036	-0.36551	0.00189		407.465	0.593	0.73746	0.50999	0.05109	0.07344	0.04008		2.465	0.39071	0.46484	0.26574	0.12484	0.13087	0.13967		2.465
17.48	-0.5898	-0.1147	-0.4366	-0.0039	-0.4102	-0.0401		17.48	-0.62188	-0.15212	-0.45263	-0.04698	-0.04063	-0.04307		17.48	0.03208	0.03742	0.01603	0.04308	-0.36957	0.00297		407.48	0.58999	0.73675	0.50627	0.04855	0.0709	0.03987		2.48	0.38885	0.46441	0.26385	0.12145	0.12751	0.13919		2.48
17.495	-0.5935	-0.1126	-0.4363	-0.0085	-0.4109	-0.039		17.495	-0.62194	-0.15208	-0.45273	-0.04701	-0.04066	-0.04315		17.495	0.02844	0.03948	0.01643	0.03851	-0.37024	0.00415		407.495	0.58298	0.73324	0.49965	0.05291	0.07526	0.04046		2.495	0.3845	0.46228	0.2605	0.12727	0.13328	0.14054		2.495
17.51	-0.5914	-0.1115	-0.4346	-0.014	-0.4053	-0.0381		17.51	-0.62201	-0.15204	-0.45282	-0.04704	-0.0407	-0.04323		17.51	0.03061	0.04054	0.01822	0.03304	-0.3646	0.00513		407.51	0.58317	0.72973	0.50493	0.04677	0.06912	0.03695		2.51	0.38461	0.46015	0.26317	0.11909	0.12516	0.13251		2.51
17.525	-0.5951	-0.1156	-0.4314	-0.0085	-0.4064	-0.0417		17.525	-0.62207	-0.15201	-0.45292	-0.04706	-0.04073	-0.04331		17.525	0.02697	0.03641	0.02152	0.03856	-0.36567	0.00161		407.525	0.57926	0.72782	0.49601	0.04334	0.06568	0.03774		2.525	0.38219	0.459	0.25865	0.1145	0.12061	0.13431		2.525
17.54	-0.5932	-0.116	-0.4356	-0.0125	-0.4066	-0.0408		17.54	-0.62214	-0.15197	-0.45302	-0.04709	-0.04077	-0.04339		17.54	0.02894	0.03597	0.01742	0.03459	-0.36583	0.00259		407.54	0.57855	0.72241	0.49649	0.0499	0.07225	0.03893		2.54	0.38175	0.45572	0.2589	0.12326	0.12929	0.13704		2.54
17.555	-0.593	-0.1168	-0.4361	-0.0111	-0.4067	-0.0383		17.555	-0.6222	-0.15193	-0.45312	-0.04712	-0.0408	-0.04347		17.555	0.0292	0.03513	0.01702	0.03602	-0.3659	0.00517		407.555	0.57594	0.7228	0.49076	0.04986	0.07221	0.03822		2.555	0.38013	0.45595	0.256	0.12321	0.12924	0.13541		2.555
17.57	-0.5944	-0.116	-0.4377	-0.0119	-0.4087	-0.0408		17.57	-0.62227	-0.15189	-0.45322	-0.04715	-0.04084	-0.04355		17.57	0.02787	0.03589	0.01552	0.03525	-0.36786	0.00275		407.57	0.57373	0.71819	0.49144	0.05083	0.07317	0.03831		2.57	0.37876	0.45316	0.25634	0.12449	0.13051	0.13562		2.57
17.585	-0.5927	-0.1199	-0.4365	-0.0124	-0.405	-0.0431		17.585	-0.62234	-0.15185	-0.45332	-0.04717	-0.04087	-0.04363		17.585	0.02964	0.03195	0.01682	0.03477	-0.36413	0.00053		407.585	0.56842	0.70998	0.48842	0.04969	0.07203	0.039		2.585	0.37546	0.44818	0.25481	0.12297	0.12901	0.1372		2.585
17.6	-0.5983	-0.1193	-0.4339	-0.012	-0.4109	-0.0424		17.6	-0.6224	-0.15182	-0.45341	-0.0472	-0.04091	-0.04371		17.6	0.0241	0.03252	0.01951	0.0352	-0.36999	0.00131		407.6	0.57251	0.70817	0.487	0.05195	0.07429	0.03919		2.6	0.378	0.44708	0.25409	0.12599	0.132	0.13763		2.6
17.615	-0.6023	-0.1209	-0.4366	-0.0111	-0.4122	-0.0425		17.615	-0.62247	-0.15178	-0.45351	-0.04723	-0.04095	-0.04379		17.615	0.02017	0.03088	0.01691	0.03613	-0.37125	0.00129		407.615	0.56821	0.70496	0.48358	0.04951	0.07185	0.03858		2.615	0.37532	0.44514	0.25236	0.12274	0.12877	0.13623		2.615
17.63	-0.6008	-0.1201	-0.4377	-0.0107	-0.4081	-0.0406		17.63	-0.62253	-0.15174	-0.45361	-0.04726	-0.04098	-0.04387		17.63	0.02173	0.03164	0.01591	0.03656	-0.36712	0.00327		407.63	0.5678	0.70505	0.47756	0.04558	0.06791	0.04157		2.63	0.37507	0.44519	0.2493	0.11749	0.12356	0.14308		2.63
17.645	-0.6001	-0.1166	-0.4368	-0.0066	-0.4111	-0.0414		17.645	-0.6226	-0.1517	-0.45371	-0.04728	-0.04102	-0.04395		17.645	0.0225	0.0351	0.01691	0.04068	-0.37008	0.00255		407.645	0.55999	0.70124	0.48104	0.04024	0.06258	0.03996		2.645	0.37022	0.44288	0.25107	0.11037	0.1165	0.13939		2.645
17.66	-0.5996	-0.1186	-0.4348	-0.0096	-0.412	-0.0428		17.66	-0.62266	-0.15166	-0.4538	-0.04731	-0.04105	-0.04403		17.66	0.02306	0.03306	0.019	0.03771	-0.37095	0.00123		407.66	0.55728	0.70373	0.47451	0.0429	0.06524	0.03915		2.66	0.36854	0.44439	0.24776	0.11392	0.12002	0.13754		2.66
17.675	-0.5977	-0.1184	-0.4348	-0.018	-0.4118	-0.041		17.675	-0.62273	-0.15163	-0.4539	-0.04734	-0.04109	-0.04411		17.675	0.02503	0.03323	0.0191	0.02934	-0.37071	0.00311		407.675	0.55697	0.69922	0.47429	0.04417	0.0665	0.03904		2.675	0.36835	0.44166	0.24765	0.11561	0.12169	0.13729		2.675
17.69	-0.604	-0.1187	-0.4308	-0.0197	-0.4123	-0.042		17.69	-0.62279	-0.15159	-0.454	-0.04737	-0.04113	-0.04419		17.69	0.01879	0.03289	0.0232	0.02767	-0.37117	0.00219		407.69	0.55266	0.69741	0.47157	0.04353	0.06586	0.03943		2.69	0.36568	0.44056	0.24627	0.11475	0.12084	0.13818		2.69
17.705	-0.6032	-0.1164	-0.4345	-0.0171	-0.4093	-0.0418		17.705	-0.62286	-0.15155	-0.4541	-0.0474	-0.04116	-0.04427		17.705	0.01966	0.03515	0.0196	0.0303	-0.36814	0.00247		407.705	0.55185	0.6953	0.46985	0.04719	0.06952	0.03631		2.705	0.36517	0.43928	0.2454	0.11964	0.12569	0.13106		2.705
17.72	-0.6057	-0.1189	-0.4359	-0.0159	-0.4113	-0.0435		17.72	-0.62292	-0.15151	-0.45419	-0.04743	-0.0412	-0.04435		17.72	0.01722	0.03261	0.01829	0.03153	-0.3701	0.00085		407.72	0.54544	0.69229	0.46343	0.04385	0.06618	0.0371		2.72	0.36119	0.43746	0.24215	0.11519	0.12127	0.13287		2.72
17.735	-0.6042	-0.1195	-0.4352	-0.0137	-0.4108	-0.0428		17.735	-0.62299	-0.15147	-0.45429	-0.04745	-0.04124	-0.04443		17.735	0.01879	0.03197	0.01909	0.03375	-0.36956	0.00163		407.735	0.54303	0.69078	0.46341	0.04512	0.06744	0.03959		2.735	0.3597	0.43654	0.24213	0.11687	0.12294	0.13857		2.735
17.75	-0.6019	-0.1214	-0.4322	-0.014	-0.4071	-0.041		17.75	-0.62305	-0.15143	-0.45439	-0.04748	-0.04127	-0.04451		17.75	0.02115	0.03003	0.02219	0.03348	-0.36583	0.00351		407.75	0.53962	0.68857	0.46239	0.04108	0.0634	0.03678		2.75	0.35758	0.4352	0.24162	0.11149	0.1176	0.13213		2.75
17.765	-0.6039	-0.12	-0.4328	-0.0157	-0.4061	-0.039		17.765	-0.62311	-0.1514	-0.45448	-0.04751	-0.04131	-0.04459		17.765	0.01921	0.0314	0.02168	0.03181	-0.36479	0.00559		407.765	0.53791	0.68796	0.45976	0.04284	0.06517	0.03747		2.765	0.35652	0.43483	0.24029	0.11384	0.11993	0.13371		2.765
17.78	-0.6056	-0.1209	-0.4336	-0.0206	-0.4103	-0.0434		17.78	-0.62318	-0.15136	-0.45458	-0.04754	-0.04135	-0.04468		17.78	0.01758	0.03046	0.02098	0.02694	-0.36895	0.00128		407.78	0.5358	0.68205	0.45554	0.04581	0.06813	0.03676		2.78	0.35521	0.43125	0.23815	0.11779	0.12384	0.13208		2.78
17.795	-0.605	-0.1223	-0.4313	-0.025	-0.4064	-0.0423		17.795	-0.62324	-0.15132	-0.45468	-0.04757	-0.04138	-0.04476		17.795	0.01824	0.02902	0.02338	0.02257	-0.36502	0.00246		407.795	0.53479	0.68084	0.44882	0.04507	0.06739	0.03765		2.795	0.35459	0.43051	0.23474	0.11681	0.12287	0.13412		2.795
17.81	-0.6017	-0.1257	-0.4294	-0.0213	-0.4114	-0.0402		17.81	-0.62331	-0.15128	-0.45477	-0.0476	-0.04142	-0.04484		17.81	0.02161	0.02558	0.02537	0.0263	-0.36998	0.00464		407.81	0.53338	0.67773	0.4506	0.04403	0.06635	0.03494		2.81	0.35371	0.42863	0.23565	0.11543	0.12149	0.12792		2.81
17.825	-0.6041	-0.1234	-0.4372	-0.0149	-0.4088	-0.0438		17.825	-0.62337	-0.15124	-0.45487	-0.04763	-0.04146	-0.04492		17.825	0.01927	0.02784	0.01767	0.03273	-0.36734	0.00112		407.825	0.53277	0.67812	0.45018	0.04479	0.06711	0.03763		2.825	0.35333	0.42887	0.23543	0.11644	0.1225	0.13407		2.825
17.84	-0.6052	-0.123	-0.442	-0.0196	-0.4119	-0.0428		17.84	-0.62344	-0.1512	-0.45496	-0.04766	-0.0415	-0.045		17.84	0.01824	0.0282	0.01296	0.02806	-0.3704	0.0022		407.84	0.52886	0.67491	0.44876	0.04346	0.06577	0.03672		2.84	0.35091	0.42692	0.23471	0.11466	0.12073	0.13199		2.84
17.855	-0.6037	-0.12	-0.436	-0.0178	-0.4112	-0.0408		17.855	-0.6235	-0.15117	-0.45506	-0.04769	-0.04153	-0.04508		17.855	0.0198	0.03117	0.01906	0.02989	-0.36967	0.00428		407.855	0.52785	0.6651	0.44364	0.04342	0.06573	0.03651		2.855	0.35028	0.42097	0.23212	0.11461	0.12068	0.13151		2.855
17.87	-0.6044	-0.1194	-0.4385	-0.0196	-0.4068	-0.0443		17.87	-0.62356	-0.15113	-0.45516	-0.04771	-0.04157	-0.04516		17.87	0.01916	0.03173	0.01666	0.02811	-0.36523	0.00086		407.87	0.52934	0.66459	0.44091	0.04388	0.06619	0.0385		2.87	0.3512	0.42066	0.23074	0.11523	0.12129	0.13606		2.87
17.885	-0.6052	-0.1179	-0.4388	-0.0183	-0.4088	-0.0466		17.885	-0.62363	-0.15109	-0.45525	-0.04774	-0.04161	-0.04525		17.885	0.01843	0.03319	0.01645	0.02944	-0.36719	-0.00135		407.885	0.51993	0.66328	0.44069	0.04515	0.06746	0.03789		2.885	0.34536	0.41987	0.23063	0.11691	0.12296	0.13467		2.885
17.9	-0.6067	-0.1207	-0.4366	-0.0223	-0.4142	-0.0451		17.9	-0.62369	-0.15105	-0.45535	-0.04777	-0.04165	-0.04533		17.9	0.01699	0.03035	0.01875	0.02547	-0.37255	0.00023		407.9	0.52382	0.66297	0.43437	0.04841	0.07072	0.03788		2.9	0.34778	0.41968	0.22742	0.12127	0.12727	0.13464		2.9
17.915	-0.6038	-0.1204	-0.4401	-0.0247	-0.4142	-0.047		17.915	-0.62376	-0.15101	-0.45544	-0.0478	-0.04168	-0.04541		17.915	0.01996	0.03061	0.01534	0.0231	-0.37252	-0.00159		407.915	0.52161	0.66356	0.43625	0.04197	0.06428	0.03697		2.915	0.34641	0.42004	0.22837	0.11268	0.11875	0.13256		2.915
17.93	-0.6057	-0.1189	-0.4373	-0.0243	-0.4185	-0.045		17.93	-0.62382	-0.15097	-0.45554	-0.04783	-0.04172	-0.04549		17.93	0.01812	0.03207	0.01824	0.02353	-0.37678	0.00049		407.93	0.5199	0.65965	0.43723	0.04023	0.06254	0.03606		2.93	0.34535	0.41767	0.22887	0.11036	0.11645	0.13048		2.93
17.945	-0.6042	-0.1216	-0.4349	-0.0205	-0.4156	-0.045		17.945	-0.62389	-0.15094	-0.45564	-0.04786	-0.04176	-0.04557		17.945	0.01969	0.02934	0.02074	0.02736	-0.37384	0.00057		407.945	0.51709	0.65664	0.43481	0.0424	0.0647	0.03815		2.945	0.3436	0.41584	0.22764	0.11324	0.11931	0.13526		2.945
17.96	-0.6051	-0.1248	-0.4353	-0.0223	-0.4152	-0.0438		17.96	-0.62395	-0.1509	-0.45573	-0.04789	-0.0418	-0.04565		17.96	0.01885	0.0261	0.02043	0.02559	-0.3734	0.00185		407.96	0.51608	0.65783	0.42898	0.03716	0.05946	0.03794		2.96	0.34298	0.41656	0.22469	0.10626	0.11238	0.13478		2.96
17.975	-0.604	-0.1219	-0.4342	-0.0248	-0.4173	-0.0432		17.975	-0.62401	-0.15086	-0.45583	-0.04792	-0.04184	-0.04574		17.975	0.02001	0.02896	0.02163	0.02312	-0.37546	0.00254		407.975	0.51197	0.65462	0.42876	0.04282	0.06512	0.03743		2.975	0.34043	0.41462	0.22458	0.11381	0.11987	0.13361		2.975
17.99	-0.6	-0.1213	-0.4327	-0.0214	-0.4165	-0.0433		17.99	-0.62408	-0.15082	-0.45592	-0.04795	-0.04187	-0.04582		17.99	0.02408	0.02952	0.02322	0.02655	-0.37463	0.00252		407.99	0.51046	0.65191	0.42854	0.04239	0.06468	0.03592		2.99	0.33949	0.41297	0.22447	0.11323	0.11929	0.13015		2.99
18.005	-0.605	-0.1219	-0.4364	-0.0225	-0.4142	-0.0432		18.005	-0.62414	-0.15078	-0.45602	-0.04798	-0.04191	-0.0459		18.005	0.01914	0.02888	0.01962	0.02548	-0.37229	0.0027		408.005	0.50916	0.6468	0.42622	0.03955	0.06185	0.03641		3.005	0.33868	0.40988	0.22329	0.10944	0.11553	0.13127		3.005
18.02	-0.6015	-0.1226	-0.4395	-0.0243	-0.4161	-0.0463		18.02	-0.6242	-0.15075	-0.45611	-0.04802	-0.04195	-0.04598		18.02	0.0227	0.02815	0.01661	0.02372	-0.37415	-0.00032		408.02	0.50475	0.64599	0.4269	0.03751	0.05981	0.0358		3.02	0.33594	0.40939	0.22364	0.10672	0.11284	0.12988		3.02
18.035	-0.6017	-0.1206	-0.441	-0.0258	-0.4164	-0.0459		18.035	-0.62427	-0.15071	-0.45621	-0.04805	-0.04199	-0.04607		18.035	0.02257	0.03011	0.01521	0.02225	-0.37441	0.00017		408.035	0.50344	0.64468	0.42338	0.03897	0.06127	0.03829		3.035	0.33513	0.40859	0.22185	0.10868	0.11477	0.13558		3.035
18.05	-0.6052	-0.1233	-0.4391	-0.0234	-0.4173	-0.046		18.05	-0.62433	-0.15067	-0.4563	-0.04808	-0.04203	-0.04615		18.05	0.01913	0.02737	0.0172	0.02468	-0.37527	0.00015		408.05	0.49973	0.63767	0.41895	0.04174	0.06403	0.03488		3.05	0.33282	0.40434	0.21961	0.11236	0.11842	0.12777		3.05
18.065	-0.601	-0.1224	-0.4388	-0.0296	-0.4156	-0.0456		18.065	-0.6244	-0.15063	-0.4564	-0.04811	-0.04207	-0.04623		18.065	0.0234	0.02823	0.0176	0.01851	-0.37353	0.00063		408.065	0.49642	0.63656	0.42063	0.0453	0.06759	0.03587		3.065	0.33077	0.40367	0.22046	0.11712	0.12313	0.13003		3.065
18.08	-0.5981	-0.1254	-0.4425	-0.0295	-0.4166	-0.0454		18.08	-0.62446	-0.15059	-0.45649	-0.04814	-0.04211	-0.04631		18.08	0.02636	0.02519	0.01399	0.01864	-0.37449	0.00091		408.08	0.49391	0.63455	0.41681	0.04506	0.06735	0.03576		3.08	0.32921	0.40245	0.21853	0.1168	0.12282	0.12978		3.08
18.095	-0.601	-0.1218	-0.4428	-0.0278	-0.4164	-0.0462		18.095	-0.62452	-0.15055	-0.45658	-0.04817	-0.04215	-0.0464		18.095	0.02352	0.02875	0.01378	0.02037	-0.37425	0.0002		408.095	0.4898	0.63104	0.41769	0.04752	0.06981	0.03475		3.095	0.32666	0.40032	0.21897	0.12009	0.12607	0.12747		3.095
18.11	-0.6044	-0.118	-0.4393	-0.027	-0.4133	-0.0495		18.11	-0.62459	-0.15052	-0.45668	-0.0482	-0.04218	-0.04648		18.11	0.02019	0.03252	0.01738	0.0212	-0.37112	-0.00302		408.11	0.49229	0.63003	0.41367	0.04999	0.07227	0.03354		3.11	0.32821	0.39971	0.21693	0.12337	0.12933	0.1247		3.11
18.125	-0.6056	-0.1134	-0.44	-0.0246	-0.4161	-0.047		18.125	-0.62465	-0.15048	-0.45677	-0.04823	-0.04222	-0.04656		18.125	0.01905	0.03708	0.01677	0.02363	-0.37388	-0.00044		408.125	0.48848	0.62452	0.41405	0.04675	0.06904	0.03453		3.125	0.32584	0.39637	0.21712	0.11905	0.12505	0.12696		3.125
18.14	-0.6041	-0.1154	-0.4377	-0.0218	-0.4172	-0.0498		18.14	-0.62471	-0.15044	-0.45687	-0.04826	-0.04226	-0.04664		18.14	0.02061	0.03504	0.01917	0.02646	-0.37494	-0.00316		408.14	0.48907	0.62351	0.40793	0.04741	0.0697	0.03542		3.14	0.32621	0.39576	0.21402	0.11994	0.12592	0.129		3.14
18.155	-0.602	-0.1099	-0.4378	-0.0207	-0.4171	-0.0471		18.155	-0.62478	-0.1504	-0.45696	-0.0483	-0.0423	-0.04673		18.155	0.02278	0.0405	0.01916	0.0276	-0.3748	-0.00037		408.155	0.48696	0.6199	0.407	0.04908	0.07136	0.03471		3.155	0.3249	0.39357	0.21356	0.12216	0.12812	0.12737		3.155
18.17	-0.6059	-0.1094	-0.4372	-0.0219	-0.4177	-0.048		18.17	-0.62484	-0.15036	-0.45706	-0.04833	-0.04234	-0.04681		18.17	0.01894	0.04096	0.01986	0.02643	-0.37536	-0.00119		408.17	0.48595	0.62229	0.40538	0.04324	0.06552	0.0342		3.17	0.32427	0.39502	0.21273	0.11437	0.12039	0.12621		3.17
18.185	-0.6056	-0.1172	-0.4346	-0.022	-0.4161	-0.0453		18.185	-0.6249	-0.15032	-0.45715	-0.04836	-0.04238	-0.04689		18.185	0.0193	0.03312	0.02255	0.02636	-0.37372	0.00159		408.185	0.48404	0.61888	0.40216	0.0411	0.06338	0.03309		3.185	0.32309	0.39295	0.2111	0.11151	0.11756	0.12366		3.185
18.2	-0.6046	-0.1202	-0.4388	-0.0178	-0.4178	-0.0456		18.2	-0.62497	-0.15029	-0.45724	-0.04839	-0.04242	-0.04698		18.2	0.02037	0.03009	0.01844	0.03059	-0.37538	0.00138		408.2	0.48043	0.61567	0.40054	0.04346	0.06574	0.03348		3.2	0.32085	0.391	0.21028	0.11467	0.12069	0.12456		3.2
18.215	-0.6048	-0.12	-0.4415	-0.0209	-0.4186	-0.0466		18.215	-0.62503	-0.15025	-0.45734	-0.04842	-0.04246	-0.04706		18.215	0.02023	0.03025	0.01584	0.02752	-0.37614	0.00046		408.215	0.47862	0.61306	0.39502	0.04203	0.0643	0.03176		3.215	0.31972	0.38942	0.20748	0.11275	0.11878	0.12064		3.215
18.23	-0.6056	-0.1191	-0.4373	-0.0232	-0.4197	-0.0481		18.23	-0.62509	-0.15021	-0.45743	-0.04845	-0.0425	-0.04714		18.23	0.01949	0.03111	0.02013	0.02525	-0.3772	-0.00096		408.23	0.47831	0.61325	0.3962	0.04199	0.06426	0.03355		3.23	0.31953	0.38954	0.20808	0.1127	0.11873	0.12474		3.23
18.245	-0.6072	-0.1193	-0.4401	-0.0246	-0.4217	-0.046		18.245	-0.62516	-0.15017	-0.45752	-0.04849	-0.04254	-0.04723		18.245	0.01796	0.03087	0.01742	0.02389	-0.37916	0.00123		408.245	0.4747	0.61303	0.39447	0.04715	0.06942	0.03234		3.245	0.31729	0.38941	0.20721	0.11959	0.12556	0.12197		3.245
18.26	-0.6057	-0.1215	-0.4437	-0.0251	-0.423	-0.0457		18.26	-0.62522	-0.15013	-0.45762	-0.04852	-0.04258	-0.04731		18.26	0.01952	0.02863	0.01392	0.02342	-0.38042	0.00161		408.26	0.47479	0.60662	0.39295	0.04711	0.06939	0.03293		3.26	0.31735	0.38552	0.20644	0.11954	0.12551	0.12332		3.26
18.275	-0.6042	-0.1235	-0.4406	-0.0198	-0.4228	-0.0487		18.275	-0.62528	-0.1501	-0.45771	-0.04855	-0.04262	-0.04739		18.275	0.02108	0.0266	0.01711	0.02875	-0.38018	-0.00131		408.275	0.47038	0.60591	0.39023	0.04568	0.06795	0.03122		3.275	0.31461	0.38509	0.20506	0.11762	0.1236	0.1194		3.275
18.29	-0.6044	-0.1213	-0.4428	-0.0265	-0.4203	-0.0475		18.29	-0.62535	-0.15006	-0.4578	-0.04858	-0.04266	-0.04748		18.29	0.02095	0.02876	0.015	0.02208	-0.37764	-2e-05		408.29	0.47077	0.602	0.38861	0.04244	0.06471	0.03271		3.29	0.31485	0.38272	0.20424	0.1133	0.11932	0.12281		3.29
18.305	-0.6034	-0.122	-0.4436	-0.0264	-0.4188	-0.0467		18.305	-0.62541	-0.15002	-0.4579	-0.04862	-0.0427	-0.04756		18.305	0.02201	0.02802	0.0143	0.02222	-0.3761	0.00086		408.305	0.46836	0.59749	0.38579	0.0418	0.06407	0.0341		3.305	0.31336	0.37999	0.20281	0.11245	0.11847	0.12599		3.305
18.32	-0.605	-0.1209	-0.441	-0.03	-0.418	-0.0458		18.32	-0.62547	-0.14998	-0.45799	-0.04865	-0.04274	-0.04764		18.32	0.02047	0.02908	0.01699	0.01865	-0.37526	0.00184		408.32	0.46705	0.59558	0.38436	0.03846	0.06073	0.03239		3.32	0.31254	0.37883	0.20209	0.108	0.11406	0.12208		3.32
18.335	-0.6025	-0.1206	-0.4381	-0.0285	-0.4215	-0.0482		18.335	-0.62554	-0.14994	-0.45808	-0.04868	-0.04278	-0.04773		18.335	0.02304	0.02934	0.01998	0.02018	-0.37872	-0.00047		408.335	0.46594	0.59587	0.38544	0.04393	0.06619	0.03628		3.335	0.31186	0.379	0.20263	0.11529	0.12128	0.13098		3.335
18.35	-0.6036	-0.1235	-0.4389	-0.02	-0.4228	-0.0476		18.35	-0.6256	-0.1499	-0.45817	-0.04872	-0.04282	-0.04781		18.35	0.022	0.0264	0.01927	0.02872	-0.37998	0.00021		408.35	0.46273	0.59546	0.37882	0.04049	0.06275	0.03487		3.35	0.30986	0.37875	0.19928	0.1107	0.11673	0.12775		3.35
18.365	-0.6012	-0.1273	-0.4387	-0.0207	-0.424	-0.0484		18.365	-0.62566	-0.14987	-0.45827	-0.04875	-0.04286	-0.04789		18.365	0.02446	0.02257	0.01957	0.02805	-0.38114	-0.00051		408.365	0.46092	0.59425	0.3767	0.04425	0.06651	0.03326		3.365	0.30874	0.37802	0.1982	0.11572	0.12171	0.12407		3.365
18.38	-0.6045	-0.1286	-0.4416	-0.0167	-0.424	-0.052		18.38	-0.62573	-0.14983	-0.45836	-0.04878	-0.0429	-0.04798		18.38	0.02123	0.02123	0.01676	0.03208	-0.3811	-0.00402		408.38	0.45391	0.59304	0.37508	0.04391	0.06617	0.03415		3.38	0.30439	0.37729	0.19738	0.11527	0.12126	0.1261		3.38
18.395	-0.6075	-0.1264	-0.4414	-0.0174	-0.4245	-0.05		18.395	-0.62579	-0.14979	-0.45845	-0.04882	-0.04294	-0.04806		18.395	0.01829	0.02339	0.01705	0.03142	-0.38156	-0.00194		408.395	0.4554	0.59123	0.37776	0.04488	0.06713	0.03664		3.395	0.30531	0.37619	0.19874	0.11655	0.12253	0.1318		3.395
18.41	-0.6069	-0.1269	-0.4409	-0.019	-0.4222	-0.0482		18.41	-0.62585	-0.14975	-0.45854	-0.04885	-0.04299	-0.04815		18.41	0.01895	0.02285	0.01764	0.02985	-0.37921	-5e-05		408.41	0.45269	0.58872	0.37713	0.04494	0.0672	0.03523		3.41	0.30363	0.37467	0.19842	0.11664	0.12261	0.12857		3.41
18.425	-0.6057	-0.1214	-0.4402	-0.0222	-0.4217	-0.0484		18.425	-0.62592	-0.14971	-0.45864	-0.04888	-0.04303	-0.04823		18.425	0.02022	0.02831	0.01844	0.02668	-0.37867	-0.00017		408.425	0.45008	0.58741	0.37471	0.0404	0.06266	0.03402		3.425	0.30201	0.37387	0.19719	0.11058	0.11661	0.1258		3.425
18.44	-0.601	-0.1249	-0.4382	-0.0301	-0.4223	-0.0488		18.44	-0.62598	-0.14968	-0.45873	-0.04892	-0.04307	-0.04831		18.44	0.02498	0.02478	0.02053	0.01882	-0.37923	-0.00049		408.44	0.44727	0.5849	0.37099	0.03817	0.06042	0.03521		3.44	0.30027	0.37235	0.19531	0.1076	0.11364	0.12853		3.44
18.455	-0.6034	-0.1273	-0.4428	-0.0284	-0.4223	-0.046		18.455	-0.62604	-0.14964	-0.45882	-0.04895	-0.04311	-0.0484		18.455	0.02264	0.02234	0.01602	0.02055	-0.37919	0.0024		408.455	0.44806	0.57849	0.36787	0.04063	0.06288	0.0364		3.455	0.30076	0.36847	0.19373	0.11088	0.1169	0.13125		3.455
18.47	-0.6065	-0.1245	-0.4435	-0.0281	-0.4197	-0.0464		18.47	-0.62611	-0.1496	-0.45891	-0.04898	-0.04315	-0.04848		18.47	0.01961	0.0251	0.01541	0.02088	-0.37655	0.00208		408.47	0.44845	0.57838	0.36775	0.03809	0.06034	0.03379		3.47	0.301	0.3684	0.19367	0.1075	0.11354	0.12527		3.47
18.485	-0.6035	-0.1276	-0.4398	-0.0276	-0.4225	-0.0475		18.485	-0.62617	-0.14956	-0.459	-0.04902	-0.04319	-0.04857		18.485	0.02267	0.02196	0.0192	0.02142	-0.37931	0.00107		408.485	0.44444	0.57597	0.36963	0.03395	0.0562	0.03458		3.485	0.29851	0.36694	0.19462	0.10198	0.10807	0.12708		3.485
18.5	-0.6052	-0.1252	-0.4395	-0.0276	-0.4233	-0.0488		18.5	-0.62623	-0.14952	-0.4591	-0.04905	-0.04323	-0.04865		18.5	0.02103	0.02432	0.0196	0.02145	-0.38007	-0.00015		408.5	0.44303	0.57596	0.3709	0.03462	0.05686	0.03547		3.5	0.29764	0.36693	0.19526	0.10286	0.10894	0.12912		3.5
18.515	-0.6066	-0.1288	-0.4412	-0.0253	-0.4238	-0.0478		18.515	-0.6263	-0.14949	-0.45919	-0.04909	-0.04328	-0.04873		18.515	0.0197	0.02069	0.01799	0.02379	-0.38052	0.00093		408.515	0.43992	0.57455	0.36818	0.03718	0.05942	0.03146		3.515	0.29571	0.36608	0.19389	0.10628	0.11233	0.11994		3.515
18.53	-0.6063	-0.1283	-0.4438	-0.0273	-0.4237	-0.0504		18.53	-0.62636	-0.14945	-0.45928	-0.04912	-0.04332	-0.04882		18.53	0.02006	0.02115	0.01548	0.02182	-0.38038	-0.00158		408.53	0.43631	0.57564	0.36836	0.03204	0.05428	0.03295		3.53	0.29347	0.36674	0.19398	0.09942	0.10553	0.12335		3.53
18.545	-0.6049	-0.1292	-0.4439	-0.0293	-0.4246	-0.049		18.545	-0.62642	-0.14941	-0.45937	-0.04916	-0.04336	-0.0489		18.545	0.02152	0.02021	0.01547	0.01986	-0.38124	-0.0001		408.545	0.4329	0.57203	0.36704	0.034	0.05624	0.03134		3.545	0.29135	0.36455	0.19331	0.10204	0.10812	0.11966		3.545
18.56	-0.6094	-0.1277	-0.443	-0.0266	-0.4236	-0.0499		18.56	-0.62649	-0.14937	-0.45946	-0.04919	-0.0434	-0.04899		18.56	0.01709	0.02167	0.01646	0.02259	-0.3802	-0.00091		408.56	0.43499	0.56422	0.36202	0.03317	0.05541	0.03443		3.56	0.29265	0.35981	0.19076	0.10093	0.10701	0.12673		3.56
18.575	-0.6087	-0.1329	-0.4419	-0.0223	-0.4248	-0.0509		18.575	-0.62655	-0.14934	-0.45955	-0.04923	-0.04344	-0.04907		18.575	0.01785	0.01644	0.01765	0.02693	-0.38136	-0.00183		408.575	0.43818	0.56451	0.36119	0.03233	0.05457	0.03232		3.575	0.29463	0.35999	0.19034	0.09981	0.1059	0.1219		3.575
18.59	-0.6067	-0.132	-0.4427	-0.0251	-0.4232	-0.0485		18.59	-0.62661	-0.1493	-0.45964	-0.04926	-0.04349	-0.04915		18.59	0.01991	0.0173	0.01694	0.02416	-0.37971	0.00065		408.59	0.43757	0.5646	0.36257	0.03139	0.05363	0.03331		3.59	0.29425	0.36004	0.19104	0.09856	0.10466	0.12417		3.59
18.605	-0.6059	-0.1319	-0.4436	-0.0281	-0.4261	-0.0499		18.605	-0.62667	-0.14926	-0.45974	-0.04929	-0.04353	-0.04924		18.605	0.02077	0.01736	0.01614	0.02119	-0.38257	-0.00066		408.605	0.43466	0.56319	0.35785	0.03495	0.05719	0.0334		3.605	0.29244	0.35919	0.18865	0.10331	0.10937	0.12437		3.605
18.62	-0.6071	-0.1289	-0.4483	-0.0276	-0.4239	-0.0483		18.62	-0.62674	-0.14922	-0.45983	-0.04933	-0.04357	-0.04932		18.62	0.01964	0.02032	0.01153	0.02173	-0.38033	0.00102		408.62	0.43055	0.56068	0.35833	0.03302	0.05525	0.03279		3.62	0.28989	0.35767	0.18889	0.10073	0.10681	0.12298		3.62
18.635	-0.6038	-0.1276	-0.4465	-0.0279	-0.4223	-0.0508		18.635	-0.6268	-0.14919	-0.45992	-0.04937	-0.04361	-0.04941		18.635	0.023	0.02159	0.01342	0.02147	-0.37869	-0.00139		408.635	0.42784	0.55577	0.35711	0.03648	0.05871	0.03177		3.635	0.28821	0.35469	0.18827	0.10535	0.11138	0.12066		3.635
18.65	-0.6054	-0.1273	-0.4435	-0.0294	-0.4234	-0.0521		18.65	-0.62686	-0.14915	-0.46001	-0.0494	-0.04366	-0.04949		18.65	0.02146	0.02185	0.01651	0.02	-0.37974	-0.00261		408.65	0.42683	0.55716	0.35369	0.03604	0.05827	0.03286		3.65	0.28758	0.35553	0.18654	0.10476	0.1108	0.12316		3.65
18.665	-0.6044	-0.1266	-0.4411	-0.0249	-0.4189	-0.052		18.665	-0.62693	-0.14911	-0.4601	-0.04944	-0.0437	-0.04958		18.665	0.02253	0.02251	0.019	0.02454	-0.3752	-0.00242		408.665	0.42782	0.55465	0.35216	0.0334	0.05563	0.03185		3.665	0.2882	0.35401	0.18577	0.10124	0.10731	0.12084		3.665
18.68	-0.6003	-0.1249	-0.4417	-0.0252	-0.4219	-0.0513		18.68	-0.62699	-0.14907	-0.46019	-0.04947	-0.04374	-0.04966		18.68	0.02669	0.02417	0.01849	0.02427	-0.37816	-0.00164		408.68	0.42311	0.55234	0.35264	0.03047	0.05269	0.02984		3.68	0.28528	0.35261	0.18601	0.09732	0.10342	0.11624		3.68
18.695	-0.605	-0.1277	-0.4418	-0.0269	-0.42	-0.0541		18.695	-0.62705	-0.14904	-0.46028	-0.04951	-0.04378	-0.04975		18.695	0.02205	0.02134	0.01848	0.02261	-0.37622	-0.00435		408.695	0.4234	0.55183	0.35162	0.02633	0.04855	0.03003		3.695	0.28546	0.3523	0.18549	0.0918	0.09795	0.11668		3.695
18.71	-0.6045	-0.1296	-0.4443	-0.0285	-0.4217	-0.0524		18.71	-0.62712	-0.149	-0.46037	-0.04954	-0.04383	-0.04983		18.71	0.02262	0.0194	0.01607	0.02104	-0.37787	-0.00257		408.71	0.41959	0.55152	0.3499	0.02579	0.04801	0.02992		3.71	0.28309	0.35211	0.18462	0.09108	0.09724	0.11642		3.71
18.725	-0.6067	-0.1305	-0.4432	-0.0314	-0.4249	-0.0533		18.725	-0.62718	-0.14896	-0.46046	-0.04958	-0.04387	-0.04991		18.725	0.02048	0.01846	0.01726	0.01818	-0.38103	-0.00339		408.725	0.41938	0.54961	0.34888	0.02865	0.05087	0.03161		3.725	0.28296	0.35095	0.1841	0.0949	0.10102	0.12029		3.725
18.74	-0.6057	-0.1277	-0.4449	-0.0286	-0.4235	-0.0521		18.74	-0.62724	-0.14892	-0.46055	-0.04962	-0.04391	-0.05		18.74	0.02154	0.02122	0.01565	0.02102	-0.37959	-0.0021		408.74	0.41667	0.54459	0.34795	0.02782	0.05004	0.0285		3.74	0.28128	0.34792	0.18364	0.09379	0.09991	0.11317		3.74
18.755	-0.6092	-0.129	-0.4441	-0.0274	-0.4231	-0.0512		18.755	-0.62731	-0.14889	-0.46064	-0.04965	-0.04396	-0.05008		18.755	0.01811	0.01989	0.01654	0.02225	-0.37914	-0.00112		408.755	0.41816	0.54528	0.34083	0.02578	0.048	0.03089		3.755	0.2822	0.34833	0.18003	0.09107	0.09721	0.11864		3.755
18.77	-0.6111	-0.1269	-0.4437	-0.0269	-0.4218	-0.0513		18.77	-0.62737	-0.14885	-0.46073	-0.04969	-0.044	-0.05017		18.77	0.01627	0.02195	0.01703	0.02279	-0.3778	-0.00113		408.77	0.41685	0.53927	0.34211	0.02694	0.04916	0.02908		3.77	0.28139	0.34469	0.18068	0.09262	0.09875	0.1145		3.77
18.785	-0.6082	-0.1283	-0.4452	-0.0285	-0.4224	-0.0518		18.785	-0.62743	-0.14881	-0.46082	-0.04972	-0.04404	-0.05025		18.785	0.01923	0.02051	0.01562	0.02122	-0.37836	-0.00155		408.785	0.41544	0.53736	0.33879	0.0262	0.04842	0.03147		3.785	0.28052	0.34353	0.17899	0.09163	0.09777	0.11997		3.785
18.8	-0.608	-0.1297	-0.4435	-0.0293	-0.4247	-0.0519		18.8	-0.6275	-0.14877	-0.46091	-0.04976	-0.04409	-0.05034		18.8	0.0195	0.01907	0.01741	0.02046	-0.38061	-0.00156		408.8	0.41043	0.53805	0.33717	0.02937	0.05158	0.03216		3.8	0.27741	0.34395	0.17817	0.09585	0.10195	0.12155		3.8
18.815	-0.6077	-0.1265	-0.4442	-0.0239	-0.4232	-0.0519		18.815	-0.62756	-0.14874	-0.461	-0.0498	-0.04413	-0.05042		18.815	0.01986	0.02224	0.0168	0.0259	-0.37907	-0.00148		408.815	0.40832	0.53864	0.34204	0.03263	0.05484	0.02985		3.815	0.2761	0.34431	0.18064	0.10021	0.10627	0.11626		3.815
18.83	-0.6064	-0.1308	-0.4416	-0.0255	-0.4216	-0.0527		18.83	-0.62762	-0.1487	-0.46109	-0.04983	-0.04417	-0.05051		18.83	0.02122	0.0179	0.01949	0.02433	-0.37743	-0.00219		408.83	0.41011	0.53913	0.33952	0.03119	0.0534	0.03074		3.83	0.27721	0.3446	0.17936	0.09829	0.10436	0.11829		3.83
18.845	-0.611	-0.1306	-0.4534	-0.0249	-0.4217	-0.0509		18.845	-0.62769	-0.14866	-0.46118	-0.04987	-0.04422	-0.05059		18.845	0.01669	0.01806	0.00778	0.02497	-0.37748	-0.00031		408.845	0.4091	0.53522	0.3351	0.03555	0.05776	0.03033		3.845	0.27658	0.34223	0.17712	0.10411	0.11013	0.11735		3.845
18.86	-0.6131	-0.1349	-0.4463	-0.0293	-0.425	-0.0518		18.86	-0.62775	-0.14862	-0.46127	-0.04991	-0.04426	-0.05068		18.86	0.01465	0.01372	0.01497	0.02061	-0.38074	-0.00112		408.86	0.40719	0.53411	0.33618	0.02711	0.04932	0.03212		3.86	0.2754	0.34156	0.17767	0.09285	0.09897	0.12145		3.86
18.875	-0.6126	-0.1317	-0.446	-0.0276	-0.4238	-0.0531		18.875	-0.62781	-0.14859	-0.46136	-0.04995	-0.04431	-0.05076		18.875	0.01521	0.01689	0.01536	0.02235	-0.37949	-0.00234		408.875	0.40798	0.5307	0.33556	0.03428	0.05648	0.02961		3.875	0.27589	0.33949	0.17735	0.10241	0.10844	0.1157		3.875
18.89	-0.6144	-0.1301	-0.4517	-0.0282	-0.4234	-0.0529		18.89	-0.62787	-0.14855	-0.46145	-0.04998	-0.04435	-0.05085		18.89	0.01347	0.01845	0.00975	0.02178	-0.37905	-0.00205		408.89	0.40247	0.53199	0.33053	0.02864	0.05084	0.0318		3.89	0.27247	0.34027	0.17481	0.09489	0.10098	0.12072		3.89
18.905	-0.6155	-0.132	-0.4538	-0.0323	-0.4255	-0.0536		18.905	-0.62794	-0.14851	-0.46154	-0.05002	-0.0444	-0.05093		18.905	0.01244	0.01651	0.00774	0.01772	-0.3811	-0.00267		408.905	0.40396	0.52778	0.32981	0.0304	0.0526	0.03139		3.905	0.27339	0.33772	0.17444	0.09724	0.10331	0.11978		3.905
18.92	-0.6145	-0.136	-0.455	-0.0301	-0.426	-0.0529		18.92	-0.628	-0.14848	-0.46162	-0.05006	-0.04444	-0.05102		18.92	0.0135	0.01248	0.00662	0.01996	-0.38156	-0.00188		408.92	0.40025	0.52637	0.32469	0.02956	0.05177	0.03088		3.92	0.27109	0.33687	0.17185	0.09612	0.1022	0.11861		3.92
18.935	-0.6104	-0.1329	-0.4518	-0.0325	-0.4267	-0.052		18.935	-0.62806	-0.14844	-0.46171	-0.0501	-0.04448	-0.0511		18.935	0.01766	0.01554	0.00991	0.0176	-0.38222	-0.0009		408.935	0.39664	0.52206	0.32287	0.03423	0.05643	0.02947		3.935	0.26885	0.33425	0.17093	0.10234	0.10836	0.11538		3.935
18.95	-0.6097	-0.1298	-0.4477	-0.03	-0.422	-0.0537		18.95	-0.62813	-0.1484	-0.4618	-0.05013	-0.04453	-0.05119		18.95	0.01843	0.0186	0.0141	0.02013	-0.37747	-0.00251		408.95	0.39483	0.51915	0.32395	0.03089	0.05309	0.02836		3.95	0.26772	0.33249	0.17147	0.09789	0.10395	0.11284		3.95
18.965	-0.6167	-0.1291	-0.4509	-0.0346	-0.4266	-0.0541		18.965	-0.62819	-0.14837	-0.46189	-0.05017	-0.04457	-0.05127		18.965	0.01149	0.01927	0.01099	0.01557	-0.38203	-0.00283		408.965	0.39582	0.51824	0.32382	0.03235	0.05455	0.03025		3.965	0.26834	0.33194	0.17141	0.09984	0.10588	0.11716		3.965
18.98	-0.6163	-0.1298	-0.4491	-0.035	-0.4249	-0.0534		18.98	-0.62826	-0.14833	-0.46198	-0.05021	-0.04462	-0.05135		18.98	0.01196	0.01853	0.01288	0.01521	-0.38028	-0.00205		408.98	0.38921	0.51753	0.3224	0.03341	0.05561	0.02863		3.98	0.26424	0.33151	0.17069	0.10126	0.10728	0.11348		3.98
18.995	-0.6143	-0.1307	-0.4502	-0.0281	-0.4275	-0.0518		18.995	-0.62832	-0.14829	-0.46207	-0.05025	-0.04466	-0.05144		18.995	0.01402	0.01759	0.01187	0.02215	-0.38284	-0.00036		408.995	0.3887	0.51412	0.31918	0.02838	0.05057	0.02822		3.995	0.26392	0.32944	0.16906	0.09453	0.10062	0.11254		3.995
19.01	-0.6146	-0.1287	-0.4471	-0.0307	-0.4285	-0.0522		19.01	-0.62838	-0.14826	-0.46216	-0.05029	-0.04471	-0.05152		19.01	0.01378	0.01956	0.01506	0.01959	-0.38379	-0.00068		409.01	0.38959	0.51051	0.32166	0.03054	0.05273	0.02681		4.01	0.26447	0.32725	0.17031	0.09742	0.10347	0.10931		4.01
19.025	-0.6177	-0.1299	-0.4464	-0.0324	-0.4303	-0.0544		19.025	-0.62845	-0.14822	-0.46224	-0.05032	-0.04475	-0.05161		19.025	0.01075	0.01832	0.01584	0.01792	-0.38555	-0.00279		409.025	0.38928	0.5093	0.32114	0.0314	0.05359	0.027		4.025	0.26428	0.32651	0.17005	0.09857	0.10461	0.10974		4.025
19.04	-0.6167	-0.1348	-0.448	-0.032	-0.4273	-0.0538		19.04	-0.62851	-0.14818	-0.46233	-0.05036	-0.0448	-0.05169		19.04	0.01181	0.01338	0.01433	0.01836	-0.3825	-0.00211		409.04	0.38717	0.51229	0.31951	0.02766	0.04985	0.02869		4.04	0.26297	0.32833	0.16923	0.09358	0.09967	0.11361		4.04
19.055	-0.617	-0.1282	-0.4504	-0.0329	-0.4265	-0.0548		19.055	-0.62857	-0.14815	-0.46242	-0.0504	-0.04485	-0.05178		19.055	0.01157	0.01995	0.01202	0.0175	-0.38165	-0.00302		409.055	0.38636	0.50968	0.31489	0.02673	0.04891	0.02848		4.055	0.26247	0.32674	0.16688	0.09233	0.09842	0.11313		4.055
19.07	-0.6159	-0.1296	-0.4521	-0.0301	-0.4287	-0.0533		19.07	-0.62864	-0.14811	-0.46251	-0.05044	-0.04489	-0.05186		19.07	0.01274	0.01851	0.01041	0.02034	-0.38381	-0.00144		409.07	0.38065	0.50596	0.31767	0.02879	0.05097	0.03017		4.07	0.25892	0.3245	0.16829	0.09508	0.10115	0.11699		4.07
19.085	-0.6147	-0.1309	-0.4508	-0.0297	-0.4277	-0.0521		19.085	-0.6287	-0.14807	-0.4626	-0.05048	-0.04494	-0.05195		19.085	0.014	0.01717	0.0118	0.02078	-0.38276	-0.00015		409.085	0.38074	0.50605	0.32065	0.03135	0.05353	0.02846		4.085	0.25898	0.32455	0.1698	0.0985	0.10454	0.11308		4.085
19.1	-0.6148	-0.13	-0.4471	-0.031	-0.4297	-0.0514		19.1	-0.62876	-0.14804	-0.46268	-0.05052	-0.04498	-0.05203		19.1	0.01396	0.01804	0.01558	0.01952	-0.38472	0.00063		409.1	0.37493	0.50494	0.32283	0.03261	0.05479	0.03135		4.1	0.25537	0.32388	0.1709	0.10019	0.1062	0.11969		4.1
[truncated: 32,705 more rows]

## Sheet: Fitted data and fit parameters
Independent Variable	ExpAssocDelay1 Fit U"ES"	Independent Variable	Regular Residual U"ES"	Regular Residual U"ES"	Fitted Y	Regular Residual U"ES"	Regular Residual U"ES"	Percentiles	Reference X	Reference Line	Independent Variable	ExpAssocDelay1 Fit P"S"	Independent Variable	Regular Residual P"S"	Regular Residual P"S"	Fitted Y	Regular Residual P"S"	Regular Residual P"S"	Percentiles	Reference X	Reference Line	Independent Variable	ExpAssocDelay1 Fit Q"S"	Independent Variable	Regular Residual Q"S"	Regular Residual Q"S"	Fitted Y	Regular Residual Q"S"	Regular Residual Q"S"	Percentiles	Reference X	Reference Line	Independent Variable	ExpAssocDelay1 Fit R"S"	Independent Variable	Regular Residual R"S"	Regular Residual R"S"	Fitted Y	Regular Residual R"S"	Regular Residual R"S"	Percentiles	Reference X	Reference Line	Independent Variable	ExpAssocDelay1 Fit S"ES"	Independent Variable	Regular Residual S"ES"	Regular Residual S"ES"	Fitted Y
[truncated: 1,003 more rows]
[truncated: 16 more columns]

[truncated: 1 more sheets: Tau]
