# Supplementary material for: Flavodiiron-mediated O2 photoreduction at photosystem I acceptor-side provides photoprotection to conifer thylakoids in early spring
Source: Nat Commun. 2023 Jun 3;14:3210. doi: 10.1038/s41467-023-38938-z (PMC10239515; doi:10.1038/s41467-023-38938-z)
Supplement: Supplementary file 7 — Source Data [file 41467_2023_38938_MOESM7_ESM.zip › Raw data files/Supplementary figure 5/Supplementary Fig 5c, d.xlsx]

## Sheet: Raw_Baseline_ROI norm_Avg_SD
Time (s)	S1	S2	S3	S4	S5	ES1	ES2	ES3	ES4	ES5		Time (s)	S1	S2	S3	S4	S5	ES1	ES2	ES3	ES4	ES5		Time (s)	S1	S2	S3	S4	S5	ES1	ES2	ES3	ES4	ES5		Time (s)	S1	S2	S3	S4	S5	ES1	ES2	ES3	ES4	ES5		Time (s)	S1
Raw records												Baseline												Baseline corrected data												Baseline corrected data from region of interest												Baseline corrected data from region of interest normalised between 0 to 1 and FR off time set to 0
0.005	-0.01556	-0.12537	-0.5281	-0.04441	-0.2791	-0.35939	-0.1257	-0.08073	-0.05991	-0.05204		0.005	-0.01737	-0.12446	-0.51668	-0.0448	-0.28064	-0.32892	-0.11915	-0.08318	-0.05899	-0.05281		0.005	0.00181	-0.00091	-0.01142	0.00039	0.00154	-0.03047	-0.00655	0.00245	-0.00092	0.00077		25.01	0.06294	0.14537	0.49711	0.05992	0.29075	0.35926	0.13835	0.08029	0.06164	0.05564		-4.99	0.96489
0.02	-0.01603	-0.12462	-0.51533	-0.04436	-0.28027	-0.33883	-0.11576	-0.08231	-0.06029	-0.05503		0.02	-0.01742	-0.1245	-0.51669	-0.04482	-0.28068	-0.32893	-0.11915	-0.08317	-0.05899	-0.05282		0.02	0.00139	-0.00012	0.00136	0.00046	0.00041	-0.0099	0.00339	0.00086	-0.0013	-0.00221		25.025	0.06208	0.14621	0.49756	0.06077	0.29058	0.3497	0.1365	0.08141	0.06156	0.05606		-4.975	0.95234
0.035	-0.0157	-0.12557	-0.51707	-0.04321	-0.28073	-0.33848	-0.11932	-0.08148	-0.05897	-0.05231		0.035	-0.01747	-0.12454	-0.5167	-0.04485	-0.28072	-0.32894	-0.11915	-0.08316	-0.05899	-0.05282		0.035	0.00177	-0.00103	-0.00037	0.00164	-1e-05	-0.00954	-0.00017	0.00168	2e-05	0.00051		25.04	0.06122	0.14535	0.49611	0.06063	0.28961	0.34785	0.13635	0.08084	0.06119	0.05537		-4.96	0.9398
0.05	-0.01608	-0.12563	-0.5188	-0.04355	-0.2808	-0.33733	-0.12478	-0.08206	-0.06084	-0.0539		0.05	-0.01752	-0.12458	-0.51671	-0.04488	-0.28075	-0.32895	-0.11916	-0.08316	-0.05899	-0.05283		0.05	0.00144	-0.00105	-0.00209	0.00133	-5e-05	-0.00838	-0.00562	0.0011	-0.00185	-0.00107		25.055	0.06116	0.1461	0.49836	0.06118	0.29065	0.34	0.1377	0.08096	0.06201	0.05558		-4.945	0.93893
0.065	-0.01695	-0.12458	-0.51634	-0.0433	-0.28147	-0.33367	-0.12034	-0.08344	-0.05922	-0.05379		0.065	-0.0179	-0.12462	-0.51672	-0.0449	-0.28079	-0.32897	-0.11916	-0.08315	-0.05899	-0.05284		0.065	0.00095	4e-05	0.00038	0.0016	-0.00068	-0.0047	-0.00118	-0.00029	-0.00023	-0.00095		25.07	0.0613	0.14454	0.49961	0.06024	0.28918	0.35065	0.13435	0.08198	0.06193	0.0557		-4.93	0.94097
0.08	-0.01552	-0.12303	-0.51737	-0.04465	-0.28054	-0.33982	-0.12111	-0.08432	-0.0611	-0.05507		0.08	-0.01795	-0.12466	-0.51673	-0.04493	-0.28083	-0.32898	-0.11916	-0.08315	-0.05899	-0.05284		0.08	0.00243	0.00163	-0.00064	0.00028	0.00029	-0.01084	-0.00195	-0.00117	-0.00211	-0.00223		25.085	0.05994	0.14568	0.49825	0.0611	0.28901	0.3443	0.1262	0.07941	0.06186	0.05541		-4.915	0.92113
0.095	-0.01629	-0.12489	-0.5144	-0.0459	-0.28	-0.33956	-0.11857	-0.08379	-0.05988	-0.05426		0.095	-0.01799	-0.1247	-0.51674	-0.04495	-0.28086	-0.32899	-0.11916	-0.08314	-0.05899	-0.05285		0.095	0.0017	-0.00019	0.00234	-0.00095	0.00086	-0.01057	0.00059	-0.00065	-0.00089	-0.00141		25.1	0.06098	0.14682	0.4965	0.05965	0.28954	0.34865	0.13364	0.08143	0.06158	0.05533		-4.9	0.93631
0.11	-0.01747	-0.12484	-0.51804	-0.04515	-0.28217	-0.33881	-0.12013	-0.08137	-0.05985	-0.05475		0.11	-0.01804	-0.12474	-0.51675	-0.04498	-0.2809	-0.329	-0.11917	-0.08313	-0.05899	-0.05285		0.11	0.00057	-0.0001	-0.00129	-0.00017	-0.00127	-0.00981	-0.00096	0.00176	-0.00086	-0.0019		25.115	0.06062	0.14626	0.49825	0.06091	0.28918	0.3446	0.13349	0.08125	0.0617	0.05644		-4.885	0.93106
0.125	-0.01724	-0.12579	-0.51277	-0.04529	-0.28074	-0.34386	-0.11539	-0.08235	-0.05863	-0.05353		0.125	-0.01808	-0.12478	-0.51675	-0.04501	-0.28094	-0.32901	-0.11917	-0.08313	-0.05899	-0.05286		0.125	0.00084	-0.00101	0.00398	-0.00028	0.0002	-0.01485	0.00378	0.00078	0.00036	-0.00067		25.13	0.06136	0.1467	0.4992	0.05996	0.28971	0.35454	0.13414	0.07978	0.06303	0.05605		-4.87	0.94186
0.14	-0.01791	-0.12495	-0.51621	-0.04484	-0.28111	-0.3352	-0.11435	-0.08273	-0.05901	-0.05312		0.14	-0.01813	-0.12482	-0.51676	-0.04503	-0.28098	-0.32903	-0.11917	-0.08312	-0.05899	-0.05287		0.14	0.00022	-0.00013	0.00055	0.00019	-0.00013	-0.00617	0.00482	0.00039	-2e-05	-0.00025		25.145	0.062	0.14574	0.49945	0.06042	0.29034	0.35209	0.12849	0.0807	0.06255	0.05637		-4.855	0.95121
0.155	-0.01739	-0.1251	-0.51594	-0.04479	-0.28017	-0.33385	-0.11781	-0.08331	-0.05959	-0.0531		0.155	-0.01817	-0.12487	-0.51677	-0.04506	-0.28101	-0.32904	-0.11917	-0.08312	-0.05899	-0.05287		0.155	0.00078	-0.00023	0.00083	0.00027	0.00084	-0.00481	0.00136	-0.00019	-0.0006	-0.00023		25.16	0.06104	0.14598	0.4989	0.06028	0.28937	0.35344	0.13074	0.08272	0.06187	0.05678		-4.84	0.9372
0.17	-0.01836	-0.12565	-0.51858	-0.04534	-0.27934	-0.32169	-0.11477	-0.08448	-0.05777	-0.05129		0.17	-0.01821	-0.12491	-0.51678	-0.04508	-0.28105	-0.32905	-0.11918	-0.08311	-0.05899	-0.05288		0.17	-0.00015	-0.00074	-0.0018	-0.00026	0.00171	0.00736	0.00441	-0.00137	0.00122	0.00159		25.175	0.06218	0.14522	0.49814	0.06103	0.2889	0.34179	0.13829	0.08045	0.0605	0.05629		-4.825	0.95384
0.185	-0.01843	-0.12731	-0.51851	-0.04489	-0.28121	-0.32984	-0.12123	-0.08296	-0.05864	-0.05418		0.185	-0.01826	-0.12514	-0.51679	-0.04511	-0.28109	-0.32906	-0.11918	-0.0831	-0.05899	-0.05288		0.185	-0.00017	-0.00217	-0.00172	0.00022	-0.00012	-0.00078	-0.00205	0.00014	0.00035	-0.0013		25.19	0.06112	0.14607	0.49679	0.06159	0.28894	0.34324	0.13123	0.08217	0.06132	0.05651		-4.81	0.93837
0.2	-0.01871	-0.12406	-0.52104	-0.04604	-0.28348	-0.32489	-0.11599	-0.08344	-0.05892	-0.05316		0.2	-0.0183	-0.12517	-0.5168	-0.04514	-0.28112	-0.32907	-0.11918	-0.0831	-0.05899	-0.05289		0.2	-0.00041	0.00111	-0.00424	-0.0009	-0.00236	0.00418	0.00319	-0.00034	7e-05	-0.00027		25.205	0.06206	0.14651	0.49654	0.06084	0.28987	0.34968	0.13048	0.08139	0.06174	0.05492		-4.795	0.95209
0.215	-0.01818	-0.12581	-0.51648	-0.04448	-0.28194	-0.33593	-0.12246	-0.08352	-0.0601	-0.05335		0.215	-0.01835	-0.12521	-0.51681	-0.04516	-0.28116	-0.32909	-0.11918	-0.08309	-0.05899	-0.0529		0.215	0.00017	-0.0006	0.00033	0.00068	-0.00078	-0.00684	-0.00328	-0.00043	-0.00111	-0.00045		25.22	0.06171	0.14645	0.49969	0.0595	0.2887	0.35173	0.12533	0.08112	0.06357	0.05633		-4.78	0.94684
0.23	-0.01865	-0.12617	-0.51091	-0.04453	-0.28161	-0.33768	-0.11432	-0.0822	-0.06058	-0.05244		0.23	-0.01839	-0.12525	-0.51682	-0.04519	-0.2812	-0.3291	-0.11919	-0.08309	-0.05899	-0.0529		0.23	-0.00026	-0.00092	0.00591	0.00066	-0.00041	-0.00858	0.00487	0.00089	-0.00159	0.00046		25.235	0.06125	0.14609	0.49854	0.05916	0.28883	0.34468	0.13548	0.08214	0.06069	0.05655		-4.765	0.94013
0.245	-0.01802	-0.12482	-0.51935	-0.04498	-0.28208	-0.33243	-0.11858	-0.08277	-0.05925	-0.05342		0.245	-0.01844	-0.12529	-0.51683	-0.04521	-0.28123	-0.32911	-0.11919	-0.08308	-0.05899	-0.05291		0.245	0.00042	0.00047	-0.00252	0.00023	-0.00085	-0.00332	0.00061	0.00031	-0.00026	-0.00051		25.25	0.06389	0.14713	0.49719	0.06191	0.29027	0.34603	0.13673	0.08096	0.06181	0.05636		-4.75	0.97866
0.26	-0.0181	-0.12457	-0.51538	-0.04433	-0.28085	-0.33377	-0.11524	-0.08195	-0.05913	-0.05311		0.26	-0.01848	-0.12532	-0.51684	-0.04524	-0.28127	-0.32912	-0.11919	-0.08307	-0.05899	-0.05292		0.26	0.00038	0.00075	0.00146	0.00091	0.00042	-0.00465	0.00395	0.00112	-0.00014	-0.00019		25.265	0.06043	0.14577	0.49813	0.05967	0.289	0.34118	0.13478	0.08039	0.06224	0.05578		-4.735	0.92816
0.275	-0.01687	-0.12613	-0.52112	-0.04518	-0.28142	-0.33452	-0.1208	-0.08313	-0.05811	-0.0524		0.275	-0.01853	-0.12536	-0.51685	-0.04527	-0.28131	-0.32913	-0.11919	-0.08307	-0.05899	-0.05292		0.275	0.00166	-0.00077	-0.00427	9e-05	-0.00011	-0.00539	-0.00161	-6e-05	0.00088	0.00052		25.28	0.06217	0.14441	0.49578	0.06172	0.29043	0.34213	0.13273	0.08051	0.06196	0.05449		-4.72	0.95356
0.29	-0.01694	-0.12358	-0.51885	-0.04513	-0.28128	-0.33486	-0.11686	-0.08271	-0.05909	-0.05158		0.29	-0.01857	-0.1254	-0.51686	-0.04529	-0.28134	-0.32915	-0.1192	-0.08306	-0.05899	-0.05293		0.29	0.00163	0.00182	-0.00199	0.00016	6e-05	-0.00571	0.00234	0.00035	-0.0001	0.00135		25.295	0.06101	0.14735	0.49783	0.06138	0.29026	0.35287	0.13457	0.08113	0.06239	0.0563		-4.705	0.93663
0.305	-0.01782	-0.12623	-0.52298	-0.04537	-0.28245	-0.32591	-0.11962	-0.08338	-0.05856	-0.05407		0.305	-0.01862	-0.12544	-0.51687	-0.04532	-0.28138	-0.32916	-0.1192	-0.08306	-0.05899	-0.05293		0.305	0.0008	-0.00079	-0.00611	-5e-05	-0.00107	0.00325	-0.00042	-0.00032	0.00043	-0.00114		25.31	0.06215	0.14649	0.49808	0.06133	0.2903	0.34832	0.13132	0.08186	0.06121	0.05732		-4.69	0.95327
0.32	-0.01809	-0.12609	-0.51962	-0.04652	-0.28122	-0.33706	-0.12428	-0.08186	-0.05694	-0.05315		0.32	-0.01866	-0.12547	-0.51688	-0.04534	-0.28142	-0.32917	-0.1192	-0.08305	-0.05899	-0.05294		0.32	0.00057	-0.00062	-0.00274	-0.00118	0.0002	-0.00789	-0.00508	0.00119	0.00205	-0.00021		25.325	0.05979	0.14713	0.49823	0.06069	0.28923	0.34987	0.13227	0.08058	0.06013	0.05673		-4.675	0.91883
0.335	-0.01716	-0.12534	-0.52005	-0.04427	-0.28109	-0.3323	-0.12605	-0.08244	-0.05882	-0.05254		0.335	-0.0187	-0.12551	-0.51689	-0.04537	-0.28145	-0.32918	-0.1192	-0.08305	-0.05899	-0.05295		0.335	0.00154	0.00017	-0.00316	0.0011	0.00036	-0.00312	-0.00685	0.00061	0.00017	0.00041		25.34	0.06113	0.14528	0.49808	0.05975	0.29036	0.34922	0.12752	0.0826	0.06156	0.05674		-4.66	0.93838
0.35	-0.01664	-0.12539	-0.51729	-0.04652	-0.27995	-0.33345	-0.11761	-0.08222	-0.0594	-0.05173		0.35	-0.01875	-0.12555	-0.5169	-0.0454	-0.28149	-0.32919	-0.11921	-0.08304	-0.05899	-0.05295		0.35	0.00211	0.00016	-0.00039	-0.00112	0.00154	-0.00426	0.0016	0.00082	-0.00041	0.00122		25.355	0.06217	0.14592	0.49702	0.0589	0.28999	0.34497	0.12057	0.08183	0.06148	0.05536		-4.645	0.95356
0.365	-0.01791	-0.12475	-0.51352	-0.04567	-0.28152	-0.33149	-0.12107	-0.0822	-0.05888	-0.05261		0.365	-0.01879	-0.12559	-0.51691	-0.04542	-0.28153	-0.3292	-0.11921	-0.08303	-0.05899	-0.05296		0.365	0.00088	0.00084	0.00339	-0.00025	1e-05	-0.00229	-0.00186	0.00083	0.00011	0.00035		25.37	0.06131	0.14516	0.49807	0.05886	0.29022	0.35571	0.13702	0.08165	0.0619	0.05537		-4.63	0.94101
0.38	-0.01748	-0.1258	-0.51546	-0.04572	-0.28169	-0.32414	-0.11643	-0.08357	-0.05965	-0.0524		0.38	-0.01884	-0.12562	-0.51692	-0.04545	-0.28156	-0.32922	-0.11921	-0.08303	-0.05899	-0.05296		0.38	0.00136	-0.00018	0.00146	-0.00027	-0.00013	0.00508	0.00278	-0.00054	-0.00066	0.00056		25.385	0.06135	0.1472	0.49732	0.05971	0.28896	0.33406	0.13526	0.08077	0.06223	0.05629		-4.615	0.94159
0.395	-0.01785	-0.12645	-0.51649	-0.04546	-0.28096	-0.32019	-0.11629	-0.08165	-0.05993	-0.05349		0.395	-0.01888	-0.12566	-0.51693	-0.04547	-0.2816	-0.32923	-0.11922	-0.08302	-0.05899	-0.05297		0.395	0.00103	-0.00079	0.00044	1e-05	0.00064	0.00904	0.00293	0.00137	-0.00094	-0.00052		25.4	0.06159	0.14764	0.49717	0.05907	0.28889	0.35191	0.13891	0.0817	0.06105	0.0547		-4.6	0.9451
0.41	-0.01823	-0.12621	-0.51313	-0.04471	-0.28102	-0.32513	-0.11355	-0.08373	-0.05931	-0.05307		0.41	-0.01893	-0.1257	-0.51694	-0.0455	-0.28164	-0.32924	-0.11922	-0.08302	-0.05899	-0.05298		0.41	0.0007	-0.00051	0.00381	0.00079	0.00062	0.00411	0.00567	-0.00071	-0.00032	-9e-05		25.415	0.06223	0.14698	0.49882	0.06093	0.28872	0.35066	0.13376	0.08152	0.06217	0.05621		-4.585	0.95443
0.425	-0.0184	-0.12636	-0.51386	-0.04526	-0.28209	-0.33578	-0.11721	-0.08401	-0.05799	-0.05306		0.425	-0.01897	-0.12573	-0.51695	-0.04553	-0.28168	-0.32925	-0.1185	-0.08301	-0.05899	-0.05312		0.425	0.00057	-0.00063	0.00309	0.00027	-0.00041	-0.00653	0.00129	-0.001	0.001	6e-05		25.43	0.06177	0.14592	0.49796	0.06078	0.28925	0.3616	0.13251	0.08214	0.0613	0.05613		-4.57	0.94772
0.44	-0.01797	-0.12731	-0.51839	-0.04381	-0.28096	-0.32382	-0.12697	-0.08129	-0.06176	-0.05205		0.44	-0.01901	-0.12577	-0.51696	-0.04555	-0.28171	-0.32926	-0.11851	-0.083	-0.05899	-0.05313		0.44	0.00104	-0.00154	-0.00143	0.00174	0.00075	0.00544	-0.00846	0.00171	-0.00277	0.00108		25.445	0.05961	0.14806	0.49831	0.06064	0.28969	0.34585	0.13456	0.08297	0.06212	0.05564		-4.555	0.9162
0.455	-0.01835	-0.12557	-0.51973	-0.04416	-0.28293	-0.32307	-0.11903	-0.08256	-0.05934	-0.05343		0.455	-0.01906	-0.12581	-0.51697	-0.04558	-0.28175	-0.32928	-0.11852	-0.083	-0.05899	-0.05313		0.455	0.00071	0.00024	-0.00276	0.00142	-0.00118	0.00621	-0.00051	0.00044	-0.00035	-0.0003		25.46	0.05945	0.1457	0.49876	0.06049	0.28982	0.3552	0.12401	0.08209	0.06194	0.05515		-4.54	0.91386
0.47	-0.01702	-0.12542	-0.51996	-0.04621	-0.28189	-0.32202	-0.1291	-0.08404	-0.05872	-0.05262		0.47	-0.0191	-0.12585	-0.51698	-0.0456	-0.28179	-0.32929	-0.11853	-0.08299	-0.05899	-0.05313		0.47	0.00208	0.00043	-0.00298	-0.00061	-0.0001	0.00727	-0.01057	-0.00105	0.00027	0.00051		25.475	0.05979	0.14624	0.49721	0.06005	0.28845	0.34725	0.13366	0.07962	0.06147	0.05597		-4.525	0.91882
0.485	-0.01959	-0.12607	-0.5194	-0.04365	-0.28146	-0.33046	-0.11886	-0.08292	-0.0592	-0.05531		0.485	-0.01915	-0.12588	-0.51699	-0.04563	-0.28182	-0.3293	-0.11855	-0.08299	-0.05899	-0.05314		0.485	-0.00044	-0.00019	-0.00241	0.00198	0.00036	-0.00116	-0.00031	7e-05	-0.00021	-0.00217		25.49	0.05982	0.14668	0.49836	0.0608	0.28938	0.3452	0.1325	0.08194	0.06229	0.05598		-4.51	0.9194
0.5	-0.01797	-0.12603	-0.52383	-0.0459	-0.28213	-0.32861	-0.11872	-0.0832	-0.06048	-0.05239		0.5	-0.01919	-0.12592	-0.517	-0.04566	-0.28186	-0.32931	-0.11856	-0.08298	-0.05899	-0.05314		0.5	0.00122	-0.00011	-0.00683	-0.00024	-0.00027	0.0007	-0.00016	-0.00022	-0.00149	0.00075		25.505	0.06036	0.14642	0.49751	0.05986	0.29081	0.34884	0.13775	0.08246	0.06101	0.05569		-4.495	0.92728
0.515	-0.01744	-0.12738	-0.51557	-0.04615	-0.2824	-0.34266	-0.11888	-0.08117	-0.05895	-0.05338		0.515	-0.01923	-0.12596	-0.51701	-0.04568	-0.2819	-0.32932	-0.11857	-0.08297	-0.05899	-0.05314		0.515	0.00179	-0.00142	0.00144	-0.00047	-0.0005	-0.01334	-0.00031	0.0018	4e-05	-0.00024		25.52	0.061	0.14666	0.49765	0.05952	0.28885	0.34189	0.1367	0.08089	0.06084	0.05541		-4.48	0.93662
0.53	-0.01961	-0.12553	-0.5163	-0.0454	-0.28186	-0.3304	-0.11584	-0.08245	-0.05983	-0.05256		0.53	-0.01928	-0.12599	-0.51702	-0.0461	-0.28193	-0.32803	-0.11858	-0.08288	-0.05899	-0.05315		0.53	-0.00033	0.00046	0.00072	0.0007	7e-05	-0.00237	0.00274	0.00043	-0.00084	0.00059		25.535	0.06104	0.14681	0.498	0.06087	0.29078	0.35674	0.13705	0.08111	0.06106	0.05592		-4.465	0.9372
0.545	-0.01988	-0.12659	-0.51303	-0.04645	-0.28273	-0.33475	-0.1167	-0.08193	-0.05951	-0.05415		0.545	-0.01932	-0.12603	-0.51703	-0.04612	-0.28197	-0.32806	-0.11859	-0.08287	-0.05899	-0.05315		0.545	-0.00056	-0.00056	0.004	-0.00033	-0.00076	-0.00669	0.00189	0.00094	-0.00052	-0.001		25.55	0.06138	0.14555	0.49655	0.05883	0.28841	0.35549	0.131	0.08003	0.06109	0.05614		-4.45	0.94216
0.56	-0.02026	-0.12734	-0.51787	-0.0465	-0.2827	-0.32219	-0.11966	-0.08331	-0.05839	-0.05384		0.56	-0.01937	-0.12607	-0.51704	-0.04613	-0.28201	-0.32809	-0.1186	-0.08287	-0.05899	-0.05315		0.56	-0.00089	-0.00127	-0.00083	-0.00037	-0.00069	0.0059	-0.00106	-0.00044	0.0006	-0.00069		25.565	0.06152	0.14609	0.4985	0.05848	0.28854	0.35973	0.13665	0.08106	0.06131	0.05595		-4.435	0.9442
0.575	-0.01883	-0.12709	-0.5141	-0.04484	-0.28337	-0.32444	-0.12332	-0.08539	-0.05956	-0.05492		0.575	-0.01941	-0.1261	-0.51705	-0.04615	-0.28204	-0.32812	-0.11861	-0.08286	-0.05899	-0.05316		0.575	0.00058	-0.00099	0.00295	0.00131	-0.00133	0.00368	-0.00471	-0.00253	-0.00057	-0.00176		25.58	0.06076	0.14723	0.49815	0.05934	0.28988	0.35708	0.13419	0.08098	0.06153	0.05666		-4.42	0.9331
0.59	-0.0205	-0.12655	-0.51454	-0.04539	-0.28303	-0.32999	-0.12188	-0.08386	-0.06064	-0.05261		0.59	-0.01945	-0.12614	-0.51706	-0.04617	-0.28208	-0.32816	-0.11862	-0.08286	-0.05899	-0.05316		0.59	-0.00105	-0.00041	0.00252	0.00078	-0.00095	-0.00183	-0.00326	-0.001	-0.00165	0.00055		25.595	0.0616	0.14687	0.49489	0.06029	0.28911	0.36083	0.13114	0.0819	0.05996	0.05468		-4.405	0.94536
0.605	-0.01818	-0.1262	-0.52057	-0.04554	-0.2842	-0.32923	-0.11735	-0.08364	-0.05992	-0.0532		0.605	-0.0195	-0.12618	-0.51707	-0.04619	-0.28212	-0.32819	-0.11863	-0.08285	-0.05899	-0.05316		0.605	0.00132	-2e-05	-0.0035	0.00065	-0.00208	-0.00104	0.00128	-0.00079	-0.00093	-4e-05		25.61	0.06144	0.14711	0.49794	0.06005	0.28844	0.34768	0.13189	0.08163	0.06088	0.05439		-4.39	0.94302
0.62	-0.01915	-0.12605	-0.51411	-0.04789	-0.28237	-0.33428	-0.11741	-0.08482	-0.0584	-0.05278		0.62	-0.01954	-0.12621	-0.51708	-0.0462	-0.28215	-0.32822	-0.11864	-0.08285	-0.05899	-0.05317		0.62	0.00039	0.00016	0.00297	-0.00169	-0.00022	-0.00606	0.00123	-0.00197	0.00059	0.00039		25.625	0.06208	0.14685	0.49599	0.05921	0.28947	0.35163	0.13114	0.07935	0.0598	0.0563		-4.375	0.95236
0.635	-0.01852	-0.12671	-0.51354	-0.04534	-0.28364	-0.32542	-0.11577	-0.0841	-0.05907	-0.05057		0.635	-0.01959	-0.12625	-0.51709	-0.04622	-0.28219	-0.32825	-0.11865	-0.08284	-0.05899	-0.05317		0.635	0.00107	-0.00046	0.00355	0.00088	-0.00145	0.00283	0.00288	-0.00126	-8e-05	0.0026		25.64	0.06172	0.14539	0.49534	0.06076	0.2915	0.34767	0.13759	0.08117	0.06013	0.05522		-4.36	0.9471
0.65	-0.0172	-0.12786	-0.51807	-0.04618	-0.28381	-0.33347	-0.11263	-0.08578	-0.05855	-0.05346		0.65	-0.01963	-0.12629	-0.51808	-0.04624	-0.28257	-0.32828	-0.11866	-0.08284	-0.05899	-0.05317		0.65	0.00243	-0.00157	1e-05	6e-05	-0.00124	-0.00519	0.00603	-0.00294	0.00044	-0.00029		25.655	0.06146	0.14523	0.49559	0.06002	0.28994	0.34722	0.13904	0.0798	0.06125	0.05613		-4.345	0.9433
0.665	-0.01857	-0.12741	-0.51011	-0.04593	-0.28207	-0.33642	-0.11709	-0.08355	-0.05983	-0.05354		0.665	-0.01967	-0.12632	-0.51808	-0.04625	-0.28261	-0.32832	-0.11867	-0.08283	-0.05899	-0.05318		0.665	0.0011	-0.00109	0.00797	0.00032	0.00054	-0.0081	0.00158	-0.00072	-0.00084	-0.00036		25.67	0.0601	0.14597	0.49844	0.05947	0.28747	0.35077	0.13718	0.08162	0.06347	0.05664		-4.33	0.92345
0.68	-0.01774	-0.12767	-0.51374	-0.04778	-0.28434	-0.33146	-0.11755	-0.08373	-0.05901	-0.05283		0.68	-0.01972	-0.12636	-0.51808	-0.04627	-0.28265	-0.32835	-0.11868	-0.08283	-0.05899	-0.05318		0.68	0.00198	-0.00131	0.00434	-0.00151	-0.00169	-0.00311	0.00113	-0.0009	-2e-05	0.00035		25.685	0.06064	0.14741	0.49678	0.05973	0.2896	0.35052	0.13103	0.08024	0.0606	0.05536		-4.315	0.93132
0.695	-0.01981	-0.12782	-0.51268	-0.04613	-0.28301	-0.33351	-0.11741	-0.08201	-0.05799	-0.05172		0.695	-0.01976	-0.1264	-0.51807	-0.04629	-0.28269	-0.32838	-0.11869	-0.08282	-0.05899	-0.05318		0.695	-5e-05	-0.00142	0.00539	0.00016	-0.00032	-0.00513	0.00128	0.00081	0.001	0.00146		25.7	0.06208	0.14655	0.49713	0.05858	0.28923	0.34936	0.13328	0.08117	0.06162	0.05637		-4.3	0.95233
0.71	-0.01779	-0.12867	-0.51851	-0.04588	-0.28298	-0.33315	-0.11777	-0.08229	-0.05856	-0.0534		0.71	-0.01981	-0.12643	-0.51807	-0.04631	-0.28272	-0.32841	-0.1187	-0.08282	-0.05899	-0.05319		0.71	0.00202	-0.00224	-0.00044	0.00043	-0.00026	-0.00474	0.00093	0.00053	0.00043	-0.00021		25.715	0.06232	0.14729	0.49508	0.05944	0.28907	0.34521	0.12863	0.08019	0.06204	0.05578		-4.285	0.95583
0.725	-0.02086	-0.12753	-0.51665	-0.04653	-0.28354	-0.3266	-0.12393	-0.08376	-0.05794	-0.05269		0.725	-0.01985	-0.12647	-0.51807	-0.04632	-0.28276	-0.32844	-0.11871	-0.08281	-0.05899	-0.05319		0.725	-0.00101	-0.00106	0.00142	-0.00021	-0.00078	0.00184	-0.00522	-0.00095	0.00105	0.0005		25.73	0.06046	0.14613	0.49703	0.0597	0.288	0.34206	0.13428	0.08191	0.06087	0.0549		-4.27	0.92868
0.74	-0.01983	-0.12888	-0.51768	-0.04707	-0.28361	-0.33555	-0.1205	-0.08214	-0.05812	-0.05387		0.74	-0.01989	-0.1265	-0.51807	-0.04634	-0.2828	-0.32848	-0.11873	-0.08281	-0.05899	-0.05319		0.74	6e-05	-0.00238	0.00039	-0.00073	-0.00081	-0.00707	-0.00177	0.00067	0.00087	-0.00068		25.745	0.0617	0.14647	0.49758	0.05895	0.29023	0.34321	0.13293	0.07944	0.06009	0.05481		-4.255	0.94677
0.755	-0.01951	-0.12733	-0.52191	-0.04562	-0.28378	-0.32479	-0.11636	-0.08202	-0.0597	-0.05266		0.755	-0.01994	-0.12654	-0.51807	-0.04636	-0.28284	-0.32851	-0.11874	-0.0828	-0.05899	-0.0532		0.755	0.00043	-0.00079	-0.00384	0.00074	-0.00094	0.00372	0.00238	0.00078	-0.00071	0.00054		25.76	0.06094	0.14641	0.49872	0.05871	0.29056	0.34475	0.13047	0.07886	0.05951	0.05553		-4.24	0.93567
0.77	-0.01928	-0.12819	-0.51705	-0.04597	-0.28405	-0.32304	-0.12032	-0.0827	-0.05897	-0.05505		0.77	-0.01998	-0.12658	-0.51806	-0.04638	-0.28288	-0.32854	-0.11875	-0.0828	-0.05899	-0.0532		0.77	0.0007	-0.00161	0.00101	0.00041	-0.00117	0.0055	-0.00157	0.0001	2e-05	-0.00185		25.775	0.06068	0.14605	0.49637	0.05986	0.28819	0.344	0.12952	0.08048	0.06074	0.05554		-4.225	0.93187
0.785	-0.01855	-0.12854	-0.51288	-0.04572	-0.28391	-0.32409	-0.12028	-0.08328	-0.05915	-0.05373		0.785	-0.02002	-0.12661	-0.51806	-0.04639	-0.28291	-0.32857	-0.11876	-0.08279	-0.05899	-0.0532		0.785	0.00147	-0.00193	0.00518	0.00067	-0.001	0.00448	-0.00152	-0.00049	-0.00016	-0.00053		25.79	0.06112	0.14579	0.49692	0.05992	0.28903	0.35085	0.13657	0.07991	0.06166	0.05475		-4.21	0.93829
0.8	-0.01923	-0.12889	-0.51262	-0.04557	-0.28168	-0.32473	-0.12094	-0.08355	-0.05833	-0.05272		0.8	-0.02007	-0.12665	-0.51806	-0.04641	-0.28295	-0.3286	-0.11877	-0.08279	-0.05899	-0.05321		0.8	0.00084	-0.00224	0.00544	0.00084	0.00127	0.00387	-0.00217	-0.00076	0.00066	0.00049		25.805	0.05996	0.14583	0.49607	0.05887	0.28956	0.34779	0.14042	0.08083	0.06078	0.05427		-4.195	0.92135
0.815	-0.0201	-0.12825	-0.51765	-0.04602	-0.28215	-0.32048	-0.1201	-0.08163	-0.05831	-0.05371		0.815	-0.02011	-0.12669	-0.51806	-0.04643	-0.28299	-0.32863	-0.11878	-0.08278	-0.05899	-0.05321		0.815	1e-05	-0.00156	0.00041	0.00041	0.00084	0.00815	-0.00132	0.00115	0.00068	-0.0005		25.82	0.0598	0.14537	0.49712	0.06003	0.28869	0.34434	0.13587	0.08095	0.06241	0.05558		-4.18	0.91901
0.83	-0.01947	-0.1285	-0.51299	-0.04626	-0.28362	-0.31912	-0.11816	-0.08211	-0.05888	-0.05349		0.83	-0.02015	-0.12672	-0.51806	-0.04645	-0.28302	-0.32867	-0.11879	-0.08278	-0.05899	-0.05321		0.83	0.00068	-0.00178	0.00507	0.00019	-0.0006	0.00955	0.00063	0.00067	0.00011	-0.00028		25.835	0.05994	0.14621	0.49666	0.05988	0.28972	0.34259	0.13402	0.08128	0.06113	0.05579		-4.165	0.92105
0.845	-0.01994	-0.12665	-0.51442	-0.04551	-0.28228	-0.32667	-0.12552	-0.08259	-0.06006	-0.05318		0.845	-0.0202	-0.12676	-0.51805	-0.04646	-0.28306	-0.3287	-0.1188	-0.08277	-0.05899	-0.05322		0.845	0.00026	0.00011	0.00363	0.00095	0.00078	0.00203	-0.00672	0.00018	-0.00107	4e-05		25.85	0.05998	0.14735	0.49611	0.05834	0.29026	0.34334	0.12776	0.0813	0.06056	0.05571		-4.15	0.92162
0.86	-0.02062	-0.12541	-0.51785	-0.04686	-0.28295	-0.32752	-0.12438	-0.08327	-0.05854	-0.05347		0.86	-0.02024	-0.12679	-0.51805	-0.04648	-0.2831	-0.32873	-0.11881	-0.08277	-0.05899	-0.05322		0.86	-0.00038	0.00138	0.0002	-0.00038	0.00015	0.00121	-0.00557	-0.0005	0.00045	-0.00025		25.865	0.06032	0.1464	0.49796	0.0602	0.29019	0.34568	0.13521	0.08002	0.06208	0.05462		-4.135	0.92658
0.875	-0.02059	-0.12806	-0.52269	-0.04701	-0.28332	-0.32666	-0.12695	-0.08164	-0.05892	-0.05235		0.875	-0.02029	-0.12683	-0.51805	-0.0465	-0.28313	-0.32876	-0.11882	-0.08276	-0.05899	-0.05322		0.875	-0.0003	-0.00123	-0.00464	-0.00051	-0.00019	0.0021	-0.00813	0.00112	7e-05	0.00087		25.88	0.06146	0.14594	0.49871	0.05975	0.28952	0.35053	0.12966	0.08075	0.0611	0.05483		-4.12	0.94321
0.89	-0.02066	-0.12951	-0.51672	-0.04616	-0.28249	-0.33481	-0.12081	-0.08252	-0.0589	-0.05334		0.89	-0.02033	-0.12687	-0.51805	-0.04652	-0.28317	-0.32879	-0.11883	-0.08276	-0.05875	-0.05323		0.89	-0.00033	-0.00264	0.00133	0.00036	0.00068	-0.00602	-0.00198	0.00024	-0.00015	-0.00011		25.895	0.062	0.14728	0.49816	0.05951	0.28915	0.33968	0.12811	0.08027	0.06163	0.05595		-4.105	0.95108
0.905	-0.01934	-0.12657	-0.52466	-0.04701	-0.28295	-0.33745	-0.12777	-0.0831	-0.05857	-0.05213		0.905	-0.02037	-0.1269	-0.51804	-0.04653	-0.2832	-0.32882	-0.11884	-0.08275	-0.05875	-0.05323		0.905	0.00103	0.00033	-0.00662	-0.00048	0.00025	-0.00863	-0.00893	-0.00035	0.00018	0.0011		25.91	0.06064	0.14702	0.4969	0.06006	0.28938	0.34643	0.13126	0.0811	0.06075	0.05536		-4.09	0.93122
0.92	-0.01961	-0.12962	-0.51909	-0.04695	-0.28392	-0.3337	-0.12003	-0.08298	-0.06025	-0.05251		0.92	-0.02042	-0.12694	-0.51804	-0.04655	-0.28323	-0.32886	-0.11885	-0.08275	-0.05875	-0.05323		0.92	0.00081	-0.00268	-0.00105	-0.0004	-0.00069	-0.00484	-0.00118	-0.00023	-0.0015	0.00072		25.925	0.06137	0.14786	0.49805	0.06132	0.28902	0.33847	0.13001	0.07992	0.06087	0.05407		-4.075	0.94202
0.935	-0.01928	-0.12897	-0.51823	-0.0459	-0.28389	-0.32475	-0.12159	-0.08245	-0.06063	-0.0531		0.935	-0.02046	-0.12697	-0.51804	-0.04657	-0.28327	-0.32889	-0.11886	-0.08274	-0.05876	-0.05324		0.935	0.00118	-0.002	-0.00019	0.00067	-0.00062	0.00414	-0.00273	0.00029	-0.00187	0.00014		25.94	0.06151	0.1462	0.4983	0.06137	0.28965	0.34702	0.13435	0.07914	0.0613	0.05659		-4.06	0.94405
0.95	-0.01995	-0.12863	-0.51286	-0.04675	-0.28436	-0.32409	-0.11815	-0.08363	-0.05991	-0.05298		0.95	-0.0205	-0.12701	-0.51804	-0.04658	-0.2833	-0.32892	-0.11887	-0.08274	-0.05876	-0.05324		0.95	0.00055	-0.00162	0.00518	-0.00017	-0.00106	0.00483	0.00072	-0.00089	-0.00115	0.00026		25.955	0.06065	0.14594	0.49895	0.05943	0.28948	0.35157	0.1334	0.07987	0.06112	0.0545		-4.045	0.93149
0.965	-0.02053	-0.12768	-0.5127	-0.0467	-0.28442	-0.31754	-0.11811	-0.08481	-0.05758	-0.05257		0.965	-0.02055	-0.12705	-0.51804	-0.0466	-0.28334	-0.32895	-0.11888	-0.08273	-0.05876	-0.05324		0.965	2e-05	-0.00063	0.00534	-0.0001	-0.00108	0.01141	0.00077	-0.00208	0.00118	0.00067		25.97	0.06129	0.14558	0.4948	0.06088	0.28941	0.34491	0.13655	0.08079	0.06154	0.05532		-4.03	0.94082
0.98	-0.0213	-0.12723	-0.51543	-0.04665	-0.28349	-0.31928	-0.11847	-0.08319	-0.06006	-0.05216		0.98	-0.02059	-0.12708	-0.51803	-0.04662	-0.28337	-0.32898	-0.1189	-0.08273	-0.05877	-0.05325		0.98	-0.00071	-0.00015	0.0026	-3e-05	-0.00012	0.0097	0.00043	-0.00046	-0.00129	0.00109		25.985	0.06213	0.14662	0.49735	0.06014	0.28975	0.35496	0.1357	0.08041	0.06177	0.05423		-4.015	0.95307
0.995	-0.02067	-0.12709	-0.51806	-0.0479	-0.28336	-0.31943	-0.13094	-0.08237	-0.05974	-0.05404		0.995	-0.02063	-0.12712	-0.51803	-0.04664	-0.2834	-0.32901	-0.11891	-0.08272	-0.05877	-0.05325		0.995	-4e-05	3e-05	-3e-05	-0.00126	4e-05	0.00958	-0.01203	0.00035	-0.00097	-0.00079		26	0.06157	0.14546	0.49639	0.0605	0.28968	0.34941	0.13275	0.08004	0.06069	0.05644		-4	0.94489
1.01	-0.02085	-0.12764	-0.521	-0.04714	-0.28263	-0.33408	-0.1307	-0.08224	-0.05942	-0.05473		1.01	-0.02068	-0.12715	-0.51803	-0.04665	-0.28343	-0.32905	-0.11892	-0.08272	-0.05877	-0.05325		1.01	-0.00017	-0.00049	-0.00297	-0.00049	0.0008	-0.00503	-0.01178	0.00048	-0.00065	-0.00148		26.015	0.05991	0.1471	0.49614	0.06065	0.28901	0.35195	0.1312	0.07936	0.06071	0.05456		-3.985	0.92065
1.025	-0.02082	-0.12709	-0.52793	-0.04659	-0.2822	-0.32872	-0.12496	-0.08222	-0.0586	-0.05322		1.025	-0.02072	-0.12719	-0.51803	-0.04667	-0.28347	-0.32908	-0.11893	-0.08271	-0.05878	-0.05326		1.025	-0.0001	0.0001	-0.0099	8e-05	0.00127	0.00036	-0.00603	0.00049	0.00018	4e-05		26.03	0.06175	0.14584	0.49589	0.06021	0.28934	0.3551	0.12674	0.08048	0.06184	0.05447		-3.97	0.9475
1.04	-0.02029	-0.12675	-0.51427	-0.04644	-0.28296	-0.32707	-0.12052	-0.0826	-0.05777	-0.0516		1.04	-0.02076	-0.12722	-0.51802	-0.04669	-0.2835	-0.32911	-0.11894	-0.08271	-0.05878	-0.05326		1.04	0.00047	0.00047	0.00375	0.00025	0.00054	0.00204	-0.00158	0.00011	0.00101	0.00166		26.045	0.06219	0.14728	0.49674	0.05896	0.28967	0.34745	0.12819	0.07931	0.05996	0.05358		-3.955	0.95391
1.055	-0.01997	-0.127	-0.5156	-0.04699	-0.28313	-0.32742	-0.11818	-0.08208	-0.05855	-0.05219		1.055	-0.02081	-0.12726	-0.51802	-0.0467	-0.28353	-0.32914	-0.11895	-0.0827	-0.05878	-0.05327		1.055	0.00084	0.00026	0.00242	-0.00029	0.0004	0.00172	0.00077	0.00062	0.00023	0.00108		26.06	0.06153	0.14662	0.49678	0.05972	0.28921	0.3448	0.13654	0.07863	0.06018	0.0542		-3.94	0.94427
1.07	-0.01994	-0.12715	-0.51124	-0.04724	-0.2827	-0.33686	-0.11824	-0.08486	-0.05843	-0.05278		1.07	-0.02085	-0.1273	-0.51802	-0.04672	-0.28356	-0.32917	-0.11896	-0.0827	-0.05879	-0.05327		1.07	0.00091	0.00015	0.00678	-0.00052	0.00086	-0.00769	0.00072	-0.00216	0.00036	0.00049		26.075	0.06287	0.14506	0.49833	0.05997	0.28984	0.34624	0.12849	0.08025	0.06051	0.05391		-3.925	0.96381
1.085	-0.02001	-0.12661	-0.51547	-0.04679	-0.28297	-0.33011	-0.117	-0.08413	-0.05881	-0.05316		1.085	-0.02089	-0.12733	-0.51802	-0.04674	-0.28359	-0.3292	-0.11897	-0.08269	-0.05879	-0.05327		1.085	0.00088	0.00072	0.00255	-5e-05	0.00062	-0.00091	0.00197	-0.00144	-2e-05	0.00011		26.09	0.06041	0.1458	0.49538	0.06043	0.28877	0.35419	0.13444	0.07978	0.06013	0.05512		-3.91	0.9279
1.1	-0.02038	-0.12726	-0.5121	-0.04743	-0.28373	-0.31975	-0.11756	-0.08321	-0.05938	-0.05375		1.1	-0.02094	-0.12737	-0.51801	-0.04676	-0.28362	-0.32923	-0.11898	-0.08269	-0.05879	-0.05328		1.1	0.00056	0.00011	0.00591	-0.00067	-0.00011	0.00948	0.00142	-0.00052	-0.00059	-0.00047		26.105	0.06175	0.14664	0.49383	0.05958	0.2892	0.34704	0.13818	0.0785	0.06235	0.05544		-3.895	0.94745
1.115	-0.02146	-0.12721	-0.51664	-0.04618	-0.2828	-0.3209	-0.12022	-0.08549	-0.05986	-0.05433		1.115	-0.02098	-0.1274	-0.51801	-0.04677	-0.28365	-0.32926	-0.11899	-0.08268	-0.05879	-0.05328		1.115	-0.00048	0.00019	0.00137	0.00059	0.00085	0.00836	-0.00123	-0.00281	-0.00107	-0.00105		26.12	0.06159	0.14738	0.49618	0.06094	0.28923	0.35148	0.13303	0.08122	0.06128	0.05465		-3.88	0.9451
1.13	-0.02183	-0.12627	-0.51577	-0.04833	-0.28317	-0.32485	-0.13099	-0.08167	-0.05934	-0.05282		1.13	-0.02102	-0.12744	-0.51801	-0.04679	-0.28368	-0.3293	-0.119	-0.08268	-0.0588	-0.05328		1.13	-0.00081	0.00117	0.00224	-0.00154	0.00051	0.00445	-0.01199	0.00101	-0.00054	0.00046		26.135	0.06233	0.14552	0.49402	0.0607	0.29037	0.34753	0.13318	0.07995	0.0606	0.05516		-3.865	0.95589
1.145	-0.0205	-0.12692	-0.51161	-0.04538	-0.28404	-0.32609	-0.13105	-0.08074	-0.05862	-0.05171		1.145	-0.02106	-0.12747	-0.51801	-0.04681	-0.28371	-0.32933	-0.11901	-0.08267	-0.0588	-0.05329		1.145	0.00056	0.00055	0.0064	0.00143	-0.00033	0.00324	-0.01204	0.00193	0.00018	0.00158		26.15	0.06146	0.14566	0.49487	0.06095	0.2885	0.34788	0.12753	0.07987	0.06092	0.05508		-3.85	0.94333
1.16	-0.02118	-0.12797	-0.51894	-0.04753	-0.2841	-0.32794	-0.13361	-0.08162	-0.05869	-0.05259		1.16	-0.02111	-0.12751	-0.518	-0.04682	-0.28374	-0.32936	-0.11902	-0.08267	-0.0588	-0.05329		1.16	-7e-05	-0.00046	-0.00094	-0.00071	-0.00036	0.00142	-0.01459	0.00105	0.00011	0.0007		26.165	0.0617	0.1447	0.49562	0.06061	0.28903	0.34742	0.13188	0.08089	0.06185	0.05509		-3.835	0.94682
1.175	-0.02175	-0.12713	-0.51458	-0.04658	-0.28257	-0.32418	-0.11597	-0.0822	-0.06007	-0.05398		1.175	-0.02115	-0.12754	-0.518	-0.04684	-0.28377	-0.32939	-0.11903	-0.08266	-0.05881	-0.05329		1.175	-0.0006	0.00041	0.00342	0.00026	0.0012	0.00521	0.00306	0.00046	-0.00126	-0.00069		26.18	0.06124	0.14424	0.49657	0.06046	0.28866	0.35087	0.13713	0.07912	0.05877	0.05451		-3.82	0.94009
1.19	-0.02112	-0.12688	-0.51821	-0.04632	-0.28284	-0.32013	-0.11693	-0.08238	-0.05915	-0.05397		1.19	-0.02119	-0.12758	-0.518	-0.04686	-0.2838	-0.32942	-0.11904	-0.08266	-0.05881	-0.0533		1.19	7e-05	0.0007	-0.00021	0.00054	0.00096	0.00929	0.00211	0.00028	-0.00034	-0.00067		26.195	0.06128	0.14618	0.49722	0.06082	0.28879	0.34812	0.13407	0.08034	0.06109	0.05462		-3.805	0.94066
1.205	-0.0201	-0.12653	-0.51434	-0.04747	-0.28511	-0.32358	-0.12119	-0.08276	-0.06023	-0.05255		1.205	-0.02124	-0.12761	-0.518	-0.04688	-0.28383	-0.32945	-0.11906	-0.08265	-0.05881	-0.0533		1.205	0.00114	0.00108	0.00366	-0.00059	-0.00128	0.00587	-0.00213	-0.00011	-0.00142	0.00075		26.21	0.06072	0.14602	0.49546	0.06057	0.28793	0.34616	0.13852	0.08046	0.06002	0.05513		-3.79	0.93248
1.22	-0.02157	-0.12739	-0.51338	-0.04702	-0.28347	-0.32822	-0.11895	-0.08353	-0.05851	-0.05264		1.22	-0.02128	-0.12765	-0.51799	-0.04689	-0.28386	-0.32948	-0.11907	-0.08265	-0.05882	-0.0533		1.22	-0.00029	0.00026	0.00461	-0.00013	0.00039	0.00126	0.00012	-0.00088	0.00031	0.00066		26.225	0.06096	0.14456	0.49581	0.06053	0.28846	0.35961	0.13897	0.07919	0.06084	0.05495		-3.775	0.93597
1.235	-0.02234	-0.12824	-0.51271	-0.04657	-0.28544	-0.32417	-0.11541	-0.08271	-0.05898	-0.05273		1.235	-0.02132	-0.12768	-0.51799	-0.04691	-0.28389	-0.32951	-0.11908	-0.08264	-0.05882	-0.05331		1.235	-0.00102	-0.00056	0.00528	0.00034	-0.00155	0.00534	0.00367	-7e-05	-0.00016	0.00058		26.24	0.0607	0.146	0.49566	0.06088	0.28839	0.34916	0.13662	0.08081	0.06086	0.05436		-3.76	0.93216
1.25	-0.02201	-0.12949	-0.51065	-0.04692	-0.28351	-0.32671	-0.12407	-0.08239	-0.05876	-0.05321		1.25	-0.02137	-0.12772	-0.51799	-0.04693	-0.28391	-0.32955	-0.11909	-0.08264	-0.05882	-0.05331		1.25	-0.00064	-0.00177	0.00734	1e-05	0.0004	0.00284	-0.00498	0.00025	6e-05	0.0001		26.255	0.06184	0.14504	0.49371	0.06074	0.28942	0.3522	0.13687	0.08023	0.06179	0.05387		-3.745	0.94879
1.265	-0.02089	-0.12755	-0.51588	-0.04776	-0.28508	-0.32086	-0.12524	-0.08197	-0.05934	-0.0531		1.265	-0.02141	-0.12776	-0.51799	-0.04694	-0.28394	-0.32958	-0.1191	-0.08263	-0.05883	-0.05331		1.265	0.00052	0.00021	0.00211	-0.00082	-0.00114	0.00872	-0.00614	0.00066	-0.00051	0.00021		26.27	0.06158	0.14578	0.49536	0.06069	0.28996	0.34625	0.13522	0.07956	0.06091	0.05489		-3.73	0.94498
1.28	-0.02106	-0.1283	-0.52252	-0.04761	-0.28424	-0.32781	-0.1258	-0.08085	-0.05952	-0.05409		1.28	-0.02145	-0.12779	-0.51798	-0.04696	-0.28397	-0.32961	-0.11911	-0.08263	-0.05883	-0.05332		1.28	0.00039	-0.00051	-0.00454	-0.00065	-0.00027	0.0018	-0.00669	0.00178	-0.00069	-0.00077		26.285	0.06182	0.14532	0.4952	0.06015	0.28879	0.347	0.13316	0.08118	0.06264	0.0549		-3.715	0.94847
1.295	-0.02023	-0.12855	-0.51555	-0.04716	-0.28451	-0.33205	-0.11796	-0.08402	-0.05939	-0.05547		1.295	-0.0215	-0.12783	-0.51798	-0.04698	-0.284	-0.32964	-0.11912	-0.08262	-0.05883	-0.05332		1.295	0.00127	-0.00072	0.00243	-0.00018	-0.00051	-0.00241	0.00116	-0.0014	-0.00056	-0.00215		26.3	0.06036	0.14496	0.49455	0.0603	0.28862	0.35044	0.13351	0.08091	0.06036	0.05511		-3.7	0.92715
1.31	-0.02151	-0.12871	-0.51958	-0.04701	-0.28228	-0.3311	-0.11722	-0.0805	-0.06087	-0.05336		1.31	-0.02154	-0.12786	-0.51798	-0.047	-0.28402	-0.32967	-0.11913	-0.08262	-0.05884	-0.05332		1.31	3e-05	-0.00085	-0.0016	-1e-05	0.00174	-0.00143	0.00191	0.00212	-0.00203	-4e-05		26.315	0.06009	0.1449	0.4955	0.06096	0.28995	0.35649	0.13536	0.08053	0.06108	0.05363		-3.685	0.92334
1.325	-0.02138	-0.12806	-0.52382	-0.04676	-0.28215	-0.32835	-0.11778	-0.08348	-0.05915	-0.05344		1.325	-0.02158	-0.1279	-0.51798	-0.04701	-0.28405	-0.3297	-0.11914	-0.08261	-0.05884	-0.05333		1.325	0.0002	-0.00016	-0.00584	0.00025	0.0019	0.00135	0.00136	-0.00087	-0.00031	-0.00011		26.33	0.06113	0.14473	0.49485	0.05942	0.29018	0.35154	0.13401	0.07955	0.06121	0.05484		-3.67	0.9385
1.34	-0.02035	-0.12681	-0.52245	-0.04741	-0.28392	-0.33109	-0.12004	-0.08276	-0.05913	-0.05263		1.34	-0.02162	-0.12793	-0.51797	-0.04703	-0.28408	-0.32973	-0.11915	-0.08261	-0.05884	-0.05333		1.34	0.00127	0.00112	-0.00448	-0.00038	0.00016	-0.00136	-0.00089	-0.00015	-0.00029	0.0007		26.345	0.06147	0.14487	0.49639	0.05917	0.28842	0.35808	0.13486	0.08158	0.06063	0.05325		-3.655	0.94345
1.355	-0.02223	-0.12937	-0.51339	-0.04745	-0.28348	-0.32724	-0.1174	-0.08253	-0.05901	-0.05402		1.355	-0.02167	-0.12797	-0.51797	-0.04705	-0.2841	-0.32976	-0.11916	-0.0826	-0.05884	-0.05333		1.355	-0.00056	-0.0014	0.00458	-0.0004	0.00062	0.00252	0.00176	7e-05	-0.00017	-0.00069		26.36	0.06131	0.14601	0.49534	0.05993	0.28755	0.35263	0.1378	0.0799	0.06185	0.05417		-3.64	0.9411
1.37	-0.0226	-0.12952	-0.51642	-0.0481	-0.28315	-0.32848	-0.12246	-0.08401	-0.06178	-0.0533		1.37	-0.02171	-0.128	-0.51797	-0.04706	-0.28413	-0.32979	-0.11917	-0.0826	-0.05885	-0.05334		1.37	-0.00089	-0.00152	0.00155	-0.00104	0.00098	0.00131	-0.00329	-0.00141	-0.00293	4e-05		26.375	0.06165	0.14605	0.49459	0.06088	0.28918	0.35158	0.13775	0.08022	0.06118	0.05418		-3.625	0.94605
1.385	-0.02147	-0.12867	-0.51516	-0.04985	-0.28472	-0.32373	-0.12772	-0.08119	-0.05946	-0.05299		1.385	-0.02175	-0.12804	-0.51797	-0.04708	-0.28415	-0.32982	-0.11918	-0.08259	-0.05885	-0.05334		1.385	0.00028	-0.00063	0.00281	-0.00277	-0.00057	0.00609	-0.00854	0.0014	-0.00061	0.00035		26.39	0.06159	0.14639	0.49324	0.06014	0.29121	0.34762	0.135	0.07925	0.0595	0.05439		-3.61	0.94516
1.4	-0.02004	-0.12853	-0.51719	-0.0466	-0.28439	-0.32638	-0.12019	-0.08187	-0.06024	-0.05278		1.4	-0.02179	-0.12807	-0.51796	-0.0471	-0.28418	-0.32985	-0.11919	-0.08259	-0.05885	-0.05334		1.4	0.00175	-0.00046	0.00077	0.0005	-0.00021	0.00347	-0.001	0.00072	-0.00139	0.00056		26.405	0.06063	0.14643	0.49489	0.06159	0.28774	0.33857	0.13355	0.08017	0.06092	0.05431		-3.595	0.93113
1.415	-0.02212	-0.12638	-0.51172	-0.04835	-0.28495	-0.32542	-0.12215	-0.08265	-0.05912	-0.05396		1.415	-0.02184	-0.1281	-0.51796	-0.04711	-0.2842	-0.32989	-0.11921	-0.08258	-0.05886	-0.05335		1.415	-0.00028	0.00172	0.00624	-0.00124	-0.00075	0.00447	-0.00294	-7e-05	-0.00026	-0.00061		26.42	0.06217	0.14697	0.49453	0.05955	0.28838	0.34672	0.1316	0.08019	0.06095	0.05422		-3.58	0.95359
1.43	-0.02139	-0.12853	-0.52296	-0.0487	-0.28512	-0.32637	-0.12381	-0.08282	-0.05959	-0.05355		1.43	-0.02188	-0.12814	-0.51796	-0.04713	-0.28423	-0.32992	-0.11922	-0.08258	-0.05886	-0.05335		1.43	0.00049	-0.00039	-0.005	-0.00157	-0.00089	0.00355	-0.00459	-0.00024	-0.00073	-0.0002		26.435	0.06001	0.14581	0.49448	0.0596	0.28851	0.35046	0.12255	0.08042	0.06177	0.05423		-3.565	0.92205
1.445	-0.02216	-0.12839	-0.52359	-0.04954	-0.28529	-0.33011	-0.11857	-0.0823	-0.06077	-0.05234		1.445	-0.02192	-0.12817	-0.51796	-0.04715	-0.28425	-0.32995	-0.11923	-0.08258	-0.05886	-0.05335		1.445	-0.00024	-0.00022	-0.00563	-0.00239	-0.00104	-0.00016	0.00066	0.00028	-0.00191	0.00101		26.45	0.06265	0.14565	0.49623	0.05976	0.29064	0.35401	0.13199	0.08034	0.06069	0.05415		-3.55	0.96057
1.46	-0.02074	-0.12774	-0.51583	-0.04829	-0.28376	-0.32136	-0.11693	-0.08128	-0.05825	-0.05322		1.46	-0.02197	-0.12821	-0.51795	-0.04717	-0.28428	-0.32998	-0.11924	-0.08257	-0.05887	-0.05336		1.46	0.00123	0.00047	0.00212	-0.00112	0.00052	0.00862	0.00231	0.00129	0.00062	0.00014		26.465	0.06218	0.14479	0.49438	0.06071	0.28997	0.35216	0.12724	0.07926	0.06182	0.05586		-3.535	0.95384
1.475	-0.02051	-0.12739	-0.52666	-0.04874	-0.28512	-0.34101	-0.11419	-0.08116	-0.05783	-0.05351		1.475	-0.02201	-0.12824	-0.51795	-0.04718	-0.2843	-0.33001	-0.11925	-0.08257	-0.05887	-0.05336		1.475	0.0015	0.00085	-0.00871	-0.00156	-0.00082	-0.011	0.00506	0.00141	0.00104	-0.00015		26.48	0.06172	0.14453	0.49563	0.05987	0.2886	0.3513	0.13629	0.07919	0.06074	0.05468		-3.52	0.94711
1.49	-0.02238	-0.12835	-0.5159	-0.04769	-0.28349	-0.32495	-0.11495	-0.08214	-0.0601	-0.0533		1.49	-0.02205	-0.12828	-0.51795	-0.0472	-0.28432	-0.33004	-0.11926	-0.08256	-0.05887	-0.05336		1.49	-0.00033	-7e-05	0.00205	-0.00049	0.00083	0.00509	0.00431	0.00042	-0.00123	6e-05		26.495	0.06166	0.14597	0.49537	0.06032	0.28804	0.34775	0.13504	0.07941	0.06116	0.05559		-3.505	0.94622
1.505	-0.02176	-0.1268	-0.52613	-0.04654	-0.28476	-0.3272	-0.11771	-0.08231	-0.05848	-0.05278		1.505	-0.02209	-0.12831	-0.51794	-0.04722	-0.28435	-0.33007	-0.11927	-0.08256	-0.05888	-0.05336		1.505	0.00033	0.00151	-0.00819	0.00068	-0.00041	0.00287	0.00156	0.00025	0.0004	0.00058		26.51	0.0636	0.14401	0.49432	0.05898	0.28897	0.34929	0.13289	0.07983	0.06099	0.0557		-3.49	0.97451
1.52	-0.02223	-0.12945	-0.51917	-0.04979	-0.28303	-0.33845	-0.11747	-0.08259	-0.06116	-0.05357		1.52	-0.02214	-0.12835	-0.51794	-0.04723	-0.28437	-0.3301	-0.11928	-0.08255	-0.05888	-0.05337		1.52	-9e-05	-0.0011	-0.00123	-0.00256	0.00134	-0.00835	0.00181	-4e-05	-0.00228	-0.0002		26.525	0.06234	0.14565	0.49467	0.06113	0.2887	0.34574	0.13913	0.07926	0.06151	0.05582		-3.475	0.95611
1.535	-0.0224	-0.12841	-0.5164	-0.05103	-0.28449	-0.32739	-0.12344	-0.08347	-0.05944	-0.05375		1.535	-0.02218	-0.12838	-0.51794	-0.04725	-0.28439	-0.33013	-0.11929	-0.08255	-0.05888	-0.05337		1.535	-0.00022	-3e-05	0.00154	-0.00378	-0.0001	0.00274	-0.00415	-0.00092	-0.00056	-0.00038		26.54	0.06118	0.14529	0.49432	0.05989	0.28953	0.34209	0.13288	0.07968	0.06013	0.05553		-3.46	0.93916
1.55	-0.02177	-0.12856	-0.51783	-0.04938	-0.28466	-0.32324	-0.1164	-0.08165	-0.05972	-0.05324		1.55	-0.02222	-0.12842	-0.51794	-0.04727	-0.28442	-0.33016	-0.1193	-0.08254	-0.05888	-0.05337		1.55	0.00045	-0.00014	0.00011	-0.00211	-0.00024	0.00692	0.0029	0.00089	-0.00084	0.00013		26.555	0.06262	0.14463	0.49556	0.06064	0.28976	0.35443	0.13313	0.08	0.06046	0.05534		-3.445	0.96016
1.565	-0.02185	-0.12781	-0.51377	-0.04813	-0.28493	-0.32968	-0.12646	-0.08282	-0.05869	-0.05283		1.565	-0.02226	-0.12845	-0.51793	-0.04728	-0.28444	-0.33019	-0.11931	-0.08254	-0.05889	-0.05338		1.565	0.00041	0.00064	0.00416	-0.00085	-0.00049	0.00051	-0.00715	-0.00028	0.0002	0.00055		26.57	0.06216	0.14597	0.49521	0.0595	0.2891	0.35958	0.12998	0.08163	0.06188	0.05466		-3.43	0.95343
1.58	-0.02182	-0.12917	-0.5216	-0.04768	-0.2852	-0.32983	-0.11642	-0.0814	-0.05817	-0.05381		1.58	-0.02231	-0.12849	-0.51793	-0.0473	-0.28446	-0.33022	-0.11932	-0.08253	-0.05889	-0.05338		1.58	0.00049	-0.00068	-0.00367	-0.00038	-0.00074	0.00039	0.0029	0.00113	0.00072	-0.00043		26.585	0.0635	0.14601	0.49376	0.05946	0.28943	0.35343	0.13143	0.08095	0.0612	0.05477		-3.415	0.97297
1.595	-0.02149	-0.12792	-0.51774	-0.04743	-0.28466	-0.32828	-0.12398	-0.08178	-0.05955	-0.0539		1.595	-0.02235	-0.12852	-0.51793	-0.04732	-0.28448	-0.33025	-0.11933	-0.08253	-0.05889	-0.05338		1.595	0.00086	0.0006	0.00019	-0.00011	-0.00018	0.00197	-0.00465	0.00075	-0.00066	-0.00052		26.6	0.06233	0.14575	0.49601	0.05951	0.28906	0.35057	0.13427	0.08027	0.06193	0.05528		-3.4	0.95602
1.61	-0.02087	-0.12677	-0.52477	-0.05048	-0.28443	-0.33962	-0.11654	-0.08226	-0.05813	-0.05409		1.61	-0.02239	-0.12855	-0.51793	-0.04733	-0.2845	-0.33028	-0.11934	-0.08252	-0.0589	-0.05339		1.61	0.00152	0.00178	-0.00684	-0.00315	7e-05	-0.00934	0.0028	0.00026	0.00077	-0.0007		26.615	0.06147	0.14459	0.49465	0.06077	0.29109	0.36102	0.13502	0.0799	0.06295	0.0543		-3.385	0.94345
1.625	-0.02174	-0.12953	-0.52381	-0.04972	-0.2847	-0.32507	-0.1155	-0.08204	-0.0586	-0.05287		1.625	-0.02243	-0.12859	-0.51792	-0.04735	-0.28453	-0.33031	-0.11936	-0.08252	-0.0589	-0.05339		1.625	0.00069	-0.00094	-0.00589	-0.00237	-0.00017	0.00524	0.00386	0.00048	0.0003	0.00052		26.63	0.06201	0.14393	0.4954	0.06022	0.29102	0.35146	0.13857	0.07942	0.06077	0.05591		-3.37	0.95131
1.64	-0.02311	-0.12848	-0.51904	-0.04987	-0.28467	-0.33701	-0.11366	-0.08261	-0.05808	-0.05446		1.64	-0.02248	-0.12862	-0.51792	-0.04737	-0.28455	-0.33034	-0.11937	-0.08251	-0.0589	-0.05339		1.64	-0.00063	0.00014	-0.00112	-0.0025	-0.00012	-0.00667	0.00571	-0.0001	0.00082	-0.00107		26.645	0.06205	0.14567	0.49535	0.06098	0.29086	0.35771	0.13042	0.08174	0.062	0.05462		-3.355	0.95188
1.655	-0.02339	-0.12933	-0.51637	-0.04772	-0.28563	-0.32526	-0.11873	-0.08339	-0.05756	-0.05305		1.655	-0.02252	-0.12866	-0.51792	-0.04739	-0.28457	-0.33037	-0.11938	-0.08251	-0.05891	-0.0534		1.655	-0.00087	-0.00067	0.00155	-0.00033	-0.00106	0.00511	0.00065	-0.00088	0.00135	0.00035		26.66	0.06249	0.1447	0.4959	0.06033	0.29089	0.35206	0.13607	0.08107	0.06072	0.05514		-3.34	0.95828
1.67	-0.02316	-0.12789	-0.51581	-0.04767	-0.2846	-0.33211	-0.12289	-0.08337	-0.05854	-0.05383		1.67	-0.02256	-0.12869	-0.51791	-0.0474	-0.28459	-0.3304	-0.11939	-0.0825	-0.05891	-0.0534		1.67	-0.0006	0.0008	0.0021	-0.00027	-1e-05	-0.00171	-0.0035	-0.00087	0.00037	-0.00043		26.675	0.06123	0.14694	0.49365	0.06179	0.29082	0.3518	0.13521	0.08099	0.06084	0.05575		-3.325	0.93987
1.685	-0.02253	-0.12814	-0.51964	-0.04782	-0.28357	-0.32665	-0.11685	-0.08305	-0.05831	-0.05392		1.685	-0.0226	-0.12873	-0.51791	-0.04742	-0.28461	-0.33043	-0.1194	-0.0825	-0.05891	-0.0534		1.685	7e-05	0.00059	-0.00173	-0.0004	0.00104	0.00378	0.00255	-0.00055	0.0006	-0.00052		26.69	0.06117	0.14548	0.49369	0.05994	0.28955	0.34155	0.13396	0.07992	0.05987	0.05386		-3.31	0.93898
1.7	-0.0222	-0.12909	-0.51388	-0.05007	-0.28364	-0.3262	-0.11781	-0.08253	-0.05859	-0.05471		1.7	-0.02264	-0.12876	-0.51791	-0.04744	-0.28463	-0.33047	-0.11941	-0.0825	-0.05892	-0.05341		1.7	0.00044	-0.00033	0.00403	-0.00263	0.00099	0.00427	0.0016	-3e-05	0.00033	-0.0013		26.705	0.06081	0.14422	0.49494	0.0603	0.29028	0.34719	0.13071	0.07914	0.05929	0.05468		-3.295	0.93371
1.715	-0.02248	-0.12805	-0.51891	-0.04801	-0.28501	-0.33304	-0.11577	-0.0835	-0.05937	-0.05459		1.715	-0.02269	-0.12879	-0.51791	-0.04745	-0.28465	-0.3305	-0.11942	-0.08249	-0.05892	-0.05341		1.715	0.00021	0.00074	-0.001	-0.00056	-0.00036	-0.00254	0.00365	-0.00101	-0.00045	-0.00118		26.72	0.06114	0.14416	0.49409	0.06025	0.29062	0.35054	0.13216	0.08016	0.06091	0.05509		-3.28	0.93865
1.73	-0.02275	-0.1288	-0.51655	-0.04826	-0.28387	-0.32749	-0.13013	-0.08358	-0.05805	-0.05348		1.73	-0.02273	-0.12883	-0.5179	-0.04747	-0.28467	-0.33053	-0.11943	-0.08249	-0.05892	-0.05341		1.73	-2e-05	3e-05	0.00135	-0.00079	0.0008	0.00304	-0.0107	-0.00109	0.00087	-7e-05		26.735	0.06208	0.1441	0.49444	0.06031	0.29045	0.35519	0.13451	0.07859	0.05954	0.0548		-3.265	0.95235
1.745	-0.02242	-0.12905	-0.52458	-0.04821	-0.28454	-0.33244	-0.11599	-0.08086	-0.05833	-0.05366		1.745	-0.02277	-0.12886	-0.5179	-0.04749	-0.28469	-0.33056	-0.11944	-0.08248	-0.05892	-0.05342		1.745	0.00035	-0.00019	-0.00668	-0.00072	0.00015	-0.00188	0.00345	0.00162	0.00059	-0.00024		26.75	0.06132	0.14584	0.49558	0.05976	0.28988	0.34653	0.13606	0.08161	0.06036	0.05562		-3.25	0.94124
1.76	-0.0224	-0.12821	-0.52251	-0.04886	-0.28321	-0.33048	-0.11765	-0.08304	-0.0591	-0.05455		1.76	-0.02281	-0.1289	-0.5179	-0.0475	-0.28471	-0.33059	-0.11945	-0.08248	-0.05893	-0.05342		1.76	0.00041	0.00069	-0.00461	-0.00136	0.0015	0.00011	0.0018	-0.00056	-0.00017	-0.00113		26.765	0.06186	0.14638	0.49633	0.06012	0.28931	0.35318	0.1345	0.08023	0.06098	0.05423		-3.235	0.9491
1.775	-0.02197	-0.12906	-0.51515	-0.04791	-0.28428	-0.32973	-0.11801	-0.08341	-0.05918	-0.05394		1.775	-0.02286	-0.12893	-0.51789	-0.04752	-0.28473	-0.33062	-0.11946	-0.08247	-0.05893	-0.05342		1.775	0.00089	-0.00013	0.00274	-0.00039	0.00045	0.00089	0.00145	-0.00094	-0.00025	-0.00052		26.78	0.062	0.14702	0.49458	0.06017	0.28845	0.35152	0.13535	0.07956	0.05961	0.05574		-3.22	0.95112
1.79	-0.02234	-0.12741	-0.51328	-0.04785	-0.28394	-0.32198	-0.11698	-0.08329	-0.05836	-0.05372		1.79	-0.0229	-0.12896	-0.51789	-0.04754	-0.28475	-0.33065	-0.11947	-0.08247	-0.05893	-0.05343		1.79	0.00056	0.00155	0.00461	-0.00031	0.00081	0.00867	0.00249	-0.00082	0.00057	-0.00029		26.795	0.06274	0.14636	0.49443	0.06013	0.28978	0.35657	0.1313	0.07818	0.06113	0.05576		-3.205	0.9619
1.805	-0.02362	-0.12817	-0.51522	-0.0489	-0.28551	-0.32612	-0.11634	-0.08327	-0.05884	-0.05421		1.805	-0.02294	-0.129	-0.51789	-0.04755	-0.28477	-0.33068	-0.11949	-0.08246	-0.05894	-0.05343		1.805	-0.00068	0.00083	0.00267	-0.00135	-0.00074	0.00456	0.00315	-0.00081	0.0001	-0.00078		26.81	0.06258	0.1459	0.49377	0.06018	0.28791	0.34382	0.13145	0.08	0.05995	0.05617		-3.19	0.95954
1.82	-0.02169	-0.13022	-0.51295	-0.04855	-0.28518	-0.33277	-0.1176	-0.08235	-0.05871	-0.0534		1.82	-0.02298	-0.12903	-0.51789	-0.04757	-0.28478	-0.33071	-0.1195	-0.08246	-0.05894	-0.05343		1.82	0.00129	-0.00119	0.00494	-0.00098	-0.0004	-0.00206	0.0019	0.00011	0.00023	3e-05		26.825	0.06251	0.14614	0.49452	0.05954	0.28964	0.34616	0.1274	0.07933	0.06118	0.05559		-3.175	0.95865
1.835	-0.02216	-0.12777	-0.51319	-0.0482	-0.28455	-0.33091	-0.11796	-0.08493	-0.05829	-0.05268		1.835	-0.02302	-0.12907	-0.51788	-0.04759	-0.2848	-0.33074	-0.11951	-0.08245	-0.05894	-0.05344		1.835	0.00086	0.0013	0.00469	-0.00061	0.00025	-0.00017	0.00155	-0.00248	0.00065	0.00076		26.84	0.06235	0.14648	0.49537	0.05959	0.28937	0.34831	0.12664	0.08065	0.0616	0.0575		-3.16	0.95629
1.85	-0.02243	-0.12893	-0.51472	-0.04925	-0.28481	-0.33066	-0.11222	-0.0813	-0.05827	-0.05237		1.85	-0.02307	-0.1291	-0.51788	-0.0476	-0.28482	-0.33077	-0.11952	-0.08245	-0.05895	-0.05344		1.85	0.00064	0.00017	0.00316	-0.00165	1e-05	0.00011	0.0073	0.00115	0.00068	0.00107		26.855	0.06399	0.14492	0.49532	0.06035	0.2898	0.34775	0.12889	0.08017	0.06122	0.05611		-3.145	0.9802
1.865	-0.02321	-0.12938	-0.51845	-0.0489	-0.28698	-0.32741	-0.11398	-0.08108	-0.05825	-0.05346		1.865	-0.02311	-0.12913	-0.51788	-0.04762	-0.28484	-0.3308	-0.11953	-0.08244	-0.05895	-0.05344		1.865	-0.0001	-0.00025	-0.00057	-0.00128	-0.00214	0.00339	0.00555	0.00136	0.0007	-2e-05		26.87	0.06333	0.14465	0.49526	0.0607	0.28844	0.3364	0.13764	0.0806	0.06115	0.05513		-3.13	0.97055
1.88	-0.02398	-0.12873	-0.52189	-0.04954	-0.28635	-0.32845	-0.10964	-0.08316	-0.05793	-0.05214		1.88	-0.02315	-0.12917	-0.51787	-0.04764	-0.28486	-0.33083	-0.11954	-0.08244	-0.05895	-0.05345		1.88	-0.00083	0.00044	-0.00402	-0.0019	-0.00149	0.00238	0.0099	-0.00072	0.00102	0.00131		26.885	0.06207	0.14439	0.49631	0.06236	0.28877	0.34784	0.13779	0.07982	0.06057	0.05514		-3.115	0.95214
1.895	-0.02605	-0.12819	-0.51782	-0.04819	-0.28532	-0.3269	-0.1166	-0.08384	-0.0592	-0.05383		1.895	-0.02319	-0.1292	-0.51787	-0.04765	-0.28487	-0.33086	-0.11955	-0.08244	-0.05896	-0.05345		1.895	-0.00286	0.00101	5e-05	-0.00054	-0.00045	0.00396	0.00295	-0.0014	-0.00024	-0.00038		26.9	0.06251	0.14563	0.49506	0.06091	0.2879	0.35099	0.14134	0.07854	0.06079	0.05425		-3.1	0.95854
1.91	-0.02363	-0.12794	-0.52336	-0.04814	-0.28688	-0.32414	-0.11066	-0.08262	-0.05898	-0.05291		1.91	-0.02323	-0.12924	-0.51787	-0.04767	-0.28489	-0.33089	-0.11956	-0.08243	-0.05896	-0.05345		1.91	-0.0004	0.0013	-0.00549	-0.00047	-0.00199	0.00675	0.0089	-0.00019	-2e-05	0.00054		26.915	0.06135	0.14597	0.49501	0.06037	0.28713	0.34184	0.13788	0.08037	0.06102	0.05537		-3.085	0.94159
1.925	-0.0233	-0.12839	-0.51889	-0.04909	-0.28555	-0.32769	-0.11743	-0.08349	-0.05966	-0.0532		1.925	-0.02328	-0.12927	-0.51786	-0.04769	-0.28491	-0.33092	-0.11957	-0.08243	-0.05896	-0.05346		1.925	-2e-05	0.00088	-0.00103	-0.0014	-0.00064	0.00323	0.00214	-0.00106	-0.0007	0.00026		26.93	0.06198	0.14521	0.49476	0.05972	0.28786	0.34558	0.13163	0.07949	0.06104	0.05568		-3.07	0.9509
1.94	-0.02197	-0.12765	-0.52343	-0.04784	-0.28452	-0.33574	-0.11789	-0.08307	-0.06004	-0.05359		1.94	-0.02332	-0.1293	-0.51786	-0.0477	-0.28493	-0.33095	-0.11958	-0.08242	-0.05897	-0.05346		1.94	0.00135	0.00165	-0.00557	-0.00014	0.00041	-0.00479	0.00169	-0.00065	-0.00107	-0.00013		26.945	0.06242	0.14515	0.4943	0.05958	0.2878	0.34883	0.13678	0.07901	0.06156	0.05509		-3.055	0.9573
1.955	-0.02365	-0.1302	-0.51836	-0.04809	-0.28589	-0.33018	-0.12025	-0.08265	-0.05971	-0.05337		1.955	-0.02336	-0.12934	-0.51786	-0.04772	-0.28494	-0.33098	-0.11959	-0.08242	-0.05897	-0.05346		1.955	-0.00029	-0.00086	-0.0005	-0.00037	-0.00095	0.0008	-0.00066	-0.00023	-0.00074	9e-05		26.96	0.06256	0.14509	0.49315	0.05923	0.28963	0.33857	0.13243	0.07914	0.06119	0.05461		-3.04	0.95932
1.97	-0.02292	-0.12885	-0.51469	-0.04913	-0.28545	-0.33393	-0.11921	-0.08373	-0.06019	-0.05346		1.97	-0.0234	-0.12937	-0.51785	-0.04774	-0.28496	-0.33101	-0.1196	-0.08241	-0.05897	-0.05347		1.97	0.00048	0.00052	0.00316	-0.00139	-0.00049	-0.00292	0.00039	-0.00132	-0.00122	1e-05		26.975	0.0628	0.14543	0.4946	0.05899	0.28836	0.33702	0.12668	0.07776	0.06121	0.05502		-3.025	0.9628
1.985	-0.02249	-0.12951	-0.51333	-0.04888	-0.28642	-0.32897	-0.12537	-0.0831	-0.06187	-0.05285		1.985	-0.02344	-0.1294	-0.51785	-0.04775	-0.28498	-0.33104	-0.11961	-0.08241	-0.05897	-0.05347		1.985	0.00095	-0.00011	0.00452	-0.00113	-0.00144	0.00207	-0.00576	-0.00069	-0.0029	0.00062		26.99	0.06414	0.14517	0.49405	0.05944	0.28929	0.31866	0.12802	0.07979	0.06103	0.05423		-3.01	0.98234
2	-0.02356	-0.12896	-0.51746	-0.05003	-0.28709	-0.32772	-0.11973	-0.08218	-0.05885	-0.05363		2	-0.02349	-0.12944	-0.51785	-0.04777	-0.28499	-0.33107	-0.11963	-0.0824	-0.05898	-0.05347		2	-7e-05	0.00048	0.00039	-0.00226	-0.0021	0.00335	-0.0001	0.00022	0.00013	-0.00016		27.005	0.06328	0.14471	0.49439	0.0599	0.28922	0.34471	0.12707	0.07921	0.05976	0.05395		-2.995	0.96976
2.015	-0.02234	-0.12971	-0.5179	-0.04928	-0.28706	-0.33937	-0.11949	-0.08296	-0.05972	-0.05252		2.015	-0.02353	-0.12947	-0.51785	-0.04779	-0.28501	-0.3311	-0.11964	-0.0824	-0.05898	-0.05348		2.015	0.00119	-0.00024	-5e-05	-0.00149	-0.00205	-0.00827	0.00015	-0.00056	-0.00074	0.00096		27.02	0.06281	0.14544	0.49394	0.06125	0.29006	0.35336	0.13542	0.07903	0.06018	0.05636		-2.98	0.96302
2.03	-0.02191	-0.13197	-0.52033	-0.05073	-0.28582	-0.33231	-0.10855	-0.08324	-0.0618	-0.05421		2.03	-0.02357	-0.1295	-0.51784	-0.0478	-0.28502	-0.33113	-0.11965	-0.0824	-0.05898	-0.05348		2.03	0.00166	-0.00247	-0.00249	-0.00293	-0.0008	-0.00118	0.0111	-0.00084	-0.00282	-0.00073		27.035	0.06305	0.14438	0.49319	0.05941	0.28889	0.3497	0.13787	0.07876	0.0613	0.05517		-2.965	0.9665
2.045	-0.02308	-0.13072	-0.51677	-0.04948	-0.28649	-0.33486	-0.11641	-0.08342	-0.05888	-0.05299		2.045	-0.02361	-0.12954	-0.51784	-0.04782	-0.28504	-0.33116	-0.11966	-0.08239	-0.05899	-0.05348		2.045	0.00053	-0.00118	0.00107	-0.00166	-0.00145	-0.0037	0.00325	-0.00103	0.00011	0.00049		27.05	0.06039	0.14552	0.49684	0.06076	0.28882	0.34235	0.13932	0.07908	0.06123	0.05469		-2.95	0.92766
2.06	-0.02136	-0.12977	-0.5128	-0.05032	-0.28466	-0.33131	-0.11288	-0.08349	-0.06076	-0.05278		2.06	-0.02365	-0.12957	-0.51784	-0.04784	-0.28505	-0.33119	-0.11967	-0.08239	-0.05899	-0.05349		2.06	0.00229	-0.0002	0.00504	-0.00248	0.00039	-0.00012	0.00679	-0.0011	-0.00177	0.00071		27.065	0.06233	0.14586	0.49678	0.05962	0.28825	0.33849	0.13786	0.0796	0.06125	0.0535		-2.935	0.95595
2.075	-0.02243	-0.13093	-0.51874	-0.04837	-0.28633	-0.32525	-0.12144	-0.08287	-0.05954	-0.05317		2.075	-0.0237	-0.1296	-0.51783	-0.04785	-0.28507	-0.33122	-0.11968	-0.08238	-0.05899	-0.05349		2.075	0.00127	-0.00133	-0.00091	-0.00052	-0.00126	0.00597	-0.00176	-0.00049	-0.00055	0.00032		27.08	0.06387	0.1453	0.49613	0.06077	0.28938	0.34034	0.13631	0.07963	0.06087	0.05431		-2.92	0.9784
2.09	-0.0228	-0.12938	-0.51777	-0.04852	-0.2855	-0.3373	-0.1234	-0.08465	-0.06021	-0.05435		2.09	-0.02374	-0.12964	-0.51783	-0.04787	-0.28509	-0.33125	-0.11969	-0.08238	-0.059	-0.05349		2.09	0.00094	0.00026	6e-05	-0.00065	-0.00041	-0.00605	-0.00371	-0.00227	-0.00121	-0.00086		27.095	0.06211	0.14524	0.49378	0.06073	0.28882	0.33988	0.13256	0.07795	0.0606	0.05513		-2.905	0.95269
2.105	-0.02257	-0.12913	-0.5179	-0.04887	-0.28596	-0.33764	-0.12216	-0.08233	-0.05919	-0.05554		2.105	-0.02378	-0.12967	-0.51783	-0.04789	-0.2851	-0.33127	-0.1197	-0.08237	-0.059	-0.0535		2.105	0.00121	0.00054	-7e-05	-0.00098	-0.00086	-0.00637	-0.00246	4e-05	-0.00019	-0.00204		27.11	0.06194	0.14508	0.49293	0.05968	0.28945	0.33463	0.13181	0.07837	0.06222	0.05484		-2.89	0.95033
2.12	-0.02415	-0.13119	-0.51584	-0.04902	-0.28583	-0.33429	-0.12282	-0.08381	-0.06037	-0.05432		2.12	-0.02382	-0.1297	-0.51782	-0.0479	-0.28511	-0.3313	-0.11971	-0.08237	-0.059	-0.0535		2.12	-0.00033	-0.00149	0.00198	-0.00112	-0.00072	-0.00299	-0.00311	-0.00144	-0.00137	-0.00082		27.125	0.06168	0.14682	0.49517	0.06164	0.28988	0.34327	0.13386	0.0782	0.05984	0.05425		-2.875	0.94651
2.135	-0.02392	-0.13034	-0.51767	-0.04927	-0.2841	-0.34304	-0.12018	-0.08218	-0.05975	-0.05351		2.135	-0.02386	-0.12974	-0.51782	-0.04792	-0.28513	-0.33133	-0.11972	-0.08236	-0.05901	-0.0535		2.135	-6e-05	-0.0006	0.00015	-0.00135	0.00103	-0.01171	-0.00046	0.00018	-0.00074	-1e-05		27.14	0.06362	0.14396	0.49192	0.06059	0.28991	0.34522	0.1282	0.07902	0.06057	0.05447		-2.86	0.97479
2.15	-0.02359	-0.12839	-0.52251	-0.04871	-0.28507	-0.33138	-0.11784	-0.08276	-0.05932	-0.055		2.15	-0.0239	-0.12977	-0.51782	-0.04794	-0.28514	-0.33136	-0.11973	-0.08236	-0.05901	-0.05351		2.15	0.00031	0.00138	-0.00469	-0.00077	7e-05	-2e-05	0.00189	-0.0004	-0.00031	-0.00149		27.155	0.06236	0.14389	0.49497	0.06045	0.28884	0.34247	0.13725	0.07884	0.06179	0.05498		-2.845	0.95638
2.165	-0.02447	-0.13084	-0.52384	-0.04806	-0.28633	-0.32463	-0.1118	-0.08294	-0.0606	-0.05318		2.165	-0.02395	-0.1298	-0.51781	-0.04795	-0.28516	-0.33139	-0.11974	-0.08236	-0.05901	-0.05351		2.165	-0.00052	-0.00104	-0.00603	-0.00011	-0.00117	0.00676	0.00794	-0.00058	-0.00159	0.00033		27.17	0.0624	0.14573	0.49352	0.0602	0.28778	0.34731	0.1325	0.07797	0.06101	0.05429		-2.83	0.95694
2.18	-0.02584	-0.13	-0.52018	-0.04721	-0.2855	-0.32527	-0.11296	-0.08382	-0.05868	-0.05327		2.18	-0.02399	-0.12984	-0.51781	-0.04797	-0.28517	-0.33142	-0.11976	-0.08235	-0.05901	-0.05351		2.18	-0.00185	-0.00016	-0.00237	0.00076	-0.00033	0.00615	0.0068	-0.00147	0.00033	0.00024		27.185	0.06254	0.14437	0.49186	0.06006	0.28921	0.34256	0.13915	0.07949	0.05904	0.05611		-2.815	0.95896
2.195	-0.02311	-0.12865	-0.51521	-0.04896	-0.28547	-0.33322	-0.11303	-0.08439	-0.05716	-0.05436		2.195	-0.02403	-0.12987	-0.51781	-0.04799	-0.28519	-0.33145	-0.11977	-0.08235	-0.05902	-0.05351		2.195	0.00092	0.00122	0.0026	-0.00097	-0.00028	-0.00177	0.00674	-0.00204	0.00186	-0.00085		27.2	0.06187	0.14511	0.49431	0.05931	0.29034	0.3413	0.1373	0.07861	0.06006	0.05522		-2.8	0.9493
2.21	-0.02449	-0.1299	-0.51444	-0.04921	-0.28474	-0.32817	-0.11439	-0.08267	-0.06043	-0.05364		2.21	-0.02407	-0.1299	-0.5178	-0.048	-0.2852	-0.33148	-0.11978	-0.08234	-0.05902	-0.05352		2.21	-0.00042	0	0.00336	-0.00121	0.00046	0.00331	0.00539	-0.00033	-0.00141	-0.00012		27.215	0.06351	0.14365	0.49456	0.06107	0.28827	0.34205	0.13664	0.07734	0.05948	0.05393		-2.785	0.9732
2.225	-0.02506	-0.12956	-0.51748	-0.04986	-0.2855	-0.33621	-0.12555	-0.08345	-0.06131	-0.05213		2.225	-0.02411	-0.12994	-0.5178	-0.04802	-0.28521	-0.33151	-0.11979	-0.08234	-0.05902	-0.05352		2.225	-0.00095	0.00038	0.00032	-0.00184	-0.00029	-0.0047	-0.00576	-0.00111	-0.00229	0.00139		27.23	0.06145	0.14289	0.49451	0.05972	0.2885	0.34429	0.13259	0.08006	0.05931	0.05415		-2.77	0.94311
2.24	-0.02643	-0.13001	-0.50591	-0.0493	-0.28447	-0.32946	-0.12361	-0.08203	-0.05949	-0.05532		2.24	-0.02415	-0.12997	-0.5178	-0.04804	-0.28523	-0.33154	-0.1198	-0.08233	-0.05903	-0.05352		2.24	-0.00228	-4e-05	0.01189	-0.00126	0.00076	0.00208	-0.00381	0.0003	-0.00046	-0.0018		27.245	0.06339	0.14543	0.49025	0.05878	0.28874	0.34194	0.12744	0.07998	0.05893	0.05496		-2.755	0.9714
2.255	-0.0253	-0.13076	-0.51915	-0.05015	-0.28594	-0.3267	-0.12067	-0.08361	-0.05907	-0.0538		2.255	-0.02419	-0.13	-0.51779	-0.04805	-0.28524	-0.33157	-0.11981	-0.08233	-0.05903	-0.05353		2.255	-0.00111	-0.00076	-0.00136	-0.0021	-0.0007	0.00487	-0.00086	-0.00128	-4e-05	-0.00027		27.26	0.06293	0.14527	0.493	0.06043	0.28717	0.34338	0.13229	0.07981	0.05995	0.05367		-2.74	0.96466
2.27	-0.02468	-0.13042	-0.51318	-0.0494	-0.28511	-0.32855	-0.11593	-0.08158	-0.05895	-0.05489		2.27	-0.02424	-0.13003	-0.51779	-0.04807	-0.28525	-0.3316	-0.11982	-0.08232	-0.05903	-0.05353		2.27	-0.00044	-0.00039	0.00461	-0.00133	0.00014	0.00305	0.00389	0.00074	8e-05	-0.00136		27.275	0.06146	0.1449	0.49375	0.05959	0.2881	0.34413	0.13453	0.07873	0.05988	0.05399		-2.725	0.94333
2.285	-0.02395	-0.13107	-0.51522	-0.04885	-0.28507	-0.3366	-0.11939	-0.08346	-0.05862	-0.05348		2.285	-0.02428	-0.13007	-0.51779	-0.04808	-0.28527	-0.33163	-0.11983	-0.08232	-0.05904	-0.05353		2.285	0.00033	-0.001	0.00257	-0.00077	0.0002	-0.00497	0.00044	-0.00114	0.00042	5e-05		27.29	0.0627	0.14554	0.4923	0.05974	0.29083	0.34527	0.13678	0.07955	0.0596	0.0552		-2.71	0.96139
2.3	-0.02482	-0.13072	-0.52095	-0.0496	-0.28434	-0.33484	-0.11595	-0.08314	-0.0579	-0.05546		2.3	-0.02432	-0.1301	-0.51778	-0.0481	-0.28528	-0.33166	-0.11984	-0.08232	-0.05904	-0.05354		2.3	-0.0005	-0.00062	-0.00317	-0.0015	0.00094	-0.00318	0.00389	-0.00082	0.00114	-0.00192		27.305	0.06334	0.14538	0.49364	0.0613	0.28946	0.33962	0.13433	0.07958	0.05822	0.05521		-2.695	0.97071
2.315	-0.0261	-0.13058	-0.52228	-0.05004	-0.28471	-0.32369	-0.11432	-0.08352	-0.05928	-0.05575		2.315	-0.02436	-0.13013	-0.51778	-0.04812	-0.28529	-0.33169	-0.11985	-0.08231	-0.05904	-0.05354		2.315	-0.00174	-0.00045	-0.0045	-0.00192	0.00058	0.008	0.00553	-0.00121	-0.00024	-0.00221		27.32	0.06218	0.14542	0.49169	0.05995	0.2889	0.34206	0.13268	0.0802	0.06095	0.05493		-2.68	0.95375
2.33	-0.02397	-0.13163	-0.51532	-0.04919	-0.28568	-0.34514	-0.11518	-0.0832	-0.05906	-0.05433		2.33	-0.0244	-0.13017	-0.51778	-0.04813	-0.2853	-0.33172	-0.11986	-0.08231	-0.05905	-0.05354		2.33	0.00043	-0.00146	0.00246	-0.00106	-0.00038	-0.01342	0.00468	-0.00089	-1e-05	-0.00079		27.335	0.06142	0.14376	0.49204	0.06051	0.29043	0.34711	0.13563	0.08073	0.06037	0.05524		-2.665	0.94263
2.345	-0.02294	-0.13098	-0.51785	-0.05024	-0.28524	-0.32898	-0.11684	-0.08247	-0.05833	-0.05332		2.345	-0.02444	-0.1302	-0.51777	-0.04815	-0.28532	-0.33175	-0.11988	-0.0823	-0.05905	-0.05355		2.345	0.0015	-0.00078	-8e-05	-0.00209	8e-05	0.00277	0.00304	-0.00017	0.00072	0.00023		27.35	0.06155	0.1459	0.49368	0.06076	0.28776	0.34125	0.13127	0.08045	0.06039	0.05565		-2.65	0.94465
2.36	-0.02412	-0.13014	-0.52469	-0.04889	-0.28491	-0.33743	-0.1156	-0.08265	-0.06061	-0.05481		2.36	-0.02448	-0.13023	-0.51777	-0.04817	-0.28533	-0.33178	-0.11989	-0.0823	-0.05905	-0.05355		2.36	0.00036	9e-05	-0.00692	-0.00072	0.00042	-0.00565	0.00429	-0.00035	-0.00156	-0.00126		27.365	0.06189	0.14564	0.49363	0.06022	0.28919	0.3502	0.13012	0.07857	0.06132	0.05507		-2.635	0.94958
2.375	-0.02389	-0.13109	-0.51682	-0.04954	-0.28508	-0.33747	-0.12776	-0.08553	-0.05829	-0.05539		2.375	-0.02453	-0.13026	-0.51777	-0.04818	-0.28534	-0.3318	-0.1199	-0.08229	-0.05905	-0.05355		2.375	0.00064	-0.00083	0.00095	-0.00136	0.00026	-0.00567	-0.00786	-0.00324	0.00076	-0.00184		27.38	0.06183	0.14607	0.49278	0.06007	0.28852	0.33744	0.13347	0.08	0.06064	0.05558		-2.62	0.94867
2.39	-0.02376	-0.13064	-0.51636	-0.04789	-0.28355	-0.33972	-0.12212	-0.08391	-0.05887	-0.05358		2.39	-0.02457	-0.1303	-0.51776	-0.0482	-0.28535	-0.33183	-0.11991	-0.08229	-0.05906	-0.05356		2.39	0.00081	-0.00034	0.0014	0.00031	0.0018	-0.00789	-0.00221	-0.00162	0.00019	-2e-05		27.395	0.06227	0.14461	0.49303	0.06053	0.28745	0.34029	0.13192	0.07862	0.06176	0.05659		-2.605	0.95507
2.405	-0.02363	-0.1307	-0.51159	-0.04803	-0.28491	-0.33357	-0.12118	-0.08268	-0.05925	-0.05467		2.405	-0.02461	-0.13033	-0.51776	-0.04822	-0.28536	-0.33186	-0.11992	-0.08229	-0.05906	-0.05356		2.405	0.00098	-0.00037	0.00617	0.00019	0.00045	-0.00171	-0.00126	-0.00039	-0.00019	-0.00111		27.41	0.06301	0.14395	0.49337	0.06078	0.28799	0.35043	0.12757	0.08014	0.06109	0.05461		-2.59	0.96584
2.42	-0.02331	-0.13105	-0.51582	-0.04848	-0.28538	-0.33721	-0.11664	-0.08126	-0.05852	-0.05275		2.42	-0.02465	-0.13036	-0.51776	-0.04823	-0.28538	-0.33189	-0.11993	-0.08228	-0.05906	-0.05356		2.42	0.00134	-0.00069	0.00194	-0.00025	0	-0.00532	0.00329	0.00102	0.00054	0.00081		27.425	0.06244	0.14479	0.49092	0.06034	0.28832	0.33848	0.13381	0.08037	0.06091	0.05382		-2.575	0.95764
2.435	-0.02488	-0.132	-0.51316	-0.04813	-0.28575	-0.34306	-0.112	-0.08294	-0.0589	-0.05454		2.435	-0.02469	-0.13039	-0.51775	-0.04825	-0.28539	-0.33192	-0.11994	-0.08228	-0.05907	-0.05357		2.435	-0.00019	-0.00161	0.00459	0.00012	-0.00036	-0.01114	0.00794	-0.00066	0.00017	-0.00097		27.44	0.06438	0.14563	0.49227	0.06119	0.28955	0.35162	0.13206	0.08069	0.06253	0.05493		-2.56	0.98592
2.45	-0.02305	-0.13246	-0.51369	-0.04948	-0.28602	-0.3201	-0.12027	-0.08282	-0.05878	-0.05483		2.45	-0.02473	-0.13043	-0.51775	-0.04827	-0.2854	-0.33195	-0.11995	-0.08227	-0.05907	-0.05357		2.45	0.00168	-0.00203	0.00406	-0.00121	-0.00062	0.01185	-0.00032	-0.00055	0.00029	-0.00126		27.455	0.06362	0.14527	0.49412	0.06155	0.28658	0.33747	0.13631	0.08121	0.06276	0.05585		-2.545	0.9748
2.465	-0.02503	-0.13111	-0.51093	-0.04823	-0.28649	-0.32625	-0.11343	-0.0814	-0.05916	-0.05391		2.465	-0.02477	-0.13046	-0.51775	-0.04828	-0.28541	-0.33198	-0.11996	-0.08227	-0.05907	-0.05357		2.465	-0.00026	-0.00065	0.00682	5e-05	-0.00108	0.00573	0.00653	0.00087	-9e-05	-0.00034		27.47	0.06206	0.14521	0.49426	0.06	0.28901	0.33921	0.13556	0.07954	0.06108	0.05476		-2.53	0.952
2.48	-0.0247	-0.13166	-0.51396	-0.04778	-0.28765	-0.3319	-0.11639	-0.08297	-0.05923	-0.0541		2.48	-0.02481	-0.13049	-0.51774	-0.0483	-0.28542	-0.33201	-0.11997	-0.08226	-0.05908	-0.05358		2.48	0.00011	-0.00117	0.00378	0.00052	-0.00223	0.00011	0.00358	-0.00071	-0.00015	-0.00052		27.485	0.0633	0.14484	0.49481	0.05925	0.28715	0.34126	0.1334	0.07966	0.0614	0.05637		-2.515	0.97007
2.495	-0.02537	-0.13162	-0.5133	-0.04842	-0.28462	-0.33834	-0.11835	-0.08275	-0.05921	-0.05469		2.495	-0.02485	-0.13052	-0.51774	-0.04831	-0.28543	-0.33204	-0.11998	-0.08226	-0.05908	-0.05358		2.495	-0.00052	-0.0011	0.00444	-0.00011	0.00081	-0.0063	0.00163	-0.00049	-0.00013	-0.00111		27.5	0.06243	0.14458	0.49476	0.05971	0.28758	0.3448	0.13265	0.08218	0.06223	0.05419		-2.5	0.95749
2.51	-0.02335	-0.13107	-0.51453	-0.04887	-0.28779	-0.33319	-0.12101	-0.08113	-0.05759	-0.05467		2.51	-0.0249	-0.13056	-0.51774	-0.04833	-0.28544	-0.33207	-0.11999	-0.08226	-0.05908	-0.05358		2.51	0.00155	-0.00051	0.00321	-0.00054	-0.00235	-0.00112	-0.00102	0.00113	0.00149	-0.00109		27.515	0.06167	0.14412	0.49351	0.05926	0.28751	0.33045	0.1321	0.07951	0.06265	0.0555		-2.485	0.94636
2.525	-0.02532	-0.13252	-0.51296	-0.04792	-0.28576	-0.34313	-0.11777	-0.08221	-0.05877	-0.05426		2.525	-0.02494	-0.13059	-0.51773	-0.04835	-0.28545	-0.3321	-0.12001	-0.08225	-0.05908	-0.05358		2.525	-0.00038	-0.00193	0.00477	0.00043	-0.00031	-0.01103	0.00224	4e-05	0.00031	-0.00068		27.53	0.06171	0.14556	0.49475	0.05912	0.28864	0.34299	0.12485	0.07993	0.05937	0.05421		-2.47	0.94692
2.54	-0.02429	-0.13218	-0.5101	-0.04887	-0.28642	-0.33838	-0.12273	-0.08219	-0.05924	-0.05294		2.54	-0.02498	-0.13062	-0.51773	-0.04836	-0.28546	-0.33212	-0.12002	-0.08225	-0.05909	-0.05359		2.54	0.00069	-0.00156	0.00763	-0.00051	-0.00096	-0.00626	-0.00271	6e-05	-0.00015	0.00065		27.545	0.06395	0.1447	0.4917	0.05987	0.28847	0.34104	0.1289	0.08045	0.0611	0.05573		-2.455	0.97958
2.555	-0.02486	-0.13303	-0.51553	-0.04832	-0.28589	-0.32513	-0.11639	-0.08176	-0.05802	-0.05283		2.555	-0.02502	-0.13065	-0.51773	-0.04838	-0.28547	-0.33215	-0.12003	-0.08224	-0.05909	-0.05359		2.555	0.00016	-0.00238	0.0022	6e-05	-0.00042	0.00702	0.00364	0.00048	0.00107	0.00076		27.56	0.06179	0.14654	0.49265	0.05923	0.2878	0.34448	0.12824	0.07968	0.06052	0.05354		-2.44	0.94802
2.57	-0.02524	-0.13228	-0.51517	-0.04937	-0.28706	-0.33787	-0.11535	-0.08164	-0.0606	-0.05472		2.57	-0.02506	-0.13069	-0.51772	-0.0484	-0.28548	-0.33218	-0.12004	-0.08224	-0.05909	-0.05359		2.57	-0.00018	-0.00159	0.00255	-0.00097	-0.00158	-0.00569	0.00469	0.0006	-0.00151	-0.00113		27.575	0.06262	0.14617	0.4906	0.05958	0.28704	0.34303	0.12869	0.0792	0.06144	0.05555		-2.425	0.96025
2.585	-0.02481	-0.13234	-0.5163	-0.04751	-0.28893	-0.32942	-0.11732	-0.08212	-0.05698	-0.0545		2.585	-0.0251	-0.13072	-0.51772	-0.04841	-0.28549	-0.33221	-0.12005	-0.08223	-0.0591	-0.0536		2.585	0.00029	-0.00162	0.00142	0.0009	-0.00344	0.00279	0.00273	0.00011	0.00212	-0.0009		27.59	0.06266	0.14621	0.49254	0.05974	0.28917	0.34237	0.13084	0.07932	0.06097	0.05527		-2.41	0.9608
2.6	-0.02458	-0.13149	-0.51674	-0.04956	-0.28649	-0.34127	-0.11378	-0.0818	-0.05846	-0.05169		2.6	-0.02514	-0.13075	-0.51772	-0.04843	-0.2855	-0.33224	-0.12006	-0.08223	-0.0591	-0.0536		2.6	0.00056	-0.00074	0.00098	-0.00113	-0.00099	-0.00903	0.00628	0.00043	0.00064	0.00191		27.605	0.0627	0.14445	0.49299	0.06009	0.2878	0.33402	0.13839	0.07915	0.06139	0.05478		-2.395	0.96135
2.615	-0.02536	-0.13264	-0.51977	-0.04831	-0.28686	-0.33611	-0.11574	-0.08097	-0.05933	-0.05348		2.615	-0.02518	-0.13078	-0.51771	-0.04845	-0.28551	-0.33227	-0.12007	-0.08223	-0.0591	-0.0536		2.615	-0.00018	-0.00186	-0.00206	0.00014	-0.00135	-0.00384	0.00433	0.00126	-0.00023	0.00012		27.62	0.06304	0.14489	0.49204	0.06025	0.28813	0.33916	0.13444	0.07927	0.06071	0.05449		-2.38	0.96628
2.63	-0.02593	-0.1339	-0.51521	-0.04786	-0.28633	-0.33966	-0.1172	-0.08105	-0.05941	-0.05396		2.63	-0.02522	-0.13081	-0.51771	-0.04846	-0.28552	-0.3323	-0.12008	-0.08222	-0.05911	-0.05361		2.63	-0.00071	-0.00309	0.0025	0.0006	-0.00081	-0.00736	0.00288	0.00117	-0.0003	-0.00035		27.635	0.06208	0.14413	0.49458	0.0593	0.28796	0.33201	0.13458	0.0799	0.06184	0.05351		-2.365	0.95224
2.645	-0.0255	-0.13105	-0.50994	-0.04991	-0.2862	-0.3336	-0.12216	-0.08283	-0.05849	-0.05325		2.645	-0.02526	-0.13085	-0.5177	-0.04848	-0.28553	-0.33233	-0.12009	-0.08222	-0.05911	-0.05361		2.645	-0.00024	-0.0002	0.00776	-0.00143	-0.00067	-0.00127	-0.00207	-0.00061	0.00062	0.00036		27.65	0.06221	0.14487	0.49523	0.06046	0.2872	0.34005	0.13353	0.08062	0.06056	0.05322		-2.35	0.95425
2.66	-0.02628	-0.1323	-0.51607	-0.05016	-0.28626	-0.33675	-0.13092	-0.08121	-0.05797	-0.05334		2.66	-0.02531	-0.13088	-0.5177	-0.04849	-0.28554	-0.33236	-0.1201	-0.08221	-0.05911	-0.05361		2.66	-0.00097	-0.00142	0.00163	-0.00167	-0.00072	-0.00439	-0.01082	0.001	0.00114	0.00027		27.665	0.06225	0.1456	0.49138	0.06011	0.28683	0.3373	0.12718	0.08124	0.06228	0.05293		-2.335	0.9548
2.675	-0.02505	-0.12976	-0.51171	-0.0487	-0.28563	-0.3345	-0.13048	-0.08199	-0.05894	-0.05352		2.675	-0.02535	-0.13091	-0.5177	-0.04851	-0.28555	-0.33238	-0.12011	-0.08221	-0.05912	-0.05362		2.675	0.0003	0.00115	0.00599	-0.00019	-8e-05	-0.00212	-0.01037	0.00022	0.00018	0.0001		27.68	0.06259	0.14544	0.49253	0.05927	0.28826	0.34464	0.13053	0.07927	0.06061	0.05425		-2.32	0.95973
2.69	-0.02532	-0.13101	-0.51614	-0.04915	-0.286	-0.32654	-0.12064	-0.08226	-0.05972	-0.05411		2.69	-0.02539	-0.13094	-0.51769	-0.04853	-0.28556	-0.33241	-0.12013	-0.0822	-0.05912	-0.05362		2.69	7e-05	-7e-05	0.00155	-0.00062	-0.00044	0.00587	-0.00051	-6e-05	-0.0006	-0.00049		27.695	0.06273	0.14488	0.49197	0.05852	0.28889	0.33568	0.12977	0.07959	0.05923	0.05536		-2.305	0.96174
2.705	-0.02519	-0.13296	-0.51368	-0.048	-0.28537	-0.33069	-0.1158	-0.08044	-0.059	-0.05299		2.705	-0.02543	-0.13097	-0.51769	-0.04854	-0.28557	-0.33244	-0.12014	-0.0822	-0.05912	-0.05362		2.705	0.00024	-0.00199	0.00401	0.00054	0.0002	0.00175	0.00434	0.00176	0.00012	0.00063		27.71	0.06256	0.14462	0.49102	0.05878	0.28752	0.34793	0.13172	0.08051	0.05985	0.05367		-2.29	0.95937
2.72	-0.02567	-0.13282	-0.51871	-0.04865	-0.28613	-0.33533	-0.11467	-0.08232	-0.05898	-0.05558		2.72	-0.02547	-0.13101	-0.51769	-0.04856	-0.28558	-0.33247	-0.12015	-0.0822	-0.05912	-0.05363		2.72	-0.0002	-0.00181	-0.00102	-9e-05	-0.00055	-0.00286	0.00548	-0.00012	0.00014	-0.00195		27.725	0.0632	0.14456	0.49177	0.05783	0.28726	0.33767	0.13567	0.07934	0.06208	0.05329		-2.275	0.96868
2.735	-0.02494	-0.13257	-0.51855	-0.0489	-0.2867	-0.34018	-0.11713	-0.0822	-0.05935	-0.05447		2.735	-0.02551	-0.13104	-0.51768	-0.04858	-0.28559	-0.3325	-0.12016	-0.08219	-0.05913	-0.05363		2.735	0.00057	-0.00153	-0.00087	-0.00032	-0.00111	-0.00768	0.00303	-1e-05	-0.00022	-0.00084		27.74	0.06304	0.1461	0.49561	0.05859	0.28639	0.33942	0.13672	0.07966	0.0612	0.0528		-2.26	0.96631
2.75	-0.02581	-0.13252	-0.51278	-0.04865	-0.28647	-0.33033	-0.11179	-0.08348	-0.05953	-0.05355		2.75	-0.02555	-0.13107	-0.51768	-0.04859	-0.2856	-0.33253	-0.12017	-0.08219	-0.05913	-0.05363		2.75	-0.00026	-0.00145	0.0049	-6e-05	-0.00087	0.0022	0.00838	-0.00129	-0.0004	8e-05		27.755	0.06168	0.14673	0.49456	0.05964	0.28632	0.33356	0.13857	0.08068	0.06232	0.05431		-2.245	0.94643
2.765	-0.02549	-0.13318	-0.51711	-0.04799	-0.28634	-0.34147	-0.11525	-0.08255	-0.05951	-0.05274		2.765	-0.02559	-0.1311	-0.51768	-0.04861	-0.28561	-0.33256	-0.12018	-0.08218	-0.05913	-0.05364		2.765	0.0001	-0.00208	0.00057	0.00062	-0.00073	-0.00891	0.00493	-0.00037	-0.00038	0.0009		27.77	0.06291	0.14477	0.49681	0.05879	0.28915	0.34231	0.13231	0.07901	0.06275	0.05363		-2.23	0.96449
2.78	-0.02526	-0.13313	-0.51665	-0.04894	-0.2876	-0.31742	-0.11821	-0.08293	-0.05749	-0.05303		2.78	-0.02563	-0.13113	-0.51767	-0.04862	-0.28561	-0.33259	-0.12019	-0.08218	-0.05914	-0.05364		2.78	0.00037	-0.002	0.00102	-0.00032	-0.00199	0.01517	0.00198	-0.00075	0.00165	0.00061		27.785	0.06185	0.14471	0.49376	0.05805	0.28888	0.34315	0.13426	0.08053	0.05977	0.05414		-2.215	0.94899
2.795	-0.02533	-0.13228	-0.51948	-0.04859	-0.28707	-0.33566	-0.11857	-0.08191	-0.05877	-0.05311		2.795	-0.02567	-0.13117	-0.51767	-0.04864	-0.28562	-0.33261	-0.1202	-0.08218	-0.05914	-0.05364		2.795	0.00034	-0.00111	-0.00181	5e-05	-0.00145	-0.00305	0.00163	0.00027	0.00037	0.00053		27.8	0.06239	0.14485	0.49	0.0604	0.28911	0.343	0.13571	0.08085	0.06219	0.05405		-2.2	0.95684
2.81	-0.02431	-0.13204	-0.51562	-0.05004	-0.28664	-0.32301	-0.12273	-0.08009	-0.05864	-0.0538		2.81	-0.02571	-0.1312	-0.51766	-0.04866	-0.28563	-0.33264	-0.12021	-0.08217	-0.05914	-0.05364		2.81	0.0014	-0.00084	0.00204	-0.00138	-0.00101	0.00963	-0.00252	0.00208	0.0005	-0.00016		27.815	0.06233	0.14299	0.49225	0.05966	0.28835	0.34324	0.13686	0.07828	0.06072	0.05497		-2.185	0.95593
2.825	-0.02598	-0.13129	-0.51765	-0.04789	-0.28751	-0.32576	-0.11649	-0.08256	-0.05872	-0.05279		2.825	-0.02575	-0.13123	-0.51766	-0.04867	-0.28564	-0.33267	-0.12022	-0.08217	-0.05915	-0.05365		2.825	-0.00023	-6e-05	1e-05	0.00078	-0.00187	0.00691	0.00373	-0.00039	0.00043	0.00086		27.83	0.06187	0.14542	0.4921	0.05931	0.28828	0.34788	0.1344	0.0802	0.06264	0.05268		-2.17	0.94918
2.84	-0.02715	-0.13244	-0.51489	-0.04743	-0.28578	-0.3299	-0.12105	-0.08344	-0.0596	-0.05307		2.84	-0.02579	-0.13126	-0.51766	-0.04869	-0.28565	-0.3327	-0.12024	-0.08216	-0.05915	-0.05365		2.84	-0.00136	-0.00118	0.00277	0.00126	-0.00013	0.0028	-0.00081	-0.00128	-0.00045	0.00058		27.845	0.0618	0.14486	0.49205	0.06037	0.28711	0.33963	0.13745	0.07812	0.06146	0.05229		-2.155	0.94827
2.855	-0.02602	-0.1327	-0.51902	-0.04788	-0.28644	-0.33065	-0.12082	-0.08302	-0.05798	-0.05326		2.855	-0.02584	-0.13129	-0.51765	-0.0487	-0.28566	-0.33273	-0.12025	-0.08216	-0.05915	-0.05365		2.855	-0.00018	-0.00141	-0.00137	0.00082	-0.00078	0.00208	-0.00057	-0.00086	0.00117	0.00039		27.86	0.06154	0.1436	0.49339	0.05962	0.28984	0.33887	0.1359	0.07955	0.06209	0.05381		-2.14	0.94444
2.87	-0.0266	-0.13275	-0.52275	-0.04753	-0.28651	-0.3245	-0.12378	-0.0823	-0.05855	-0.05305		2.87	-0.02588	-0.13132	-0.51765	-0.04872	-0.28566	-0.33276	-0.12026	-0.08215	-0.05915	-0.05366		2.87	-0.00072	-0.00143	-0.0051	0.00119	-0.00085	0.00826	-0.00352	-0.00015	0.0006	0.00061		27.875	0.06138	0.14484	0.49234	0.05998	0.28807	0.33302	0.13835	0.08127	0.06181	0.05482		-2.125	0.94207
2.885	-0.02547	-0.1332	-0.52619	-0.04878	-0.28678	-0.32544	-0.11994	-0.08258	-0.05863	-0.05243		2.885	-0.02592	-0.13136	-0.51765	-0.04874	-0.28567	-0.33278	-0.12027	-0.08215	-0.05916	-0.05366		2.885	0.00045	-0.00184	-0.00854	-4e-05	-0.00111	0.00734	0.00033	-0.00043	0.00053	0.00123		27.89	0.06282	0.14648	0.49419	0.05903	0.28841	0.33466	0.13499	0.08119	0.06133	0.05423		-2.11	0.96305
2.9	-0.02464	-0.13286	-0.52802	-0.04933	-0.28645	-0.32689	-0.1224	-0.08375	-0.05901	-0.05272		2.9	-0.02596	-0.13139	-0.51764	-0.04875	-0.28568	-0.33281	-0.12028	-0.08215	-0.05916	-0.05366		2.9	0.00132	-0.00147	-0.01038	-0.00058	-0.00077	0.00592	-0.00212	-0.0016	0.00015	0.00094		27.905	0.06275	0.14611	0.49223	0.05969	0.28854	0.33861	0.13144	0.08102	0.06116	0.05345		-2.095	0.96213
2.915	-0.02642	-0.13381	-0.51856	-0.04878	-0.28841	-0.33383	-0.12196	-0.08243	-0.05869	-0.0532		2.915	-0.026	-0.13142	-0.51764	-0.04877	-0.28569	-0.33284	-0.12029	-0.08214	-0.05916	-0.05367		2.915	-0.00042	-0.00239	-0.00092	-1e-05	-0.00272	-0.00099	-0.00167	-0.00029	0.00047	0.00047		27.92	0.06299	0.14455	0.49278	0.05984	0.28937	0.34895	0.13139	0.08154	0.06148	0.05426		-2.08	0.9656
2.93	-0.02739	-0.13376	-0.53109	-0.05002	-0.28858	-0.33038	-0.12562	-0.08221	-0.05767	-0.05399		2.93	-0.02604	-0.13145	-0.51763	-0.04879	-0.2857	-0.33287	-0.1203	-0.08214	-0.05917	-0.05367		2.93	-0.00135	-0.00231	-0.01346	-0.00123	-0.00288	0.00249	-0.00532	-7e-05	0.0015	-0.00032		27.935	0.06153	0.14319	0.49373	0.05959	0.2884	0.34289	0.13274	0.07997	0.0619	0.05357		-2.065	0.94426
2.945	-0.02606	-0.13342	-0.52413	-0.04857	-0.28815	-0.33733	-0.12348	-0.08069	-0.05814	-0.05458		2.945	-0.02608	-0.13148	-0.51763	-0.0488	-0.2857	-0.3329	-0.12031	-0.08213	-0.05917	-0.05367		2.945	2e-05	-0.00194	-0.0065	0.00023	-0.00245	-0.00443	-0.00317	0.00144	0.00103	-0.00091		27.95	0.06367	0.14593	0.49288	0.06035	0.28833	0.33624	0.13499	0.08119	0.06142	0.05409		-2.05	0.97545
2.96	-0.02794	-0.13487	-0.51236	-0.04792	-0.28782	-0.33277	-0.11744	-0.08477	-0.05942	-0.05416		2.96	-0.02612	-0.13151	-0.51763	-0.04882	-0.28571	-0.33293	-0.12032	-0.08213	-0.05917	-0.05368		2.96	-0.00182	-0.00336	0.00527	0.0009	-0.00211	0.00016	0.00288	-0.00264	-0.00025	-0.00048		27.965	0.0623	0.14487	0.49392	0.0594	0.28686	0.33808	0.13453	0.08081	0.06175	0.0526		-2.035	0.95557
2.975	-0.02641	-0.13372	-0.51239	-0.04837	-0.28798	-0.32822	-0.12311	-0.08224	-0.0587	-0.05295		2.975	-0.02616	-0.13154	-0.51762	-0.04883	-0.28572	-0.33295	-0.12033	-0.08213	-0.05918	-0.05368		2.975	-0.00025	-0.00218	0.00523	0.00046	-0.00226	0.00473	-0.00278	-0.00011	0.00048	0.00073		27.98	0.06244	0.1447	0.49087	0.05946	0.2877	0.35153	0.13228	0.08094	0.06117	0.05491		-2.02	0.95757
2.99	-0.02668	-0.13318	-0.51353	-0.05012	-0.28935	-0.32936	-0.11637	-0.08322	-0.05778	-0.05294		2.99	-0.0262	-0.13158	-0.51762	-0.04885	-0.28573	-0.33298	-0.12034	-0.08212	-0.05918	-0.05368		2.99	-0.00048	-0.0016	0.00409	-0.00127	-0.00362	0.00362	0.00397	-0.0011	0.0014	0.00074		27.995	0.06238	0.14484	0.49092	0.05991	0.28833	0.33387	0.13773	0.07866	0.06159	0.05393		-2.005	0.95666
3.005	-0.02705	-0.13373	-0.51556	-0.04887	-0.28792	-0.32321	-0.12323	-0.0815	-0.06035	-0.05332		3.005	-0.02624	-0.13161	-0.51762	-0.04887	-0.28573	-0.33301	-0.12036	-0.08212	-0.05918	-0.05368		3.005	-0.00081	-0.00212	0.00206	0	-0.00219	0.0098	-0.00287	0.00062	-0.00117	0.00036		28.01	0.06332	0.14568	0.49346	0.06037	0.28896	0.34182	0.13558	0.07828	0.06242	0.05334		-1.99	0.97034
3.02	-0.02793	-0.13298	-0.5197	-0.04891	-0.28469	-0.33446	-0.11869	-0.08328	-0.05893	-0.05381		3.02	-0.02628	-0.13164	-0.51761	-0.04888	-0.28574	-0.33304	-0.12037	-0.08211	-0.05919	-0.05369		3.02	-0.00165	-0.00134	-0.00209	-3e-05	0.00105	-0.00142	0.00168	-0.00117	0.00026	-0.00012		28.025	0.06065	0.14532	0.49201	0.06002	0.28769	0.33956	0.13782	0.07981	0.06144	0.05275		-1.975	0.93148
3.035	-0.0275	-0.13264	-0.51703	-0.04886	-0.28655	-0.3293	-0.11705	-0.08125	-0.05931	-0.0537		3.035	-0.02632	-0.13167	-0.51761	-0.0489	-0.28575	-0.33307	-0.12038	-0.08211	-0.05919	-0.05369		3.035	-0.00118	-0.00097	0.00058	4e-05	-0.0008	0.00377	0.00333	0.00086	-0.00012	-1e-05		28.04	0.06229	0.14636	0.49346	0.05958	0.28782	0.3427	0.13757	0.07943	0.06146	0.05577		-1.96	0.95538
3.05	-0.02677	-0.13549	-0.51927	-0.05031	-0.28632	-0.32585	-0.11701	-0.08183	-0.05919	-0.05338		3.05	-0.02636	-0.1317	-0.5176	-0.04891	-0.28576	-0.3331	-0.12039	-0.08211	-0.05919	-0.05369		3.05	-0.00041	-0.00379	-0.00167	-0.0014	-0.00056	0.00725	0.00338	0.00028	0	0.00031		28.055	0.06043	0.14579	0.49331	0.05713	0.28895	0.32885	0.13132	0.08155	0.06089	0.05398		-1.945	0.9282
3.065	-0.02645	-0.13354	-0.5223	-0.04826	-0.28579	-0.33169	-0.12277	-0.08221	-0.05996	-0.05287		3.065	-0.0264	-0.13173	-0.5176	-0.04893	-0.28576	-0.33312	-0.1204	-0.0821	-0.05919	-0.0537		3.065	-5e-05	-0.00181	-0.0047	0.00067	-3e-05	0.00143	-0.00237	-0.00011	-0.00077	0.00083		28.07	0.06237	0.14663	0.49195	0.05889	0.28849	0.33419	0.12807	0.07968	0.06101	0.05299		-1.93	0.95647
3.08	-0.02792	-0.1331	-0.51813	-0.04891	-0.28806	-0.32874	-0.12043	-0.08169	-0.05934	-0.05316		3.08	-0.02644	-0.13176	-0.5176	-0.04895	-0.28577	-0.33315	-0.12041	-0.0821	-0.0592	-0.0537		3.08	-0.00148	-0.00134	-0.00053	4e-05	-0.00229	0.00441	-2e-05	0.00041	-0.00014	0.00054		28.085	0.0631	0.14567	0.4923	0.05904	0.28652	0.33114	0.13231	0.0799	0.05993	0.05421		-1.915	0.96723
3.095	-0.02639	-0.13465	-0.52067	-0.04866	-0.28792	-0.33259	-0.12739	-0.08217	-0.06052	-0.05354		3.095	-0.02648	-0.13179	-0.51759	-0.04896	-0.28578	-0.33318	-0.12042	-0.08209	-0.0592	-0.0537		3.095	9e-05	-0.00286	-0.00308	0.0003	-0.00214	0.00059	-0.00697	-8e-05	-0.00132	0.00016		28.1	0.06284	0.14481	0.49285	0.05899	0.28765	0.33568	0.12606	0.07902	0.05996	0.05572		-1.9	0.9634
3.11	-0.02637	-0.1318	-0.5184	-0.0481	-0.28679	-0.33073	-0.11606	-0.08294	-0.0611	-0.05333		3.11	-0.02652	-0.13183	-0.51759	-0.04898	-0.28578	-0.33321	-0.12043	-0.08209	-0.0592	-0.05371		3.11	0.00015	3e-05	-0.00081	0.00088	-0.00101	0.00248	0.00437	-0.00085	-0.0019	0.00038		28.115	0.06098	0.14534	0.49179	0.05795	0.28868	0.34862	0.13231	0.07905	0.06138	0.05363		-1.885	0.93622
3.125	-0.02604	-0.13406	-0.51784	-0.04905	-0.28616	-0.33678	-0.11372	-0.08112	-0.05848	-0.05411		3.125	-0.02656	-0.13186	-0.51758	-0.04899	-0.28579	-0.33324	-0.12044	-0.08209	-0.05921	-0.05371		3.125	0.00052	-0.0022	-0.00026	-6e-05	-0.00037	-0.00354	0.00672	0.00097	0.00073	-0.0004		28.13	0.06411	0.14468	0.49204	0.0592	0.28831	0.33457	0.13286	0.07937	0.0609	0.05375		-1.87	0.982
3.14	-0.02541	-0.13211	-0.51777	-0.0508	-0.28643	-0.32913	-0.11528	-0.082	-0.05815	-0.0537		3.14	-0.0266	-0.13189	-0.51758	-0.04901	-0.2858	-0.33326	-0.12045	-0.08208	-0.05921	-0.05371		3.14	0.00119	-0.00022	-0.00019	-0.00179	-0.00063	0.00413	0.00517	8e-05	0.00106	1e-05		28.145	0.06165	0.14482	0.49169	0.05856	0.28935	0.33601	0.13471	0.07929	0.06083	0.05436		-1.855	0.94606
3.155	-0.02578	-0.13306	-0.52091	-0.04935	-0.28729	-0.34317	-0.11374	-0.08178	-0.06033	-0.05489		3.155	-0.02664	-0.13192	-0.51758	-0.04903	-0.2858	-0.33329	-0.12047	-0.08208	-0.05921	-0.05372		3.155	0.00086	-0.00114	-0.00333	-0.00032	-0.00149	-0.00988	0.00673	0.0003	-0.00112	-0.00117		28.16	0.06149	0.14476	0.49343	0.05951	0.28818	0.33226	0.13425	0.07992	0.05985	0.05587		-1.84	0.94369
3.17	-0.02606	-0.13232	-0.52104	-0.0475	-0.28906	-0.33342	-0.1172	-0.08236	-0.06001	-0.05487		3.17	-0.02668	-0.13195	-0.51757	-0.04904	-0.28581	-0.33332	-0.12048	-0.08207	-0.05922	-0.05372		3.17	0.00062	-0.00037	-0.00347	0.00154	-0.00325	-0.0001	0.00328	-0.00029	-0.00079	-0.00115		28.175	0.06063	0.1449	0.49308	0.05907	0.28771	0.3316	0.1333	0.07864	0.06037	0.05349		-1.825	0.9311
3.185	-0.02623	-0.13297	-0.51898	-0.04935	-0.28523	-0.34186	-0.12326	-0.08053	-0.05899	-0.05516		3.185	-0.02672	-0.13198	-0.51757	-0.04906	-0.28582	-0.33335	-0.12049	-0.08207	-0.05922	-0.05372		3.185	0.00049	-0.00099	-0.00141	-0.00029	0.00059	-0.00851	-0.00277	0.00154	0.00023	-0.00144		28.19	0.06106	0.14593	0.49443	0.05802	0.28824	0.33544	0.13335	0.07976	0.0608	0.0546		-1.81	0.93748
3.2	-0.0277	-0.13222	-0.52121	-0.04979	-0.2848	-0.32961	-0.12012	-0.08131	-0.05976	-0.05285		3.2	-0.02676	-0.13201	-0.51756	-0.04907	-0.28582	-0.33338	-0.1205	-0.08207	-0.05922	-0.05373		3.2	-0.00094	-0.00021	-0.00365	-0.00072	0.00102	0.00377	0.00038	0.00076	-0.00054	0.00088		28.205	0.062	0.14557	0.49028	0.05818	0.28817	0.33519	0.1278	0.07769	0.06072	0.05561		-1.795	0.95116
3.215	-0.02628	-0.13288	-0.51924	-0.04764	-0.28657	-0.32786	-0.12768	-0.08249	-0.05914	-0.05493		3.215	-0.0268	-0.13204	-0.51756	-0.04909	-0.28583	-0.3334	-0.12051	-0.08206	-0.05922	-0.05373		3.215	0.00052	-0.00084	-0.00168	0.00145	-0.00074	0.00554	-0.00717	-0.00043	8e-05	-0.0012		28.22	0.06264	0.14621	0.49232	0.05963	0.2866	0.33813	0.12404	0.08001	0.06054	0.05613		-1.78	0.96046
3.23	-0.02705	-0.13343	-0.52058	-0.04979	-0.28493	-0.3332	-0.12604	-0.08057	-0.06122	-0.05262		3.23	-0.02684	-0.13207	-0.51756	-0.04911	-0.28584	-0.33343	-0.12052	-0.08206	-0.05923	-0.05373		3.23	-0.00021	-0.00136	-0.00302	-0.00068	0.00091	0.00023	-0.00552	0.00149	-0.00199	0.00111		28.235	0.06248	0.14655	0.49287	0.06008	0.28804	0.33538	0.13359	0.07963	0.06067	0.05454		-1.765	0.95808
3.245	-0.02652	-0.13318	-0.51551	-0.05114	-0.2851	-0.32785	-0.12771	-0.08194	-0.0584	-0.05371		3.245	-0.02688	-0.1321	-0.51755	-0.04912	-0.28584	-0.33346	-0.12053	-0.08205	-0.05923	-0.05373		3.245	0.00036	-0.00108	0.00204	-0.00202	0.00074	0.00561	-0.00718	0.00011	0.00083	2e-05		28.25	0.06151	0.14638	0.49342	0.06054	0.28777	0.33442	0.13264	0.07906	0.06059	0.05505		-1.75	0.94403
3.26	-0.02739	-0.13314	-0.51615	-0.04969	-0.28507	-0.32519	-0.12437	-0.08142	-0.05897	-0.05319		3.26	-0.02692	-0.13214	-0.51755	-0.04914	-0.28585	-0.33349	-0.12054	-0.08205	-0.05923	-0.05374		3.26	-0.00047	-0.001	0.0014	-0.00055	0.00078	0.0083	-0.00383	0.00063	0.00026	0.00055		28.265	0.06375	0.14572	0.49146	0.05979	0.2862	0.33946	0.13369	0.07938	0.06211	0.05617		-1.735	0.97668
3.275	-0.02677	-0.13199	-0.51558	-0.04924	-0.28504	-0.33754	-0.12013	-0.0813	-0.05795	-0.05328		3.275	-0.02696	-0.13217	-0.51754	-0.04915	-0.28586	-0.33351	-0.12055	-0.08205	-0.05924	-0.05374		3.275	0.00019	0.00018	0.00196	-9e-05	0.00082	-0.00403	0.00042	0.00075	0.00129	0.00046		28.28	0.06279	0.14506	0.49291	0.05935	0.28713	0.34331	0.13543	0.07881	0.06114	0.05458		-1.72	0.96263
3.29	-0.02814	-0.13244	-0.51702	-0.05028	-0.2859	-0.32629	-0.11969	-0.08188	-0.05913	-0.05317		3.29	-0.027	-0.1322	-0.51754	-0.04917	-0.28586	-0.33354	-0.12056	-0.08204	-0.05924	-0.05374		3.29	-0.00114	-0.00024	0.00052	-0.00111	-4e-05	0.00725	0.00087	0.00016	0.00011	0.00057		28.295	0.06112	0.1456	0.48976	0.0588	0.28646	0.33175	0.13228	0.07943	0.05946	0.05549		-1.705	0.93836
3.305	-0.02701	-0.1329	-0.51905	-0.04723	-0.28487	-0.34233	-0.12115	-0.08216	-0.05651	-0.05495		3.305	-0.02704	-0.13223	-0.51754	-0.04919	-0.28587	-0.33357	-0.12058	-0.08204	-0.05924	-0.05375		3.305	3e-05	-0.00067	-0.00151	0.00196	0.001	-0.00876	-0.00057	-0.00012	0.00273	-0.0012		28.31	0.06186	0.14573	0.49081	0.06076	0.28739	0.34629	0.13253	0.08085	0.05988	0.05651		-1.69	0.94912
3.32	-0.02729	-0.13255	-0.51848	-0.05038	-0.28624	-0.32958	-0.12251	-0.08223	-0.05799	-0.05324		3.32	-0.02708	-0.13226	-0.51753	-0.0492	-0.28587	-0.3336	-0.12059	-0.08203	-0.05925	-0.05375		3.32	-0.00021	-0.00029	-0.00095	-0.00118	-0.00037	0.00402	-0.00192	-0.0002	0.00126	0.00051		28.325	0.0612	0.14357	0.49235	0.06001	0.28723	0.34514	0.13458	0.07928	0.05961	0.05512		-1.675	0.93945
3.335	-0.02736	-0.1322	-0.52742	-0.04923	-0.28591	-0.32762	-0.12547	-0.08081	-0.05746	-0.05342		3.335	-0.02712	-0.13229	-0.51753	-0.04922	-0.28588	-0.33363	-0.1206	-0.08203	-0.05925	-0.05375		3.335	-0.00024	9e-05	-0.00989	-1e-05	-3e-05	0.00601	-0.00487	0.00122	0.00179	0.00033		28.34	0.06154	0.14431	0.4921	0.06157	0.28626	0.34408	0.12802	0.0802	0.06013	0.05413		-1.66	0.94437
3.35	-0.02763	-0.13106	-0.52445	-0.04998	-0.28577	-0.33857	-0.12133	-0.08219	-0.05884	-0.05411		3.35	-0.02716	-0.13232	-0.51752	-0.04923	-0.28589	-0.33365	-0.12061	-0.08203	-0.05925	-0.05376		3.35	-0.00047	0.00126	-0.00693	-0.00075	0.00012	-0.00492	-0.00072	-0.00016	0.00041	-0.00035		28.355	0.06187	0.14515	0.49015	0.06022	0.28699	0.34003	0.12767	0.07882	0.06305	0.05445		-1.645	0.94929
3.365	-0.02621	-0.13391	-0.51899	-0.04983	-0.28804	-0.33682	-0.12329	-0.08197	-0.05812	-0.0524		3.365	-0.0272	-0.13235	-0.51752	-0.04925	-0.28589	-0.33368	-0.12062	-0.08202	-0.05925	-0.05376		3.365	0.00099	-0.00156	-0.00147	-0.00058	-0.00215	-0.00314	-0.00267	5e-05	0.00113	0.00136		28.37	0.06161	0.14438	0.49159	0.06037	0.28712	0.34257	0.12952	0.07845	0.06077	0.05566		-1.63	0.94545
3.38	-0.02798	-0.13276	-0.51622	-0.04897	-0.28631	-0.33006	-0.12316	-0.08215	-0.0578	-0.05258		3.38	-0.02724	-0.13238	-0.51751	-0.04926	-0.2859	-0.33371	-0.12063	-0.08202	-0.05926	-0.05376		3.38	-0.00074	-0.00038	0.00129	0.00029	-0.00041	0.00365	-0.00253	-0.00013	0.00146	0.00118		28.385	0.06195	0.14392	0.49114	0.06043	0.28825	0.33961	0.13397	0.07977	0.06	0.05447		-1.615	0.95037
3.395	-0.02745	-0.13222	-0.51676	-0.05072	-0.28608	-0.32681	-0.12622	-0.08222	-0.05837	-0.05357		3.395	-0.02728	-0.13241	-0.51751	-0.04928	-0.2859	-0.33374	-0.12064	-0.08202	-0.05926	-0.05376		3.395	-0.00017	0.00019	0.00075	-0.00144	-0.00018	0.00693	-0.00558	-0.0002	0.00089	0.00019		28.4	0.06238	0.14386	0.49009	0.06008	0.28678	0.33906	0.13141	0.07949	0.05982	0.05549		-1.6	0.95675
3.41	-0.02792	-0.13257	-0.51309	-0.04947	-0.28564	-0.33306	-0.11878	-0.0827	-0.05765	-0.05356		3.41	-0.02732	-0.13244	-0.51751	-0.0493	-0.28591	-0.33376	-0.12065	-0.08201	-0.05926	-0.05377		3.41	-0.0006	-0.00013	0.00442	-0.00017	0.00027	0.0007	0.00187	-0.00069	0.00161	0.00021		28.415	0.06202	0.1428	0.49103	0.05874	0.28702	0.3356	0.13486	0.07922	0.06084	0.0552		-1.585	0.95145
3.425	-0.0276	-0.13262	-0.51822	-0.04992	-0.28631	-0.3383	-0.11814	-0.08098	-0.05693	-0.05314		3.425	-0.02736	-0.13247	-0.5175	-0.04931	-0.28592	-0.33379	-0.12066	-0.08201	-0.05927	-0.05377		3.425	-0.00024	-0.00015	-0.00072	-0.00061	-0.00039	-0.00451	0.00252	0.00103	0.00234	0.00063		28.43	0.06316	0.14493	0.49208	0.05869	0.28685	0.34144	0.13231	0.07734	0.05807	0.05521		-1.57	0.96805
3.44	-0.02717	-0.13278	-0.51686	-0.05137	-0.28648	-0.33605	-0.1211	-0.08086	-0.05791	-0.05333		3.44	-0.0274	-0.1325	-0.5175	-0.04933	-0.28592	-0.33382	-0.12067	-0.082	-0.05927	-0.05377		3.44	0.00023	-0.00028	0.00064	-0.00204	-0.00056	-0.00223	-0.00043	0.00114	0.00136	0.00044		28.445	0.0627	0.14277	0.48993	0.05965	0.28778	0.33379	0.13346	0.07816	0.05919	0.05453		-1.555	0.96129
3.455	-0.02574	-0.13273	-0.51629	-0.05041	-0.28475	-0.32999	-0.12756	-0.08253	-0.05929	-0.05302		3.455	-0.02744	-0.13253	-0.51749	-0.04934	-0.28593	-0.33385	-0.12069	-0.082	-0.05927	-0.05378		3.455	0.0017	-0.0002	0.0012	-0.00107	0.00118	0.00386	-0.00687	-0.00053	-2e-05	0.00076		28.46	0.06293	0.14511	0.48947	0.0598	0.28611	0.33643	0.1345	0.07919	0.06151	0.05534		-1.54	0.96475
3.47	-0.02772	-0.13228	-0.52383	-0.04966	-0.28561	-0.32754	-0.13072	-0.08161	-0.05856	-0.0537		3.47	-0.02748	-0.13256	-0.51749	-0.04936	-0.28593	-0.33387	-0.1207	-0.082	-0.05928	-0.05378		3.47	-0.00024	0.00028	-0.00634	-0.0003	0.00032	0.00633	-0.01002	0.00039	0.00072	8e-05		28.475	0.06127	0.14405	0.49212	0.05855	0.28824	0.34147	0.13075	0.07961	0.06054	0.05375		-1.525	0.94048
3.485	-0.02919	-0.13334	-0.52026	-0.04971	-0.28588	-0.33029	-0.13418	-0.08139	-0.05864	-0.05399		3.485	-0.02752	-0.13259	-0.51749	-0.04938	-0.28594	-0.3339	-0.12071	-0.08199	-0.05928	-0.05378		3.485	-0.00167	-0.00075	-0.00277	-0.00033	6e-05	0.00361	-0.01347	0.0006	0.00064	-0.00021		28.49	0.06181	0.14358	0.49107	0.06021	0.28717	0.34152	0.1291	0.07923	0.05926	0.05466		-1.51	0.94832
3.5	-0.02646	-0.13359	-0.5216	-0.05066	-0.28605	-0.32923	-0.11654	-0.08317	-0.05752	-0.05577		3.5	-0.02756	-0.13262	-0.51748	-0.04939	-0.28595	-0.33393	-0.12072	-0.08199	-0.05928	-0.05379		3.5	0.0011	-0.00097	-0.00412	-0.00127	-0.0001	0.0047	0.00418	-0.00118	0.00176	-0.00198		28.505	0.06154	0.14322	0.49132	0.05926	0.28941	0.34286	0.13275	0.07826	0.05958	0.05438		-1.495	0.94448
3.515	-0.02684	-0.13264	-0.52623	-0.05061	-0.28572	-0.32738	-0.12831	-0.08125	-0.0575	-0.05226		3.515	-0.0276	-0.13265	-0.51748	-0.04941	-0.28595	-0.33396	-0.12073	-0.08198	-0.05928	-0.05379		3.515	0.00076	1e-05	-0.00875	-0.0012	0.00023	0.00658	-0.00758	0.00073	0.00178	0.00153		28.52	0.06458	0.14306	0.48886	0.05982	0.28814	0.3412	0.12769	0.07858	0.06061	0.05449		-1.48	0.9888
3.53	-0.02801	-0.1325	-0.51536	-0.05176	-0.28638	-0.33362	-0.12097	-0.08202	-0.05677	-0.05355		3.53	-0.02764	-0.13268	-0.51747	-0.04942	-0.28596	-0.33398	-0.12074	-0.08198	-0.05929	-0.05379		3.53	-0.00037	0.00018	0.00211	-0.00234	-0.00042	0.00036	-0.00023	-4e-05	0.00252	0.00024		28.535	0.06152	0.1424	0.48841	0.06037	0.28747	0.33545	0.13404	0.0799	0.05873	0.0552		-1.465	0.9441
3.545	-0.02858	-0.13115	-0.5127	-0.0502	-0.28515	-0.34187	-0.11493	-0.0814	-0.05825	-0.05383		3.545	-0.02768	-0.13271	-0.51747	-0.04944	-0.28596	-0.33401	-0.12075	-0.08198	-0.05929	-0.0538		3.545	-0.0009	0.00156	0.00477	-0.00076	0.00081	-0.00786	0.00582	0.00058	0.00104	-3e-05		28.55	0.06215	0.14283	0.48966	0.05943	0.2875	0.33959	0.13549	0.08003	0.06065	0.05422		-1.45	0.95339
3.56	-0.02635	-0.1319	-0.51953	-0.05015	-0.28702	-0.32682	-0.11669	-0.08168	-0.05863	-0.05322		3.56	-0.02772	-0.13274	-0.51746	-0.04945	-0.28597	-0.33404	-0.12076	-0.08197	-0.05929	-0.0538		3.56	0.00137	0.00084	-0.00207	-0.0007	-0.00105	0.00722	0.00407	0.00029	0.00066	0.00058		28.565	0.06099	0.14517	0.4911	0.05928	0.28753	0.33583	0.12984	0.07745	0.06048	0.05443		-1.435	0.93642
3.575	-0.02803	-0.13296	-0.51757	-0.05	-0.28749	-0.32956	-0.11575	-0.08296	-0.05761	-0.05381		3.575	-0.02776	-0.13277	-0.51746	-0.04947	-0.28598	-0.33407	-0.12077	-0.08197	-0.0593	-0.0538		3.575	-0.00027	-0.00019	-0.00011	-0.00053	-0.00151	0.00451	0.00502	-0.00099	0.00169	-1e-05		28.58	0.06203	0.14431	0.48995	0.05863	0.28786	0.33888	0.13208	0.07818	0.0598	0.05404		-1.42	0.95155
3.59	-0.0279	-0.13301	-0.5201	-0.04945	-0.28706	-0.33141	-0.11751	-0.08094	-0.05798	-0.05509		3.59	-0.0278	-0.1328	-0.51746	-0.04949	-0.28598	-0.33409	-0.12079	-0.08197	-0.0593	-0.0538		3.59	-0.0001	-0.00021	-0.00264	4e-05	-0.00108	0.00268	0.00328	0.00103	0.00132	-0.00129		28.595	0.06086	0.14315	0.49	0.06009	0.2877	0.34102	0.12923	0.0789	0.05962	0.05396		-1.405	0.93458
3.605	-0.02697	-0.13286	-0.52534	-0.0496	-0.28722	-0.33755	-0.11667	-0.08201	-0.05856	-0.05368		3.605	-0.02784	-0.13283	-0.51745	-0.0495	-0.28599	-0.33412	-0.1208	-0.08196	-0.0593	-0.05381		3.605	0.00087	-3e-05	-0.00789	-0.0001	-0.00123	-0.00343	0.00413	-5e-05	0.00074	0.00013		28.61	0.0618	0.14448	0.49094	0.05944	0.28673	0.34426	0.12838	0.07892	0.06135	0.05257		-1.39	0.94825
3.62	-0.02675	-0.13292	-0.52667	-0.04925	-0.28609	-0.3391	-0.11823	-0.08019	-0.05794	-0.05397		3.62	-0.02788	-0.13286	-0.51745	-0.04952	-0.28599	-0.33415	-0.12081	-0.08196	-0.05931	-0.05381		3.62	0.00113	-6e-05	-0.00922	0.00027	-0.0001	-0.00495	0.00258	0.00177	0.00137	-0.00016		28.625	0.06244	0.14562	0.49099	0.0574	0.28706	0.33431	0.13223	0.07755	0.05967	0.05528		-1.375	0.95755
3.635	-0.02892	-0.13247	-0.5299	-0.05129	-0.28816	-0.33325	-0.12049	-0.08127	-0.05772	-0.05375		3.635	-0.02792	-0.13289	-0.51744	-0.04953	-0.286	-0.33417	-0.12082	-0.08195	-0.05931	-0.05381		3.635	-0.001	0.00042	-0.01246	-0.00176	-0.00216	0.00092	0.00033	0.00068	0.00159	6e-05		28.64	0.06208	0.14376	0.49224	0.06045	0.28799	0.34825	0.12577	0.07927	0.06149	0.051		-1.36	0.95225
3.65	-0.02769	-0.13432	-0.52014	-0.04944	-0.28643	-0.33749	-0.12486	-0.08235	-0.0582	-0.05264		3.65	-0.02796	-0.13292	-0.51744	-0.04955	-0.286	-0.3342	-0.12083	-0.08195	-0.05931	-0.05382		3.65	0.00027	-0.0014	-0.0027	0.00011	-0.00043	-0.00329	-0.00403	-0.0004	0.00111	0.00118		28.655	0.05961	0.14379	0.48958	0.0571	0.28792	0.33729	0.12532	0.07889	0.06021	0.05311		-1.345	0.9163
3.665	-0.02627	-0.13318	-0.51757	-0.05009	-0.28599	-0.33704	-0.11832	-0.08122	-0.05847	-0.05333		3.665	-0.02799	-0.13295	-0.51743	-0.04956	-0.28601	-0.33423	-0.12084	-0.08195	-0.05931	-0.05382		3.665	0.00172	-0.00023	-0.00014	-0.00053	2e-05	-0.00281	0.00252	0.00073	0.00084	0.00049		28.67	0.06075	0.14453	0.49093	0.05766	0.28785	0.33764	0.12937	0.07852	0.06014	0.05252		-1.33	0.93289
3.68	-0.02744	-0.13183	-0.51641	-0.05044	-0.28636	-0.33959	-0.12608	-0.0817	-0.05765	-0.05331		3.68	-0.02803	-0.13298	-0.51743	-0.04958	-0.28602	-0.33426	-0.12085	-0.08194	-0.05932	-0.05382		3.68	0.00059	0.00115	0.00102	-0.00086	-0.00034	-0.00533	-0.00523	0.00024	0.00167	0.00051		28.685	0.06239	0.14367	0.49008	0.06031	0.28729	0.33788	0.13302	0.07804	0.06046	0.05354		-1.315	0.95678
3.695	-0.02771	-0.13348	-0.51934	-0.04969	-0.28833	-0.33303	-0.11704	-0.08068	-0.05853	-0.0538		3.695	-0.02807	-0.13301	-0.51743	-0.0496	-0.28602	-0.33428	-0.12086	-0.08194	-0.05932	-0.05383		3.695	0.00036	-0.00047	-0.00191	-9e-05	-0.00231	0.00125	0.00382	0.00126	0.00079	3e-05		28.7	0.06182	0.14401	0.48932	0.05997	0.28592	0.33642	0.13286	0.07876	0.06068	0.05235		-1.3	0.94856
3.71	-0.02728	-0.13144	-0.51728	-0.04974	-0.2874	-0.34318	-0.1179	-0.08216	-0.05671	-0.05348		3.71	-0.02811	-0.13304	-0.51742	-0.04961	-0.28603	-0.33431	-0.12087	-0.08194	-0.05932	-0.05383		3.71	0.00083	0.0016	0.00014	-0.00013	-0.00137	-0.00887	0.00297	-0.00022	0.00261	0.00035		28.715	0.06106	0.14374	0.48647	0.05952	0.28795	0.33447	0.13151	0.08009	0.06051	0.05296		-1.285	0.93742
3.725	-0.02856	-0.13369	-0.51521	-0.04968	-0.28696	-0.33732	-0.12306	-0.08174	-0.05828	-0.05427		3.725	-0.02815	-0.13307	-0.51742	-0.04963	-0.28603	-0.33434	-0.12088	-0.08193	-0.05933	-0.05383		3.725	-0.00041	-0.00062	0.00221	-5e-05	-0.00093	-0.00298	-0.00218	0.00019	0.00105	-0.00044		28.73	0.0608	0.14388	0.48712	0.05878	0.28848	0.32921	0.13156	0.07941	0.06113	0.05338		-1.27	0.93358
3.74	-0.02713	-0.13254	-0.51685	-0.05023	-0.28713	-0.34697	-0.12432	-0.08061	-0.06006	-0.05526		3.74	-0.02819	-0.1331	-0.51741	-0.04964	-0.28604	-0.33436	-0.1209	-0.08193	-0.05933	-0.05383		3.74	0.00106	0.00056	0.00056	-0.00059	-0.00109	-0.01261	-0.00342	0.00132	-0.00073	-0.00143		28.745	0.06203	0.14462	0.48747	0.06023	0.28741	0.33365	0.13051	0.08003	0.06075	0.05379		-1.255	0.95163
3.755	-0.0285	-0.1335	-0.52538	-0.05098	-0.2878	-0.34082	-0.12828	-0.07989	-0.05704	-0.05484		3.755	-0.02823	-0.13313	-0.51741	-0.04966	-0.28605	-0.33439	-0.12091	-0.08192	-0.05933	-0.05384		3.755	-0.00027	-0.00037	-0.00797	-0.00132	-0.00175	-0.00643	-0.00737	0.00203	0.00229	-0.001		28.76	0.06267	0.14405	0.48911	0.06078	0.28644	0.3348	0.13125	0.07776	0.06118	0.0549		-1.24	0.96092
3.77	-0.02748	-0.13175	-0.51781	-0.05053	-0.28697	-0.34236	-0.12545	-0.07997	-0.05842	-0.05573		3.77	-0.02827	-0.13316	-0.5174	-0.04967	-0.28605	-0.33442	-0.12092	-0.08192	-0.05934	-0.05384		3.77	0.00079	0.00141	-0.00041	-0.00086	-0.00092	-0.00794	-0.00453	0.00195	0.00092	-0.00189		28.775	0.06191	0.14439	0.48786	0.05904	0.28678	0.34084	0.1303	0.07798	0.0604	0.05512		-1.225	0.94978
3.785	-0.02935	-0.1322	-0.52175	-0.05068	-0.28673	-0.33951	-0.12151	-0.07895	-0.06039	-0.05322		3.785	-0.02831	-0.13319	-0.5174	-0.04969	-0.28606	-0.33445	-0.12093	-0.08192	-0.05934	-0.05384		3.785	-0.00104	0.00099	-0.00435	-0.00099	-0.00067	-0.00506	-0.00058	0.00297	-0.00105	0.00062		28.79	0.06204	0.14413	0.48891	0.05939	0.28641	0.33688	0.13165	0.0793	0.06062	0.05513		-1.21	0.95178
3.8	-0.02782	-0.13186	-0.52148	-0.05113	-0.2858	-0.33725	-0.12637	-0.08153	-0.05817	-0.0516		3.8	-0.02835	-0.13322	-0.51739	-0.04971	-0.28606	-0.33447	-0.12094	-0.08191	-0.05934	-0.05385		3.8	0.00053	0.00136	-0.00409	-0.00142	0.00026	-0.00278	-0.00543	0.00038	0.00117	0.00225		28.805	0.06288	0.14577	0.48735	0.05895	0.28794	0.33813	0.1325	0.07703	0.06055	0.05334		-1.195	0.96399
3.815	-0.03	-0.13181	-0.51742	-0.05057	-0.28207	-0.3412	-0.11433	-0.0788	-0.05775	-0.05379		3.815	-0.02839	-0.13325	-0.51739	-0.04972	-0.28607	-0.3345	-0.12095	-0.08191	-0.05934	-0.05385		3.815	-0.00161	0.00144	-3e-05	-0.00085	0.004	-0.0067	0.00662	0.00311	0.00159	6e-05		28.82	0.06232	0.1433	0.4879	0.0585	0.28737	0.32647	0.13394	0.07975	0.06077	0.05306		-1.18	0.95577
3.83	-0.02927	-0.13056	-0.51415	-0.05052	-0.26594	-0.34105	-0.10369	-0.08058	-0.05723	-0.05278		3.83	-0.02843	-0.13328	-0.51739	-0.04974	-0.28607	-0.33453	-0.12096	-0.08191	-0.05935	-0.05385		3.83	-0.00084	0.00272	0.00324	-0.00078	0.02013	-0.00652	0.01727	0.00133	0.00212	0.00107		28.835	0.06225	0.14454	0.48985	0.06045	0.2871	0.33711	0.13559	0.08067	0.06099	0.05557		-1.165	0.95484
3.845	-0.02714	-0.12572	-0.48039	-0.04947	-0.2487	-0.30699	-0.10165	-0.08006	-0.05261	-0.04996		3.845	-0.02847	-0.13331	-0.51738	-0.04975	-0.28608	-0.33455	-0.12097	-0.0819	-0.05935	-0.05386		3.845	0.00133	0.00759	0.03699	0.00028	0.03738	0.02756	0.01932	0.00184	0.00674	0.0039		28.85	0.06109	0.14308	0.48879	0.05981	0.28663	0.32805	0.13214	0.0786	0.06152	0.05258		-1.15	0.93786
3.86	-0.02471	-0.12197	-0.44132	-0.04592	-0.23197	-0.29524	-0.09691	-0.07494	-0.05088	-0.04855		3.86	-0.02851	-0.13334	-0.51738	-0.04977	-0.28609	-0.33458	-0.12098	-0.0819	-0.05935	-0.05386		3.86	0.0038	0.01137	0.07606	0.00385	0.05412	0.03934	0.02407	0.00696	0.00847	0.00531		28.865	0.06193	0.14571	0.48804	0.05996	0.28767	0.3446	0.13659	0.07722	0.06014	0.05289		-1.135	0.95007
3.875	-0.02489	-0.11632	-0.41575	-0.04747	-0.21834	-0.28248	-0.09587	-0.07321	-0.04956	-0.04704		3.875	-0.02854	-0.13337	-0.51737	-0.04978	-0.28609	-0.33461	-0.121	-0.08189	-0.05936	-0.05386		3.875	0.00365	0.01705	0.10162	0.00231	0.06775	0.05213	0.02513	0.00868	0.0098	0.00682		28.88	0.06106	0.14185	0.49059	0.05982	0.2873	0.33754	0.13183	0.08005	0.05996	0.05721		-1.12	0.93747
3.89	-0.02466	-0.11108	-0.39099	-0.04372	-0.20751	-0.26573	-0.09333	-0.07049	-0.04794	-0.04592		3.89	-0.02858	-0.1334	-0.51737	-0.0498	-0.2861	-0.33463	-0.12101	-0.08189	-0.05936	-0.05386		3.89	0.00392	0.02232	0.12638	0.00608	0.07859	0.0689	0.02768	0.0114	0.01142	0.00794		28.895	0.0638	0.14489	0.49153	0.06167	0.29173	0.33438	0.12838	0.08237	0.06459	0.05582		-1.105	0.97741
3.905	-0.02453	-0.10733	-0.36652	-0.04196	-0.19827	-0.25388	-0.0926	-0.06897	-0.04692	-0.04321		3.905	-0.02862	-0.13343	-0.51736	-0.04981	-0.2861	-0.33466	-0.12102	-0.08189	-0.05936	-0.05387		3.905	0.00409	0.0261	0.15084	0.00785	0.08783	0.08078	0.02842	0.01292	0.01244	0.01066		28.91	0.06334	0.14642	0.48908	0.06183	0.29056	0.33413	0.13623	0.08109	0.06251	0.05533		-1.09	0.97065
3.92	-0.02331	-0.10428	-0.34616	-0.04021	-0.18884	-0.23942	-0.08796	-0.06645	-0.04539	-0.04169		3.92	-0.02866	-0.13346	-0.51736	-0.04983	-0.28611	-0.33469	-0.12103	-0.08188	-0.05937	-0.05387		3.92	0.00535	0.02918	0.1712	0.00962	0.09727	0.09527	0.03307	0.01543	0.01398	0.01218		28.925	0.06357	0.14546	0.48873	0.06138	0.28989	0.32847	0.13468	0.08102	0.06383	0.05415		-1.075	0.9741
3.935	-0.02088	-0.10084	-0.32829	-0.04046	-0.17951	-0.23727	-0.08542	-0.06473	-0.04327	-0.04168		3.935	-0.0287	-0.13349	-0.51735	-0.04985	-0.28611	-0.33471	-0.12104	-0.08188	-0.05937	-0.05387		3.935	0.00782	0.03265	0.18906	0.00939	0.1066	0.09744	0.03562	0.01715	0.0161	0.01219		28.94	0.06421	0.1443	0.48737	0.06203	0.28842	0.32001	0.12602	0.08114	0.06335	0.05456		-1.06	0.98339
3.95	-0.02235	-0.09629	-0.32023	-0.03871	-0.17198	-0.22672	-0.07928	-0.0649	-0.04365	-0.03757		3.95	-0.02874	-0.13352	-0.51735	-0.04986	-0.28612	-0.33474	-0.12105	-0.08188	-0.05937	-0.05388		3.95	0.00639	0.03723	0.19712	0.01115	0.11414	0.10802	0.04177	0.01698	0.01572	0.01631		28.955	0.06235	0.14514	0.48862	0.06239	0.28936	0.33095	0.13437	0.08186	0.06298	0.05537		-1.045	0.9562
3.965	-0.02263	-0.09354	-0.30226	-0.03526	-0.16525	-0.22126	-0.07604	-0.06148	-0.04083	-0.03745		3.965	-0.02878	-0.13355	-0.51734	-0.04988	-0.28613	-0.33477	-0.12106	-0.08187	-0.05937	-0.05388		3.965	0.00615	0.04001	0.21508	0.01462	0.12088	0.11351	0.04502	0.02039	0.01854	0.01643		28.97	0.06398	0.14457	0.48727	0.06254	0.28769	0.3192	0.13022	0.08079	0.0629	0.05669		-1.03	0.98008
3.98	-0.0193	-0.0907	-0.28939	-0.0364	-0.15621	-0.20931	-0.0692	-0.06056	-0.04221	-0.03854		3.98	-0.02882	-0.13358	-0.51734	-0.04989	-0.28613	-0.33479	-0.12107	-0.08187	-0.05938	-0.05388		3.98	0.00952	0.04288	0.22795	0.01349	0.12992	0.12548	0.05187	0.02131	0.01717	0.01534		28.985	0.06352	0.14401	0.48611	0.0611	0.28732	0.31564	0.12917	0.08091	0.06212	0.0568		-1.015	0.97332
3.995	-0.01777	-0.08845	-0.27583	-0.03515	-0.15038	-0.20265	-0.07116	-0.06034	-0.04118	-0.03593		3.995	-0.02886	-0.1336	-0.51734	-0.04991	-0.28614	-0.33482	-0.12108	-0.08187	-0.05938	-0.05389		3.995	0.01109	0.04515	0.24151	0.01476	0.13576	0.13217	0.04992	0.02153	0.0182	0.01796		29	0.06226	0.14445	0.48736	0.06145	0.28595	0.31138	0.12411	0.08273	0.06205	0.05591		-1	0.95488
4.01	-0.01914	-0.0853	-0.27276	-0.034	-0.14505	-0.1981	-0.06792	-0.05972	-0.03806	-0.03661		4.01	-0.0289	-0.13363	-0.51733	-0.04992	-0.28614	-0.33485	-0.1211	-0.08186	-0.05938	-0.05389		4.01	0.00976	0.04833	0.24457	0.01592	0.14109	0.13675	0.05318	0.02214	0.02132	0.01728		29.015	0.06379	0.14368	0.48581	0.0611	0.28658	0.32363	0.12296	0.08126	0.06167	0.05653		-0.985	0.9773
4.025	-0.01862	-0.08376	-0.2562	-0.03245	-0.13992	-0.19415	-0.06448	-0.05719	-0.03834	-0.0339		4.025	-0.02893	-0.13366	-0.51733	-0.04994	-0.28615	-0.33487	-0.12111	-0.08186	-0.05939	-0.05389		4.025	0.01031	0.0499	0.26113	0.01749	0.14623	0.14072	0.05663	0.02467	0.02105	0.01999		29.03	0.06503	0.14412	0.48505	0.06026	0.28431	0.32247	0.12661	0.08178	0.06009	0.05504		-0.97	0.99535
4.04	-0.01859	-0.08181	-0.24883	-0.0315	-0.13518	-0.18449	-0.06405	-0.05597	-0.03702	-0.03409		4.04	-0.02897	-0.13369	-0.51732	-0.04995	-0.28615	-0.3349	-0.12112	-0.08185	-0.05939	-0.05389		4.04	0.01038	0.05188	0.26849	0.01845	0.15097	0.15041	0.05707	0.02588	0.02237	0.0198		29.045	0.06487	0.14376	0.4831	0.06081	0.28534	0.32021	0.12096	0.0809	0.06262	0.05625		-0.955	0.99296
4.055	-0.01846	-0.07776	-0.24007	-0.03095	-0.13235	-0.18404	-0.06151	-0.05645	-0.03689	-0.03457		4.055	-0.02901	-0.13372	-0.51732	-0.04997	-0.28616	-0.33493	-0.12113	-0.08185	-0.05939	-0.0539		4.055	0.01055	0.05596	0.27725	0.01902	0.15381	0.15089	0.05962	0.0254	0.0225	0.01933		29.06	0.0651	0.14419	0.48255	0.06117	0.28318	0.31935	0.1246	0.08063	0.06234	0.05467		-0.94	0.99641
4.07	-0.01574	-0.07572	-0.2277	-0.03149	-0.12902	-0.17688	-0.06527	-0.05613	-0.03647	-0.03356		4.07	-0.02905	-0.13375	-0.51731	-0.04999	-0.28617	-0.33495	-0.12114	-0.08185	-0.0594	-0.0539		4.07	0.01331	0.05803	0.28961	0.0185	0.15715	0.15807	0.05587	0.02572	0.02293	0.02034		29.075	0.06324	0.14313	0.48299	0.06072	0.28441	0.3176	0.13145	0.07965	0.06226	0.05588		-0.925	0.96922
4.085	-0.01591	-0.07217	-0.22243	-0.03014	-0.12249	-0.17613	-0.06303	-0.0537	-0.03525	-0.03315		4.085	-0.02909	-0.13378	-0.51731	-0.05	-0.28617	-0.33498	-0.12115	-0.08184	-0.0594	-0.0539		4.085	0.01318	0.06161	0.29488	0.01986	0.16368	0.15885	0.05812	0.02814	0.02415	0.02075		29.09	0.06497	0.14437	0.48314	0.06087	0.28294	0.31564	0.1299	0.07987	0.06479	0.05589		-0.91	0.99456
4.1	-0.01728	-0.07062	-0.21427	-0.03019	-0.12035	-0.17368	-0.05319	-0.05338	-0.03403	-0.03163		4.1	-0.02913	-0.13381	-0.5173	-0.05002	-0.28618	-0.33501	-0.12116	-0.08184	-0.0594	-0.05391		4.1	0.01185	0.06319	0.30303	0.01983	0.16583	0.16133	0.06797	0.02846	0.02537	0.02228		29.105	0.06461	0.1436	0.48129	0.05973	0.28337	0.31978	0.12864	0.0813	0.06171	0.05491		-0.895	0.98925
4.115	-0.01666	-0.06978	-0.2075	-0.02864	-0.11462	-0.17062	-0.05495	-0.05006	-0.0344	-0.03232		4.115	-0.02917	-0.13384	-0.5173	-0.05003	-0.28618	-0.33503	-0.12117	-0.08184	-0.0594	-0.05391		4.115	0.01251	0.06406	0.3098	0.02139	0.17156	0.16441	0.06622	0.03178	0.025	0.02159		29.12	0.06535	0.14334	0.48083	0.06028	0.2808	0.30912	0.12789	0.07932	0.06373	0.05622		-0.88	1
4.13	-0.01623	-0.06873	-0.19844	-0.02769	-0.11219	-0.15627	-0.05361	-0.04934	-0.03378	-0.0301		4.13	-0.02921	-0.13387	-0.51729	-0.05005	-0.28619	-0.33506	-0.12118	-0.08183	-0.05941	-0.05391		4.13	0.01298	0.06514	0.31885	0.02236	0.174	0.17879	0.06757	0.03249	0.02563	0.02381		29.135	0.06258	0.14398	0.47888	0.06034	0.28173	0.30977	0.12124	0.08174	0.06215	0.05453		-0.865	0.95967
4.145	-0.0145	-0.06508	-0.19367	-0.02644	-0.11026	-0.15132	-0.04957	-0.04932	-0.03276	-0.02989		4.145	-0.02924	-0.13389	-0.51729	-0.05006	-0.28619	-0.33509	-0.1212	-0.08183	-0.05941	-0.05391		4.145	0.01474	0.06881	0.32362	0.02362	0.17593	0.18377	0.07163	0.03251	0.02665	0.02402		29.15	0.06202	0.14261	0.47833	0.05929	0.28087	0.30241	0.12189	0.07937	0.06158	0.05284		-0.85	0.95144
4.16	-0.01547	-0.06404	-0.18891	-0.02638	-0.10612	-0.15496	-0.05223	-0.04959	-0.03204	-0.02988		4.16	-0.02928	-0.13392	-0.51728	-0.05008	-0.2862	-0.33511	-0.12121	-0.08183	-0.05941	-0.05392		4.16	0.01381	0.06988	0.32837	0.0237	0.18008	0.18015	0.06898	0.03224	0.02737	0.02404		29.165	0.06466	0.14335	0.47767	0.05924	0.2811	0.31145	0.11933	0.07959	0.0612	0.05566		-0.835	0.98992
4.175	-0.01525	-0.06209	-0.18374	-0.02703	-0.10319	-0.14401	-0.056	-0.04887	-0.03272	-0.02826		4.175	-0.02932	-0.13395	-0.51728	-0.05009	-0.2862	-0.33514	-0.12122	-0.08182	-0.05942	-0.05392		4.175	0.01407	0.07186	0.33354	0.02306	0.18301	0.19113	0.06522	0.03295	0.0267	0.02566		29.18	0.06339	0.14479	0.47692	0.0588	0.27893	0.30769	0.12358	0.07871	0.06212	0.05547		-0.82	0.97148
4.19	-0.01462	-0.06224	-0.17697	-0.02508	-0.09956	-0.14855	-0.05206	-0.04705	-0.03159	-0.02885		4.19	-0.02936	-0.13398	-0.51727	-0.05011	-0.28621	-0.33516	-0.12123	-0.08182	-0.05942	-0.05392		4.19	0.01474	0.07174	0.3403	0.02503	0.18665	0.18661	0.06917	0.03477	0.02783	0.02507		29.195	0.06383	0.14552	0.47717	0.05845	0.28116	0.31704	0.12973	0.07934	0.06185	0.05538		-0.805	0.97784
4.205	-0.01489	-0.0604	-0.16711	-0.02573	-0.09563	-0.1432	-0.05242	-0.04733	-0.03237	-0.02854		4.205	-0.0294	-0.13401	-0.51727	-0.05012	-0.28622	-0.33519	-0.12124	-0.08181	-0.05942	-0.05393		4.205	0.01451	0.07361	0.35016	0.02439	0.19059	0.19199	0.06882	0.03448	0.02705	0.02539		29.21	0.06327	0.14446	0.47541	0.05951	0.28099	0.31018	0.12458	0.08006	0.06047	0.0543		-0.79	0.96962
4.22	-0.01407	-0.05685	-0.16584	-0.02438	-0.09119	-0.14875	-0.05298	-0.04741	-0.03155	-0.02792		4.22	-0.02944	-0.13404	-0.51726	-0.05014	-0.28622	-0.33522	-0.12125	-0.08181	-0.05943	-0.05393		4.22	0.01537	0.07719	0.35142	0.02576	0.19503	0.18647	0.06827	0.0344	0.02788	0.02601		29.225	0.0634	0.1428	0.47426	0.05806	0.27992	0.31642	0.12822	0.07849	0.06099	0.05611		-0.775	0.97161
4.235	-0.01364	-0.0571	-0.16008	-0.02453	-0.09286	-0.14619	-0.05054	-0.04628	-0.03133	-0.02821		4.235	-0.02948	-0.13407	-0.51726	-0.05015	-0.28623	-0.33524	-0.12126	-0.08181	-0.05943	-0.05393		4.235	0.01584	0.07697	0.35718	0.02562	0.19337	0.18905	0.07072	0.03553	0.0281	0.02572		29.24	0.06344	0.14403	0.47281	0.05801	0.27865	0.31316	0.12827	0.07741	0.06142	0.05592		-0.76	0.97214
4.25	-0.01271	-0.05606	-0.15431	-0.02327	-0.09223	-0.14654	-0.0392	-0.04446	-0.0297	-0.0288		4.25	-0.02951	-0.1341	-0.51726	-0.05017	-0.28623	-0.33527	-0.12127	-0.0818	-0.05943	-0.05394		4.25	0.0168	0.07804	0.36295	0.0269	0.194	0.18873	0.08207	0.03734	0.02973	0.02514		29.255	0.06457	0.14337	0.47365	0.05877	0.27869	0.31831	0.12422	0.07883	0.06104	0.05454		-0.745	0.98872
4.265	-0.01308	-0.05421	-0.15355	-0.02282	-0.0877	-0.13528	-0.04536	-0.04624	-0.02918	-0.02668		4.265	-0.02955	-0.13412	-0.51725	-0.05019	-0.28624	-0.3353	-0.12128	-0.0818	-0.05943	-0.05394		4.265	0.01647	0.07991	0.3637	0.02737	0.19854	0.20002	0.07592	0.03556	0.03025	0.02726		29.27	0.06351	0.14341	0.4704	0.05862	0.27852	0.30335	0.11756	0.07836	0.06136	0.05485		-0.73	0.9732
4.28	-0.01396	-0.05256	-0.14858	-0.02237	-0.08556	-0.13633	-0.03692	-0.04552	-0.02976	-0.02607		4.28	-0.02959	-0.13415	-0.51725	-0.0502	-0.28624	-0.33532	-0.1213	-0.0818	-0.05944	-0.05394		4.28	0.01563	0.08159	0.36867	0.02783	0.20068	0.19899	0.08438	0.03628	0.02968	0.02787		29.285	0.06385	0.14394	0.47285	0.06097	0.27745	0.30689	0.12141	0.07848	0.06159	0.05426		-0.715	0.9781
4.295	-0.01223	-0.05122	-0.14792	-0.02192	-0.08413	-0.13078	-0.04418	-0.04379	-0.03064	-0.02605		4.295	-0.02963	-0.13418	-0.51724	-0.05022	-0.28625	-0.33535	-0.12131	-0.08179	-0.05944	-0.05394		4.295	0.0174	0.08296	0.36932	0.0283	0.20212	0.20457	0.07713	0.038	0.0288	0.02789		29.3	0.06368	0.14388	0.47239	0.05873	0.27748	0.31423	0.12386	0.0777	0.06191	0.05538		-0.7	0.97571
4.31	-0.0119	-0.05127	-0.14105	-0.02137	-0.0804	-0.13692	-0.04645	-0.04317	-0.02851	-0.02724		4.31	-0.02967	-0.13421	-0.51724	-0.05023	-0.28625	-0.33537	-0.12132	-0.08179	-0.05944	-0.05395		4.31	0.01777	0.08294	0.37619	0.02886	0.20585	0.19845	0.07487	0.03862	0.03093	0.02671		29.315	0.06282	0.14342	0.47174	0.05858	0.27571	0.30988	0.12431	0.07873	0.06163	0.05349		-0.685	0.96311
4.325	-0.01348	-0.04972	-0.13608	-0.02232	-0.07987	-0.12997	-0.04641	-0.04295	-0.02909	-0.02793		4.325	-0.02971	-0.13424	-0.51723	-0.05025	-0.28626	-0.3354	-0.12133	-0.08179	-0.05945	-0.05395		4.325	0.01623	0.08452	0.38115	0.02793	0.20639	0.20543	0.07492	0.03884	0.03036	0.02602		29.33	0.06276	0.14265	0.47089	0.05854	0.27704	0.31282	0.12735	0.07725	0.06165	0.0556		-0.67	0.96218
4.34	-0.01325	-0.04828	-0.13342	-0.02136	-0.07914	-0.13111	-0.04267	-0.04043	-0.02787	-0.02541		4.34	-0.02975	-0.13427	-0.51723	-0.05026	-0.28627	-0.33543	-0.12134	-0.08178	-0.05945	-0.05395		4.34	0.0165	0.08599	0.38381	0.0289	0.20713	0.20432	0.07867	0.04135	0.03158	0.02854		29.345	0.06449	0.14319	0.46833	0.06199	0.27548	0.31366	0.1227	0.07887	0.06048	0.05361		-0.655	0.98752
4.355	-0.01162	-0.04703	-0.13045	-0.02121	-0.0765	-0.12316	-0.03693	-0.04121	-0.02695	-0.0246		4.355	-0.02978	-0.1343	-0.51722	-0.05028	-0.28627	-0.33545	-0.12135	-0.08178	-0.05945	-0.05396		4.355	0.01816	0.08727	0.38677	0.02907	0.20977	0.21229	0.08442	0.04057	0.0325	0.02936		29.36	0.06453	0.14333	0.46558	0.06004	0.27481	0.3189	0.12865	0.0785	0.0607	0.05623		-0.64	0.98805
4.37	-0.0127	-0.04678	-0.12949	-0.01946	-0.07267	-0.13151	-0.03419	-0.04288	-0.02683	-0.02559		4.37	-0.02982	-0.13432	-0.51722	-0.05029	-0.28628	-0.33548	-0.12136	-0.08178	-0.05945	-0.05396		4.37	0.01712	0.08754	0.38773	0.03083	0.21361	0.20397	0.08717	0.0389	0.03262	0.02837		29.375	0.06426	0.14296	0.46793	0.0569	0.27344	0.31084	0.1217	0.07792	0.06152	0.05414		-0.625	0.98419
4.385	-0.00917	-0.04424	-0.12702	-0.01971	-0.07054	-0.12225	-0.04235	-0.04036	-0.0286	-0.02417		4.385	-0.02986	-0.13435	-0.51721	-0.05031	-0.28628	-0.3355	-0.12137	-0.08177	-0.05946	-0.05396		4.385	0.02069	0.09011	0.39019	0.0306	0.21574	0.21325	0.07902	0.04141	0.03086	0.02979		29.39	0.0636	0.1422	0.46517	0.06025	0.27277	0.31129	0.12544	0.07844	0.06075	0.05445		-0.61	0.97451
4.4	-0.01084	-0.04399	-0.12076	-0.01846	-0.06901	-0.1118	-0.03651	-0.03894	-0.02638	-0.02286		4.4	-0.0299	-0.13438	-0.51721	-0.05032	-0.28629	-0.33553	-0.12138	-0.08177	-0.05946	-0.05396		4.4	0.01906	0.09039	0.39645	0.03186	0.21728	0.22373	0.08487	0.04283	0.03308	0.0311		29.405	0.06454	0.14234	0.46712	0.05791	0.2737	0.30593	0.11929	0.07677	0.05947	0.05347		-0.595	0.98817
4.415	-0.01151	-0.04214	-0.12209	-0.01931	-0.06827	-0.12175	-0.03617	-0.03882	-0.02586	-0.02485		4.415	-0.02994	-0.13441	-0.5172	-0.05034	-0.28629	-0.33556	-0.1214	-0.08177	-0.05946	-0.05397		4.415	0.01843	0.09227	0.39511	0.03103	0.21802	0.21381	0.08523	0.04295	0.0336	0.02912		29.42	0.06307	0.14267	0.46407	0.05796	0.27363	0.31267	0.12254	0.07809	0.06079	0.05498		-0.58	0.96681
4.43	-0.00979	-0.0422	-0.11742	-0.02005	-0.06764	-0.11729	-0.03584	-0.039	-0.02564	-0.02343		4.43	-0.02998	-0.13444	-0.5172	-0.05035	-0.2863	-0.33558	-0.12141	-0.08176	-0.05947	-0.05397		4.43	0.02019	0.09224	0.39978	0.0303	0.21866	0.21829	0.08557	0.04276	0.03383	0.03054		29.435	0.06401	0.14081	0.46471	0.05801	0.27316	0.31381	0.11838	0.07681	0.06052	0.05469		-0.565	0.98047
4.445	-0.01036	-0.04165	-0.11466	-0.0183	-0.06821	-0.10254	-0.0314	-0.03917	-0.02541	-0.02352		4.445	-0.03001	-0.13447	-0.51719	-0.05037	-0.2863	-0.33561	-0.12142	-0.08176	-0.05947	-0.05397		4.445	0.01965	0.09282	0.40253	0.03207	0.21809	0.23307	0.09002	0.04259	0.03406	0.03045		29.45	0.06245	0.14195	0.46416	0.05877	0.2733	0.30885	0.11943	0.07554	0.05854	0.05551		-0.55	0.95764
4.46	-0.01203	-0.0404	-0.11169	-0.01905	-0.06598	-0.10988	-0.04706	-0.03805	-0.02399	-0.02401		4.46	-0.03005	-0.13449	-0.51719	-0.05038	-0.28631	-0.33563	-0.12143	-0.08176	-0.05947	-0.05398		4.46	0.01802	0.09409	0.4055	0.03133	0.22033	0.22575	0.07437	0.04371	0.03548	0.02997		29.465	0.06468	0.14188	0.46221	0.05722	0.27313	0.3152	0.12218	0.07526	0.05976	0.05352		-0.535	0.99028
4.475	-0.00971	-0.04006	-0.10993	-0.018	-0.06394	-0.10803	-0.02992	-0.03753	-0.02687	-0.02439		4.475	-0.03009	-0.13452	-0.51718	-0.0504	-0.28632	-0.33566	-0.12144	-0.08175	-0.05948	-0.05398		4.475	0.02038	0.09446	0.40725	0.0324	0.22238	0.22763	0.09152	0.04422	0.03261	0.02959		29.48	0.06412	0.14292	0.46245	0.05707	0.27226	0.30944	0.12123	0.07538	0.05919	0.05403		-0.52	0.98205
4.49	-0.00998	-0.03951	-0.10756	-0.01735	-0.06371	-0.11078	-0.03048	-0.03581	-0.02465	-0.02288		4.49	-0.03013	-0.13455	-0.51718	-0.05041	-0.28632	-0.33569	-0.12145	-0.08175	-0.05948	-0.05398		4.49	0.02015	0.09504	0.40962	0.03306	0.22261	0.22491	0.09097	0.04594	0.03483	0.0311		29.495	0.06315	0.14285	0.463	0.05743	0.27169	0.30708	0.12177	0.07601	0.05871	0.05505		-0.505	0.96798
4.505	-0.01095	-0.03846	-0.1069	-0.01859	-0.06278	-0.09902	-0.03054	-0.03708	-0.02503	-0.02276		4.505	-0.03017	-0.13458	-0.51717	-0.05043	-0.28633	-0.33571	-0.12146	-0.08175	-0.05948	-0.05398		4.505	0.01922	0.09612	0.41027	0.03184	0.22355	0.23669	0.09092	0.04467	0.03445	0.03122		29.51	0.06239	0.14119	0.45984	0.05758	0.27032	0.30372	0.12512	0.07693	0.05953	0.05486		-0.49	0.95683
4.52	-0.00983	-0.03752	-0.10203	-0.01834	-0.06095	-0.09347	-0.0264	-0.03556	-0.0251	-0.02225		4.52	-0.03021	-0.13461	-0.51717	-0.05045	-0.28633	-0.33574	-0.12147	-0.08174	-0.05948	-0.05399		4.52	0.02038	0.09709	0.41514	0.03211	0.22538	0.24227	0.09507	0.04618	0.03438	0.03174		29.525	0.06323	0.14163	0.46159	0.05784	0.27015	0.30486	0.12197	0.07535	0.06225	0.05527		-0.475	0.96903
4.535	-0.0103	-0.03717	-0.10156	-0.01599	-0.05881	-0.09151	-0.03156	-0.03514	-0.02498	-0.01974		4.535	-0.03024	-0.13464	-0.51716	-0.05046	-0.28634	-0.33576	-0.12149	-0.08174	-0.05949	-0.05399		4.535	0.01994	0.09747	0.4156	0.03447	0.22753	0.24425	0.08993	0.0466	0.03451	0.03425		29.54	0.06176	0.14216	0.46014	0.05839	0.27119	0.30161	0.11451	0.07818	0.05968	0.05469		-0.46	0.94767
4.55	-0.00947	-0.03632	-0.0985	-0.01584	-0.05938	-0.09246	-0.02532	-0.03402	-0.02536	-0.02082		4.55	-0.03028	-0.13466	-0.51716	-0.05048	-0.28634	-0.33579	-0.1215	-0.08173	-0.05949	-0.05399		4.55	0.02081	0.09834	0.41866	0.03464	0.22696	0.24333	0.09618	0.04771	0.03413	0.03317		29.555	0.0621	0.1409	0.45718	0.05844	0.26822	0.30955	0.11846	0.0751	0.0594	0.0552		-0.445	0.95257
4.565	-0.00884	-0.03558	-0.09823	-0.01699	-0.05805	-0.10191	-0.02729	-0.0355	-0.02284	-0.02101		4.565	-0.03032	-0.13469	-0.51715	-0.05049	-0.28635	-0.33581	-0.12151	-0.08173	-0.05949	-0.054		4.565	0.02148	0.09911	0.41892	0.0335	0.2283	0.2339	0.09422	0.04623	0.03665	0.03299		29.57	0.06293	0.14024	0.45923	0.0589	0.26915	0.31049	0.12151	0.07593	0.06062	0.05531		-0.43	0.96477
4.58	-0.00792	-0.03493	-0.09707	-0.01754	-0.05572	-0.09595	-0.03395	-0.03707	-0.02321	-0.0213		4.58	-0.03036	-0.13472	-0.51715	-0.05051	-0.28635	-0.33584	-0.12152	-0.08173	-0.0595	-0.054		4.58	0.02244	0.09979	0.42008	0.03297	0.23063	0.23989	0.08757	0.04466	0.03629	0.0327		29.585	0.06047	0.14117	0.45888	0.05775	0.26948	0.30243	0.11146	0.07715	0.05965	0.05412		-0.415	0.92881
4.595	-0.01029	-0.03548	-0.0938	-0.01658	-0.05468	-0.0881	-0.03411	-0.03435	-0.02309	-0.02208		4.595	-0.0304	-0.13475	-0.51714	-0.05052	-0.28636	-0.33587	-0.12153	-0.08172	-0.0595	-0.054		4.595	0.02011	0.09927	0.42334	0.03394	0.23168	0.24777	0.08742	0.04737	0.03641	0.03192		29.6	0.06361	0.14101	0.45862	0.0587	0.26931	0.31097	0.1178	0.07477	0.05807	0.05524		-0.4	0.97458
4.61	-0.01056	-0.03534	-0.09094	-0.01503	-0.05495	-0.09034	-0.02717	-0.03453	-0.02317	-0.02257		4.61	-0.03043	-0.13478	-0.51714	-0.05054	-0.28637	-0.33589	-0.12154	-0.08172	-0.0595	-0.054		4.61	0.01987	0.09944	0.4262	0.03551	0.23142	0.24555	0.09437	0.04719	0.03633	0.03143		29.615	0.06234	0.14134	0.45617	0.05816	0.27034	0.30292	0.11855	0.0754	0.06009	0.05355		-0.385	0.95613
4.625	-0.01004	-0.03349	-0.08907	-0.01508	-0.05422	-0.09659	-0.02203	-0.03261	-0.02375	-0.02086		4.625	-0.03047	-0.1348	-0.51713	-0.05055	-0.28637	-0.33592	-0.12155	-0.08172	-0.0595	-0.05401		4.625	0.02043	0.10131	0.42806	0.03547	0.23215	0.23933	0.09952	0.04911	0.03575	0.03315		29.63	0.06228	0.13958	0.45522	0.05811	0.26927	0.30376	0.1232	0.07662	0.05902	0.05426		-0.37	0.9552
4.64	-0.00911	-0.03384	-0.086	-0.01403	-0.05199	-0.09584	-0.02699	-0.03209	-0.02312	-0.01994		4.64	-0.03051	-0.13483	-0.51713	-0.05057	-0.28638	-0.33594	-0.12156	-0.08171	-0.05951	-0.05401		4.64	0.0214	0.10099	0.43113	0.03654	0.23439	0.2401	0.09457	0.04962	0.03639	0.03407		29.645	0.06151	0.14032	0.45476	0.05897	0.26701	0.3031	0.12294	0.07634	0.05844	0.05478		-0.355	0.94405
4.655	-0.00928	-0.0318	-0.08634	-0.01478	-0.05325	-0.08568	-0.02405	-0.03206	-0.0218	-0.02073		4.655	-0.03055	-0.13486	-0.51712	-0.05058	-0.28638	-0.33597	-0.12157	-0.08171	-0.05951	-0.05401		4.655	0.02127	0.10306	0.43078	0.0358	0.23313	0.25029	0.09752	0.04965	0.03771	0.03328		29.66	0.06255	0.14065	0.45431	0.05822	0.26574	0.29754	0.11669	0.07547	0.05896	0.05409		-0.34	0.95917
4.67	-0.01076	-0.03225	-0.08417	-0.01353	-0.05222	-0.07923	-0.02431	-0.03314	-0.02208	-0.01942		4.67	-0.03059	-0.13489	-0.51712	-0.0506	-0.28639	-0.33599	-0.12159	-0.08171	-0.05951	-0.05402		4.67	0.01983	0.10264	0.43295	0.03707	0.23417	0.25676	0.09728	0.04857	0.03743	0.0346		29.675	0.06189	0.14119	0.45486	0.05667	0.26617	0.30558	0.12034	0.07629	0.05949	0.0542		-0.325	0.94947
4.685	-0.00923	-0.0312	-0.08301	-0.01267	-0.05039	-0.07578	-0.02657	-0.03122	-0.02216	-0.0212		4.685	-0.03062	-0.13491	-0.51711	-0.05061	-0.28639	-0.33602	-0.1216	-0.0817	-0.05952	-0.05402		4.685	0.02139	0.10371	0.4341	0.03794	0.236	0.26024	0.09503	0.05048	0.03736	0.03282		29.69	0.06262	0.14183	0.454	0.05763	0.2641	0.30063	0.11739	0.07611	0.05991	0.05332		-0.31	0.96021
4.7	-0.0107	-0.03016	-0.08254	-0.01282	-0.05146	-0.07862	-0.02324	-0.0329	-0.02154	-0.02009		4.7	-0.03066	-0.13494	-0.51711	-0.05063	-0.2864	-0.33605	-0.12161	-0.0817	-0.05952	-0.05402		4.7	0.01996	0.10478	0.43457	0.03781	0.23494	0.25743	0.09837	0.0488	0.03798	0.03393		29.705	0.06326	0.14086	0.45495	0.05798	0.26633	0.30267	0.11943	0.07484	0.05793	0.05623		-0.295	0.96949
4.715	-0.00707	-0.03051	-0.07828	-0.01197	-0.05053	-0.08177	-0.0194	-0.03017	-0.02131	-0.01877		4.715	-0.0307	-0.13497	-0.5171	-0.05064	-0.2864	-0.33607	-0.12162	-0.0817	-0.05952	-0.05402		4.715	0.02363	0.10446	0.43882	0.03867	0.23587	0.2543	0.10222	0.05153	0.03821	0.03525		29.72	0.06079	0.14	0.4519	0.05893	0.26536	0.30721	0.11678	0.07686	0.05795	0.05454		-0.28	0.93353
4.73	-0.00855	-0.03086	-0.08201	-0.01272	-0.04809	-0.07801	-0.02286	-0.03095	-0.02089	-0.01856		4.73	-0.03074	-0.135	-0.5171	-0.05066	-0.28641	-0.3361	-0.12163	-0.08169	-0.05953	-0.05403		4.73	0.02219	0.10414	0.43509	0.03794	0.23832	0.25809	0.09877	0.05074	0.03864	0.03547		29.735	0.06253	0.14063	0.45314	0.05849	0.26529	0.29795	0.11753	0.07698	0.05888	0.05395		-0.265	0.95887
4.745	-0.00852	-0.02882	-0.07894	-0.01377	-0.04746	-0.07746	-0.02912	-0.03053	-0.02087	-0.01915		4.745	-0.03078	-0.13503	-0.51709	-0.05067	-0.28641	-0.33612	-0.12164	-0.08169	-0.05953	-0.05403		4.745	0.02226	0.10621	0.43815	0.0369	0.23895	0.25866	0.09252	0.05116	0.03866	0.03488		29.75	0.06166	0.14047	0.45329	0.05834	0.26483	0.30559	0.11867	0.07361	0.0584	0.05577		-0.25	0.94625
4.76	-0.00829	-0.03017	-0.07708	-0.01332	-0.04523	-0.08461	-0.02788	-0.02931	-0.01975	-0.01963		4.76	-0.03081	-0.13505	-0.51709	-0.05069	-0.28642	-0.33615	-0.12165	-0.08169	-0.05953	-0.05403		4.76	0.02252	0.10488	0.44001	0.03737	0.24119	0.25154	0.09377	0.05238	0.03978	0.0344		29.765	0.062	0.13931	0.45053	0.0587	0.26416	0.29293	0.11962	0.07553	0.05912	0.05438		-0.235	0.95116
4.775	-0.00667	-0.03032	-0.07431	-0.01336	-0.0473	-0.08155	-0.01734	-0.03159	-0.01982	-0.01862		4.775	-0.03085	-0.13508	-0.51708	-0.0507	-0.28643	-0.33617	-0.12166	-0.08168	-0.05953	-0.05404		4.775	0.02418	0.10476	0.44277	0.03734	0.23913	0.25462	0.10432	0.05009	0.03971	0.03542		29.78	0.06184	0.14024	0.45068	0.05715	0.26259	0.29618	0.11997	0.07545	0.05895	0.05379		-0.22	0.94876
4.79	-0.00684	-0.02748	-0.07115	-0.01261	-0.04586	-0.0751	-0.0221	-0.03006	-0.0217	-0.01931		4.79	-0.03089	-0.13511	-0.51708	-0.05072	-0.28643	-0.3362	-0.12168	-0.08168	-0.05954	-0.05404		4.79	0.02405	0.10763	0.44593	0.03811	0.24057	0.2611	0.09958	0.05162	0.03784	0.03473		29.795	0.06207	0.13888	0.44903	0.0561	0.26272	0.28302	0.11882	0.07458	0.05827	0.05401		-0.205	0.9522
4.805	-0.00761	-0.02793	-0.07308	-0.01246	-0.04563	-0.08074	-0.02036	-0.03004	-0.02018	-0.01849		4.805	-0.03093	-0.13514	-0.51707	-0.05073	-0.28644	-0.33622	-0.12169	-0.08168	-0.05954	-0.05404		4.805	0.02332	0.10721	0.44399	0.03827	0.24081	0.25548	0.10133	0.05164	0.03936	0.03555		29.81	0.06141	0.13961	0.44617	0.05736	0.26235	0.29476	0.11366	0.0733	0.05729	0.05312		-0.19	0.94251
4.82	-0.00829	-0.02648	-0.07352	-0.01221	-0.0442	-0.07379	-0.01842	-0.03032	-0.02016	-0.01778		4.82	-0.03096	-0.13516	-0.51706	-0.05075	-0.28644	-0.33625	-0.1217	-0.08167	-0.05954	-0.05404		4.82	0.02267	0.10868	0.44354	0.03854	0.24224	0.26246	0.10328	0.05135	0.03938	0.03626		29.825	0.06184	0.14045	0.44592	0.05721	0.26228	0.2814	0.11421	0.07312	0.05772	0.05303		-0.175	0.94887
4.835	-0.00606	-0.02704	-0.07155	-0.01226	-0.04367	-0.07574	-0.01769	-0.0285	-0.01903	-0.01997		4.835	-0.031	-0.13519	-0.51706	-0.05076	-0.28645	-0.33627	-0.12171	-0.08167	-0.05955	-0.05405		4.835	0.02494	0.10815	0.44551	0.0385	0.24278	0.26053	0.10402	0.05317	0.04052	0.03408		29.84	0.06208	0.14079	0.44737	0.05736	0.26121	0.28904	0.11896	0.07335	0.05804	0.05265		-0.16	0.95231
4.85	-0.00753	-0.02479	-0.06939	-0.01311	-0.04433	-0.07778	-0.02205	-0.02778	-0.02091	-0.02075		4.85	-0.03104	-0.13522	-0.51705	-0.05078	-0.28645	-0.3363	-0.12172	-0.08167	-0.05955	-0.05405		4.85	0.02351	0.11043	0.44766	0.03767	0.24212	0.25852	0.09967	0.05389	0.03864	0.0333		29.855	0.06152	0.14012	0.44781	0.05732	0.26085	0.29168	0.1164	0.07377	0.05776	0.05406		-0.145	0.94407
4.865	-0.0065	-0.02624	-0.06752	-0.01155	-0.0419	-0.07213	-0.02241	-0.02875	-0.01979	-0.01794		4.865	-0.03108	-0.13525	-0.51705	-0.05079	-0.28646	-0.33632	-0.12173	-0.08166	-0.05955	-0.05405		4.865	0.02458	0.10901	0.44953	0.03924	0.24456	0.26419	0.09932	0.05291	0.03976	0.03611		29.87	0.06255	0.13996	0.44636	0.05777	0.26038	0.28742	0.11485	0.07329	0.05808	0.05277		-0.13	0.95919
4.88	-0.00648	-0.0251	-0.06745	-0.0103	-0.04357	-0.07467	-0.02387	-0.02853	-0.02017	-0.01923		4.88	-0.03112	-0.13527	-0.51704	-0.05081	-0.28646	-0.33635	-0.12174	-0.08166	-0.05955	-0.05406		4.88	0.02464	0.11017	0.44959	0.04051	0.24289	0.26168	0.09787	0.05313	0.03938	0.03483		29.885	0.06239	0.13909	0.44331	0.05762	0.26161	0.29427	0.116	0.07292	0.05711	0.05529		-0.115	0.95679
4.895	-0.00705	-0.02595	-0.06269	-0.01205	-0.04214	-0.06892	-0.03123	-0.02691	-0.01905	-0.01911		4.895	-0.03115	-0.1353	-0.51704	-0.05082	-0.28647	-0.33637	-0.12175	-0.08166	-0.05956	-0.05406		4.895	0.0241	0.10935	0.45435	0.03877	0.24433	0.26745	0.09052	0.05475	0.04051	0.03495		29.9	0.06162	0.13883	0.44445	0.05788	0.26144	0.28651	0.11925	0.07254	0.05783	0.0548		-0.1	0.94564
4.91	-0.00642	-0.0238	-0.06342	-0.0122	-0.0414	-0.07447	-0.01609	-0.02609	-0.02012	-0.0181		4.91	-0.03119	-0.13533	-0.51703	-0.05084	-0.28647	-0.3364	-0.12176	-0.08166	-0.05956	-0.05406		4.91	0.02477	0.11153	0.45361	0.03864	0.24507	0.26193	0.10567	0.05557	0.03944	0.03596		29.915	0.06256	0.13917	0.4431	0.05693	0.26007	0.29265	0.11449	0.07187	0.05765	0.05491		-0.085	0.95929
4.925	-0.0066	-0.02336	-0.06116	-0.01045	-0.04027	-0.06811	-0.01665	-0.02786	-0.0195	-0.01998		4.925	-0.03123	-0.13535	-0.51703	-0.05085	-0.28648	-0.33643	-0.12178	-0.08165	-0.05956	-0.05406		4.925	0.02463	0.11199	0.45587	0.0404	0.24621	0.26832	0.10513	0.05379	0.04006	0.03408		29.93	0.06149	0.1389	0.44324	0.05669	0.2604	0.29259	0.11714	0.07099	0.05718	0.05202		-0.07	0.94376
4.94	-0.00747	-0.02491	-0.06239	-0.012	-0.03834	-0.05866	-0.01871	-0.02734	-0.01928	-0.01927		4.94	-0.03127	-0.13538	-0.51702	-0.05087	-0.28648	-0.33645	-0.12179	-0.08165	-0.05957	-0.05407		4.94	0.0238	0.11047	0.45463	0.03887	0.24814	0.27779	0.10308	0.05431	0.04029	0.0348		29.945	0.06203	0.13984	0.44279	0.05704	0.25943	0.29893	0.11589	0.07181	0.0568	0.05514		-0.055	0.95158
4.955	-0.00654	-0.02116	-0.06053	-0.01174	-0.03941	-0.07131	-0.01687	-0.02702	-0.01836	-0.01806		4.955	-0.0313	-0.13541	-0.51702	-0.05088	-0.28649	-0.33648	-0.1218	-0.08165	-0.05957	-0.05407		4.955	0.02476	0.11425	0.45649	0.03914	0.24708	0.26517	0.10493	0.05463	0.04121	0.03601		29.96	0.06077	0.13887	0.44244	0.05639	0.25797	0.29397	0.11233	0.07264	0.05672	0.05245		-0.04	0.93313
4.97	-0.00692	-0.02272	-0.05946	-0.01169	-0.03757	-0.06285	-0.02044	-0.0271	-0.01983	-0.01954		4.97	-0.03134	-0.13544	-0.51701	-0.0509	-0.2865	-0.3365	-0.12181	-0.08164	-0.05957	-0.05407		4.97	0.02442	0.11272	0.45755	0.03921	0.24893	0.27365	0.10137	0.05454	0.03974	0.03453		29.975	0.0609	0.13901	0.44148	0.05565	0.2593	0.28931	0.11188	0.07216	0.05655	0.05326		-0.025	0.93511
4.985	-0.00599	-0.02287	-0.06039	-0.01154	-0.03894	-0.0635	-0.0194	-0.02628	-0.01901	-0.01853		4.985	-0.03138	-0.13546	-0.51701	-0.05091	-0.2865	-0.33653	-0.12182	-0.08164	-0.05958	-0.05408		4.985	0.02539	0.11259	0.45662	0.03937	0.24756	0.27303	0.10242	0.05536	0.04057	0.03555		29.99	0.05974	0.13965	0.43933	0.0573	0.25843	0.29176	0.11043	0.07108	0.05637	0.05388		-0.01	0.91811
5	-0.00686	-0.02132	-0.05803	-0.01069	-0.03771	-0.05934	-0.02016	-0.02505	-0.01879	-0.01802		5	-0.03142	-0.13549	-0.517	-0.05093	-0.28651	-0.33655	-0.12183	-0.08164	-0.05958	-0.05408		5	0.02456	0.11417	0.45897	0.04024	0.2488	0.27721	0.10167	0.05659	0.04079	0.03606		30.005	0.06017	0.13688	0.43988	0.05705	0.25936	0.2932	0.11087	0.07171	0.05659	0.05459		0.005	0.92447
5.015	-0.00773	-0.02208	-0.05766	-0.01124	-0.03688	-0.06349	-0.02722	-0.02633	-0.01837	-0.0188		5.015	-0.03145	-0.13552	-0.517	-0.05094	-0.28651	-0.33658	-0.12184	-0.08163	-0.05958	-0.05408		5.015	0.02372	0.11344	0.45934	0.0397	0.24963	0.27309	0.09462	0.0553	0.04121	0.03528		30.02	0.06011	0.13822	0.44052	0.05381	0.25799	0.28984	0.11052	0.07193	0.05731	0.0538		0.02	0.92353
5.03	-0.00631	-0.02193	-0.0564	-0.01059	-0.03444	-0.05484	-0.02348	-0.02571	-0.01875	-0.01679		5.03	-0.03149	-0.13554	-0.51699	-0.05096	-0.28652	-0.3366	-0.12185	-0.08163	-0.05958	-0.05408		5.03	0.02518	0.11361	0.46059	0.04037	0.25208	0.28176	0.09837	0.05592	0.04083	0.03729		30.035	0.06064	0.13845	0.43797	0.05626	0.25702	0.28388	0.11247	0.07205	0.05624	0.05252		0.035	0.93135
5.045	-0.00588	-0.02168	-0.05723	-0.00843	-0.03501	-0.06278	-0.01574	-0.02629	-0.01772	-0.01728		5.045	-0.03153	-0.13557	-0.51699	-0.05097	-0.28652	-0.33663	-0.12187	-0.08163	-0.05959	-0.05409		5.045	0.02565	0.11389	0.45976	0.04254	0.25151	0.27385	0.10613	0.05534	0.04187	0.03681		30.05	0.06078	0.13749	0.43621	0.05551	0.25705	0.29362	0.10952	0.07218	0.05546	0.05313		0.05	0.93333
5.06	-0.00475	-0.02054	-0.05487	-0.00908	-0.03558	-0.05173	-0.0164	-0.02427	-0.0187	-0.01576		5.06	-0.03157	-0.1356	-0.51698	-0.05099	-0.28653	-0.33665	-0.12188	-0.08162	-0.05959	-0.05409		5.06	0.02682	0.11506	0.46211	0.04191	0.25095	0.28492	0.10548	0.05735	0.04089	0.03833		30.065	0.06041	0.13853	0.43576	0.05697	0.25729	0.29696	0.11226	0.0728	0.05528	0.05364		0.065	0.92801
5.075	-0.00543	-0.02029	-0.0545	-0.00813	-0.03425	-0.05927	-0.01696	-0.02514	-0.01908	-0.01735		5.075	-0.0316	-0.13563	-0.51697	-0.051	-0.28653	-0.33668	-0.12189	-0.08162	-0.05959	-0.05409		5.075	0.02617	0.11534	0.46247	0.04287	0.25228	0.27741	0.10493	0.05648	0.04051	0.03674		30.08	0.05835	0.13706	0.43521	0.05632	0.25622	0.2849	0.11521	0.07032	0.05581	0.05335		0.08	0.89788
5.09	-0.0055	-0.01954	-0.05353	-0.01118	-0.03522	-0.05892	-0.01673	-0.02472	-0.01866	-0.01663		5.09	-0.03164	-0.13565	-0.51697	-0.05102	-0.28654	-0.3367	-0.1219	-0.08162	-0.0596	-0.0541		5.09	0.02614	0.11611	0.46344	0.03984	0.25132	0.27778	0.10517	0.0569	0.04094	0.03747		30.095	0.05749	0.139	0.43465	0.05657	0.25625	0.29614	0.10546	0.06995	0.05683	0.05357		0.095	0.88526
5.105	-0.00577	-0.0205	-0.05237	-0.00993	-0.03408	-0.05217	-0.01629	-0.0259	-0.01883	-0.01752		5.105	-0.03168	-0.13568	-0.51696	-0.05103	-0.28654	-0.33673	-0.12191	-0.08161	-0.0596	-0.0541		5.105	0.02591	0.11518	0.46459	0.0411	0.25246	0.28456	0.10562	0.05571	0.04077	0.03658		30.11	0.05992	0.13653	0.4348	0.05593	0.25758	0.29569	0.1086	0.07117	0.05585	0.05288		0.11	0.92081
5.12	-0.00635	-0.01945	-0.0519	-0.00917	-0.03475	-0.05571	-0.01795	-0.02638	-0.01681	-0.01581		5.12	-0.03172	-0.13571	-0.51696	-0.05105	-0.28655	-0.33675	-0.12192	-0.08161	-0.0596	-0.0541		5.12	0.02537	0.11626	0.46506	0.04188	0.2518	0.28104	0.10397	0.05523	0.04279	0.03829		30.125	0.05976	0.13667	0.43345	0.05628	0.25451	0.29413	0.09635	0.07109	0.05678	0.05219		0.125	0.91841
5.135	-0.00652	-0.0182	-0.05144	-0.00962	-0.03402	-0.06076	-0.01791	-0.02615	-0.01949	-0.01669		5.135	-0.03175	-0.13573	-0.51695	-0.05106	-0.28655	-0.33677	-0.12193	-0.08161	-0.0596	-0.0541		5.135	0.02523	0.11753	0.46551	0.04144	0.25253	0.27601	0.10402	0.05546	0.04011	0.03741		30.14	0.06069	0.1382	0.43569	0.05593	0.25494	0.28907	0.1083	0.06992	0.0554	0.05241		0.14	0.93206
5.15	-0.00579	-0.01876	-0.05007	-0.00957	-0.03329	-0.0662	-0.01187	-0.02553	-0.01907	-0.01598		5.15	-0.03179	-0.13576	-0.51695	-0.05108	-0.28656	-0.3368	-0.12194	-0.0816	-0.05961	-0.05411		5.15	0.026	0.117	0.46688	0.04151	0.25327	0.2706	0.11007	0.05607	0.04054	0.03813		30.155	0.05993	0.13724	0.43474	0.05599	0.25537	0.29241	0.10404	0.07014	0.05682	0.05312		0.155	0.9209
5.165	-0.00656	-0.01821	-0.05011	-0.00862	-0.03385	-0.06235	-0.01803	-0.02381	-0.01644	-0.01707		5.165	-0.03183	-0.13579	-0.51694	-0.05109	-0.28656	-0.33682	-0.12196	-0.0816	-0.05961	-0.05411		5.165	0.02527	0.11758	0.46683	0.04247	0.25271	0.27447	0.10393	0.05779	0.04317	0.03704		30.17	0.05906	0.13748	0.43269	0.05624	0.25591	0.29345	0.10639	0.06956	0.05634	0.05213		0.17	0.90829
5.18	-0.00384	-0.01826	-0.04864	-0.00857	-0.03252	-0.0577	-0.01959	-0.02329	-0.01772	-0.01715		5.18	-0.03186	-0.13581	-0.51694	-0.05111	-0.28657	-0.33685	-0.12197	-0.0816	-0.05961	-0.05411		5.18	0.02802	0.11755	0.4683	0.04254	0.25405	0.27915	0.10238	0.05831	0.04189	0.03696		30.185	0.0599	0.13631	0.43093	0.05569	0.25224	0.28819	0.11414	0.06919	0.05577	0.05295		0.185	0.92048
5.195	-0.00521	-0.01782	-0.04837	-0.00862	-0.03109	-0.05704	-0.00815	-0.02427	-0.0165	-0.01714		5.195	-0.0319	-0.13584	-0.51693	-0.05112	-0.28657	-0.33687	-0.12198	-0.08159	-0.05962	-0.05412		5.195	0.02669	0.11802	0.46856	0.0425	0.25548	0.27983	0.11383	0.05732	0.04312	0.03698		30.2	0.06073	0.13625	0.43198	0.05515	0.25397	0.28293	0.11559	0.06911	0.05549	0.05176		0.2	0.93267
5.21	-0.00578	-0.01897	-0.04921	-0.00826	-0.03196	-0.05189	-0.00811	-0.02494	-0.01678	-0.01533		5.21	-0.03194	-0.13587	-0.51693	-0.05114	-0.28658	-0.3369	-0.12199	-0.08159	-0.05962	-0.05412		5.21	0.02616	0.1169	0.46772	0.04288	0.25462	0.28501	0.11388	0.05665	0.04284	0.03879		30.215	0.06147	0.13748	0.43142	0.0552	0.2541	0.28977	0.11123	0.07123	0.05481	0.05237		0.215	0.9434
5.225	-0.00666	-0.01752	-0.04664	-0.00781	-0.03322	-0.04934	-0.00608	-0.02362	-0.01806	-0.01641		5.225	-0.03198	-0.13589	-0.51692	-0.05115	-0.28659	-0.33692	-0.122	-0.08159	-0.05962	-0.05412		5.225	0.02532	0.11837	0.47028	0.04334	0.25337	0.28758	0.11592	0.05797	0.04156	0.03771		30.23	0.05901	0.13602	0.42967	0.05566	0.25313	0.28981	0.10798	0.06986	0.05424	0.05278		0.23	0.90744
5.24	-0.00603	-0.01748	-0.04528	-0.00756	-0.03109	-0.04378	-0.01394	-0.0245	-0.01693	-0.0162		5.24	-0.03201	-0.13592	-0.51691	-0.05117	-0.28659	-0.33695	-0.12201	-0.08158	-0.05962	-0.05412		5.24	0.02598	0.11844	0.47163	0.04361	0.2555	0.29317	0.10807	0.05708	0.04269	0.03792		30.245	0.06174	0.13645	0.42882	0.05471	0.25116	0.29016	0.09873	0.07218	0.05526	0.0538		0.245	0.94736
5.255	-0.0051	-0.01733	-0.04431	-0.00761	-0.03086	-0.04513	-0.0073	-0.02468	-0.01751	-0.01539		5.255	-0.03205	-0.13595	-0.51691	-0.05118	-0.2866	-0.33697	-0.12202	-0.08158	-0.05963	-0.05413		5.255	0.02695	0.11862	0.4726	0.04357	0.25574	0.29184	0.11472	0.0569	0.04212	0.03874		30.26	0.06028	0.13669	0.42956	0.05726	0.25279	0.287	0.10437	0.0703	0.05478	0.05441		0.26	0.92598
5.27	-0.00608	-0.01788	-0.04555	-0.00836	-0.03213	-0.05287	-0.00916	-0.02286	-0.01709	-0.01707		5.27	-0.03209	-0.13597	-0.5169	-0.0512	-0.2866	-0.337	-0.12203	-0.08158	-0.05963	-0.05413		5.27	0.02601	0.11809	0.47135	0.04284	0.25447	0.28413	0.11287	0.05872	0.04254	0.03706		30.275	0.05941	0.13652	0.42821	0.05462	0.25113	0.28554	0.10872	0.06763	0.055	0.05112		0.275	0.91336
5.285	-0.00695	-0.01914	-0.04518	-0.00821	-0.03269	-0.05332	-0.01212	-0.02293	-0.01677	-0.01656		5.285	-0.03212	-0.136	-0.5169	-0.05121	-0.28661	-0.33702	-0.12205	-0.08158	-0.05963	-0.05413		5.285	0.02517	0.11686	0.47172	0.043	0.25392	0.2837	0.10993	0.05865	0.04286	0.03757		30.29	0.05995	0.13666	0.42885	0.05397	0.25086	0.28458	0.11367	0.06985	0.05463	0.05244		0.29	0.92118
5.3	-0.00672	-0.01599	-0.04731	-0.00855	-0.03076	-0.05447	-0.01668	-0.02321	-0.01764	-0.01664		5.3	-0.03216	-0.13603	-0.51689	-0.05122	-0.28661	-0.33705	-0.12206	-0.08157	-0.05964	-0.05414		5.3	0.02544	0.12004	0.46958	0.04267	0.25585	0.28258	0.10538	0.05836	0.042	0.0375		30.305	0.06138	0.1366	0.4301	0.05512	0.25239	0.28432	0.10801	0.07077	0.05645	0.05235		0.305	0.94212
5.315	-0.00649	-0.01624	-0.04725	-0.0081	-0.03013	-0.05741	-0.02344	-0.02349	-0.01782	-0.01643		5.315	-0.0322	-0.13605	-0.51689	-0.05124	-0.28662	-0.33707	-0.12207	-0.08157	-0.05964	-0.05414		5.315	0.02571	0.11981	0.46964	0.04314	0.25649	0.27966	0.09863	0.05808	0.04182	0.03771		30.32	0.05992	0.13523	0.42615	0.05488	0.25032	0.27216	0.10686	0.0698	0.05517	0.05106		0.32	0.92075
5.33	-0.00577	-0.0153	-0.04408	-0.00825	-0.0296	-0.04936	-0.0145	-0.02237	-0.0176	-0.01542		5.33	-0.03224	-0.13608	-0.51688	-0.05125	-0.28662	-0.3371	-0.12208	-0.08157	-0.05964	-0.05414		5.33	0.02647	0.12078	0.4728	0.043	0.25702	0.28774	0.10758	0.0592	0.04204	0.03872		30.335	0.06065	0.13537	0.42649	0.05463	0.24955	0.2762	0.11141	0.06922	0.0542	0.05178		0.335	0.93148
5.345	-0.00534	-0.01645	-0.04322	-0.0072	-0.02886	-0.0416	-0.00836	-0.02054	-0.01648	-0.0162		5.345	-0.03227	-0.13611	-0.51688	-0.05127	-0.28663	-0.33712	-0.12209	-0.08156	-0.05965	-0.05414		5.345	0.02693	0.11966	0.47366	0.04407	0.25777	0.29552	0.11373	0.06102	0.04317	0.03794		30.35	0.06049	0.1362	0.42634	0.05408	0.24818	0.28874	0.11286	0.07025	0.05462	0.05079		0.35	0.92908
5.36	-0.00511	-0.0149	-0.04085	-0.00895	-0.02953	-0.04635	-0.01173	-0.02182	-0.01735	-0.01629		5.36	-0.03231	-0.13613	-0.51687	-0.05128	-0.28663	-0.33714	-0.1221	-0.08156	-0.05965	-0.05415		5.36	0.0272	0.12123	0.47602	0.04233	0.2571	0.29079	0.11037	0.05974	0.0423	0.03786		30.365	0.06062	0.13634	0.42489	0.05644	0.24861	0.27948	0.107	0.06937	0.05544	0.0526		0.365	0.93105
5.375	-0.00489	-0.01446	-0.03989	-0.0067	-0.0297	-0.0507	-0.00559	-0.0214	-0.01663	-0.01648		5.375	-0.03235	-0.13616	-0.51686	-0.0513	-0.28664	-0.33717	-0.12211	-0.08156	-0.05965	-0.05415		5.375	0.02746	0.1217	0.47697	0.0446	0.25694	0.28647	0.11652	0.06016	0.04302	0.03767		30.38	0.05976	0.13547	0.42373	0.05549	0.24774	0.28432	0.10835	0.06989	0.05437	0.05141		0.38	0.91843
5.39	-0.00516	-0.01511	-0.03942	-0.00744	-0.02817	-0.05114	-0.01215	-0.02188	-0.01551	-0.01526		5.39	-0.03238	-0.13619	-0.51686	-0.05131	-0.28664	-0.33719	-0.12212	-0.08155	-0.05965	-0.05415		5.39	0.02722	0.12108	0.47744	0.04387	0.25847	0.28605	0.10997	0.05967	0.04414	0.03889		30.395	0.05969	0.13531	0.42348	0.05604	0.24798	0.27856	0.1098	0.06912	0.05529	0.05073		0.395	0.91749
5.405	-0.00453	-0.01416	-0.04016	-0.00649	-0.02734	-0.05249	-0.01501	-0.02156	-0.01629	-0.01475		5.405	-0.03242	-0.13621	-0.51685	-0.05133	-0.28665	-0.33722	-0.12214	-0.08155	-0.05966	-0.05415		5.405	0.02789	0.12205	0.47669	0.04484	0.25931	0.28473	0.10713	0.05999	0.04337	0.0394		30.41	0.06033	0.13534	0.42152	0.0561	0.24751	0.2793	0.11194	0.06994	0.05611	0.05164		0.41	0.92676
5.42	-0.0044	-0.01572	-0.04079	-0.00714	-0.0262	-0.04793	-0.01267	-0.02123	-0.01507	-0.01444		5.42	-0.03246	-0.13624	-0.51685	-0.05134	-0.28665	-0.33724	-0.12215	-0.08155	-0.05966	-0.05416		5.42	0.02806	0.12052	0.47606	0.0442	0.26045	0.28931	0.10948	0.06032	0.04459	0.03972		30.425	0.05986	0.13428	0.42237	0.05545	0.24694	0.28625	0.10719	0.06906	0.05683	0.05115		0.425	0.91998
5.435	-0.00398	-0.01447	-0.03822	-0.00749	-0.02697	-0.05698	-0.01333	-0.02091	-0.01594	-0.01532		5.435	-0.03249	-0.13626	-0.51684	-0.05136	-0.28666	-0.33727	-0.12216	-0.08154	-0.05966	-0.05416		5.435	0.02851	0.12179	0.47862	0.04387	0.25969	0.28029	0.10883	0.06063	0.04372	0.03884		30.44	0.06	0.13572	0.42222	0.0546	0.24717	0.28009	0.10854	0.06909	0.05586	0.05327		0.44	0.92195
5.45	-0.00375	-0.01622	-0.04006	-0.00664	-0.02774	-0.05123	-0.00909	-0.02209	-0.01672	-0.01531		5.45	-0.03253	-0.13629	-0.51684	-0.05137	-0.28666	-0.33729	-0.12217	-0.08154	-0.05967	-0.05416		5.45	0.02878	0.12007	0.47678	0.04473	0.25892	0.28606	0.11308	0.05945	0.04295	0.03885		30.455	0.06123	0.13445	0.42166	0.05396	0.2476	0.27423	0.10758	0.06971	0.05618	0.05098		0.455	0.93998
5.465	-0.00352	-0.01388	-0.03909	-0.00619	-0.02641	-0.04617	-0.00935	-0.02097	-0.015	-0.0147		5.465	-0.03257	-0.13632	-0.51683	-0.05139	-0.28667	-0.33731	-0.12218	-0.08154	-0.05967	-0.05417		5.465	0.02905	0.12244	0.47774	0.0452	0.26026	0.29114	0.11283	0.06057	0.04467	0.03947		30.47	0.06027	0.13499	0.42111	0.05411	0.24733	0.28877	0.10853	0.06673	0.0541	0.05059		0.47	0.9259
5.48	-0.003	-0.01563	-0.03733	-0.00673	-0.02707	-0.04962	-0.01161	-0.02045	-0.01538	-0.01248		5.48	-0.0326	-0.13634	-0.51682	-0.0514	-0.28667	-0.33734	-0.12219	-0.08154	-0.05967	-0.05417		5.48	0.0296	0.12071	0.47949	0.04467	0.2596	0.28772	0.11058	0.06109	0.04429	0.04169		30.485	0.06041	0.13532	0.42145	0.05466	0.24636	0.28431	0.10488	0.06806	0.05473	0.0524		0.485	0.92787
5.495	-0.00257	-0.01628	-0.03716	-0.00688	-0.02674	-0.04847	-0.00598	-0.02212	-0.01665	-0.01297		5.495	-0.03264	-0.13637	-0.51682	-0.05142	-0.28668	-0.33736	-0.1222	-0.08153	-0.05967	-0.05417		5.495	0.03007	0.12009	0.47966	0.04454	0.25994	0.28889	0.11622	0.05941	0.04302	0.0412		30.5	0.06004	0.13536	0.4193	0.05462	0.246	0.28915	0.10222	0.06868	0.05515	0.05002		0.5	0.92254
5.51	-0.00454	-0.01594	-0.0351	-0.00493	-0.02591	-0.05281	-0.00984	-0.0207	-0.01423	-0.01555		5.51	-0.03268	-0.13639	-0.51681	-0.05143	-0.28668	-0.33739	-0.12221	-0.08153	-0.05968	-0.05417		5.51	0.02814	0.12045	0.48171	0.0465	0.26077	0.28458	0.11237	0.06083	0.04545	0.03862		30.515	0.05928	0.13499	0.41615	0.05507	0.24353	0.28309	0.10747	0.0656	0.05497	0.05163		0.515	0.91138
5.525	-0.00522	-0.01369	-0.03563	-0.00478	-0.02488	-0.04486	-0.0089	-0.02128	-0.01621	-0.01314		5.525	-0.03272	-0.13642	-0.51681	-0.05145	-0.28669	-0.33741	-0.12223	-0.08153	-0.05968	-0.05418		5.525	0.0275	0.12273	0.48118	0.04667	0.26181	0.29255	0.11333	0.06025	0.04347	0.04104		30.53	0.05871	0.13493	0.41419	0.05352	0.24336	0.28123	0.10242	0.06623	0.05449	0.05214		0.53	0.90314
5.54	-0.00379	-0.01354	-0.03476	-0.00623	-0.02364	-0.0488	-0.01306	-0.01966	-0.01519	-0.01533		5.54	-0.03275	-0.13645	-0.5168	-0.05146	-0.28669	-0.33744	-0.12224	-0.08152	-0.05968	-0.05418		5.54	0.02896	0.12291	0.48204	0.04523	0.26305	0.28864	0.10918	0.06186	0.04449	0.03885		30.545	0.05935	0.13496	0.41644	0.05388	0.24369	0.28477	0.10676	0.06735	0.05702	0.05146		0.545	0.91241
5.555	-0.00436	-0.0133	-0.0341	-0.00698	-0.02431	-0.04195	-0.00772	-0.02063	-0.01637	-0.01521		5.555	-0.03279	-0.13647	-0.5168	-0.05147	-0.2867	-0.33746	-0.12225	-0.08152	-0.05969	-0.05418		5.555	0.02843	0.12317	0.4827	0.04449	0.26239	0.29551	0.11453	0.06089	0.04332	0.03897		30.56	0.05988	0.1355	0.41619	0.05403	0.24342	0.27641	0.10501	0.06757	0.05404	0.05277		0.56	0.92022
5.57	-0.00423	-0.01345	-0.03473	-0.00612	-0.02408	-0.0429	-0.01948	-0.02161	-0.01474	-0.0144		5.57	-0.03283	-0.1365	-0.51679	-0.05149	-0.28671	-0.33748	-0.12226	-0.08152	-0.05969	-0.05418		5.57	0.0286	0.12305	0.48206	0.04537	0.26263	0.29458	0.10278	0.05991	0.04495	0.03978		30.575	0.05952	0.13513	0.41623	0.05488	0.24385	0.27995	0.10466	0.0688	0.05486	0.05268		0.575	0.91489
5.585	-0.00431	-0.0153	-0.03347	-0.00497	-0.02275	-0.04114	-0.00724	-0.02159	-0.01442	-0.01429		5.585	-0.03286	-0.13652	-0.51678	-0.0515	-0.28671	-0.33751	-0.12227	-0.08151	-0.05969	-0.05419		5.585	0.02855	0.12122	0.48331	0.04653	0.26396	0.29637	0.11503	0.05992	0.04527	0.0399		30.59	0.06065	0.13547	0.41978	0.05324	0.24408	0.27649	0.1075	0.06802	0.05589	0.0515		0.59	0.93146
5.6	-0.00328	-0.01496	-0.0357	-0.00602	-0.02311	-0.04009	-0.0097	-0.02177	-0.0147	-0.01377		5.6	-0.0329	-0.13655	-0.51678	-0.05152	-0.28672	-0.33753	-0.12228	-0.08151	-0.05969	-0.05419		5.6	0.02962	0.12159	0.48108	0.0455	0.26361	0.29744	0.11258	0.05974	0.04499	0.04042		30.605	0.05939	0.1351	0.41712	0.05219	0.24271	0.28333	0.10655	0.06744	0.05551	0.05261		0.605	0.913
5.615	-0.00415	-0.01401	-0.03314	-0.00857	-0.02288	-0.03473	-0.01086	-0.02085	-0.01388	-0.01336		5.615	-0.03294	-0.13658	-0.51677	-0.05153	-0.28672	-0.33756	-0.12229	-0.08151	-0.0597	-0.05419		5.615	0.02879	0.12257	0.48363	0.04296	0.26384	0.30283	0.11143	0.06066	0.04582	0.04083		30.62	0.05842	0.13634	0.41407	0.05194	0.24335	0.27877	0.1057	0.06787	0.05583	0.05072		0.62	0.89892
5.63	-0.00423	-0.01276	-0.03477	-0.00732	-0.02245	-0.03678	-0.01283	-0.02002	-0.01405	-0.01585		5.63	-0.03297	-0.1366	-0.51677	-0.05155	-0.28673	-0.33758	-0.1223	-0.08151	-0.0597	-0.0542		5.63	0.02874	0.12384	0.482	0.04423	0.26428	0.3008	0.10947	0.06149	0.04565	0.03835		30.635	0.05976	0.13448	0.41502	0.05229	0.24268	0.27611	0.10045	0.06779	0.05546	0.05153		0.635	0.9184
5.645	-0.0066	-0.01312	-0.0327	-0.00656	-0.02262	-0.04443	-0.00489	-0.0208	-0.01613	-0.01283		5.645	-0.03301	-0.13663	-0.51676	-0.05156	-0.28673	-0.3376	-0.12232	-0.0815	-0.0597	-0.0542		5.645	0.02641	0.12351	0.48406	0.045	0.26411	0.29317	0.11743	0.0607	0.04357	0.04137		30.65	0.05979	0.13461	0.41106	0.05485	0.24201	0.27805	0.10119	0.06681	0.05528	0.05075		0.65	0.91891
5.66	-0.00587	-0.01367	-0.03184	-0.00791	-0.02138	-0.03797	-0.01265	-0.02138	-0.01511	-0.01512		5.66	-0.03305	-0.13665	-0.51676	-0.05158	-0.28674	-0.33763	-0.12233	-0.0815	-0.05971	-0.0542		5.66	0.02718	0.12298	0.48492	0.04367	0.26536	0.29966	0.10968	0.06012	0.0446	0.03908		30.665	0.06113	0.13425	0.41181	0.0542	0.24294	0.27979	0.10184	0.06764	0.0548	0.05086		0.665	0.9384
5.675	-0.00475	-0.01382	-0.03357	-0.00496	-0.02305	-0.03542	-0.01281	-0.01906	-0.01379	-0.01251		5.675	-0.03308	-0.13668	-0.51675	-0.05159	-0.28674	-0.33765	-0.12234	-0.0815	-0.05971	-0.0542		5.675	0.02833	0.12286	0.48318	0.04663	0.26369	0.30223	0.10953	0.06244	0.04592	0.04169		30.68	0.05996	0.13478	0.41285	0.05325	0.24237	0.26673	0.10029	0.07016	0.05492	0.04987		0.68	0.92139
5.69	-0.00372	-0.01298	-0.03311	-0.00821	-0.02142	-0.03396	-0.00947	-0.02084	-0.01446	-0.01379		5.69	-0.03312	-0.13671	-0.51674	-0.05161	-0.28675	-0.33768	-0.12235	-0.08149	-0.05971	-0.05421		5.69	0.0294	0.12373	0.48363	0.0434	0.26533	0.30372	0.11288	0.06065	0.04525	0.04042		30.695	0.0605	0.13512	0.4127	0.05291	0.243	0.26997	0.10353	0.06878	0.05435	0.04959		0.695	0.9292
5.705	-0.00509	-0.01343	-0.03114	-0.00656	-0.02199	-0.04141	-0.00733	-0.02001	-0.01194	-0.01468		5.705	-0.03315	-0.13673	-0.51674	-0.05162	-0.28675	-0.3377	-0.12236	-0.08149	-0.05971	-0.05421		5.705	0.02806	0.1233	0.4856	0.04506	0.26476	0.29629	0.11503	0.06148	0.04777	0.03953		30.71	0.06043	0.13455	0.40835	0.05306	0.24293	0.26781	0.10608	0.06751	0.05387	0.0507		0.71	0.92825
5.72	-0.00466	-0.01158	-0.03298	-0.00661	-0.02115	-0.03646	-0.00449	-0.02059	-0.01402	-0.01476		5.72	-0.03319	-0.13676	-0.51673	-0.05164	-0.28676	-0.33772	-0.12237	-0.08149	-0.05972	-0.05421		5.72	0.02853	0.12518	0.48375	0.04503	0.26561	0.30126	0.11788	0.0609	0.0457	0.03945		30.725	0.05987	0.13409	0.41269	0.05301	0.24107	0.27246	0.10343	0.06553	0.05349	0.04961		0.725	0.92001
5.735	-0.00424	-0.01294	-0.03311	-0.00605	-0.02162	-0.0457	-0.01275	-0.02017	-0.0137	-0.01435		5.735	-0.03323	-0.13678	-0.51673	-0.05165	-0.28676	-0.33775	-0.12238	-0.08148	-0.05972	-0.05422		5.735	0.02899	0.12384	0.48362	0.0456	0.26514	0.29205	0.10963	0.06131	0.04602	0.03987		30.74	0.0587	0.13272	0.41224	0.05247	0.2404	0.2632	0.10557	0.06595	0.05382	0.04972		0.74	0.903
5.75	-0.00461	-0.01259	-0.03134	-0.0054	-0.02169	-0.03745	-0.00752	-0.02025	-0.01398	-0.01244		5.75	-0.03326	-0.13681	-0.51672	-0.05166	-0.28677	-0.33777	-0.12239	-0.08148	-0.05972	-0.05422		5.75	0.02865	0.12422	0.48538	0.04626	0.26508	0.30032	0.11487	0.06123	0.04574	0.04178		30.755	0.05954	0.13486	0.40998	0.05332	0.24043	0.26304	0.10812	0.06498	0.05424	0.05094		0.755	0.91519
5.765	-0.00448	-0.01264	-0.03098	-0.00555	-0.02096	-0.0378	-0.00348	-0.01962	-0.01265	-0.01452		5.765	-0.0333	-0.13683	-0.51671	-0.05168	-0.28677	-0.3378	-0.12241	-0.08148	-0.05973	-0.05422		5.765	0.02882	0.12419	0.48573	0.04613	0.26581	0.3	0.11893	0.06186	0.04708	0.0397		30.77	0.05947	0.13389	0.41043	0.05217	0.24086	0.26638	0.09957	0.0651	0.05496	0.05075		0.77	0.91424
5.78	-0.00286	-0.0125	-0.03101	-0.0058	-0.02103	-0.03444	-0.00634	-0.0183	-0.01433	-0.01391		5.78	-0.03334	-0.13686	-0.51671	-0.05169	-0.28678	-0.33782	-0.12242	-0.08148	-0.05973	-0.05422		5.78	0.03048	0.12436	0.4857	0.04589	0.26575	0.30338	0.11608	0.06318	0.0454	0.04031		30.785	0.06071	0.13483	0.40868	0.05313	0.23959	0.26172	0.10031	0.06652	0.05388	0.04986		0.785	0.93226
5.795	-0.00363	-0.01205	-0.03065	-0.00515	-0.02169	-0.04579	-0.0013	-0.01888	-0.01411	-0.013		5.795	-0.03337	-0.13688	-0.5167	-0.05171	-0.28678	-0.33784	-0.12243	-0.08147	-0.05973	-0.05423		5.795	0.02974	0.12483	0.48605	0.04656	0.26509	0.29205	0.12113	0.06259	0.04562	0.04123		30.8	0.05854	0.13386	0.40842	0.05168	0.23792	0.26096	0.10016	0.06595	0.05371	0.04928		0.8	0.90067
5.81	-0.0044	-0.0117	-0.03078	-0.0043	-0.02136	-0.04273	-0.00396	-0.01996	-0.01359	-0.01428		5.81	-0.03341	-0.13691	-0.5167	-0.05172	-0.28679	-0.33787	-0.12244	-0.08147	-0.05973	-0.05423		5.81	0.02901	0.12521	0.48592	0.04742	0.26543	0.29514	0.11848	0.06151	0.04614	0.03995		30.815	0.05848	0.1338	0.40887	0.05123	0.23805	0.2596	0.09581	0.06567	0.05403	0.05049		0.815	0.89972
5.825	-0.00308	-0.01356	-0.02762	-0.00344	-0.02103	-0.04048	-0.00912	-0.01804	-0.01336	-0.01317		5.825	-0.03345	-0.13694	-0.51669	-0.05174	-0.28679	-0.33789	-0.12245	-0.08147	-0.05974	-0.05423		5.825	0.03037	0.12338	0.48907	0.0483	0.26576	0.29741	0.11333	0.06343	0.04638	0.04106		30.83	0.06021	0.13413	0.40811	0.04999	0.23938	0.25474	0.09655	0.0654	0.05445	0.049		0.83	0.92504
5.84	-0.00435	-0.01091	-0.03025	-0.00379	-0.021	-0.04203	-0.01288	-0.01971	-0.01334	-0.01166		5.84	-0.03348	-0.13696	-0.51668	-0.05175	-0.2868	-0.33791	-0.12246	-0.08146	-0.05974	-0.05423		5.84	0.02913	0.12605	0.48643	0.04796	0.2658	0.29588	0.10958	0.06175	0.0464	0.04257		30.845	0.05995	0.13217	0.40666	0.05124	0.23732	0.25948	0.0942	0.06382	0.05398	0.04991		0.845	0.92117
5.855	-0.00342	-0.01186	-0.02808	-0.00324	-0.02066	-0.04057	-0.00564	-0.01929	-0.01372	-0.01354		5.855	-0.03352	-0.13699	-0.51668	-0.05177	-0.2868	-0.33794	-0.12247	-0.08146	-0.05974	-0.05424		5.855	0.0301	0.12513	0.4886	0.04853	0.26614	0.29737	0.11683	0.06217	0.04602	0.0407		30.86	0.05958	0.1337	0.40841	0.05159	0.23875	0.26032	0.09595	0.06714	0.0545	0.05073		0.86	0.91584
5.87	-0.00429	-0.01142	-0.02712	-0.00449	-0.02263	-0.03892	-0.0111	-0.01867	-0.0128	-0.01283		5.87	-0.03355	-0.13701	-0.51667	-0.05178	-0.28681	-0.33796	-0.12248	-0.08146	-0.05975	-0.05424		5.87	0.02926	0.12559	0.48955	0.04729	0.26418	0.29904	0.11138	0.06279	0.04695	0.04141		30.875	0.05772	0.13344	0.40845	0.05025	0.23688	0.25916	0.10349	0.06727	0.05402	0.04944		0.875	0.88862
5.885	-0.00347	-0.01317	-0.02745	-0.00514	-0.0217	-0.04036	-0.01277	-0.01905	-0.01267	-0.01281		5.885	-0.03359	-0.13704	-0.51667	-0.05179	-0.28681	-0.33799	-0.1225	-0.08146	-0.05975	-0.05424		5.885	0.03012	0.12387	0.48922	0.04665	0.26511	0.29763	0.10973	0.06241	0.04708	0.04143		30.89	0.05995	0.13327	0.4066	0.0519	0.23741	0.2615	0.10444	0.06469	0.05374	0.04895		0.89	0.92123
5.9	-0.00384	-0.01152	-0.02619	-0.00559	-0.02237	-0.03341	-0.00613	-0.01813	-0.01415	-0.013		5.9	-0.03363	-0.13706	-0.51666	-0.05181	-0.28682	-0.33801	-0.12251	-0.08145	-0.05975	-0.05425		5.9	0.02979	0.12554	0.49047	0.04622	0.26445	0.3046	0.11638	0.06332	0.0456	0.04125		30.905	0.05959	0.13301	0.40634	0.05255	0.23754	0.26874	0.10129	0.06761	0.05377	0.05047		0.905	0.9159
5.915	-0.00391	-0.01028	-0.02582	-0.00453	-0.02033	-0.04176	-0.00569	-0.0178	-0.01323	-0.01369		5.915	-0.03366	-0.13709	-0.51665	-0.05182	-0.28682	-0.33803	-0.12252	-0.08145	-0.05976	-0.05425		5.915	0.02975	0.12681	0.49083	0.04729	0.26649	0.29627	0.11683	0.06365	0.04653	0.04056		30.92	0.05942	0.13224	0.40389	0.05241	0.23687	0.26648	0.10103	0.06564	0.05329	0.05178		0.92	0.91349
5.93	-0.00299	-0.01153	-0.02666	-0.00448	-0.0191	-0.0425	-0.00855	-0.01698	-0.01291	-0.01287		5.93	-0.0337	-0.13711	-0.51665	-0.05184	-0.28683	-0.33806	-0.12253	-0.08145	-0.05976	-0.05425		5.93	0.03071	0.12558	0.48999	0.04736	0.26773	0.29556	0.11398	0.06447	0.04685	0.04138		30.935	0.05875	0.13358	0.40454	0.05076	0.2354	0.26592	0.09938	0.06686	0.05401	0.05149		0.935	0.90378
5.945	-0.00336	-0.01218	-0.02429	-0.00413	-0.02057	-0.03975	-0.00671	-0.01666	-0.01389	-0.01186		5.945	-0.03374	-0.13714	-0.51664	-0.05185	-0.28683	-0.33808	-0.12254	-0.08144	-0.05976	-0.05425		5.945	0.03038	0.12496	0.49235	0.04772	0.26626	0.29833	0.11583	0.06478	0.04587	0.04239		30.95	0.05909	0.13331	0.40578	0.05331	0.23673	0.26226	0.10233	0.06558	0.05344	0.05031		0.95	0.90867
5.96	-0.00363	-0.01054	-0.02653	-0.00568	-0.02004	-0.04209	-0.00877	-0.01834	-0.01256	-0.01305		5.96	-0.03377	-0.13716	-0.51664	-0.05187	-0.28684	-0.3381	-0.12255	-0.08144	-0.05976	-0.05426		5.96	0.03014	0.12662	0.49011	0.04619	0.2668	0.29601	0.11378	0.0631	0.0472	0.04121		30.965	0.05842	0.13225	0.40253	0.05336	0.23797	0.2677	0.09717	0.06501	0.05356	0.04752		0.965	0.89896
5.975	-0.00311	-0.00999	-0.02586	-0.00453	-0.0196	-0.02654	-0.00713	-0.01691	-0.01324	-0.01313		5.975	-0.03381	-0.13719	-0.51663	-0.05188	-0.28684	-0.33813	-0.12256	-0.08144	-0.05977	-0.05426		5.975	0.0307	0.1272	0.49077	0.04735	0.26724	0.31159	0.11543	0.06453	0.04653	0.04113		30.98	0.05846	0.13298	0.40617	0.05282	0.2349	0.25164	0.10082	0.06513	0.05378	0.04863		0.98	0.89947
5.99	-0.00288	-0.00964	-0.02469	-0.00478	-0.01937	-0.02809	-0.00819	-0.01719	-0.01252	-0.01362		5.99	-0.03384	-0.13721	-0.51662	-0.0519	-0.28685	-0.33815	-0.12258	-0.08144	-0.05977	-0.05426		5.99	0.03096	0.12757	0.49193	0.04712	0.26748	0.31006	0.11439	0.06425	0.04725	0.04064		30.995	0.05839	0.13352	0.40422	0.05077	0.23613	0.25798	0.09917	0.06465	0.0537	0.05004		0.995	0.89852
6.005	-0.00305	-0.0087	-0.02493	-0.00402	-0.01804	-0.03273	-0.00715	-0.01797	-0.0126	-0.01331		6.005	-0.03388	-0.13724	-0.51662	-0.05191	-0.28685	-0.33817	-0.12259	-0.08143	-0.05977	-0.05426		6.005	0.03083	0.12854	0.49169	0.04789	0.26881	0.30544	0.11544	0.06346	0.04717	0.04095		31.01	0.05913	0.13345	0.40107	0.05112	0.23486	0.26002	0.09941	0.06408	0.05253	0.04866		1.01	0.90924
6.02	-0.00372	-0.00945	-0.02506	-0.00377	-0.01911	-0.03288	-0.00642	-0.01835	-0.01237	-0.01239		6.02	-0.03392	-0.13726	-0.51661	-0.05192	-0.28686	-0.3382	-0.1226	-0.08143	-0.05978	-0.05427		6.02	0.0302	0.12781	0.49155	0.04815	0.26775	0.30532	0.11618	0.06308	0.04741	0.04188		31.025	0.05926	0.13239	0.40211	0.05138	0.23389	0.25706	0.09686	0.0656	0.05375	0.05107		1.025	0.91121
6.035	-0.004	-0.0097	-0.0233	-0.00392	-0.01907	-0.03103	-0.00568	-0.01803	-0.01375	-0.01138		6.035	-0.03395	-0.13729	-0.51661	-0.05194	-0.28686	-0.33822	-0.12261	-0.08143	-0.05978	-0.05427		6.035	0.02995	0.12759	0.49331	0.04802	0.26779	0.30719	0.11693	0.0634	0.04603	0.04289		31.04	0.0575	0.13182	0.40196	0.05333	0.23252	0.2649	0.10081	0.06412	0.05287	0.04958		1.04	0.88544
6.05	-0.00427	-0.00956	-0.02263	-0.00497	-0.01824	-0.03017	-0.00174	-0.0172	-0.01353	-0.01277		6.05	-0.03399	-0.13731	-0.5166	-0.05195	-0.28687	-0.33824	-0.12262	-0.08142	-0.05978	-0.05427		6.05	0.02972	0.12775	0.49397	0.04698	0.26863	0.30807	0.12088	0.06422	0.04625	0.0415		31.055	0.05813	0.13156	0.4019	0.05078	0.23445	0.25964	0.09645	0.06385	0.0526	0.0506		1.055	0.89471
6.065	-0.00374	-0.01021	-0.02337	-0.00322	-0.02011	-0.04162	-0.0048	-0.01728	-0.01211	-0.01305		6.065	-0.03402	-0.13734	-0.51659	-0.05197	-0.28687	-0.33827	-0.12263	-0.08142	-0.05978	-0.05427		6.065	0.03028	0.12713	0.49322	0.04875	0.26676	0.29665	0.11783	0.06414	0.04767	0.04122		31.07	0.05887	0.13209	0.39985	0.05374	0.23308	0.26598	0.0934	0.06437	0.05302	0.04821		1.07	0.90543
6.08	-0.00412	-0.00946	-0.0233	-0.00247	-0.01798	-0.04176	-0.00766	-0.01836	-0.01239	-0.01044		6.08	-0.03406	-0.13736	-0.51659	-0.05198	-0.28688	-0.33829	-0.12264	-0.08142	-0.05979	-0.05428		6.08	0.02994	0.1279	0.49329	0.04951	0.2689	0.29653	0.11498	0.06306	0.0474	0.04384		31.085	0.059	0.13263	0.401	0.05269	0.23292	0.25592	0.09805	0.06419	0.05364	0.04922		1.085	0.90739
6.095	-0.00539	-0.00982	-0.02273	-0.00391	-0.01864	-0.04041	-0.00552	-0.01784	-0.01266	-0.01262		6.095	-0.0341	-0.13739	-0.51658	-0.052	-0.28688	-0.33831	-0.12265	-0.08142	-0.05979	-0.05428		6.095	0.02871	0.12757	0.49385	0.04809	0.26824	0.2979	0.11713	0.06358	0.04713	0.04166		31.1	0.05774	0.13246	0.39764	0.05394	0.23335	0.26416	0.09509	0.06432	0.05276	0.04743		1.1	0.88893
6.11	-0.00286	-0.00957	-0.02377	-0.00466	-0.01921	-0.02836	-0.00788	-0.01852	-0.01394	-0.01041		6.11	-0.03413	-0.13741	-0.51658	-0.05201	-0.28689	-0.33834	-0.12267	-0.08141	-0.05979	-0.05428		6.11	0.03127	0.12784	0.49281	0.04735	0.26768	0.30998	0.11479	0.06289	0.04585	0.04387		31.115	0.05707	0.1326	0.39979	0.05279	0.23228	0.2591	0.09474	0.06444	0.05359	0.04885		1.115	0.87922
6.125	-0.00334	-0.01012	-0.0207	-0.00451	-0.01838	-0.0241	-0.00864	-0.01569	-0.01162	-0.0121		6.125	-0.03417	-0.13744	-0.51657	-0.05202	-0.28689	-0.33836	-0.12268	-0.08141	-0.0598	-0.05429		6.125	0.03083	0.12732	0.49587	0.04751	0.26851	0.31426	0.11404	0.06572	0.04818	0.04219		31.13	0.05851	0.13203	0.39783	0.05115	0.23291	0.26023	0.09609	0.06446	0.05251	0.04956		1.13	0.90015
6.14	-0.00251	-0.01058	-0.02364	-0.00506	-0.01695	-0.02915	-0.0151	-0.01507	-0.0115	-0.01178		6.14	-0.0342	-0.13746	-0.51656	-0.05204	-0.2869	-0.33838	-0.12269	-0.08141	-0.0598	-0.05429		6.14	0.03169	0.12688	0.49292	0.04698	0.26995	0.30923	0.10759	0.06634	0.0483	0.04251		31.145	0.05824	0.13127	0.40008	0.0517	0.23234	0.26797	0.09833	0.06519	0.05323	0.04707		1.145	0.89628
6.155	-0.00318	-0.00893	-0.02077	-0.00531	-0.01892	-0.02319	-0.00927	-0.01545	-0.01277	-0.01237		6.155	-0.03424	-0.13749	-0.51656	-0.05205	-0.2869	-0.33841	-0.1227	-0.0814	-0.0598	-0.05429		6.155	0.03106	0.12856	0.49579	0.04674	0.26798	0.31522	0.11343	0.06595	0.04703	0.04192		31.16	0.05778	0.1328	0.39692	0.05225	0.23147	0.26931	0.09838	0.06351	0.05266	0.04869		1.16	0.88949
6.17	-0.00475	-0.01088	-0.02181	-0.00455	-0.01948	-0.03064	-0.00863	-0.01623	-0.01295	-0.01396		6.17	-0.03428	-0.13751	-0.51655	-0.05207	-0.28691	-0.33843	-0.12271	-0.0814	-0.0598	-0.05429		6.17	0.02953	0.12663	0.49474	0.04752	0.26743	0.30779	0.11408	0.06517	0.04685	0.04033		31.175	0.05621	0.13244	0.39477	0.05321	0.2314	0.26425	0.09723	0.06373	0.05158	0.0496		1.175	0.86664
6.185	-0.00333	-0.01064	-0.01784	-0.005	-0.01865	-0.02279	-0.00449	-0.0168	-0.01153	-0.01184		6.185	-0.03431	-0.13754	-0.51654	-0.05208	-0.28691	-0.33845	-0.12272	-0.0814	-0.05981	-0.0543		6.185	0.03098	0.1269	0.4987	0.04708	0.26826	0.31566	0.11823	0.0646	0.04828	0.04246		31.19	0.05784	0.13077	0.39692	0.05296	0.23113	0.26279	0.09847	0.06236	0.0515	0.05021		1.19	0.8905
6.2	-0.0049	-0.01099	-0.02057	-0.00465	-0.01752	-0.03693	-0.00275	-0.01498	-0.01331	-0.01333		6.2	-0.03435	-0.13756	-0.51654	-0.0521	-0.28692	-0.33848	-0.12273	-0.0814	-0.05981	-0.0543		6.2	0.02945	0.12657	0.49597	0.04745	0.2694	0.30155	0.11998	0.06642	0.0465	0.04097		31.205	0.05828	0.1322	0.39646	0.05061	0.23107	0.26503	0.09812	0.06348	0.05292	0.04952		1.205	0.89684
6.215	-0.00317	-0.01184	-0.02011	-0.0056	-0.01709	-0.02828	-0.00691	-0.01516	-0.01258	-0.01202		6.215	-0.03438	-0.13759	-0.51653	-0.05211	-0.28692	-0.3385	-0.12275	-0.08139	-0.05981	-0.0543		6.215	0.03121	0.12575	0.49642	0.04651	0.26983	0.31022	0.11584	0.06623	0.04723	0.04228		31.22	0.05721	0.13284	0.39511	0.05147	0.2291	0.25987	0.08727	0.0636	0.05165	0.04934		1.22	0.88129
6.23	-0.00295	-0.0117	-0.01724	-0.00515	-0.01765	-0.02392	-0.00457	-0.01594	-0.01236	-0.0127		6.23	-0.03442	-0.13761	-0.51653	-0.05212	-0.28693	-0.33852	-0.12276	-0.08139	-0.05982	-0.0543		6.23	0.03147	0.12591	0.49929	0.04697	0.26928	0.3146	0.11819	0.06545	0.04746	0.0416		31.235	0.05795	0.13167	0.39365	0.05142	0.23163	0.25581	0.09051	0.06143	0.05217	0.04985		1.235	0.89201
6.245	-0.00202	-0.00995	-0.01878	-0.0039	-0.01812	-0.02947	-0.00573	-0.01582	-0.01304	-0.01159		6.245	-0.03445	-0.13764	-0.51652	-0.05214	-0.28693	-0.33855	-0.12277	-0.08139	-0.05982	-0.05431		6.245	0.03243	0.12769	0.49774	0.04824	0.26881	0.30908	0.11704	0.06557	0.04678	0.04272		31.25	0.05868	0.13371	0.3927	0.05137	0.23056	0.24555	0.08716	0.06265	0.05179	0.05006		1.25	0.90273
6.26	-0.00189	-0.0098	-0.01791	-0.00524	-0.01789	-0.02332	-0.01219	-0.01479	-0.01262	-0.01138		6.26	-0.03449	-0.13766	-0.51651	-0.05215	-0.28694	-0.33857	-0.12278	-0.08139	-0.05982	-0.05431		6.26	0.0326	0.12786	0.4986	0.04691	0.26905	0.31525	0.11059	0.0666	0.0472	0.04293		31.265	0.05902	0.13044	0.39055	0.05112	0.23079	0.24839	0.09021	0.06287	0.05212	0.05058		1.265	0.90761
6.275	-0.00277	-0.00946	-0.01755	-0.00429	-0.01706	-0.02226	-0.00775	-0.01557	-0.0118	-0.01196		6.275	-0.03453	-0.13768	-0.51651	-0.05217	-0.28694	-0.33859	-0.12279	-0.08138	-0.05982	-0.05431		6.275	0.03176	0.12822	0.49896	0.04788	0.26988	0.31633	0.11504	0.06581	0.04802	0.04235		31.28	0.05675	0.12978	0.39129	0.05258	0.22972	0.24113	0.09515	0.0617	0.05124	0.04969		1.28	0.87455
6.29	-0.00504	-0.01031	-0.01908	-0.00314	-0.01652	-0.02681	-0.00672	-0.01455	-0.01137	-0.01055		6.29	-0.03456	-0.13771	-0.5165	-0.05218	-0.28695	-0.33861	-0.1228	-0.08138	-0.05983	-0.05431		6.29	0.02952	0.1274	0.49742	0.04904	0.27043	0.3118	0.11608	0.06683	0.04846	0.04376		31.295	0.05829	0.13091	0.39294	0.05203	0.23015	0.25247	0.0942	0.06332	0.05066	0.0494		1.295	0.89694
6.305	-0.00341	-0.00936	-0.01791	-0.00369	-0.01639	-0.02676	-0.00578	-0.01433	-0.01295	-0.01233		6.305	-0.0346	-0.13773	-0.51649	-0.0522	-0.28695	-0.33864	-0.12281	-0.08138	-0.05983	-0.05432		6.305	0.03119	0.12837	0.49858	0.04851	0.27056	0.31188	0.11703	0.06705	0.04688	0.04199		31.31	0.05722	0.13035	0.39458	0.05248	0.23018	0.26001	0.09885	0.06184	0.05068	0.04881		1.31	0.88139
6.32	-0.00398	-0.00822	-0.01925	-0.00394	-0.01726	-0.0255	-0.00604	-0.01651	-0.01243	-0.01062		6.32	-0.03463	-0.13776	-0.51649	-0.05221	-0.28696	-0.33866	-0.12282	-0.08137	-0.05983	-0.05432		6.32	0.03065	0.12954	0.49724	0.04827	0.2697	0.31316	0.11678	0.06486	0.0474	0.0437		31.325	0.05776	0.12968	0.39113	0.05264	0.23052	0.24785	0.09599	0.06307	0.05191	0.04913		1.325	0.88919
6.335	-0.00286	-0.01047	-0.02048	-0.00339	-0.01483	-0.02225	0.000200508	-0.01498	-0.01211	-0.01191		6.335	-0.03467	-0.13778	-0.51648	-0.05222	-0.28696	-0.33868	-0.12284	-0.08137	-0.05984	-0.05432		6.335	0.03181	0.12731	0.496	0.04883	0.27213	0.31643	0.123041	0.06639	0.04773	0.04241		31.34	0.05719	0.13182	0.39117	0.05199	0.23065	0.24869	0.09054	0.06389	0.05213	0.04834		1.34	0.88094
6.35	-0.00263	-0.01002	-0.01582	-0.00313	-0.01659	-0.03859	-0.00496	-0.01686	-0.01208	-0.01019		6.35	-0.0347	-0.13781	-0.51648	-0.05224	-0.28697	-0.33871	-0.12285	-0.08137	-0.05984	-0.05433		6.35	0.03207	0.12779	0.50066	0.04911	0.27038	0.30012	0.11789	0.06451	0.04776	0.04414		31.355	0.05792	0.13035	0.39082	0.05174	0.22858	0.24523	0.08629	0.06091	0.04995	0.04895		1.355	0.89166
6.365	-0.0049	-0.00818	-0.01785	-0.00368	-0.01666	-0.03544	-0.000321764	-0.01574	-0.01176	-0.01008		6.365	-0.03474	-0.13783	-0.51647	-0.05225	-0.28697	-0.33873	-0.12286	-0.08137	-0.05984	-0.05433		6.365	0.02984	0.12965	0.49862	0.04857	0.27031	0.30329	0.122538	0.06563	0.04808	0.04425		31.37	0.05806	0.13149	0.38967	0.04999	0.22991	0.25167	0.08823	0.06214	0.05148	0.04976		1.37	0.89362
6.38	-0.00328	-0.01083	-0.01439	-0.00303	-0.01523	-0.02639	-0.00398	-0.01632	-0.01204	-0.01047		6.38	-0.03478	-0.13786	-0.51646	-0.05227	-0.28698	-0.33875	-0.12287	-0.08136	-0.05984	-0.05433		6.38	0.0315	0.12703	0.50207	0.04924	0.27175	0.31236	0.11889	0.06504	0.0478	0.04386		31.385	0.05779	0.13082	0.38931	0.05295	0.22784	0.24791	0.09508	0.06186	0.0514	0.04948		1.385	0.88974
6.395	-0.00405	-0.00888	-0.01712	-0.00338	-0.0166	-0.02603	-0.01144	-0.01649	-0.01192	-0.01115		6.395	-0.03481	-0.13788	-0.51646	-0.05228	-0.28698	-0.33877	-0.12288	-0.08136	-0.05985	-0.05433		6.395	0.03076	0.129	0.49934	0.0489	0.27038	0.31274	0.11144	0.06487	0.04793	0.04318		31.4	0.05843	0.13085	0.38546	0.0505	0.22817	0.23965	0.09712	0.06178	0.05002	0.04779		1.4	0.899
6.41	-0.00202	-0.00954	-0.01705	-0.00353	-0.01626	-0.02408	0.00219	-0.01507	-0.01159	-0.01034		6.41	-0.03485	-0.1379	-0.51645	-0.05229	-0.28699	-0.3388	-0.12289	-0.08136	-0.05985	-0.05434		6.41	0.03283	0.12836	0.4994	0.04876	0.27073	0.31472	0.12508	0.06629	0.04826	0.044		31.415	0.05686	0.12969	0.3883	0.05045	0.2282	0.24489	0.09687	0.06031	0.05094	0.0496		1.415	0.87615
6.425	-0.0045	-0.00869	-0.01619	-0.00278	-0.01553	-0.02772	-0.01857	-0.01615	-0.01177	-0.01033		6.425	-0.03488	-0.13793	-0.51644	-0.05231	-0.28699	-0.33882	-0.1229	-0.08136	-0.05985	-0.05434		6.425	0.03038	0.12924	0.50025	0.04953	0.27146	0.3111	0.10433	0.06521	0.04808	0.04401		31.43	0.0574	0.13072	0.38605	0.05111	0.22753	0.24502	0.09532	0.06063	0.05187	0.04952		1.43	0.88395
6.44	-0.00417	-0.00684	-0.01672	-0.00312	-0.0161	-0.02027	-0.00193	-0.01743	-0.01235	-0.00971		6.44	-0.03492	-0.13795	-0.51644	-0.05232	-0.287	-0.33884	-0.12292	-0.08135	-0.05985	-0.05434		6.44	0.03075	0.13111	0.49972	0.0492	0.2709	0.31857	0.12099	0.06392	0.0475	0.04463		31.445	0.05763	0.13046	0.38879	0.05106	0.22656	0.24716	0.09836	0.06136	0.05149	0.04913		1.445	0.88737
6.455	-0.00404	-0.0078	-0.01516	-0.00407	-0.01347	-0.02212	0.00081142	-0.01551	-0.01203	-0.0111		6.455	-0.03495	-0.13798	-0.51643	-0.05234	-0.287	-0.33887	-0.12293	-0.08135	-0.05986	-0.05434		6.455	0.03091	0.13018	0.50127	0.04827	0.27353	0.31675	0.123741	0.06584	0.04783	0.04324		31.46	0.05716	0.12999	0.38654	0.05051	0.2258	0.2416	0.09431	0.06128	0.04971	0.04944		1.46	0.88058
6.47	-0.00421	-0.00885	-0.02099	-0.00372	-0.01473	-0.02956	-0.00535	-0.01638	-0.01301	-0.00999		6.47	-0.03499	-0.138	-0.51642	-0.05235	-0.28701	-0.33889	-0.12294	-0.08135	-0.05986	-0.05435		6.47	0.03078	0.12915	0.49543	0.04863	0.27228	0.30933	0.11759	0.06497	0.04685	0.04436		31.475	0.0566	0.12893	0.38639	0.05076	0.22723	0.24884	0.08956	0.0621	0.05264	0.04925		1.475	0.87232
6.485	-0.00309	-0.0069	-0.01693	-0.00467	-0.0142	-0.02631	-0.00171	-0.01516	-0.01248	-0.00957		6.485	-0.03502	-0.13803	-0.51642	-0.05237	-0.28701	-0.33891	-0.12295	-0.08135	-0.05986	-0.05435		6.485	0.03193	0.13113	0.49949	0.0477	0.27281	0.3126	0.12124	0.06619	0.04738	0.04478		31.49	0.05713	0.13116	0.38563	0.05112	0.22576	0.24138	0.0923	0.05923	0.04836	0.04797		1.49	0.88012
6.5	-0.00406	-0.00706	-0.01606	-0.00552	-0.01627	-0.03176	-0.00657	-0.01484	-0.01176	-0.01226		6.5	-0.03506	-0.13805	-0.51641	-0.05238	-0.28702	-0.33893	-0.12296	-0.08134	-0.05987	-0.05435		6.5	0.031	0.13099	0.50035	0.04686	0.27075	0.30717	0.11639	0.0665	0.04811	0.04209		31.505	0.05787	0.1312	0.38288	0.05167	0.22519	0.23912	0.09595	0.06235	0.04938	0.04858		1.505	0.89084
6.515	-0.00423	-0.00731	-0.0155	-0.00287	-0.01564	-0.0313	-0.00323	-0.01522	-0.01134	-0.01084		6.515	-0.03509	-0.13807	-0.51641	-0.05239	-0.28702	-0.33896	-0.12297	-0.08134	-0.05987	-0.05435		6.515	0.03086	0.13076	0.50091	0.04952	0.27138	0.30766	0.11974	0.06612	0.04853	0.04351		31.52	0.0572	0.13003	0.38412	0.05282	0.22382	0.23666	0.0915	0.06097	0.0498	0.04869		1.52	0.88112
6.53	-0.00221	-0.00686	-0.01593	-0.00431	-0.01741	-0.02645	-0.01019	-0.0148	-0.01182	-0.01243		6.53	-0.03513	-0.1381	-0.5164	-0.05241	-0.28702	-0.33898	-0.12298	-0.08134	-0.05987	-0.05436		6.53	0.03292	0.13124	0.50047	0.0481	0.26961	0.31253	0.11279	0.06654	0.04805	0.04193		31.535	0.05754	0.12846	0.38277	0.05028	0.22465	0.2453	0.09924	0.0594	0.04963	0.04861		1.535	0.886
6.545	-0.00208	-0.00841	-0.01476	-0.00256	-0.01457	-0.02789	-0.00606	-0.01557	-0.01229	-0.01142		6.545	-0.03517	-0.13812	-0.51639	-0.05242	-0.28703	-0.339	-0.12299	-0.08133	-0.05987	-0.05436		6.545	0.03309	0.12971	0.50163	0.04986	0.27246	0.31111	0.11693	0.06576	0.04758	0.04294		31.55	0.05727	0.1283	0.38222	0.05063	0.22388	0.24194	0.09389	0.05852	0.05075	0.04962		1.55	0.88212
6.56	-0.00265	-0.00657	-0.0152	-0.00151	-0.01524	-0.01934	-0.00522	-0.01535	-0.01047	-0.0106		6.56	-0.0352	-0.13815	-0.51639	-0.05244	-0.28703	-0.33902	-0.12301	-0.08133	-0.05988	-0.05436		6.56	0.03255	0.13158	0.50119	0.05093	0.27179	0.31968	0.11779	0.06598	0.04941	0.04376		31.565	0.057	0.12833	0.38166	0.05208	0.22581	0.25168	0.09584	0.05774	0.05177	0.04803		1.565	0.87824
6.575	-0.00192	-0.00712	-0.01413	-0.00496	-0.01541	-0.01899	-0.00528	-0.01433	-0.01165	-0.01169		6.575	-0.03524	-0.13817	-0.51638	-0.05245	-0.28704	-0.33905	-0.12302	-0.08133	-0.05988	-0.05436		6.575	0.03332	0.13105	0.50225	0.04749	0.27163	0.32006	0.11774	0.067	0.04823	0.04267		31.58	0.05664	0.12757	0.38211	0.05073	0.22335	0.24112	0.09648	0.05967	0.0496	0.04814		1.58	0.8729
6.59	-0.0033	-0.00707	-0.01447	-0.00381	-0.01478	-0.03123	-0.00144	-0.01571	-0.01133	-0.00798		6.59	-0.03527	-0.13819	-0.51637	-0.05246	-0.28704	-0.33907	-0.12303	-0.08133	-0.05988	-0.05437		6.59	0.03197	0.13112	0.5019	0.04865	0.27226	0.30784	0.12159	0.06562	0.04855	0.04639		31.595	0.05717	0.1269	0.37895	0.05019	0.22258	0.24376	0.09563	0.06019	0.05002	0.04886		1.595	0.8807
6.605	-0.00307	-0.00683	-0.0161	-0.00296	-0.01434	-0.02388	-0.0032	-0.01548	-0.00971	-0.01006		6.605	-0.03531	-0.13822	-0.51637	-0.05248	-0.28705	-0.33909	-0.12304	-0.08132	-0.05989	-0.05437		6.605	0.03224	0.13139	0.50027	0.04952	0.27271	0.31521	0.11984	0.06584	0.05018	0.04431		31.61	0.05781	0.12714	0.3805	0.05084	0.22331	0.23789	0.09408	0.05991	0.05084	0.04657		1.61	0.88996
6.62	-0.00154	-0.00798	-0.01744	-0.0035	-0.01541	-0.02342	-0.00256	-0.01556	-0.01168	-0.00955		6.62	-0.03534	-0.13824	-0.51636	-0.05249	-0.28705	-0.33911	-0.12305	-0.08132	-0.05989	-0.05437		6.62	0.0338	0.13026	0.49892	0.04899	0.27164	0.31569	0.12049	0.06576	0.04821	0.04482		31.625	0.05624	0.12857	0.38074	0.05279	0.22224	0.24123	0.08852	0.05934	0.05016	0.04698		1.625	0.86711
6.635	-0.00212	-0.00713	-0.01567	-0.00425	-0.01508	-0.02427	-0.00392	-0.01464	-0.00926	-0.00854		6.635	-0.03538	-0.13826	-0.51635	-0.05251	-0.28706	-0.33914	-0.12306	-0.08132	-0.05989	-0.05438		6.635	0.03326	0.13113	0.50068	0.04826	0.27198	0.31487	0.11914	0.06668	0.05063	0.04584		31.64	0.05678	0.12771	0.37859	0.05055	0.22237	0.23867	0.08937	0.06006	0.05089	0.0488		1.64	0.8749
6.65	-0.00119	-0.00599	-0.0148	-0.0048	-0.01525	-0.01852	-0.00928	-0.01472	-0.01084	-0.00952		6.65	-0.03541	-0.13829	-0.51635	-0.05252	-0.28706	-0.33916	-0.12307	-0.08132	-0.05989	-0.05438		6.65	0.03422	0.1323	0.50155	0.04772	0.27181	0.32064	0.11379	0.0666	0.04905	0.04486		31.655	0.05671	0.12894	0.37813	0.0511	0.2214	0.24051	0.08431	0.05918	0.04991	0.04581		1.655	0.87394
6.665	-0.00286	-0.00734	-0.01334	-0.00235	-0.01441	-0.01306	-0.00534	-0.014	-0.00962	-0.01171		6.665	-0.03545	-0.13831	-0.51634	-0.05253	-0.28707	-0.33918	-0.12309	-0.08131	-0.0599	-0.05438		6.665	0.03259	0.13097	0.503	0.05018	0.27266	0.32612	0.11775	0.06731	0.05028	0.04267		31.67	0.05674	0.12857	0.37798	0.05045	0.22063	0.23795	0.09196	0.05921	0.05063	0.04642		1.67	0.87444
6.68	-0.00284	-0.00729	-0.01287	-0.0031	-0.01628	-0.02481	-0.00391	-0.01477	-0.00989	-0.01139		6.68	-0.03548	-0.13834	-0.51633	-0.05255	-0.28707	-0.3392	-0.1231	-0.08131	-0.0599	-0.05438		6.68	0.03264	0.13105	0.50346	0.04945	0.27079	0.31439	0.11919	0.06654	0.05001	0.04299		31.685	0.05708	0.12801	0.37513	0.0496	0.22176	0.23479	0.09531	0.05983	0.05095	0.04813		1.685	0.87932
6.695	-0.00331	-0.00655	-0.01481	-0.00145	-0.01245	-0.01255	-0.00557	-0.01495	-0.01017	-0.01048		6.695	-0.03552	-0.13836	-0.51633	-0.05256	-0.28708	-0.33923	-0.12311	-0.08131	-0.0599	-0.05439		6.695	0.03221	0.13181	0.50152	0.05111	0.27463	0.32668	0.11754	0.06636	0.04973	0.04391		31.7	0.05661	0.12814	0.37667	0.05026	0.22099	0.23713	0.09335	0.05825	0.05038	0.04755		1.7	0.87252
6.71	-0.00298	-0.007	-0.01364	-0.00289	-0.01432	-0.0187	-0.00553	-0.01583	-0.01145	-0.00857		6.71	-0.03555	-0.13838	-0.51632	-0.05258	-0.28708	-0.33925	-0.12312	-0.08131	-0.05991	-0.05439		6.71	0.03257	0.13138	0.50268	0.04969	0.27276	0.32055	0.11759	0.06548	0.04846	0.04582		31.715	0.05585	0.12728	0.37422	0.05031	0.22033	0.24437	0.0962	0.05818	0.0501	0.04776		1.715	0.86134
6.725	-0.00265	-0.00635	-0.01468	-0.00364	-0.01458	-0.02305	-0.00209	-0.01521	-0.01173	-0.01005		6.725	-0.03559	-0.13841	-0.51631	-0.05259	-0.28709	-0.33927	-0.12313	-0.0813	-0.05991	-0.05439		6.725	0.03294	0.13206	0.50163	0.04895	0.27251	0.31622	0.12104	0.06609	0.04818	0.04434		31.73	0.05608	0.12781	0.37566	0.04896	0.22036	0.23681	0.09365	0.0575	0.04942	0.04777		1.73	0.86476
6.74	-0.00233	-0.00621	-0.01421	-0.00309	-0.01435	-0.02759	-0.00535	-0.01189	-0.0112	-0.00994		6.74	-0.03562	-0.13843	-0.51631	-0.0526	-0.28709	-0.33929	-0.12314	-0.0813	-0.05991	-0.05439		6.74	0.03329	0.13222	0.5021	0.04951	0.27274	0.3117	0.11779	0.06941	0.04871	0.04445		31.745	0.05551	0.12695	0.37321	0.05111	0.22079	0.24485	0.08949	0.05552	0.04945	0.04878		1.745	0.8565
6.755	-0.0041	-0.00656	-0.01574	-0.00174	-0.01312	-0.02284	0.000188698	-0.01096	-0.01068	-0.00943		6.755	-0.03566	-0.13845	-0.5163	-0.05262	-0.2871	-0.33932	-0.12315	-0.0813	-0.05991	-0.0544		6.755	0.03156	0.13189	0.50056	0.05088	0.27398	0.31648	0.123339	0.07034	0.04923	0.04497		31.76	0.05535	0.12738	0.37625	0.04867	0.21922	0.23978	0.08534	0.05815	0.04917	0.0469		1.76	0.85408
6.77	-0.00347	-0.00751	-0.01378	-0.00199	-0.01309	-0.02669	-0.00537	-0.01404	-0.01046	-0.00921		6.77	-0.03569	-0.13848	-0.51629	-0.05263	-0.2871	-0.33934	-0.12317	-0.0813	-0.05992	-0.0544		6.77	0.03222	0.13097	0.50251	0.05064	0.27401	0.31265	0.1178	0.06726	0.04946	0.04519		31.775	0.05458	0.12801	0.3754	0.04852	0.21995	0.24352	0.08809	0.05877	0.04929	0.04841		1.775	0.8429
6.785	-0.00335	-0.00677	-0.01161	-0.00263	-0.01405	-0.01903	-0.00583	-0.01322	-0.01124	-0.0099		6.785	-0.03573	-0.1385	-0.51629	-0.05265	-0.28711	-0.33936	-0.12318	-0.08129	-0.05992	-0.0544		6.785	0.03238	0.13173	0.50468	0.05002	0.27306	0.32033	0.11735	0.06807	0.04868	0.0445		31.79	0.05512	0.12675	0.37475	0.04957	0.21868	0.23436	0.08963	0.05649	0.05031	0.04782		1.79	0.85069
6.8	-0.00322	-0.00682	-0.01385	-0.00198	-0.01392	-0.02068	-0.00919	-0.0127	-0.01062	-0.00939		6.8	-0.03576	-0.13852	-0.51628	-0.05266	-0.28711	-0.33938	-0.12319	-0.08129	-0.05992	-0.0544		6.8	0.03254	0.1317	0.50243	0.05068	0.27319	0.3187	0.114	0.06859	0.0493	0.04501		31.805	0.05605	0.12648	0.37329	0.04963	0.21951	0.232	0.08758	0.05702	0.05014	0.04794		1.805	0.86432
6.815	-0.00439	-0.00607	-0.01238	-0.00193	-0.01289	-0.02042	-0.00786	-0.01177	-0.01069	-0.00857		6.815	-0.0358	-0.13855	-0.51627	-0.05267	-0.28712	-0.3394	-0.1232	-0.08129	-0.05993	-0.05441		6.815	0.03141	0.13248	0.50389	0.05074	0.27423	0.31898	0.11534	0.06952	0.04924	0.04584		31.82	0.05329	0.12702	0.37464	0.04938	0.21844	0.23604	0.09003	0.05934	0.04976	0.04775		1.82	0.82396
6.83	-0.00157	-0.00543	-0.01152	-0.00188	-0.01236	-0.01747	-1.69822e-05	-0.01465	-0.01067	-0.00916		6.83	-0.03583	-0.13857	-0.51627	-0.05269	-0.28712	-0.33943	-0.12321	-0.08129	-0.05993	-0.05441		6.83	0.03426	0.13314	0.50475	0.05081	0.27476	0.32196	0.123193	0.06664	0.04926	0.04525		31.835	0.05512	0.12645	0.37018	0.05043	0.21997	0.24598	0.08917	0.05776	0.04748	0.04756		1.835	0.85072
6.845	-0.00334	-0.00598	-0.01205	-0.00383	-0.01252	-0.02482	-0.00328	-0.01293	-0.01025	-0.00935		6.845	-0.03587	-0.13859	-0.51626	-0.0527	-0.28713	-0.33945	-0.12322	-0.08128	-0.05993	-0.05441		6.845	0.03253	0.13261	0.50421	0.04887	0.27461	0.31463	0.11994	0.06835	0.04968	0.04506		31.85	0.05505	0.12748	0.37063	0.04998	0.21851	0.23552	0.09382	0.05769	0.04961	0.04647		1.85	0.84976
6.86	-0.00281	-0.00573	-0.01198	-0.00208	-0.01269	-0.01546	0.00266	-0.01361	-0.01063	-0.01063		6.86	-0.0359	-0.13862	-0.51625	-0.05272	-0.28713	-0.33947	-0.12323	-0.08128	-0.05993	-0.05441		6.86	0.03309	0.13289	0.50427	0.05064	0.27444	0.32401	0.12589	0.06767	0.0493	0.04378		31.865	0.05669	0.12572	0.36897	0.05084	0.21864	0.23606	0.08946	0.05881	0.04833	0.04759		1.865	0.87361
6.875	-0.00198	-0.00559	-0.01052	-0.00232	-0.01376	-0.02631	0.00099961	-0.01179	-0.0101	-0.00942		6.875	-0.03594	-0.13864	-0.51625	-0.05273	-0.28713	-0.33949	-0.12324	-0.08128	-0.05994	-0.05442		6.875	0.03396	0.13305	0.50573	0.05041	0.27337	0.31318	0.12424	0.06949	0.04984	0.045		31.88	0.05612	0.12645	0.37282	0.04889	0.21897	0.23629	0.08771	0.05733	0.04815	0.0481		1.88	0.86535
6.89	-0.00266	-0.00554	-0.01345	-0.00207	-0.01283	-0.02525	0.00184	-0.01356	-0.01038	-0.0089		6.89	-0.03597	-0.13866	-0.51624	-0.05274	-0.28714	-0.33951	-0.12326	-0.08128	-0.05994	-0.05442		6.89	0.03331	0.13312	0.50279	0.05067	0.27431	0.31426	0.1251	0.06772	0.04956	0.04552		31.895	0.05456	0.12799	0.37477	0.05034	0.218	0.22613	0.08726	0.05826	0.04957	0.04801		1.895	0.84249
6.905	-0.00253	-0.00529	-0.01319	-0.00262	-0.0118	-0.0206	-0.000722663	-0.01314	-0.01066	-0.00799		6.905	-0.03601	-0.13869	-0.51623	-0.05276	-0.28714	-0.33954	-0.12327	-0.08127	-0.05994	-0.05442		6.905	0.03348	0.1334	0.50304	0.05014	0.27534	0.31894	0.122547	0.06813	0.04928	0.04643		31.91	0.05529	0.12742	0.37231	0.05009	0.21753	0.23687	0.0917	0.05878	0.0504	0.04793		1.91	0.8532
6.92	-0.0029	-0.00465	-0.01102	-0.00227	-0.01306	-0.02515	-0.000983799	-0.01202	-0.01004	-0.00888		6.92	-0.03604	-0.13871	-0.51623	-0.05277	-0.28715	-0.33956	-0.12328	-0.08127	-0.05995	-0.05442		6.92	0.03314	0.13406	0.50521	0.0505	0.27409	0.31441	0.122296	0.06925	0.04991	0.04554		31.925	0.05422	0.12736	0.37176	0.05055	0.21636	0.23851	0.09015	0.0584	0.04882	0.04824		1.925	0.83765
6.935	-0.00238	-0.0047	-0.01046	-0.00122	-0.01243	-0.02989	-0.00334	-0.0142	-0.00971	-0.00896		6.935	-0.03608	-0.13873	-0.51622	-0.05278	-0.28715	-0.33958	-0.12329	-0.08127	-0.05995	-0.05443		6.935	0.0337	0.13403	0.50576	0.05156	0.27472	0.30969	0.11995	0.06707	0.05024	0.04547		31.94	0.05556	0.12479	0.37	0.0502	0.21789	0.23185	0.0893	0.05743	0.04974	0.04775		1.94	0.85711
6.95	-0.00215	-0.00495	-0.00889	-0.00147	-0.013	-0.02144	-0.00681	-0.01348	-0.00899	-0.00825		6.95	-0.03611	-0.13876	-0.51621	-0.0528	-0.28716	-0.3396	-0.1233	-0.08127	-0.05995	-0.05443		6.95	0.03396	0.13381	0.50732	0.05133	0.27416	0.31816	0.11649	0.06779	0.05096	0.04618		31.955	0.05309	0.12582	0.37005	0.04885	0.21732	0.23479	0.08274	0.05805	0.04956	0.04796		1.955	0.82112
6.965	-0.00242	-0.00641	-0.00862	-0.00221	-0.01337	-0.02248	-0.00497	-0.01315	-0.00897	-0.00794		6.965	-0.03615	-0.13878	-0.51621	-0.05281	-0.28716	-0.33962	-0.12331	-0.08126	-0.05995	-0.05443		6.965	0.03373	0.13237	0.50759	0.0506	0.27379	0.31714	0.11834	0.06811	0.05098	0.04649		31.97	0.05602	0.12676	0.36879	0.0484	0.21535	0.22703	0.08769	0.05787	0.04909	0.04818		1.97	0.86394
6.98	-0.003	-0.00636	-0.01016	-0.00296	-0.01123	-0.02523	-0.00443	-0.01243	-0.00915	-0.00872		6.98	-0.03618	-0.1388	-0.5162	-0.05283	-0.28717	-0.33965	-0.12332	-0.08126	-0.05996	-0.05443		6.98	0.03318	0.13244	0.50604	0.04987	0.27594	0.31442	0.11889	0.06883	0.05081	0.04571		31.985	0.05476	0.12519	0.36654	0.05056	0.21429	0.22806	0.09033	0.0568	0.05031	0.04739		1.985	0.84546
6.995	-0.00167	-0.00581	-0.00909	-0.00341	-0.0116	-0.02148	0.00141	-0.01321	-0.00893	-0.00931		6.995	-0.03622	-0.13883	-0.51619	-0.05284	-0.28717	-0.33967	-0.12334	-0.08126	-0.05996	-0.05444		6.995	0.03455	0.13302	0.5071	0.04943	0.27557	0.31819	0.12475	0.06805	0.05103	0.04513		32	0.05269	0.12493	0.36498	0.04961	0.21332	0.241	0.09168	0.05652	0.04953	0.0476		2	0.81531
7.01	-0.00304	-0.00547	-0.01073	-0.00376	-0.01247	-0.02352	-0.00225	-0.01219	-0.0114	-0.009		7.01	-0.03625	-0.13885	-0.51619	-0.05285	-0.28718	-0.33969	-0.12335	-0.08126	-0.05996	-0.05444		7.01	0.03321	0.13338	0.50546	0.04909	0.27471	0.31617	0.1211	0.06907	0.04856	0.04544		32.015	0.05433	0.12636	0.36933	0.04936	0.21545	0.23934	0.08723	0.05484	0.04996	0.04911		2.015	0.83915
7.025	-0.00421	-0.00532	-0.00956	-0.00261	-0.01334	-0.02707	-0.00191	-0.01086	-0.00908	-0.00838		7.025	-0.03629	-0.13887	-0.51618	-0.05287	-0.28718	-0.33971	-0.12336	-0.08125	-0.05997	-0.05444		7.025	0.03208	0.13355	0.50662	0.05026	0.27384	0.31264	0.12145	0.07039	0.05089	0.04606		32.03	0.05486	0.12539	0.36688	0.04951	0.21558	0.23318	0.09097	0.05617	0.04938	0.04793		2.03	0.84695
7.04	-0.00269	-0.00637	-0.008	-0.00246	-0.0117	-0.02892	0.00233	-0.01294	-0.00876	-0.00977		7.04	-0.03632	-0.1389	-0.51617	-0.05288	-0.28719	-0.33973	-0.12337	-0.08125	-0.05997	-0.05444		7.04	0.03363	0.13253	0.50817	0.05042	0.27549	0.31081	0.1257	0.06831	0.05121	0.04467		32.045	0.05429	0.12503	0.36942	0.04967	0.21471	0.23102	0.09042	0.05629	0.0491	0.04754		2.045	0.83868
7.055	-0.00246	-0.00423	-0.01333	-0.003	-0.01097	-0.02386	-3.40233e-05	-0.01242	-0.00814	-0.00886		7.055	-0.03635	-0.13892	-0.51617	-0.0529	-0.28719	-0.33976	-0.12338	-0.08125	-0.05997	-0.05445		7.055	0.03389	0.13469	0.50284	0.0499	0.27622	0.3159	0.123346	0.06883	0.05183	0.04559		32.06	0.05463	0.12326	0.36887	0.04842	0.21474	0.23596	0.08617	0.05711	0.04802	0.04745		2.06	0.84356
7.07	-0.00303	-0.00628	-0.00967	-0.00435	-0.01184	-0.02251	-0.0022	-0.0129	-0.00951	-0.00944		7.07	-0.03639	-0.13894	-0.51616	-0.05291	-0.2872	-0.33978	-0.12339	-0.08125	-0.05997	-0.05445		7.07	0.03336	0.13266	0.50649	0.04856	0.27536	0.31727	0.12119	0.06835	0.05046	0.04501		32.075	0.05546	0.1254	0.36571	0.04797	0.21557	0.23299	0.08661	0.05614	0.04785	0.04747		2.075	0.85572
7.085	-0.00191	-0.00613	-0.0071	-0.0023	-0.01161	-0.01435	-0.00316	-0.01238	-0.00849	-0.00903		7.085	-0.03642	-0.13897	-0.51615	-0.05292	-0.2872	-0.3398	-0.1234	-0.08124	-0.05998	-0.05445		7.085	0.03451	0.13284	0.50905	0.05062	0.27559	0.32545	0.12024	0.06886	0.05149	0.04542		32.09	0.055	0.12503	0.36696	0.04782	0.215	0.23293	0.08576	0.05626	0.04787	0.04638		2.09	0.84892
7.1	-0.00308	-0.00539	-0.00743	-0.00215	-0.01247	-0.023	0.00208	-0.01335	-0.00917	-0.00911		7.1	-0.03646	-0.13899	-0.51615	-0.05294	-0.2872	-0.33982	-0.12342	-0.08124	-0.05998	-0.05445		7.1	0.03338	0.1336	0.50872	0.05079	0.27473	0.31682	0.1255	0.06789	0.05081	0.04534		32.105	0.05493	0.12466	0.3651	0.04968	0.21403	0.23717	0.0868	0.05538	0.04899	0.04769		2.105	0.84795
7.115	-0.00245	-0.00584	-0.00867	-0.0034	-0.01114	-0.01595	-0.00578	-0.01353	-0.00975	-0.0093		7.115	-0.03649	-0.13901	-0.51614	-0.05295	-0.28721	-0.33984	-0.12343	-0.08124	-0.05998	-0.05446		7.115	0.03404	0.13317	0.50747	0.04955	0.27607	0.32389	0.11765	0.06771	0.05023	0.04516		32.12	0.05386	0.1245	0.36345	0.04863	0.21476	0.23331	0.08545	0.05561	0.04901	0.0459		2.12	0.83239
7.13	-0.00243	-0.00699	-0.0105	-0.00275	-0.01151	-0.02369	-0.00684	-0.01111	-0.00903	-0.00829		7.13	-0.03653	-0.13903	-0.51613	-0.05296	-0.28721	-0.33986	-0.12344	-0.08124	-0.05998	-0.05446		7.13	0.0341	0.13204	0.50563	0.05021	0.2757	0.31617	0.1166	0.07013	0.05095	0.04617		32.135	0.0534	0.12523	0.36489	0.04818	0.2157	0.23425	0.0891	0.05653	0.04834	0.04632		2.135	0.82559
7.145	-0.0021	-0.00555	-0.00874	-0.00439	-0.01198	-0.02474	0.0031	-0.01209	-0.0084	-0.00877		7.145	-0.03656	-0.13906	-0.51613	-0.05298	-0.28722	-0.33989	-0.12345	-0.08123	-0.05999	-0.05446		7.145	0.03446	0.13351	0.50739	0.04859	0.27524	0.31515	0.12655	0.06914	0.05159	0.04569		32.15	0.05443	0.12426	0.36424	0.04923	0.21453	0.21649	0.08874	0.05625	0.04966	0.04733		2.15	0.84068
7.16	-0.00207	-0.0062	-0.01077	-0.00274	-0.01264	-0.02258	-0.00426	-0.01227	-0.00928	-0.00966		7.16	-0.0366	-0.13908	-0.51612	-0.05299	-0.28722	-0.33991	-0.12346	-0.08123	-0.05999	-0.05447		7.16	0.03453	0.13288	0.50535	0.05025	0.27458	0.31733	0.1192	0.06896	0.05071	0.04481		32.165	0.05376	0.1233	0.36488	0.05029	0.21316	0.23602	0.08149	0.05558	0.04818	0.04654		2.165	0.83095
7.175	-0.00314	-0.00475	-0.00931	-0.00339	-0.01241	-0.03093	-0.00562	-0.01404	-0.00846	-0.00825		7.175	-0.03663	-0.1391	-0.51611	-0.05301	-0.28723	-0.33993	-0.12347	-0.08123	-0.05999	-0.05447		7.175	0.03349	0.13435	0.5068	0.04962	0.27482	0.309	0.11785	0.06719	0.05153	0.04622		32.18	0.0532	0.12463	0.36363	0.04834	0.21429	0.22466	0.08884	0.0556	0.04901	0.04515		2.18	0.82269
7.19	-0.00272	-0.00531	-0.00954	-0.00274	-0.01028	-0.01788	-0.00278	-0.01382	-0.00854	-0.00983		7.19	-0.03667	-0.13912	-0.5161	-0.05302	-0.28723	-0.33995	-0.12348	-0.08123	-0.06	-0.05447		7.19	0.03395	0.13381	0.50656	0.05028	0.27695	0.32207	0.1207	0.06741	0.05146	0.04464		32.195	0.05373	0.12517	0.36498	0.04799	0.21302	0.2332	0.08238	0.05612	0.04903	0.04657		2.195	0.83048
7.205	-0.00209	-0.00586	-0.00797	-0.0004868	-0.01175	-0.01652	-0.00155	-0.012	-0.01041	-0.00812		7.205	-0.0367	-0.13915	-0.5161	-0.05303	-0.28724	-0.33997	-0.1235	-0.08122	-0.06	-0.05447		7.205	0.03461	0.13329	0.50813	0.0525432	0.27549	0.32345	0.12195	0.06922	0.04959	0.04635		32.21	0.05497	0.1242	0.36282	0.04814	0.21245	0.22884	0.07813	0.05535	0.04845	0.04868		2.21	0.84848
7.22	-0.00276	-0.00471	-0.00561	-0.000735088	-0.01231	-0.01917	-0.00481	-0.01288	-0.00939	-0.00851		7.22	-0.03673	-0.13917	-0.51609	-0.05305	-0.28724	-0.33999	-0.12351	-0.08122	-0.06	-0.05448		7.22	0.03397	0.13446	0.51048	0.0523149	0.27493	0.32082	0.1187	0.06834	0.05061	0.04597		32.225	0.0536	0.12303	0.36047	0.048	0.21278	0.23358	0.08327	0.05607	0.04837	0.04849		2.225	0.82854
7.235	-0.00234	-0.00697	-0.00744	-0.000583376	-0.01208	-0.01281	-0.00337	-0.01245	-0.00897	-0.00839		7.235	-0.03677	-0.13919	-0.51608	-0.05306	-0.28725	-0.34002	-0.12352	-0.08122	-0.06	-0.05448		7.235	0.03443	0.13222	0.50864	0.0524766	0.27517	0.32721	0.12015	0.06877	0.05103	0.04609		32.24	0.05363	0.12237	0.36041	0.04905	0.21071	0.22692	0.08352	0.05509	0.0486	0.04821		2.24	0.82903
7.25	-0.00131	-0.00752	-0.00948	-0.00103	-0.01145	-0.01696	-0.00653	-0.01293	-0.00905	-0.00828		7.25	-0.0368	-0.13922	-0.51608	-0.05307	-0.28725	-0.34004	-0.12353	-0.08122	-0.06001	-0.05448		7.25	0.03549	0.1317	0.5066	0.05204	0.2758	0.32308	0.117	0.06829	0.05096	0.0462		32.255	0.05377	0.1228	0.35816	0.0484	0.21114	0.23415	0.08907	0.05642	0.04822	0.04712		2.255	0.83098
7.265	-0.00198	-0.00527	-0.00501	-0.00308	-0.01072	-0.02061	-0.00369	-0.01241	-0.00782	-0.00807		7.265	-0.03684	-0.13924	-0.51607	-0.05309	-0.28726	-0.34006	-0.12354	-0.08121	-0.06001	-0.05448		7.265	0.03486	0.13397	0.51106	0.05001	0.27654	0.31945	0.11985	0.0688	0.05219	0.04641		32.27	0.0529	0.12344	0.3586	0.04925	0.21128	0.22939	0.08421	0.05464	0.04784	0.04813		2.27	0.81834
7.28	-0.00306	-0.00613	-0.00745	-0.00163	-0.01119	-0.01175	4.89355e-05	-0.01159	-0.0102	-0.00665		7.28	-0.03687	-0.13926	-0.51606	-0.0531	-0.28726	-0.34008	-0.12355	-0.08121	-0.06001	-0.05449		7.28	0.03381	0.13313	0.50861	0.05147	0.27607	0.32833	0.123599	0.06962	0.04981	0.04784		32.285	0.05423	0.12337	0.35895	0.04901	0.21211	0.23323	0.08696	0.05746	0.04716	0.04614		2.285	0.8378
7.295	-0.00273	-0.00508	-0.00868	-0.000776528	-0.00935	-0.0208	0.00249	-0.01287	-0.00888	-0.00914		7.295	-0.03691	-0.13928	-0.51606	-0.05312	-0.28727	-0.3401	-0.12356	-0.08121	-0.06002	-0.05449		7.295	0.03418	0.1342	0.50738	0.0523435	0.27792	0.3193	0.12605	0.06834	0.05114	0.04535		32.3	0.05417	0.1241	0.35899	0.04976	0.21154	0.22777	0.08291	0.05669	0.04699	0.04706		2.3	0.83684
7.31	-0.000601289	-0.00533	-0.00501	-0.00182	-0.01032	-0.01965	0.00373	-0.01184	-0.00796	-0.00632		7.31	-0.03694	-0.13931	-0.51605	-0.05313	-0.28727	-0.34012	-0.12358	-0.08121	-0.06002	-0.05449		7.31	0.0363387	0.13398	0.51104	0.05131	0.27695	0.32047	0.12731	0.06937	0.05206	0.04817		32.315	0.0538	0.12304	0.35654	0.04681	0.21217	0.22171	0.08565	0.05501	0.04721	0.04687		2.315	0.83149
7.325	-0.00307	-0.00629	-0.00515	-0.00357	-0.00899	-0.01089	-0.00203	-0.01322	-0.00914	-0.00721		7.325	-0.03697	-0.13933	-0.51604	-0.05314	-0.28727	-0.34014	-0.12359	-0.08121	-0.06002	-0.05449		7.325	0.0339	0.13304	0.51089	0.04957	0.27828	0.32925	0.12156	0.06799	0.05088	0.04728		32.33	0.05403	0.12417	0.35899	0.04946	0.2108	0.22474	0.0805	0.05603	0.04813	0.04638		2.33	0.8349
7.34	-0.00295	-0.00574	-0.00758	-0.00282	-0.01036	-0.01704	-0.0082	-0.0132	-0.00841	-0.0082		7.34	-0.03701	-0.13935	-0.51604	-0.05316	-0.28728	-0.34016	-0.1236	-0.0812	-0.06002	-0.0545		7.34	0.03406	0.13361	0.50846	0.05034	0.27692	0.32312	0.1154	0.068	0.05161	0.0463		32.345	0.05497	0.1219	0.35933	0.04892	0.21043	0.22418	0.07424	0.05536	0.04776	0.04679		2.345	0.84852
7.355	-0.00372	-0.00549	-0.00572	-0.00267	-0.00942	-0.01008	-0.00196	-0.01248	-0.00849	-0.00828		7.355	-0.03704	-0.13937	-0.51603	-0.05317	-0.28728	-0.34019	-0.12361	-0.0812	-0.06003	-0.0545		7.355	0.03332	0.13388	0.51031	0.0505	0.27786	0.33011	0.12165	0.06872	0.05154	0.04622		32.36	0.0533	0.12354	0.35658	0.04887	0.20976	0.22692	0.08109	0.05538	0.04878	0.04681		2.36	0.8242
7.37	-0.00259	-0.00495	-0.00665	-0.00252	-0.01059	-0.01593	-0.00542	-0.01026	-0.00987	-0.00847		7.37	-0.03708	-0.1394	-0.51602	-0.05318	-0.28729	-0.34021	-0.12362	-0.0812	-0.06003	-0.0545		7.37	0.03449	0.13445	0.50937	0.05066	0.2767	0.32428	0.1182	0.07094	0.05016	0.04603		32.375	0.05324	0.12297	0.35932	0.04862	0.20909	0.22726	0.08434	0.0542	0.0486	0.04672		2.375	0.82323
7.385	-0.00137	-0.0049	-0.00779	-0.00237	-0.00956	-0.01118	-0.00338	-0.01403	-0.00755	-0.00856		7.385	-0.03711	-0.13942	-0.51601	-0.0532	-0.28729	-0.34023	-0.12363	-0.0812	-0.06003	-0.0545		7.385	0.03574	0.13452	0.50822	0.05083	0.27773	0.32905	0.12025	0.06717	0.05248	0.04594		32.39	0.05437	0.12221	0.35687	0.04837	0.20972	0.2239	0.08268	0.05413	0.04792	0.04633		2.39	0.83978
7.4	-0.00294	-0.00545	-0.00732	-0.000714544	-0.01133	-0.02052	-0.00594	-0.01191	-0.00662	-0.00844		7.4	-0.03715	-0.13944	-0.51601	-0.05321	-0.2873	-0.34025	-0.12364	-0.08119	-0.06003	-0.05451		7.4	0.03421	0.13399	0.50869	0.0524955	0.27597	0.31973	0.1177	0.06928	0.05341	0.04607		32.405	0.0533	0.12334	0.35461	0.04893	0.20755	0.21913	0.08043	0.05315	0.04855	0.04604		2.405	0.82421
7.415	-0.00151	-0.00641	-0.00685	-0.00146	-0.00949	-0.02287	-0.0058	-0.01179	-0.0096	-0.00833		7.415	-0.03718	-0.13946	-0.516	-0.05322	-0.2873	-0.34027	-0.12365	-0.08119	-0.06004	-0.05451		7.415	0.03567	0.13305	0.50915	0.05176	0.27781	0.3174	0.11785	0.0694	0.05044	0.04618		32.42	0.05304	0.12257	0.35586	0.04808	0.20949	0.21907	0.08517	0.05377	0.04877	0.04746		2.42	0.82032
7.43	-0.00159	-0.00446	-0.00649	-0.00191	-0.00946	-0.02831	-0.000362425	-0.00987	-0.00878	-0.00752		7.43	-0.03721	-0.13948	-0.51599	-0.05324	-0.28731	-0.34029	-0.12367	-0.08119	-0.06004	-0.05451		7.43	0.03562	0.13502	0.5095	0.05133	0.27785	0.31198	0.123308	0.07132	0.05126	0.04699		32.435	0.05287	0.12281	0.3511	0.04813	0.20902	0.21901	0.07892	0.0518	0.04909	0.04717		2.435	0.81789
7.445	-0.00336	-0.00581	-0.00932	-0.000659409	-0.01073	-0.01616	0.00368	-0.01174	-0.00846	-0.0069		7.445	-0.03725	-0.13951	-0.51599	-0.05325	-0.28731	-0.34031	-0.12368	-0.08119	-0.06004	-0.05451		7.445	0.03389	0.1337	0.50667	0.0525906	0.27658	0.32415	0.12736	0.06945	0.05158	0.04761		32.45	0.0541	0.12294	0.35435	0.04818	0.20815	0.21425	0.08167	0.05432	0.04971	0.04648		2.45	0.8359
7.46	-0.00273	-0.00637	-0.00726	-0.00181	-0.0117	-0.01881	-0.000684697	-0.01042	-0.00944	-0.00899		7.46	-0.03728	-0.13953	-0.51598	-0.05326	-0.28732	-0.34033	-0.12369	-0.08118	-0.06005	-0.05452		7.46	0.03455	0.13316	0.50872	0.05145	0.27562	0.32152	0.123005	0.07076	0.05061	0.04553		32.465	0.05324	0.12167	0.35639	0.04944	0.20678	0.23139	0.07151	0.05564	0.04844	0.0458		2.465	0.82325
7.475	-0.0013	-0.00462	-0.00899	-0.00176	-0.01036	-0.01435	-0.00185	-0.0115	-0.00851	-0.00847		7.475	-0.03732	-0.13955	-0.51597	-0.05328	-0.28732	-0.34036	-0.1237	-0.08118	-0.06005	-0.05452		7.475	0.03602	0.13493	0.50698	0.05152	0.27696	0.32601	0.12185	0.06968	0.05154	0.04605		32.48	0.05457	0.12301	0.35594	0.04999	0.20741	0.21992	0.08036	0.05317	0.05016	0.04571		2.48	0.84271
7.49	-0.00027713	-0.00447	-0.00863	-0.0022	-0.00953	-0.0168	-0.00401	-0.01088	-0.00999	-0.00726		7.49	-0.03735	-0.13957	-0.51596	-0.05329	-0.28732	-0.34038	-0.12371	-0.08118	-0.06005	-0.05452		7.49	0.0370729	0.1351	0.50733	0.05109	0.27779	0.32358	0.1197	0.0703	0.05006	0.04726		32.495	0.0533	0.12104	0.35558	0.04894	0.20714	0.21646	0.08671	0.05449	0.04808	0.04632		2.495	0.82423
7.505	-0.00195	-0.00653	-0.00636	-0.00165	-0.0102	-0.01964	-0.00987	-0.01146	-0.00967	-0.00895		7.505	-0.03738	-0.1396	-0.51596	-0.05331	-0.28733	-0.3404	-0.12372	-0.08118	-0.06005	-0.05452		7.505	0.03543	0.13307	0.5096	0.05166	0.27713	0.32076	0.11385	0.06972	0.05038	0.04557		32.51	0.05204	0.12267	0.35473	0.04849	0.20737	0.2248	0.08255	0.05421	0.0473	0.04593		2.51	0.80574
7.52	-0.000723103	-0.00588	-0.00609	-0.002	-0.01037	-0.02149	-0.00103	-0.00873	-0.00855	-0.00883		7.52	-0.03742	-0.13962	-0.51595	-0.05332	-0.28733	-0.34042	-0.12373	-0.08118	-0.06006	-0.05453		7.52	0.0366969	0.13374	0.50986	0.05132	0.27696	0.31893	0.1227	0.07245	0.05151	0.0457		32.525	0.05137	0.12121	0.35278	0.04784	0.2057	0.21994	0.0864	0.05274	0.04653	0.04595		2.525	0.79601
7.535	-0.0011	-0.00553	-0.00463	-0.00155	-0.01083	-0.01484	-0.00229	-0.00961	-0.00992	-0.00792		7.535	-0.03745	-0.13964	-0.51594	-0.05333	-0.28734	-0.34044	-0.12375	-0.08117	-0.06006	-0.05453		7.535	0.03635	0.13411	0.51131	0.05178	0.27651	0.3256	0.12146	0.07156	0.05014	0.04661		32.54	0.0533	0.12234	0.34742	0.0483	0.20533	0.21677	0.07874	0.05226	0.04835	0.04676		2.54	0.82423
7.55	-0.00237	-0.00599	-0.00796	-0.0022	-0.0093	-0.01888	-0.00195	-0.01069	-0.0081	-0.00741		7.55	-0.03749	-0.13966	-0.51594	-0.05335	-0.28734	-0.34046	-0.12376	-0.08117	-0.06006	-0.05453		7.55	0.03512	0.13367	0.50798	0.05115	0.27804	0.32158	0.12181	0.07048	0.05196	0.04712		32.555	0.05284	0.12157	0.34947	0.04705	0.20586	0.22431	0.08099	0.05318	0.04807	0.04597		2.555	0.81742
7.565	-0.000842064	-0.00404	-0.0054	-0.00275	-0.00897	-0.00763	0.00229	-0.01197	-0.01068	-0.00799		7.565	-0.03752	-0.13968	-0.51593	-0.05336	-0.28735	-0.34048	-0.12377	-0.08117	-0.06007	-0.05453		7.565	0.0366779	0.13564	0.51053	0.05061	0.27838	0.33285	0.12606	0.0692	0.04939	0.04654		32.57	0.05337	0.12071	0.34511	0.0478	0.2053	0.22215	0.08324	0.05311	0.0472	0.04558		2.57	0.82521
7.58	-0.00142	-0.00529	-0.00673	-0.00199	-0.00934	-0.01738	0.000226214	-0.01205	-0.01076	-0.00738		7.58	-0.03755	-0.13971	-0.51592	-0.05337	-0.28735	-0.3405	-0.12378	-0.08117	-0.06007	-0.05454		7.58	0.03613	0.13442	0.50919	0.05138	0.27801	0.32312	0.124006	0.06912	0.04931	0.04716		32.585	0.0522	0.12164	0.35146	0.04825	0.20543	0.22129	0.08508	0.05333	0.04552	0.0469		2.585	0.80818
7.595	-0.00159	-0.00535	-0.00707	-0.00214	-0.0087	-0.01212	-0.00163	-0.01082	-0.00833	-0.00707		7.595	-0.03759	-0.13973	-0.51591	-0.05339	-0.28736	-0.34052	-0.12379	-0.08116	-0.06007	-0.05454		7.595	0.036	0.13438	0.50884	0.05125	0.27866	0.3284	0.12216	0.07034	0.05174	0.04747		32.6	0.05314	0.12367	0.3512	0.04791	0.20616	0.21903	0.08313	0.05265	0.04644	0.04771		2.6	0.8218
7.61	-0.00166	-0.0049	-0.007	-0.00109	-0.00877	-0.00917	0.0011	-0.011	-0.00731	-0.00615		7.61	-0.03762	-0.13975	-0.51591	-0.0534	-0.28736	-0.34054	-0.1238	-0.08116	-0.06007	-0.05454		7.61	0.03596	0.13485	0.50891	0.05231	0.27859	0.33137	0.1249	0.07016	0.05276	0.04839		32.615	0.05347	0.12221	0.35175	0.04916	0.20599	0.21166	0.08057	0.05238	0.04606	0.04612		2.615	0.82667
7.625	-0.00133	-0.00515	-0.00564	-0.00214	-0.00894	-0.01881	4.28057e-05	-0.01158	-0.00739	-0.00704		7.625	-0.03766	-0.13977	-0.5159	-0.05341	-0.28736	-0.34057	-0.12381	-0.08116	-0.06008	-0.05454		7.625	0.03633	0.13462	0.51026	0.05127	0.27842	0.32176	0.123853	0.06958	0.05269	0.0475		32.63	0.0521	0.12114	0.35159	0.04721	0.20522	0.217	0.07622	0.0533	0.04349	0.04703		2.63	0.80672
7.64	-0.00331	-0.00341	-0.00467	0.000212847	-0.01001	-0.01536	-0.00041833	-0.01146	-0.00787	-0.00743		7.64	-0.03769	-0.13979	-0.51589	-0.05343	-0.28737	-0.34059	-0.12383	-0.08116	-0.06008	-0.05455		7.64	0.03438	0.13638	0.51122	0.0536428	0.27736	0.32523	0.123412	0.0697	0.05221	0.04712		32.645	0.05404	0.12128	0.35134	0.04726	0.20395	0.21024	0.08607	0.05282	0.04661	0.04535		2.645	0.83494
7.655	-0.00148	-0.00486	-0.0044	-0.000735441	-0.00848	-0.01381	-0.00668	-0.01093	-0.00685	-0.00731		7.655	-0.03772	-0.13981	-0.51589	-0.05344	-0.28737	-0.34061	-0.12384	-0.08116	-0.06008	-0.05455		7.655	0.03624	0.13495	0.51149	0.0527046	0.27889	0.3268	0.11716	0.07023	0.05323	0.04724		32.66	0.05277	0.12141	0.35288	0.04692	0.20438	0.22058	0.08601	0.05165	0.04683	0.04546		2.66	0.81645
7.67	-0.000652971	-0.00311	-0.00454	-0.00238	-0.00884	-0.01705	-0.00344	-0.00991	-0.00742	-0.0077		7.67	-0.03776	-0.13984	-0.51588	-0.05345	-0.28738	-0.34063	-0.12385	-0.08115	-0.06008	-0.05455		7.67	0.037107	0.13673	0.51134	0.05107	0.27854	0.32358	0.12041	0.07124	0.05266	0.04685		32.675	0.0525	0.12214	0.34963	0.04817	0.20411	0.21031	0.08096	0.05457	0.04695	0.04597		2.675	0.81256
7.685	-0.00143	-0.00467	-0.00607	-0.00153	-0.00971	-0.0235	-0.007	-0.01029	-0.0091	-0.00678		7.685	-0.03779	-0.13986	-0.51587	-0.05347	-0.28738	-0.34065	-0.12386	-0.08115	-0.06009	-0.05455		7.685	0.03636	0.13519	0.5098	0.05194	0.27767	0.31715	0.11686	0.07086	0.05099	0.04777		32.69	0.05324	0.12098	0.34827	0.04792	0.20544	0.22015	0.0847	0.05479	0.04608	0.04479		2.69	0.82326
7.7	-9.89441e-05	-0.00502	-0.00491	-0.00218	-0.00878	-0.01624	0.000837125	-0.01257	-0.00818	-0.00737		7.7	-0.03782	-0.13988	-0.51586	-0.05348	-0.28739	-0.34067	-0.12387	-0.08115	-0.06009	-0.05456		7.7	0.0377211	0.13486	0.51095	0.0513	0.27861	0.32443	0.124707	0.06858	0.05191	0.04719		32.705	0.05347	0.12211	0.34872	0.04637	0.20307	0.21899	0.08005	0.05192	0.0462	0.0453		2.705	0.82667
7.715	-0.00127	-0.00477	-0.00564	-0.00113	-0.01015	-0.02029	0.00128	-0.01135	-0.00806	-0.00716		7.715	-0.03786	-0.1399	-0.51586	-0.05349	-0.28739	-0.34069	-0.12388	-0.08115	-0.06009	-0.05456		7.715	0.03659	0.13513	0.51022	0.05236	0.27724	0.3204	0.12516	0.0698	0.05203	0.0474		32.72	0.0534	0.12144	0.34636	0.04622	0.20321	0.21413	0.0815	0.05334	0.04622	0.04481		2.72	0.82569
7.73	-0.00244	-0.00393	-0.00708	0.000123118	-0.00851	-0.02124	0.00111	-0.01182	-0.00933	-0.00614		7.73	-0.03789	-0.13992	-0.51585	-0.05351	-0.2874	-0.34071	-0.12389	-0.08114	-0.0601	-0.05456		7.73	0.03545	0.13599	0.50877	0.0536331	0.27889	0.31947	0.125	0.06932	0.05077	0.04842		32.735	0.05304	0.12168	0.34591	0.04748	0.20284	0.20886	0.08184	0.05206	0.04614	0.04562		2.735	0.82034
7.745	-0.00152	-0.00438	-0.00471	0.00047483	-0.00908	-0.01458	-0.00215	-0.0108	-0.00921	-0.00813		7.745	-0.03793	-0.13994	-0.51584	-0.05352	-0.2874	-0.34073	-0.12391	-0.08114	-0.0601	-0.05456		7.745	0.03641	0.13556	0.51113	0.0539948	0.27832	0.32615	0.12176	0.07034	0.05089	0.04643		32.75	0.05317	0.12051	0.34936	0.04583	0.20287	0.2071	0.08209	0.05209	0.04577	0.04424		2.75	0.82229
7.76	-0.00169	-0.00463	-0.00494	-0.00137	-0.01045	-0.02333	0.000692581	-0.01188	-0.00859	-0.00672		7.76	-0.03796	-0.13997	-0.51583	-0.05353	-0.2874	-0.34075	-0.12392	-0.08114	-0.0601	-0.05456		7.76	0.03627	0.13534	0.51089	0.05216	0.27695	0.31742	0.124613	0.06926	0.05151	0.04784		32.765	0.0532	0.12004	0.3475	0.04728	0.2039	0.21664	0.08253	0.05171	0.04649	0.04425		2.765	0.82277
7.775	-0.00196	-0.00469	-0.00438	-0.00152	-0.00912	-0.01947	-0.00267	-0.01136	-0.00757	-0.0063		7.775	-0.03799	-0.13999	-0.51583	-0.05355	-0.28741	-0.34077	-0.12393	-0.08114	-0.0601	-0.05457		7.775	0.03603	0.1353	0.51145	0.05203	0.27829	0.3213	0.12126	0.06978	0.05253	0.04827		32.78	0.05284	0.11928	0.34855	0.04833	0.20313	0.22228	0.07418	0.05183	0.04631	0.04416		2.78	0.81742
7.79	-0.00134	-0.00504	-0.00271	-0.00177	-0.00978	-0.02212	0.00117	-0.01144	-0.00854	-0.00639		7.79	-0.03803	-0.14001	-0.51582	-0.05356	-0.28741	-0.34079	-0.12394	-0.08114	-0.06011	-0.05457		7.79	0.03669	0.13497	0.51311	0.05179	0.27763	0.31867	0.12511	0.0697	0.05157	0.04818		32.795	0.05337	0.12151	0.34369	0.04639	0.20266	0.22411	0.08203	0.05286	0.04654	0.04567		2.795	0.8252
7.805	-9.85115e-06	-0.00509	-0.00495	-0.00132	-0.00945	-0.02057	-0.00119	-0.01271	-0.00882	-0.00708		7.805	-0.03806	-0.14003	-0.51581	-0.05357	-0.28742	-0.34081	-0.12395	-0.08113	-0.06011	-0.05457		7.805	0.0380501	0.13494	0.51086	0.05225	0.27797	0.32024	0.12276	0.06842	0.05129	0.04749		32.81	0.0519	0.12104	0.34634	0.04754	0.20209	0.21725	0.08407	0.05168	0.04566	0.04559		2.81	0.80379
7.82	-0.00158	-0.00585	-0.00288	-0.00237	-0.00872	-0.02261	-0.00935	-0.01099	-0.01	-0.00776		7.82	-0.03809	-0.14005	-0.5158	-0.05359	-0.28742	-0.34084	-0.12396	-0.08113	-0.06011	-0.05457		7.82	0.03651	0.1342	0.51292	0.05122	0.2787	0.31823	0.11461	0.07014	0.05011	0.04681		32.825	0.05174	0.12098	0.34298	0.04699	0.20122	0.22089	0.08542	0.0531	0.04548	0.043		2.825	0.80136
7.835	-0.00346	-0.0038	-0.00342	-0.00231	-0.00959	-0.01126	-0.00241	-0.01287	-0.00768	-0.00745		7.835	-0.03813	-0.14007	-0.5158	-0.0536	-0.28743	-0.34086	-0.12397	-0.08113	-0.06012	-0.05458		7.835	0.03467	0.13627	0.51238	0.05129	0.27784	0.3296	0.12156	0.06826	0.05244	0.04713		32.84	0.05217	0.12181	0.34093	0.04674	0.20285	0.21512	0.07736	0.05143	0.0452	0.04421		2.84	0.80768
7.85	-0.00103	-0.00405	-0.00415	-0.00216	-0.00825	-0.00891	0.00533	-0.01255	-0.00726	-0.00464		7.85	-0.03816	-0.1401	-0.51579	-0.05361	-0.28743	-0.34088	-0.12399	-0.08113	-0.06012	-0.05458		7.85	0.03713	0.13605	0.51164	0.05145	0.27918	0.33197	0.12932	0.06858	0.05286	0.04994		32.855	0.0524	0.12164	0.34107	0.04529	0.20208	0.21976	0.08181	0.05195	0.04623	0.04482		2.855	0.81108
7.865	-0.0019	-0.00381	-0.00448	-0.00231	-0.00812	-0.01685	0.000464629	-0.01172	-0.00743	-0.00702		7.865	-0.03819	-0.14012	-0.51578	-0.05363	-0.28744	-0.3409	-0.124	-0.08112	-0.06012	-0.05458		7.865	0.03629	0.13631	0.5113	0.05132	0.27932	0.32405	0.124465	0.0694	0.05269	0.04756		32.87	0.05174	0.12168	0.34252	0.04785	0.20202	0.2075	0.07546	0.05157	0.04595	0.04544		2.87	0.80135
7.88	-0.00107	-0.00426	-0.00312	-0.00216	-0.00839	-0.0105	0.0015	-0.0123	-0.00921	-0.00711		7.88	-0.03823	-0.14014	-0.51578	-0.05364	-0.28744	-0.34092	-0.12401	-0.08112	-0.06012	-0.05458		7.88	0.03716	0.13588	0.51266	0.05148	0.27905	0.33042	0.12551	0.06882	0.05091	0.04747		32.885	0.05187	0.12081	0.34466	0.0468	0.20285	0.21004	0.0785	0.0512	0.04587	0.04425		2.885	0.80329
7.895	-0.00115	-0.00391	-0.00465	-0.00121	-0.00786	-0.01034	0.00264	-0.01068	-0.00889	-0.00679		7.895	-0.03826	-0.14016	-0.51577	-0.05365	-0.28744	-0.34094	-0.12402	-0.08112	-0.06013	-0.05459		7.895	0.03711	0.13625	0.51112	0.05244	0.27958	0.3306	0.12666	0.07044	0.05124	0.0478		32.9	0.0521	0.11944	0.34231	0.04515	0.20128	0.20707	0.06645	0.05122	0.04429	0.04516		2.9	0.8067
7.91	-0.00142	-0.00317	-0.00479	-0.00146	-0.00922	-0.01429	-0.00402	-0.01046	-0.00817	-0.00658		7.91	-0.03829	-0.14018	-0.51576	-0.05367	-0.28745	-0.34096	-0.12403	-0.08112	-0.06013	-0.05459		7.91	0.03687	0.13701	0.51097	0.05221	0.27823	0.32667	0.12001	0.07066	0.05196	0.04801		32.915	0.05244	0.11998	0.34205	0.0463	0.20241	0.21801	0.07879	0.05094	0.04472	0.04558		2.915	0.81156
7.925	-0.00159	-0.00272	-0.00362	-0.0022	-0.00799	-0.01604	-0.00398	-0.01174	-0.00854	-0.00697		7.925	-0.03833	-0.1402	-0.51575	-0.05368	-0.28745	-0.34098	-0.12404	-0.08112	-0.06013	-0.05459		7.925	0.03674	0.13748	0.51213	0.05148	0.27946	0.32494	0.12006	0.06938	0.05159	0.04762		32.93	0.05127	0.12061	0.3413	0.04635	0.20164	0.20525	0.07524	0.05297	0.04334	0.04439		2.93	0.79453
7.94	-0.00237	-0.00307	-0.00436	-0.00115	-0.00786	-0.00888	-0.00164	-0.01191	-0.00842	-0.00835		7.94	-0.03836	-0.14022	-0.51575	-0.05369	-0.28746	-0.341	-0.12405	-0.08111	-0.06013	-0.05459		7.94	0.03599	0.13715	0.51139	0.05254	0.2796	0.33212	0.12241	0.0692	0.05171	0.04624		32.945	0.0518	0.12144	0.34254	0.04651	0.20147	0.21429	0.08129	0.05209	0.04396	0.0453		2.945	0.80231
7.955	-0.00164	-0.00333	-0.00339	-0.0014	-0.00873	-0.01183	0.000697812	-0.01229	-0.0073	-0.00584		7.955	-0.03839	-0.14024	-0.51574	-0.05371	-0.28746	-0.34102	-0.12407	-0.08111	-0.06014	-0.0546		7.955	0.03675	0.13691	0.51235	0.05231	0.27873	0.32919	0.124768	0.06882	0.05284	0.04876		32.96	0.05283	0.11897	0.33779	0.04616	0.2009	0.21352	0.08163	0.05181	0.04368	0.04501		2.96	0.81739
7.97	-0.00131	-0.00308	-0.00212	-0.000549491	-0.00879	-0.01147	-0.00426	-0.01057	-0.00878	-0.00673		7.97	-0.03843	-0.14027	-0.51573	-0.05372	-0.28747	-0.34104	-0.12408	-0.08111	-0.06014	-0.0546		7.97	0.03712	0.13719	0.51361	0.0531705	0.27868	0.32957	0.11982	0.07054	0.05136	0.04787		32.975	0.05267	0.12031	0.33783	0.04531	0.20173	0.21116	0.08128	0.05194	0.04431	0.04503		2.975	0.81495
7.985	-0.00109	-0.00403	-0.00166	-0.000897779	-0.00846	-0.00892	7.55399e-05	-0.01005	-0.00816	-0.00721		7.985	-0.03846	-0.14029	-0.51572	-0.05373	-0.28747	-0.34106	-0.12409	-0.08111	-0.06014	-0.0546		7.985	0.03737	0.13626	0.51406	0.0528322	0.27901	0.33214	0.124166	0.07106	0.05198	0.04739		32.99	0.0518	0.11884	0.33658	0.04466	0.20016	0.199	0.08062	0.05176	0.04523	0.04404		2.99	0.8023
8	4.13215e-05	-0.00399	-0.00449	-0.00215	-0.00683	-0.00117	0.00661	-0.01243	-0.00823	-0.0071		8	-0.03849	-0.14031	-0.51572	-0.05375	-0.28748	-0.34108	-0.1241	-0.08111	-0.06015	-0.0546		8	0.0385313	0.13632	0.51123	0.0516	0.28065	0.33991	0.13071	0.06868	0.05192	0.0475		33.005	0.05233	0.11887	0.33242	0.04582	0.19979	0.20703	0.07387	0.05178	0.04495	0.04475		3.005	0.81008
8.015	-0.00233	-0.00344	-0.00413	-0.00199	-0.0081	-0.01681	0.000853268	-0.0122	-0.00841	-0.00719		8.015	-0.03853	-0.14033	-0.51571	-0.05376	-0.28748	-0.3411	-0.12411	-0.0811	-0.06015	-0.05461		8.015	0.0362	0.13689	0.51158	0.05177	0.27938	0.32429	0.124963	0.0689	0.05174	0.04742		33.02	0.05207	0.11851	0.33657	0.04597	0.19922	0.21377	0.06392	0.05011	0.04457	0.04476		3.02	0.80618
8.03	-0.000704652	-0.00429	-0.00386	-0.000642643	-0.00717	-0.00406	0.000792132	-0.01058	-0.00899	-0.00547		8.03	-0.03856	-0.14035	-0.5157	-0.05377	-0.28748	-0.34112	-0.12412	-0.0811	-0.06015	-0.05461		8.03	0.0378553	0.13606	0.51184	0.0531274	0.28031	0.33706	0.124912	0.07052	0.05116	0.04914		33.035	0.0519	0.12054	0.33711	0.04532	0.20086	0.20651	0.07966	0.05193	0.043	0.04558		3.035	0.80374
8.045	-0.000477639	-0.00205	-0.0041	-0.000690931	-0.00763	-0.0121	-0.00637	-0.01226	-0.00847	-0.00856		8.045	-0.03859	-0.14037	-0.51569	-0.05379	-0.28749	-0.34114	-0.12413	-0.0811	-0.06015	-0.05461		8.045	0.0381124	0.13832	0.51159	0.0530991	0.27986	0.32904	0.11776	0.06884	0.05168	0.04605		33.05	0.05263	0.11837	0.34016	0.04657	0.19779	0.20074	0.07501	0.05015	0.04282	0.04479		3.05	0.81444
8.06	-0.00125	-0.0029	-0.00213	-0.000139219	-0.0077	-0.01305	-0.00363	-0.01124	-0.00764	-0.00695		8.06	-0.03863	-0.14039	-0.51569	-0.0538	-0.28749	-0.34116	-0.12415	-0.0811	-0.06016	-0.05461		8.06	0.03738	0.13749	0.51356	0.0536608	0.27979	0.32811	0.12052	0.06986	0.05252	0.04766		33.065	0.05247	0.11771	0.3385	0.04582	0.19782	0.21248	0.07455	0.05108	0.04314	0.0449		3.065	0.812
8.075	-0.000723612	-0.00205	-0.00306	-0.000987507	-0.00867	-0.0078	-0.00609	-0.01101	-0.00902	-0.00623		8.075	-0.03866	-0.14041	-0.51568	-0.05381	-0.2875	-0.34118	-0.12416	-0.08109	-0.06016	-0.05462		8.075	0.0379364	0.13836	0.51262	0.0528225	0.27883	0.33338	0.11807	0.07008	0.05114	0.04839		33.08	0.0527	0.11924	0.33685	0.04538	0.19875	0.20492	0.0756	0.0506	0.04367	0.04651		3.08	0.8154
8.09	-0.0012	-0.00341	-0.0046	-0.00164	-0.00734	-0.01074	0.00215	-0.00999	-0.0071	-0.00672		8.09	-0.03869	-0.14043	-0.51567	-0.05383	-0.2875	-0.3412	-0.12417	-0.08109	-0.06016	-0.05462		8.09	0.03749	0.13702	0.51107	0.05219	0.28016	0.33046	0.12632	0.0711	0.05306	0.0479		33.095	0.05333	0.11887	0.3368	0.04573	0.19748	0.20516	0.08094	0.04842	0.04419	0.04613		3.095	0.82464
8.105	-0.00197	-0.00326	-0.00453	-0.000884083	-0.0095	-0.00679	-0.00611	-0.01257	-0.00868	-0.0062		8.105	-0.03873	-0.14046	-0.51566	-0.05384	-0.28751	-0.34122	-0.12418	-0.08109	-0.06016	-0.05462		8.105	0.03676	0.1372	0.51113	0.0529559	0.27801	0.33443	0.11807	0.06852	0.05148	0.04842		33.11	0.05326	0.11961	0.33524	0.04488	0.19701	0.20719	0.07889	0.04865	0.04381	0.04514		3.11	0.82366
8.12	0.000357428	-0.00281	-0.00597	-0.00113	-0.00717	-0.01184	0.00223	-0.01045	-0.00935	-0.00589		8.12	-0.03876	-0.14048	-0.51566	-0.05385	-0.28751	-0.34124	-0.12419	-0.08109	-0.06017	-0.05462		8.12	0.0391174	0.13767	0.50969	0.05272	0.28034	0.3294	0.12642	0.07064	0.05082	0.04873		33.125	0.0522	0.12014	0.33519	0.04463	0.19654	0.20973	0.07474	0.05117	0.04483	0.04365		3.125	0.80809
8.135	-0.000515559	-0.00297	-0.0042	-0.00208	-0.00734	-0.00518	0.00636	-0.01043	-0.00753	-0.00668		8.135	-0.03879	-0.1405	-0.51565	-0.05387	-0.28751	-0.34126	-0.1242	-0.08109	-0.06017	-0.05463		8.135	0.0382744	0.13753	0.51145	0.05179	0.28017	0.33608	0.13056	0.07066	0.05264	0.04795		33.14	0.05333	0.11817	0.33463	0.04578	0.19737	0.21357	0.06958	0.05029	0.04466	0.04436		3.14	0.82462
8.15	0.000411454	-0.00352	-0.00514	-0.00113	-0.00621	-0.00623	0.0046	-0.0106	-0.00891	-0.00696		8.15	-0.03883	-0.14052	-0.51564	-0.05388	-0.28752	-0.34128	-0.12422	-0.08108	-0.06017	-0.05463		8.15	0.0392415	0.137	0.5105	0.05275	0.28131	0.33505	0.12882	0.07048	0.05126	0.04767		33.155	0.05106	0.1189	0.33538	0.04474	0.1979	0.2105	0.07953	0.04952	0.04468	0.04488		3.155	0.79154
8.165	-0.00186	-0.00477	-0.00497	0.00152	-0.00867	-0.01047	0.00404	-0.01108	-0.00829	-0.00605		8.165	-0.03886	-0.14054	-0.51563	-0.05389	-0.28752	-0.3413	-0.12423	-0.08108	-0.06018	-0.05463		8.165	0.037	0.13577	0.51066	0.05541	0.27885	0.33083	0.12827	0.07	0.05189	0.04858		33.17	0.0516	0.11784	0.33392	0.04559	0.19743	0.20034	0.07407	0.05184	0.0436	0.04359		3.17	0.79931
8.18	-0.00153	-0.00363	-0.00211	-0.00213	-0.00874	-0.01772	-0.000919229	-0.01156	-0.00657	-0.00634		8.18	-0.03889	-0.14056	-0.51563	-0.05391	-0.28753	-0.34132	-0.12424	-0.08108	-0.06018	-0.05463		8.18	0.03736	0.13693	0.51352	0.05178	0.27879	0.3236	0.123321	0.06952	0.05361	0.04829		33.185	0.05213	0.11787	0.33287	0.04434	0.19606	0.21338	0.07602	0.05086	0.04382	0.0431		3.185	0.80709
8.195	-0.00271	-0.00288	-0.00474	-0.00167	-0.00821	-0.01647	0.00262	-0.01054	-0.00844	-0.00632		8.195	-0.03893	-0.14058	-0.51562	-0.05392	-0.28753	-0.34134	-0.12425	-0.08108	-0.06018	-0.05464		8.195	0.03622	0.1377	0.51088	0.05225	0.27932	0.32487	0.12687	0.07054	0.05174	0.04832		33.2	0.05166	0.1182	0.33371	0.04509	0.1951	0.20741	0.07337	0.04979	0.04425	0.04431		3.2	0.80027
8.21	-0.00268	-0.00473	-0.00567	-0.00302	-0.00758	-0.02061	0.00226	-0.01142	-0.00862	-0.00601		8.21	-0.03896	-0.1406	-0.51561	-0.05393	-0.28754	-0.34136	-0.12426	-0.08108	-0.06018	-0.05464		8.21	0.03628	0.13587	0.50994	0.05091	0.27996	0.32075	0.12652	0.06966	0.05156	0.04863		33.215	0.0521	0.11654	0.33346	0.04504	0.19423	0.20825	0.07341	0.04861	0.04337	0.04463		3.215	0.80659
8.225	-0.00105	-0.00389	-0.00291	-0.00257	-0.00754	-0.01116	0.0024	-0.01329	-0.0058	-0.0066		8.225	-0.03899	-0.14062	-0.5156	-0.05395	-0.28754	-0.34138	-0.12427	-0.08107	-0.06019	-0.05464		8.225	0.03794	0.13673	0.51269	0.05138	0.28	0.33022	0.12667	0.06778	0.05439	0.04804		33.23	0.05223	0.11777	0.3334	0.044	0.19416	0.20549	0.08056	0.04803	0.04379	0.04504		3.23	0.80853
8.24	-0.000426466	-0.00484	-0.00214	-0.000818676	-0.00691	-0.008	0.00204	-0.01177	-0.00908	-0.00708		8.24	-0.03903	-0.14064	-0.51559	-0.05396	-0.28754	-0.3414	-0.12428	-0.08107	-0.06019	-0.05464		8.24	0.0386035	0.1358	0.51345	0.0531413	0.28063	0.3334	0.12632	0.0693	0.05111	0.04756		33.245	0.05206	0.1176	0.33415	0.04455	0.19539	0.19452	0.0804	0.04915	0.04371	0.04445		3.245	0.80609
8.255	-0.000599453	-0.00269	-0.00248	-0.00177	-0.00738	-0.01665	0.00508	-0.01075	-0.00725	-0.00727		8.255	-0.03906	-0.14066	-0.51559	-0.05397	-0.28755	-0.34142	-0.1243	-0.08107	-0.06019	-0.05464		8.255	0.0384605	0.13797	0.51311	0.0522	0.28017	0.32477	0.12938	0.07032	0.05294	0.04737		33.26	0.05239	0.11844	0.33299	0.0455	0.19372	0.20196	0.07715	0.04908	0.04404	0.04456		3.26	0.81095
8.27	-0.00117	-0.00515	-0.00431	-0.000515252	-0.00765	-0.0079	0.000813954	-0.01173	-0.00743	-0.00695		8.27	-0.03909	-0.14068	-0.51558	-0.05399	-0.28755	-0.34144	-0.12431	-0.08107	-0.06019	-0.05465		8.27	0.03792	0.13553	0.51127	0.0534747	0.2799	0.33354	0.125124	0.06934	0.05276	0.0477		33.275	0.05093	0.11847	0.32734	0.04615	0.19465	0.1997	0.08029	0.05	0.04296	0.04528		3.275	0.78954
8.285	-0.000445426	-0.0033	-0.00285	-0.00096354	-0.00751	-0.01104	0.00235	-0.0105	-0.00701	-0.00604		8.285	-0.03912	-0.1407	-0.51557	-0.054	-0.28756	-0.34146	-0.12432	-0.08107	-0.0602	-0.05465		8.285	0.0386746	0.1374	0.51272	0.0530365	0.28005	0.33042	0.12667	0.07057	0.05319	0.04861		33.29	0.05146	0.1182	0.32838	0.0447	0.19508	0.20773	0.07434	0.04852	0.04428	0.04249		3.29	0.79731
8.3	-0.00122	-0.00555	-0.00258	-0.000911828	-0.00618	-0.01369	-0.000308318	-0.00828	-0.00789	-0.00663		8.3	-0.03916	-0.14072	-0.51556	-0.05401	-0.28756	-0.34148	-0.12433	-0.08106	-0.0602	-0.05465		8.3	0.03794	0.13517	0.51298	0.0530982	0.28138	0.32779	0.124022	0.07278	0.05231	0.04802		33.305	0.05169	0.11833	0.33203	0.04516	0.19491	0.19967	0.06659	0.04995	0.0431	0.0436		3.305	0.80071
8.315	-0.00119	-0.00421	-0.00201	-0.00126	-0.00635	-0.01493	-0.00527	-0.00936	-0.00686	-0.00721		8.315	-0.03919	-0.14075	-0.51556	-0.05402	-0.28757	-0.3415	-0.12434	-0.08106	-0.0602	-0.05465		8.315	0.038	0.13654	0.51355	0.05276	0.28122	0.32657	0.11907	0.0717	0.05334	0.04744		33.32	0.05182	0.11917	0.33117	0.04501	0.19434	0.21371	0.07313	0.05067	0.04373	0.04241		3.32	0.80265
8.33	-0.000364386	-0.00266	-0.00285	-0.000208404	-0.00582	-0.01148	0.00056941	-0.01104	-0.00614	-0.0064		8.33	-0.03922	-0.14077	-0.51555	-0.05404	-0.28757	-0.34152	-0.12435	-0.08106	-0.06021	-0.05466		8.33	0.0388556	0.13811	0.5127	0.0538316	0.28175	0.33004	0.124919	0.07002	0.05407	0.04826		33.335	0.05056	0.1176	0.32942	0.04236	0.19357	0.19534	0.06308	0.05059	0.04335	0.04313		3.335	0.78415
8.345	-0.00134	-0.00371	-0.00238	-0.000556692	-0.00768	-0.01753	-0.00589	-0.00852	-0.00572	-0.00719		8.345	-0.03926	-0.14079	-0.51554	-0.05405	-0.28757	-0.34154	-0.12436	-0.08106	-0.06021	-0.05466		8.345	0.03792	0.13708	0.51316	0.0534933	0.27989	0.32401	0.11847	0.07254	0.05449	0.04747		33.35	0.05029	0.11753	0.33026	0.04561	0.1942	0.21248	0.07362	0.04872	0.04447	0.04274		3.35	0.78025
8.36	8.96402e-05	-0.00357	-0.00172	9.50198e-05	-0.00835	-0.01707	-0.00235	-0.00929	-0.0072	-0.00577		8.36	-0.03929	-0.14081	-0.51553	-0.05406	-0.28758	-0.34156	-0.12438	-0.08106	-0.06021	-0.05466		8.36	0.0393796	0.13724	0.51381	0.054155	0.27923	0.32449	0.12203	0.07177	0.05301	0.04889		33.365	0.05052	0.11777	0.33051	0.04506	0.19154	0.20132	0.07877	0.04944	0.04339	0.04335		3.365	0.78365
8.375	-0.00228	-0.00432	-0.00305	-0.00135	-0.00782	-0.01632	0.00529	-0.00977	-0.00578	-0.00696		8.375	-0.03932	-0.14083	-0.51553	-0.05408	-0.28758	-0.34158	-0.12439	-0.08105	-0.06021	-0.05466		8.375	0.03704	0.13651	0.51248	0.05273	0.27976	0.32526	0.12968	0.07128	0.05443	0.0477		33.38	0.05136	0.1177	0.33025	0.04302	0.19157	0.20255	0.07521	0.05066	0.04432	0.04277		3.38	0.7958
8.39	-0.00196	-0.00327	-0.00219	-0.000901556	-0.00709	-0.02397	0.00202	-0.00985	-0.00655	-0.00575		8.39	-0.03935	-0.14085	-0.51552	-0.05409	-0.28759	-0.3416	-0.1244	-0.08105	-0.06022	-0.05467		8.39	0.03739	0.13758	0.51333	0.0531884	0.2805	0.31763	0.12642	0.0712	0.05367	0.04892		33.395	0.04949	0.11553	0.3293	0.04287	0.1913	0.19539	0.07936	0.04959	0.04444	0.04298		3.395	0.76855
8.405	-0.00173	-0.00333	-0.00202	-0.000449844	-0.00586	-0.01061	0.00686	-0.01113	-0.00563	-0.00613		8.405	-0.03939	-0.14087	-0.51551	-0.0541	-0.28759	-0.34162	-0.12441	-0.08105	-0.06022	-0.05467		8.405	0.03766	0.13754	0.51349	0.0536502	0.28173	0.33101	0.13127	0.06992	0.05459	0.04854		33.41	0.05192	0.11646	0.33034	0.04292	0.19273	0.20213	0.07221	0.04891	0.04366	0.04269		3.41	0.80405
8.42	-0.0016	-0.00398	-0.00265	-0.0018	-0.00662	-0.01336	0.0017	-0.01051	-0.00641	-0.00632		8.42	-0.03942	-0.14089	-0.5155	-0.05412	-0.2876	-0.34164	-0.12442	-0.08105	-0.06022	-0.05467		8.42	0.03782	0.13691	0.51285	0.05232	0.28098	0.32828	0.12612	0.07054	0.05381	0.04835		33.425	0.05025	0.1163	0.32629	0.04257	0.19076	0.20846	0.07285	0.04923	0.04148	0.0431		3.425	0.77972
8.435	-0.00208	-0.00423	-0.00389	-0.00084642	-0.00669	-0.0087	0.00344	-0.00928	-0.00529	-0.00571		8.435	-0.03945	-0.14091	-0.51549	-0.05413	-0.2876	-0.34166	-0.12443	-0.08105	-0.06022	-0.05467		8.435	0.03737	0.13668	0.5116	0.0532836	0.28091	0.33296	0.12787	0.07177	0.05493	0.04896		33.44	0.05079	0.11613	0.32373	0.04412	0.19239	0.2029	0.076	0.04836	0.04341	0.04422		3.44	0.78749
8.45	-0.00064828	-0.00399	-0.00422	-0.000594709	-0.00586	-0.01485	-1.96785e-05	-0.00846	-0.00636	-0.00519		8.45	-0.03949	-0.14093	-0.51549	-0.05414	-0.2876	-0.34168	-0.12444	-0.08104	-0.06023	-0.05468		8.45	0.0388417	0.13694	0.51127	0.0535453	0.28174	0.32683	0.12442	0.07258	0.05387	0.04949		33.455	0.04982	0.11646	0.32568	0.04357	0.19162	0.20354	0.06314	0.04868	0.04343	0.04463		3.455	0.77338
8.465	-0.000721267	-0.00214	-0.00226	0.000157003	-0.00873	-0.0099	-0.00148	-0.00954	-0.00534	-0.00628		8.465	-0.03952	-0.14095	-0.51548	-0.05416	-0.28761	-0.3417	-0.12446	-0.08104	-0.06023	-0.05468		8.465	0.0387987	0.13881	0.51322	0.054317	0.27888	0.3318	0.12298	0.0715	0.05489	0.0484		33.47	0.05035	0.1163	0.32862	0.04313	0.19215	0.20547	0.07329	0.0484	0.04245	0.04394		3.47	0.78115
8.48	-0.000794254	-0.00319	-0.00369	-0.000991285	-0.00719	-0.01664	-0.01104	-0.00842	-0.00732	-0.00506		8.48	-0.03955	-0.14097	-0.51547	-0.05417	-0.28761	-0.34172	-0.12447	-0.08104	-0.06023	-0.05468		8.48	0.0387557	0.13778	0.51178	0.0531787	0.28042	0.32508	0.11343	0.07262	0.05291	0.04962		33.485	0.04948	0.11523	0.32677	0.04448	0.19138	0.20221	0.07033	0.04893	0.04137	0.04315		3.485	0.76849
8.495	0.00063276	-0.00315	-0.00103	-0.00174	-0.00606	-0.01019	0.0036	-0.00999	-0.0057	-0.00535		8.495	-0.03958	-0.14099	-0.51546	-0.05418	-0.28762	-0.34174	-0.12448	-0.08104	-0.06024	-0.05468		8.495	0.0402128	0.13784	0.51443	0.05244	0.28156	0.33155	0.12808	0.07105	0.05454	0.04933		33.5	0.05162	0.11626	0.32671	0.04363	0.19241	0.20115	0.07618	0.04795	0.0421	0.04277		3.5	0.79962
8.51	-0.000840227	-0.003	0.000539649	-0.00129	-0.00453	-0.00913	-0.000964223	-0.00887	-0.00548	-0.00424		8.51	-0.03962	-0.14101	-0.51546	-0.05419	-0.28762	-0.34176	-0.12449	-0.08104	-0.06024	-0.05468		8.51	0.0387798	0.13801	0.516	0.0529	0.28309	0.33263	0.123526	0.07217	0.05476	0.05044		33.515	0.04955	0.11539	0.32466	0.04308	0.19204	0.19228	0.07493	0.04867	0.04302	0.04378		3.515	0.76945
8.525	-0.000413214	-0.00395	0.000205324	-0.00134	-0.0059	-0.01158	0.00117	-0.01155	-0.00655	-0.00562		8.525	-0.03965	-0.14103	-0.51545	-0.05421	-0.28763	-0.34178	-0.1245	-0.08103	-0.06024	-0.05469		8.525	0.0392368	0.13708	0.515655	0.05287	0.28173	0.3302	0.12567	0.06948	0.05369	0.04907		33.53	0.05178	0.11553	0.3228	0.04313	0.19028	0.18962	0.07277	0.0487	0.04204	0.04399		3.53	0.80203
8.54	-0.0007862	-0.00361	0.000970999	-0.00238	-0.00706	-0.00673	0.00641	-0.00943	-0.00683	-0.00611		8.54	-0.03968	-0.14105	-0.51544	-0.05422	-0.28763	-0.3418	-0.12451	-0.08103	-0.06024	-0.05469		8.54	0.0388938	0.13744	0.516411	0.05184	0.28057	0.33507	0.13092	0.0716	0.05341	0.04858		33.545	0.04962	0.11646	0.32465	0.04489	0.19051	0.19936	0.07232	0.04822	0.04306	0.0439		3.545	0.7704
8.555	-0.00116	-0.00426	0.000236675	-0.000632725	-0.00673	-0.01217	0.00275	-0.01031	-0.00571	-0.0047		8.555	-0.03971	-0.14107	-0.51543	-0.05423	-0.28763	-0.34181	-0.12452	-0.08103	-0.06025	-0.05469		8.555	0.03855	0.13681	0.515667	0.0535973	0.2809	0.32964	0.12727	0.07072	0.05454	0.04999		33.56	0.04995	0.11579	0.32139	0.04304	0.19254	0.19279	0.07166	0.04644	0.04429	0.04522		3.56	0.77525
8.57	-0.000932174	-0.00381	-0.00069765	-0.000981013	-0.0063	-0.00472	0.00319	-0.00838	-0.00589	-0.00578		8.57	-0.03975	-0.14109	-0.51542	-0.05425	-0.28764	-0.34183	-0.12454	-0.08103	-0.06025	-0.05469		8.57	0.0388178	0.13728	0.514722	0.053269	0.28134	0.33711	0.12773	0.07265	0.05436	0.04891		33.575	0.04958	0.11662	0.32224	0.04359	0.18857	0.19143	0.06861	0.04747	0.04241	0.04483		3.575	0.76989
8.585	-0.00141	-0.00437	-0.000931975	0.000370699	-0.00597	-0.00816	-0.000469903	-0.00996	-0.00536	-0.00557		8.585	-0.03978	-0.14111	-0.51542	-0.05426	-0.28764	-0.34185	-0.12455	-0.08103	-0.06025	-0.0547		8.585	0.03837	0.13674	0.514488	0.0546307	0.28167	0.33369	0.12408	0.07107	0.05489	0.04913		33.59	0.04971	0.11686	0.32248	0.04394	0.19	0.18556	0.06835	0.04829	0.04443	0.04394		3.59	0.77182
8.6	-0.00278	-0.00382	-0.00387	-0.000377589	-0.00553	-0.00751	-0.00623	-0.00954	-0.00454	-0.00476		8.6	-0.03981	-0.14113	-0.51541	-0.05427	-0.28765	-0.34187	-0.12456	-0.08103	-0.06025	-0.0547		8.6	0.03703	0.13731	0.51154	0.0538924	0.28212	0.33436	0.11833	0.07149	0.05571	0.04994		33.605	0.05095	0.11529	0.32313	0.04339	0.18943	0.1849	0.0734	0.04681	0.04406	0.04305		3.605	0.78981
8.615	-0.000851134	-0.00367	-0.000900624	0.00117	-0.0059	-0.01236	0.00591	-0.00772	-0.00542	-0.00594		8.615	-0.03984	-0.14115	-0.5154	-0.05428	-0.28765	-0.34189	-0.12457	-0.08102	-0.06026	-0.0547		8.615	0.0389889	0.13748	0.514499	0.05545	0.28175	0.32953	0.13048	0.0733	0.05484	0.04876		33.62	0.04998	0.11612	0.32207	0.04525	0.18896	0.18934	0.07385	0.04594	0.04378	0.04277		3.62	0.77569
8.63	-0.00172	-0.00213	-3.49486e-05	-0.000674165	-0.00587	-0.0047	-0.00745	-0.0095	-0.0061	-0.00643		8.63	-0.03988	-0.14117	-0.51539	-0.0543	-0.28765	-0.34191	-0.12458	-0.08102	-0.06026	-0.0547		8.63	0.03816	0.13904	0.515355	0.0536258	0.28178	0.33721	0.11713	0.07152	0.05416	0.04827		33.635	0.04961	0.11415	0.32232	0.0428	0.19049	0.18407	0.07699	0.04786	0.0439	0.04278		3.635	0.77033
8.645	-0.0016	-0.00448	0.000630727	-0.000322453	-0.00564	-0.01105	0.00699	-0.00877	-0.00677	-0.00522		8.645	-0.03991	-0.14119	-0.51538	-0.05431	-0.28766	-0.34193	-0.12459	-0.08102	-0.06026	-0.05471		8.645	0.03831	0.13671	0.516011	0.0539875	0.28202	0.33088	0.13158	0.07225	0.05349	0.04949		33.65	0.05064	0.11529	0.32386	0.04325	0.19012	0.19301	0.07494	0.04818	0.04362	0.04319		3.65	0.7854
8.66	-0.000970094	-0.00463	0.000396402	0.000529259	-0.005	-0.0152	0.00312	-0.00865	-0.00505	-0.0039		8.66	-0.03994	-0.14121	-0.51538	-0.05432	-0.28766	-0.34195	-0.1246	-0.08102	-0.06027	-0.05471		8.66	0.0389699	0.13658	0.515776	0.0548493	0.28266	0.32675	0.12772	0.07237	0.05522	0.05081		33.665	0.04968	0.11512	0.32171	0.0443	0.18645	0.18464	0.07578	0.04681	0.04305	0.0421		3.665	0.77128
8.675	-0.00224	-0.00419	-0.00104	-0.000319029	-0.00527	-0.00784	0.00116	-0.00873	-0.00723	-0.00539		8.675	-0.03997	-0.14123	-0.51537	-0.05434	-0.28767	-0.34197	-0.12462	-0.08102	-0.06027	-0.05471		8.675	0.03773	0.13704	0.51433	0.054021	0.2824	0.33413	0.12578	0.07229	0.05304	0.04932		33.68	0.05161	0.11485	0.32055	0.04435	0.18748	0.19408	0.07723	0.04513	0.04237	0.04452		3.68	0.79948
8.69	-0.00112	-0.00344	-0.00167	-0.000667317	-0.00554	-0.00529	0.0055	-0.01111	-0.00591	-0.00457		8.69	-0.04001	-0.14125	-0.51536	-0.05435	-0.28767	-0.34199	-0.12463	-0.08101	-0.06027	-0.05471		8.69	0.03889	0.13781	0.51369	0.0536827	0.28213	0.3367	0.13013	0.0699	0.05436	0.05014		33.695	0.05044	0.11438	0.3193	0.0432	0.18781	0.19772	0.07177	0.04775	0.04289	0.04363		3.695	0.78244
8.705	-0.000689054	-0.00419	-0.000406572	0.000284394	-0.00651	-0.01593	0.00514	-0.00828	-0.00689	-0.00476		8.705	-0.04004	-0.14127	-0.51535	-0.05436	-0.28768	-0.34201	-0.12464	-0.08101	-0.06027	-0.05472		8.705	0.0393509	0.13708	0.514943	0.0546444	0.28117	0.32608	0.12978	0.07273	0.05338	0.04996		33.71	0.04987	0.11562	0.31864	0.04366	0.18795	0.19175	0.06632	0.04778	0.04071	0.04374		3.71	0.77416
8.72	-0.000762041	-0.00295	-0.00174	3.61064e-05	-0.00647	-0.00708	-0.00132	-0.00846	-0.00676	-0.00565		8.72	-0.04007	-0.14129	-0.51535	-0.05437	-0.28768	-0.34203	-0.12465	-0.08101	-0.06028	-0.05472		8.72	0.039308	0.13834	0.51361	0.0544061	0.28121	0.33495	0.12333	0.07255	0.05352	0.04907		33.725	0.05091	0.11525	0.31769	0.04301	0.18628	0.19609	0.07277	0.0469	0.04404	0.04155		3.725	0.78923
8.735	-0.00124	-0.004	-0.000775221	0.000587818	-0.00614	-0.01233	0.00372	-0.01004	-0.00584	-0.00443		8.735	-0.0401	-0.14131	-0.51534	-0.05439	-0.28768	-0.34205	-0.12466	-0.08101	-0.06028	-0.05472		8.735	0.03886	0.13731	0.514565	0.0549778	0.28154	0.32972	0.12838	0.07097	0.05444	0.05029		33.74	0.05054	0.11288	0.31733	0.04316	0.18741	0.19143	0.07201	0.04722	0.04396	0.04337		3.74	0.78386
8.75	-0.00191	-0.00285	-0.00221	0.00013953	-0.00631	-0.01577	0.00126	-0.00942	-0.00752	-0.00582		8.75	-0.04014	-0.14133	-0.51533	-0.0544	-0.28769	-0.34206	-0.12467	-0.08101	-0.06028	-0.05472		8.75	0.03823	0.13848	0.51312	0.0545395	0.28138	0.32629	0.12593	0.07159	0.05276	0.0489		33.755	0.04967	0.11452	0.31718	0.04361	0.18604	0.19636	0.07116	0.04614	0.04258	0.04388		3.755	0.7712
8.765	-0.00158	-0.00271	0.00025613	-0.000708758	-0.00668	-0.01462	0.000396464	-0.0092	-0.0056	-0.00551		8.765	-0.04017	-0.14135	-0.51532	-0.05441	-0.28769	-0.34208	-0.12469	-0.081	-0.06028	-0.05472		8.765	0.03859	0.13864	0.515576	0.0537012	0.28101	0.32746	0.125086	0.0718	0.05468	0.04921		33.77	0.0501	0.11345	0.31732	0.04336	0.18527	0.1824	0.0741	0.04807	0.0424	0.04169		3.77	0.77751
8.78	-0.00265	-0.00376	-0.00128	0.000142954	-0.00635	-0.00996	0.00224	-0.00967	-0.00457	-0.00479		8.78	-0.0402	-0.14137	-0.51531	-0.05443	-0.2877	-0.3421	-0.1247	-0.081	-0.06029	-0.05473		8.78	0.03755	0.13761	0.51403	0.054573	0.28135	0.33214	0.12694	0.07133	0.05572	0.04994		33.785	0.04963	0.11548	0.31997	0.04241	0.1872	0.18263	0.07115	0.04729	0.04243	0.0426		3.785	0.77069
8.795	-0.00183	-0.00491	8.74803e-05	0.00159	-0.00611	-0.01381	0.00417	-0.00815	-0.00525	-0.00558		8.795	-0.04023	-0.14139	-0.51531	-0.05444	-0.2877	-0.34212	-0.12471	-0.081	-0.06029	-0.05473		8.795	0.0384	0.13648	0.515397	0.05603	0.28159	0.32831	0.12888	0.07285	0.05504	0.04915		33.8	0.05047	0.11631	0.32001	0.04237	0.18653	0.19017	0.07709	0.04741	0.04335	0.04212		3.8	0.78283
8.81	-0.0022	-0.00287	0.000153156	-0.000253622	-0.00718	-0.02316	0.00401	-0.00873	-0.00523	-0.00567		8.81	-0.04027	-0.14141	-0.5153	-0.05445	-0.2877	-0.34214	-0.12472	-0.081	-0.06029	-0.05473		8.81	0.03807	0.13854	0.515453	0.0541964	0.28052	0.31898	0.12873	0.07227	0.05506	0.04906		33.815	0.0491	0.11495	0.31776	0.04082	0.18746	0.19431	0.07664	0.04844	0.04207	0.04343		3.815	0.76288
8.825	-0.00187	-0.00112	-0.00158	-0.0013	-0.00605	-0.0074	0.00035192	-0.00871	-0.00601	-0.00605		8.825	-0.0403	-0.14143	-0.51529	-0.05446	-0.28771	-0.34216	-0.12473	-0.081	-0.0603	-0.05473		8.825	0.03843	0.14031	0.51371	0.05316	0.28166	0.33476	0.125082	0.07229	0.05429	0.04868		33.83	0.04953	0.11648	0.3166	0.04267	0.18579	0.18994	0.07038	0.04786	0.04139	0.04134		3.83	0.76919
8.84	-0.00175	-0.00397	-0.00132	-0.00285	-0.00522	-0.00805	-9.21651e-06	-0.00909	-0.00718	-0.00664		8.84	-0.04033	-0.14145	-0.51528	-0.05448	-0.28771	-0.34218	-0.12474	-0.081	-0.0603	-0.05474		8.84	0.03858	0.13748	0.51396	0.05163	0.28249	0.33413	0.124731	0.07191	0.05312	0.0481		33.845	0.04986	0.11371	0.31565	0.04172	0.18632	0.20348	0.07063	0.04758	0.04232	0.04155		3.845	0.77404
8.855	-0.00132	-0.00323	-0.00265	-0.000798486	-0.00738	-0.0182	0.00353	-0.00726	-0.00486	-0.00673		8.855	-0.04036	-0.14147	-0.51527	-0.05449	-0.28772	-0.3422	-0.12475	-0.08099	-0.0603	-0.05474		8.855	0.03904	0.13824	0.51262	0.0536915	0.28034	0.324	0.12828	0.07373	0.05544	0.04801		33.86	0.0502	0.11374	0.31759	0.04207	0.18435	0.19641	0.07688	0.04721	0.04124	0.04267		3.86	0.77889
8.87	-0.00189	-0.00598	1.5857e-05	-0.00265	-0.00635	-0.02274	0.00317	-0.00804	-0.00484	-0.00631		8.87	-0.04039	-0.14149	-0.51526	-0.0545	-0.28772	-0.34222	-0.12477	-0.08099	-0.0603	-0.05474		8.87	0.0385	0.13551	0.515276	0.05185	0.28137	0.31948	0.12794	0.07295	0.05546	0.04843		33.875	0.04993	0.11477	0.32014	0.04352	0.18518	0.19375	0.06212	0.04763	0.04146	0.04138		3.875	0.77498
8.885	-0.00166	-0.00213	-0.00122	-0.000695062	-0.00542	-0.01369	0.00301	-0.00862	-0.00412	-0.0047		8.885	-0.04043	-0.1415	-0.51526	-0.05452	-0.28772	-0.34224	-0.12478	-0.08099	-0.06031	-0.05474		8.885	0.03877	0.13937	0.51404	0.0538249	0.2823	0.32855	0.12779	0.07237	0.05619	0.05004		33.89	0.05026	0.11351	0.31808	0.04238	0.18392	0.19568	0.07247	0.04765	0.04208	0.04349		3.89	0.77983
8.9	-0.000637882	-0.00369	-0.00315	0.00075665	-0.00629	-0.01073	-0.00455	-0.0094	-0.0067	-0.00588		8.9	-0.04046	-0.14152	-0.51525	-0.05453	-0.28773	-0.34225	-0.12479	-0.08099	-0.06031	-0.05475		8.9	0.0398221	0.13783	0.5121	0.0552866	0.28144	0.33152	0.12024	0.07159	0.05361	0.04887		33.905	0.04989	0.11434	0.31603	0.04123	0.18505	0.19082	0.06821	0.04628	0.04141	0.0427		3.905	0.77446
8.915	-1.08685e-05	-0.00244	-0.000687117	0.00101	-0.00605	-0.01558	-0.00781	-0.00897	-0.00307	-0.00627		8.915	-0.04049	-0.14154	-0.51524	-0.05454	-0.28773	-0.34227	-0.1248	-0.08099	-0.06031	-0.05475		8.915	0.0404791	0.1391	0.514553	0.05555	0.28168	0.32669	0.11699	0.07202	0.05724	0.04848		33.92	0.04993	0.11367	0.31337	0.04318	0.18478	0.19336	0.07256	0.0475	0.04323	0.04282		3.92	0.77493
8.93	-0.000283855	-0.00309	-2.14416e-05	-0.000139926	-0.00462	-0.01793	0.000423967	-0.01025	-0.00545	-0.00686		8.93	-0.04052	-0.14156	-0.51523	-0.05455	-0.28774	-0.34229	-0.12481	-0.08098	-0.06031	-0.05475		8.93	0.0402361	0.13847	0.515209	0.0544101	0.28312	0.32436	0.125234	0.07073	0.05486	0.04789		33.935	0.04936	0.114	0.31432	0.04073	0.18361	0.17869	0.0729	0.04592	0.04305	0.04213		3.935	0.76665
8.945	4.31581e-05	-0.00345	-0.00136	-0.00119	-0.00509	-0.01267	0.00686	-0.00933	-0.00443	-0.00554		8.945	-0.04055	-0.14158	-0.51522	-0.05457	-0.28774	-0.34231	-0.12482	-0.08098	-0.06032	-0.05475		8.945	0.0405932	0.13813	0.51386	0.05338	0.28265	0.32964	0.13168	0.07165	0.05589	0.04921		33.95	0.04959	0.11454	0.31346	0.04358	0.18534	0.18413	0.07085	0.04695	0.04157	0.04184		3.95	0.77004
8.96	-0.000529829	-0.0039	-0.000990091	0.000363497	-0.00666	-0.01692	0.0013	-0.00941	-0.00571	-0.00553		8.96	-0.04059	-0.1416	-0.51522	-0.05458	-0.28774	-0.34233	-0.12483	-0.08098	-0.06032	-0.05475		8.96	0.0400602	0.1377	0.51423	0.0549435	0.28108	0.32541	0.12613	0.07157	0.05461	0.04922		33.965	0.04882	0.11377	0.31421	0.04273	0.18447	0.18716	0.07129	0.04657	0.0419	0.04205		3.965	0.75883
8.975	-0.000402815	-0.00215	-0.00142	0.000115209	-0.00612	-0.01886	0.00624	-0.00879	-0.00408	-0.00602		8.975	-0.04062	-0.14162	-0.51521	-0.05459	-0.28775	-0.34235	-0.12485	-0.08098	-0.06032	-0.05476		8.975	0.0402172	0.13947	0.51379	0.0547052	0.28163	0.32349	0.13109	0.07219	0.05624	0.04874		33.98	0.04935	0.1138	0.30985	0.04399	0.1835	0.1929	0.07534	0.04639	0.04162	0.04117		3.98	0.7666
8.99	-0.000275802	-0.00471	-0.00095874	-0.000933079	-0.00519	-0.02121	-0.000720577	-0.00836	-0.00416	-0.0053		8.99	-0.04065	-0.14164	-0.5152	-0.05461	-0.28775	-0.34237	-0.12486	-0.08098	-0.06032	-0.05476		8.99	0.0403742	0.13693	0.514241	0.0536769	0.28256	0.32116	0.124139	0.07262	0.05616	0.04946		33.995	0.04869	0.11383	0.3136	0.04394	0.18303	0.18644	0.06439	0.04592	0.04174	0.04268		3.995	0.75686
9.005	0.000251211	-0.00376	-0.00129	0.000818633	-0.00516	-0.01456	0.00322	-0.00754	-0.00494	-0.00629		9.005	-0.04068	-0.14166	-0.51519	-0.05462	-0.28776	-0.34239	-0.12487	-0.08098	-0.06033	-0.05476		9.005	0.0409312	0.1379	0.5139	0.0554386	0.2826	0.32783	0.12809	0.07344	0.05539	0.04847		34.01	0.04942	0.11347	0.31174	0.04299	0.18436	0.18587	0.06713	0.04674	0.04216	0.04029		4.01	0.76754
9.02	-0.000621776	-0.00291	-0.00072739	-0.000529655	-0.00513	-0.0188	0.00196	-0.00802	-0.00492	-0.00478		9.02	-0.04071	-0.14168	-0.51518	-0.05463	-0.28776	-0.3424	-0.12488	-0.08097	-0.06033	-0.05476		9.02	0.0400882	0.13877	0.514453	0.0541003	0.28263	0.3236	0.12684	0.07295	0.05541	0.04998		34.025	0.04875	0.1122	0.31089	0.04264	0.18249	0.18631	0.07108	0.04676	0.04199	0.041		4.025	0.7578
9.035	-9.47622e-05	-0.00407	-0.00226	-0.00268	-0.00559	-0.01835	0.0012	-0.0097	-0.0065	-0.00676		9.035	-0.04075	-0.1417	-0.51518	-0.05464	-0.28777	-0.34242	-0.12489	-0.08097	-0.06033	-0.05477		9.035	0.0406552	0.13763	0.51292	0.05196	0.28218	0.32407	0.12609	0.07127	0.05383	0.04801		34.04	0.04938	0.11343	0.31323	0.04249	0.18342	0.19224	0.07712	0.04539	0.04201	0.04072		4.04	0.76702
9.05	0.00153	-0.00342	-0.0031	-0.000226231	-0.00616	-0.01429	-0.00337	-0.00858	-0.00647	-0.00585		9.05	-0.04078	-0.14172	-0.51517	-0.05466	-0.28777	-0.34244	-0.1249	-0.08097	-0.06034	-0.05477		9.05	0.04231	0.1383	0.51207	0.0544338	0.28161	0.32815	0.12153	0.07239	0.05387	0.04892		34.055	0.04992	0.11196	0.31327	0.04104	0.18245	0.17438	0.06927	0.04551	0.04053	0.04103		4.055	0.77479
9.065	0.000159264	-0.00387	-0.00113	-0.000874519	-0.00583	-0.01494	-0.00413	-0.01065	-0.00675	-0.00704		9.065	-0.04081	-0.14174	-0.51516	-0.05467	-0.28777	-0.34246	-0.12491	-0.08097	-0.06034	-0.05477		9.065	0.0409693	0.13787	0.51403	0.0537955	0.28194	0.32752	0.12078	0.07032	0.05359	0.04773		34.07	0.05055	0.113	0.31192	0.044	0.18098	0.18351	0.06901	0.04463	0.04115	0.04044		4.07	0.78401
9.08	-0.00181	-0.00433	-0.00356	-2.2807e-05	-0.0054	-0.01569	-0.00269	-0.00853	-0.00623	-0.00822		9.08	-0.04084	-0.14175	-0.51515	-0.05468	-0.28778	-0.34248	-0.12493	-0.08097	-0.06034	-0.05477		9.08	0.03903	0.13742	0.51159	0.0546572	0.28238	0.32679	0.12224	0.07244	0.05411	0.04655		34.085	0.04948	0.11333	0.31146	0.04205	0.18272	0.17595	0.06756	0.04416	0.04198	0.04205		4.085	0.76843
9.095	-0.00199	-0.00258	-0.0011	2.89049e-05	-0.00426	-0.01643	0.00605	-0.00771	-0.00571	-0.00721		9.095	-0.04087	-0.14177	-0.51514	-0.05469	-0.28778	-0.3425	-0.12494	-0.08097	-0.06034	-0.05478		9.095	0.03888	0.13919	0.51404	0.0547189	0.28352	0.32607	0.13099	0.07326	0.05463	0.04757		34.1	0.05001	0.11196	0.30941	0.0427	0.18155	0.17838	0.0684	0.04528	0.0412	0.04107		4.1	0.7762
9.11	-0.000359696	-0.00403	-0.00143	-0.000619383	-0.00543	-0.02148	0.00299	-0.00779	-0.00408	-0.00669		9.11	-0.04091	-0.14179	-0.51513	-0.05471	-0.28779	-0.34252	-0.12495	-0.08096	-0.06035	-0.05478		9.11	0.0405503	0.13776	0.5137	0.0540906	0.28236	0.32104	0.12794	0.07317	0.05627	0.04809		34.115	0.05004	0.11159	0.30845	0.04145	0.18278	0.18062	0.06895	0.0462	0.04082	0.03998		4.115	0.77667
9.125	-0.00173	-0.00349	3.23379e-05	-0.000467671	-0.0048	-0.01803	0.00243	-0.01006	-0.00426	-0.00548		9.125	-0.04094	-0.14181	-0.51513	-0.05472	-0.28779	-0.34254	-0.12496	-0.08096	-0.06035	-0.05478		9.125	0.03921	0.13832	0.515162	0.0542523	0.28299	0.32451	0.12739	0.0709	0.05609	0.0493		34.13	0.04868	0.11072	0.3064	0.0427	0.18161	0.17916	0.07119	0.04552	0.03964	0.04239		4.13	0.7567
9.14	-0.00161	-0.00364	0.0017	0.000584041	-0.00487	-0.01947	0.00227	-0.01034	-0.00464	-0.00617		9.14	-0.04097	-0.14183	-0.51512	-0.05473	-0.28779	-0.34255	-0.12497	-0.08096	-0.06035	-0.05478		9.14	0.03936	0.13819	0.51682	0.055314	0.28292	0.32308	0.12724	0.07062	0.05571	0.04861		34.145	0.04821	0.10976	0.30734	0.04105	0.18264	0.18389	0.07044	0.04505	0.04127	0.0414		4.145	0.74987
9.155	-0.00268	-0.00349	0.000763689	0.000235753	-0.00554	-0.02212	0.00151	-0.00822	-0.00512	-0.00555		9.155	-0.041	-0.14185	-0.51511	-0.05474	-0.2878	-0.34257	-0.12498	-0.08096	-0.06035	-0.05478		9.155	0.03832	0.13836	0.515874	0.0549758	0.28226	0.32045	0.12649	0.07274	0.05523	0.04923		34.16	0.04894	0.11199	0.30759	0.04091	0.18107	0.17703	0.06769	0.04557	0.04229	0.04161		4.16	0.76056
9.17	-0.00265	-0.00425	-0.000270636	0.000487465	-0.0047	-0.02306	0.00135	-0.0082	-0.00589	-0.00554		9.17	-0.04103	-0.14187	-0.5151	-0.05476	-0.2878	-0.34259	-0.125	-0.08096	-0.06036	-0.05479		9.17	0.03838	0.13762	0.514829	0.0552475	0.2831	0.31953	0.12635	0.07276	0.05447	0.04925		34.175	0.05037	0.11072	0.30633	0.04146	0.1806	0.17616	0.07193	0.04529	0.04041	0.04073		4.175	0.78146
9.185	-0.00202	-0.0043	-0.0013	0.000639177	-0.00517	-0.00771	0.00218	-0.00898	-0.00667	-0.00493		9.185	-0.04106	-0.14189	-0.51509	-0.05477	-0.28781	-0.34261	-0.12501	-0.08095	-0.06036	-0.05479		9.185	0.03904	0.13759	0.51379	0.0554092	0.28264	0.3349	0.12719	0.07197	0.05369	0.04986		34.19	0.04861	0.11135	0.30778	0.04251	0.17943	0.1758	0.07348	0.04622	0.03933	0.04214		4.19	0.75566
9.2	-0.0035	-0.00255	-0.000239285	0.000590889	-0.00534	-0.01656	0.00122	-0.00815	-0.00475	-0.00491		9.2	-0.0411	-0.14191	-0.51508	-0.05478	-0.28781	-0.34263	-0.12502	-0.08095	-0.06036	-0.05479		9.2	0.0376	0.13936	0.514841	0.0553709	0.28247	0.32607	0.12624	0.0728	0.05561	0.04988		34.205	0.05034	0.11179	0.30602	0.04246	0.18136	0.18173	0.06692	0.04644	0.04255	0.04335		4.205	0.78094
9.215	-0.000870603	-0.00101	0.00022639	-0.0003574	-0.00471	-0.0079	0.000762382	-0.00813	-0.00523	-0.0051		9.215	-0.04113	-0.14193	-0.51508	-0.0548	-0.28781	-0.34265	-0.12503	-0.08095	-0.06036	-0.05479		9.215	0.0402594	0.14092	0.515306	0.0544426	0.2831	0.33475	0.125792	0.07282	0.05513	0.04969		34.22	0.04957	0.11282	0.30717	0.04241	0.18059	0.17317	0.06967	0.04446	0.04098	0.04066		4.22	0.76973
9.23	-0.00144	-0.00106	-0.000107935	-0.000505688	-0.00547	-0.01355	-0.000698755	-0.00941	-0.00571	-0.00399		9.23	-0.04116	-0.14194	-0.51507	-0.05481	-0.28782	-0.34266	-0.12504	-0.08095	-0.06037	-0.0548		9.23	0.03972	0.14088	0.514962	0.0543043	0.28235	0.32911	0.124341	0.07154	0.05466	0.05081		34.235	0.0487	0.11155	0.30611	0.04246	0.18092	0.1776	0.06681	0.04559	0.0418	0.04138		4.235	0.75706
9.245	-0.00152	-0.00301	0.000157741	-5.39757e-05	-0.00744	-0.00979	0.00154	-0.00899	-0.00478	-0.00607		9.245	-0.04119	-0.14196	-0.51506	-0.05482	-0.28782	-0.34268	-0.12505	-0.08095	-0.06037	-0.0548		9.245	0.03967	0.13895	0.515218	0.054766	0.28038	0.33289	0.12659	0.07196	0.05559	0.04873		34.25	0.04883	0.11228	0.30486	0.04201	0.18015	0.18514	0.06956	0.04321	0.03812	0.03989		4.25	0.75899
9.26	-0.00119	-0.00197	0.000823416	-2.26372e-06	-0.00631	-0.02324	-0.00102	-0.00857	-0.00426	-0.00626		9.26	-0.04122	-0.14198	-0.51505	-0.05483	-0.28783	-0.3427	-0.12506	-0.08095	-0.06037	-0.0548		9.26	0.04003	0.14001	0.515873	0.0548277	0.28152	0.31946	0.12404	0.07238	0.05611	0.04854		34.265	0.04807	0.11341	0.3068	0.04097	0.17948	0.18567	0.0661	0.04583	0.04044	0.042		4.265	0.74778
9.275	-0.00116	-0.00312	-0.00201	0.000249448	-0.00578	-0.02099	0.00422	-0.00634	-0.00504	-0.00584		9.275	-0.04125	-0.142	-0.51504	-0.05485	-0.28783	-0.34272	-0.12508	-0.08094	-0.06038	-0.0548		9.275	0.04009	0.13888	0.51303	0.0550994	0.28205	0.32173	0.1293	0.0746	0.05534	0.04896		34.28	0.0499	0.11255	0.30595	0.04172	0.17952	0.18061	0.05845	0.04446	0.04077	0.04051		4.28	0.77452
9.29	-0.00154	-0.00337	0.000454767	-0.00039884	-0.00484	-0.01643	-0.00294	-0.00842	-0.00472	-0.00533		9.29	-0.04129	-0.14202	-0.51503	-0.05486	-0.28783	-0.34274	-0.12509	-0.08094	-0.06038	-0.0548		9.29	0.03975	0.13865	0.515485	0.0544612	0.28299	0.32631	0.12215	0.07252	0.05566	0.04947		34.295	0.04973	0.11318	0.30629	0.04207	0.17935	0.17345	0.06709	0.04658	0.04089	0.04023		4.295	0.77206
9.305	-0.000908523	-0.00243	-0.000979558	-0.000447128	-0.00531	-0.01448	0.000595565	-0.0067	-0.00479	-0.00512		9.305	-0.04132	-0.14204	-0.51503	-0.05487	-0.28784	-0.34276	-0.1251	-0.08094	-0.06038	-0.05481		9.305	0.0404115	0.13961	0.51405	0.0544229	0.28253	0.32828	0.125696	0.07424	0.05559	0.04969		34.31	0.04936	0.11311	0.30414	0.04232	0.17958	0.18278	0.06504	0.0446	0.03841	0.04194		4.31	0.76669
9.32	-0.00198	-0.00188	0.000286117	-0.0015	-0.00488	-0.01062	0.00103	-0.00678	-0.00467	-0.0063		9.32	-0.04135	-0.14206	-0.51502	-0.05488	-0.28784	-0.34277	-0.12511	-0.08094	-0.06038	-0.05481		9.32	0.03937	0.14018	0.515306	0.05338	0.28296	0.33215	0.12614	0.07416	0.05571	0.04851		34.325	0.04849	0.11174	0.30648	0.04167	0.17911	0.17722	0.07168	0.04513	0.04093	0.04095		4.325	0.75402
9.335	0.000545503	-0.00173	-0.000248207	-0.000343704	-0.00685	-0.01547	0.00217	-0.00885	-0.00555	-0.00579		9.335	-0.04138	-0.14207	-0.51501	-0.0549	-0.28785	-0.34279	-0.12512	-0.08094	-0.06039	-0.05481		9.335	0.0419255	0.14034	0.514762	0.0545563	0.281	0.32732	0.12729	0.07209	0.05484	0.04902		34.34	0.04993	0.11017	0.30313	0.04112	0.17764	0.18915	0.07163	0.04695	0.04196	0.03966		4.34	0.77492
9.35	-0.000727483	-0.00269	0.000117468	0.000308008	-0.00561	-0.00622	0.00271	-0.01063	-0.00513	-0.00598		9.35	-0.04141	-0.14209	-0.515	-0.05491	-0.28785	-0.34281	-0.12513	-0.08094	-0.06039	-0.05481		9.35	0.0406825	0.1394	0.515117	0.055218	0.28224	0.33659	0.12784	0.07031	0.05526	0.04883		34.355	0.05066	0.11161	0.30557	0.04197	0.17897	0.19439	0.07198	0.04607	0.04158	0.04148		4.355	0.7856
9.365	-0.0018	-0.00194	-0.000216856	0.00055972	-0.00458	-0.01706	0.00525	-0.01091	-0.0048	-0.00606		9.365	-0.04144	-0.14211	-0.51499	-0.05492	-0.28785	-0.34283	-0.12514	-0.08093	-0.06039	-0.05482		9.365	0.03964	0.14017	0.514773	0.0554797	0.28327	0.32577	0.13039	0.07002	0.05559	0.04876		34.37	0.05069	0.11224	0.30462	0.04243	0.1764	0.18362	0.07052	0.0438	0.0405	0.03949		4.37	0.78607
9.38	0.000126543	-0.00429	0.00135	0.000911432	-0.00535	-0.01571	0.00749	-0.00949	-0.00418	-0.00665		9.38	-0.04148	-0.14213	-0.51498	-0.05493	-0.28786	-0.34285	-0.12516	-0.08093	-0.06039	-0.05482		9.38	0.0416065	0.13784	0.51633	0.0558414	0.28251	0.32714	0.13265	0.07144	0.05621	0.04817		34.385	0.04882	0.11167	0.30586	0.04198	0.17643	0.18906	0.06857	0.04412	0.04122	0.0416		4.385	0.75881
9.395	-0.00185	-0.00215	0.00111	0.000463144	-0.00622	-0.01756	0.00183	-0.00837	-0.00546	-0.00574		9.395	-0.04151	-0.14215	-0.51498	-0.05495	-0.28786	-0.34286	-0.12517	-0.08093	-0.0604	-0.05482		9.395	0.03966	0.14	0.51609	0.0554131	0.28164	0.3253	0.127	0.07256	0.05494	0.04908		34.4	0.04935	0.1099	0.3032	0.04173	0.17776	0.19019	0.07451	0.04294	0.04185	0.04241		4.4	0.76657
9.41	-0.00232	-0.0014	0.00088017	-0.000685144	-0.00418	-0.0212	0.00707	-0.00924	-0.00604	-0.00642		9.41	-0.04154	-0.14217	-0.51497	-0.05496	-0.28786	-0.34288	-0.12518	-0.08093	-0.0604	-0.05482		9.41	0.03922	0.14077	0.51585	0.0542749	0.28368	0.32168	0.13225	0.07169	0.05436	0.0484		34.415	0.04988	0.10983	0.30125	0.04278	0.17699	0.19713	0.06396	0.04276	0.03967	0.04173		4.415	0.77433
9.425	-0.00179	-0.00245	-0.000554155	0.000866568	-0.00795	-0.02475	0.000606476	-0.00822	-0.00392	-0.00521		9.425	-0.04157	-0.14219	-0.51496	-0.05497	-0.28787	-0.3429	-0.12519	-0.08093	-0.0604	-0.05482		9.425	0.03978	0.13974	0.514406	0.0558366	0.27992	0.31815	0.125796	0.07271	0.05648	0.04961		34.43	0.04882	0.11087	0.30159	0.04123	0.17762	0.18286	0.0662	0.04319	0.03899	0.04134		4.43	0.75874
9.44	-0.00137	-0.00301	0.00061152	-0.00038172	-0.00582	-0.02199	-0.00285	-0.0073	-0.00459	-0.006		9.44	-0.0416	-0.1422	-0.51495	-0.05498	-0.28787	-0.34292	-0.1252	-0.08093	-0.0604	-0.05483		9.44	0.04023	0.13919	0.515562	0.0545983	0.28205	0.32093	0.12235	0.07363	0.05581	0.04883		34.445	0.04785	0.1122	0.30114	0.04178	0.17695	0.1814	0.06105	0.04301	0.03861	0.04155		4.445	0.74462
9.455	-0.00043839	-0.00246	-0.000122804	-3.00085e-05	-0.00669	-0.01984	-0.000915796	-0.00858	-0.00697	-0.00618		9.455	-0.04163	-0.14222	-0.51494	-0.055	-0.28788	-0.34294	-0.12521	-0.08092	-0.06041	-0.05483		9.455	0.0411916	0.13976	0.514817	0.05497	0.28119	0.3231	0.124294	0.07234	0.05344	0.04865		34.46	0.04868	0.11113	0.30428	0.04143	0.17568	0.18123	0.07099	0.04313	0.04044	0.03886		4.46	0.75676
9.47	-0.000911377	-0.00251	0.00114	-0.00108	-0.00636	-0.01209	0.000723068	-0.00716	-0.00325	-0.00697		9.47	-0.04166	-0.14224	-0.51493	-0.05501	-0.28788	-0.34295	-0.12523	-0.08092	-0.06041	-0.05483		9.47	0.0407486	0.13973	0.51607	0.05393	0.28152	0.33086	0.125953	0.07376	0.05716	0.04786		34.475	0.04851	0.11246	0.30183	0.04099	0.17771	0.17937	0.07474	0.04376	0.04056	0.04088		4.475	0.7543
9.485	1.56361e-05	-0.00407	0.00241	0.000573415	-0.00642	-0.01223	-0.00124	-0.00743	-0.00293	-0.00655		9.485	-0.0417	-0.14226	-0.51493	-0.05502	-0.28788	-0.34297	-0.12524	-0.08092	-0.06041	-0.05483		9.485	0.0417156	0.13819	0.51734	0.0555934	0.28146	0.33074	0.124	0.07349	0.05748	0.04828		34.49	0.04794	0.11259	0.30047	0.04024	0.17845	0.172	0.07268	0.04338	0.03908	0.04069		4.49	0.74601
9.5	-0.000357351	-0.00342	0.000474222	0.00183	-0.00649	-0.01688	0.0067	-0.00841	-0.005	-0.00494		9.5	-0.04173	-0.14228	-0.51492	-0.05503	-0.28789	-0.34299	-0.12525	-0.08092	-0.06042	-0.05484		9.5	0.0413726	0.13886	0.515394	0.05686	0.2814	0.32611	0.13195	0.07251	0.05542	0.0499		34.505	0.04908	0.11153	0.30122	0.04089	0.17708	0.17824	0.07263	0.0451	0.0407	0.0427		4.505	0.76253
9.515	-0.000930337	-0.00317	-0.00106	-0.000123161	-0.00496	-0.01632	0.00254	-0.00739	-0.00428	-0.00523		9.515	-0.04176	-0.1423	-0.51491	-0.05505	-0.28789	-0.34301	-0.12526	-0.08092	-0.06042	-0.05484		9.515	0.0408297	0.13913	0.51385	0.0549268	0.28293	0.32669	0.1278	0.07353	0.05614	0.04961		34.52	0.04821	0.11206	0.29796	0.04254	0.17641	0.18437	0.06867	0.04433	0.04123	0.04201		4.52	0.74986
9.53	-0.000503324	-0.00203	0.000505572	0.00103	-0.00543	-0.02527	0.00338	-0.00867	-0.00366	-0.00491		9.53	-0.04179	-0.14231	-0.5149	-0.05506	-0.2879	-0.34303	-0.12527	-0.08092	-0.06042	-0.05484		9.53	0.0412867	0.14028	0.515406	0.05609	0.28247	0.31776	0.12865	0.07225	0.05676	0.04993		34.535	0.04854	0.11379	0.29861	0.03949	0.17704	0.18071	0.06602	0.04485	0.03985	0.04153		4.535	0.7547
9.545	-0.000576311	-0.00228	-0.000328752	0.000780263	-0.00659	-0.01802	0.00492	-0.00774	-0.00484	-0.0048		9.545	-0.04182	-0.14233	-0.51489	-0.05507	-0.2879	-0.34304	-0.12528	-0.08092	-0.06042	-0.05484		9.545	0.0412437	0.14005	0.514561	0.0558503	0.28131	0.32502	0.1302	0.07318	0.05558	0.05004		34.55	0.04827	0.11122	0.30085	0.04014	0.17637	0.17584	0.06206	0.04277	0.03937	0.04344		4.55	0.75078
9.56	-0.000349297	-0.00343	-0.000363077	-0.000368025	-0.00626	-0.02946	-0.00574	-0.00732	-0.00662	-0.00459		9.56	-0.04185	-0.14235	-0.51488	-0.05508	-0.2879	-0.34306	-0.12529	-0.08091	-0.06043	-0.05484		9.56	0.0415007	0.13892	0.514517	0.054712	0.28164	0.3136	0.11955	0.07359	0.05381	0.05025		34.565	0.0497	0.11145	0.2987	0.04099	0.1764	0.18328	0.06821	0.0427	0.04009	0.03955		4.565	0.77168
9.575	-0.000522284	-0.00319	-0.0015	0.00128	-0.00523	-0.01191	0.0024	-0.0077	-0.00509	-0.00567		9.575	-0.04188	-0.14237	-0.51487	-0.0551	-0.28791	-0.34308	-0.12531	-0.08091	-0.06043	-0.05485		9.575	0.0413577	0.13918	0.51337	0.05638	0.28268	0.33117	0.12771	0.07321	0.05534	0.04918		34.58	0.04763	0.11159	0.29714	0.04105	0.17663	0.18461	0.05855	0.04372	0.03892	0.04056		4.58	0.7415
9.59	0.000304729	-0.00404	-0.000531726	-6.4601e-05	-0.0058	-0.00555	0.00543	-0.00758	-0.00467	-0.00576		9.59	-0.04191	-0.14239	-0.51487	-0.05511	-0.28791	-0.3431	-0.12532	-0.08091	-0.06043	-0.05485		9.59	0.0422147	0.13835	0.514338	0.0550454	0.28211	0.33755	0.13075	0.07333	0.05576	0.04909		34.595	0.04777	0.11182	0.29639	0.041	0.17596	0.17965	0.0664	0.04454	0.03984	0.03907		4.595	0.74342
9.605	-0.00127	-0.00349	0.000833949	-0.000412889	-0.00516	-0.0121	-0.00643	-0.00736	-0.00435	-0.00615		9.605	-0.04195	-0.1424	-0.51486	-0.05512	-0.28792	-0.34312	-0.12533	-0.08091	-0.06043	-0.05485		9.605	0.04068	0.13891	0.515694	0.0547071	0.28276	0.33102	0.1189	0.07355	0.05608	0.0487		34.61	0.0476	0.11075	0.29523	0.04165	0.17539	0.17488	0.06594	0.04377	0.03896	0.04159		4.61	0.74096
9.62	0.000658756	-0.00425	-0.000500376	-0.00106	-0.00693	-0.00445	0.00411	-0.00623	-0.00413	-0.00613		9.62	-0.04198	-0.14242	-0.51485	-0.05513	-0.28792	-0.34313	-0.12534	-0.08091	-0.06044	-0.05485		9.62	0.0426388	0.13817	0.51435	0.05407	0.28099	0.33868	0.12945	0.07468	0.05631	0.04872		34.625	0.04843	0.11118	0.29757	0.0411	0.17572	0.18182	0.06969	0.04289	0.03928	0.0406		4.625	0.7531
9.635	-0.00111	-0.0033	-0.00223	0.00129	-0.0047	-0.01799	0.00645	-0.00831	-0.0032	-0.00652		9.635	-0.04201	-0.14244	-0.51484	-0.05514	-0.28792	-0.34315	-0.12535	-0.08091	-0.06044	-0.05486		9.635	0.0409	0.13914	0.51261	0.05643	0.28322	0.32516	0.1318	0.0726	0.05724	0.04834		34.64	0.04706	0.11001	0.29842	0.04065	0.17535	0.17615	0.06384	0.04241	0.04021	0.04041		4.64	0.73313
9.65	0.000412782	-0.00365	-0.00177	0.000842247	-0.00457	-0.01484	0.00639	-0.00879	-0.00338	-0.00621		9.65	-0.04204	-0.14246	-0.51483	-0.05516	-0.28793	-0.34317	-0.12536	-0.0809	-0.06044	-0.05486		9.65	0.0424528	0.13881	0.51306	0.0560022	0.28336	0.32833	0.13175	0.07211	0.05706	0.04865		34.655	0.04559	0.11064	0.29726	0.0398	0.17708	0.17389	0.06458	0.04253	0.03893	0.04022		4.655	0.7117
9.665	-0.000360205	-0.00251	-0.00090335	0.00129	-0.00473	-0.01839	0.00763	-0.00797	-0.00336	-0.00549		9.665	-0.04207	-0.14248	-0.51482	-0.05517	-0.28793	-0.34319	-0.12537	-0.0809	-0.06044	-0.05486		9.665	0.0417098	0.13997	0.513917	0.05646	0.2832	0.3248	0.133	0.07293	0.05708	0.04937		34.67	0.04833	0.11078	0.29661	0.04105	0.17661	0.17832	0.06363	0.04126	0.03865	0.04064		4.67	0.75157
9.68	0.00107	-0.00566	0.000662326	0.00145	-0.0047	-0.01243	0.00147	-0.00835	-0.00394	-0.00588		9.68	-0.0421	-0.14249	-0.51481	-0.05518	-0.28793	-0.3432	-0.12539	-0.0809	-0.06045	-0.05486		9.68	0.04317	0.13683	0.515472	0.05663	0.28323	0.33077	0.12686	0.07255	0.05651	0.04898		34.685	0.04686	0.10981	0.29565	0.0402	0.17484	0.17296	0.06937	0.04138	0.03827	0.04085		4.685	0.73014
9.695	0.000393822	-0.00321	0.000328001	0.0012	-0.00277	-0.01748	0.00371	-0.00842	-0.00341	-0.00646		9.695	-0.04213	-0.14251	-0.51481	-0.05519	-0.28794	-0.34322	-0.1254	-0.0809	-0.06045	-0.05486		9.695	0.0425238	0.1393	0.515138	0.05639	0.28517	0.32574	0.12911	0.07248	0.05704	0.0484		34.7	0.04699	0.10974	0.2914	0.04056	0.17478	0.17539	0.05782	0.0414	0.03899	0.04056		4.7	0.73206
9.71	-0.000879165	-0.00227	0.000893677	0.00145	-0.00404	-0.01122	0.00434	-0.0085	-0.00489	-0.00445		9.71	-0.04216	-0.14253	-0.5148	-0.05521	-0.28794	-0.34324	-0.12541	-0.0809	-0.06045	-0.05487		9.71	0.0412808	0.14026	0.515694	0.05666	0.2839	0.33202	0.12975	0.0724	0.05556	0.05042		34.715	0.04692	0.10977	0.29424	0.04131	0.17351	0.17922	0.06406	0.04183	0.03802	0.04037		4.715	0.73107
9.725	-0.00115	-0.00342	-0.000940648	0.0019	-0.0033	-0.01467	-0.000116245	-0.00788	-0.00317	-0.00494		9.725	-0.04219	-0.14255	-0.51479	-0.05522	-0.28795	-0.34326	-0.12542	-0.0809	-0.06045	-0.05487		9.725	0.04104	0.13913	0.513849	0.05712	0.28465	0.32859	0.125304	0.07302	0.05728	0.04993		34.73	0.04755	0.1095	0.29239	0.04116	0.17464	0.17366	0.06291	0.04155	0.03804	0.04149		4.73	0.74028
9.74	0.000874862	-0.00457	-0.00287	0.000552518	-0.00597	-0.00382	0.00142	-0.00846	-0.00345	-0.00602		9.74	-0.04223	-0.14257	-0.51478	-0.05523	-0.28795	-0.34327	-0.12543	-0.08089	-0.06046	-0.05487		9.74	0.0431049	0.138	0.51191	0.0557825	0.28198	0.33945	0.12685	0.07243	0.05701	0.04885		34.745	0.04718	0.11013	0.29043	0.03991	0.17407	0.17019	0.06825	0.04157	0.03726	0.0415		4.745	0.73491
9.755	0.000501875	-0.00213	-0.00141	0.0014	-0.00544	-0.01316	0.00576	-0.00953	-0.00373	-0.00411		9.755	-0.04226	-0.14258	-0.51477	-0.05524	-0.28795	-0.34329	-0.12544	-0.08089	-0.06046	-0.05487		9.755	0.0427619	0.14045	0.51336	0.05664	0.28251	0.33013	0.1312	0.07136	0.05673	0.05076		34.76	0.04861	0.10917	0.29008	0.03946	0.1715	0.16883	0.0635	0.0426	0.03728	0.04251		4.76	0.7558
9.77	0.00143	-0.000879212	-0.000643622	0.000455942	-0.00501	-0.01911	0.0044	-0.00931	-0.0051	-0.0049		9.77	-0.04229	-0.1426	-0.51476	-0.05526	-0.28796	-0.34331	-0.12546	-0.08089	-0.06046	-0.05488		9.77	0.04372	0.141721	0.514116	0.0557159	0.28295	0.3242	0.12986	0.07158	0.05536	0.04998		34.775	0.04675	0.1091	0.29432	0.04061	0.17493	0.16716	0.06754	0.04312	0.03911	0.04172		4.775	0.72853
9.785	0.000855902	-0.00233	0.000122053	0.00211	-0.00507	-0.01555	0.00184	-0.00669	-0.00418	-0.00608		9.785	-0.04232	-0.14262	-0.51475	-0.05527	-0.28796	-0.34333	-0.12547	-0.08089	-0.06047	-0.05488		9.785	0.0431759	0.14029	0.514872	0.05738	0.28289	0.32778	0.12731	0.0742	0.05629	0.0488		34.79	0.04728	0.10713	0.29367	0.03926	0.17526	0.1727	0.06309	0.04234	0.03833	0.04144		4.79	0.73629
9.8	0.00108	-0.00279	-0.00261	-0.000140634	-0.00444	-0.0152	0.00418	-0.00687	-0.00546	-0.00567		9.8	-0.04235	-0.14264	-0.51474	-0.05528	-0.28797	-0.34334	-0.12548	-0.08089	-0.06047	-0.05488		9.8	0.04343	0.13985	0.51213	0.0551394	0.28353	0.32814	0.12966	0.07402	0.05501	0.04921		34.805	0.04721	0.10896	0.29381	0.04122	0.17269	0.17623	0.06353	0.04207	0.03985	0.04085		4.805	0.73529
9.815	-9.00717e-05	-0.00394	0.000453404	0.000711078	-0.00491	-0.00845	0.00372	-0.00775	-0.00564	-0.00516		9.815	-0.04238	-0.14266	-0.51474	-0.05529	-0.28797	-0.34336	-0.12549	-0.08089	-0.06047	-0.05488		9.815	0.0422899	0.13872	0.515193	0.0560011	0.28306	0.33491	0.12921	0.07314	0.05483	0.04972		34.82	0.04714	0.11009	0.29245	0.04107	0.17372	0.16397	0.06118	0.04159	0.03917	0.04026		4.82	0.73429
9.83	3.69416e-05	-0.00239	0.000619079	-0.00104	-0.00598	-0.00919	-0.00264	-0.00762	-0.00331	-0.00524		9.83	-0.04241	-0.14267	-0.51473	-0.0553	-0.28797	-0.34338	-0.1255	-0.08089	-0.06047	-0.05488		9.83	0.0424469	0.14028	0.515349	0.05426	0.28199	0.33419	0.12286	0.07327	0.05716	0.04964		34.835	0.04607	0.10763	0.2907	0.03942	0.17275	0.1625	0.06582	0.04201	0.0375	0.04047		4.835	0.7187
9.845	-0.000736045	-0.00215	-0.000715245	-0.00189	-0.00615	-0.00864	0.00429	-0.009	-0.00389	-0.00493		9.845	-0.04244	-0.14269	-0.51472	-0.05532	-0.28798	-0.3434	-0.12551	-0.08088	-0.06048	-0.05489		9.845	0.041704	0.14054	0.514005	0.05343	0.28183	0.33476	0.1298	0.07188	0.05659	0.04996		34.85	0.0482	0.10876	0.29224	0.03987	0.17318	0.16284	0.06447	0.04294	0.03792	0.04099		4.85	0.74981
9.86	-0.000309032	-0.0029	-0.00105	0.000966214	-0.00481	-0.01178	0.00223	-0.00788	-0.00407	-0.00512		9.86	-0.04247	-0.14271	-0.51471	-0.05533	-0.28798	-0.34341	-0.12552	-0.08088	-0.06048	-0.05489		9.86	0.042161	0.13981	0.51366	0.0562962	0.28317	0.33163	0.12775	0.073	0.05641	0.04977		34.865	0.04784	0.10799	0.29179	0.03932	0.17361	0.16867	0.06901	0.04246	0.03864	0.0403		4.865	0.74443
9.875	0.000717981	-0.00305	0.00102	-0.000282074	-0.00578	-0.01123	0.00687	-0.00736	-0.00525	-0.0046		9.875	-0.0425	-0.14273	-0.5147	-0.05534	-0.28798	-0.34343	-0.12554	-0.08088	-0.06048	-0.05489		9.875	0.043218	0.13968	0.51572	0.0550579	0.2822	0.3322	0.13241	0.07352	0.05523	0.05029		34.88	0.04737	0.10892	0.29293	0.03797	0.17294	0.16461	0.06906	0.04238	0.03886	0.04171		4.88	0.7376
9.89	4.49947e-05	-0.00281	-0.00102	0.000669638	-0.00545	-0.02058	0.00111	-0.00784	-0.00472	-0.00469		9.89	-0.04253	-0.14274	-0.51469	-0.05535	-0.28799	-0.34345	-0.12555	-0.08088	-0.06048	-0.05489		9.89	0.042575	0.13993	0.51367	0.0560196	0.28254	0.32287	0.12666	0.07304	0.05576	0.0502		34.895	0.0483	0.10875	0.29098	0.04052	0.17117	0.16524	0.0679	0.0428	0.03879	0.04122		4.895	0.75119
9.905	-0.00113	-0.00196	0.000847456	0.00112	-0.00402	-0.01172	-0.000349878	-0.00771	-0.0044	-0.00457		9.905	-0.04257	-0.14276	-0.51468	-0.05537	-0.28799	-0.34347	-0.12556	-0.08088	-0.06049	-0.05489		9.905	0.04144	0.1408	0.515527	0.05649	0.28397	0.33175	0.12521	0.07317	0.05609	0.05032		34.91	0.04673	0.11088	0.28962	0.03987	0.1726	0.17517	0.06825	0.04183	0.03951	0.04133		4.91	0.7283
9.92	-0.000500979	-0.00251	-0.000786869	-0.000526938	-0.00428	-0.01277	0.00699	-0.00849	-0.00468	-0.00486		9.92	-0.0426	-0.14278	-0.51467	-0.05538	-0.288	-0.34348	-0.12557	-0.08088	-0.06049	-0.0549		9.92	0.042099	0.14027	0.513883	0.0548531	0.28372	0.33071	0.13256	0.07239	0.05581	0.05004		34.925	0.04796	0.10951	0.29257	0.03982	0.17254	0.17271	0.06519	0.04095	0.03963	0.04125		4.925	0.74627
9.935	0.000226035	-0.00297	0.00218	0.000124774	-0.00555	-0.01232	0.00303	-0.00697	-0.00346	-0.00435		9.935	-0.04263	-0.1428	-0.51467	-0.05539	-0.288	-0.3435	-0.12558	-0.08088	-0.06049	-0.0549		9.935	0.042856	0.13983	0.51685	0.0555148	0.28245	0.33118	0.12861	0.07391	0.05703	0.05055		34.94	0.04769	0.10905	0.29061	0.03908	0.17067	0.17924	0.06764	0.04127	0.03895	0.03996		4.94	0.74235
9.95	-0.00275	-0.00452	0.000444482	-2.35144e-05	-0.00492	-0.01386	0.00187	-0.00545	-0.00394	-0.00403		9.95	-0.04266	-0.14281	-0.51466	-0.0554	-0.288	-0.34352	-0.12559	-0.08087	-0.06049	-0.0549		9.95	0.03991	0.13829	0.515104	0.0553765	0.28308	0.32966	0.12746	0.07542	0.05655	0.05087		34.955	0.04642	0.10968	0.28666	0.03963	0.1724	0.17268	0.06378	0.0435	0.03798	0.04117		4.955	0.72384
9.965	-0.00112	-0.00357	0.00101	-0.000671802	-0.00629	-0.02171	0.00471	-0.00612	-0.00401	-0.00442		9.965	-0.04269	-0.14283	-0.51465	-0.05541	-0.28801	-0.34354	-0.1256	-0.08087	-0.0605	-0.0549		9.965	0.04157	0.13926	0.51566	0.0547382	0.28172	0.32183	0.13031	0.07475	0.05649	0.05048		34.97	0.04756	0.10951	0.2912	0.03988	0.17143	0.16961	0.05933	0.04072	0.0391	0.04018		4.97	0.74035
9.98	-0.00119	-0.00082572	0.00208	-0.000920091	-0.00735	-0.00955	-0.000955558	-0.0063	-0.00369	-0.00581		9.98	-0.04272	-0.14285	-0.51464	-0.05543	-0.28801	-0.34355	-0.12562	-0.08087	-0.0605	-0.05491		9.98	0.04153	0.142024	0.51672	0.0545099	0.28066	0.334	0.124664	0.07457	0.05681	0.0491		34.985	0.04749	0.10934	0.28774	0.03993	0.16996	0.16805	0.06067	0.04124	0.03822	0.04		4.985	0.73935
9.995	-0.00107	-0.00278	0.00164	0.000731621	-0.00402	-0.0102	0.00118	-0.00538	-0.00317	-0.00479		9.995	-0.04275	-0.14287	-0.51463	-0.05544	-0.28801	-0.34357	-0.12563	-0.08087	-0.0605	-0.05491		9.995	0.04168	0.14009	0.51627	0.0561716	0.28399	0.33337	0.12681	0.07549	0.05733	0.05012		35	0.04602	0.10787	0.28549	0.04038	0.17129	0.17358	0.05662	0.04107	0.03894	0.04071		5	0.71792
10.01	-0.000438899	-0.00173	-0.000492816	0.000683333	-0.00469	-0.01295	-0.00268	-0.00826	-0.00315	-0.00668		10.01	-0.04278	-0.14288	-0.51462	-0.05545	-0.28802	-0.34359	-0.12564	-0.08087	-0.0605	-0.05491		10.01	0.0423411	0.14115	0.514127	0.0561333	0.28333	0.33064	0.12296	0.07261	0.05735	0.04823		35.015	0.04745	0.1097	0.28593	0.03993	0.17042	0.15401	0.06746	0.04169	0.03806	0.04002		5.015	0.73881
10.025	0.000188114	-0.000485686	0.000572859	-0.00166	-0.00496	-0.01359	0.00776	-0.00614	-0.00352	-0.00537		10.025	-0.04281	-0.1429	-0.51461	-0.05546	-0.28802	-0.3436	-0.12565	-0.08087	-0.06051	-0.05491		10.025	0.0429981	0.142414	0.515183	0.0538	0.28306	0.33001	0.13341	0.07473	0.05699	0.04954		35.03	0.04698	0.10894	0.28748	0.04088	0.17015	0.17215	0.06681	0.04191	0.03979	0.03923		5.03	0.73197
10.04	-0.000484873	-0.00164	0.000238534	-0.000913243	-0.00712	-0.00974	0.0068	-0.00751	-0.0047	-0.00355		10.04	-0.04284	-0.14292	-0.5146	-0.05548	-0.28803	-0.34362	-0.12566	-0.08087	-0.06051	-0.05491		10.04	0.0423551	0.14128	0.514839	0.0545668	0.28091	0.33388	0.13246	0.07336	0.05581	0.05136		35.045	0.04661	0.10987	0.28642	0.04053	0.17008	0.16708	0.06475	0.04154	0.03841	0.03975		5.045	0.72659
10.055	-0.00176	-0.00299	-0.00049579	-0.000161531	-0.00519	-0.01938	0.00554	-0.00669	-0.00338	-0.00514		10.055	-0.04287	-0.14293	-0.5146	-0.05549	-0.28803	-0.34364	-0.12567	-0.08086	-0.06051	-0.05492		10.055	0.04111	0.13994	0.514104	0.0553285	0.28284	0.32426	0.13121	0.07417	0.05713	0.04978		35.06	0.04724	0.1082	0.28687	0.03979	0.16891	0.17442	0.0659	0.04076	0.03923	0.04076		5.06	0.7358
10.07	-0.00173	-0.00225	-0.000330115	9.01811e-05	-0.00416	-0.01753	0.00538	-0.00857	-0.00406	-0.00422		10.07	-0.0429	-0.14295	-0.51459	-0.0555	-0.28803	-0.34366	-0.12569	-0.08086	-0.06051	-0.05492		10.07	0.04117	0.1407	0.51426	0.0555902	0.28387	0.32613	0.13107	0.07229	0.05645	0.0507		35.075	0.04738	0.10833	0.28751	0.03674	0.16914	0.16805	0.06634	0.04048	0.03895	0.03957		5.075	0.73772
10.085	-0.0011	-0.000998974	0.00164	-0.000158107	-0.00333	-0.02068	0.00512	-0.00795	-0.00364	-0.00481		10.085	-0.04293	-0.14297	-0.51458	-0.05551	-0.28804	-0.34367	-0.1257	-0.08086	-0.06052	-0.05492		10.085	0.04183	0.141971	0.51622	0.0553519	0.28471	0.32299	0.13082	0.07291	0.05688	0.05011		35.09	0.04711	0.10916	0.28676	0.03829	0.16887	0.16619	0.06079	0.0415	0.03858	0.04088		5.09	0.7338
10.1	-0.000676819	-0.00235	0.000601236	-0.00101	-0.00449	-0.00952	0.00586	-0.00813	-0.00351	-0.005		10.1	-0.04296	-0.14299	-0.51457	-0.05552	-0.28804	-0.34369	-0.12571	-0.08086	-0.06052	-0.05492		10.1	0.0422832	0.14064	0.515171	0.05451	0.28355	0.33417	0.13157	0.07273	0.05701	0.04992		35.105	0.04644	0.10829	0.2863	0.04004	0.1688	0.16552	0.05783	0.04153	0.0389	0.04009		5.105	0.72404
10.115	-0.00155	-0.00121	0.00217	0.000545317	-0.00466	-0.00607	0.00219	-0.0085	-0.00359	-0.00448		10.115	-0.04299	-0.143	-0.51456	-0.05554	-0.28804	-0.34371	-0.12572	-0.08086	-0.06052	-0.05492		10.115	0.04144	0.14179	0.51673	0.0560853	0.28338	0.33764	0.12791	0.07236	0.05693	0.05044		35.12	0.04677	0.10852	0.28605	0.03919	0.16803	0.16445	0.06328	0.04095	0.03862	0.04011		5.12	0.72888
10.13	-0.00132	-0.00246	0.00253	0.0011	-0.00433	-0.01081	-0.00617	-0.00868	-0.00377	-0.00387		10.13	-0.04302	-0.14302	-0.51455	-0.05555	-0.28805	-0.34372	-0.12573	-0.08086	-0.06053	-0.05493		10.13	0.0417	0.14056	0.51708	0.05665	0.28372	0.33291	0.11956	0.07218	0.05676	0.05106		35.135	0.0473	0.10806	0.28529	0.03994	0.16746	0.16219	0.06552	0.03997	0.03924	0.03872		5.135	0.73663
10.145	-0.00069578	-0.00281	0.000798262	0.000448741	-0.0037	-0.00376	0.000171945	-0.00716	-0.00315	-0.00396		10.145	-0.04306	-0.14304	-0.51454	-0.05556	-0.28805	-0.34374	-0.12574	-0.08086	-0.06053	-0.05493		10.145	0.0423642	0.14023	0.515338	0.0560087	0.28435	0.33998	0.125912	0.0737	0.05738	0.05097		35.15	0.04723	0.10899	0.28393	0.03959	0.16909	0.16802	0.06977	0.0413	0.03837	0.03933		5.15	0.73563
10.16	-0.000368766	-0.00117	-0.000236063	-0.000199547	-0.00486	-0.01071	-0.00919	-0.00714	-0.00222	-0.00454		10.16	-0.04309	-0.14305	-0.51453	-0.05557	-0.28806	-0.34376	-0.12575	-0.08085	-0.06053	-0.05493		10.16	0.0427212	0.14188	0.514294	0.0553705	0.2832	0.33305	0.11656	0.07371	0.05831	0.05039		35.165	0.04656	0.10972	0.27908	0.03674	0.16803	0.17366	0.06501	0.03992	0.03899	0.03974		5.165	0.72587
10.175	-0.000841753	-0.00252	0.000829612	-0.000947835	-0.00603	-0.01575	0.00265	-0.00821	-0.0029	-0.00383		10.175	-0.04312	-0.14307	-0.51452	-0.05558	-0.28806	-0.34377	-0.12577	-0.08085	-0.06053	-0.05493		10.175	0.0422782	0.14055	0.51535	0.0546322	0.28203	0.32802	0.12842	0.07264	0.05763	0.0511		35.18	0.0472	0.10835	0.28242	0.03829	0.16746	0.16499	0.06496	0.04144	0.03821	0.03896		5.18	0.73508
10.19	-0.00181	-0.00287	0.000595288	0.0021	-0.0044	-0.0111	0.00649	-0.00779	-0.00278	-0.00292		10.19	-0.04315	-0.14309	-0.51452	-0.0556	-0.28806	-0.34379	-0.12578	-0.08085	-0.06054	-0.05494		10.19	0.04134	0.14022	0.515115	0.0577	0.28366	0.33269	0.13227	0.07306	0.05776	0.05202		35.195	0.04663	0.10818	0.28057	0.03974	0.16779	0.17312	0.0694	0.04167	0.03883	0.03937		5.195	0.72678
10.205	-0.00259	-0.00223	0.00186	0.000755589	-0.00417	-0.01825	0.00493	-0.00737	-0.00306	-0.0046		10.205	-0.04318	-0.14311	-0.51451	-0.05561	-0.28807	-0.34381	-0.12579	-0.08085	-0.06054	-0.05494		10.205	0.04059	0.14088	0.51637	0.0563656	0.2839	0.32556	0.13072	0.07348	0.05748	0.05034		35.21	0.04746	0.10821	0.28461	0.0426	0.16802	0.17126	0.05845	0.04069	0.03755	0.03928		5.21	0.73892
10.22	-6.07132e-05	-0.00198	0.00243	0.000507301	-0.00294	-0.02299	0.00267	-0.00955	-0.00313	-0.00619		10.22	-0.04321	-0.14312	-0.5145	-0.05562	-0.28807	-0.34382	-0.1258	-0.08085	-0.06054	-0.05494		10.22	0.0431493	0.14114	0.51693	0.0561273	0.28513	0.32083	0.12847	0.0713	0.05741	0.04875		35.225	0.04629	0.10794	0.28336	0.03575	0.16595	0.16839	0.06099	0.04041	0.03638	0.03839		5.225	0.72186
10.235	-0.0007337	-0.00213	0.00169	-0.000140988	-0.0052	-0.01444	0.00531	-0.00853	-0.00221	-0.00318		10.235	-0.04324	-0.14314	-0.51449	-0.05563	-0.28807	-0.34384	-0.12581	-0.08085	-0.06054	-0.05494		10.235	0.0425063	0.14101	0.51618	0.055489	0.28287	0.3294	0.13112	0.07232	0.05833	0.05176		35.24	0.04562	0.10818	0.2815	0.0362	0.16668	0.17153	0.06674	0.04213	0.0368	0.03971		5.24	0.7121
10.25	-0.00221	-0.00209	0.00156	0.00171	-0.00267	-0.01128	0.00404	-0.0096	-0.00269	-0.00566		10.25	-0.04327	-0.14316	-0.51448	-0.05564	-0.28808	-0.34386	-0.12582	-0.08085	-0.06055	-0.05494		10.25	0.04106	0.14107	0.51604	0.05735	0.28541	0.33258	0.12986	0.07125	0.05786	0.04928		35.255	0.04605	0.10781	0.28175	0.04135	0.16651	0.16506	0.06308	0.04196	0.03892	0.03942		5.255	0.71839
10.265	-0.000679673	-0.00344	0.00242	0.00116	-0.00454	-0.00403	0.00278	-0.00738	-0.00337	-0.00565		10.265	-0.0433	-0.14317	-0.51447	-0.05566	-0.28808	-0.34388	-0.12583	-0.08084	-0.06055	-0.05495		10.265	0.0426203	0.13973	0.51689	0.05682	0.28354	0.33985	0.12861	0.07346	0.05718	0.0493		35.27	0.04518	0.10814	0.27999	0.0399	0.16624	0.17949	0.05743	0.04088	0.03624	0.03793		5.27	0.70571
10.28	-0.00075266	-0.00259	-0.00011066	0.000214148	-0.00351	-0.00718	0.00512	-0.00896	-0.00335	-0.00603		10.28	-0.04333	-0.14319	-0.51446	-0.05567	-0.28808	-0.34389	-0.12585	-0.08084	-0.06055	-0.05495		10.28	0.0425773	0.1406	0.514349	0.0558841	0.28457	0.33671	0.13097	0.07188	0.0572	0.04892		35.285	0.04601	0.10677	0.27463	0.03595	0.16557	0.16873	0.05917	0.0414	0.03647	0.03764		5.285	0.71784
10.295	-0.000725647	-0.00225	0.000755015	6.58602e-05	-0.00367	-0.00842	-0.00264	-0.00864	-0.00312	-0.00632		10.295	-0.04336	-0.14321	-0.51445	-0.05568	-0.28809	-0.34391	-0.12586	-0.08084	-0.06055	-0.05495		10.295	0.0426344	0.14096	0.515205	0.0557459	0.28442	0.33549	0.12322	0.0722	0.05743	0.04863		35.3	0.04505	0.1084	0.27958	0.0403	0.1685	0.16366	0.05992	0.04023	0.03639	0.03785		5.3	0.70371
10.31	-0.0013	-0.0017	-0.00118	-0.000982428	-0.00474	-0.00747	0.0058	-0.00932	-0.0019	-0.00531		10.31	-0.04339	-0.14322	-0.51444	-0.05569	-0.28809	-0.34393	-0.12587	-0.08084	-0.06056	-0.05495		10.31	0.04209	0.14152	0.51326	0.0547076	0.28335	0.33646	0.13167	0.07152	0.05866	0.04964		35.315	0.04668	0.10653	0.27932	0.04145	0.16603	0.1666	0.06406	0.04135	0.03891	0.03837		5.315	0.72751
10.325	0.00062838	-0.00325	0.00129	0.000269284	-0.00391	-0.00801	0.00714	-0.00779	-0.00198	-0.00679		10.325	-0.04342	-0.14324	-0.51443	-0.0557	-0.2881	-0.34394	-0.12588	-0.08084	-0.06056	-0.05495		10.325	0.0440484	0.13999	0.51572	0.0559693	0.28419	0.33593	0.13302	0.07305	0.05858	0.04816		35.33	0.04481	0.10556	0.28027	0.0371	0.16636	0.16603	0.06701	0.04037	0.03733	0.03868		5.33	0.70024
10.34	-0.000144607	-0.00241	0.00195	0.000820996	-0.00408	-0.01026	0.00628	-0.00817	-0.000656301	-0.00448		10.34	-0.04345	-0.14326	-0.51443	-0.05572	-0.2881	-0.34396	-0.12589	-0.08084	-0.06056	-0.05496		10.34	0.0433054	0.14085	0.51638	0.056541	0.28402	0.3337	0.13217	0.07267	0.0599037	0.05048		35.345	0.04474	0.10489	0.27981	0.03576	0.16559	0.16386	0.06255	0.0392	0.03756	0.03779		5.345	0.69923
10.355	-1.75937e-05	-0.00176	0.00302	0.000972708	-0.00424	-0.01211	0.00552	-0.00765	-0.00283	-0.00427		10.355	-0.04348	-0.14327	-0.51442	-0.05573	-0.2881	-0.34398	-0.1259	-0.08084	-0.06056	-0.05496		10.355	0.0434624	0.14151	0.51744	0.0567027	0.28386	0.33187	0.13142	0.07319	0.05773	0.05069		35.36	0.04547	0.10693	0.27986	0.03641	0.16652	0.1637	0.0598	0.03912	0.03838	0.0392		5.36	0.7099
10.37	-0.00079058	-0.00221	0.00238	0.00042442	-0.00521	-0.01435	0.000754904	-0.00763	-0.00311	-0.00395		10.37	-0.04351	-0.14329	-0.51441	-0.05574	-0.28811	-0.34399	-0.12592	-0.08083	-0.06057	-0.05496		10.37	0.0427194	0.14108	0.51679	0.0561644	0.2829	0.32964	0.126675	0.0732	0.05746	0.05101		35.375	0.0457	0.10636	0.2756	0.04026	0.16555	0.16153	0.06574	0.03794	0.0358	0.03802		5.375	0.71328
10.385	-0.00136	-0.00237	0.000649067	0.000176132	-0.00508	-0.0115	0.00239	-0.0071	-0.00379	-0.00304		10.385	-0.04354	-0.14331	-0.5144	-0.05575	-0.28811	-0.34401	-0.12593	-0.08083	-0.06057	-0.05496		10.385	0.04218	0.14094	0.515049	0.0559261	0.28303	0.33251	0.12832	0.07373	0.05678	0.05192		35.39	0.04613	0.10669	0.27585	0.03801	0.16608	0.16037	0.06229	0.03947	0.03862	0.03753		5.39	0.71957
10.4	-0.00164	-0.00352	0.00241	0.000827844	-0.00605	-0.01174	0.00183	-0.00888	-0.00277	-0.00293		10.4	-0.04357	-0.14332	-0.51439	-0.05576	-0.28811	-0.34402	-0.12594	-0.08083	-0.06057	-0.05497		10.4	0.04193	0.1398	0.5168	0.0565878	0.28206	0.33228	0.12777	0.07195	0.0578	0.05204		35.405	0.04586	0.10732	0.27319	0.03556	0.16402	0.1626	0.05963	0.04089	0.03754	0.03714		5.405	0.71564
10.415	-0.000609541	-0.00367	0.00328	-0.00202	-0.00421	-0.01179	0.00217	-0.01016	-0.00324	-0.00341		10.415	-0.0436	-0.14334	-0.51438	-0.05578	-0.28812	-0.34404	-0.12595	-0.08083	-0.06057	-0.05497		10.415	0.0429905	0.13967	0.51766	0.05376	0.28391	0.33225	0.12812	0.07067	0.05733	0.05156		35.42	0.04639	0.10605	0.27583	0.03731	0.16335	0.16673	0.05958	0.04041	0.03727	0.03685		5.42	0.72339
10.43	0.000817473	-0.00293	-0.000353907	-0.000268732	-0.00348	-0.01344	-0.00249	-0.00824	-0.00282	-0.0036		10.43	-0.04363	-0.14336	-0.51437	-0.05579	-0.28812	-0.34406	-0.12596	-0.08083	-0.06058	-0.05497		10.43	0.0444475	0.14043	0.514016	0.0555213	0.28464	0.33062	0.12347	0.07259	0.05776	0.05137		35.435	0.04743	0.10708	0.27448	0.04056	0.16408	0.17077	0.06142	0.03963	0.03779	0.03957		5.435	0.73844
10.445	-0.00166	-0.00208	0.000711769	-0.00061702	-0.00265	-0.01338	0.000449223	-0.00652	-0.0038	-0.00389		10.445	-0.04366	-0.14337	-0.51436	-0.0558	-0.28812	-0.34407	-0.12597	-0.08083	-0.06058	-0.05497		10.445	0.042	0.14129	0.515072	0.055183	0.28547	0.33069	0.126419	0.07431	0.05678	0.05108		35.45	0.04466	0.10751	0.27922	0.03601	0.16361	0.1586	0.06187	0.03956	0.03791	0.03888		5.45	0.69803
10.46	-0.000828501	-0.00103	0.000677444	0.00193	-0.00502	-0.01313	0.00459	-0.00909	-0.00278	-0.00407		10.46	-0.04369	-0.14339	-0.51435	-0.05581	-0.28813	-0.34409	-0.12598	-0.08083	-0.06058	-0.05497		10.46	0.0428615	0.14236	0.515027	0.05774	0.28311	0.33096	0.13057	0.07174	0.0578	0.0509		35.465	0.04489	0.10644	0.27867	0.03496	0.16344	0.16273	0.06601	0.04148	0.03683	0.03829		5.465	0.7014
10.475	-0.0019	-0.00189	0.000143119	-0.00221	-0.00238	-0.00748	0.00313	-0.00677	-0.00356	-0.00466		10.475	-0.04372	-0.14341	-0.51434	-0.05582	-0.28813	-0.34411	-0.126	-0.08083	-0.06058	-0.05498		10.475	0.04182	0.14152	0.514483	0.05361	0.28575	0.33663	0.12913	0.07406	0.05702	0.05032		35.48	0.04612	0.10688	0.27851	0.03971	0.16487	0.16817	0.06626	0.0391	0.03856	0.0363		5.48	0.71937
10.49	-0.000774474	-0.00184	0.00101	0.000238115	-0.00195	-0.01392	0.00237	-0.00785	-0.00263	-0.00444		10.49	-0.04375	-0.14342	-0.51433	-0.05584	-0.28814	-0.34412	-0.12601	-0.08082	-0.06059	-0.05498		10.49	0.0429755	0.14158	0.51534	0.0560781	0.28619	0.3302	0.12838	0.07297	0.05796	0.05054		35.495	0.04615	0.10461	0.27746	0.03836	0.1658	0.1655	0.0578	0.03903	0.03798	0.03781		5.495	0.71982
10.505	-0.000647461	-0.00159	0.00217	0.000389827	-0.000319521	-0.01477	0.0025	-0.00803	-0.00261	-0.00393		10.505	-0.04378	-0.14344	-0.51433	-0.05585	-0.28814	-0.34414	-0.12602	-0.08082	-0.06059	-0.05498		10.505	0.0431325	0.14185	0.5165	0.0562398	0.28782	0.32937	0.12852	0.07279	0.05798	0.05105		35.51	0.04638	0.10484	0.2796	0.03652	0.16403	0.16103	0.06105	0.03995	0.0396	0.03673		5.51	0.7232
10.52	0.000279552	-0.00235	0.00234	-0.000358461	-0.00229	-0.01261	0.00334	-0.00721	-0.00319	-0.00482		10.52	-0.04381	-0.14346	-0.51432	-0.05586	-0.28814	-0.34416	-0.12603	-0.08082	-0.06059	-0.05498		10.52	0.0440896	0.14111	0.51666	0.0555015	0.28585	0.33155	0.12937	0.07361	0.0574	0.05016		35.525	0.04571	0.10507	0.27594	0.03587	0.16356	0.15477	0.05679	0.03847	0.03862	0.03684		5.525	0.71343
10.535	-0.000393434	-0.0031	0.00381	-0.000706749	-0.00395	-0.00706	0.000582407	-0.00828	-0.00327	-0.0045		10.535	-0.04384	-0.14347	-0.51431	-0.05587	-0.28815	-0.34417	-0.12604	-0.08082	-0.0606	-0.05498		10.535	0.0434466	0.14037	0.51812	0.0551633	0.2842	0.33711	0.126622	0.07254	0.05733	0.05048		35.54	0.04484	0.1056	0.27649	0.03862	0.16239	0.1496	0.05854	0.0399	0.03705	0.03785		5.54	0.70075
10.55	-0.00137	-0.00145	0.00127	-0.00136	-0.00342	-0.01321	0.000621271	-0.00656	-0.00314	-0.00449		10.55	-0.04387	-0.14349	-0.5143	-0.05588	-0.28815	-0.34419	-0.12605	-0.08082	-0.0606	-0.05499		10.55	0.0425	0.14204	0.51557	0.05452	0.28473	0.33098	0.126671	0.07426	0.05746	0.0505		35.555	0.04667	0.10433	0.27703	0.03837	0.16202	0.15124	0.05688	0.04062	0.03577	0.03706		5.555	0.72747
10.565	-0.000439408	-0.00361	0.00184	9.66752e-05	-0.00509	-0.00825	0.00176	-0.00594	-0.00342	-0.00368		10.565	-0.0439	-0.14351	-0.51429	-0.0559	-0.28815	-0.34421	-0.12607	-0.08082	-0.0606	-0.05499		10.565	0.0434606	0.1399	0.51613	0.0559967	0.28306	0.33596	0.12783	0.07488	0.05718	0.05131		35.57	0.0476	0.10416	0.27318	0.03792	0.16055	0.15487	0.06143	0.03894	0.03589	0.03708		5.57	0.74106
10.58	-0.00101	-0.00136	0.0024	-0.000651613	-0.00326	-0.0113	0.0031	-0.00742	-0.0022	-0.00496		10.58	-0.04393	-0.14352	-0.51428	-0.05591	-0.28816	-0.34422	-0.12608	-0.08082	-0.0606	-0.05499		10.58	0.04292	0.14216	0.51668	0.0552584	0.2849	0.33292	0.12918	0.0734	0.0584	0.05003		35.585	0.04624	0.10509	0.27492	0.03527	0.16078	0.1436	0.05947	0.04006	0.03701	0.03789		5.585	0.72108
10.595	-0.000685381	-0.00291	0.000468522	0.000800099	-0.00453	-0.00844	0.00524	-0.00679	-0.00378	-0.00345		10.595	-0.04396	-0.14354	-0.51427	-0.05592	-0.28816	-0.34424	-0.12609	-0.08082	-0.06061	-0.05499		10.595	0.0432746	0.14063	0.514739	0.0567201	0.28363	0.3358	0.13133	0.07403	0.05683	0.05154		35.6	0.04657	0.10413	0.27327	0.03662	0.16141	0.15704	0.06092	0.04029	0.03813	0.0391		5.6	0.72591
10.61	-0.00106	-0.00147	0.00103	0.00165	-0.00359	-0.00839	0.00478	-0.00567	-0.00476	-0.00384		10.61	-0.04399	-0.14355	-0.51426	-0.05593	-0.28816	-0.34425	-0.1261	-0.08081	-0.06061	-0.05499		10.61	0.04293	0.14208	0.51529	0.05758	0.28457	0.33586	0.13088	0.07514	0.05585	0.05115		35.615	0.0454	0.10566	0.27471	0.03787	0.16084	0.15837	0.06326	0.03981	0.03726	0.03611		5.615	0.70885
10.625	-0.00123	-0.00102	0.0021	-0.000296477	-0.00316	-0.01854	0.00492	-0.00735	-0.00133	-0.00502		10.625	-0.04402	-0.14357	-0.51425	-0.05594	-0.28817	-0.34427	-0.12611	-0.08081	-0.06061	-0.055		10.625	0.04279	0.14255	0.51635	0.0556435	0.28501	0.32573	0.13103	0.07346	0.05928	0.04998		35.63	0.04603	0.10429	0.27515	0.03842	0.16107	0.1589	0.05861	0.03983	0.03728	0.03712		5.63	0.71806
10.64	-0.002	-0.00147	0.00307	0.000855235	-0.00433	-0.01638	0.000654454	-0.00513	-0.00341	-0.00381		10.64	-0.04405	-0.14359	-0.51424	-0.05595	-0.28817	-0.34429	-0.12612	-0.08081	-0.06061	-0.055		10.64	0.04205	0.14212	0.51731	0.0568052	0.28384	0.32791	0.126774	0.07568	0.0572	0.05119		35.645	0.04536	0.10512	0.273	0.03577	0.1615	0.15414	0.05455	0.03966	0.036	0.03734		5.645	0.70829
10.655	-0.00218	-0.000425208	0.00163	0.000606947	-0.0014	-0.01383	0.00539	-0.00721	-0.00259	-0.0034		10.655	-0.04408	-0.1436	-0.51423	-0.05597	-0.28817	-0.3443	-0.12613	-0.08081	-0.06062	-0.055		10.655	0.0419	0.143175	0.51586	0.0565769	0.28677	0.33047	0.13152	0.0736	0.05803	0.0516		35.66	0.04539	0.10725	0.27544	0.03722	0.16094	0.15787	0.05889	0.03868	0.03642	0.03885		5.66	0.70874
10.67	-0.00115	-0.00097853	0.0021	0.000458659	-0.00266	-0.00897	0.00283	-0.00738	-0.00167	-0.00358		10.67	-0.04411	-0.14362	-0.51422	-0.05598	-0.28818	-0.34432	-0.12615	-0.08081	-0.06062	-0.055		10.67	0.04296	0.142641	0.51632	0.0564387	0.28552	0.33535	0.12898	0.07343	0.05895	0.05142		35.675	0.04552	0.10608	0.27119	0.03877	0.16197	0.1575	0.05704	0.0398	0.03565	0.03676		5.675	0.71065
10.685	-0.000923302	-0.00133	0.00246	0.00181	-0.00213	-0.00642	0.000271046	-0.00786	-0.00274	-0.00427		10.685	-0.04414	-0.14364	-0.51421	-0.05599	-0.28818	-0.34433	-0.12616	-0.08081	-0.06062	-0.055		10.685	0.0432167	0.14231	0.51667	0.0578	0.28605	0.33791	0.126431	0.07295	0.05788	0.05073		35.69	0.04585	0.10451	0.27073	0.03493	0.1612	0.15114	0.05328	0.03773	0.03587	0.03797		5.69	0.71548
10.7	-0.000296288	-0.00139	0.00173	0.00116	-0.003	-0.00597	-0.00039009	-0.00704	-0.00152	-0.00485		10.7	-0.04417	-0.14365	-0.51421	-0.056	-0.28819	-0.34435	-0.12617	-0.08081	-0.06062	-0.05501		10.7	0.0438737	0.14226	0.51594	0.05716	0.28519	0.33838	0.12578	0.07377	0.0591	0.05016		35.705	0.04438	0.10464	0.27268	0.03678	0.16213	0.16037	0.05723	0.03825	0.03709	0.03769		5.705	0.69404
10.715	-0.00167	-0.00154	0.00139	0.00141	-0.00247	-0.01911	-0.00375	-0.00762	-0.0033	-0.00364		10.715	-0.0442	-0.14367	-0.5142	-0.05601	-0.28819	-0.34437	-0.12618	-0.08081	-0.06063	-0.05501		10.715	0.04253	0.14213	0.51559	0.05742	0.28572	0.32526	0.12243	0.07319	0.05733	0.05137		35.72	0.04691	0.10497	0.27212	0.03753	0.16076	0.1675	0.05687	0.03857	0.03661	0.037		5.72	0.73098
10.73	-0.000542262	-0.000591818	-0.00134	0.00147	-0.00353	-0.01206	0.000787638	-0.0082	-0.00288	-0.00493		10.73	-0.04423	-0.14368	-0.51419	-0.05603	-0.28819	-0.34438	-0.12619	-0.0808	-0.06063	-0.05501		10.73	0.0436877	0.143088	0.51285	0.0575	0.28466	0.33232	0.126978	0.0726	0.05775	0.05008		35.735	0.04574	0.1071	0.27057	0.03878	0.16159	0.16324	0.05832	0.03949	0.03593	0.03731		5.735	0.71391
10.745	-0.00142	-0.00125	0.00193	0.00122	-0.0022	-0.02111	0.00433	-0.00827	-0.00225	-0.00491		10.745	-0.04426	-0.1437	-0.51418	-0.05604	-0.2882	-0.3444	-0.1262	-0.0808	-0.06063	-0.05501		10.745	0.04284	0.14245	0.51611	0.05726	0.286	0.32329	0.13053	0.07253	0.05838	0.0501		35.75	0.04488	0.10694	0.27051	0.03683	0.15982	0.16067	0.05726	0.03812	0.03656	0.03782		5.75	0.70123
10.76	-0.000888235	-0.0015	0.000490951	0.00187	-0.00347	-0.01115	0.00877	-0.00835	-0.00143	-0.0057		10.76	-0.04429	-0.14372	-0.51417	-0.05605	-0.2882	-0.34442	-0.12621	-0.0808	-0.06063	-0.05501		10.76	0.0434018	0.14222	0.514661	0.05792	0.28473	0.33327	0.13498	0.07245	0.0592	0.04931		35.765	0.04501	0.10527	0.26985	0.03638	0.15945	0.162	0.05641	0.03854	0.03528	0.03703		5.765	0.70314
10.775	-0.000961222	-0.00185	0.00146	0.000220642	-0.00194	0.000402317	0.0013	-0.00773	-0.00171	-0.00489		10.775	-0.04432	-0.14373	-0.51416	-0.05606	-0.2882	-0.34443	-0.12623	-0.0808	-0.06064	-0.05502		10.775	0.0433588	0.14188	0.51562	0.0562806	0.28626	0.344832	0.12753	0.07307	0.05893	0.05013		35.78	0.04474	0.1054	0.2712	0.03493	0.16048	0.15764	0.05805	0.03856	0.0363	0.03685		5.78	0.69921
10.79	-0.000834209	-0.000305106	0.00212	0.000772354	-0.0038	-0.00674	0.00244	-0.00701	-0.00229	-0.00387		10.79	-0.04435	-0.14375	-0.51415	-0.05607	-0.28821	-0.34445	-0.12624	-0.0808	-0.06064	-0.05502		10.79	0.0435158	0.143445	0.51627	0.0568424	0.28441	0.33771	0.12868	0.07379	0.05835	0.05115		35.795	0.04587	0.10533	0.27044	0.03868	0.15921	0.15747	0.0565	0.03959	0.03602	0.03786		5.795	0.71571
10.805	-0.00121	-0.00176	0.00229	0.000424066	-0.00357	-0.00419	0.00678	-0.00758	-0.00357	-0.00356		10.805	-0.04438	-0.14376	-0.51414	-0.05608	-0.28821	-0.34446	-0.12625	-0.0808	-0.06064	-0.05502		10.805	0.04317	0.142	0.51643	0.0565041	0.28464	0.34027	0.13303	0.07322	0.05707	0.05146		35.81	0.0456	0.10506	0.26989	0.03493	0.15914	0.1593	0.05004	0.03791	0.03645	0.03897		5.81	0.71178
10.82	-0.00308	-0.00111	0.00435	0.000775778	-0.00214	-0.00684	-0.00108	-0.00646	-0.00264	-0.00545		10.82	-0.04441	-0.14378	-0.51413	-0.0561	-0.28821	-0.34448	-0.12626	-0.0808	-0.06064	-0.05502		10.82	0.04133	0.14267	0.51848	0.0568758	0.28607	0.33764	0.12518	0.07434	0.058	0.04957		35.825	0.04473	0.10409	0.26913	0.03608	0.15907	0.16684	0.05369	0.03753	0.03627	0.03768		5.825	0.6991
10.835	-0.000753169	-0.000565072	0.00222	0.00133	-0.00161	-0.00148	0.00666	-0.00834	-0.00252	-0.00383		10.835	-0.04444	-0.14379	-0.51412	-0.05611	-0.28822	-0.34449	-0.12627	-0.0808	-0.06065	-0.05502		10.835	0.0436868	0.143225	0.51634	0.05744	0.28661	0.34301	0.13293	0.07246	0.05813	0.05119		35.84	0.04646	0.10452	0.26527	0.03623	0.1584	0.16027	0.05563	0.03756	0.03429	0.0377		5.84	0.72436
10.85	-0.000326155	-0.00172	0.00119	0.00158	-0.00217	-0.00113	0.0015	-0.00752	-0.0026	-0.00522		10.85	-0.04447	-0.14381	-0.51411	-0.05612	-0.28822	-0.34451	-0.12628	-0.08079	-0.06065	-0.05503		10.85	0.0441438	0.14209	0.5153	0.0577	0.28605	0.34338	0.12778	0.07327	0.05805	0.04981		35.855	0.04479	0.10485	0.26742	0.03638	0.15843	0.164	0.05678	0.03868	0.03611	0.03671		5.855	0.7
10.865	-0.000599142	-0.00147	-4.93216e-05	0.000330914	-0.00184	-0.00917	0.00514	-0.0064	-0.00298	-0.0042		10.865	-0.0445	-0.14383	-0.5141	-0.05613	-0.28822	-0.34453	-0.1263	-0.08079	-0.06065	-0.05503		10.865	0.0439009	0.14236	0.514051	0.0564609	0.28638	0.33536	0.13144	0.07439	0.05767	0.05083		35.87	0.04472	0.10358	0.26696	0.03514	0.15696	0.15764	0.05602	0.0378	0.03604	0.03602		5.87	0.69899
10.88	-0.00177	-0.00153	-0.00148	0.00118	-0.00151	-0.01172	0.000376277	-0.00597	-0.00235	-0.00229		10.88	-0.04452	-0.14384	-0.51409	-0.05614	-0.28823	-0.34454	-0.12631	-0.08079	-0.06065	-0.05503		10.88	0.04275	0.14231	0.51261	0.05732	0.28672	0.33282	0.126686	0.07482	0.0583	0.05274		35.885	0.04355	0.10461	0.26741	0.03629	0.15719	0.16007	0.06437	0.03762	0.03506	0.03673		5.885	0.68192
10.895	-0.00195	-0.00128	0.000982029	0.000134338	-0.00348	-0.00857	0.00442	-0.00705	-0.00293	-0.00328		10.895	-0.04455	-0.14386	-0.51408	-0.05615	-0.28823	-0.34456	-0.12632	-0.08079	-0.06066	-0.05503		10.895	0.0426	0.14258	0.515062	0.0562843	0.28475	0.33599	0.13074	0.07374	0.05773	0.05175		35.9	0.04488	0.10344	0.26505	0.03844	0.15722	0.1571	0.05901	0.03865	0.03608	0.03654		5.9	0.70134
10.91	-0.00192	-0.00143	0.00285	0.00189	-0.00234	-0.00971	0.00165	-0.00783	-0.00421	-0.00276		10.91	-0.04458	-0.14387	-0.51407	-0.05617	-0.28823	-0.34457	-0.12633	-0.08079	-0.06066	-0.05504		10.91	0.04266	0.14244	0.51692	0.05806	0.28589	0.33486	0.12798	0.07296	0.05645	0.05228		35.915	0.04471	0.10328	0.2666	0.03799	0.15645	0.16523	0.05885	0.03907	0.0353	0.03646		5.915	0.69887
10.925	-0.000491089	-0.00109	0.00101	0.00114	-0.00111	-0.00766	0.00339	-0.00511	-0.00539	-0.00325		10.925	-0.04461	-0.14389	-0.51406	-0.05618	-0.28824	-0.34459	-0.12634	-0.08079	-0.06066	-0.05504		10.925	0.0441189	0.1428	0.51507	0.05732	0.28713	0.33693	0.12973	0.07568	0.05527	0.05179		35.93	0.04364	0.10351	0.27074	0.03534	0.15608	0.15927	0.0569	0.03819	0.03562	0.03687		5.93	0.68327
10.94	-0.000464076	-0.000238326	0.00148	0.00129	-0.000979963	-0.000904943	0.00353	-0.00699	-0.00276	-0.00334		10.94	-0.04464	-0.1439	-0.51406	-0.05619	-0.28824	-0.34461	-0.12635	-0.08079	-0.06066	-0.05504		10.94	0.0441759	0.143662	0.51554	0.05748	0.28726	0.343705	0.12988	0.0738	0.0579	0.0517		35.945	0.04628	0.10434	0.26658	0.03449	0.15572	0.1636	0.05394	0.03822	0.03495	0.03538		5.945	0.72166
10.955	-0.00164	-0.00219	0.00154	0.00184	-0.00265	-0.00515	0.000470597	-0.00746	-0.00394	-0.00452		10.955	-0.04467	-0.14392	-0.51405	-0.0562	-0.28824	-0.34462	-0.12636	-0.08079	-0.06067	-0.05504		10.955	0.04303	0.14173	0.51559	0.05804	0.28559	0.33947	0.126831	0.07333	0.05673	0.05052		35.96	0.04381	0.10477	0.26203	0.03794	0.15685	0.15693	0.05799	0.03924	0.03527	0.03739		5.96	0.68562
10.97	-1.00492e-05	-0.000744969	0.000710406	0.00259	-0.00312	-0.0055	0.00751	-0.00564	-0.000820332	-0.00391		10.97	-0.0447	-0.14394	-0.51404	-0.05621	-0.28825	-0.34464	-0.12638	-0.08078	-0.06067	-0.05504		10.97	0.04469	0.143195	0.51475	0.0588	0.28513	0.33914	0.13389	0.07514	0.0598497	0.05113		35.975	0.04294	0.1031	0.26327	0.03789	0.15648	0.16517	0.04893	0.03826	0.03609	0.03761		5.975	0.67294
10.985	-0.00118	-0.0014	0.00198	0.00184	-0.00298	-0.00854	0.00415	-0.00712	-0.0042	-0.0049		10.985	-0.04473	-0.14395	-0.51403	-0.05622	-0.28825	-0.34465	-0.12639	-0.08078	-0.06067	-0.05505		10.985	0.04355	0.14255	0.51601	0.05806	0.28527	0.33611	0.13054	0.07366	0.05647	0.05015		35.99	0.04487	0.10283	0.26372	0.03654	0.15511	0.1519	0.05998	0.03828	0.03611	0.03672		5.99	0.70111
11	-5.60227e-05	-0.000951613	0.00144	0.0019	-0.00295	-0.01359	0.00469	-0.006	-0.00278	-0.00378		11	-0.04476	-0.14397	-0.51402	-0.05624	-0.28826	-0.34467	-0.1264	-0.08078	-0.06067	-0.05505		11	0.044704	0.143018	0.51546	0.05814	0.28531	0.33108	0.13109	0.07478	0.05789	0.05127		36.005	0.0443	0.10496	0.26456	0.03549	0.15474	0.15253	0.05922	0.03721	0.03444	0.03693		6.005	0.6928
11.015	-2.90094e-05	-0.000904935	0.00161	0.00135	-0.00272	-0.00654	0.00243	-0.00437	-0.00295	-0.00347		11.015	-0.04479	-0.14398	-0.51401	-0.05625	-0.28826	-0.34468	-0.12641	-0.08078	-0.06068	-0.05505		11.015	0.044761	0.143075	0.51562	0.0576	0.28554	0.33814	0.12884	0.07641	0.05773	0.05158		36.02	0.04493	0.10269	0.26391	0.03544	0.15487	0.15897	0.06157	0.03713	0.03466	0.03704		6.02	0.70201
11.03	-0.001	-0.00246	0.00107	0.0013	-0.00309	-0.01108	0.00536	-0.00525	-0.00433	-0.00406		11.03	-0.04482	-0.144	-0.514	-0.05626	-0.28826	-0.3447	-0.12642	-0.08078	-0.06068	-0.05505		11.03	0.04382	0.14154	0.51507	0.05756	0.28517	0.33362	0.13178	0.07553	0.05635	0.05099		36.035	0.04506	0.10452	0.26375	0.03549	0.1539	0.1415	0.05911	0.03745	0.03528	0.03565		6.035	0.70391
11.045	0.000825017	-0.00111	0.000238783	0.000851457	-0.00255	-0.01033	0.0058	-0.00743	-0.00361	-0.00374		11.045	-0.04485	-0.14401	-0.51399	-0.05627	-0.28827	-0.34471	-0.12643	-0.08078	-0.06068	-0.05505		11.045	0.045675	0.1429	0.514229	0.0571215	0.28572	0.33438	0.13223	0.07335	0.05707	0.05131		36.05	0.04209	0.10415	0.26459	0.03394	0.15513	0.15693	0.05516	0.03768	0.0364	0.03627		6.05	0.66058
11.06	0.00035203	-0.00226	0.0028	0.0013	-0.00182	-0.00427	0.00604	-0.00901	-0.00339	-0.00383		11.06	-0.04488	-0.14403	-0.51398	-0.05628	-0.28827	-0.34473	-0.12644	-0.08078	-0.06068	-0.05506		11.06	0.045232	0.14177	0.51678	0.05758	0.28645	0.34046	0.13248	0.07177	0.05729	0.05123		36.065	0.04432	0.10468	0.26454	0.03649	0.15316	0.15036	0.0531	0.0365	0.03452	0.03638		6.065	0.69313
11.075	-2.09563e-05	-0.000618223	0.00317	0.00195	-0.00299	-0.00642	-0.00202	-0.00769	-0.00236	-0.00411		11.075	-0.04491	-0.14404	-0.51397	-0.05629	-0.28827	-0.34475	-0.12646	-0.08078	-0.06069	-0.05506		11.075	0.044889	0.143422	0.51714	0.05824	0.28528	0.33833	0.12444	0.07309	0.05833	0.05095		36.08	0.04465	0.10431	0.26318	0.03604	0.15529	0.1544	0.05755	0.03932	0.03565	0.03649		6.08	0.69795
11.09	-0.000693943	-0.00107	0.00234	0.00121	-0.00166	-0.01297	0.000720372	-0.00736	-0.00204	-0.0037		11.09	-0.04494	-0.14406	-0.51396	-0.05631	-0.28828	-0.34476	-0.12647	-0.08078	-0.06069	-0.05506		11.09	0.0442461	0.14299	0.5163	0.05752	0.28662	0.33179	0.12719	0.07342	0.05865	0.05136		36.095	0.04408	0.10315	0.26523	0.0357	0.15432	0.15923	0.05229	0.03785	0.03557	0.0363		6.095	0.68964
11.105	-0.00157	-0.00242	0.0033	0.000958305	-0.00402	-0.01961	0.00556	-0.00774	-0.00122	-0.00429		11.105	-0.04497	-0.14408	-0.51395	-0.05632	-0.28828	-0.34478	-0.12648	-0.08077	-0.06069	-0.05506		11.105	0.0434	0.14166	0.51725	0.0572783	0.28426	0.32517	0.13204	0.07303	0.05947	0.05077		36.11	0.04471	0.10208	0.26337	0.03475	0.15435	0.16406	0.04923	0.03797	0.03719	0.03812		6.11	0.69885
11.12	-0.00164	-0.000978189	0.00237	0.00111	-0.00199	-0.01636	0.0071	-0.00812	-0.0031	-0.00407		11.12	-0.04499	-0.14409	-0.51394	-0.05633	-0.28828	-0.34479	-0.12649	-0.08077	-0.06069	-0.05506		11.12	0.04335	0.143112	0.51631	0.05744	0.28629	0.32843	0.13359	0.07265	0.05759	0.05099		36.125	0.04434	0.10271	0.26051	0.035	0.15488	0.154	0.06058	0.03799	0.03621	0.03543		6.125	0.69346
11.135	0.000187097	0.000268489	0.00283	0.00166	-0.00346	-0.0138	0.00224	-0.0071	-0.00238	-0.00296		11.135	-0.04502	-0.14411	-0.51393	-0.05634	-0.28829	-0.34481	-0.1265	-0.08077	-0.0607	-0.05507		11.135	0.0452071	0.144378	0.51676	0.058	0.28483	0.33101	0.12874	0.07367	0.05832	0.05211		36.14	0.04657	0.10224	0.26266	0.03455	0.15411	0.16183	0.05532	0.03701	0.03623	0.03714		6.14	0.72601
11.15	-0.00119	-0.00148	0.0031	0.000513441	-0.00133	-0.01975	0.00568	-0.00648	-0.00315	-0.00455		11.15	-0.04505	-0.14412	-0.51392	-0.05635	-0.28829	-0.34482	-0.12651	-0.08077	-0.0607	-0.05507		11.15	0.04386	0.14264	0.51702	0.0568634	0.28696	0.32507	0.13219	0.07429	0.05755	0.05052		36.155	0.0462	0.10277	0.2623	0.0364	0.15434	0.15756	0.06187	0.03934	0.03546	0.03785		6.155	0.72062
11.165	-0.00126	-0.000438155	0.00306	0.00157	-0.000193985	-0.0187	0.00911	-0.00725	-0.00263	-0.00423		11.165	-0.04508	-0.14414	-0.51391	-0.05636	-0.28829	-0.34484	-0.12653	-0.08077	-0.0607	-0.05507		11.165	0.04382	0.143702	0.51697	0.05793	0.288096	0.32614	0.13564	0.07352	0.05807	0.05084		36.17	0.04573	0.1029	0.26135	0.03445	0.15467	0.14819	0.05751	0.03806	0.03618	0.03606		6.17	0.71376
11.18	-0.000231863	-0.000991477	0.000729861	0.00142	-0.00296	-0.02234	0.00265	-0.00683	-0.00231	-0.00312		11.18	-0.04511	-0.14415	-0.5139	-0.05637	-0.2883	-0.34485	-0.12654	-0.08077	-0.06071	-0.05507		11.18	0.0448781	0.143159	0.51463	0.05779	0.28534	0.32251	0.12919	0.07394	0.0584	0.05195		36.185	0.04647	0.10423	0.26149	0.0351	0.1548	0.14833	0.05376	0.03958	0.036	0.03568		6.185	0.72443
11.195	-0.00020485	-0.00174	0.0023	0.00137	-0.00323	-0.01599	0.00419	-0.00681	-0.000886057	-0.00391		11.195	-0.04514	-0.14417	-0.51389	-0.05639	-0.2883	-0.34487	-0.12655	-0.08077	-0.06071	-0.05507		11.195	0.0449352	0.14243	0.51619	0.05776	0.28507	0.32888	0.13074	0.07396	0.0598239	0.05116		36.2	0.0465	0.10316	0.26064	0.03725	0.15453	0.14206	0.0551	0.03821	0.03562	0.03579		6.2	0.72487
11.21	-0.00128	-0.000798121	0.00116	0.00192	-0.0022	-0.00294	0.00323	-0.00759	-0.000763772	-0.00329		11.21	-0.04517	-0.14418	-0.51388	-0.0564	-0.2883	-0.34488	-0.12656	-0.08077	-0.06071	-0.05508		11.21	0.04389	0.143382	0.51504	0.05832	0.2861	0.34194	0.12979	0.07318	0.0599462	0.05179		36.215	0.04613	0.10219	0.26238	0.0357	0.15446	0.15049	0.05385	0.03623	0.03495	0.0347		6.215	0.71948
11.225	-0.000750823	-0.000551443	0.00313	0.00107	-0.00126	-0.01318	-0.00103	-0.00686	-0.00344	-0.00328		11.225	-0.0452	-0.1442	-0.51387	-0.05641	-0.28831	-0.3449	-0.12657	-0.08077	-0.06071	-0.05508		11.225	0.0444492	0.143649	0.517	0.05748	0.28705	0.33172	0.12554	0.07391	0.05727	0.0518		36.23	0.04516	0.10352	0.25892	0.03425	0.15449	0.15532	0.05299	0.03705	0.03497	0.03531		6.23	0.70533
11.24	-0.00112	-0.003	0.00359	0.000123713	-0.00193	-0.01943	0.000909011	-0.00714	-0.00102	-0.00357		11.24	-0.04523	-0.14421	-0.51386	-0.05642	-0.28831	-0.34491	-0.12658	-0.08076	-0.06072	-0.05508		11.24	0.04411	0.14121	0.51745	0.0565437	0.28638	0.32548	0.127489	0.07362	0.0597	0.05151		36.245	0.04599	0.10375	0.26017	0.0332	0.15383	0.15126	0.05474	0.03737	0.03409	0.03712		6.245	0.71745
11.255	-0.000696797	-0.000358087	0.000658237	0.000175424	-0.0018	-0.00807	-0.000652125	-0.00622	-0.002	-0.00465		11.255	-0.04526	-0.14423	-0.51385	-0.05643	-0.28831	-0.34493	-0.12659	-0.08076	-0.06072	-0.05508		11.255	0.0445632	0.143872	0.514508	0.0566054	0.28651	0.33686	0.125938	0.07454	0.05872	0.05043		36.26	0.04592	0.10348	0.25711	0.03555	0.15336	0.15499	0.05488	0.0374	0.03521	0.03594		6.26	0.71643
11.27	-0.00147	-0.000911409	0.00142	0.00163	-0.00197	-0.01582	0.00259	-0.0057	-0.00147	-0.00394		11.27	-0.04529	-0.14424	-0.51385	-0.05644	-0.28832	-0.34494	-0.12661	-0.08076	-0.06072	-0.05508		11.27	0.04382	0.143329	0.51527	0.05807	0.28635	0.32912	0.1292	0.07506	0.05925	0.05114		36.275	0.04585	0.10271	0.25566	0.0343	0.15059	0.14522	0.05892	0.03742	0.03573	0.03565		6.275	0.71542
11.285	-0.00044277	-0.00246	0.00199	0.00258	-0.00153	-0.02757	0.00143	-0.00638	-0.00145	-0.00252		11.285	-0.04531	-0.14426	-0.51384	-0.05646	-0.28832	-0.34496	-0.12662	-0.08076	-0.06072	-0.05509		11.285	0.0448672	0.1418	0.51583	0.05904	0.28679	0.31739	0.12805	0.07438	0.05927	0.05257		36.29	0.04488	0.10344	0.2566	0.03425	0.15242	0.15315	0.05657	0.03754	0.03496	0.03536		6.29	0.70127
11.3	-0.00102	-0.00162	0.000755263	0.00123	-0.0014	-0.01381	0.00566	-0.00735	-0.00273	-0.00211		11.3	-0.04534	-0.14427	-0.51383	-0.05647	-0.28832	-0.34498	-0.12663	-0.08076	-0.06073	-0.05509		11.3	0.04432	0.14265	0.514585	0.0577	0.28692	0.33117	0.13229	0.07341	0.058	0.05298		36.305	0.04651	0.10207	0.25524	0.035	0.15175	0.14909	0.05641	0.03647	0.03428	0.03467		6.305	0.72506
11.315	-0.000588744	-0.00157	-0.000779061	0.00238	-0.00167	-0.01356	0.0086	-0.00553	-0.00261	-0.0033		11.315	-0.04537	-0.14429	-0.51382	-0.05648	-0.28833	-0.34499	-0.12664	-0.08076	-0.06073	-0.05509		11.315	0.0447813	0.14272	0.513041	0.05886	0.28666	0.33143	0.13524	0.07523	0.05812	0.05179		36.32	0.04484	0.10281	0.25589	0.03535	0.15318	0.15682	0.05486	0.03629	0.0343	0.03719		6.32	0.7007
11.33	-6.17305e-05	-0.00212	0.000686614	0.00133	-0.000637601	-0.0068	0.00604	-0.00661	-0.00329	-0.00448		11.33	-0.0454	-0.1443	-0.51381	-0.05649	-0.28833	-0.34501	-0.12665	-0.08076	-0.06073	-0.05509		11.33	0.0453383	0.14218	0.514497	0.05782	0.287692	0.33821	0.13269	0.07415	0.05744	0.05061		36.335	0.04647	0.10204	0.25343	0.0356	0.15091	0.14875	0.0529	0.03611	0.03432	0.0351		6.335	0.72449
11.345	-0.00123	-0.00178	-0.00105	0.00109	-0.00191	-0.00645	0.00308	-0.00619	-0.00206	-0.00297		11.345	-0.04543	-0.14432	-0.5138	-0.0565	-0.28833	-0.34502	-0.12666	-0.08076	-0.06073	-0.05509		11.345	0.0442	0.14254	0.51275	0.05759	0.28642	0.33857	0.12974	0.07457	0.05867	0.05212		36.35	0.0452	0.10217	0.25628	0.03446	0.15154	0.15618	0.05215	0.03603	0.03385	0.03691		6.35	0.70596
11.36	-0.00111	-0.00113	0.00122	0.00124	0.000227196	-0.0161	0.00172	-0.00817	-0.00224	-0.00346		11.36	-0.04546	-0.14433	-0.51379	-0.05651	-0.28834	-0.34504	-0.12668	-0.08076	-0.06074	-0.05509		11.36	0.04435	0.1432	0.51501	0.05775	0.288567	0.32894	0.1284	0.07259	0.0585	0.05163		36.365	0.04663	0.1035	0.25672	0.03451	0.15107	0.15472	0.05509	0.03616	0.03377	0.03612		6.365	0.72684
11.375	-0.00118	-0.000784663	0.00348	0.00139	-0.00144	-0.01414	0.00606	-0.00824	-0.00212	-0.00364		11.375	-0.04549	-0.14435	-0.51378	-0.05652	-0.28834	-0.34505	-0.12669	-0.08076	-0.06074	-0.0551		11.375	0.04431	0.143565	0.51726	0.05791	0.2869	0.33091	0.13275	0.07252	0.05862	0.05146		36.38	0.04646	0.10333	0.25616	0.03496	0.1512	0.15425	0.05484	0.03528	0.03309	0.03513		6.38	0.72436
11.39	-0.000653677	-0.00114	0.00265	0.00264	-0.00301	-0.01249	0.008	-0.00792	-0.0022	-0.00283		11.39	-0.04552	-0.14436	-0.51377	-0.05654	-0.28834	-0.34507	-0.1267	-0.08075	-0.06074	-0.0551		11.39	0.0448663	0.14322	0.51642	0.05918	0.28533	0.33258	0.1347	0.07283	0.05854	0.05227		36.395	0.04609	0.10236	0.25671	0.03511	0.15113	0.16038	0.05628	0.0364	0.03371	0.03555		6.395	0.71897
11.405	-2.66641e-05	-0.00199	0.00211	0.00239	-0.00158	-0.01173	0.00214	-0.0066	-0.000974067	-0.00322		11.405	-0.04555	-0.14438	-0.51376	-0.05655	-0.28835	-0.34508	-0.12671	-0.08075	-0.06074	-0.0551		11.405	0.0455233	0.14239	0.51587	0.05894	0.28677	0.33335	0.12885	0.07415	0.0597659	0.05188		36.41	0.04462	0.10279	0.25645	0.03286	0.15076	0.15091	0.05022	0.03393	0.03453	0.03626		6.41	0.69752
11.42	-0.000199651	-4.46284e-05	0.000880666	0.00274	-0.00074321	-0.00148	-0.000724622	-0.00598	-0.00155	-0.0034		11.42	-0.04557	-0.14439	-0.51375	-0.05656	-0.28835	-0.3451	-0.12672	-0.08075	-0.06075	-0.0551		11.42	0.0453703	0.144345	0.514631	0.0593	0.287607	0.34362	0.125995	0.07477	0.0592	0.0517		36.425	0.04575	0.10362	0.2545	0.03381	0.15089	0.15175	0.05417	0.03675	0.03506	0.03757		6.425	0.71401
11.435	-0.00107	0.00010205	0.00375	0.000995968	-0.00311	-0.00443	0.00651	-0.00665	-0.00393	-0.00399		11.435	-0.0456	-0.14441	-0.51374	-0.05657	-0.28835	-0.34511	-0.12673	-0.08075	-0.06075	-0.0551		11.435	0.04453	0.144512	0.51749	0.057566	0.28524	0.34068	0.13324	0.0741	0.05682	0.05111		36.44	0.04478	0.10245	0.25554	0.03636	0.15132	0.14918	0.05891	0.03547	0.03218	0.03638		6.44	0.69986
11.45	-0.000745624	-0.000851272	0.00181	0.00165	-0.00268	-0.00747	0.00635	-0.00733	-0.00131	-0.00348		11.45	-0.04563	-0.14442	-0.51373	-0.05658	-0.28836	-0.34513	-0.12674	-0.08075	-0.06075	-0.05511		11.45	0.0448844	0.143569	0.51554	0.05823	0.28568	0.33766	0.13309	0.07342	0.05944	0.05163		36.455	0.04321	0.10288	0.25529	0.03511	0.14925	0.15421	0.05446	0.0361	0.0338	0.03549		6.455	0.67695
11.465	-0.000318611	-0.000804594	0.000877692	0.0024	-0.00145	-0.01162	0.00569	-0.00541	-0.00168	-0.00226		11.465	-0.04566	-0.14444	-0.51372	-0.05659	-0.28836	-0.34514	-0.12676	-0.08075	-0.06075	-0.05511		11.465	0.0453414	0.143635	0.514598	0.05899	0.28691	0.33352	0.13245	0.07534	0.05907	0.05285		36.47	0.04354	0.10301	0.25443	0.03386	0.14978	0.14414	0.0612	0.03542	0.03422	0.03511		6.47	0.68178
11.48	-0.00159	-0.00166	0.00164	0.00285	-0.00251	-0.01157	0.00383	-0.00629	-0.00156	-0.00365		11.48	-0.04569	-0.14445	-0.51371	-0.0566	-0.28836	-0.34516	-0.12677	-0.08075	-0.06076	-0.05511		11.48	0.0441	0.14279	0.51535	0.05945	0.28585	0.33359	0.1306	0.07446	0.0592	0.05146		36.485	0.04217	0.10224	0.25367	0.03181	0.14961	0.15188	0.05285	0.03714	0.03214	0.03462		6.485	0.66179
11.495	-0.000464584	0.000688762	0.00171	0.000902816	-0.00138	-0.00381	0.00577	-0.00467	-0.000840357	-0.00263		11.495	-0.04572	-0.14447	-0.5137	-0.05661	-0.28837	-0.34517	-0.12678	-0.08075	-0.06076	-0.05511		11.495	0.0452554	0.145159	0.51541	0.0575128	0.28699	0.34136	0.13255	0.07608	0.0599196	0.05248		36.5	0.0449	0.10177	0.25482	0.03186	0.15064	0.15131	0.05009	0.03436	0.03237	0.03323		6.5	0.70163
11.51	-0.000637571	-0.00036456	0.00217	0.00205	-0.000648819	-0.00746	0.00111	-0.00594	-0.00342	-0.00152		11.51	-0.04575	-0.14448	-0.51369	-0.05663	-0.28837	-0.34518	-0.12679	-0.08075	-0.06076	-0.05511		11.51	0.0451124	0.144115	0.51586	0.05868	0.287721	0.33772	0.1279	0.07481	0.05734	0.05359		36.515	0.04393	0.1024	0.25366	0.03281	0.15107	0.15374	0.04594	0.03499	0.03339	0.03484		6.515	0.68748
11.525	0.00119	-0.000917882	0.00304	0.00191	-0.00112	-0.0073	0.00305	-0.00332	-0.0031	-0.00281		11.525	-0.04578	-0.14449	-0.51368	-0.05664	-0.28837	-0.3452	-0.1268	-0.08074	-0.06076	-0.05512		11.525	0.04697	0.143572	0.51672	0.05855	0.28725	0.3379	0.12985	0.07742	0.05766	0.05231		36.53	0.04336	0.10193	0.25401	0.03266	0.1489	0.15517	0.04588	0.03661	0.03201	0.03546		6.53	0.67916
11.54	1.64554e-05	-0.00147	-0.000393931	0.00136	-0.000584022	-0.01375	0.00589	-0.0044	-0.000973503	-0.00169		11.54	-0.0458	-0.14451	-0.51367	-0.05665	-0.28838	-0.34521	-0.12681	-0.08074	-0.06077	-0.05512		11.54	0.0458165	0.14304	0.513276	0.05801	0.287796	0.33146	0.1327	0.07634	0.0597965	0.05343		36.545	0.04379	0.10166	0.25235	0.03241	0.14993	0.1527	0.04952	0.03553	0.03123	0.03447		6.545	0.68544
11.555	0.000443469	-0.000524526	0.00117	0.00261	-0.00135	-0.016	0.00713	-0.00458	-0.00325	-0.00268		11.555	-0.04583	-0.14452	-0.51366	-0.05666	-0.28838	-0.34523	-0.12682	-0.08074	-0.06077	-0.05512		11.555	0.0462735	0.143995	0.51483	0.05927	0.28703	0.32923	0.13395	0.07616	0.05752	0.05244		36.56	0.04292	0.10129	0.25159	0.03416	0.14906	0.15244	0.05557	0.03586	0.03286	0.03368		6.56	0.67275
11.57	-0.00113	-0.00178	0.00184	0.00226	-0.000919225	-0.01164	0.01116	-0.00436	-0.00223	-0.00297		11.57	-0.04586	-0.14454	-0.51365	-0.05667	-0.28838	-0.34524	-0.12684	-0.08074	-0.06077	-0.05512		11.57	0.04473	0.14276	0.51549	0.05893	0.287461	0.3336	0.138	0.07638	0.05854	0.05215		36.575	0.04365	0.10172	0.25144	0.03501	0.1487	0.15227	0.05751	0.03608	0.03498	0.03499		6.575	0.68341
11.585	-0.000502505	-0.00163	0.0025	0.00171	-0.000186826	-0.00939	0.004	-0.00453	-0.00331	-0.00315		11.585	-0.04589	-0.14455	-0.51364	-0.05668	-0.28839	-0.34526	-0.12685	-0.08074	-0.06077	-0.05512		11.585	0.0453875	0.14292	0.51614	0.05839	0.288203	0.33587	0.13085	0.07621	0.05746	0.05197		36.59	0.04458	0.10275	0.24988	0.03556	0.14873	0.145	0.05666	0.0358	0.0345	0.0335		6.59	0.69698
11.6	0.000224509	-0.00128	0.00237	0.00136	-0.00225	-0.01183	0.00704	-0.00391	-0.00148	-0.00194		11.6	-0.04592	-0.14457	-0.51363	-0.05669	-0.28839	-0.34527	-0.12686	-0.08074	-0.06078	-0.05513		11.6	0.0461445	0.14329	0.516	0.05805	0.28614	0.33344	0.1339	0.07683	0.0593	0.05319		36.605	0.04501	0.10288	0.25083	0.03391	0.14816	0.14563	0.054	0.03562	0.03432	0.03372		6.605	0.70326
11.615	0.00155	-0.000637814	0.00213	0.000416511	-0.00232	-0.01138	0.00738	-0.00479	-0.00296	-0.00273		11.615	-0.04595	-0.14458	-0.51362	-0.05671	-0.28839	-0.34529	-0.12687	-0.08074	-0.06078	-0.05513		11.615	0.0475	0.143942	0.51575	0.0571265	0.28607	0.33391	0.13425	0.07595	0.05782	0.0524		36.62	0.04514	0.10181	0.24907	0.03356	0.14849	0.14346	0.05125	0.03535	0.03214	0.03383		6.62	0.70516
11.63	-0.000121465	-0.00129	0.0014	0.000668223	-0.000289631	-0.01603	0.00342	-0.00577	-0.000539793	-0.00301		11.63	-0.04598	-0.1446	-0.51361	-0.05672	-0.2884	-0.3453	-0.12688	-0.08074	-0.06078	-0.05513		11.63	0.0458585	0.14331	0.51501	0.0573882	0.28811	0.32927	0.1303	0.07497	0.0602402	0.05212		36.635	0.04378	0.10064	0.25051	0.03241	0.15012	0.1451	0.05269	0.03457	0.03217	0.03124		6.635	0.68517
11.645	-0.00179	-0.00174	0.00227	0.000919935	-0.000857232	-0.01577	0.00176	-0.00594	-0.00172	-0.0032		11.645	-0.046	-0.14461	-0.5136	-0.05673	-0.2884	-0.34532	-0.12689	-0.08074	-0.06078	-0.05513		11.645	0.04421	0.14287	0.51587	0.0576499	0.287543	0.32955	0.12865	0.0748	0.05906	0.05193		36.65	0.04281	0.10148	0.25036	0.03256	0.14735	0.14703	0.05183	0.03659	0.03319	0.03205		6.65	0.67101
11.66	-0.000767438	0.00010222	0.000631472	0.00187	-0.00112	-0.01472	-0.0014	-0.00812	-0.0012	-0.00168		11.66	-0.04603	-0.14462	-0.51359	-0.05674	-0.2884	-0.34533	-0.12691	-0.08074	-0.06079	-0.05513		11.66	0.0452626	0.144722	0.514221	0.05861	0.28728	0.33061	0.12551	0.07262	0.05959	0.05345		36.665	0.04394	0.10011	0.2495	0.03281	0.14828	0.15676	0.04678	0.03662	0.03231	0.03236		6.665	0.68751
11.675	-0.00154	-0.00175	0.000597147	-0.00118	-0.000692435	-0.01546	0.000836065	-0.0066	-0.00267	-0.00307		11.675	-0.04606	-0.14464	-0.51358	-0.05675	-0.28841	-0.34535	-0.12692	-0.08074	-0.06079	-0.05514		11.675	0.04452	0.14289	0.514177	0.05557	0.287718	0.32989	0.127756	0.07414	0.05812	0.05207		36.68	0.04197	0.09994	0.25085	0.03386	0.14691	0.14929	0.05722	0.03714	0.03253	0.03528		6.68	0.65876
11.69	-0.00221	-0.000604424	0.00186	-0.000224929	-0.00176	-0.00931	0.00757	-0.00668	-0.00385	-0.00326		11.69	-0.04609	-0.14465	-0.51357	-0.05676	-0.28841	-0.34536	-0.12693	-0.08073	-0.06079	-0.05514		11.69	0.04388	0.144046	0.51543	0.0565351	0.28665	0.33605	0.1345	0.07405	0.05694	0.05188		36.695	0.0426	0.09887	0.24979	0.03442	0.14714	0.14892	0.05617	0.03516	0.03095	0.03319		6.695	0.66796
11.705	0.000613601	-0.000757746	0.00173	0.000126783	-0.00253	-0.01006	0.00811	-0.00516	-0.00283	-0.00284		11.705	-0.04612	-0.14467	-0.51356	-0.05677	-0.28841	-0.34538	-0.12694	-0.08073	-0.06079	-0.05514		11.705	0.0467336	0.143912	0.51529	0.0568968	0.28588	0.33532	0.13505	0.07557	0.05796	0.0523		36.71	0.04303	0.101	0.24703	0.03337	0.14777	0.15106	0.05551	0.03608	0.03258	0.0345		6.71	0.67423
11.72	-0.000859385	-0.000711068	0.00189	0.00248	-0.0027	-0.0028	0.00565	-0.00463	-0.00271	-0.00333		11.72	-0.04615	-0.14468	-0.51355	-0.05678	-0.28842	-0.34539	-0.12695	-0.08073	-0.0608	-0.05514		11.72	0.0452906	0.143969	0.51544	0.05926	0.28572	0.34259	0.1326	0.0761	0.05809	0.05181		36.725	0.04576	0.10063	0.24518	0.03212	0.1474	0.14499	0.05696	0.03491	0.0334	0.03491		6.725	0.71408
11.735	-0.000132372	0.00013561	0.00166	0.000230207	-0.00156	-0.01605	0.00699	-0.00531	-0.00258	-0.00162		11.735	-0.04618	-0.1447	-0.51354	-0.0568	-0.28842	-0.3454	-0.12696	-0.08073	-0.0608	-0.05514		11.735	0.0460476	0.144836	0.5152	0.0570302	0.28686	0.32935	0.13395	0.07542	0.05822	0.05352		36.74	0.04399	0.10146	0.24402	0.03437	0.14483	0.14802	0.0533	0.03623	0.03332	0.03602		6.74	0.68825
11.75	-0.00111	0.000382288	0.000825524	0.00148	-0.00133	-0.007	0.00683	-0.00309	-0.00116	-0.0021		11.75	-0.0462	-0.14471	-0.51353	-0.05681	-0.28842	-0.34542	-0.12697	-0.08073	-0.0608	-0.05515		11.75	0.04509	0.145092	0.514356	0.05829	0.28709	0.33842	0.1338	0.07764	0.05964	0.05305		36.755	0.04262	0.10039	0.24597	0.03382	0.14646	0.14615	0.05354	0.03595	0.03384	0.03334		6.755	0.66825
11.765	-0.000978345	-0.00137	0.00119	0.00083363	-0.0023	-0.01304	0.00357	-0.00467	-0.00144	-0.00219		11.765	-0.04623	-0.14472	-0.51352	-0.05682	-0.28843	-0.34543	-0.12699	-0.08073	-0.0608	-0.05515		11.765	0.0452517	0.14335	0.51471	0.0576536	0.28613	0.33239	0.13056	0.07606	0.05936	0.05296		36.77	0.04505	0.10222	0.24391	0.03177	0.14709	0.15188	0.05379	0.03638	0.03347	0.03385		6.77	0.70372
11.78	-0.00195	-0.000424356	0.00296	0.00139	-0.00127	-0.00979	0.00131	-0.00435	-0.00162	-0.00208		11.78	-0.04626	-0.14474	-0.51351	-0.05683	-0.28843	-0.34545	-0.127	-0.08073	-0.06081	-0.05515		11.78	0.04431	0.144316	0.51647	0.05822	0.28716	0.33566	0.12831	0.07638	0.05919	0.05307		36.785	0.04468	0.10155	0.24745	0.03442	0.14542	0.15772	0.05623	0.0365	0.03249	0.03276		6.785	0.69832
11.795	0.000375681	-0.00228	0.00212	0.00114	-0.00163	-0.01683	-0.00435	-0.00562	-0.00309	-0.00186		11.795	-0.04629	-0.14475	-0.5135	-0.05684	-0.28843	-0.34546	-0.12701	-0.08073	-0.06081	-0.05515		11.795	0.0466657	0.14247	0.51562	0.05798	0.2868	0.32863	0.12266	0.07511	0.05772	0.05329		36.8	0.04281	0.10188	0.2463	0.03317	0.14475	0.15055	0.05168	0.03522	0.03241	0.03367		6.8	0.67103
11.81	-0.000697306	0.000369001	0.00339	0.00119	-0.0022	-0.00808	-0.00131	-0.0053	-0.00227	-0.00325		11.81	-0.04632	-0.14477	-0.51349	-0.05685	-0.28843	-0.34548	-0.12702	-0.08073	-0.06081	-0.05515		11.81	0.0456227	0.145139	0.51688	0.05804	0.28623	0.3374	0.12571	0.07543	0.05854	0.0519		36.815	0.04344	0.09811	0.24404	0.03212	0.14598	0.15148	0.05832	0.03644	0.03283	0.03379		6.815	0.68022
11.825	-0.000970292	0.000515679	0.00405	0.000840478	-0.00107	-0.02173	0.000324704	-0.00648	-0.00355	-0.00204		11.825	-0.04635	-0.14478	-0.51348	-0.05686	-0.28844	-0.34549	-0.12703	-0.08073	-0.06081	-0.05515		11.825	0.0453797	0.145296	0.51753	0.0577005	0.28737	0.32376	0.127355	0.07425	0.05726	0.05311		36.83	0.04497	0.09894	0.24679	0.03147	0.14511	0.14771	0.05017	0.03417	0.03395	0.033		6.83	0.70255
11.84	-0.000643279	-0.000137643	0.00322	0.00189	-0.000436051	-0.00867	0.00816	-0.00536	-0.00243	-0.00262		11.84	-0.04637	-0.1448	-0.51347	-0.05687	-0.28844	-0.34551	-0.12704	-0.08072	-0.06082	-0.05516		11.84	0.0457267	0.144662	0.51669	0.05876	0.288004	0.33684	0.1352	0.07536	0.05839	0.05254		36.845	0.0446	0.09987	0.24423	0.03412	0.14564	0.15074	0.05551	0.03479	0.03338	0.03421		6.845	0.69715
11.855	-0.000816266	-0.000190965	0.00219	0.000843902	-0.0014	-0.00972	0.0046	-0.00543	-0.00191	-0.00261		11.855	-0.0464	-0.14481	-0.51346	-0.05688	-0.28844	-0.34552	-0.12705	-0.08072	-0.06082	-0.05516		11.855	0.0455837	0.144619	0.51565	0.0577239	0.28704	0.3358	0.13165	0.07529	0.05891	0.05255		36.86	0.04503	0.0997	0.24347	0.03467	0.14577	0.13638	0.05165	0.03471	0.0332	0.03582		6.86	0.70343
11.87	-0.000789252	-0.000144287	0.00305	0.0017	-0.00117	0.00364	0.00344	-0.00621	-0.00158	-0.00269		11.87	-0.04643	-0.14482	-0.51345	-0.0569	-0.28845	-0.34553	-0.12707	-0.08072	-0.06082	-0.05516		11.87	0.0456407	0.144676	0.5165	0.0586	0.28728	0.34917	0.13051	0.07451	0.05924	0.05247		36.875	0.04376	0.09943	0.24262	0.03362	0.1452	0.15111	0.0533	0.03503	0.03432	0.03563		6.875	0.68489
11.885	-0.000362239	0.000502391	0.00152	0.00205	-0.000938856	-0.01121	0.01178	-0.00559	-0.00176	-0.00198		11.885	-0.04646	-0.14484	-0.51344	-0.05691	-0.28845	-0.34555	-0.12708	-0.08072	-0.06082	-0.05516		11.885	0.0460978	0.145342	0.51496	0.05896	0.287511	0.33434	0.13886	0.07513	0.05906	0.05318		36.89	0.04309	0.09956	0.23996	0.03267	0.14573	0.15424	0.04904	0.03576	0.03344	0.03555		6.89	0.67511
11.9	6.47741e-05	-0.000450931	0.00198	-0.0011	-0.00111	-0.00886	0.00702	-0.00417	-0.00124	-0.00237		11.9	-0.04649	-0.14485	-0.51343	-0.05692	-0.28845	-0.34556	-0.12709	-0.08072	-0.06083	-0.05516		11.9	0.0465548	0.144399	0.51541	0.05582	0.28734	0.3367	0.13411	0.07655	0.05959	0.05279		36.905	0.04362	0.09969	0.24051	0.03312	0.14656	0.15017	0.05529	0.03398	0.03176	0.03406		6.905	0.68285
11.915	0.000691787	-0.001	-0.00325	0.00125	-0.000274059	-0.0058	0.00256	-0.00795	-0.00182	-0.00245		11.915	-0.04652	-0.14486	-0.51342	-0.05693	-0.28846	-0.34558	-0.1271	-0.08072	-0.06083	-0.05517		11.915	0.0472118	0.14386	0.51017	0.05818	0.288186	0.33978	0.12966	0.07277	0.05901	0.05272		36.92	0.04215	0.09952	0.24225	0.03427	0.14679	0.1522	0.05233	0.0346	0.03209	0.03377		6.92	0.6614
11.93	0.000918801	-0.000857575	0.00161	0.0018	-4.16602e-05	-0.00465	-0.000603248	-0.00502	-0.00139	-0.00194		11.93	-0.04654	-0.14488	-0.51341	-0.05694	-0.28846	-0.34559	-0.12711	-0.08072	-0.06083	-0.05517		11.93	0.0474588	0.144022	0.51502	0.05874	0.288418	0.34094	0.126507	0.0757	0.05944	0.05323		36.935	0.04288	0.09905	0.24369	0.03202	0.14453	0.14823	0.05297	0.03453	0.03201	0.03348		6.935	0.67205
11.945	0.000645814	8.91028e-05	0.00208	0.00165	-9.26165e-06	-0.00489	0.00144	-0.0064	-0.00247	-0.00343		11.945	-0.04657	-0.14489	-0.5134	-0.05695	-0.28846	-0.3456	-0.12712	-0.08072	-0.06083	-0.05517		11.945	0.0472158	0.144979	0.51548	0.0586	0.288451	0.34071	0.12856	0.07432	0.05836	0.05174		36.95	0.04261	0.09958	0.24204	0.03227	0.14446	0.15327	0.04782	0.03535	0.03203	0.03349		6.95	0.66811
11.96	0.000672827	-0.00106	0.00134	0.000605886	-0.00168	-0.00614	0.00457	-0.00398	-0.00225	-0.00341		11.96	-0.0466	-0.14491	-0.51339	-0.05696	-0.28847	-0.34562	-0.12714	-0.08072	-0.06084	-0.05517		11.96	0.0472728	0.14385	0.51473	0.0575659	0.28679	0.33948	0.13171	0.07674	0.05859	0.05176		36.965	0.04244	0.09951	0.24368	0.03462	0.14459	0.1404	0.05526	0.03287	0.03275	0.03381		6.965	0.66562
11.975	-0.0013	-0.00102	0.00371	0.00136	-0.00274	-0.00629	0.000313343	-0.00256	-0.00103	-0.0023		11.975	-0.04663	-0.14492	-0.51338	-0.05697	-0.28847	-0.34563	-0.12715	-0.08072	-0.06084	-0.05517		11.975	0.04533	0.1439	0.51709	0.05833	0.28573	0.33934	0.127463	0.07816	0.05981	0.05287		36.98	0.04287	0.09814	0.24562	0.03257	0.14472	0.14703	0.05741	0.03229	0.03287	0.03462		6.98	0.6719
11.99	0.000926854	-0.00117	0.00308	0.00261	-0.00151	0.00117	0.00665	-0.00464	-0.0023	-0.00169		11.99	-0.04666	-0.14493	-0.51337	-0.05698	-0.28847	-0.34565	-0.12716	-0.08072	-0.06084	-0.05518		11.99	0.0475869	0.14376	0.51645	0.05959	0.28696	0.34682	0.13381	0.07608	0.05854	0.05349		36.995	0.0437	0.09867	0.24277	0.03262	0.14415	0.14496	0.05525	0.03382	0.0322	0.03473		6.995	0.68401
12.005	-0.000246133	-0.000624185	0.00174	0.00166	-0.00118	-0.00628	0.00919	-0.00421	-0.00158	-0.00267		12.005	-0.04668	-0.14495	-0.51336	-0.057	-0.28848	-0.34566	-0.12717	-0.08072	-0.06084	-0.05518		12.005	0.0464339	0.144326	0.5151	0.05866	0.2873	0.33938	0.13636	0.07651	0.05926	0.05251		37.01	0.04323	0.0992	0.24591	0.03357	0.14398	0.14559	0.0529	0.03374	0.03302	0.03404		7.01	0.67715
12.02	0.00038088	-0.00238	0.00251	0.00181	-0.000947269	-0.00243	0.00513	-0.00499	-0.00256	-0.00316		12.02	-0.04671	-0.14496	-0.51335	-0.05701	-0.28848	-0.34568	-0.12718	-0.08071	-0.06084	-0.05518		12.02	0.0470909	0.14258	0.51586	0.05882	0.287533	0.34325	0.13231	0.07572	0.05828	0.05202		37.025	0.04346	0.09813	0.24366	0.03332	0.14291	0.13752	0.05614	0.03316	0.03094	0.03475		7.025	0.6805
12.035	0.000607894	-0.00173	0.00377	0.00346	-0.00101	-0.01037	0.00337	-0.00357	-0.00204	-0.00245		12.035	-0.04674	-0.14498	-0.51334	-0.05702	-0.28848	-0.34569	-0.12719	-0.08071	-0.06085	-0.05518		12.035	0.0473479	0.14325	0.51711	0.06048	0.28747	0.33532	0.13056	0.07714	0.05881	0.05273		37.04	0.04219	0.09926	0.24	0.03467	0.14364	0.14965	0.05108	0.03229	0.03116	0.03327		7.04	0.66197
12.05	-0.000465093	-0.000584151	0.00114	0.00122	-0.000782472	-0.00722	0.00641	-0.00405	-0.00232	-0.00143		12.05	-0.04677	-0.14499	-0.51333	-0.05703	-0.28849	-0.3457	-0.1272	-0.08071	-0.06085	-0.05518		12.05	0.0463049	0.144406	0.51447	0.05825	0.287708	0.33848	0.13361	0.07666	0.05853	0.05375		37.055	0.04332	0.09929	0.23704	0.03452	0.14377	0.14399	0.03863	0.03401	0.03008	0.03348		7.055	0.67846
12.065	0.00136	-0.000337473	0.0027	0.00297	-5.00734e-05	-0.00786	0.00385	-0.00482	-0.00209	-0.00182		12.065	-0.0468	-0.145	-0.51332	-0.05704	-0.28849	-0.34572	-0.12722	-0.08071	-0.06085	-0.05518		12.065	0.04816	0.144663	0.51602	0.06001	0.28844	0.33786	0.13107	0.07589	0.05876	0.05336		37.07	0.04285	0.09862	0.24179	0.03307	0.1441	0.14402	0.04687	0.03383	0.03141	0.03319		7.07	0.6716
12.08	-0.000911067	-0.000290795	0.00107	0.00152	-0.000317675	-0.00891	0.00229	-0.0023	-0.000971243	-0.0021		12.08	-0.04682	-0.14502	-0.51331	-0.05705	-0.28849	-0.34573	-0.12723	-0.08071	-0.06085	-0.05519		12.08	0.0459089	0.144729	0.51438	0.05857	0.288172	0.33682	0.12952	0.07841	0.0598788	0.05309		37.085	0.04187	0.09765	0.23893	0.03122	0.14493	0.13575	0.04532	0.03365	0.03273	0.0336		7.085	0.65744
12.095	0.00122	-0.000344117	0.00194	0.00167	-0.000785276	-0.00236	0.00702	-0.00358	-0.00255	-0.00179		12.095	-0.04685	-0.14503	-0.5133	-0.05706	-0.2885	-0.34574	-0.12724	-0.08071	-0.06086	-0.05519		12.095	0.04807	0.144686	0.51524	0.05873	0.287715	0.34338	0.13426	0.07713	0.05831	0.0534		37.1	0.0436	0.09838	0.24028	0.03207	0.14356	0.14118	0.04566	0.03418	0.03205	0.03491		7.1	0.68268
12.11	-0.00095704	2.56121e-06	0.0029	0.00142	-0.000352878	-0.0061	0.00576	-0.00436	-0.00233	-0.00188		12.11	-0.04688	-0.14504	-0.51329	-0.05707	-0.2885	-0.34576	-0.12725	-0.08071	-0.06086	-0.05519		12.11	0.045923	0.145043	0.51619	0.05849	0.288147	0.33966	0.13301	0.07635	0.05853	0.05331		37.115	0.04083	0.09851	0.24142	0.03332	0.14429	0.13351	0.0492	0.0346	0.03167	0.03413		7.115	0.64225
12.125	-0.000830027	0.000249239	0.00397	0.00157	7.95207e-05	-0.00365	0.0026	-0.00434	-0.0022	-0.00176		12.125	-0.04691	-0.14506	-0.51328	-0.05708	-0.2885	-0.34577	-0.12726	-0.08071	-0.06086	-0.05519		12.125	0.04608	0.145309	0.51725	0.05865	0.28858	0.34212	0.12986	0.07637	0.05866	0.05343		37.13	0.04276	0.09674	0.23906	0.03317	0.14332	0.12844	0.04885	0.03222	0.0309	0.03264		7.13	0.67042
12.14	-0.000803013	0.000295917	0.00103	0.00173	1.19193e-05	-0.00329	0.00834	-0.00371	-0.00238	-0.00205		12.14	-0.04694	-0.14507	-0.51327	-0.0571	-0.2885	-0.34579	-0.12727	-0.08071	-0.06086	-0.05519		12.14	0.046137	0.145366	0.5143	0.05883	0.288512	0.3425	0.13561	0.077	0.05848	0.05314		37.145	0.04319	0.09787	0.24031	0.03332	0.14465	0.12567	0.04499	0.03305	0.03232	0.03475		7.145	0.67669
12.155	-0.000676	0.000242595	0.0043	0.00178	-0.000555682	-0.00454	0.00628	-0.00429	-0.00196	-0.00234		12.155	-0.04696	-0.14508	-0.51326	-0.05711	-0.28851	-0.3458	-0.12728	-0.08071	-0.06087	-0.0552		12.155	0.046284	0.145323	0.51756	0.05889	0.287954	0.34126	0.13356	0.07642	0.05891	0.05286		37.16	0.04292	0.0987	0.23985	0.03137	0.14388	0.13131	0.05074	0.03437	0.03064	0.03446		7.16	0.67275
12.17	-0.00215	-0.000910727	0.00296	0.00173	-0.000123284	-0.000786335	0.00462	-0.00257	-0.00134	-0.00312		12.17	-0.04699	-0.1451	-0.51325	-0.05712	-0.28851	-0.34581	-0.1273	-0.08071	-0.06087	-0.0552		12.17	0.04484	0.144189	0.51621	0.05885	0.288387	0.345024	0.13192	0.07814	0.05953	0.05208		37.175	0.04175	0.09693	0.2369	0.03252	0.14161	0.13694	0.04748	0.03529	0.03386	0.03477		7.175	0.65567
12.185	-0.00132	-0.00126	0.00163	0.000281565	0.000209115	-0.01113	0.00486	-0.00425	-0.00172	-0.00231		12.185	-0.04702	-0.14511	-0.51324	-0.05713	-0.28851	-0.34583	-0.12731	-0.08071	-0.06087	-0.0552		12.185	0.0457	0.14385	0.51487	0.0574116	0.288719	0.3347	0.13217	0.07646	0.05915	0.05289		37.19	0.04208	0.09936	0.23784	0.03197	0.14454	0.14297	0.04592	0.03371	0.02958	0.03249		7.19	0.66048
12.2	-0.00199	0.000982629	0.0027	3.32767e-05	-0.000658487	-0.00738	0.0043	-0.00623	-0.00119	-0.0024		12.2	-0.04705	-0.14512	-0.51323	-0.05714	-0.28852	-0.34584	-0.12732	-0.0807	-0.06087	-0.0552		12.2	0.04506	0.146103	0.51593	0.0571733	0.287862	0.33846	0.13162	0.07447	0.05968	0.0528		37.205	0.04201	0.09769	0.23758	0.03242	0.14247	0.1364	0.04357	0.03414	0.02781	0.0324		7.205	0.65945
12.215	-0.00167	-0.000570693	-0.00023854	0.000484989	-2.60881e-05	-0.02222	0.00864	-0.0059	-0.00247	-0.00128		12.215	-0.04707	-0.14514	-0.51322	-0.05715	-0.28852	-0.34586	-0.12733	-0.0807	-0.06088	-0.0552		12.215	0.0454	0.144569	0.512981	0.057635	0.288494	0.32364	0.13597	0.0748	0.05841	0.05392		37.22	0.04294	0.09802	0.23633	0.03357	0.1435	0.13653	0.04971	0.03406	0.02993	0.03401		7.22	0.67302
12.23	-0.00104	0.000475985	0.00143	0.00324	-0.00029369	-0.00737	0.00967	-0.00618	-0.00175	-0.00257		12.23	-0.0471	-0.14515	-0.51321	-0.05716	-0.28852	-0.34587	-0.12734	-0.0807	-0.06088	-0.05521		12.23	0.04606	0.145626	0.51464	0.0604	0.288226	0.3385	0.13701	0.07452	0.05913	0.05264		37.235	0.04137	0.09745	0.23827	0.03292	0.14243	0.12986	0.05186	0.03298	0.03185	0.03332		7.235	0.65011
12.245	-0.00271	-0.00118	0.00189	0.00159	-0.000761291	-0.01042	0.00471	-0.00326	-0.000526108	-0.00116		12.245	-0.04713	-0.14516	-0.5132	-0.05717	-0.28853	-0.34588	-0.12735	-0.0807	-0.06088	-0.05521		12.245	0.04442	0.14398	0.51509	0.05876	0.287769	0.33546	0.13206	0.07744	0.0603539	0.05405		37.25	0.0429	0.09778	0.23791	0.03287	0.14356	0.13209	0.0526	0.0336	0.03057	0.03123		7.25	0.67243
12.26	-0.00149	-0.000730658	0.00266	0.00174	-0.000728892	-0.01426	0.00635	-0.00344	-0.000803823	-0.00204		12.26	-0.04716	-0.14518	-0.51319	-0.05718	-0.28853	-0.3459	-0.12737	-0.0807	-0.06088	-0.05521		12.26	0.04567	0.144449	0.51585	0.05892	0.287801	0.33164	0.13372	0.07726	0.0600762	0.05317		37.265	0.04293	0.09791	0.23866	0.03202	0.14099	0.13362	0.05225	0.03373	0.03079	0.03395		7.265	0.67286
12.275	-0.00156	1.60196e-05	0.00312	0.00139	-0.000396494	-0.00541	0.00469	-0.00261	-0.000681538	-0.00223		12.275	-0.04719	-0.14519	-0.51318	-0.05719	-0.28853	-0.34591	-0.12738	-0.0807	-0.06089	-0.05521		12.275	0.04563	0.145206	0.5163	0.05858	0.288134	0.3405	0.13207	0.07809	0.0602085	0.05298		37.28	0.04156	0.09884	0.238	0.03167	0.14222	0.12536	0.04749	0.03295	0.03172	0.03356		7.28	0.65287
12.29	0.000367119	-0.000137302	0.00169	0.00164	0.00134	-0.00316	0.00673	-0.00469	-0.000659253	-0.00281		12.29	-0.04721	-0.1452	-0.51317	-0.05721	-0.28854	-0.34592	-0.12739	-0.0807	-0.06089	-0.05521		12.29	0.0475771	0.145063	0.51486	0.05885	0.28988	0.34276	0.13412	0.07601	0.0602307	0.0524		37.295	0.04249	0.09847	0.23585	0.03182	0.14175	0.13029	0.05023	0.03347	0.03044	0.03347		7.295	0.66643
12.305	9.41326e-05	0.000209376	0.00166	9.52603e-05	-0.000131697	-0.0174	-0.00043165	-0.00497	-0.000536968	-0.003		12.305	-0.04724	-0.14522	-0.51316	-0.05722	-0.28854	-0.34594	-0.1274	-0.0807	-0.06089	-0.05521		12.305	0.0473341	0.145429	0.51482	0.0573153	0.288408	0.32854	0.126968	0.07573	0.060353	0.05221		37.31	0.04302	0.0977	0.23479	0.03287	0.14148	0.13762	0.04928	0.0328	0.02976	0.03318		7.31	0.67416
12.32	-0.00218	-4.39463e-05	0.00322	-5.30277e-05	-0.000299298	-0.00995	0.00261	-0.00465	-0.00101	-0.00269		12.32	-0.04727	-0.14523	-0.51315	-0.05723	-0.28854	-0.34595	-0.12741	-0.0807	-0.06089	-0.05522		12.32	0.04509	0.145186	0.51637	0.057177	0.288241	0.336	0.13002	0.07605	0.05988	0.05253		37.325	0.04205	0.09763	0.23403	0.03212	0.14101	0.13505	0.05142	0.03312	0.03068	0.03309		7.325	0.66
12.335	-0.00125	0.001	0.000786863	0.0012	-0.0003669	-0.01849	0.00365	-0.00403	-0.00159	-0.00187		12.335	-0.0473	-0.14524	-0.51314	-0.05724	-0.28854	-0.34596	-0.12742	-0.0807	-0.0609	-0.05522		12.335	0.04605	0.14624	0.513927	0.05844	0.288173	0.32747	0.13107	0.07667	0.05931	0.05335		37.34	0.04118	0.09916	0.23508	0.03227	0.14285	0.13558	0.05157	0.03294	0.0304	0.03331		7.34	0.6473
12.35	-0.00132	-0.00115	-0.000147462	0.000550396	0.000965499	-0.00584	0.00278	-0.0034	-0.000470113	-0.00106		12.35	-0.04732	-0.14526	-0.51312	-0.05725	-0.28855	-0.34598	-0.12743	-0.0807	-0.0609	-0.05522		12.35	0.046	0.14411	0.512973	0.0578004	0.289515	0.34014	0.13021	0.0773	0.0604299	0.05416		37.355	0.04241	0.09669	0.23262	0.03232	0.13998	0.13231	0.05051	0.03256	0.03063	0.03332		7.355	0.66525
12.365	-0.000597814	0.0014	0.00182	0.000602108	0.0013	-0.01289	0.00492	-0.00438	0.000352172	-0.00175		12.365	-0.04735	-0.14527	-0.51311	-0.05726	-0.28855	-0.34599	-0.12745	-0.0807	-0.0609	-0.05522		12.365	0.0467522	0.14667	0.51493	0.0578621	0.28985	0.3331	0.13237	0.07632	0.0612522	0.05347		37.37	0.03914	0.09772	0.23506	0.03057	0.14161	0.14094	0.05495	0.03239	0.03045	0.03403		7.37	0.61752
12.38	-0.000670801	-0.000257234	0.00408	0.00085382	-0.000269704	-0.00773	0.00186	-0.00456	-0.00243	-0.00273		12.38	-0.04738	-0.14528	-0.5131	-0.05727	-0.28855	-0.34601	-0.12746	-0.08069	-0.0609	-0.05522		12.38	0.0467092	0.145023	0.51718	0.0581238	0.28828	0.33828	0.12932	0.07613	0.05847	0.05249		37.385	0.04107	0.09805	0.23181	0.03232	0.14054	0.12937	0.0492	0.03321	0.03117	0.03414		7.385	0.64568
12.395	-0.000943788	-0.000110556	0.00375	0.000405532	-0.000137306	-0.00728	0.002	-0.00324	-0.0034	-0.00081916		12.395	-0.04741	-0.1453	-0.51309	-0.05728	-0.28856	-0.34602	-0.12747	-0.08069	-0.06091	-0.05523		12.395	0.0464662	0.145189	0.51684	0.0576855	0.288423	0.33874	0.12947	0.07745	0.05751	0.0544108		37.4	0.0414	0.09838	0.23345	0.03187	0.13977	0.1275	0.05554	0.03273	0.03159	0.03265		7.4	0.65049
12.41	-0.000616774	0.000836122	0.00422	0.000257244	-0.001	0.000875832	0.00914	-0.00342	-0.00258	-0.00131		12.41	-0.04743	-0.14531	-0.51308	-0.05729	-0.28856	-0.34603	-0.12748	-0.08069	-0.06091	-0.05523		12.41	0.0468132	0.146146	0.5173	0.0575472	0.28756	0.346906	0.13662	0.07727	0.05833	0.05392		37.415	0.04223	0.09671	0.2344	0.03082	0.1421	0.15084	0.04408	0.03275	0.03231	0.03277		7.415	0.6626
12.425	-0.000589761	0.0007828	0.00298	0.00101	0.00243	-0.01037	0.00348	-0.00429	-0.00256	-0.00169		12.425	-0.04746	-0.14532	-0.51307	-0.0573	-0.28856	-0.34605	-0.12749	-0.08069	-0.06091	-0.05523		12.425	0.0468702	0.146103	0.51605	0.05831	0.29099	0.33568	0.13097	0.0764	0.05835	0.05354		37.43	0.04216	0.09734	0.23224	0.03127	0.13923	0.13527	0.05223	0.03398	0.03174	0.03218		7.43	0.66157
12.44	-0.000662748	0.000529478	0.00415	0.00226	0.00045989	-0.01262	0.00172	-0.00317	-0.00104	-7.84053e-05		12.44	-0.04749	-0.14534	-0.51306	-0.05731	-0.28857	-0.34606	-0.1275	-0.08069	-0.06091	-0.05523		12.44	0.0468273	0.145869	0.51721	0.05957	0.28903	0.33344	0.12922	0.07752	0.05987	0.0551516		37.445	0.04109	0.09667	0.22908	0.03022	0.14086	0.1459	0.04477	0.0328	0.03136	0.03219		7.445	0.64595
12.455	-0.000935735	0.000576156	0.00181	0.00231	-0.000707712	-0.00806	0.00286	-0.00345	-0.00111	-0.00146		12.455	-0.04752	-0.14535	-0.51305	-0.05732	-0.28857	-0.34607	-0.12751	-0.08069	-0.06092	-0.05523		12.455	0.0465843	0.145926	0.51486	0.05963	0.287862	0.33801	0.13037	0.07724	0.05981	0.05377		37.46	0.04132	0.0971	0.23223	0.03157	0.13959	0.13973	0.04192	0.03392	0.03108	0.0333		7.46	0.6493
12.47	-0.000408721	-0.000477166	0.000677941	0.000164092	0.00112	-0.00561	-0.000104147	-0.00383	-0.000891834	-0.00285		12.47	-0.04754	-0.14536	-0.51304	-0.05734	-0.28857	-0.34609	-0.12753	-0.08069	-0.06092	-0.05523		12.47	0.0471313	0.144883	0.513718	0.0575041	0.28969	0.34048	0.127426	0.07686	0.0600282	0.05238		37.475	0.04085	0.09693	0.23057	0.03262	0.14122	0.14126	0.04876	0.03515	0.0309	0.03321		7.475	0.64243
12.485	-0.000581708	-0.00153	0.00114	0.00252	0.00116	-0.00285	0.00473	-0.0045	-0.00167	-0.00194		12.485	-0.04757	-0.14537	-0.51303	-0.05735	-0.28857	-0.3461	-0.12754	-0.08069	-0.06092	-0.05524		12.485	0.0469883	0.14384	0.51417	0.05987	0.28973	0.34325	0.13227	0.07619	0.05925	0.0533		37.49	0.04088	0.09716	0.23501	0.03117	0.13925	0.13879	0.0463	0.03107	0.03072	0.03223		7.49	0.64286
12.5	-0.000554695	-0.00048381	0.00181	0.000567516	0.000489484	-0.008	0.00117	-0.00328	-0.00145	-0.00232		12.5	-0.0476	-0.14539	-0.51302	-0.05736	-0.28858	-0.34611	-0.12755	-0.08069	-0.06092	-0.05524		12.5	0.0470453	0.144906	0.51483	0.0579275	0.289069	0.33811	0.12872	0.07741	0.05947	0.05292		37.505	0.03971	0.09619	0.23316	0.03182	0.13978	0.13772	0.05275	0.03269	0.03025	0.03364		7.505	0.62578
12.515	-0.00163	-0.000437132	0.00187	0.00152	-0.000778117	-0.00855	0.00351	-0.00566	-0.00142	-0.00291		12.515	-0.04763	-0.1454	-0.51301	-0.05737	-0.28858	-0.34613	-0.12756	-0.08069	-0.06093	-0.05524		12.515	0.046	0.144963	0.51488	0.05889	0.287802	0.33758	0.13107	0.07503	0.05951	0.05233		37.52	0.04054	0.09582	0.2346	0.03257	0.13991	0.14565	0.04989	0.03191	0.03217	0.03245		7.52	0.63789
12.53	-0.0017	-0.000890454	0.00314	0.00277	-0.000545719	-0.00209	0.00585	-0.00574	-0.0011	-0.0023		12.53	-0.04765	-0.14541	-0.513	-0.05738	-0.28858	-0.34614	-0.12757	-0.08069	-0.06093	-0.05524		12.53	0.04595	0.14452	0.51614	0.06015	0.288034	0.34405	0.13342	0.07495	0.05983	0.05294		37.535	0.04126	0.09695	0.23275	0.03172	0.13964	0.13658	0.04794	0.03194	0.02989	0.03146		7.535	0.64853
12.545	-7.36549e-05	-0.000443776	0.00281	0.00252	-0.00191	0.000160802	0.00729	-0.00492	-0.00138	-0.00408		12.545	-0.04768	-0.14543	-0.51299	-0.05739	-0.28859	-0.34615	-0.12758	-0.08069	-0.06093	-0.05524		12.545	0.0476063	0.144986	0.5158	0.05991	0.28668	0.346311	0.13487	0.07577	0.05955	0.05116		37.55	0.04109	0.09618	0.23209	0.03177	0.13777	0.14261	0.05308	0.03186	0.02991	0.03167		7.55	0.64604
12.56	-0.00125	-0.000497098	0.00237	0.000974363	-0.000380922	-0.00499	0.00813	-0.00539	-0.000558124	-0.00197		12.56	-0.04771	-0.14544	-0.51298	-0.0574	-0.28859	-0.34617	-0.12759	-0.08069	-0.06093	-0.05525		12.56	0.04646	0.144943	0.51535	0.0583744	0.288209	0.34118	0.13572	0.0753	0.0603719	0.05328		37.565	0.04072	0.09751	0.22953	0.03192	0.1388	0.13954	0.05002	0.03218	0.03193	0.03249		7.565	0.64064
12.575	8.03717e-05	-0.00095042	0.00144	0.00253	-0.000848523	-0.00993	0.00517	-0.00367	-0.00104	-0.00406		12.575	-0.04774	-0.14545	-0.51297	-0.05741	-0.28859	-0.34618	-0.12761	-0.08069	-0.06094	-0.05525		12.575	0.0478204	0.1445	0.51441	0.05994	0.287741	0.33625	0.13278	0.07702	0.0599	0.05119		37.58	0.04225	0.09674	0.22918	0.03377	0.13983	0.13538	0.04907	0.0315	0.03126	0.0321		7.58	0.66296
12.59	-0.000792615	-0.000103742	0.001	0.00108	-0.000716125	-0.00698	0.00431	-0.00485	-0.00261	-0.00194		12.59	-0.04776	-0.14546	-0.51296	-0.05742	-0.2886	-0.34619	-0.12762	-0.08068	-0.06094	-0.05525		12.59	0.0469674	0.145356	0.51396	0.0585	0.287884	0.33921	0.13193	0.07583	0.05833	0.05331		37.595	0.04338	0.09637	0.22912	0.03262	0.13956	0.13551	0.05161	0.02943	0.03128	0.03231		7.595	0.67944
12.605	-0.00127	0.000542936	-0.000530981	0.00193	-0.00168	-0.000323657	0.000745628	-0.00273	-0.00199	-0.00253		12.605	-0.04779	-0.14548	-0.51295	-0.05743	-0.2886	-0.3462	-0.12763	-0.08068	-0.06094	-0.05525		12.605	0.04652	0.146023	0.512419	0.05936	0.28692	0.345876	0.128376	0.07795	0.05895	0.05272		37.61	0.04111	0.0959	0.22846	0.03237	0.14059	0.13804	0.04496	0.03105	0.0326	0.03352		7.61	0.6463
12.62	-0.00254	0.000289614	0.00203	-0.000218789	0.000848672	-0.00127	0.00738	-0.00621	-0.00267	-0.000915387		12.62	-0.04782	-0.14549	-0.51294	-0.05744	-0.2886	-0.34622	-0.12764	-0.08068	-0.06094	-0.05525		12.62	0.04528	0.14578	0.51497	0.0572212	0.289449	0.34495	0.13502	0.07447	0.05827	0.0543346		37.625	0.04294	0.09553	0.22731	0.03192	0.13872	0.13457	0.0459	0.03027	0.03012	0.03313		7.625	0.673
12.635	-0.00161	0.000936292	0.00030037	0.00113	0.000181071	-0.00262	-0.00168	-0.00548	-0.000946699	-0.0021		12.635	-0.04785	-0.1455	-0.51293	-0.05745	-0.2886	-0.34623	-0.12765	-0.08068	-0.06095	-0.05525		12.635	0.04624	0.146436	0.51323	0.05858	0.288781	0.34361	0.12597	0.0752	0.0600033	0.05315		37.64	0.04187	0.09576	0.23125	0.03387	0.13805	0.143	0.04054	0.0315	0.03004	0.03275		7.64	0.65738
12.65	-0.00178	-0.00142	0.000566045	0.000784635	-0.00169	0.00154	0.00376	-0.00326	0.000675586	-0.00219		12.65	-0.04787	-0.14551	-0.51292	-0.05746	-0.28861	-0.34624	-0.12766	-0.08068	-0.06095	-0.05526		12.65	0.04609	0.14409	0.513486	0.0582446	0.28692	0.34778	0.13142	0.07742	0.0616256	0.05307		37.655	0.042	0.09749	0.2295	0.03282	0.13788	0.14323	0.03909	0.03072	0.02957	0.03176		7.655	0.65927
12.665	-0.00106	0.000329649	0.00213	0.00164	-0.000754132	-0.00661	0.0048	-0.00474	-0.0027	-0.00227		12.665	-0.0479	-0.14553	-0.51291	-0.05748	-0.28861	-0.34626	-0.12768	-0.08068	-0.06095	-0.05526		12.665	0.04684	0.14586	0.51504	0.05912	0.287856	0.33965	0.13248	0.07594	0.05825	0.05299		37.67	0.04333	0.09642	0.22974	0.03097	0.13781	0.13056	0.04613	0.03224	0.02879	0.03257		7.67	0.67867
12.68	0.000569465	-0.000223673	0.0041	0.00129	-0.000921734	0.000245771	0.00284	-0.00242	-0.00168	-0.000861047		12.68	-0.04793	-0.14554	-0.51289	-0.05749	-0.28861	-0.34627	-0.12769	-0.08068	-0.06095	-0.05526		12.68	0.0484995	0.145316	0.51699	0.05878	0.287688	0.346516	0.13053	0.07826	0.05927	0.054399		37.685	0.04276	0.09505	0.23208	0.03312	0.13924	0.12629	0.05267	0.03066	0.03061	0.03258		7.685	0.67034
12.695	0.000396478	0.000523005	0.00276	0.00164	0.000910665	-0.0146	0.00918	-0.00479	-0.000657559	-0.00195		12.695	-0.04795	-0.14555	-0.51288	-0.0575	-0.28862	-0.34628	-0.1277	-0.08068	-0.06095	-0.05526		12.695	0.0483465	0.146073	0.51564	0.05914	0.289531	0.33168	0.13688	0.07589	0.0602924	0.05331		37.7	0.04099	0.09537	0.22983	0.02947	0.13837	0.14352	0.05152	0.03119	0.03133	0.03169		7.7	0.6445
12.71	-7.65088e-05	-0.000330317	0.00243	0.00129	-0.000256937	-0.00705	0.00152	-0.00427	-0.00224	-0.00243		12.71	-0.04798	-0.14556	-0.51287	-0.05751	-0.28862	-0.3463	-0.12771	-0.08068	-0.06096	-0.05526		12.71	0.0479035	0.14523	0.5153	0.0588	0.288363	0.33925	0.12923	0.07641	0.05872	0.05283		37.715	0.04032	0.0972	0.22927	0.02982	0.137	0.12325	0.04816	0.03221	0.03015	0.03171		7.715	0.63471
12.725	0.000150504	-0.00108	0.00279	0.00224	0.000475462	-0.01499	0.00526	-0.00405	-0.000912989	-0.00262		12.725	-0.04801	-0.14558	-0.51286	-0.05752	-0.28862	-0.34631	-0.12772	-0.08068	-0.06096	-0.05527		12.725	0.0481605	0.1445	0.51565	0.05976	0.289095	0.33132	0.13298	0.07663	0.060047	0.05265		37.73	0.04155	0.09533	0.22901	0.02907	0.13733	0.12938	0.04361	0.03143	0.03088	0.03262		7.73	0.65266
12.74	-0.00182	-0.000536961	0.00156	0.000694907	0.00080786	-0.00894	0.0046	-0.00323	-0.00129	-0.00161		12.74	-0.04804	-0.14559	-0.51285	-0.05753	-0.28863	-0.34632	-0.12773	-0.08068	-0.06096	-0.05527		12.74	0.04622	0.145053	0.51441	0.0582249	0.289438	0.33738	0.13233	0.07745	0.05967	0.05366		37.745	0.04078	0.09456	0.22896	0.03152	0.13676	0.12011	0.04735	0.03205	0.029	0.03183		7.745	0.64141
12.755	-0.0016	-0.00119	0.000525772	-0.000353381	-0.000959741	-0.01018	-0.00147	-0.00201	-0.00167	-0.00279		12.755	-0.04806	-0.1456	-0.51284	-0.05754	-0.28863	-0.34633	-0.12774	-0.08068	-0.06096	-0.05527		12.755	0.04646	0.14441	0.513366	0.0571866	0.28767	0.33615	0.12627	0.07867	0.05929	0.05248		37.76	0.04011	0.09669	0.2291	0.02907	0.13629	0.13054	0.04359	0.02978	0.03142	0.03174		7.76	0.63162
12.77	0.000231544	-0.000743605	0.00229	0.0018	0.000772658	-0.00763	0.00297	-0.00408	-0.00125	-0.00218		12.77	-0.04809	-0.14561	-0.51283	-0.05755	-0.28863	-0.34635	-0.12776	-0.08068	-0.06097	-0.05527		12.77	0.0483215	0.144866	0.51512	0.05935	0.289403	0.33872	0.13073	0.0766	0.05972	0.05309		37.775	0.04074	0.09512	0.22385	0.03152	0.13452	0.12207	0.04754	0.0327	0.03094	0.03125		7.775	0.6408
12.785	-0.00104	0.000203073	-0.00204	-0.000449958	0.000505056	-0.00188	0.00181	-0.00576	7.61511e-05	-0.00117		12.785	-0.04812	-0.14563	-0.51282	-0.05756	-0.28863	-0.34636	-0.12777	-0.08068	-0.06097	-0.05527		12.785	0.04708	0.145833	0.51078	0.05711	0.289135	0.34448	0.12958	0.07492	0.0610462	0.0541		37.79	0.04076	0.09615	0.22739	0.03127	0.13605	0.122	0.04698	0.03192	0.02946	0.03177		7.79	0.64123
12.8	-0.000714429	0.000249751	0.00152	0.0014	0.000537455	-0.00512	0.00825	-0.00434	-0.000901564	-0.00285		12.8	-0.04814	-0.14564	-0.51281	-0.05757	-0.28864	-0.34637	-0.12778	-0.08068	-0.06097	-0.05527		12.8	0.0474256	0.14589	0.51433	0.05897	0.289177	0.34125	0.13603	0.07634	0.0600684	0.05242		37.805	0.04249	0.09598	0.22783	0.02902	0.13548	0.12303	0.05223	0.03185	0.02969	0.03148		7.805	0.66647
12.815	-0.000587416	-0.000203571	0.00519	0.000353466	0.000869853	-0.00427	-0.000910277	-0.00412	-0.000279279	-0.00144		12.815	-0.04817	-0.14565	-0.5128	-0.05758	-0.28864	-0.34639	-0.12779	-0.08067	-0.06097	-0.05528		12.815	0.0475826	0.145446	0.51799	0.0579335	0.28951	0.34212	0.12688	0.07655	0.0606907	0.05384		37.82	0.04032	0.09581	0.22668	0.02977	0.13482	0.11996	0.04697	0.03027	0.02951	0.03089		7.82	0.63479
12.83	-0.00136	-0.00106	0.00495	0.00151	0.000202252	-0.01012	0.00183	-0.0041	-0.000956994	-0.00223		12.83	-0.0482	-0.14566	-0.51279	-0.05759	-0.28864	-0.3464	-0.1278	-0.08067	-0.06098	-0.05528		12.83	0.04684	0.1446	0.51774	0.0591	0.288842	0.33628	0.12963	0.07657	0.060023	0.05305		37.835	0.04035	0.09434	0.22482	0.03022	0.13575	0.1293	0.05311	0.02999	0.03103	0.0331		7.835	0.63522
12.845	0.000566611	-0.000610215	0.00412	0.00116	-0.00026535	-0.01666	0.00697	-0.00537	-0.00203	-0.00271		12.845	-0.04823	-0.14568	-0.51278	-0.0576	-0.28865	-0.34641	-0.12781	-0.08067	-0.06098	-0.05528		12.845	0.0487966	0.14507	0.5169	0.05876	0.288385	0.32975	0.13478	0.0753	0.05895	0.05257		37.85	0.04038	0.09407	0.22306	0.02977	0.13688	0.13973	0.04876	0.03181	0.03125	0.03271		7.85	0.63565
12.86	-0.000306376	0.000136463	0.00189	-9.13978e-05	6.70487e-05	-0.01371	0.00291	-0.00395	-0.000112424	-0.0012		12.86	-0.04825	-0.14569	-0.51277	-0.05761	-0.28865	-0.34642	-0.12782	-0.08067	-0.06098	-0.05528		12.86	0.0479436	0.145826	0.51466	0.0575186	0.288717	0.33271	0.13073	0.07672	0.0608676	0.05408		37.865	0.04201	0.0958	0.22481	0.03102	0.13431	0.13126	0.0454	0.03204	0.03017	0.03303		7.865	0.65942
12.875	0.00102	-1.6859e-05	0.00295	-0.000339686	-0.000500553	-0.00945	0.00295	-0.00423	0.000109861	-0.000884444		12.875	-0.04828	-0.1457	-0.51276	-0.05762	-0.28865	-0.34644	-0.12784	-0.08067	-0.06098	-0.05528		12.875	0.0493	0.145683	0.51571	0.0572803	0.288149	0.33699	0.13079	0.07644	0.0610899	0.0543956		37.88	0.04134	0.09493	0.22395	0.03097	0.13454	0.13079	0.04584	0.03016	0.0299	0.03264		7.88	0.64963
12.89	-0.000652349	-0.000670181	0.00091685	0.00101	-0.00107	-0.0108	0.000384043	-0.00451	-0.00147	-0.00107		12.89	-0.04831	-0.14571	-0.51275	-0.05764	-0.28865	-0.34645	-0.12785	-0.08067	-0.06099	-0.05528		12.89	0.0476577	0.14504	0.513667	0.05865	0.28758	0.33565	0.128234	0.07616	0.05952	0.05421		37.895	0.04017	0.09366	0.22159	0.02982	0.13507	0.12292	0.04659	0.03148	0.02922	0.03315		7.895	0.63255
12.905	0.000574664	-0.000123503	0.00228	0.00166	-0.00114	-0.00475	0.00262	-0.00468	-0.00345	-0.00116		12.905	-0.04833	-0.14573	-0.51274	-0.05765	-0.28866	-0.34646	-0.12786	-0.08067	-0.06099	-0.05529		12.905	0.0489047	0.145606	0.51502	0.05931	0.28752	0.34171	0.13048	0.07599	0.05754	0.05413		37.91	0.0398	0.09379	0.22354	0.03077	0.135	0.12855	0.04683	0.0308	0.03024	0.03056		7.91	0.62714
12.92	-0.000498323	-0.000676825	-0.000551799	0.00081545	-0.000603357	-0.00289	-0.00154	-0.00436	-0.00112	-0.00144		12.92	-0.04836	-0.14574	-0.51272	-0.05766	-0.28866	-0.34648	-0.12787	-0.08067	-0.06099	-0.05529		12.92	0.0478617	0.145063	0.512168	0.0584755	0.288057	0.34359	0.12633	0.07631	0.05987	0.05385		37.925	0.04053	0.09482	0.22298	0.03112	0.13453	0.12688	0.03937	0.03103	0.03026	0.03057		7.925	0.63778
12.935	0.00092869	-0.00113	0.00301	0.000767162	0.000529041	-0.01364	0.0038	-0.00434	-0.0011	-0.00103		12.935	-0.04839	-0.14575	-0.51271	-0.05767	-0.28866	-0.34649	-0.12788	-0.08067	-0.06099	-0.05529		12.935	0.0493187	0.14462	0.51572	0.0584372	0.289189	0.33285	0.13168	0.07633	0.05989	0.05426		37.94	0.03976	0.09525	0.22353	0.03037	0.13476	0.12511	0.04502	0.03095	0.02898	0.03319		7.94	0.62653
12.95	0.000755704	0.000316531	0.00228	0.000618874	-0.00134	-0.01338	0.00474	-0.00342	0.000321286	-0.00142		12.95	-0.04841	-0.14576	-0.5127	-0.05768	-0.28867	-0.3465	-0.12789	-0.08067	-0.061	-0.05529		12.95	0.0491657	0.146077	0.51498	0.0582989	0.28733	0.33312	0.13263	0.07725	0.0613213	0.05387		37.955	0.04029	0.09368	0.22487	0.03082	0.13579	0.12754	0.04906	0.03087	0.03061	0.0322		7.955	0.63425
12.965	-1.72831e-05	0.000363209	0.00255	-0.000529414	0.00119	-0.01423	0.00508	-0.0037	-0.000656429	-0.0017		12.965	-0.04844	-0.14577	-0.51269	-0.05769	-0.28867	-0.34651	-0.1279	-0.08067	-0.061	-0.05529		12.965	0.0484227	0.146133	0.51524	0.0571606	0.28986	0.33228	0.13298	0.07697	0.0603436	0.05359		37.97	0.04052	0.09411	0.22341	0.03127	0.13442	0.13227	0.04851	0.03029	0.02993	0.03111		7.97	0.6376
12.98	-9.02698e-05	0.00111	0.00381	0.00162	-0.000173763	-0.00868	0.00642	-0.00287	-3.41442e-05	-0.00189		12.98	-0.04847	-0.14579	-0.51268	-0.0577	-0.28867	-0.34653	-0.12792	-0.08067	-0.061	-0.0553		12.98	0.0483797	0.1469	0.51649	0.05932	0.288496	0.33785	0.13434	0.0778	0.0609659	0.05341		37.985	0.03954	0.09384	0.22356	0.03042	0.13175	0.1342	0.04805	0.03182	0.02975	0.03302		7.985	0.62343
12.995	0.000136743	-0.000343435	0.00338	0.00177	-0.00154	-0.00852	0.00246	-0.00205	-0.000711859	-0.00128		12.995	-0.0485	-0.1458	-0.51267	-0.05771	-0.28867	-0.34654	-0.12793	-0.08067	-0.061	-0.0553		12.995	0.0486367	0.145457	0.51605	0.05948	0.28713	0.33802	0.13039	0.07862	0.0602881	0.05402		38	0.03907	0.09437	0.2233	0.02987	0.13258	0.13603	0.03939	0.03294	0.03067	0.03233		8	0.61656
13.01	0.000163757	0.000603243	0.00254	2.57216e-05	-0.000208966	-0.01277	0.00689	-0.00443	-0.000589574	-0.00096218		13.01	-0.04852	-0.14581	-0.51266	-0.05772	-0.28868	-0.34655	-0.12794	-0.08067	-0.06101	-0.0553		13.01	0.0486838	0.146413	0.5152	0.0577457	0.288471	0.33378	0.13483	0.07624	0.0604204	0.0543378		38.015	0.0397	0.095	0.22044	0.03092	0.13341	0.13846	0.04514	0.03176	0.03019	0.03205		8.015	0.62574
13.025	-0.00070923	0.00105	0.00191	0.000777434	0.000123433	-0.01301	0.00323	-0.00301	-0.000667289	-0.000948595		13.025	-0.04855	-0.14582	-0.51265	-0.05773	-0.28868	-0.34656	-0.12795	-0.08067	-0.06101	-0.0553		13.025	0.0478408	0.14687	0.51456	0.0585074	0.288803	0.33355	0.13118	0.07766	0.0603427	0.0543514		38.03	0.03853	0.09422	0.22309	0.03137	0.13274	0.13319	0.04568	0.03168	0.03111	0.03186		8.03	0.60865
13.04	-0.000382217	0.000996599	0.00137	-0.00117	-0.000444169	-0.00116	-0.00103	-0.00239	-0.000145004	-0.000935011		13.04	-0.04858	-0.14583	-0.51264	-0.05774	-0.28868	-0.34658	-0.12796	-0.08067	-0.06101	-0.0553		13.04	0.0481978	0.146827	0.51401	0.05657	0.288236	0.34542	0.12693	0.07828	0.060865	0.054365		38.045	0.03976	0.09425	0.22113	0.03042	0.13157	0.12892	0.04182	0.03151	0.03064	0.03207		8.045	0.62659
13.055	-0.00156	-0.000956723	0.00114	-0.000919143	-0.00161	-0.01251	0.000511546	-0.00316	-0.000422719	7.85742e-05		13.055	-0.0486	-0.14585	-0.51263	-0.05775	-0.28869	-0.34659	-0.12797	-0.08066	-0.06101	-0.0553		13.055	0.04704	0.144893	0.51377	0.0568309	0.28708	0.33408	0.128482	0.0775	0.0605873	0.0553786		38.06	0.04069	0.09348	0.22117	0.03037	0.1321	0.13685	0.04667	0.03223	0.03116	0.03248		8.06	0.64015
13.07	-0.00163	-1.00445e-05	0.001	3.25693e-05	-0.00118	-0.01185	0.00175	-0.00394	-0.000500434	-0.00131		13.07	-0.04863	-0.14586	-0.51262	-0.05776	-0.28869	-0.3466	-0.12798	-0.08066	-0.06101	-0.05531		13.07	0.047	0.14585	0.51362	0.0577926	0.28751	0.33475	0.12973	0.07672	0.0605096	0.054		38.075	0.04032	0.09341	0.21812	0.03052	0.13263	0.12098	0.04501	0.03065	0.02878	0.03279		8.075	0.63474
13.085	-0.0022	0.000336634	-0.00173	-0.000515719	-0.000846973	-0.006	0.00189	-0.00452	-0.00158	-0.00129		13.085	-0.04866	-0.14587	-0.51261	-0.05777	-0.28869	-0.34661	-0.128	-0.08066	-0.06102	-0.05531		13.085	0.04646	0.146207	0.51088	0.0572543	0.287843	0.34061	0.12989	0.07614	0.05944	0.05402		38.09	0.04025	0.09344	0.22166	0.03067	0.13306	0.12421	0.04346	0.03098	0.0297	0.0312		8.09	0.6337
13.1	-7.41636e-05	0.000483312	0.00304	0.00114	-0.000514575	-0.00615	0.00413	-0.005	-0.00216	-0.000980671		13.1	-0.04868	-0.14588	-0.5126	-0.05778	-0.28869	-0.34663	-0.12801	-0.08066	-0.06102	-0.05531		13.1	0.0486058	0.146363	0.51564	0.05892	0.288175	0.34048	0.13214	0.07566	0.05886	0.0543293		38.105	0.03978	0.09347	0.22191	0.03082	0.13259	0.13664	0.0473	0.0312	0.03062	0.03102		8.105	0.62683
13.115	-0.00054715	0.00103	0.003	0.000487705	-0.00158	-0.02069	0.00507	-0.00417	-0.000833579	-0.000767086		13.115	-0.04871	-0.14589	-0.51258	-0.05779	-0.2887	-0.34664	-0.12802	-0.08066	-0.06102	-0.05531		13.115	0.0481629	0.14692	0.51558	0.0582777	0.28712	0.32595	0.13309	0.07649	0.0601864	0.0545429		38.12	0.04041	0.0929	0.22005	0.03017	0.13302	0.13967	0.04984	0.03052	0.03035	0.03113		8.12	0.63601
13.13	-0.00172	0.00118	0.00197	-0.000960583	-0.000749778	-0.01064	0.000505865	-0.00565	-0.00121	-0.00165		13.13	-0.04874	-0.14591	-0.51257	-0.0578	-0.2887	-0.34665	-0.12803	-0.08066	-0.06102	-0.05531		13.13	0.04702	0.14709	0.51454	0.0568394	0.28795	0.33601	0.128536	0.07501	0.05981	0.05366		38.135	0.04054	0.09353	0.22019	0.02882	0.13235	0.1276	0.04759	0.03074	0.03187	0.03314		8.135	0.63789
13.145	-0.00129	-0.000376654	0.000933331	0.000391129	-0.000717379	-0.01128	0.00434	-0.00313	-0.000589009	0.000260083		13.145	-0.04876	-0.14592	-0.51256	-0.05781	-0.2887	-0.34666	-0.12804	-0.08066	-0.06103	-0.05531		13.145	0.04747	0.145543	0.513493	0.0582011	0.287983	0.33538	0.13238	0.07753	0.060441	0.0555701		38.15	0.03986	0.09406	0.21824	0.03047	0.13248	0.13563	0.04183	0.03087	0.02969	0.03265		8.15	0.6281
13.16	-0.00066611	-0.000829976	0.0015	0.000542841	-0.00108	-0.00963	0.00148	-0.00301	-0.000866724	-0.00113		13.16	-0.04879	-0.14593	-0.51255	-0.05782	-0.28871	-0.34667	-0.12805	-0.08066	-0.06103	-0.05532		13.16	0.0481239	0.1451	0.51405	0.0583628	0.28763	0.33704	0.12953	0.07765	0.0601633	0.05419		38.165	0.03849	0.09249	0.21968	0.02832	0.13181	0.12306	0.04667	0.03129	0.03131	0.03226		8.165	0.60809
13.175	-0.000539097	-0.000383298	0.00306	0.000894553	-0.000652582	-0.01278	0.00102	-0.00429	-0.000244439	-0.000812747		13.175	-0.04882	-0.14594	-0.51254	-0.05784	-0.28871	-0.34669	-0.12807	-0.08066	-0.06103	-0.05532		13.175	0.0482809	0.145557	0.5156	0.0587346	0.288057	0.33391	0.12909	0.07637	0.0607856	0.0545073		38.18	0.03922	0.09332	0.21812	0.02947	0.13344	0.12319	0.03392	0.02931	0.02933	0.03298		8.18	0.61873
13.19	-0.00131	0.00106	0.00323	0.000846265	-0.000520184	-0.00112	-0.00504	-0.00216	-0.000322154	-0.0012		13.19	-0.04884	-0.14595	-0.51253	-0.05785	-0.28871	-0.3467	-0.12808	-0.08066	-0.06103	-0.05532		13.19	0.04753	0.14701	0.51576	0.0586963	0.28819	0.34558	0.12304	0.0785	0.0607078	0.05412		38.195	0.04045	0.09275	0.21907	0.03052	0.13157	0.12232	0.03746	0.03243	0.03016	0.03179		8.195	0.63667
13.205	0.000614929	0.00171	0.0028	0.000497977	-0.000687785	-0.01057	-9.9815e-05	-0.00294	0.0014	-0.00159		13.205	-0.04887	-0.14596	-0.51252	-0.05786	-0.28871	-0.34671	-0.12809	-0.08066	-0.06104	-0.05532		13.205	0.0494849	0.14767	0.51532	0.058358	0.288022	0.33614	0.12799	0.07772	0.06244	0.05373		38.21	0.04068	0.09318	0.22121	0.03136	0.1317	0.12985	0.0301	0.02936	0.02918	0.0318		8.21	0.64001
13.22	-0.000558057	0.000256736	0.000861708	0.000149689	0.000244613	-0.01091	0.000239049	-0.00432	-0.00118	-0.00277		13.22	-0.0489	-0.14598	-0.51251	-0.05787	-0.28872	-0.34672	-0.1281	-0.08066	-0.06104	-0.05532		13.22	0.0483419	0.146237	0.513372	0.0580197	0.288965	0.33581	0.128339	0.07634	0.05986	0.05255		38.225	0.03951	0.09361	0.22015	0.02951	0.13093	0.12608	0.04425	0.03138	0.031	0.03281		8.225	0.62292
13.235	-0.00103	-0.000896586	0.00323	0.0013	0.000677012	-0.00196	0.00528	-0.0029	-0.00116	-0.00196		13.235	-0.04892	-0.14599	-0.5125	-0.05788	-0.28872	-0.34674	-0.12811	-0.08066	-0.06104	-0.05532		13.235	0.04789	0.145093	0.51573	0.05918	0.289397	0.34478	0.13339	0.07776	0.05988	0.05336		38.24	0.03824	0.09274	0.2209	0.02876	0.13176	0.13721	0.04429	0.0334	0.02752	0.03272		8.24	0.60437
13.25	-0.000904031	-0.000149908	0.00169	0.000753113	-9.05894e-05	-0.00371	0.00512	-0.00288	6.69855e-05	-0.00284		13.25	-0.04895	-0.146	-0.51249	-0.05789	-0.28872	-0.34675	-0.12812	-0.08066	-0.06104	-0.05533		13.25	0.048046	0.14585	0.51418	0.0586431	0.288629	0.34304	0.13324	0.07778	0.061107	0.05249		38.255	0.03907	0.09287	0.21734	0.02871	0.13019	0.12824	0.04553	0.02772	0.02964	0.03254		8.255	0.61647
13.265	0.00102	-0.00060323	0.00256	0.0013	-0.00106	-0.00565	0.00436	-0.00285	-1.07295e-05	-0.00133		13.265	-0.04897	-0.14601	-0.51248	-0.0579	-0.28873	-0.34676	-0.12813	-0.08066	-0.06105	-0.05533		13.265	0.04999	0.145407	0.51504	0.0592	0.28767	0.34111	0.13249	0.07781	0.0610393	0.054		38.27	0.0389	0.09269	0.21938	0.02966	0.13062	0.13057	0.04088	0.03065	0.02947	0.03295		8.27	0.61398
13.28	0.00105	4.3448e-05	0.00132	0.00226	0.000174208	-0.0182	0.00479	-0.00343	-0.00199	-0.00112		13.28	-0.049	-0.14602	-0.51247	-0.05791	-0.28873	-0.34677	-0.12815	-0.08066	-0.06105	-0.05533		13.28	0.05005	0.146063	0.51379	0.06017	0.288904	0.32857	0.13294	0.07723	0.05906	0.05421		38.285	0.03863	0.09232	0.21753	0.02881	0.13155	0.1245	0.04552	0.03137	0.02929	0.03166		8.285	0.61002
13.295	-0.000722991	0.00149	0.000490085	0.000908248	-0.000693394	-0.00844	-0.000566631	-0.00371	0.00033384	-0.0019		13.295	-0.04903	-0.14603	-0.51245	-0.05792	-0.28873	-0.34678	-0.12816	-0.08066	-0.06105	-0.05533		13.295	0.048307	0.14752	0.51294	0.0588282	0.288037	0.33834	0.127593	0.07695	0.0613838	0.05343		38.3	0.04005	0.09275	0.21857	0.03006	0.13178	0.12013	0.04287	0.03029	0.02981	0.03117		8.3	0.63087
13.31	-9.59776e-05	0.000736804	0.00196	-0.00014004	-0.000860995	-0.00359	0.00637	-0.00559	-0.000743875	-0.00239		13.31	-0.04905	-0.14604	-0.51244	-0.05793	-0.28873	-0.3468	-0.12817	-0.08066	-0.06105	-0.05533		13.31	0.048954	0.146777	0.5144	0.05779	0.287869	0.34321	0.13454	0.07507	0.0603061	0.05294		38.315	0.03838	0.09288	0.21681	0.02791	0.12861	0.12326	0.04581	0.03231	0.02993	0.03238		8.315	0.60649
13.325	-0.000668964	-1.65179e-05	0.00142	-0.00199	-2.85968e-05	-0.00974	0.00341	-0.00466	-2.15896e-05	-0.00188		13.325	-0.04908	-0.14606	-0.51243	-0.05794	-0.28874	-0.34681	-0.12818	-0.08065	-0.06106	-0.05533		13.325	0.048411	0.146043	0.51385	0.05595	0.288711	0.33707	0.13159	0.07599	0.0610384	0.05345		38.33	0.03721	0.09271	0.21406	0.02876	0.13074	0.12639	0.04095	0.03064	0.02965	0.0312		8.33	0.5894
13.34	0.000458049	0.00023016	0.00279	-0.000236616	0.0013	0.00262	0.00715	-0.00224	0.0012	-0.00116		13.34	-0.04911	-0.14607	-0.51242	-0.05795	-0.28874	-0.34682	-0.12819	-0.08065	-0.06106	-0.05534		13.34	0.049568	0.1463	0.51521	0.0577134	0.29004	0.34944	0.13534	0.07841	0.06226	0.05418		38.345	0.03874	0.09214	0.217	0.02891	0.13147	0.12382	0.0433	0.03146	0.03017	0.03281		8.345	0.61171
13.355	-0.000614938	0.00178	-0.000447214	0.000715096	-0.0001638	-0.00823	0.00769	-0.00292	2.29804e-05	-0.00145		13.355	-0.04913	-0.14608	-0.51241	-0.05796	-0.28874	-0.34683	-0.1282	-0.08065	-0.06106	-0.05534		13.355	0.0485151	0.14786	0.511963	0.0586751	0.288576	0.3386	0.13589	0.07773	0.061083	0.05389		38.36	0.03867	0.09357	0.21615	0.02976	0.1319	0.12175	0.04344	0.03048	0.0289	0.03292		8.36	0.61067
13.37	0.000312075	-0.000576484	0.00272	0.000866808	-0.000131401	-0.01868	0.00393	-0.0034	-0.000454735	-0.00144		13.37	-0.04916	-0.14609	-0.5124	-0.05797	-0.28875	-0.34684	-0.12821	-0.08065	-0.06106	-0.05534		13.37	0.0494721	0.145514	0.51512	0.0588368	0.288619	0.32816	0.13214	0.07725	0.0606053	0.0539		38.375	0.0392	0.0921	0.21659	0.03021	0.12963	0.13348	0.04478	0.031	0.02922	0.03163		8.375	0.61839
13.385	-0.000760911	7.01942e-05	0.00278	-0.00088148	0.0012	-0.01632	0.00897	-0.00508	-0.00073245	-0.00102		13.385	-0.04919	-0.1461	-0.51239	-0.05798	-0.28875	-0.34686	-0.12823	-0.08065	-0.06106	-0.05534		13.385	0.0484291	0.14617	0.51517	0.0570985	0.28995	0.33054	0.1372	0.07557	0.0603276	0.05432		38.39	0.04233	0.09133	0.21563	0.02946	0.12986	0.12161	0.04563	0.03113	0.02914	0.03214		8.39	0.66405
13.4	-0.000633898	-0.000783128	0.00275	-0.000529768	0.000833396	-0.00987	0.00821	-0.00355	-0.00101	-0.000908974		13.4	-0.04921	-0.14611	-0.51238	-0.05799	-0.28875	-0.34687	-0.12824	-0.08065	-0.06107	-0.05534		13.4	0.0485761	0.145327	0.51513	0.0574602	0.289583	0.337	0.13645	0.0771	0.06006	0.054431		38.405	0.03956	0.09346	0.21298	0.02801	0.13119	0.12914	0.03767	0.02915	0.03156	0.03045		8.405	0.62361
13.415	-0.00101	-0.00174	0.00332	0.000121944	0.000765794	-0.01511	0.00594	-0.00273	-0.00018788	-0.000795389		13.415	-0.04924	-0.14612	-0.51237	-0.058	-0.28875	-0.34688	-0.12825	-0.08065	-0.06107	-0.05534		13.415	0.04823	0.14438	0.51569	0.0581219	0.289516	0.33177	0.13419	0.07792	0.0608821	0.0545446		38.42	0.03919	0.09169	0.21622	0.02926	0.13063	0.12597	0.03871	0.03117	0.02978	0.02957		8.42	0.61819
13.43	0.000120129	-8.97717e-05	0.00328	0.000973656	0.0016	-0.00106	0.00598	-0.00401	0.000634405	-0.00228		13.43	-0.04926	-0.14614	-0.51236	-0.05801	-0.28876	-0.34689	-0.12826	-0.08065	-0.06107	-0.05535		13.43	0.0493801	0.14605	0.51564	0.0589837	0.29036	0.34583	0.13424	0.07664	0.0617044	0.05307		38.435	0.03901	0.09112	0.21446	0.03071	0.13106	0.139	0.03946	0.0287	0.02831	0.03038		8.435	0.6157
13.445	0.000247142	-0.000643094	0.00315	0.000425368	-0.000469409	0.000193929	-0.00258	-0.00279	-0.00084331	-0.000768219		13.445	-0.04929	-0.14615	-0.51234	-0.05802	-0.28876	-0.3469	-0.12827	-0.08065	-0.06107	-0.05535		13.445	0.0495371	0.145507	0.51549	0.0584454	0.288291	0.347094	0.12569	0.07786	0.0602267	0.0545818		38.45	0.03794	0.09145	0.21371	0.03026	0.13029	0.12563	0.0442	0.03032	0.03083	0.02949		8.45	0.60006
13.46	0.000974155	0.000803584	0.00281	0.00077708	0.00076299	-0.00175	0.00176	-0.00377	-0.00142	-0.00165		13.46	-0.04932	-0.14616	-0.51233	-0.05803	-0.28876	-0.34692	-0.12828	-0.08065	-0.06108	-0.05535		13.46	0.0502942	0.146964	0.51514	0.0588071	0.289523	0.34517	0.13004	0.07688	0.05966	0.0537		38.465	0.03947	0.09267	0.21475	0.03111	0.12902	0.12435	0.04644	0.03214	0.02975	0.0299		8.465	0.62238
13.475	0.000501168	-0.00165	-0.000721811	0.00163	-0.000304611	-0.0026	0.0061	-0.00374	-0.0016	-0.00234		13.475	-0.04934	-0.14617	-0.51232	-0.05804	-0.28876	-0.34693	-0.12829	-0.08065	-0.06108	-0.05535		13.475	0.0498412	0.14452	0.511598	0.05967	0.288455	0.34433	0.13439	0.07691	0.05948	0.05301		38.48	0.0384	0.0925	0.21699	0.03026	0.12905	0.13058	0.04679	0.03006	0.02877	0.02871		8.48	0.60674
13.49	0.000228182	0.0013	0.00234	0.00198	-0.00107	0.00136	0.00324	-0.00482	-0.00128	-0.00113		13.49	-0.04937	-0.14618	-0.51231	-0.05805	-0.28877	-0.34694	-0.12831	-0.08065	-0.06108	-0.05535		13.49	0.0495982	0.14748	0.51465	0.06003	0.2877	0.3483	0.13155	0.07583	0.0598	0.05422		38.495	0.03803	0.09173	0.21554	0.03001	0.12898	0.13111	0.04283	0.03049	0.03019	0.03123		8.495	0.60133
13.505	0.000255195	0.000943619	-0.00059046	0.00123	0.000460186	-0.00899	0.00628	-0.0021	-0.00055417	-0.00251		13.505	-0.0494	-0.14619	-0.5123	-0.05806	-0.28877	-0.34695	-0.12832	-0.08065	-0.06108	-0.05535		13.505	0.0496552	0.147134	0.51171	0.05929	0.28923	0.33796	0.1346	0.07855	0.0605258	0.05284		38.51	0.03966	0.09156	0.21468	0.02896	0.12901	0.12734	0.04697	0.03001	0.02872	0.03194		8.51	0.6251
13.52	0.00168	0.000990297	0.00118	0.000983928	0.000692584	-0.00714	0.00732	-0.00438	-0.000131885	-0.0021		13.52	-0.04942	-0.1462	-0.51229	-0.05807	-0.28877	-0.34696	-0.12833	-0.08065	-0.06109	-0.05536		13.52	0.0511	0.14719	0.51347	0.0590539	0.289463	0.33982	0.13565	0.07627	0.0609581	0.05326		38.525	0.03759	0.09289	0.21752	0.02951	0.12714	0.12337	0.04432	0.03023	0.02994	0.02855		8.525	0.59487
13.535	0.00201	0.000936975	0.00254	0.00053564	0.00202	-0.00228	0.00186	-0.00375	-0.00101	-0.00469		13.535	-0.04945	-0.14621	-0.51228	-0.05808	-0.28878	-0.34697	-0.12834	-0.08065	-0.06109	-0.05536		13.535	0.05146	0.147147	0.51482	0.0586156	0.2908	0.34469	0.1302	0.0769	0.06008	0.05067		38.54	0.03882	0.09012	0.21487	0.02946	0.12887	0.1234	0.04166	0.02875	0.02946	0.03136		8.54	0.6128
13.55	0.00124	0.00268	0.00171	-0.00141	0.00216	-0.00293	0.00319	-0.00293	-0.000987315	-0.00197		13.55	-0.04947	-0.14623	-0.51227	-0.05809	-0.28878	-0.34699	-0.12835	-0.08065	-0.06109	-0.05536		13.55	0.05071	0.14891	0.51398	0.05668	0.29094	0.34406	0.13154	0.07772	0.0601027	0.05339		38.555	0.03795	0.09075	0.21431	0.02971	0.1289	0.12333	0.0401	0.03088	0.02918	0.03097		8.555	0.60009
13.565	0.00136	0.00333	0.00157	-0.000560937	0.00058978	0.00193	0.00293	-0.00311	-0.00016503	-0.00166		13.565	-0.0495	-0.14624	-0.51226	-0.0581	-0.28878	-0.347	-0.12836	-0.08065	-0.06109	-0.05536		13.565	0.05086	0.14957	0.51383	0.0575391	0.28937	0.34893	0.13129	0.07754	0.060925	0.0537		38.57	0.03897	0.09268	0.21205	0.02825	0.12893	0.12636	0.04055	0.0293	0.0296	0.03078		8.57	0.6151
13.58	0.000290261	0.000577009	0.00264	-0.000409225	0.000822178	0.000478898	0.00237	-0.00319	-0.000142745	-0.00205		13.58	-0.04953	-0.14625	-0.51224	-0.05811	-0.28878	-0.34701	-0.12837	-0.08065	-0.0611	-0.05536		13.58	0.0498203	0.146827	0.51488	0.0577008	0.289602	0.347489	0.13074	0.07746	0.0609573	0.05331		38.585	0.0389	0.09081	0.2139	0.0287	0.12806	0.12009	0.04119	0.03032	0.02932	0.0295		8.585	0.61406
13.595	0.000317275	0.000223687	0.0011	0.000142487	0.000154577	-6.72164e-05	0.00261	-0.00297	-0.00092046	-0.00233		13.595	-0.04955	-0.14626	-0.51223	-0.05812	-0.28879	-0.34702	-0.12839	-0.08065	-0.0611	-0.05536		13.595	0.0498673	0.146484	0.51333	0.0582625	0.288945	0.346953	0.131	0.07768	0.0601795	0.05303		38.6	0.03953	0.09124	0.21334	0.02865	0.12619	0.12912	0.04453	0.02954	0.03005	0.03031		8.6	0.62324
13.61	0.00134	0.000470365	-0.00173	-0.00131	0.000886975	0.000186669	0.00445	-0.00274	-0.0017	-0.000918786		13.61	-0.04958	-0.14627	-0.51222	-0.05813	-0.28879	-0.34703	-0.1284	-0.08065	-0.0611	-0.05537		13.61	0.05092	0.14674	0.51049	0.05682	0.289677	0.347217	0.13285	0.07791	0.0594	0.0544512		38.615	0.03766	0.09137	0.20928	0.0282	0.12542	0.11815	0.04258	0.03047	0.03047	0.03012		8.615	0.59593
13.625	0.00147	0.00122	0.00173	-0.00185	0.00212	-0.00196	0.00419	-0.00312	2.41101e-05	-0.000905201		13.625	-0.0496	-0.14628	-0.51221	-0.05814	-0.28879	-0.34704	-0.12841	-0.08065	-0.0611	-0.05537		13.625	0.05107	0.1475	0.51394	0.05629	0.29091	0.34508	0.1326	0.07753	0.0611241	0.0544648		38.63	0.03919	0.0911	0.21143	0.02885	0.12785	0.12598	0.04072	0.02959	0.02929	0.02973		8.63	0.61824
13.64	0.000198315	0.000763721	-0.0017	0.000597623	-0.00135	0.00059444	0.00723	-0.0034	-0.00135	-0.000591616		13.64	-0.04963	-0.14629	-0.5122	-0.05816	-0.28879	-0.34706	-0.12842	-0.08064	-0.0611	-0.05537		13.64	0.0498283	0.147054	0.5105	0.0587576	0.28744	0.347654	0.13565	0.07724	0.05975	0.0547784		38.645	0.03922	0.09222	0.20957	0.0284	0.12708	0.12551	0.04166	0.02831	0.02911	0.03054		8.645	0.61866
13.655	-0.000474672	-0.000189601	0.00197	0.00115	-0.00172	-0.00945	0.00387	-0.00318	-0.00033132	-0.00308		13.655	-0.04966	-0.1463	-0.51219	-0.05817	-0.2888	-0.34707	-0.12843	-0.08064	-0.06111	-0.05537		13.655	0.0491853	0.14611	0.51416	0.05932	0.28708	0.33762	0.1323	0.07746	0.0607787	0.05229		38.66	0.03835	0.09135	0.20841	0.02875	0.12691	0.13224	0.03911	0.02853	0.02893	0.03036		8.66	0.60594
13.67	-0.000247659	5.70769e-05	0.000531969	0.000201047	-0.000483431	-0.0105	0.0041	-0.00326	0.000590965	-0.00156		13.67	-0.04968	-0.14631	-0.51218	-0.05818	-0.2888	-0.34708	-0.12844	-0.08064	-0.06111	-0.05537		13.67	0.0494323	0.146367	0.512712	0.058381	0.288317	0.33658	0.13254	0.07738	0.061701	0.05381		38.675	0.04027	0.09038	0.21116	0.0286	0.12804	0.12217	0.04655	0.02976	0.02996	0.03037		8.675	0.63409
13.685	0.000879354	-0.000396245	0.0011	0.000852759	0.000148968	-0.00304	0.00124	-0.00403	-0.00018675	-0.00175		13.685	-0.04971	-0.14632	-0.51217	-0.05819	-0.2888	-0.34709	-0.12845	-0.08064	-0.06111	-0.05537		13.685	0.0505894	0.145924	0.51327	0.0590428	0.288949	0.34405	0.12969	0.07661	0.0609232	0.05362		38.69	0.0402	0.09021	0.2103	0.02895	0.12757	0.1281	0.04259	0.02808	0.02948	0.02958		8.69	0.63305
13.7	0.000806368	-0.000449567	0.000163319	0.000304471	-0.00102	0.00151	-1.73055e-05	-0.00321	0.000735535	-0.000837276		13.7	-0.04973	-0.14634	-0.51216	-0.0582	-0.28881	-0.3471	-0.12847	-0.08064	-0.06111	-0.05538		13.7	0.0505364	0.14589	0.512323	0.0585045	0.28779	0.34861	0.128453	0.07743	0.0618455	0.0545427		38.705	0.04053	0.09204	0.21174	0.028	0.1269	0.12922	0.04324	0.0289	0.0283	0.03009		8.705	0.63784
13.715	-0.000466619	0.000197111	0.00233	-0.000543817	-0.00129	-0.000236133	0.00442	-0.00399	-0.00074218	-0.00222		13.715	-0.04976	-0.14635	-0.51214	-0.05821	-0.28881	-0.34711	-0.12848	-0.08064	-0.06112	-0.05538		13.715	0.0492934	0.146547	0.51447	0.0576662	0.28752	0.346874	0.1329	0.07665	0.0603778	0.05316		38.72	0.03926	0.09207	0.21099	0.02925	0.12713	0.12345	0.04128	0.02832	0.03012	0.0306		8.72	0.61929
13.73	-0.00104	0.000343789	0.00099467	-9.21053e-05	-0.000653836	-0.00228	0.00596	-0.00377	0.00108	-0.00181		13.73	-0.04979	-0.14636	-0.51213	-0.05822	-0.28881	-0.34712	-0.12849	-0.08064	-0.06112	-0.05538		13.73	0.04875	0.146704	0.513125	0.0581279	0.288156	0.34484	0.13445	0.07687	0.0622	0.05357		38.735	0.03959	0.0913	0.21263	0.0296	0.12586	0.11828	0.02872	0.02975	0.02864	0.02981		8.735	0.62408
13.745	-0.000212593	-0.000509533	0.00116	-0.000240393	-0.000121438	-0.00233	0.0106	-0.00474	-0.00089761	-0.0018		13.745	-0.04981	-0.14637	-0.51212	-0.05823	-0.28881	-0.34714	-0.1285	-0.08064	-0.06112	-0.05538		13.745	0.0495974	0.14586	0.51328	0.0579896	0.288689	0.34481	0.1391	0.0759	0.0602224	0.05358		38.75	0.03842	0.08963	0.20688	0.02835	0.12569	0.11731	0.03937	0.02957	0.02916	0.03113		8.75	0.60699
13.76	-0.000685579	0.000537145	0.00103	0.000811319	0.000410961	-0.00707	0.00514	-0.00412	-7.5325e-05	-0.000282937		13.76	-0.04984	-0.14638	-0.51211	-0.05824	-0.28882	-0.34715	-0.12851	-0.08064	-0.06112	-0.05538		13.76	0.0491544	0.146917	0.51314	0.0590513	0.289231	0.34008	0.13365	0.07652	0.0610447	0.0550971		38.765	0.03895	0.08946	0.20682	0.0278	0.12542	0.13204	0.03561	0.02969	0.02909	0.03044		8.765	0.6147
13.775	0.000341434	0.000783823	0.000891696	0.000763031	-0.00176	-0.00602	0.00768	-0.0037	-5.30401e-05	-0.000469352		13.775	-0.04986	-0.14639	-0.5121	-0.05825	-0.28882	-0.34716	-0.12852	-0.08064	-0.06113	-0.05538		13.775	0.0502014	0.147174	0.512992	0.059013	0.28706	0.34114	0.1362	0.07694	0.061077	0.0549106		38.78	0.03858	0.08869	0.20336	0.02705	0.12455	0.12117	0.03965	0.03161	0.02891	0.03025		8.78	0.60928
13.79	6.84473e-05	-0.00107	-0.00234	0.000514743	-0.000624242	-0.00427	0.00812	-0.00258	-0.00193	-0.000855767		13.79	-0.04989	-0.1464	-0.51209	-0.05826	-0.28882	-0.34717	-0.12853	-0.08064	-0.06113	-0.05539		13.79	0.0499584	0.14533	0.50975	0.0587747	0.288196	0.3429	0.13665	0.07806	0.0592	0.0545342		38.795	0.0371	0.08961	0.20841	0.0286	0.12468	0.1312	0.0408	0.03034	0.02933	0.03036		8.795	0.58781
13.805	0.0012	0.000177179	-7.69533e-05	0.000166454	0.00101	-0.00641	0.00585	-0.00226	-0.00030847	-0.00164		13.805	-0.04992	-0.14641	-0.51208	-0.05827	-0.28882	-0.34718	-0.12855	-0.08064	-0.06113	-0.05539		13.805	0.05112	0.146587	0.512003	0.0584365	0.28983	0.34077	0.1344	0.07838	0.0608215	0.05375		38.81	0.03803	0.08974	0.21175	0.02955	0.12501	0.12143	0.04454	0.02996	0.02815	0.03067		8.81	0.60136
13.82	-0.000877526	0.000123857	0.000188722	-8.18336e-05	-0.00136	-0.00466	0.00629	-0.00433	0.000613815	-0.000828598		13.82	-0.04994	-0.14642	-0.51207	-0.05828	-0.28883	-0.34719	-0.12856	-0.08064	-0.06113	-0.05539		13.82	0.0490625	0.146544	0.512259	0.0581982	0.28747	0.34253	0.13485	0.07631	0.0617438	0.0545614		38.825	0.03856	0.08947	0.20829	0.02919	0.12484	0.11606	0.04258	0.02938	0.02817	0.03099		8.825	0.60908
13.835	-0.000550513	0.000670535	0.00175	0.000669878	-2.70467e-05	0.00179	0.00573	-0.00341	0.0003361	-0.00192		13.835	-0.04997	-0.14643	-0.51205	-0.05829	-0.28883	-0.3472	-0.12857	-0.08064	-0.06114	-0.05539		13.835	0.0494195	0.147101	0.5138	0.0589599	0.288803	0.34899	0.1343	0.07723	0.0614761	0.05347		38.84	0.03889	0.0892	0.21074	0.02704	0.12517	0.11519	0.04293	0.0298	0.0283	0.0297		8.84	0.61387
13.85	-0.00132	-0.000582787	-0.000479927	2.15903e-05	0.000305352	0.00135	0.00627	-0.00349	-0.000741615	-0.0019		13.85	-0.04999	-0.14644	-0.51204	-0.0583	-0.28883	-0.34721	-0.12858	-0.08064	-0.06114	-0.05539		13.85	0.04867	0.145857	0.51156	0.0583216	0.289135	0.34856	0.13485	0.07715	0.0603984	0.05349		38.855	0.03722	0.09003	0.20788	0.02859	0.1246	0.10252	0.03277	0.03113	0.02962	0.03181		8.855	0.58948
13.865	0.000703514	0.00146	0.00159	-0.000726698	-0.00046225	-0.0031	0.00631	-0.00397	-0.00142	-0.000787843		13.865	-0.05002	-0.14645	-0.51203	-0.05831	-0.28883	-0.34723	-0.12859	-0.08064	-0.06114	-0.05539		13.865	0.0507235	0.14791	0.51362	0.0575833	0.288368	0.34413	0.1349	0.07667	0.05972	0.0546022		38.87	0.03715	0.08966	0.21002	0.02894	0.12553	0.11005	0.04151	0.02835	0.02844	0.02992		8.87	0.58843
13.88	0.00123	0.000810569	0.00275	0.000325014	-0.00103	0.00186	0.00195	-0.00445	-0.000697045	-0.00127		13.88	-0.05004	-0.14646	-0.51202	-0.05832	-0.28884	-0.34724	-0.1286	-0.08064	-0.06114	-0.0554		13.88	0.05127	0.147271	0.51477	0.058645	0.28781	0.3491	0.13055	0.07619	0.060443	0.05413		38.885	0.03848	0.09099	0.20977	0.02729	0.12446	0.10877	0.03636	0.03077	0.02766	0.03053		8.885	0.60782
13.895	-0.00024246	0.00136	0.00202	-0.000723274	0.000102547	-0.00759	0.00329	-0.00322	-0.00137	-0.00136		13.895	-0.05007	-0.14647	-0.51201	-0.05833	-0.28884	-0.34725	-0.12861	-0.08064	-0.06114	-0.0554		13.895	0.0498275	0.14783	0.51403	0.0576067	0.288943	0.33966	0.1319	0.07742	0.05977	0.05404		38.9	0.0378	0.09042	0.20381	0.02834	0.12369	0.1171	0.0407	0.02959	0.02938	0.03124		8.9	0.59802
13.91	8.45535e-05	0.0015	0.00208	-0.000671562	0.000334946	-0.01114	0.01093	-0.0035	0.000647525	-0.000647088		13.91	-0.0501	-0.14648	-0.512	-0.05834	-0.28884	-0.34726	-0.12863	-0.08064	-0.06115	-0.0554		13.91	0.0501846	0.14798	0.51408	0.0576684	0.289175	0.33612	0.13956	0.07714	0.0617975	0.0547529		38.915	0.03873	0.09015	0.20635	0.02699	0.12442	0.11633	0.04444	0.03302	0.0285	0.02966		8.915	0.61157
13.925	0.000411567	-4.93965e-05	0.00205	0.00178	0.000467344	-0.00118	0.00967	-0.00268	6.98098e-05	-0.00183		13.925	-0.05012	-0.14649	-0.51199	-0.05835	-0.28884	-0.34727	-0.12864	-0.08064	-0.06115	-0.0554		13.925	0.0505316	0.146441	0.51404	0.06013	0.289307	0.34609	0.13831	0.07796	0.0612198	0.05357		38.93	0.03926	0.09068	0.2031	0.02784	0.12475	0.12716	0.04569	0.03194	0.02683	0.03037		8.93	0.61929
13.94	0.00154	0.000997282	0.00101	-0.000468138	-0.000200257	-0.00873	0.0079	-0.00366	-0.000907905	-0.00162		13.94	-0.05015	-0.14651	-0.51198	-0.05836	-0.28885	-0.34728	-0.12865	-0.08064	-0.06115	-0.0554		13.94	0.05169	0.147507	0.51299	0.0578919	0.28865	0.33855	0.13655	0.07698	0.0602421	0.05378		38.945	0.03829	0.0907	0.20724	0.02709	0.12378	0.11739	0.03733	0.02956	0.02565	0.02998		8.945	0.60511
13.955	-3.44066e-05	0.00014396	0.00298	0.000183574	0.00243	-0.01697	0.00634	-0.00193	-0.00119	-0.00141		13.955	-0.05017	-0.14652	-0.51196	-0.05837	-0.28885	-0.34729	-0.12866	-0.08064	-0.06115	-0.0554		13.955	0.0501356	0.146664	0.51494	0.0585536	0.29128	0.33032	0.135	0.07871	0.05996	0.05399		38.96	0.03692	0.08973	0.20908	0.02744	0.12391	0.11272	0.04107	0.02938	0.02587	0.02969		8.96	0.58509
13.97	0.000592607	0.000690638	0.00375	-0.000964714	0.00046454	0.00448	0.00818	-0.00331	-0.00146	-0.00149		13.97	-0.0502	-0.14653	-0.51195	-0.05838	-0.28885	-0.3473	-0.12867	-0.08064	-0.06116	-0.05541		13.97	0.0507926	0.147221	0.5157	0.0574153	0.289315	0.35178	0.13685	0.07733	0.0597	0.05392		38.975	0.03855	0.08876	0.20823	0.02929	0.12294	0.11035	0.03992	0.02821	0.02669	0.0292		8.975	0.60886
13.985	0.00051962	0.000237316	0.00281	0.00129	0.000596939	-0.00367	0.00172	-0.00359	-0.00174	2.0836e-05		13.985	-0.05022	-0.14654	-0.51194	-0.05839	-0.28886	-0.34731	-0.12868	-0.08064	-0.06116	-0.05541		13.985	0.0507396	0.146777	0.51475	0.05968	0.289457	0.34364	0.1304	0.07705	0.05942	0.0554308		38.99	0.03897	0.08899	0.20937	0.02784	0.12317	0.11698	0.03356	0.02913	0.02581	0.02992		8.99	0.61511
14	0.00145	0.00168	0.00378	-0.00026129	-0.00147	-0.00311	0.00156	-0.00147	-0.000218765	-0.000765579		14	-0.05025	-0.14655	-0.51193	-0.0584	-0.28886	-0.34733	-0.12869	-0.08064	-0.06116	-0.05541		14	0.0517	0.14823	0.51571	0.0581387	0.28739	0.34422	0.13025	0.07917	0.0609412	0.0546444		39.005	0.0386	0.09022	0.20591	0.02749	0.122	0.11311	0.0373	0.02865	0.02644	0.03243		9.005	0.60969
14.015	-2.63535e-05	3.06717e-05	0.00104	-0.000509578	-0.000538264	0.00194	-0.001	-0.00325	-0.0012	-0.00175		14.015	-0.05028	-0.14656	-0.51192	-0.05841	-0.28886	-0.34734	-0.12871	-0.08064	-0.06116	-0.05541		14.015	0.0502536	0.146591	0.51296	0.0579004	0.288322	0.34928	0.12771	0.07739	0.05996	0.05366		39.02	0.03883	0.08935	0.20806	0.02754	0.12393	0.10833	0.04665	0.02737	0.02796	0.02904		9.02	0.61302
14.03	0.002	0.00198	0.00281	0.000842134	0.000794134	-0.000404538	0.00404	-0.00332	0.000525805	0.000161591		14.03	-0.0503	-0.14657	-0.51191	-0.05842	-0.28886	-0.34735	-0.12872	-0.08063	-0.06117	-0.05541		14.03	0.0523	0.14855	0.51472	0.0592621	0.289654	0.346945	0.13276	0.07731	0.0616958	0.0555716		39.035	0.03786	0.08898	0.2081	0.02699	0.12506	0.11126	0.03889	0.0272	0.02768	0.02735		9.035	0.59884
14.045	0.000827673	0.00122	0.00237	0.00119	0.00173	-0.00675	0.00628	-0.0028	-0.00055191	-0.00112		14.045	-0.05033	-0.14658	-0.5119	-0.05843	-0.28887	-0.34736	-0.12873	-0.08063	-0.06117	-0.05541		14.045	0.0511577	0.1478	0.51427	0.05962	0.2906	0.34061	0.13501	0.07783	0.0606181	0.05429		39.05	0.03699	0.08641	0.20674	0.02733	0.12159	0.10949	0.04113	0.02822	0.0272	0.02896		9.05	0.58612
14.06	0.00145	-0.000329294	0.00174	0.000245557	0.000658931	-0.0017	0.00342	-0.00428	-0.00153	-0.00041124		14.06	-0.05035	-0.14659	-0.51188	-0.05844	-0.28887	-0.34737	-0.12874	-0.08063	-0.06117	-0.05542		14.06	0.0518	0.146261	0.51362	0.0586856	0.289529	0.34567	0.13216	0.07635	0.05964	0.0550088		39.065	0.03922	0.08923	0.20449	0.02798	0.12152	0.11122	0.04107	0.02914	0.02622	0.02887		9.065	0.61865
14.075	0.00118	0.00122	0.00381	-0.000302731	0.00199	-0.00474	0.00815	-0.00496	0.00069266	-0.000797655		14.075	-0.05038	-0.1466	-0.51187	-0.05845	-0.28887	-0.34738	-0.12875	-0.08063	-0.06117	-0.05542		14.075	0.05156	0.14782	0.51568	0.0581473	0.29086	0.34264	0.1369	0.07567	0.0618627	0.0546223		39.08	0.03675	0.08686	0.20493	0.02633	0.12235	0.11555	0.03962	0.02786	0.02784	0.02999		9.08	0.58257
14.09	-0.000891287	0.000564062	0.00347	0.00105	0.00212	0.00301	0.00489	-0.00404	-0.000985055	-0.00378		14.09	-0.0504	-0.14661	-0.51186	-0.05846	-0.28887	-0.34739	-0.12876	-0.08063	-0.06117	-0.05542		14.09	0.0495087	0.147174	0.51533	0.05951	0.29099	0.3504	0.13365	0.07659	0.0601849	0.05164		39.095	0.03757	0.08659	0.20727	0.02748	0.12358	0.12378	0.03916	0.02838	0.02797	0.0292		9.095	0.59466
14.105	-0.00116	-0.00109	0.00494	0.0011	0.00126	0.00156	-0.00046798	-0.00311	-0.00116	-0.00137		14.105	-0.05043	-0.14662	-0.51185	-0.05847	-0.28888	-0.3474	-0.12877	-0.08063	-0.06118	-0.05542		14.105	0.04927	0.14553	0.51679	0.05957	0.29014	0.34896	0.128302	0.07752	0.06002	0.05405		39.11	0.038	0.08812	0.20742	0.02833	0.12241	0.11231	0.0372	0.02951	0.02639	0.03011		9.11	0.60092
14.12	-0.00104	5.7418e-05	0.0041	0.000252405	0.00189	0.00102	0.00307	-0.00209	-4.04854e-05	-0.00236		14.12	-0.05045	-0.14663	-0.51184	-0.05848	-0.28888	-0.34741	-0.12879	-0.08063	-0.06118	-0.05542		14.12	0.04941	0.146687	0.51594	0.0587324	0.29077	0.34843	0.13186	0.07854	0.0611395	0.05306		39.125	0.03853	0.08855	0.20796	0.02648	0.12014	0.11714	0.03125	0.02823	0.02751	0.03012		9.125	0.60863
14.135	0.00109	-0.000995904	0.00417	0.0013	0.00142	0.00177	0.000109748	-0.00137	-0.0002182	-0.00164		14.135	-0.05048	-0.14664	-0.51183	-0.05849	-0.28888	-0.34742	-0.1288	-0.08063	-0.06118	-0.05542		14.135	0.05157	0.145644	0.516	0.05979	0.2903	0.34919	0.12891	0.07926	0.0609618	0.05378		39.14	0.03866	0.08808	0.2069	0.02813	0.12267	0.11186	0.04309	0.02975	0.02713	0.03033		9.14	0.6105
14.15	0.00112	-0.000249226	0.00303	-0.000644171	0.000153322	0.00133	0.00635	-0.00225	0.000104085	-0.00143		14.15	-0.0505	-0.14665	-0.51182	-0.0585	-0.28888	-0.34743	-0.12881	-0.08063	-0.06118	-0.05542		14.15	0.05162	0.146401	0.51485	0.0578558	0.289033	0.34876	0.13516	0.07838	0.0612841	0.05399		39.155	0.03789	0.08831	0.20265	0.02778	0.1204	0.11399	0.03373	0.02857	0.02715	0.03085		9.155	0.59924
14.165	-0.000256221	-0.000602548	0.0041	0.000307541	0.00269	-0.00272	0.00539	-0.00232	-0.00097363	-0.000516146		14.165	-0.05053	-0.14666	-0.5118	-0.05851	-0.28889	-0.34745	-0.12882	-0.08063	-0.06119	-0.05543		14.165	0.0502738	0.146057	0.5159	0.0588175	0.29158	0.34473	0.13421	0.07831	0.0602164	0.0549139		39.17	0.03742	0.08804	0.20249	0.02633	0.12063	0.10992	0.03248	0.0275	0.02628	0.03136		9.17	0.59235
14.18	0.000370793	0.00024413	0.00346	5.9253e-05	0.000618119	-0.00147	0.00643	-0.003	-0.00145	-0.0016		14.18	-0.05056	-0.14667	-0.51179	-0.05852	-0.28889	-0.34746	-0.12883	-0.08063	-0.06119	-0.05543		14.18	0.0509308	0.146914	0.51525	0.0585793	0.289508	0.34599	0.13526	0.07763	0.05974	0.05383		39.185	0.03684	0.08917	0.20543	0.02688	0.12166	0.10495	0.03502	0.02832	0.0277	0.03037		9.185	0.58401
14.195	0.000297806	0.000690808	0.00113	-8.90351e-05	0.000750518	-0.00961	0.00907	-0.00198	0.000370939	0.000311024		14.195	-0.05058	-0.14668	-0.51178	-0.05853	-0.28889	-0.34747	-0.12884	-0.08063	-0.06119	-0.05543		14.195	0.0508778	0.147371	0.51291	0.058441	0.289641	0.33786	0.13791	0.07865	0.0615609	0.055741		39.2	0.03687	0.08899	0.20408	0.02583	0.12089	0.10968	0.04376	0.02894	0.02802	0.03078		9.2	0.58442
14.21	0.000124819	0.00134	0.0019	-0.000537323	0.00208	0.00484	0.0056	-0.00266	-0.000606776	-0.00378		14.21	-0.05061	-0.14669	-0.51177	-0.05854	-0.28889	-0.34748	-0.12885	-0.08063	-0.06119	-0.05543		14.21	0.0507348	0.14803	0.51367	0.0580027	0.29097	0.35232	0.13445	0.07797	0.0605832	0.05165		39.215	0.0365	0.08792	0.19972	0.02498	0.11952	0.10951	0.04631	0.02876	0.02694	0.02999		9.215	0.579
14.225	0.000451832	0.000384164	0.00236	-0.000685611	0.000715315	0.0121	0.00554	-0.00254	0.000715509	-0.00206		14.225	-0.05063	-0.1467	-0.51176	-0.05855	-0.2889	-0.34749	-0.12887	-0.08063	-0.0612	-0.05543		14.225	0.0510818	0.147084	0.51412	0.0578644	0.289615	0.35959	0.13441	0.07809	0.0619155	0.05337		39.23	0.03783	0.08755	0.20246	0.02783	0.12165	0.11394	0.03695	0.02759	0.02696	0.0288		9.23	0.59839
14.24	0.000578846	0.000330842	0.00423	-0.000633899	0.000147714	0.00435	0.00138	-0.00231	-0.000462206	-0.00245		14.24	-0.05066	-0.14671	-0.51175	-0.05856	-0.2889	-0.3475	-0.12888	-0.08063	-0.0612	-0.05543		14.24	0.0512388	0.147041	0.51598	0.0579261	0.289048	0.35185	0.13026	0.07832	0.0607378	0.05298		39.245	0.03666	0.08938	0.20301	0.02617	0.11978	0.10906	0.03079	0.02831	0.02678	0.03062		9.245	0.58129
14.255	-0.000294141	0.00027752	0.00449	0.000117813	0.000580112	-9.62562e-05	0.00542	-0.00309	0.000460079	-0.000234636		14.255	-0.05068	-0.14672	-0.51174	-0.05857	-0.2889	-0.34751	-0.12889	-0.08063	-0.0612	-0.05544		14.255	0.0503859	0.146998	0.51623	0.0586878	0.28948	0.347414	0.13431	0.07754	0.0616601	0.0552054		39.26	0.03729	0.08751	0.20095	0.02592	0.12051	0.11269	0.03623	0.02733	0.02791	0.02933		9.26	0.59045
14.27	-0.000367128	0.000424198	0.00456	0.000369525	-8.74893e-05	-0.00884	-0.00264	-0.00207	-0.000817636	-0.000921052		14.27	-0.05071	-0.14673	-0.51172	-0.05858	-0.2889	-0.34752	-0.1289	-0.08063	-0.0612	-0.05544		14.27	0.0503429	0.147154	0.51628	0.0589495	0.288813	0.33868	0.12626	0.07856	0.0603824	0.0545189		39.275	0.03721	0.08824	0.20269	0.02697	0.12064	0.09972	0.04008	0.02685	0.02573	0.02974		9.275	0.58941
14.285	0.00246	0.00127	0.00652	0.000421237	-0.000555091	-0.00349	0.0026	-0.00395	0.000604649	-0.00121		14.285	-0.05073	-0.14674	-0.51171	-0.05859	-0.28891	-0.34753	-0.12891	-0.08063	-0.0612	-0.05544		14.285	0.05319	0.14801	0.51823	0.0590112	0.288355	0.34404	0.13151	0.07668	0.0618046	0.05423		39.29	0.03764	0.08817	0.19983	0.02622	0.12037	0.10755	0.03092	0.02708	0.02625	0.03035		9.29	0.59566
14.3	-0.000713101	-8.24456e-05	0.00419	0.000472949	0.00228	-0.00503	-0.00246	-0.00433	-0.00107	-0.00179		14.3	-0.05076	-0.14675	-0.5117	-0.0586	-0.28891	-0.34754	-0.12892	-0.08063	-0.06121	-0.05544		14.3	0.0500469	0.146668	0.51589	0.0590729	0.29119	0.34251	0.12646	0.0763	0.06014	0.05365		39.305	0.03757	0.08739	0.20198	0.02717	0.1208	0.11158	0.02856	0.0274	0.02697	0.03056		9.305	0.59461
14.315	-0.00119	0.000864232	0.00356	0.00092466	0.000109706	-0.00158	0.00238	-0.0047	0.000349219	0.000619703		14.315	-0.05078	-0.14676	-0.51169	-0.05861	-0.28891	-0.34755	-0.12893	-0.08063	-0.06121	-0.05544		14.315	0.04959	0.147624	0.51525	0.0595347	0.28902	0.34597	0.13131	0.07593	0.0615592	0.0560597		39.32	0.0368	0.08832	0.20162	0.02722	0.12104	0.11951	0.03481	0.02792	0.02579	0.03017		9.32	0.58335
14.33	-0.000759075	0.00101	0.00492	-0.00122	0.00184	7.31711e-05	0.00751	-0.00348	0.000571504	-0.000966712		14.33	-0.05081	-0.14677	-0.51168	-0.05862	-0.28891	-0.34756	-0.12894	-0.08063	-0.06121	-0.05544		14.33	0.0500509	0.14778	0.5166	0.0574	0.29075	0.347633	0.13645	0.07715	0.0617815	0.0544733		39.335	0.03693	0.08745	0.20046	0.02557	0.12007	0.11023	0.03815	0.02774	0.02681	0.03029		9.335	0.58522
14.345	-0.000232061	0.000357588	0.00369	0.00123	0.000974503	0.00493	0.00915	-0.00196	9.37893e-05	-0.000853127		14.345	-0.05083	-0.14678	-0.51167	-0.05863	-0.28892	-0.34757	-0.12896	-0.08063	-0.06121	-0.05545		14.345	0.0505979	0.147138	0.51536	0.05986	0.289895	0.3525	0.13811	0.07867	0.0613038	0.0545969		39.35	0.03665	0.08838	0.20361	0.02652	0.1206	0.10996	0.03749	0.02587	0.02644	0.0299		9.35	0.58125
14.36	0.00159	-9.57335e-05	0.00445	0.000279796	-9.30981e-05	-0.00442	0.00779	-0.00304	0.000116074	6.04576e-05		14.36	-0.05086	-0.14679	-0.51165	-0.05864	-0.28892	-0.34758	-0.12897	-0.08063	-0.06122	-0.05545		14.36	0.05245	0.146694	0.5161	0.0589198	0.288827	0.34316	0.13676	0.07759	0.0613361	0.0555105		39.365	0.03678	0.08701	0.20265	0.02767	0.11913	0.10579	0.03974	0.02569	0.02686	0.02981		9.365	0.58312
14.375	0.00142	0.00115	0.00402	0.00113	0.00104	0.000234827	0.00663	-0.00331	0.000538359	-0.00173		14.375	-0.05088	-0.1468	-0.51164	-0.05864	-0.28892	-0.34759	-0.12898	-0.08063	-0.06122	-0.05545		14.375	0.0523	0.14795	0.51566	0.05977	0.28996	0.347825	0.13561	0.07732	0.0617584	0.05372		39.38	0.03651	0.08744	0.20309	0.02592	0.11936	0.10822	0.03458	0.02631	0.02718	0.02952		9.38	0.57915
14.39	0.000448978	0.000497623	0.00438	0.00098322	-0.000328301	-0.00241	0.00967	-0.00309	6.06442e-05	-0.00111		14.39	-0.05091	-0.14681	-0.51163	-0.05865	-0.28892	-0.3476	-0.12899	-0.08063	-0.06122	-0.05545		14.39	0.051359	0.147308	0.51601	0.0596332	0.288592	0.34519	0.13866	0.07754	0.0612806	0.05434		39.395	0.03584	0.08707	0.20384	0.02517	0.11829	0.10655	0.04142	0.02703	0.0259	0.02953		9.395	0.56935
14.405	0.000675992	0.000644301	0.00275	0.000234932	0.0012	0.000942598	0.00561	-0.00277	-0.000317071	-0.000898788		14.405	-0.05093	-0.14682	-0.51162	-0.05866	-0.28893	-0.34761	-0.129	-0.08063	-0.06122	-0.05545		14.405	0.051606	0.147464	0.51437	0.0588949	0.29013	0.348553	0.13461	0.07786	0.0609029	0.0545512		39.41	0.03697	0.0872	0.20268	0.02671	0.11982	0.09998	0.03606	0.02616	0.02662	0.02934		9.41	0.58581
14.42	0.000303005	-0.000109021	0.00422	0.000386644	0.000636496	-0.002	0.00205	-0.00465	-0.000494786	-0.000885203		14.42	-0.05096	-0.14683	-0.51161	-0.05867	-0.28893	-0.34762	-0.12901	-0.08063	-0.06123	-0.05545		14.42	0.051263	0.146721	0.51583	0.0590566	0.289566	0.34562	0.13106	0.07598	0.0607352	0.0545648		39.425	0.0352	0.08552	0.20462	0.02646	0.11955	0.1094	0.03731	0.02638	0.02724	0.02836		9.425	0.55996
14.435	-0.000969982	0.00174	0.00398	-0.000661644	-0.000431105	-0.00475	0.00449	-0.00213	-0.000572501	0.000528382		14.435	-0.05098	-0.14684	-0.5116	-0.05868	-0.28893	-0.34763	-0.12902	-0.08063	-0.06123	-0.05545		14.435	0.05001	0.14858	0.51558	0.0580184	0.288499	0.34288	0.13351	0.0785	0.0606575	0.0559784		39.44	0.03622	0.08665	0.20357	0.02951	0.11988	0.11273	0.03835	0.0268	0.02537	0.02957		9.44	0.57496
14.45	0.000857032	0.000484335	0.00355	-0.000209932	0.000601293	-0.000495745	0.00453	-0.0025	-0.000850216	-5.80332e-05		14.45	-0.05101	-0.14685	-0.51158	-0.05869	-0.28893	-0.34764	-0.12904	-0.08063	-0.06123	-0.05546		14.45	0.051867	0.147334	0.51513	0.0584801	0.289531	0.347144	0.13357	0.07813	0.0603798	0.055402		39.455	0.03755	0.08708	0.20501	0.02976	0.11801	0.11136	0.03429	0.02632	0.02649	0.02918		9.455	0.59434
14.465	0.00118	-0.000168987	0.00201	4.17799e-05	0.00153	-0.00974	0.00506	-0.00208	-0.000527931	-0.000644448		14.465	-0.05103	-0.14685	-0.51157	-0.0587	-0.28894	-0.34766	-0.12905	-0.08063	-0.06123	-0.05546		14.465	0.05221	0.146681	0.51358	0.0587418	0.29047	0.33792	0.13411	0.07855	0.0607021	0.0548156		39.47	0.03638	0.08661	0.20075	0.02701	0.11834	0.10909	0.04124	0.02335	0.02451	0.02829		9.47	0.57724
14.48	0.000111058	-0.00162	0.00608	0.000393492	0.00227	0.00101	0.0104	-0.00276	-0.00231	-0.000330863		14.48	-0.05106	-0.14686	-0.51156	-0.05871	-0.28894	-0.34767	-0.12906	-0.08063	-0.06123	-0.05546		14.48	0.0511711	0.14524	0.51764	0.0591035	0.29121	0.34868	0.13946	0.07787	0.05892	0.0551291		39.485	0.03691	0.08674	0.2015	0.02686	0.11777	0.11342	0.04418	0.02677	0.02603	0.0313		9.485	0.58495
14.495	-0.000461929	0.000324369	0.00204	4.52037e-05	0.0022	-0.00613	0.00524	-0.00274	-0.000783361	-0.00122		14.495	-0.05108	-0.14687	-0.51155	-0.05872	-0.28894	-0.34768	-0.12907	-0.08063	-0.06124	-0.05546		14.495	0.0506181	0.147194	0.51359	0.0587652	0.29114	0.34155	0.13431	0.07789	0.0604566	0.05424		39.5	0.03844	0.08617	0.19574	0.02861	0.117	0.10685	0.03842	0.02659	0.02555	0.02751		9.5	0.60725
14.51	0.00197	-2.89531e-05	0.00321	0.0015	0.000530887	0.00532	0.00918	-0.00112	-0.00106	0.000996306		14.51	-0.05111	-0.14688	-0.51154	-0.05873	-0.28894	-0.34769	-0.12908	-0.08063	-0.06124	-0.05546		14.51	0.05308	0.146851	0.51475	0.06023	0.289471	0.35301	0.13826	0.07951	0.06018	0.0564563		39.515	0.03856	0.0887	0.20188	0.02596	0.11713	0.10767	0.03886	0.02561	0.02648	0.02893		9.515	0.60912
14.525	0.00159	0.000117725	0.00358	0.000848628	0.000763286	-0.000626318	0.00672	-0.00339	-0.00104	-0.00139		14.525	-0.05113	-0.14689	-0.51153	-0.05874	-0.28895	-0.3477	-0.12909	-0.08063	-0.06124	-0.05546		14.525	0.05272	0.147008	0.51511	0.0595886	0.289713	0.347074	0.13581	0.07724	0.0602	0.05407		39.53	0.03799	0.08602	0.20133	0.02621	0.11756	0.1104	0.03901	0.02613	0.0273	0.03044		9.53	0.60077
14.54	0.00132	0.000164403	0.00564	0.00060034	0.000995684	0.00673	0.00506	-0.00267	0.000383494	-0.000676524		14.54	-0.05116	-0.1469	-0.51151	-0.05875	-0.28895	-0.34771	-0.1291	-0.08063	-0.06124	-0.05547		14.54	0.05248	0.147064	0.51715	0.0593503	0.289946	0.35444	0.13416	0.07796	0.0616235	0.0547935		39.545	0.03822	0.08675	0.20187	0.02586	0.11719	0.10663	0.03715	0.02536	0.02572	0.02855		9.545	0.6041
14.555	0.00215	0.000611081	0.00371	0.000552051	0.000828083	-0.00302	0.0023	-0.00175	-0.00179	-0.00296		14.555	-0.05118	-0.14691	-0.5115	-0.05876	-0.28895	-0.34772	-0.12912	-0.08063	-0.06125	-0.05547		14.555	0.05333	0.147521	0.51521	0.0593121	0.289778	0.3447	0.13142	0.07888	0.05946	0.05251		39.56	0.03735	0.08508	0.19971	0.02661	0.11642	0.11616	0.03609	0.02478	0.02624	0.02966		9.56	0.59138
14.57	0.000373138	0.000357759	0.00237	0.000803763	0.000560481	-0.00536	0.000436802	-0.00293	-0.00147	-0.00165		14.57	-0.05121	-0.14692	-0.51149	-0.05877	-0.28895	-0.34773	-0.12913	-0.08063	-0.06125	-0.05547		14.57	0.0515831	0.147278	0.51386	0.0595738	0.28951	0.34237	0.129567	0.0777	0.05978	0.05382		39.575	0.03838	0.08571	0.20116	0.02675	0.11645	0.11869	0.04424	0.0265	0.02586	0.02947		9.575	0.60638
14.585	0.002	0.000604437	0.00384	0.00186	0.00129	-0.00621	0.00268	-0.0034	-0.000449651	-0.000235769		14.585	-0.05123	-0.14693	-0.51148	-0.05878	-0.28896	-0.34774	-0.12914	-0.08062	-0.06125	-0.05547		14.585	0.05323	0.147534	0.51532	0.06064	0.29025	0.34153	0.13182	0.07722	0.0608003	0.0552342		39.59	0.0379	0.08624	0.2005	0.0262	0.11658	0.10921	0.04358	0.02592	0.02538	0.02869		9.59	0.59949
14.6	0.000927164	0.000151115	0.0031	0.00101	0.00133	-0.00616	0.00771	-0.00318	-0.00113	-0.000622184		14.6	-0.05126	-0.14694	-0.51147	-0.05879	-0.28896	-0.34775	-0.12915	-0.08062	-0.06125	-0.05547		14.6	0.0521872	0.147091	0.51457	0.0598	0.29029	0.34159	0.13686	0.07744	0.06012	0.0548478		39.605	0.03793	0.08487	0.20074	0.02665	0.11841	0.11094	0.03942	0.02695	0.02581	0.0301		9.605	0.5999
14.615	0.000654178	0.000297793	0.00287	0.00216	0.00146	-0.000103005	0.00515	-0.00306	-0.00111	-0.00111		14.615	-0.05128	-0.14695	-0.51146	-0.0588	-0.28896	-0.34776	-0.12916	-0.08062	-0.06125	-0.05547		14.615	0.0519342	0.147248	0.51433	0.06096	0.29042	0.347657	0.13431	0.07756	0.06014	0.05436		39.62	0.03636	0.0855	0.19879	0.0271	0.11804	0.11077	0.04006	0.02467	0.02303	0.02651		9.62	0.57696
14.63	-0.000518809	0.00134	0.00304	0.00121	0.000690075	-0.01675	0.00229	-0.00314	1.7204e-05	-0.000495015		14.63	-0.05131	-0.14696	-0.51144	-0.05881	-0.28896	-0.34777	-0.12917	-0.08062	-0.06126	-0.05547		14.63	0.0507912	0.1483	0.51448	0.06002	0.28965	0.33102	0.13146	0.07748	0.0612772	0.054975		39.635	0.03589	0.08572	0.19683	0.02635	0.11847	0.1126	0.03931	0.02639	0.02545	0.03002		9.635	0.57007
14.645	0.00161	0.000991149	0.0018	0.000962323	0.00152	-0.002	0.00983	-0.00232	-0.000460511	0.00051857		14.645	-0.05133	-0.14697	-0.51143	-0.05882	-0.28897	-0.34778	-0.12918	-0.08062	-0.06126	-0.05548		14.645	0.05294	0.147961	0.51323	0.0597823	0.29049	0.34578	0.13901	0.0783	0.0607995	0.0559986		39.65	0.03412	0.08485	0.20117	0.026	0.1173	0.10583	0.04375	0.02591	0.02547	0.02903		9.65	0.54421
14.66	0.00244	-0.000162173	0.00287	0.00251	0.00135	0.00496	0.00487	-0.00249	0.000961774	-0.000767845		14.66	-0.05136	-0.14698	-0.51142	-0.05883	-0.28897	-0.34779	-0.1292	-0.08062	-0.06126	-0.05548		14.66	0.0538	0.146818	0.51429	0.06134	0.29032	0.35275	0.13407	0.07813	0.0622218	0.0547122		39.665	0.03914	0.08428	0.20131	0.02695	0.11673	0.10805	0.04029	0.02624	0.02559	0.02714		9.665	0.61759
14.675	0.00206	0.000584505	0.00453	0.000765747	0.00169	-0.000787463	0.00551	-0.000771666	-0.000215941	-0.00185		14.675	-0.05138	-0.14699	-0.51141	-0.05884	-0.28897	-0.3478	-0.12921	-0.08062	-0.06126	-0.05548		14.675	0.05344	0.147575	0.51594	0.0596057	0.29066	0.347013	0.13472	0.0798483	0.0610441	0.05363		39.68	0.03757	0.08521	0.19836	0.0262	0.11536	0.11578	0.04144	0.02656	0.02471	0.02846		9.68	0.59465
14.69	0.00159	0.00253	0.0043	-0.000182541	0.00152	-0.00463	0.00355	-0.00165	-0.000393656	-0.00104		14.69	-0.05141	-0.147	-0.5114	-0.05885	-0.28897	-0.34781	-0.12922	-0.08062	-0.06127	-0.05548		14.69	0.053	0.14953	0.5157	0.0586675	0.29049	0.34318	0.13277	0.07897	0.0608763	0.05444		39.695	0.0375	0.08574	0.1975	0.02575	0.11709	0.11841	0.04118	0.02598	0.02524	0.02827		9.695	0.59359
14.705	0.00112	0.00108	0.00506	0.000469171	0.000452068	-0.00688	0.00379	-0.00082738	0.000728629	-0.00223		14.705	-0.05143	-0.147	-0.51139	-0.05886	-0.28897	-0.34782	-0.12923	-0.08062	-0.06127	-0.05548		14.705	0.05255	0.14808	0.51645	0.0593292	0.289422	0.34094	0.13302	0.0797926	0.0619986	0.05325		39.71	0.03773	0.08497	0.19834	0.0259	0.11542	0.12344	0.03752	0.0257	0.02476	0.02828		9.71	0.59692
14.72	0.00114	0.00162	0.00453	0.00152	0.000784467	-0.00123	0.00373	-0.00101	-0.000249086	-0.000613506		14.72	-0.05146	-0.14701	-0.51137	-0.05887	-0.28898	-0.34783	-0.12924	-0.08062	-0.06127	-0.05548		14.72	0.0526	0.14863	0.5159	0.06039	0.289764	0.3466	0.13297	0.07961	0.0610209	0.0548665		39.725	0.03836	0.08429	0.19729	0.02614	0.11625	0.11247	0.04156	0.02572	0.02418	0.02679		9.725	0.60609
14.735	0.000770284	0.00167	0.00529	0.00167	0.000716865	-0.00587	0.00546	-0.00128	0.000673199	-0.0013		14.735	-0.05148	-0.14702	-0.51136	-0.05888	-0.28898	-0.34784	-0.12925	-0.08062	-0.06127	-0.05549		14.735	0.0522503	0.14869	0.51665	0.06055	0.289697	0.34197	0.13471	0.07934	0.0619432	0.05419		39.74	0.03638	0.08692	0.19373	0.02479	0.11578	0.11549	0.03531	0.02575	0.0252	0.0294		9.74	0.57731
14.75	0.0012	-0.000282105	0.00286	-0.000175693	0.00375	0.00148	0.0089	-0.00266	-0.000104516	-0.000786336		14.75	-0.05151	-0.14703	-0.51135	-0.05889	-0.28898	-0.34785	-0.12926	-0.08062	-0.06127	-0.05549		14.75	0.05271	0.146748	0.51421	0.0587143	0.29273	0.34933	0.13816	0.07796	0.0611655	0.0547037		39.755	0.03741	0.08695	0.19467	0.02614	0.11531	0.11132	0.04185	0.02597	0.02552	0.02661		9.755	0.59231
14.765	0.00202	0.000264573	0.00393	0.000476019	0.00158	0.00424	0.00834	-0.00214	0.00182	-0.00127		14.765	-0.05153	-0.14704	-0.51134	-0.0589	-0.28898	-0.34786	-0.12927	-0.08062	-0.06128	-0.05549		14.765	0.05355	0.147305	0.51527	0.059376	0.29056	0.3521	0.13761	0.07848	0.0631	0.05422		39.77	0.03714	0.08508	0.19372	0.02509	0.11564	0.10905	0.03609	0.02559	0.02434	0.02953		9.77	0.58834
14.78	0.00235	0.000811252	0.00329	0.000927731	0.00161	0.01119	0.00848	-0.00192	0.000640054	-0.00176		14.78	-0.05156	-0.14705	-0.51133	-0.05891	-0.28899	-0.34787	-0.12929	-0.08062	-0.06128	-0.05549		14.78	0.05391	0.147861	0.51462	0.0598377	0.2906	0.35906	0.13777	0.0787	0.0619201	0.05373		39.785	0.03787	0.08621	0.19456	0.02594	0.11397	0.10938	0.04234	0.02481	0.02597	0.02874		9.785	0.59896
14.795	0.00178	0.00126	0.00316	-0.000320557	0.00145	0.00114	0.00532	-0.00209	0.00296	-0.00225		14.795	-0.05158	-0.14706	-0.51131	-0.05892	-0.28899	-0.34788	-0.1293	-0.08062	-0.06128	-0.05549		14.795	0.05336	0.14832	0.51447	0.0585994	0.29044	0.34902	0.13462	0.07853	0.06424	0.05324		39.8	0.0365	0.08344	0.1968	0.02309	0.1138	0.1119	0.03928	0.02484	0.02559	0.02855		9.8	0.57893
14.81	0.00131	0.0011	0.00392	3.11545e-05	0.00148	0.0055	0.00206	-0.00217	8.46238e-05	-0.00113		14.81	-0.0516	-0.14707	-0.5113	-0.05893	-0.28899	-0.34789	-0.12931	-0.08062	-0.06128	-0.05549		14.81	0.05291	0.14817	0.51522	0.0589612	0.29047	0.35339	0.13137	0.07845	0.0613646	0.05436		39.815	0.03782	0.08597	0.19455	0.02624	0.11453	0.10273	0.04112	0.02686	0.02481	0.02776		9.815	0.59831
14.825	0.000932364	0.000851286	0.00399	0.00208	0.000811256	0.000651391	-0.0021	-0.00115	0.000506909	-0.000918411		14.825	-0.05163	-0.14708	-0.51129	-0.05894	-0.28899	-0.3479	-0.12932	-0.08062	-0.06129	-0.05549		14.825	0.0525624	0.147931	0.51528	0.06102	0.289801	0.348551	0.12722	0.07947	0.0617969	0.0545716		39.83	0.03515	0.08329	0.19469	0.02549	0.11416	0.11356	0.03166	0.02498	0.02493	0.02887		9.83	0.55932
14.84	0.00196	0.0015	0.00565	0.00153	0.00144	0.00781	0.00244	-0.00103	2.91937e-05	-0.000704827		14.84	-0.05165	-0.14709	-0.51128	-0.05894	-0.289	-0.3479	-0.12933	-0.08062	-0.06129	-0.0555		14.84	0.05361	0.14859	0.51693	0.06047	0.29044	0.35571	0.13177	0.07959	0.0613192	0.0547952		39.845	0.03548	0.08262	0.19643	0.02584	0.11329	0.11689	0.03711	0.0241	0.02385	0.02658		9.845	0.5641
14.855	-0.00011361	0.000244642	0.00392	0.00068629	0.00258	-0.00524	0.00718	-0.000805953	0.00105	-0.00209		14.855	-0.05168	-0.14709	-0.51127	-0.05895	-0.289	-0.34791	-0.12934	-0.08062	-0.06129	-0.0555		14.855	0.0515664	0.147335	0.51519	0.0596363	0.29158	0.34267	0.13652	0.079814	0.06234	0.05341		39.86	0.03601	0.08435	0.19558	0.02548	0.11452	0.11082	0.02635	0.02543	0.02407	0.0259		9.86	0.57181
14.87	0.00201	0.00039132	0.00429	0.00124	0.00261	-0.00279	0.00451	-0.00168	-0.000626236	-0.00208		14.87	-0.0517	-0.1471	-0.51126	-0.05896	-0.289	-0.34792	-0.12935	-0.08062	-0.06129	-0.0555		14.87	0.05371	0.147491	0.51555	0.0602	0.29161	0.34513	0.13386	0.07894	0.0606638	0.05342		39.875	0.03754	0.08448	0.19522	0.02523	0.11295	0.11044	0.02769	0.02505	0.0236	0.02791		9.875	0.5941
14.885	0.00164	0.00104	0.00205	0.00109	0.00254	-0.000133067	0.00995	-0.000161668	9.60487e-05	0.00114		14.885	-0.05173	-0.14711	-0.51124	-0.05897	-0.289	-0.34793	-0.12937	-0.08062	-0.0613	-0.0555		14.885	0.05337	0.14815	0.51329	0.06006	0.29154	0.347797	0.13932	0.0804583	0.061396	0.05664		39.89	0.03716	0.08361	0.19236	0.02538	0.11408	0.10967	0.03533	0.02547	0.02312	0.02902		9.89	0.58867
14.9	0.00157	0.000484676	0.00362	0.00244	0.00317	0.00402	0.01049	-0.000239525	0.000218334	-0.00155		14.9	-0.05175	-0.14712	-0.51123	-0.05898	-0.28901	-0.34794	-0.12938	-0.08062	-0.0613	-0.0555		14.9	0.05332	0.147605	0.51485	0.06142	0.29218	0.35196	0.13987	0.0803805	0.0615183	0.05395		39.905	0.03679	0.08324	0.1912	0.02383	0.11341	0.1058	0.03688	0.02369	0.02334	0.02873		9.905	0.58324
14.915	0.00139	0.00123	0.00288	0.00129	0.00241	0.00457	0.00753	-0.00202	0.000140619	-0.00174		14.915	-0.05178	-0.14713	-0.51122	-0.05899	-0.28901	-0.34795	-0.12939	-0.08062	-0.0613	-0.0555		14.915	0.05317	0.14836	0.5141	0.06028	0.29142	0.35252	0.13692	0.0786	0.0614406	0.05376		39.92	0.03532	0.08426	0.18995	0.02498	0.11364	0.11403	0.04262	0.02511	0.02336	0.02954		9.92	0.56175
14.93	0.00112	0.000978032	0.00215	0.00024485	0.00364	-0.00927	0.01077	-0.0034	-0.000637096	-0.000523317		14.93	-0.0518	-0.14714	-0.51121	-0.059	-0.28901	-0.34796	-0.1294	-0.08062	-0.0613	-0.0555		14.93	0.05292	0.148118	0.51336	0.0592448	0.29265	0.33869	0.14017	0.07722	0.0606629	0.0549767		39.935	0.03535	0.08389	0.19279	0.02453	0.11347	0.10385	0.04166	0.02464	0.02368	0.02895		9.935	0.56216
14.945	0.00135	0.00032471	0.00161	0.000796562	0.00267	0.00188	0.00611	-0.00137	0.000485189	-0.000409733		14.945	-0.05182	-0.14715	-0.5112	-0.05901	-0.28901	-0.34797	-0.12941	-0.08062	-0.0613	-0.05551		14.945	0.05317	0.147475	0.51281	0.0598066	0.29168	0.34985	0.13552	0.07925	0.0617852	0.0551003		39.95	0.03667	0.08462	0.19373	0.02508	0.1131	0.11738	0.03991	0.02386	0.0238	0.02857		9.95	0.58154
14.96	0.000975483	0.000871388	0.00448	0.000748274	0.0012	-0.00156	0.00795	-0.00205	0.00121	-0.000796148		14.96	-0.05185	-0.14716	-0.51118	-0.05902	-0.28901	-0.34798	-0.12942	-0.08062	-0.06131	-0.05551		14.96	0.0528255	0.148031	0.51566	0.0597683	0.29021	0.34642	0.13737	0.07857	0.06252	0.0547139		39.965	0.0361	0.08285	0.19548	0.02443	0.11313	0.11111	0.03025	0.02488	0.02343	0.02838		9.965	0.57319
14.975	0.0018	0.00132	0.00225	-0.000200014	0.00134	0.000790246	0.00349	-0.00203	0.00113	-0.00118		14.975	-0.05187	-0.14717	-0.51117	-0.05903	-0.28902	-0.34799	-0.12943	-0.08062	-0.06131	-0.05551		14.975	0.05367	0.14849	0.51342	0.05883	0.29036	0.34878	0.13292	0.07859	0.06244	0.05433		39.98	0.03723	0.08388	0.19502	0.02398	0.11376	0.11944	0.03319	0.0263	0.02335	0.02859		9.98	0.58965
14.99	0.00082951	0.00136	0.00321	0.000751698	0.00437	-0.000255869	0.00222	-0.00101	0.000552044	-6.8978e-05		14.99	-0.0519	-0.14717	-0.51116	-0.05904	-0.28902	-0.348	-0.12945	-0.08062	-0.06131	-0.05551		14.99	0.0527295	0.14853	0.51437	0.0597917	0.29339	0.347744	0.13167	0.07961	0.061862	0.055441		39.995	0.03646	0.08331	0.19356	0.02362	0.11299	0.10806	0.04113	0.02583	0.02407	0.0294		9.995	0.57838
15.005	0.000356523	-0.000388578	0.00288	0.001	0.002	-0.0018	0.01096	1.54742e-05	0.000374329	-0.00106		15.005	-0.05192	-0.14718	-0.51115	-0.05905	-0.28902	-0.34801	-0.12946	-0.08062	-0.06131	-0.05551		15.005	0.0522765	0.146791	0.51403	0.06005	0.29102	0.34621	0.14042	0.0806355	0.0616843	0.05445		40.01	0.03569	0.08423	0.19531	0.02417	0.11272	0.11049	0.03268	0.02675	0.02379	0.02851		10.01	0.56711
15.02	0.00148	0.00116	0.00284	0.00156	0.00353	0.000551902	0.0038	-0.00166	-0.000503386	0.000858192		15.02	-0.05195	-0.14719	-0.51114	-0.05906	-0.28902	-0.34802	-0.12947	-0.08062	-0.06132	-0.05551		15.02	0.05343	0.14835	0.51398	0.06062	0.29255	0.348572	0.13327	0.07896	0.0608166	0.0563682		40.025	0.03741	0.08376	0.19045	0.02432	0.11245	0.10712	0.03202	0.02627	0.02421	0.02862		10.025	0.59232
15.035	0.000510549	0.000204778	0.00341	0.00161	0.00246	-0.00469	0.00584	-0.00094024	1.88985e-05	0.000971777		15.035	-0.05197	-0.1472	-0.51112	-0.05907	-0.28903	-0.34803	-0.12948	-0.08062	-0.06132	-0.05551		15.035	0.0524805	0.147405	0.51453	0.06068	0.29149	0.34334	0.13532	0.0796798	0.0613389	0.0564818		40.04	0.03674	0.08379	0.19059	0.02527	0.11268	0.11275	0.03936	0.02579	0.02343	0.02884		10.04	0.58251
15.05	-0.00106	0.00125	0.00167	0.00136	0.0025	0.00396	0.00618	-0.00272	0.00124	8.53615e-05		15.05	-0.052	-0.14721	-0.51111	-0.05908	-0.28903	-0.34804	-0.12949	-0.08062	-0.06132	-0.05552		15.05	0.05094	0.14846	0.51278	0.06044	0.29153	0.352	0.13567	0.0779	0.06256	0.0556054		40.055	0.03597	0.08302	0.18844	0.02572	0.11311	0.10867	0.04	0.02481	0.02396	0.02765		10.055	0.57124
15.065	0.000964576	-0.000101866	0.00134	0.00101	0.00393	-0.000386441	0.00772	-0.0022	0.00186	-1.05363e-06		15.065	-0.05202	-0.14722	-0.5111	-0.05909	-0.28903	-0.34805	-0.1295	-0.08062	-0.06132	-0.05552		15.065	0.0529846	0.147118	0.51244	0.0601	0.29296	0.347664	0.13722	0.07842	0.06318	0.0555189		40.07	0.0357	0.08365	0.19278	0.02417	0.11304	0.0988	0.03785	0.02414	0.02498	0.02766		10.07	0.56726
15.08	-0.000108411	0.000844812	0.00291	0.000661969	0.00256	-0.00163	0.00216	-0.00257	0.000185753	-0.00129		15.08	-0.05204	-0.14723	-0.51109	-0.0591	-0.28903	-0.34806	-0.12951	-0.08062	-0.06132	-0.05552		15.08	0.0519316	0.148075	0.514	0.059762	0.29159	0.34643	0.13167	0.07805	0.0615058	0.05423		40.085	0.03742	0.08278	0.19012	0.02502	0.11347	0.10153	0.04089	0.02566	0.0253	0.02837		10.085	0.59248
15.095	-0.000181397	0.00189	0.000971127	0.00141	0.00239	-0.00188	0.0017	-0.000751669	0.000108038	-0.00137		15.095	-0.05207	-0.14723	-0.51108	-0.05911	-0.28904	-0.34807	-0.12952	-0.08062	-0.06133	-0.05552		15.095	0.0518886	0.14912	0.512051	0.06052	0.29143	0.34619	0.13122	0.0798683	0.061438	0.05415		40.1	0.03605	0.0837	0.19306	0.02507	0.1126	0.09796	0.03693	0.02498	0.02382	0.02858		10.1	0.57245
15.11	0.00205	0.00144	0.00384	0.000165393	0.00343	0.00148	0.00434	-0.00283	-0.00147	-0.000860299		15.11	-0.05209	-0.14724	-0.51106	-0.05912	-0.28904	-0.34808	-0.12954	-0.08062	-0.06133	-0.05552		15.11	0.05414	0.14868	0.5149	0.0592854	0.29247	0.34956	0.13388	0.07779	0.05986	0.0546597		40.115	0.03698	0.08363	0.18981	0.02441	0.11173	0.10648	0.03537	0.0222	0.02584	0.02929		10.115	0.58599
15.125	0.00207	-0.000815154	0.0026	-0.000182895	0.00276	0.00493	0.01127	-0.000607384	-0.000347392	-0.00105		15.125	-0.05212	-0.14725	-0.51105	-0.05912	-0.28904	-0.34809	-0.12955	-0.08062	-0.06133	-0.05552		15.125	0.05419	0.146435	0.51365	0.0589371	0.2918	0.35302	0.14082	0.0800126	0.0609826	0.05447		40.13	0.03671	0.08256	0.19165	0.02466	0.11296	0.10531	0.04092	0.02323	0.02516	0.02761		10.13	0.58202
15.14	0.000699642	3.15244e-05	0.00307	0.00217	0.00389	0.00168	0.00671	-0.00269	0.000274893	-0.00343		15.14	-0.05214	-0.14726	-0.51104	-0.05913	-0.28904	-0.34809	-0.12956	-0.08062	-0.06133	-0.05553		15.14	0.0528396	0.147292	0.51411	0.0613	0.29293	0.34977	0.13627	0.07793	0.0616049	0.0521		40.145	0.03553	0.08259	0.18929	0.02541	0.11129	0.10694	0.04476	0.02465	0.02409	0.02732		10.145	0.56491
15.155	-7.33443e-05	0.00158	0.00463	0.00142	0.00292	-0.00896	0.00735	-0.00256	-0.0011	8.04556e-05		15.155	-0.05217	-0.14727	-0.51103	-0.05914	-0.28904	-0.3481	-0.12957	-0.08062	-0.06134	-0.05553		15.155	0.0520967	0.14885	0.51566	0.06056	0.29196	0.33914	0.13692	0.07806	0.06024	0.0556105		40.16	0.03626	0.08322	0.19144	0.02466	0.11262	0.10226	0.0441	0.02287	0.02551	0.02823		10.16	0.57553
15.17	0.000353669	0.00122	0.0029	0.000672241	0.00286	-0.00771	0.00439	-0.00164	0.000219463	-0.00040596		15.17	-0.05219	-0.14728	-0.51102	-0.05915	-0.28905	-0.34811	-0.12958	-0.08062	-0.06134	-0.05553		15.17	0.0525437	0.1485	0.51392	0.0598222	0.29191	0.3404	0.13397	0.07898	0.0615595	0.055124		40.175	0.03729	0.08274	0.18768	0.02531	0.11155	0.10619	0.04334	0.02439	0.02483	0.02824		10.175	0.59052
15.185	0.00108	0.00157	6.51788e-05	0.000923953	0.00279	-0.00396	0.00293	-0.00162	0.000641748	0.000507625		15.185	-0.05221	-0.14729	-0.511	-0.05916	-0.28905	-0.34812	-0.12959	-0.08062	-0.06134	-0.05553		15.185	0.05329	0.14886	0.511065	0.060084	0.29184	0.34416	0.13252	0.079	0.0619817	0.0560376		40.19	0.03802	0.08237	0.18912	0.02536	0.11178	0.10382	0.03769	0.02272	0.02475	0.02875		10.19	0.60114
15.2	0.00101	0.00132	0.00253	0.000475665	0.00292	0.0062	0.00267	-0.0014	-0.00134	-0.00057879		15.2	-0.05224	-0.14729	-0.51099	-0.05917	-0.28905	-0.34813	-0.1296	-0.08062	-0.06134	-0.05553		15.2	0.05325	0.14861	0.51352	0.0596457	0.29197	0.35433	0.13227	0.07922	0.06	0.0549512		40.205	0.03545	0.0812	0.18637	0.02671	0.11191	0.10395	0.04083	0.02264	0.02427	0.02746		10.205	0.5636
15.215	-0.000565291	0.000664915	0.0034	0.000527377	0.00155	-0.00545	0.00501	-0.000874527	0.00219	-0.00177		15.215	-0.05226	-0.1473	-0.51098	-0.05918	-0.28905	-0.34814	-0.12962	-0.08062	-0.06134	-0.05553		15.215	0.0516947	0.147965	0.51438	0.0597074	0.2906	0.34269	0.13463	0.0797455	0.06353	0.05376		40.22	0.03587	0.08323	0.18581	0.02476	0.11064	0.10057	0.03647	0.02396	0.02419	0.02837		10.22	0.56984
15.23	-0.000638278	-0.000588407	0.00416	0.00248	0.000586017	-0.00469	0.00825	-0.00165	0.000708603	-0.00055162		15.23	-0.05229	-0.14731	-0.51097	-0.05919	-0.28906	-0.34815	-0.12963	-0.08062	-0.06135	-0.05553		15.23	0.0516517	0.146722	0.51513	0.06167	0.289646	0.34346	0.13788	0.07897	0.0620586	0.0549784		40.235	0.0357	0.08156	0.18995	0.0244	0.10917	0.1062	0.03461	0.02328	0.02431	0.02779		10.235	0.56732
15.245	0.000788735	0.00116	0.00373	0.00213	0.00242	-0.00254	0.00949	-0.000530242	0.000130888	-0.00134		15.245	-0.05231	-0.14732	-0.51096	-0.0592	-0.28906	-0.34816	-0.12964	-0.08062	-0.06135	-0.05554		15.245	0.0530987	0.14848	0.51469	0.06133	0.29148	0.34562	0.13913	0.0800898	0.0614809	0.0542		40.25	0.03623	0.08299	0.1883	0.02495	0.111	0.10813	0.02976	0.0227	0.02464	0.028		10.25	0.57502
15.26	0.000215749	0.0026	0.00349	0.000282513	0.00165	-0.00189	0.00432	-0.00191	0.00105	-0.00142		15.26	-0.05233	-0.14733	-0.51094	-0.05921	-0.28906	-0.34817	-0.12965	-0.08062	-0.06135	-0.05554		15.26	0.0525457	0.14993	0.51443	0.0594925	0.29071	0.34628	0.13397	0.07871	0.0624	0.05412		40.265	0.03566	0.08391	0.18814	0.0247	0.11083	0.10936	0.0265	0.02383	0.02496	0.02661		10.265	0.56667
15.275	0.000542762	0.00175	0.00336	0.00123	0.000483212	-0.00223	0.00796	-0.00159	-0.000224542	-0.000510865		15.275	-0.05236	-0.14733	-0.51093	-0.05922	-0.28906	-0.34818	-0.12966	-0.08062	-0.06135	-0.05554		15.275	0.0529028	0.14908	0.51429	0.06045	0.289543	0.34595	0.13762	0.07903	0.0611255	0.0550291		40.28	0.03608	0.08284	0.18638	0.02505	0.11186	0.10548	0.04084	0.02405	0.02548	0.02772		10.28	0.57291
15.29	0.000369775	0.0029	0.00332	0.000385937	0.00222	-0.01028	0.0066	-0.000663814	-0.000102257	-0.0016		15.29	-0.05238	-0.14734	-0.51092	-0.05923	-0.28906	-0.34819	-0.12967	-0.08062	-0.06136	-0.05554		15.29	0.0527498	0.15024	0.51424	0.0596159	0.29128	0.33791	0.13627	0.0799562	0.0612577	0.05394		40.295	0.03541	0.08167	0.19012	0.0254	0.11079	0.09331	0.03668	0.02257	0.0243	0.02683		10.295	0.5631
15.305	0.000896789	0.00104	0.00369	3.76486e-05	0.00265	0.00488	0.00574	-0.000541671	-0.00168	-0.000383696		15.305	-0.05241	-0.14735	-0.51091	-0.05924	-0.28907	-0.34819	-0.12968	-0.08062	-0.06136	-0.05554		15.305	0.0533068	0.14839	0.5146	0.0592776	0.29172	0.35307	0.13542	0.0800783	0.05968	0.0551563		40.31	0.03744	0.0823	0.18897	0.02485	0.11212	0.10364	0.04223	0.02329	0.02492	0.02694		10.31	0.59269
15.32	0.000323802	0.000691661	0.00526	0.00098936	0.00228	0.00633	0.00658	-0.000919528	-0.00106	-0.000870111		15.32	-0.05243	-0.14736	-0.51089	-0.05925	-0.28907	-0.3482	-0.12969	-0.08062	-0.06136	-0.05554		15.32	0.0527538	0.148052	0.51615	0.0602394	0.29135	0.35453	0.13627	0.0797005	0.0603	0.0546699		40.325	0.03617	0.08113	0.18681	0.0241	0.11165	0.10746	0.03347	0.02281	0.02564	0.02566		10.325	0.57412
15.335	-4.91849e-05	0.000738339	0.00152	0.000741072	0.00301	0.00538	0.00512	0.000202614	-0.000635402	0.000243474		15.335	-0.05245	-0.14737	-0.51088	-0.05926	-0.28907	-0.34821	-0.12971	-0.08062	-0.06136	-0.05554		15.335	0.0524008	0.148108	0.5124	0.0600011	0.29208	0.35359	0.13483	0.0808226	0.0607246	0.0557835		40.34	0.03439	0.08145	0.18835	0.02365	0.11098	0.10199	0.03791	0.02344	0.02497	0.02707		10.34	0.54825
15.35	0.000477828	0.00159	0.00229	0.000692784	0.00195	0.00374	0.00356	-7.52429e-05	-0.000213117	-0.00204		15.35	-0.05248	-0.14738	-0.51087	-0.05927	-0.28907	-0.34822	-0.12972	-0.08062	-0.06136	-0.05555		15.35	0.0529578	0.14897	0.51316	0.0599628	0.29102	0.35196	0.13328	0.0805448	0.0611469	0.05351		40.355	0.03622	0.08238	0.1875	0.02409	0.11131	0.10552	0.03675	0.02216	0.02509	0.02688		10.355	0.57492
15.365	-0.000795158	0.000331695	0.00205	-0.00106	0.00168	0.00529	0.0019	0.0001469	-0.000590832	-0.000429356		15.365	-0.0525	-0.14738	-0.51086	-0.05927	-0.28908	-0.34823	-0.12973	-0.08062	-0.06137	-0.05555		15.365	0.0517048	0.147712	0.51291	0.05821	0.29076	0.35352	0.13163	0.0807669	0.0607792	0.0551206		40.37	0.03495	0.08121	0.19004	0.02424	0.11344	0.10934	0.0292	0.02258	0.02431	0.02819		10.37	0.55635
15.38	0.000831855	0.00168	0.00212	0.0012	0.00241	0.00495	0.00494	-0.000430957	-0.000268547	-1.57714e-05		15.38	-0.05253	-0.14739	-0.51085	-0.05928	-0.28908	-0.34824	-0.12974	-0.08062	-0.06137	-0.05555		15.38	0.0533619	0.14907	0.51297	0.06048	0.29149	0.35319	0.13468	0.080189	0.0611015	0.0555342		40.385	0.03448	0.08114	0.18808	0.02399	0.11117	0.11137	0.03114	0.0237	0.02493	0.0264		10.385	0.54945
15.395	0.00116	0.00143	0.00408	0.00355	0.00244	-0.0011	-0.000325682	-0.000408815	-0.000546262	-0.000202187		15.395	-0.05255	-0.1474	-0.51083	-0.05929	-0.28908	-0.34825	-0.12975	-0.08062	-0.06137	-0.05555		15.395	0.05371	0.14883	0.51491	0.06284	0.29152	0.34715	0.129424	0.0802112	0.0608237	0.0553478		40.4	0.0366	0.08287	0.18832	0.02464	0.1097	0.1064	0.02378	0.02303	0.02445	0.02941		10.4	0.5805
15.41	0.000185881	0.00137	0.00455	0.0015	0.00287	-0.00955	0.00561	-0.000786672	0.000176023	0.000811398		15.41	-0.05257	-0.14741	-0.51082	-0.0593	-0.28908	-0.34826	-0.12976	-0.08062	-0.06137	-0.05555		15.41	0.0527559	0.14878	0.51537	0.0608	0.29195	0.33871	0.13537	0.0798333	0.061546	0.0563614		40.415	0.03453	0.08129	0.18617	0.02399	0.11023	0.10713	0.03052	0.02215	0.02347	0.02753		10.415	0.55026
15.425	0.00101	0.000118407	0.00422	0.00225	0.00191	0.00891	0.00685	-0.00156	0.000398308	-0.00188		15.425	-0.0526	-0.14742	-0.51081	-0.05931	-0.28908	-0.34827	-0.12977	-0.08062	-0.06138	-0.05555		15.425	0.05361	0.147538	0.51503	0.06156	0.29099	0.35718	0.13662	0.07906	0.0617783	0.05367		40.43	0.03466	0.08172	0.18691	0.02284	0.11066	0.10325	0.02727	0.02317	0.0237	0.02724		10.43	0.55212
[truncated: 5,620 more rows]
[truncated: 14 more columns]

## Sheet: Fitted data and Fit parameters
Independent Variable	ExpDec1 Fit L"S"	Independent Variable	Regular Residual L"S"	Regular Residual L"S"	Fitted Y	Regular Residual L"S"	Regular Residual L"S"	Percentiles	Reference X	Reference Line	Independent Variable	ExpDec1 Fit M"S"	Independent Variable	Regular Residual M"S"	Regular Residual M"S"	Fitted Y	Regular Residual M"S"	Regular Residual M"S"	Percentiles	Reference X	Reference Line	Independent Variable	ExpDec1 Fit N"S"	Independent Variable	Regular Residual N"S"	Regular Residual N"S"	Fitted Y	Regular Residual N"S"	Regular Residual N"S"	Percentiles	Reference X	Reference Line	Independent Variable	ExpDec1 Fit O"S"	Independent Variable	Regular Residual O"S"	Regular Residual O"S"	Fitted Y	Regular Residual O"S"	Regular Residual O"S"	Percentiles	Reference X	Reference Line	Independent Variable	ExpDec1 Fit P"S"	Independent Variable	Regular Residual P"S"	Regular Residual P"S"	Fitted Y
[truncated: 2,690 more rows]
[truncated: 60 more columns]

[truncated: 1 more sheets: Tau]
