# Supplementary material for: Flavodiiron-mediated O2 photoreduction at photosystem I acceptor-side provides photoprotection to conifer thylakoids in early spring
Source: Nat Commun. 2023 Jun 3;14:3210. doi: 10.1038/s41467-023-38938-z (PMC10239515; doi:10.1038/s41467-023-38938-z)
Supplement: Supplementary file 7 — Source Data [file 41467_2023_38938_MOESM7_ESM.zip › Raw data files/Supplementary figure 5/Supplementary Fig 5e, f.xlsx]

## Sheet: Raw_Baseline_ROI norm_Avg_SD
Time (s)	S	S	S	S	ES	ES	ES	ES		Time (s)	S	S	S	S	ES	ES	ES	ES		Time (s)	S	S	S	S	ES	ES	ES	ES		Time (s)	S	S	S	S	ES	ES	ES	ES		Time (s)	S	S	S	S	ES	ES	ES	ES
Raw recordings										Baseline										Baseline corrected data										Baseline corrected data from region of interest										Baseline corrected data from region of interest normalised between 0 to 1 and FR off time set to 0
0.005	0.0366	0.0341	0.0499	0.049	0.1389	0.0713	0.0406	0.1855		0.005	0.0372	0.03334	0.05044	0.04847	0.15803	0.07158	0.0404	0.20969		0.005	-0.0006	0.00076	-0.00054	0.00053	-0.01913	-0.00028	0.0002	-0.02419		15.005	0.05944	0.12239	0.20509	0.14518	0.21439	0.04439	0.06901	0.27138		-9.995	0.88652	0.97711	0.98596	0.97328	0.90747	0.90271	0.86569	0.92958
0.02	0.0346	0.0329	0.0498	0.0479	0.1591	0.0726	0.0397	0.2008		0.02	0.03717	0.03336	0.05045	0.04846	0.15814	0.07161	0.0404	0.20976		0.02	-0.00257	-0.00046	-0.00065	-0.00056	0.00096	0.00099	-0.0007	-0.00896		15.02	0.05844	0.12166	0.20456	0.14447	0.22239	0.04398	0.07111	0.2824		-9.98	0.87259	0.97147	0.98345	0.96869	0.93928	0.89537	0.89068	0.96493
0.035	0.0355	0.0335	0.0531	0.0473	0.148	0.0709	0.0414	0.1998		0.035	0.03713	0.03338	0.05047	0.04846	0.15825	0.07163	0.0404	0.20984		0.035	-0.00163	0.00012	0.00263	-0.00116	-0.01025	-0.00073	0.001	-0.01004		15.035	0.05854	0.12134	0.20293	0.14527	0.22119	0.04398	0.06861	0.27762		-9.965	0.87404	0.96895	0.97572	0.97391	0.93451	0.89525	0.86081	0.9496
0.05	0.0361	0.0338	0.0517	0.0474	0.151	0.0693	0.0413	0.1986		0.05	0.0371	0.03339	0.05048	0.04845	0.15835	0.07166	0.0404	0.20992		0.05	-0.001	0.00041	0.00122	-0.00105	-0.00735	-0.00236	0.0009	-0.01132		15.05	0.06025	0.12191	0.2047	0.14597	0.21659	0.04577	0.0691	0.27044		-9.95	0.89785	0.97343	0.98411	0.97847	0.91622	0.92761	0.86671	0.92657
0.065	0.0362	0.0329	0.0517	0.0482	0.1496	0.0711	0.0397	0.2053		0.065	0.03706	0.03341	0.05049	0.04844	0.15846	0.07168	0.0404	0.21		0.065	-0.00086	-0.00051	0.00121	-0.00024	-0.00886	-0.00058	-0.0007	-0.0047		15.065	0.05865	0.12239	0.20377	0.14537	0.21689	0.04286	0.0708	0.28136		-9.935	0.87555	0.97713	0.97971	0.97454	0.91741	0.87515	0.88692	0.9616
0.08	0.0338	0.0331	0.052	0.0483	0.1593	0.069	0.0403	0.2121		0.08	0.03703	0.03343	0.0505	0.04844	0.15857	0.07171	0.0404	0.21007		0.08	-0.00323	-0.00033	0.0015	-0.00014	0.00073	-0.00271	-0.0001	0.00203		15.08	0.05905	0.12167	0.20354	0.14477	0.21609	0.04406	0.06969	0.27708		-9.92	0.88119	0.97149	0.97862	0.97061	0.91423	0.89668	0.87375	0.94787
0.095	0.0343	0.033	0.0526	0.0481	0.1558	0.0738	0.0429	0.2026		0.095	0.037	0.03345	0.05051	0.04843	0.15867	0.07173	0.0404	0.21015		0.095	-0.0027	-0.00045	0.00209	-0.00033	-0.00287	0.00207	0.0025	-0.00755		15.095	0.05966	0.12264	0.20381	0.14627	0.21919	0.04535	0.06989	0.2884		-9.905	0.88962	0.97908	0.9799	0.9804	0.92656	0.92002	0.87608	0.98418
0.11	0.0358	0.0323	0.0548	0.0462	0.1567	0.0719	0.0416	0.2067		0.11	0.03696	0.03347	0.05052	0.04843	0.15878	0.07176	0.0404	0.21023		0.11	-0.00116	-0.00117	0.00428	-0.00223	-0.00208	0.00014	0.0012	-0.00353		15.11	0.05956	0.12282	0.20408	0.14927	0.21779	0.04344	0.06898	0.27462		-9.89	0.88828	0.98045	0.98118	1	0.92099	0.88561	0.86529	0.93999
0.125	0.0362	0.033	0.0514	0.0483	0.1523	0.0701	0.0403	0.2108		0.125	0.03693	0.03349	0.05054	0.04842	0.15888	0.07178	0.0404	0.21031		0.125	-0.00073	-0.00049	0.00086	-0.00012	-0.00658	-0.00168	-0.0001	0.00049		15.125	0.05897	0.12279	0.20415	0.14596	0.21589	0.04324	0.06978	0.27744		-9.875	0.87994	0.98026	0.98152	0.97842	0.91343	0.88188	0.87477	0.94903
0.14	0.0361	0.0324	0.0526	0.0477	0.1561	0.0721	0.0404	0.2103		0.14	0.0369	0.03351	0.05055	0.04841	0.15899	0.07181	0.0404	0.21038		0.14	-0.0008	-0.00111	0.00205	-0.00071	-0.00289	0.00029	0	-8e-05		15.14	0.05907	0.12177	0.20312	0.14646	0.21639	0.04433	0.07017	0.27896		-9.86	0.88139	0.97228	0.97664	0.98168	0.91542	0.9016	0.87948	0.95391
0.155	0.0353	0.034	0.0502	0.0475	0.1559	0.0705	0.0399	0.2077		0.155	0.03686	0.03352	0.05056	0.04841	0.1591	0.07183	0.0404	0.21046		0.155	-0.00156	0.00048	-0.00036	-0.00091	-0.0032	-0.00133	-0.0005	-0.00276		15.155	0.05897	0.12174	0.20379	0.14606	0.22709	0.04452	0.06797	0.27608		-9.845	0.88005	0.97209	0.97981	0.97906	0.95797	0.90509	0.85319	0.94467
0.17	0.036	0.0329	0.0488	0.0468	0.1585	0.0725	0.0421	0.2124		0.17	0.03683	0.03354	0.05057	0.0484	0.1592	0.07186	0.0404	0.21054		0.17	-0.00083	-0.00064	-0.00177	-0.0016	-0.0007	0.00064	0.0017	0.00186		15.17	0.05878	0.12092	0.20286	0.14636	0.22409	0.04452	0.06986	0.2804		-9.83	0.8773	0.96567	0.97541	0.98101	0.94604	0.90497	0.87578	0.95853
0.185	0.0355	0.0321	0.0534	0.0482	0.1598	0.0731	0.0411	0.2062		0.185	0.0368	0.03356	0.05058	0.04839	0.15931	0.07188	0.0404	0.21061		0.185	-0.0013	-0.00146	0.00282	-0.00019	0.00049	0.00122	0.0007	-0.00441		15.185	0.05928	0.12179	0.20203	0.14576	0.21609	0.04351	0.07016	0.28272		-9.815	0.88434	0.97249	0.97148	0.97707	0.91423	0.8868	0.8793	0.96597
0.2	0.0362	0.0339	0.0502	0.047	0.159	0.0699	0.0406	0.2058		0.2	0.03676	0.03358	0.0506	0.04839	0.15942	0.07191	0.0404	0.21069		0.2	-0.00056	0.00032	-0.0004	-0.00139	-0.00042	-0.00201	0.0002	-0.00489		15.2	0.06038	0.12237	0.2033	0.14646	0.22339	0.0435	0.07045	0.29065		-9.8	0.89976	0.97697	0.9775	0.98164	0.94326	0.88668	0.88282	0.99138
0.215	0.0356	0.0337	0.0507	0.0465	0.1544	0.0722	0.0436	0.2168		0.215	0.03673	0.0336	0.05061	0.04838	0.15952	0.07193	0.0404	0.21077		0.215	-0.00113	0.0001	9e-05	-0.00188	-0.00512	0.00027	0.0032	0.00603		15.215	0.05809	0.12314	0.20287	0.14625	0.21919	0.0435	0.07145	0.28867		-9.785	0.86767	0.983	0.97546	0.98032	0.92656	0.88656	0.89469	0.98503
0.23	0.0359	0.0324	0.0486	0.0463	0.1575	0.0743	0.041	0.2085		0.23	0.03669	0.03362	0.05062	0.04837	0.15963	0.07196	0.0404	0.21085		0.23	-0.00079	-0.00122	-0.00202	-0.00207	-0.00213	0.00234	0.0006	-0.00235		15.23	0.05809	0.12232	0.20374	0.14645	0.21809	0.04439	0.07054	0.29299		-9.77	0.86772	0.97659	0.97959	0.98162	0.92218	0.90268	0.8839	0.99888
0.245	0.0361	0.0334	0.0493	0.0475	0.1607	0.076	0.0392	0.2192		0.245	0.03666	0.03364	0.05063	0.04837	0.15974	0.07198	0.0404	0.21092		0.245	-0.00056	-0.00024	-0.00133	-0.00087	0.00096	0.00402	-0.0012	0.00828		15.245	0.05959	0.1219	0.20321	0.14605	0.21929	0.04228	0.06954	0.28721		-9.755	0.88874	0.97328	0.97707	0.97899	0.92696	0.86466	0.87191	0.98035
0.26	0.0361	0.0325	0.0511	0.0462	0.1649	0.0723	0.0404	0.2101		0.26	0.03663	0.03365	0.05064	0.04836	0.15984	0.072	0.0404	0.211		0.26	-0.00053	-0.00115	0.00046	-0.00216	0.00506	0.0003	0	-0.0009		15.26	0.0579	0.11997	0.20338	0.14515	0.21989	0.04768	0.07043	0.28473		-9.74	0.86503	0.9583	0.97788	0.9731	0.92934	0.96199	0.88259	0.9724
0.275	0.0355	0.0335	0.0513	0.0474	0.1622	0.0729	0.0418	0.2174		0.275	0.03659	0.03367	0.05065	0.04836	0.15995	0.07203	0.0404	0.21108		0.275	-0.00109	-0.00017	0.00065	-0.00096	0.00225	0.00087	0.0014	0.00632		15.275	0.0595	0.12045	0.20375	0.14655	0.22339	0.04337	0.07023	0.28015		-9.725	0.88744	0.962	0.97964	0.98224	0.94326	0.88427	0.88014	0.95771
0.29	0.0362	0.0323	0.0525	0.049	0.1546	0.0718	0.0375	0.2077		0.29	0.03656	0.03369	0.05067	0.04835	0.16005	0.07205	0.0404	0.21115		0.29	-0.00036	-0.00139	0.00183	0.00065	-0.00545	-0.00025	-0.0029	-0.00345		15.29	0.05831	0.12232	0.20552	0.14645	0.22389	0.04436	0.06952	0.28567		-9.71	0.87072	0.9766	0.98803	0.98157	0.94525	0.90219	0.87174	0.97542
0.305	0.0354	0.0333	0.0531	0.0475	0.1695	0.0734	0.0419	0.2106		0.305	0.03653	0.03371	0.05068	0.04834	0.16016	0.07208	0.0404	0.21123		0.305	-0.00113	-0.00041	0.00242	-0.00084	0.00934	0.00132	0.0015	-0.00063		15.305	0.05851	0.1207	0.20399	0.14754	0.21999	0.04396	0.07052	0.28579		-9.695	0.87356	0.96395	0.98078	0.98875	0.92974	0.89485	0.8836	0.9758
0.32	0.0355	0.0331	0.0504	0.0476	0.1501	0.0749	0.0423	0.2151		0.32	0.03649	0.03373	0.05069	0.04834	0.16027	0.0721	0.0404	0.21131		0.32	-0.00099	-0.00063	-0.00029	-0.00074	-0.01017	0.0028	0.0019	0.00379		15.32	0.05851	0.12087	0.20306	0.14564	0.22029	0.04705	0.07141	0.27961		-9.68	0.87361	0.96532	0.97637	0.97632	0.93093	0.95068	0.89428	0.95598
0.335	0.0357	0.0339	0.0521	0.0476	0.1618	0.0724	0.0403	0.2107		0.335	0.03646	0.03375	0.0507	0.04833	0.16037	0.07213	0.0404	0.21139		0.335	-0.00076	0.00015	0.0014	-0.00073	0.00143	0.00027	-0.0001	-0.00069		15.335	0.05822	0.12335	0.20463	0.14814	0.22029	0.04484	0.07121	0.28043		-9.665	0.86947	0.98459	0.98381	0.99265	0.93093	0.91085	0.89183	0.95862
0.35	0.0353	0.0335	0.0489	0.0477	0.154	0.0725	0.0375	0.2039		0.35	0.03642	0.03377	0.05071	0.04832	0.16048	0.07215	0.04014	0.21146		0.35	-0.00112	-0.00027	-0.00181	-0.00062	-0.00648	0.00035	-0.00264	-0.00756		15.35	0.05942	0.12142	0.2051	0.14674	0.22179	0.04524	0.0707	0.27985		-9.65	0.88629	0.96961	0.98604	0.98349	0.9369	0.91795	0.88581	0.95676
0.365	0.0351	0.033	0.0525	0.0485	0.161	0.0719	0.0394	0.2068		0.365	0.03639	0.03378	0.05073	0.04832	0.16059	0.07218	0.04014	0.21154		0.365	-0.00129	-0.00078	0.00177	0.00018	0.00041	-0.00028	-0.00074	-0.00474		15.365	0.05862	0.1226	0.20397	0.14674	0.22589	0.04623	0.0706	0.29237		-9.635	0.87516	0.97876	0.98068	0.98348	0.9532	0.93588	0.88456	0.99691
0.38	0.0351	0.0339	0.0483	0.0497	0.1555	0.073	0.0409	0.2065		0.38	0.03636	0.0338	0.05074	0.04831	0.16069	0.0722	0.04014	0.21162		0.38	-0.00126	0.0001	-0.00244	0.00139	-0.00519	0.0008	0.00076	-0.00512		15.38	0.05933	0.12157	0.20304	0.14734	0.22359	0.04512	0.07159	0.27669		-9.62	0.88499	0.97078	0.97628	0.98739	0.94406	0.91591	0.89643	0.94663
0.395	0.0355	0.033	0.0491	0.0475	0.1655	0.0727	0.0402	0.2132		0.395	0.03632	0.03382	0.05075	0.04831	0.1608	0.07223	0.04015	0.21169		0.395	-0.00082	-0.00082	-0.00165	-0.00081	0.0047	0.00047	5e-05	0.00151		15.395	0.05923	0.12165	0.20361	0.14803	0.22019	0.04472	0.07079	0.28401		-9.605	0.88364	0.97137	0.97898	0.99195	0.93054	0.90857	0.88683	0.97011
0.41	0.0355	0.0324	0.0498	0.0479	0.1653	0.0723	0.0408	0.213		0.41	0.03629	0.03384	0.05076	0.0483	0.16091	0.07225	0.04015	0.21177		0.41	-0.00079	-0.00144	-0.00096	-0.0004	0.00439	5e-05	0.00065	0.00123		15.41	0.05883	0.12103	0.20438	0.14613	0.21539	0.04711	0.07028	0.28273		-9.59	0.8781	0.96651	0.98263	0.97952	0.91145	0.95176	0.88081	0.966
0.425	0.0357	0.0345	0.0524	0.0481	0.1631	0.0731	0.0418	0.2147		0.425	0.03626	0.03386	0.05077	0.04829	0.16101	0.07228	0.04015	0.21185		0.425	-0.00056	0.00064	0.00163	-0.00019	0.00209	0.00082	0.00165	0.00285		15.425	0.05964	0.1217	0.20375	0.14633	0.21829	0.0435	0.07158	0.28805		-9.575	0.88933	0.97177	0.97964	0.98082	0.92298	0.88667	0.89625	0.98307
0.44	0.0356	0.0333	0.0525	0.0473	0.1602	0.0722	0.0395	0.2133		0.44	0.03622	0.03368	0.05078	0.04811	0.16112	0.0723	0.04015	0.21193		0.44	-0.00062	-0.00038	0.00172	-0.00081	-0.00092	-0.0001	-0.00065	0.00137		15.44	0.05784	0.12168	0.20292	0.14743	0.22189	0.0457	0.06927	0.28487		-9.56	0.86423	0.97157	0.97571	0.988	0.9373	0.92626	0.86877	0.97287
0.455	0.0351	0.0338	0.0493	0.0477	0.1618	0.075	0.0414	0.2116		0.455	0.03619	0.0337	0.0508	0.04811	0.16122	0.07233	0.04015	0.212		0.455	-0.00109	0.0001	-0.0015	-0.00041	0.00058	0.00267	0.00125	-0.0004		15.455	0.05864	0.12285	0.20399	0.14783	0.22179	0.04479	0.07197	0.2798		-9.545	0.87545	0.98072	0.98078	0.9906	0.9369	0.9099	0.9009	0.95658
0.47	0.0353	0.0336	0.0525	0.0484	0.1578	0.0743	0.0399	0.2072		0.47	0.03616	0.03372	0.05081	0.0481	0.16133	0.07235	0.04016	0.21208		0.47	-0.00086	-0.00012	0.00169	0.0003	-0.00353	0.00195	-0.00026	-0.00488		15.47	0.05865	0.12433	0.20386	0.14653	0.22499	0.04358	0.07106	0.28662		-9.53	0.8755	0.99221	0.98017	0.98209	0.94963	0.88812	0.89011	0.97845
0.485	0.0367	0.0335	0.0488	0.0484	0.1597	0.0744	0.0392	0.2043		0.485	0.03612	0.03374	0.05082	0.04809	0.16144	0.07238	0.04016	0.21216		0.485	0.00058	-0.00024	-0.00202	0.00031	-0.00174	0.00202	-0.00096	-0.00786		15.485	0.05985	0.1221	0.20403	0.14652	0.22879	0.04518	0.07076	0.28414		-9.515	0.89232	0.97489	0.98097	0.98208	0.96474	0.91688	0.88647	0.9705
0.5	0.0348	0.0347	0.0522	0.0484	0.1605	0.0735	0.0425	0.2113		0.5	0.03609	0.03376	0.05083	0.04809	0.16154	0.0724	0.04016	0.21224		0.5	-0.00129	0.00094	0.00137	0.00031	-0.00104	0.0011	0.00234	-0.00094		15.5	0.05825	0.12268	0.2043	0.14622	0.21839	0.04467	0.07015	0.27556		-9.5	0.87001	0.97937	0.98225	0.98011	0.92338	0.90773	0.87926	0.94299
0.515	0.0351	0.0321	0.0514	0.0477	0.1585	0.0738	0.0408	0.2111		0.515	0.03605	0.03378	0.05084	0.04808	0.16165	0.07242	0.04016	0.21231		0.515	-0.00095	-0.00168	0.00056	-0.00038	-0.00315	0.00138	0.00064	-0.00121		15.515	0.05966	0.12195	0.20427	0.14732	0.22199	0.04656	0.07155	0.27808		-9.485	0.88962	0.97373	0.98211	0.98729	0.9377	0.9419	0.89589	0.95107
0.53	0.0355	0.0338	0.0505	0.0472	0.1613	0.0736	0.0401	0.2104		0.53	0.03562	0.03379	0.05086	0.04808	0.16108	0.07245	0.04016	0.2115		0.53	-0.00012	1e-05	-0.00036	-0.00088	0.00022	0.00115	-6e-05	-0.0011		15.53	0.05966	0.12283	0.20334	0.14712	0.22089	0.04356	0.07024	0.2811		-9.47	0.88967	0.98055	0.9777	0.98597	0.93333	0.88765	0.88034	0.96076
0.545	0.0343	0.0328	0.0515	0.0488	0.1579	0.0725	0.0409	0.2149		0.545	0.03561	0.03381	0.05087	0.04807	0.16118	0.07247	0.04016	0.21158		0.545	-0.00131	-0.00101	0.00063	0.00073	-0.00328	3e-05	0.00074	0.00332		15.545	0.05896	0.1216	0.20471	0.14642	0.2183	0.04575	0.07084	0.28072		-9.455	0.87994	0.97101	0.98419	0.98138	0.92299	0.92723	0.88743	0.95954
0.56	0.0353	0.0335	0.0518	0.0489	0.1605	0.0729	0.0427	0.2107		0.56	0.03559	0.03383	0.05088	0.04806	0.16128	0.0725	0.04017	0.21167		0.56	-0.00029	-0.00033	0.00092	0.00084	-0.00078	0.0004	0.00253	-0.00097		15.56	0.05907	0.12168	0.20418	0.14631	0.2216	0.04474	0.07223	0.28224		-9.44	0.88138	0.9716	0.98168	0.98072	0.93611	0.90907	0.90406	0.96442
0.575	0.0356	0.0335	0.0508	0.0487	0.1603	0.0728	0.0413	0.2		0.575	0.03557	0.03385	0.05089	0.04806	0.16139	0.07252	0.04017	0.21175		0.575	3e-05	-0.00035	-9e-05	0.00064	-0.00109	0.00028	0.00113	-0.01175		15.575	0.05927	0.12326	0.20435	0.14691	0.2251	0.04374	0.07043	0.28256		-9.425	0.88422	0.98386	0.98249	0.98463	0.95003	0.8909	0.88254	0.96545
0.59	0.0338	0.035	0.0516	0.0486	0.1658	0.0742	0.0417	0.2038		0.59	0.03555	0.03387	0.0509	0.04805	0.16149	0.07255	0.04017	0.21184		0.59	-0.00175	0.00113	0.0007	0.00055	0.00431	0.00165	0.00153	-0.00804		15.59	0.05938	0.12053	0.20422	0.14691	0.2265	0.04553	0.07152	0.28148		-9.41	0.88567	0.96266	0.98187	0.98461	0.9556	0.92327	0.8956	0.96199
0.605	0.0335	0.0344	0.0478	0.0482	0.1663	0.0716	0.0416	0.2048		0.605	0.03554	0.03389	0.05091	0.04804	0.1616	0.07257	0.04017	0.21192		0.605	-0.00204	0.00051	-0.00311	0.00016	0.0047	-0.00097	0.00143	-0.00712		15.605	0.05968	0.12151	0.20409	0.14711	0.2294	0.04632	0.07102	0.2812		-9.395	0.88991	0.97025	0.98126	0.98591	0.96713	0.93759	0.88958	0.96109
0.62	0.0355	0.0338	0.0534	0.0476	0.1725	0.0705	0.0424	0.212		0.62	0.03552	0.03391	0.05092	0.04804	0.1617	0.0726	0.04017	0.21201		0.62	-2e-05	-0.00011	0.00248	-0.00044	0.0108	-0.0021	0.00223	-1e-05		15.62	0.05958	0.12328	0.20276	0.14521	0.2192	0.04692	0.07111	0.28022		-9.38	0.88856	0.98407	0.97495	0.97348	0.92657	0.9483	0.89071	0.95795
0.635	0.0353	0.0332	0.0529	0.0468	0.1681	0.071	0.044	0.2139		0.635	0.0355	0.03393	0.05093	0.04803	0.1618	0.07262	0.04018	0.21209		0.635	-0.0002	-0.00073	0.00197	-0.00123	0.0063	-0.00162	0.00382	0.00181		15.635	0.05819	0.12276	0.20463	0.14461	0.222	0.04521	0.06871	0.27924		-9.365	0.86904	0.97998	0.98381	0.96955	0.9377	0.9175	0.86204	0.95481
0.65	0.0369	0.0342	0.0503	0.0476	0.165	0.0723	0.0388	0.2099		0.65	0.03548	0.03395	0.05094	0.04802	0.16191	0.07265	0.04018	0.21217		0.65	0.00142	0.00025	-0.00064	-0.00042	0.00309	-0.00035	-0.00138	-0.00227		15.65	0.05869	0.12413	0.2046	0.1481	0.2267	0.0455	0.0721	0.28326		-9.35	0.87607	0.99069	0.98367	0.99241	0.95639	0.9228	0.90252	0.96771
0.665	0.0351	0.0328	0.0502	0.0497	0.1648	0.0725	0.0403	0.2123		0.665	0.03547	0.03397	0.05095	0.04802	0.16201	0.07267	0.04018	0.21226		0.665	-0.00037	-0.00117	-0.00075	0.00168	0.00279	-0.00017	0.00012	4e-05		15.665	0.05919	0.12141	0.20337	0.1463	0.2269	0.0449	0.0722	0.27719		-9.335	0.88311	0.96948	0.97784	0.98063	0.95719	0.91186	0.90365	0.94821
0.68	0.0354	0.0344	0.0499	0.0471	0.1663	0.0727	0.0419	0.2168		0.68	0.03545	0.03399	0.05096	0.04801	0.16212	0.0727	0.04018	0.21234		0.68	-5e-05	0.00041	-0.00106	-0.00091	0.00418	0	0.00172	0.00446		15.68	0.0594	0.12348	0.20374	0.147	0.2177	0.04519	0.07059	0.27621		-9.32	0.88595	0.98564	0.97959	0.9852	0.92061	0.91715	0.88451	0.94507
0.695	0.0361	0.034	0.05	0.0467	0.1577	0.0728	0.0396	0.212		0.695	0.03543	0.03401	0.05097	0.048	0.16222	0.07322	0.04018	0.21243		0.695	0.00067	-1e-05	-0.00097	-0.0013	-0.00452	-0.00042	-0.00058	-0.00043		15.695	0.0601	0.12336	0.20361	0.1447	0.2213	0.04518	0.07159	0.28043		-9.305	0.89578	0.98467	0.97898	0.97015	0.93492	0.91704	0.89638	0.9586
0.71	0.0342	0.0334	0.0502	0.0476	0.1703	0.0738	0.0413	0.2085		0.71	0.03541	0.03403	0.05098	0.048	0.16232	0.07323	0.04018	0.21251		0.71	-0.00121	-0.00063	-0.00078	-0.0004	0.00798	0.00057	0.00112	-0.00401		15.71	0.061	0.12213	0.20338	0.1452	0.2195	0.04568	0.06978	0.27745		-9.29	0.9084	0.97513	0.97789	0.97341	0.92777	0.92594	0.87485	0.94905
0.725	0.0365	0.0328	0.0473	0.0472	0.1552	0.0725	0.0405	0.2092		0.725	0.0354	0.03404	0.05099	0.04799	0.16243	0.07325	0.04019	0.2126		0.725	0.0011	-0.00124	-0.00369	-0.00079	-0.00723	-0.00075	0.00031	-0.0034		15.725	0.05901	0.12451	0.20475	0.14509	0.2158	0.04677	0.07088	0.27647		-9.275	0.8805	0.99362	0.98438	0.97274	0.91305	0.94568	0.88791	0.94591
0.74	0.0349	0.0339	0.0495	0.0481	0.1605	0.0733	0.0407	0.2121		0.74	0.03538	0.03406	0.051	0.04799	0.16253	0.07327	0.04019	0.21268		0.74	-0.00048	-0.00016	-0.0015	0.00011	-0.00203	3e-05	0.00051	-0.00058		15.74	0.06011	0.12258	0.20512	0.14699	0.2146	0.04347	0.07227	0.27139		-9.26	0.89592	0.97864	0.98613	0.98515	0.90828	0.88601	0.90454	0.92962
0.755	0.0346	0.0341	0.0495	0.0472	0.1616	0.0732	0.0421	0.2185		0.755	0.03536	0.03408	0.05101	0.04798	0.16264	0.07329	0.04019	0.21277		0.755	-0.00076	2e-05	-0.00151	-0.00078	-0.00104	-9e-05	0.00191	0.00573		15.755	0.06161	0.12326	0.20479	0.14599	0.2196	0.04526	0.07147	0.27351		-9.245	0.91693	0.9839	0.98456	0.9786	0.92817	0.91838	0.89494	0.93642
0.77	0.0347	0.0338	0.0491	0.048	0.1604	0.0732	0.0384	0.2159		0.77	0.03534	0.0341	0.05102	0.04797	0.16274	0.0733	0.04019	0.21285		0.77	-0.00064	-0.0003	-0.00192	3e-05	-0.00234	-0.0001	-0.00179	0.00305		15.77	0.05922	0.12233	0.20486	0.14589	0.2166	0.04505	0.07396	0.28353		-9.23	0.88343	0.9767	0.9849	0.97794	0.91624	0.91465	0.92469	0.96856
0.785	0.0352	0.0341	0.0508	0.0489	0.1667	0.0758	0.0398	0.2176		0.785	0.03533	0.03412	0.05103	0.04797	0.16284	0.07332	0.04019	0.21294		0.785	-0.00013	-2e-05	-0.00023	0.00093	0.00386	0.00248	-0.00039	0.00466		15.785	0.05882	0.12251	0.20443	0.14629	0.2205	0.04245	0.07186	0.28085		-9.215	0.87789	0.97807	0.98286	0.98054	0.93175	0.86762	0.8996	0.95997
0.8	0.0335	0.033	0.0527	0.0477	0.1593	0.0738	0.0392	0.2227		0.8	0.03531	0.03414	0.05104	0.04796	0.16295	0.07334	0.0402	0.21302		0.8	-0.00181	-0.00114	0.00166	-0.00026	-0.00365	0.00046	-0.001	0.00968		15.8	0.06072	0.12149	0.2046	0.14649	0.2271	0.04504	0.07125	0.28237		-9.2	0.90449	0.97009	0.98366	0.98183	0.95799	0.91442	0.89238	0.96484
0.815	0.0363	0.0345	0.0514	0.0474	0.1635	0.0702	0.0406	0.2091		0.815	0.03529	0.03416	0.05105	0.04795	0.16305	0.07335	0.0402	0.21311		0.815	0.00101	0.00034	0.00035	-0.00055	0.00045	-0.00315	0.0004	-0.00401		15.815	0.05903	0.12216	0.20407	0.14588	0.2283	0.04463	0.07135	0.26919		-9.185	0.88078	0.97535	0.98115	0.9779	0.96277	0.90709	0.89351	0.92258
0.83	0.0352	0.0352	0.0505	0.0471	0.1633	0.0713	0.039	0.2169		0.83	0.03528	0.03418	0.05106	0.04795	0.16316	0.07337	0.0402	0.21319		0.83	-8e-05	0.00102	-0.00056	-0.00085	0.00014	-0.00207	-0.0012	0.00371		15.83	0.05923	0.12234	0.20494	0.14508	0.2269	0.04563	0.07204	0.27741		-9.17	0.88362	0.97671	0.98527	0.97266	0.9572	0.92502	0.9018	0.94894
0.845	0.0359	0.0329	0.0485	0.0477	0.1636	0.0713	0.04	0.2088		0.845	0.03526	0.0342	0.05107	0.04794	0.16326	0.07339	0.0402	0.21328		0.845	0.00064	-0.0013	-0.00257	-0.00024	0.00034	-0.00209	-0.0002	-0.00448		15.845	0.06033	0.12241	0.20511	0.14548	0.2205	0.04502	0.06944	0.27783		-9.155	0.89903	0.9773	0.98607	0.97526	0.93175	0.91408	0.87074	0.95029
0.86	0.0344	0.0348	0.0507	0.0484	0.1646	0.0711	0.0392	0.2136		0.86	0.03524	0.03422	0.05108	0.04793	0.16336	0.07341	0.0402	0.21336		0.86	-0.00084	0.00058	-0.00038	0.00047	0.00124	-0.00231	-0.001	0.00024		15.86	0.05923	0.12279	0.20448	0.14558	0.2204	0.04521	0.07093	0.27766		-9.14	0.88371	0.98022	0.98309	0.9759	0.93136	0.91757	0.88857	0.94972
0.875	0.0342	0.0333	0.051	0.0473	0.1583	0.0741	0.0395	0.209		0.875	0.03523	0.03424	0.05109	0.04793	0.16347	0.07342	0.04021	0.21344		0.875	-0.00103	-0.00094	-9e-05	-0.00063	-0.00517	0.00068	-0.00071	-0.00444		15.875	0.06054	0.12226	0.20575	0.14628	0.2184	0.04421	0.07043	0.27368		-9.125	0.90192	0.97614	0.9891	0.98046	0.9234	0.89941	0.88254	0.93695
0.89	0.0332	0.0336	0.0506	0.0482	0.1609	0.0746	0.0399	0.214		0.89	0.03521	0.03426	0.0511	0.04792	0.16357	0.07344	0.04021	0.21353		0.89	-0.00201	-0.00066	-0.0005	0.00028	-0.00267	0.00116	-0.00031	0.00047		15.89	0.05904	0.12264	0.20562	0.14657	0.2218	0.0463	0.06982	0.2784		-9.11	0.881	0.97906	0.98849	0.98241	0.93692	0.93719	0.87533	0.95209
0.905	0.0349	0.0348	0.052	0.0469	0.1603	0.0728	0.0406	0.2105		0.905	0.03519	0.03428	0.05111	0.04792	0.16368	0.07346	0.04021	0.21361		0.905	-0.00029	0.00052	0.00089	-0.00102	-0.00338	-0.00066	0.00039	-0.00311		15.905	0.05784	0.12261	0.20559	0.14647	0.2127	0.044	0.07082	0.27422		-9.095	0.86428	0.97887	0.98834	0.98174	0.90074	0.89557	0.88719	0.93869
0.92	0.0349	0.0344	0.0547	0.0487	0.1649	0.0708	0.0402	0.2184		0.92	0.03518	0.0343	0.05112	0.04791	0.16378	0.07347	0.04021	0.2137		0.92	-0.00028	0.0001	0.00358	0.00079	0.00112	-0.00267	-1e-05	0.0047		15.92	0.05925	0.12249	0.20546	0.14537	0.218	0.04389	0.06921	0.27524		-9.08	0.88389	0.9779	0.98772	0.97454	0.92182	0.89365	0.86806	0.94197
0.935	0.0342	0.0339	0.0545	0.0486	0.1601	0.0738	0.038	0.2204		0.935	0.03516	0.03432	0.05113	0.0479	0.16388	0.07349	0.04021	0.21378		0.935	-0.00096	-0.00042	0.00337	0.0007	-0.00378	0.00031	-0.00221	0.00662		15.935	0.05815	0.12336	0.20303	0.14637	0.2172	0.04518	0.06941	0.27936		-9.065	0.86856	0.98471	0.9762	0.98107	0.91864	0.917	0.87038	0.95518
0.95	0.0363	0.0338	0.05	0.0476	0.1681	0.0737	0.0394	0.2253		0.95	0.03514	0.03433	0.05114	0.0479	0.16399	0.07351	0.04021	0.21387		0.95	0.00116	-0.00053	-0.00114	-0.0003	0.00411	0.00019	-0.00081	0.01143		15.95	0.05825	0.12354	0.2046	0.14617	0.2228	0.04358	0.0695	0.27358		-9.05	0.87	0.98607	0.98364	0.97975	0.94091	0.88801	0.87151	0.93665
0.965	0.0344	0.0345	0.0517	0.0474	0.1639	0.0715	0.0405	0.213		0.965	0.03513	0.03435	0.05115	0.04789	0.16409	0.07353	0.04022	0.21395		0.965	-0.00073	0.00015	0.00055	-0.00049	-0.00019	-0.00203	0.00028	-0.00095		15.965	0.05956	0.12371	0.20387	0.14786	0.2162	0.04217	0.0686	0.2784		-9.035	0.88821	0.98744	0.98018	0.99084	0.91466	0.86264	0.86072	0.95211
0.98	0.0341	0.0339	0.0543	0.0484	0.1565	0.0729	0.0388	0.2157		0.98	0.03511	0.03437	0.05116	0.04788	0.1642	0.07354	0.04022	0.21404		0.98	-0.00101	-0.00047	0.00314	0.00052	-0.0077	-0.00064	-0.00142	0.00166		15.98	0.05956	0.12469	0.20414	0.14646	0.22	0.04536	0.06919	0.27822		-9.02	0.88826	0.99503	0.98146	0.98168	0.92977	0.92027	0.86782	0.95153
0.995	0.0361	0.0338	0.0526	0.0483	0.1601	0.0741	0.0399	0.2152		0.995	0.03509	0.03439	0.05117	0.04788	0.1643	0.07356	0.04022	0.21412		0.995	0.00101	-0.00059	0.00143	0.00042	-0.0042	0.00054	-0.00032	0.00108		15.995	0.05846	0.12476	0.20411	0.14656	0.2277	0.04526	0.06889	0.27214		-9.005	0.87293	0.99562	0.98131	0.98232	0.9604	0.91835	0.86418	0.93204
1.01	0.0336	0.0337	0.0527	0.0482	0.1662	0.0725	0.0399	0.2246		1.01	0.03508	0.03441	0.05118	0.04787	0.1644	0.07358	0.04022	0.21421		1.01	-0.00148	-0.00071	0.00152	0.00033	0.0018	-0.00108	-0.00032	0.01039		16.01	0.05937	0.12454	0.20388	0.14666	0.2233	0.04505	0.06918	0.27846		-8.99	0.88555	0.99387	0.98022	0.98296	0.9429	0.91463	0.8677	0.95231
1.025	0.0348	0.0335	0.0537	0.047	0.1618	0.0708	0.0408	0.2105		1.025	0.03506	0.03443	0.0512	0.04787	0.16451	0.07359	0.04022	0.21429		1.025	-0.00026	-0.00093	0.0025	-0.00087	-0.00271	-0.00279	0.00058	-0.00379		16.025	0.05907	0.12372	0.20315	0.14556	0.2195	0.04255	0.06898	0.28208		-8.975	0.8814	0.98745	0.97676	0.97576	0.92779	0.8694	0.86525	0.96392
1.04	0.033	0.0348	0.0492	0.0468	0.1619	0.0717	0.038	0.2143		1.04	0.03504	0.03445	0.05121	0.04786	0.16461	0.07361	0.04023	0.21437		1.04	-0.00204	0.00035	-0.00201	-0.00106	-0.00271	-0.00191	-0.00223	-7e-05		16.04	0.05847	0.12359	0.20442	0.14595	0.2197	0.04194	0.07057	0.27641		-8.96	0.87306	0.98648	0.98278	0.97836	0.92859	0.85846	0.88427	0.94571
1.055	0.0342	0.0348	0.0517	0.0474	0.1578	0.0705	0.039	0.2213		1.055	0.03503	0.03447	0.05122	0.04785	0.16472	0.07363	0.04023	0.21446		1.055	-0.00083	0.00033	0.00048	-0.00045	-0.00692	-0.00313	-0.00123	0.00684		16.055	0.06078	0.12177	0.20468	0.14545	0.2178	0.04523	0.06997	0.26973		-8.945	0.90525	0.97227	0.98405	0.97508	0.92103	0.9179	0.87705	0.92429
1.07	0.0345	0.033	0.052	0.0474	0.1633	0.0719	0.039	0.207		1.07	0.03501	0.03449	0.05123	0.04785	0.16482	0.07364	0.04023	0.21454		1.07	-0.00051	-0.00149	0.00077	-0.00045	-0.00152	-0.00174	-0.00123	-0.00754		16.07	0.05988	0.12194	0.20435	0.14685	0.217	0.04423	0.06946	0.27675		-8.93	0.89271	0.97364	0.98249	0.98422	0.91785	0.89974	0.87103	0.9468
1.085	0.0347	0.0347	0.0528	0.0479	0.159	0.0719	0.0425	0.2157		1.085	0.035	0.03451	0.05124	0.04784	0.16492	0.07366	0.04023	0.21463		1.085	-0.0003	0.00019	0.00156	6e-05	-0.00592	-0.00176	0.00227	0.00107		16.085	0.05708	0.12252	0.20312	0.14585	0.22	0.04222	0.07046	0.28007		-8.915	0.85363	0.97812	0.97665	0.97767	0.92978	0.86354	0.8829	0.95745
1.1	0.0338	0.0341	0.051	0.0474	0.1652	0.0726	0.0371	0.2157		1.1	0.03498	0.03453	0.05125	0.04784	0.16503	0.07368	0.04023	0.21471		1.1	-0.00118	-0.00043	-0.00025	-0.00044	0.00017	-0.00108	-0.00313	0.00099		16.1	0.05969	0.12229	0.20419	0.14725	0.2198	0.04561	0.07115	0.27649		-8.9	0.89001	0.97637	0.98172	0.98681	0.92899	0.92478	0.89118	0.94598
1.115	0.0336	0.0347	0.0524	0.0467	0.1674	0.0732	0.037	0.2157		1.115	0.03496	0.03455	0.05126	0.04783	0.16513	0.0737	0.04024	0.2148		1.115	-0.00136	0.00015	0.00114	-0.00113	0.00227	-0.0005	-0.00324	0.0009		16.115	0.05999	0.12377	0.20436	0.14554	0.22601	0.04561	0.07035	0.28001		-8.885	0.89424	0.98785	0.98253	0.97568	0.95365	0.92467	0.88158	0.95727
1.13	0.0344	0.0358	0.0509	0.0474	0.164	0.0722	0.0387	0.2131		1.13	0.03495	0.03457	0.05127	0.04782	0.16524	0.07371	0.04024	0.21488		1.13	-0.00055	0.00123	-0.00037	-0.00042	-0.00124	-0.00151	-0.00154	-0.00178		16.13	0.06139	0.12324	0.20263	0.14544	0.22171	0.0454	0.06774	0.27653		-8.87	0.91385	0.98377	0.97432	0.97502	0.93655	0.92095	0.85052	0.94611
1.145	0.0344	0.0335	0.053	0.0488	0.1716	0.0724	0.0418	0.225		1.145	0.03493	0.03459	0.05128	0.04782	0.16534	0.07373	0.04024	0.21497		1.145	-0.00053	-0.00109	0.00172	0.00098	0.00626	-0.00133	0.00156	0.01003		16.145	0.06089	0.12302	0.2034	0.14584	0.21961	0.0452	0.06844	0.27865		-8.855	0.9069	0.98202	0.97797	0.97762	0.9282	0.91723	0.85881	0.95291
1.16	0.0339	0.0347	0.0533	0.0482	0.1656	0.0742	0.0415	0.2245		1.16	0.03492	0.03461	0.05129	0.04781	0.16544	0.07375	0.04024	0.21505		1.16	-0.00102	9e-05	0.00201	0.00039	0.00016	0.00045	0.00126	0.00945		16.16	0.0608	0.12269	0.20367	0.14544	0.22331	0.04299	0.07053	0.27717		-8.84	0.90555	0.97949	0.97925	0.97499	0.94291	0.87742	0.88379	0.94817
1.175	0.033	0.0343	0.0486	0.0472	0.175	0.0706	0.0395	0.2166		1.175	0.0349	0.03463	0.0513	0.04781	0.16555	0.07376	0.04024	0.21514		1.175	-0.0019	-0.00033	-0.0027	-0.00061	0.00945	-0.00316	-0.00074	0.00146		16.175	0.0596	0.12237	0.20244	0.14504	0.21741	0.04418	0.07013	0.27519		-8.825	0.88882	0.97696	0.97341	0.97236	0.91945	0.89896	0.87896	0.94182
1.19	0.0349	0.0342	0.0522	0.0469	0.1629	0.0718	0.0389	0.2146		1.19	0.03488	0.03465	0.05131	0.0478	0.16565	0.07378	0.04025	0.21522		1.19	2e-05	-0.00045	0.00089	-0.0009	-0.00275	-0.00198	-0.00135	-0.00062		16.19	0.0583	0.12244	0.20491	0.14643	0.21971	0.04558	0.07012	0.27951		-8.81	0.8707	0.97755	0.98512	0.9815	0.9286	0.92412	0.8789	0.95568
1.205	0.0348	0.0344	0.0533	0.0469	0.1717	0.0739	0.0383	0.2102		1.205	0.03487	0.03467	0.05132	0.04779	0.16576	0.0738	0.04025	0.2153		1.205	-7e-05	-0.00027	0.00198	-0.00089	0.00594	0.0001	-0.00195	-0.0051		16.205	0.05941	0.12272	0.20348	0.14673	0.21941	0.04387	0.06952	0.27894		-8.795	0.88611	0.97969	0.97834	0.98345	0.92741	0.89333	0.87168	0.95382
1.22	0.0354	0.0344	0.0507	0.0463	0.1703	0.0726	0.0386	0.2177		1.22	0.03485	0.03468	0.05134	0.04779	0.16586	0.07381	0.04025	0.21539		1.22	0.00055	-0.00028	-0.00064	-0.00149	0.00444	-0.00121	-0.00165	0.00231		16.22	0.06181	0.12249	0.20455	0.14563	0.22191	0.04537	0.07021	0.27626		-8.78	0.91969	0.97794	0.98341	0.97624	0.93735	0.92029	0.87997	0.94523
1.235	0.0347	0.035	0.0526	0.0476	0.1673	0.0726	0.0415	0.2185		1.235	0.03484	0.0347	0.05135	0.04778	0.16596	0.07383	0.04025	0.21547		1.235	-0.00014	0.0003	0.00125	-0.00018	0.00134	-0.00123	0.00125	0.00303		16.235	0.05951	0.12267	0.20452	0.14533	0.22011	0.04456	0.06961	0.27158		-8.765	0.88759	0.97931	0.98326	0.97427	0.9302	0.90574	0.87275	0.93022
1.25	0.0345	0.036	0.0535	0.0482	0.1683	0.0753	0.0394	0.214		1.25	0.03482	0.03472	0.05136	0.04777	0.16607	0.07385	0.04025	0.21556		1.25	-0.00032	0.00128	0.00214	0.00043	0.00223	0.00145	-0.00085	-0.00156		16.25	0.05952	0.12264	0.20519	0.14673	0.22171	0.04435	0.0701	0.2747		-8.75	0.88764	0.97911	0.98643	0.98341	0.93656	0.90202	0.87865	0.94023
1.265	0.0348	0.036	0.0525	0.0472	0.1659	0.0749	0.0384	0.2175		1.265	0.0348	0.03474	0.05137	0.04777	0.16617	0.07386	0.04026	0.21564		1.265	0	0.00126	0.00113	-0.00057	-0.00027	0.00104	-0.00186	0.00186		16.265	0.05982	0.12232	0.20166	0.14552	0.21861	0.04475	0.0706	0.27652		-8.735	0.89187	0.97659	0.9697	0.97555	0.92424	0.90913	0.88456	0.94607
1.28	0.0331	0.0347	0.0516	0.048	0.1669	0.0733	0.0387	0.2121		1.28	0.03479	0.03476	0.05138	0.04776	0.16628	0.07388	0.04026	0.21573		1.28	-0.00169	-6e-05	0.00022	0.00024	0.00062	-0.00058	-0.00156	-0.00363		16.28	0.06042	0.1234	0.20343	0.14582	0.22421	0.04374	0.07089	0.26824		-8.72	0.9003	0.98496	0.97808	0.9775	0.94651	0.89097	0.88807	0.91952
1.295	0.0329	0.0348	0.0531	0.0478	0.1675	0.0752	0.0408	0.2141		1.295	0.03477	0.03478	0.05139	0.04776	0.16638	0.0739	0.04026	0.21581		1.295	-0.00187	2e-05	0.00171	4e-05	0.00112	0.0013	0.00054	-0.00171		16.295	0.05983	0.12357	0.20399	0.14632	0.22381	0.04463	0.07139	0.27436		-8.705	0.89195	0.98632	0.98078	0.98075	0.94492	0.9071	0.89397	0.93915
1.31	0.0336	0.0346	0.0508	0.0481	0.1679	0.0762	0.0402	0.218		1.31	0.03476	0.0348	0.0514	0.04775	0.16648	0.07391	0.04026	0.2159		1.31	-0.00116	-0.0002	-0.0006	0.00035	0.00142	0.00229	-6e-05	0.0021		16.31	0.06003	0.12395	0.20406	0.14552	0.21541	0.04053	0.07108	0.28278		-8.69	0.89479	0.98924	0.98111	0.97551	0.91152	0.833	0.89034	0.96616
1.325	0.0339	0.0344	0.0518	0.0472	0.1703	0.0737	0.0397	0.2202		1.325	0.03474	0.03482	0.05141	0.04775	0.16659	0.07393	0.04026	0.21598		1.325	-0.00084	-0.00042	0.00039	-0.00055	0.00371	-0.00023	-0.00056	0.00422		16.325	0.05983	0.12372	0.20383	0.14662	0.22291	0.04312	0.07178	0.2775		-8.675	0.89204	0.98749	0.98002	0.98269	0.94134	0.87982	0.89862	0.94923
1.34	0.0328	0.0352	0.0516	0.0454	0.1642	0.0743	0.0404	0.2158		1.34	0.03473	0.03484	0.05142	0.04774	0.16669	0.07395	0.04027	0.21606		1.34	-0.00193	0.00036	0.00018	-0.00234	-0.00249	0.00035	0.00013	-0.00026		16.34	0.06073	0.1232	0.2049	0.14641	0.21881	0.04462	0.07097	0.27692		-8.66	0.90466	0.98341	0.98508	0.98137	0.92504	0.90678	0.88902	0.94737
1.355	0.0349	0.0349	0.0518	0.0476	0.1607	0.0752	0.0401	0.2213		1.355	0.03471	0.03486	0.05144	0.04773	0.1668	0.07396	0.04027	0.21615		1.355	0.00019	4e-05	0.00036	-0.00013	-0.0061	0.00124	-0.00017	0.00515		16.355	0.05984	0.12317	0.20507	0.14671	0.22411	0.04411	0.06997	0.27444		-8.645	0.89212	0.98321	0.98589	0.98331	0.94612	0.89764	0.87704	0.93942
1.37	0.0357	0.0343	0.053	0.0474	0.1739	0.0739	0.0406	0.2094		1.37	0.0347	0.03488	0.05145	0.04773	0.1669	0.07398	0.04027	0.21623		1.37	0.001	-0.00058	0.00155	-0.00033	0.007	-8e-05	0.00033	-0.00683		16.37	0.05994	0.12295	0.20454	0.14661	0.22311	0.0445	0.07066	0.28027		-8.63	0.89356	0.98146	0.98337	0.98264	0.94214	0.90475	0.88532	0.95809
1.385	0.0353	0.0347	0.0524	0.0456	0.1694	0.0764	0.04	0.2209		1.385	0.03468	0.0349	0.05146	0.04772	0.167	0.074	0.04027	0.21632		1.385	0.00062	-0.0002	0.00094	-0.00212	0.0024	0.0024	-0.00027	0.00458		16.385	0.05934	0.12352	0.20431	0.14611	0.22511	0.0447	0.07056	0.27899		-8.615	0.88522	0.98594	0.98228	0.97936	0.9501	0.90825	0.88407	0.95399
1.4	0.0352	0.0346	0.0502	0.048	0.1706	0.0736	0.0413	0.2163		1.4	0.03467	0.03492	0.05147	0.04772	0.16711	0.07401	0.04027	0.2164		1.4	0.00053	-0.00032	-0.00127	0.00028	0.00349	-0.00041	0.00103	-0.0001		16.4	0.06095	0.1241	0.20458	0.14611	0.22691	0.04269	0.07105	0.27991		-8.6	0.90762	0.99042	0.98355	0.97935	0.95726	0.87205	0.88997	0.95694
1.415	0.0362	0.0353	0.0511	0.0471	0.1691	0.0777	0.0399	0.2173		1.415	0.03465	0.03494	0.05148	0.04771	0.16721	0.07403	0.04028	0.21649		1.415	0.00155	0.00036	-0.00038	-0.00061	0.00189	0.00367	-0.00038	0.00081		16.415	0.05905	0.12247	0.20545	0.146	0.22231	0.04479	0.07135	0.27813		-8.585	0.8811	0.97777	0.98767	0.97868	0.93897	0.90984	0.89349	0.95123
1.43	0.0358	0.0345	0.0513	0.0476	0.1659	0.0744	0.0395	0.2124		1.43	0.03463	0.03496	0.05149	0.0477	0.16732	0.07405	0.04028	0.21657		1.43	0.00117	-0.00046	-0.00019	-0.0001	-0.00142	0.00035	-0.00078	-0.00417		16.43	0.05945	0.12175	0.20402	0.1451	0.22661	0.04438	0.07104	0.28135		-8.57	0.88674	0.97213	0.98089	0.97279	0.95607	0.90251	0.88985	0.96156
1.445	0.0356	0.0344	0.0507	0.0468	0.1709	0.0741	0.0401	0.2162		1.445	0.03462	0.03498	0.0515	0.0477	0.16742	0.07406	0.04028	0.21666		1.445	0.00098	-0.00058	-0.0008	-0.0009	0.00348	4e-05	-0.00018	-0.00046		16.445	0.05965	0.12262	0.20439	0.1465	0.22161	0.04377	0.07094	0.28317		-8.555	0.88957	0.97894	0.98264	0.98192	0.93619	0.89158	0.8886	0.9674
1.46	0.0355	0.0362	0.0505	0.0462	0.1655	0.0745	0.0418	0.2174		1.46	0.0346	0.035	0.05151	0.04769	0.16752	0.07408	0.04028	0.21674		1.46	0.0009	0.0012	-0.00101	-0.00149	-0.00202	0.00042	0.00152	0.00066		16.46	0.06076	0.1218	0.20526	0.1454	0.21672	0.04487	0.07143	0.28779		-8.54	0.90498	0.97252	0.98676	0.97472	0.9167	0.91132	0.8945	0.98223
1.475	0.034	0.036	0.0534	0.0469	0.17	0.0776	0.0424	0.2186		1.475	0.03459	0.03502	0.05153	0.04769	0.16763	0.0741	0.04028	0.21682		1.475	-0.00059	0.00098	0.00187	-0.00079	0.00237	0.0035	0.00212	0.00178		16.475	0.06006	0.12257	0.20532	0.14519	0.21842	0.04606	0.06973	0.28691		-8.525	0.89524	0.97856	0.98708	0.9734	0.92347	0.93287	0.87417	0.97941
1.49	0.0351	0.0357	0.0535	0.047	0.1681	0.0786	0.0403	0.2231		1.49	0.03457	0.03504	0.05154	0.04768	0.16773	0.07411	0.04029	0.21691		1.49	0.00053	0.00066	0.00196	-0.00068	0.00037	0.00449	1e-05	0.00619		16.49	0.06096	0.12275	0.20529	0.14479	0.22252	0.04326	0.07162	0.27633		-8.51	0.90786	0.97992	0.98694	0.97077	0.93977	0.88223	0.89676	0.94548
1.505	0.0344	0.0353	0.0533	0.047	0.1602	0.0742	0.0404	0.2207		1.505	0.03456	0.03506	0.05155	0.04767	0.16783	0.07413	0.04029	0.21699		1.505	-0.00016	0.00024	0.00175	-0.00067	-0.00763	7e-05	0.00011	0.00371		16.505	0.06007	0.12272	0.20456	0.14439	0.22122	0.04325	0.07152	0.28066		-8.495	0.89532	0.97973	0.98347	0.96814	0.93461	0.88212	0.89551	0.95934
1.52	0.0347	0.0357	0.0522	0.0449	0.1692	0.0745	0.0389	0.217		1.52	0.03454	0.03508	0.05156	0.04767	0.16794	0.07415	0.04029	0.21708		1.52	0.00016	0.00062	0.00064	-0.00277	0.00126	0.00035	-0.00139	-8e-05		16.52	0.06117	0.123	0.20623	0.14409	0.22292	0.04394	0.07211	0.27678		-8.48	0.91073	0.98187	0.99138	0.96617	0.94137	0.89465	0.9026	0.9469
1.535	0.0344	0.0343	0.0519	0.0478	0.1694	0.0742	0.0401	0.2222		1.535	0.03453	0.0351	0.05157	0.04766	0.16804	0.07416	0.04029	0.21716		1.535	-0.00013	-0.0008	0.00033	0.00014	0.00136	4e-05	-0.00019	0.00504		16.535	0.06087	0.12217	0.2053	0.14419	0.22042	0.04434	0.07031	0.2829		-8.465	0.90658	0.97545	0.98697	0.96681	0.93143	0.90176	0.88108	0.96653
1.55	0.0341	0.0361	0.0514	0.0477	0.1692	0.075	0.0411	0.219		1.55	0.03451	0.03512	0.05158	0.04766	0.16815	0.07418	0.04029	0.21725		1.55	-0.00041	0.00098	-0.00018	4e-05	0.00105	0.00082	0.00081	0.00175		16.55	0.06067	0.12355	0.20417	0.14478	0.22182	0.04533	0.072	0.27622		-8.45	0.90383	0.98616	0.98161	0.97071	0.937	0.9197	0.90128	0.94511
1.565	0.0336	0.036	0.0513	0.0476	0.1658	0.0722	0.0405	0.2201		1.565	0.0345	0.03514	0.05159	0.04765	0.16825	0.0742	0.0403	0.21733		1.565	-0.0009	0.00086	-0.00029	-5e-05	-0.00245	-0.002	0.0002	0.00277		16.565	0.06128	0.12232	0.20554	0.14418	0.22492	0.04383	0.07109	0.26824		-8.435	0.91225	0.97662	0.9881	0.96678	0.94933	0.89252	0.89049	0.91952
1.58	0.0351	0.0346	0.0527	0.0479	0.1664	0.0742	0.0393	0.2221		1.58	0.03448	0.03516	0.05161	0.04765	0.16835	0.07421	0.0403	0.21741		1.58	0.00062	-0.00056	0.00109	0.00025	-0.00195	-1e-05	-0.001	0.00469		16.58	0.06098	0.1241	0.20581	0.14558	0.22312	0.04602	0.07019	0.27796		-8.42	0.9081	0.99044	0.98937	0.97591	0.94217	0.93212	0.8797	0.95069
1.595	0.0337	0.0362	0.0513	0.0472	0.1701	0.0752	0.0394	0.2174		1.595	0.03447	0.03518	0.05162	0.04764	0.16846	0.07423	0.0403	0.2175		1.595	-0.00077	0.00102	-0.00032	-0.00044	0.00164	0.00097	-0.0009	-0.0001		16.595	0.06098	0.12268	0.20478	0.14498	0.22422	0.04731	0.07058	0.27728		-8.405	0.90814	0.97935	0.98449	0.97198	0.94655	0.95547	0.88441	0.94852
1.61	0.0334	0.0355	0.0526	0.0478	0.1757	0.0757	0.04	0.2164		1.61	0.03445	0.0352	0.05163	0.04763	0.16856	0.07425	0.0403	0.21758		1.61	-0.00105	0.0003	0.00097	0.00017	0.00714	0.00145	-0.0003	-0.00118		16.61	0.05999	0.12315	0.20495	0.14578	0.22482	0.04741	0.07008	0.2825		-8.39	0.8942	0.98305	0.98529	0.97719	0.94894	0.95717	0.87838	0.96526
1.625	0.0334	0.0364	0.0525	0.0463	0.1746	0.0742	0.0405	0.2159		1.625	0.03444	0.03521	0.05164	0.04763	0.16867	0.07426	0.04031	0.21767		1.625	-0.00104	0.00119	0.00086	-0.00133	0.00593	-6e-05	0.00019	-0.00177		16.625	0.05989	0.12273	0.20491	0.14537	0.22022	0.0467	0.07087	0.27242		-8.375	0.89284	0.97974	0.98514	0.97456	0.93065	0.94443	0.88786	0.93294
1.64	0.0343	0.0364	0.0494	0.0467	0.1727	0.0767	0.04	0.2264		1.64	0.03443	0.03523	0.05165	0.04762	0.16877	0.07428	0.04031	0.21775		1.64	-0.00013	0.00117	-0.00225	-0.00092	0.00393	0.00242	-0.00031	0.00865		16.64	0.06069	0.1244	0.20348	0.14557	0.22052	0.0467	0.07187	0.28094		-8.36	0.90406	0.99278	0.97836	0.97586	0.93184	0.94433	0.89972	0.96026
1.655	0.0346	0.0362	0.0532	0.046	0.1721	0.0764	0.0396	0.2268		1.655	0.03441	0.03525	0.05166	0.04762	0.16887	0.0743	0.04031	0.21784		1.655	0.00019	0.00095	0.00154	-0.00162	0.00323	0.0021	-0.00071	0.00896		16.655	0.06099	0.12338	0.20455	0.14547	0.22332	0.04519	0.07106	0.27817		-8.345	0.90829	0.9848	0.98342	0.97519	0.94298	0.91715	0.89012	0.95135
1.67	0.0332	0.0365	0.0526	0.0469	0.1695	0.0744	0.041	0.2208		1.67	0.0344	0.03527	0.05168	0.04761	0.16898	0.07431	0.04031	0.21792		1.67	-0.0012	0.00123	0.00092	-0.00071	0.00052	9e-05	0.00069	0.00288		16.67	0.0601	0.12325	0.20322	0.14437	0.22302	0.04489	0.07236	0.27679		-8.33	0.89575	0.98383	0.97712	0.96799	0.94179	0.91163	0.90556	0.94693
1.685	0.0354	0.0355	0.0538	0.048	0.1683	0.0755	0.0416	0.216		1.685	0.03438	0.03529	0.05169	0.04761	0.16908	0.07433	0.04031	0.218		1.685	0.00102	0.00021	0.00211	0.00039	-0.00078	0.00117	0.00129	-0.002		16.685	0.0608	0.12233	0.20319	0.14526	0.22372	0.04738	0.07285	0.28291		-8.315	0.90557	0.97663	0.97697	0.97385	0.94457	0.95664	0.91146	0.96656
1.7	0.0353	0.0356	0.0531	0.048	0.1726	0.0772	0.0383	0.2241		1.7	0.03437	0.03531	0.0517	0.0476	0.16919	0.07435	0.04032	0.21809		1.7	0.00093	0.00029	0.0014	0.0004	0.00341	0.00285	-0.00202	0.00601		16.7	0.0598	0.1213	0.20426	0.14406	0.22962	0.04507	0.07135	0.27973		-8.3	0.89164	0.96866	0.98203	0.966	0.96804	0.91503	0.89352	0.95637
1.715	0.0348	0.0361	0.0528	0.049	0.1721	0.0758	0.0395	0.2132		1.715	0.03435	0.03533	0.05171	0.04759	0.16929	0.07436	0.04032	0.21817		1.715	0.00045	0.00077	0.00109	0.00141	0.00281	0.00144	-0.00082	-0.00497		16.715	0.06111	0.12328	0.20383	0.14326	0.22522	0.04807	0.07114	0.28295		-8.285	0.90984	0.98403	0.97999	0.96075	0.95054	0.96906	0.89107	0.9667
1.73	0.0357	0.0362	0.0551	0.0499	0.1738	0.0745	0.0409	0.2134		1.73	0.03434	0.03535	0.05172	0.04759	0.16939	0.07438	0.04032	0.21826		1.73	0.00136	0.00085	0.00338	0.00231	0.00441	0.00012	0.00058	-0.00486		16.73	0.06181	0.12205	0.2015	0.14406	0.22823	0.04526	0.07164	0.28387		-8.27	0.91966	0.9745	0.96894	0.96597	0.96248	0.91843	0.89697	0.96965
1.745	0.0346	0.0357	0.0535	0.0478	0.1632	0.0764	0.0414	0.2271		1.745	0.03432	0.03537	0.05173	0.04758	0.1695	0.0744	0.04032	0.21834		1.745	0.00028	0.00033	0.00177	0.00022	-0.0063	0.002	0.00108	0.00876		16.745	0.06201	0.12323	0.20267	0.14456	0.22423	0.04636	0.07243	0.27669		-8.255	0.9225	0.98365	0.97448	0.96922	0.94657	0.93818	0.90645	0.94663
1.76	0.0326	0.0367	0.0539	0.0492	0.1663	0.0743	0.0394	0.2193		1.76	0.03431	0.03539	0.05175	0.04758	0.1696	0.07441	0.04032	0.21843		1.76	-0.00171	0.00131	0.00215	0.00162	-0.0033	-0.00011	-0.00092	0.00087		16.76	0.06291	0.1224	0.20443	0.14265	0.22413	0.04575	0.07123	0.28111		-8.24	0.93511	0.97722	0.98286	0.95679	0.94618	0.92724	0.89208	0.96081
1.775	0.0336	0.0354	0.0543	0.0484	0.1708	0.0754	0.0416	0.2196		1.775	0.03429	0.03541	0.05176	0.04757	0.1697	0.07443	0.04033	0.21851		1.775	-0.00069	-1e-05	0.00254	0.00083	0.0011	0.00097	0.00127	0.00109		16.775	0.06092	0.12268	0.2047	0.14555	0.23023	0.04564	0.07222	0.27513		-8.225	0.9072	0.97937	0.98414	0.97573	0.97044	0.92533	0.90394	0.94163
1.79	0.0334	0.0372	0.0548	0.0475	0.166	0.075	0.0405	0.2121		1.79	0.03428	0.03543	0.05177	0.04757	0.16981	0.07444	0.04033	0.21859		1.79	-0.00088	0.00177	0.00303	-7e-05	-0.00381	0.00056	0.00017	-0.00649		16.79	0.06082	0.12315	0.20387	0.14475	0.22623	0.04584	0.07202	0.27776		-8.21	0.90584	0.98307	0.9802	0.97048	0.95453	0.92884	0.90149	0.95004
1.805	0.0344	0.0373	0.0506	0.0472	0.1746	0.0747	0.0416	0.211		1.805	0.03427	0.03545	0.05178	0.04756	0.16991	0.07446	0.04033	0.21868		1.805	0.00013	0.00185	-0.00118	-0.00036	0.00469	0.00024	0.00127	-0.00768		16.805	0.05992	0.12233	0.20314	0.14465	0.22213	0.04673	0.06981	0.27938		-8.195	0.8933	0.97665	0.97673	0.96981	0.93823	0.94498	0.8752	0.95524
1.82	0.0334	0.035	0.0528	0.0489	0.1681	0.0768	0.0399	0.2208		1.82	0.03425	0.03547	0.05179	0.04755	0.17002	0.07448	0.04033	0.21876		1.82	-0.00085	-0.00047	0.00101	0.00135	-0.00192	0.00232	-0.00043	0.00204		16.82	0.06002	0.1219	0.20351	0.14534	0.22413	0.04613	0.07131	0.2757		-8.18	0.89474	0.97334	0.97848	0.97437	0.94619	0.93405	0.89302	0.94344
1.835	0.0334	0.0366	0.0526	0.049	0.171	0.0728	0.038	0.219		1.835	0.03424	0.03549	0.05181	0.04755	0.17012	0.07449	0.04033	0.21885		1.835	-0.00084	0.00111	0.00079	0.00145	0.00088	-0.00169	-0.00233	0.00015		16.835	0.06123	0.12098	0.20328	0.14404	0.22103	0.04522	0.0728	0.28142		-8.165	0.91154	0.96614	0.97738	0.96586	0.93386	0.9177	0.91085	0.96179
1.85	0.0329	0.0365	0.0511	0.0475	0.1646	0.0751	0.0381	0.2216		1.85	0.03422	0.03551	0.05182	0.04754	0.17022	0.07451	0.04034	0.21893		1.85	-0.00132	0.00099	-0.00072	-4e-05	-0.00562	0.00059	-0.00224	0.00267		16.85	0.06033	0.12145	0.20455	0.14354	0.22773	0.04692	0.0701	0.27574		-8.15	0.899	0.96984	0.9834	0.96258	0.96051	0.94827	0.87859	0.94357
1.865	0.0336	0.0362	0.052	0.0479	0.1753	0.0718	0.0405	0.2196		1.865	0.03421	0.03553	0.05183	0.04754	0.17033	0.07453	0.04034	0.21902		1.865	-0.00061	0.00067	0.00017	0.00036	0.00497	-0.00273	0.00016	0.00058		16.865	0.06043	0.12163	0.20442	0.14544	0.22383	0.04471	0.07299	0.27796		-8.135	0.90044	0.9712	0.98278	0.97498	0.945	0.90847	0.91311	0.9507
1.88	0.0332	0.0364	0.05	0.047	0.1718	0.0768	0.0401	0.2255		1.88	0.03419	0.03555	0.05184	0.04753	0.17043	0.07454	0.04034	0.2191		1.88	-0.00099	0.00085	-0.00184	-0.00053	0.00137	0.00226	-0.00024	0.0064		16.88	0.05953	0.1221	0.20408	0.14543	0.22853	0.0474	0.07069	0.27018		-8.12	0.8879	0.9749	0.9812	0.97497	0.96369	0.95709	0.88562	0.92575
1.895	0.0351	0.0369	0.0527	0.048	0.1702	0.0754	0.0427	0.2162		1.895	0.03418	0.03557	0.05185	0.04753	0.17054	0.07456	0.04034	0.21918		1.895	0.00092	0.00133	0.00085	0.00047	-0.00034	0.00084	0.00236	-0.00298		16.895	0.05984	0.12268	0.20455	0.14533	0.22793	0.0471	0.07218	0.2779		-8.105	0.89213	0.97938	0.98343	0.9743	0.96131	0.95157	0.90345	0.95051
1.91	0.0332	0.0368	0.0547	0.0478	0.1654	0.0764	0.0414	0.2278		1.91	0.03417	0.03559	0.05187	0.04752	0.17064	0.07457	0.04035	0.21927		1.91	-0.00097	0.00121	0.00283	0.00028	-0.00524	0.00183	0.00105	0.00853		16.91	0.06044	0.12195	0.20472	0.14453	0.22123	0.04689	0.07168	0.27262		-8.09	0.90055	0.97373	0.98423	0.96906	0.93467	0.94786	0.89742	0.93358
1.925	0.0332	0.0363	0.0518	0.0473	0.1717	0.0751	0.0415	0.2197		1.925	0.03415	0.03561	0.05188	0.04751	0.17074	0.07459	0.04035	0.21935		1.925	-0.00095	0.00069	-8e-05	-0.00021	0.00096	0.00051	0.00115	0.00035		16.925	0.05934	0.12223	0.20399	0.14413	0.22053	0.04739	0.07177	0.27805		-8.075	0.88521	0.97588	0.98076	0.96643	0.93189	0.95678	0.89855	0.95097
1.94	0.0312	0.0366	0.0524	0.0485	0.1688	0.0746	0.0423	0.2204		1.94	0.03414	0.03563	0.05189	0.04751	0.17085	0.07461	0.04035	0.21944		1.94	-0.00294	0.00097	0.00051	0.00099	-0.00205	-1e-05	0.00195	0.00096		16.94	0.06085	0.1219	0.20456	0.14533	0.22463	0.04618	0.07297	0.27557		-8.06	0.90621	0.97335	0.98345	0.97425	0.9482	0.93502	0.9128	0.94302
1.955	0.0324	0.036	0.0525	0.0488	0.1708	0.0758	0.0408	0.2179		1.955	0.03412	0.03565	0.0519	0.0475	0.17095	0.07462	0.04035	0.21952		1.955	-0.00172	0.00035	0.0006	0.0013	-0.00015	0.00118	0.00045	-0.00162		16.955	0.06135	0.12258	0.20613	0.14682	0.22284	0.04608	0.07356	0.27489		-8.045	0.91324	0.9786	0.99089	0.98404	0.94104	0.93312	0.91989	0.94084
1.97	0.0331	0.0372	0.0537	0.0475	0.166	0.0758	0.0391	0.2206		1.97	0.03411	0.03567	0.05191	0.0475	0.17105	0.07464	0.04035	0.21961		1.97	-0.00101	0.00153	0.00179	0	-0.00505	0.00116	-0.00125	0.00099		16.97	0.06125	0.12315	0.2047	0.14402	0.22224	0.04617	0.07236	0.27811		-8.03	0.91187	0.98308	0.9841	0.96573	0.93866	0.93482	0.90552	0.95117
1.985	0.034	0.0371	0.0504	0.0482	0.1702	0.073	0.0407	0.2204		1.985	0.0341	0.03569	0.05193	0.04749	0.17116	0.07466	0.04036	0.21969		1.985	-0.0001	0.00141	-0.00153	0.00071	-0.00096	-0.00166	0.00034	0.00071		16.985	0.06115	0.12363	0.20596	0.14462	0.21764	0.04676	0.07235	0.27793		-8.015	0.91051	0.98678	0.99012	0.96963	0.92037	0.94554	0.90546	0.9506
2	0.0335	0.0367	0.0518	0.0474	0.1717	0.072	0.0408	0.2198		2	0.03408	0.03571	0.05194	0.04749	0.17126	0.07467	0.04036	0.21977		2	-0.00058	0.00099	-0.00014	-9e-05	0.00044	-0.00267	0.00044	3e-05		17	0.05986	0.1226	0.20533	0.14472	0.22644	0.04756	0.07144	0.26955		-8	0.89238	0.9788	0.98712	0.97027	0.95537	0.95988	0.89467	0.92373
2.015	0.0324	0.0375	0.0519	0.0462	0.163	0.0777	0.0404	0.2288		2.015	0.03407	0.03573	0.05195	0.04748	0.17137	0.07469	0.04036	0.21986		2.015	-0.00167	0.00177	-5e-05	-0.00128	-0.00837	0.00301	4e-05	0.00894		17.015	0.06056	0.12208	0.2047	0.14541	0.21684	0.04465	0.07204	0.27567		-7.985	0.9022	0.97471	0.98413	0.97483	0.91719	0.90744	0.90176	0.94336
2.03	0.0328	0.0362	0.0537	0.0466	0.1758	0.0755	0.0402	0.2221		2.03	0.03405	0.03575	0.05196	0.04748	0.17147	0.0747	0.04036	0.21994		2.03	-0.00125	0.00045	0.00174	-0.00088	0.00433	0.0008	-0.00016	0.00216		17.03	0.06056	0.12305	0.20507	0.14431	0.21734	0.04565	0.07093	0.27799		-7.97	0.90224	0.9823	0.98588	0.96763	0.91918	0.92539	0.88858	0.9508
2.045	0.032	0.0363	0.054	0.0468	0.17	0.0713	0.0418	0.2172		2.045	0.03404	0.03577	0.05198	0.04747	0.17157	0.07472	0.04036	0.22003		2.045	-0.00204	0.00053	0.00202	-0.00067	-0.00157	-0.00342	0.00144	-0.00283		17.045	0.06156	0.12293	0.20384	0.14321	0.22564	0.04564	0.07033	0.27322		-7.955	0.91625	0.98133	0.98004	0.96042	0.95219	0.92529	0.88137	0.93548
2.06	0.0321	0.0359	0.0529	0.0473	0.1815	0.0738	0.0425	0.2092		2.06	0.03403	0.03579	0.05199	0.04747	0.17168	0.07474	0.04037	0.22011		2.06	-0.00193	0.00011	0.00091	-0.00017	0.00982	-0.00094	0.00213	-0.01091		17.06	0.06127	0.12331	0.20561	0.14541	0.22284	0.04644	0.07232	0.27994		-7.94	0.91209	0.98425	0.98842	0.97479	0.94106	0.93962	0.90515	0.95703
2.075	0.0325	0.0359	0.0535	0.0472	0.1623	0.0749	0.0397	0.2158		2.075	0.03401	0.03581	0.052	0.04746	0.17178	0.07475	0.04037	0.22019		2.075	-0.00151	9e-05	0.0015	-0.00026	-0.00948	0.00015	-0.00067	-0.00439		17.075	0.06267	0.12348	0.20288	0.1449	0.22924	0.04703	0.07152	0.27686		-7.925	0.93169	0.98562	0.97548	0.9715	0.96652	0.95035	0.89555	0.94716
2.09	0.0323	0.0362	0.051	0.0475	0.172	0.0756	0.0407	0.2157		2.09	0.034	0.03583	0.05201	0.04745	0.17188	0.07477	0.04037	0.22028		2.09	-0.0017	0.00037	-0.00101	5e-05	0.00012	0.00083	0.00033	-0.00458		17.09	0.06177	0.12396	0.20594	0.1457	0.22564	0.04823	0.07261	0.28588		-7.91	0.91915	0.98931	0.99002	0.97671	0.9522	0.9719	0.9086	0.97609
2.105	0.0321	0.0367	0.0527	0.0483	0.1741	0.0752	0.0405	0.2308		2.105	0.03398	0.03585	0.05202	0.04745	0.17199	0.07479	0.04037	0.22036		2.105	-0.00188	0.00085	0.00068	0.00085	0.00211	0.00041	0.00013	0.01044		17.105	0.06147	0.12313	0.20481	0.1441	0.22464	0.04502	0.07181	0.2838		-7.895	0.91499	0.98289	0.98466	0.96624	0.94823	0.91405	0.899	0.96942
2.12	0.0326	0.0364	0.0507	0.0483	0.1739	0.0764	0.0393	0.2189		2.12	0.03397	0.03587	0.05204	0.04744	0.17209	0.0748	0.04038	0.22045		2.12	-0.00137	0.00053	-0.00134	0.00086	0.00181	0.0016	-0.00108	-0.00155		17.12	0.06128	0.12351	0.20568	0.1456	0.21944	0.04421	0.0718	0.28142		-7.88	0.91223	0.98581	0.98877	0.97603	0.92755	0.89952	0.89894	0.9618
2.135	0.0322	0.0373	0.055	0.0481	0.1698	0.077	0.0414	0.2221		2.135	0.03396	0.03589	0.05205	0.04744	0.1722	0.07482	0.04038	0.22053		2.135	-0.00176	0.00141	0.00295	0.00066	-0.0024	0.00218	0.00102	0.00157		17.135	0.06268	0.12208	0.20805	0.1444	0.22504	0.04481	0.0718	0.27394		-7.865	0.93183	0.97472	1	0.96817	0.94983	0.91024	0.89888	0.93781
2.15	0.0328	0.0373	0.0531	0.0482	0.1717	0.0748	0.0415	0.2259		2.15	0.03394	0.03591	0.05206	0.04743	0.1723	0.07483	0.04038	0.22062		2.15	-0.00114	0.00139	0.00104	0.00077	-0.0006	-3e-05	0.00112	0.00528		17.15	0.06168	0.12296	0.20312	0.14469	0.21825	0.0461	0.07199	0.28346		-7.85	0.91789	0.98153	0.97663	0.97012	0.92279	0.9336	0.9012	0.96835
2.165	0.0329	0.0359	0.0525	0.0465	0.1763	0.0733	0.0442	0.2179		2.165	0.03393	0.03593	0.05207	0.04743	0.1724	0.07485	0.04038	0.2207		2.165	-0.00103	-3e-05	0.00043	-0.00093	0.0039	-0.00155	0.00382	-0.0028		17.165	0.06178	0.12273	0.20479	0.14639	0.21965	0.0473	0.07109	0.28369		-7.835	0.91932	0.97978	0.98453	0.98121	0.92836	0.95516	0.89041	0.96906
2.18	0.033	0.0362	0.0522	0.0463	0.1754	0.0735	0.0416	0.2245		2.18	0.03392	0.03595	0.05209	0.04742	0.17251	0.07487	0.04038	0.22078		2.18	-0.00092	0.00025	0.00011	-0.00112	0.00289	-0.00137	0.00122	0.00372		17.18	0.06279	0.12341	0.20435	0.14449	0.22935	0.04689	0.07128	0.27591		-7.82	0.93333	0.98504	0.98249	0.96878	0.96693	0.94784	0.89273	0.94411
2.195	0.0318	0.0361	0.0522	0.0465	0.1786	0.0753	0.0422	0.2221		2.195	0.0339	0.03597	0.0521	0.04742	0.17261	0.07488	0.04039	0.22087		2.195	-0.0021	0.00013	0.0001	-0.00092	0.00599	0.00042	0.00181	0.00123		17.195	0.06099	0.12398	0.20542	0.14459	0.22945	0.04809	0.07128	0.27683		-7.805	0.90821	0.98951	0.98755	0.96942	0.96734	0.9694	0.89267	0.94706
2.21	0.0324	0.0342	0.0517	0.0474	0.1762	0.0745	0.042	0.2179		2.21	0.03389	0.03599	0.05211	0.04741	0.17271	0.0749	0.04039	0.22095		2.21	-0.00149	-0.00179	-0.00041	-1e-05	0.00349	-0.0004	0.00161	-0.00305		17.21	0.06369	0.12366	0.20329	0.14288	0.22585	0.04358	0.07157	0.28295		-7.79	0.94598	0.98699	0.97745	0.95829	0.95302	0.88809	0.89618	0.96669
2.225	0.0339	0.0375	0.0539	0.0476	0.1679	0.0759	0.0421	0.2276		2.225	0.03388	0.03601	0.05213	0.04741	0.17282	0.07491	0.04039	0.22104		2.225	2e-05	0.00149	0.00177	0.00019	-0.00492	0.00099	0.00171	0.00656		17.225	0.05989	0.12373	0.20606	0.14518	0.22315	0.04578	0.07237	0.28097		-7.775	0.89291	0.98757	0.99057	0.97331	0.94229	0.92769	0.90566	0.96035
2.24	0.0333	0.0365	0.0537	0.0473	0.1655	0.0768	0.0406	0.2175		2.24	0.03386	0.03603	0.05214	0.0474	0.17292	0.07493	0.04039	0.22112		2.24	-0.00056	0.00047	0.00156	-0.0001	-0.00742	0.00187	0.00021	-0.00362		17.24	0.0589	0.12281	0.20333	0.14468	0.21985	0.04807	0.07146	0.26689		-7.76	0.87897	0.98037	0.97762	0.97002	0.92917	0.9691	0.89486	0.9152
2.255	0.0321	0.0365	0.052	0.0476	0.1683	0.077	0.0416	0.2208		2.255	0.03385	0.03605	0.05215	0.0474	0.17303	0.07495	0.0404	0.2212		2.255	-0.00175	0.00045	-0.00015	0.0002	-0.00473	0.00205	0.0012	-0.0004		17.255	0.0615	0.12358	0.2034	0.14398	0.22715	0.04636	0.07186	0.27341		-7.745	0.91534	0.9864	0.97795	0.96543	0.9582	0.93832	0.89957	0.93611
2.27	0.0319	0.0363	0.0544	0.0485	0.1804	0.0735	0.0422	0.2238		2.27	0.03384	0.03607	0.05216	0.04739	0.17313	0.07496	0.0404	0.22129		2.27	-0.00194	0.00023	0.00224	0.00111	0.00727	-0.00146	0.0018	0.00251		17.27	0.06	0.12166	0.20506	0.14377	0.22415	0.04756	0.07275	0.28083		-7.73	0.89441	0.97142	0.98585	0.96411	0.94628	0.95988	0.91024	0.95991
2.285	0.0326	0.0373	0.0523	0.0485	0.1661	0.074	0.0421	0.2191		2.285	0.03382	0.03609	0.05218	0.04738	0.17323	0.07498	0.0404	0.22137		2.285	-0.00122	0.00121	0.00012	0.00112	-0.00713	-0.00098	0.0017	-0.00227		17.285	0.0607	0.12163	0.20473	0.14347	0.23095	0.04775	0.07215	0.27126		-7.715	0.90423	0.97123	0.98428	0.96213	0.97332	0.96339	0.90302	0.92919
2.3	0.033	0.0375	0.0532	0.0478	0.1711	0.0737	0.0394	0.2276		2.3	0.03381	0.03611	0.05219	0.04738	0.17334	0.07499	0.0404	0.22146		2.3	-0.00081	0.00139	0.00101	0.00042	-0.00224	-0.00129	-0.001	0.00614		17.3	0.06111	0.12241	0.2075	0.14467	0.22385	0.04655	0.07194	0.27898		-7.7	0.90985	0.97726	0.9974	0.96996	0.94509	0.94163	0.90058	0.95396
2.315	0.0329	0.0358	0.0517	0.0478	0.1734	0.0757	0.042	0.2297		2.315	0.0338	0.03613	0.0522	0.04737	0.17344	0.07501	0.04041	0.22154		2.315	-0.0009	-0.00033	-0.0005	0.00043	-4e-05	0.00069	0.00159	0.00816		17.315	0.06101	0.12138	0.20507	0.14367	0.22605	0.04764	0.07204	0.2729		-7.685	0.90849	0.96928	0.98588	0.96341	0.95384	0.96138	0.90171	0.93446
2.33	0.0327	0.0364	0.0517	0.0462	0.1701	0.0761	0.0422	0.2269		2.33	0.03378	0.03615	0.05221	0.04737	0.17354	0.07503	0.04041	0.22162		2.33	-0.00108	0.00025	-0.00051	-0.00117	-0.00344	0.00107	0.00179	0.00528		17.33	0.06181	0.12356	0.20414	0.14416	0.22446	0.04814	0.07183	0.27202		-7.67	0.9197	0.98621	0.98146	0.96666	0.94748	0.97031	0.89926	0.93164
2.345	0.0337	0.0362	0.0537	0.0462	0.1739	0.0752	0.0403	0.224		2.345	0.03377	0.03617	0.05223	0.04736	0.17365	0.07504	0.04041	0.22171		2.345	-7e-05	3e-05	0.00147	-0.00116	0.00025	0.00016	-0.00011	0.00229		17.345	0.06241	0.12083	0.20381	0.14316	0.22836	0.04473	0.07212	0.27894		-7.655	0.92812	0.965	0.97989	0.96011	0.96299	0.90885	0.90277	0.95384
2.36	0.0334	0.0361	0.054	0.0476	0.1724	0.0762	0.0419	0.2194		2.36	0.03376	0.03619	0.05224	0.04736	0.17375	0.07506	0.04041	0.22179		2.36	-0.00036	-9e-05	0.00176	0.00024	-0.00135	0.00114	0.00149	-0.00239		17.36	0.06232	0.12131	0.20547	0.14246	0.22676	0.04393	0.07172	0.27996		-7.64	0.92675	0.9687	0.9878	0.95552	0.95664	0.89432	0.89794	0.95712
2.375	0.0344	0.0362	0.0493	0.0476	0.1746	0.0748	0.0403	0.2227		2.375	0.03374	0.03621	0.05225	0.04735	0.17386	0.07507	0.04041	0.22188		2.375	0.00066	-1e-05	-0.00295	0.00025	0.00074	-0.00027	-0.00011	0.00082		17.375	0.06192	0.12128	0.20534	0.14356	0.22476	0.04432	0.07181	0.27818		-7.625	0.9212	0.96851	0.98717	0.96269	0.94869	0.90144	0.89907	0.95141
2.39	0.0329	0.0362	0.0539	0.0483	0.1753	0.0751	0.0403	0.2205		2.39	0.03373	0.03623	0.05227	0.04735	0.17396	0.07509	0.04042	0.22196		2.39	-0.00083	-3e-05	0.00163	0.00095	0.00134	1e-05	-0.00012	-0.00146		17.39	0.06142	0.12396	0.20391	0.14435	0.22456	0.04832	0.07311	0.28111		-7.61	0.91424	0.98933	0.98039	0.9679	0.94789	0.97353	0.91451	0.96078
2.405	0.0331	0.0379	0.0542	0.0483	0.1769	0.0751	0.0395	0.2189		2.405	0.03372	0.03625	0.05228	0.04734	0.17406	0.07511	0.04042	0.22205		2.405	-0.00062	0.00165	0.00192	0.00096	0.00284	-1e-05	-0.00092	-0.00315		17.405	0.06052	0.12343	0.20538	0.14395	0.22496	0.04551	0.0732	0.27663		-7.595	0.9017	0.98524	0.98734	0.96527	0.94949	0.9229	0.91564	0.94642
2.42	0.0332	0.0363	0.0541	0.0471	0.1662	0.0743	0.041	0.2157		2.42	0.0337	0.03627	0.05229	0.04734	0.17417	0.07512	0.04042	0.22213		2.42	-0.0005	3e-05	0.00181	-0.00024	-0.00797	-0.00082	0.00058	-0.00643		17.42	0.06262	0.12111	0.20535	0.14465	0.22556	0.0459	0.0727	0.27845		-7.58	0.93108	0.96714	0.98719	0.96983	0.95188	0.93002	0.90961	0.95226
2.435	0.0333	0.0371	0.0547	0.0474	0.1718	0.0779	0.0399	0.2163		2.435	0.03369	0.03629	0.0523	0.04733	0.17427	0.07514	0.04042	0.22221		2.435	-0.00039	0.00081	0.0024	7e-05	-0.00247	0.00276	-0.00052	-0.00591		17.435	0.06093	0.12198	0.20482	0.14415	0.23026	0.0444	0.07289	0.27827		-7.565	0.90735	0.97396	0.98467	0.96655	0.97057	0.90285	0.91194	0.95168
2.45	0.0327	0.0352	0.0519	0.0456	0.1695	0.0751	0.0431	0.2251		2.45	0.03368	0.03631	0.05232	0.04733	0.17437	0.07515	0.04043	0.2223		2.45	-0.00098	-0.00111	-0.00042	-0.00173	-0.00487	-5e-05	0.00267	0.0028		17.45	0.06133	0.12296	0.20458	0.14464	0.22486	0.04589	0.07159	0.27779		-7.55	0.91297	0.98155	0.98357	0.9698	0.9491	0.92983	0.89637	0.95015
2.465	0.0336	0.0363	0.0556	0.0463	0.1703	0.0746	0.0423	0.2199		2.465	0.03366	0.03633	0.05233	0.04732	0.17448	0.07517	0.04043	0.22238		2.465	-6e-05	-3e-05	0.00327	-0.00102	-0.00418	-0.00057	0.00187	-0.00248		17.465	0.06093	0.12273	0.20365	0.14404	0.21856	0.04369	0.07428	0.27251		-7.535	0.90742	0.97979	0.97916	0.96586	0.92405	0.89003	0.9285	0.93322
2.48	0.0333	0.0371	0.0558	0.0446	0.1708	0.0757	0.0421	0.2237		2.48	0.03365	0.03635	0.05234	0.04732	0.17458	0.07518	0.04043	0.22247		2.48	-0.00035	0.00075	0.00346	-0.00272	-0.00378	0.00052	0.00167	0.00123		17.48	0.06223	0.12191	0.20472	0.14434	0.22366	0.04358	0.07358	0.28063		-7.52	0.92562	0.97337	0.98422	0.9678	0.94434	0.88812	0.92009	0.95927
2.495	0.0327	0.0362	0.0548	0.0461	0.1747	0.0748	0.0418	0.2163		2.495	0.03364	0.03637	0.05236	0.04731	0.17469	0.0752	0.04043	0.22255		2.495	-0.00094	-0.00017	0.00244	-0.00121	1e-05	-0.0004	0.00137	-0.00625		17.495	0.06174	0.12438	0.20449	0.14434	0.22546	0.04538	0.07287	0.28245		-7.505	0.91866	0.99264	0.98312	0.96779	0.9515	0.92051	0.91168	0.96511
2.51	0.0331	0.0363	0.0535	0.0444	0.1796	0.0773	0.0398	0.2188		2.51	0.03362	0.03639	0.05237	0.04731	0.17479	0.07522	0.04043	0.22263		2.51	-0.00052	-9e-05	0.00113	-0.00291	0.00481	0.00208	-0.00063	-0.00383		17.51	0.06224	0.12336	0.20396	0.14453	0.22967	0.04557	0.07287	0.27798		-7.49	0.92568	0.98466	0.9806	0.96908	0.9682	0.92402	0.91162	0.95074
2.525	0.0325	0.0366	0.055	0.0466	0.1702	0.0779	0.0418	0.2226		2.525	0.03361	0.03641	0.05238	0.0473	0.17489	0.07523	0.04044	0.22272		2.525	-0.00111	0.00019	0.00262	-0.0007	-0.00469	0.00267	0.00136	-0.00012		17.525	0.06214	0.12353	0.20482	0.14313	0.23067	0.04427	0.07356	0.2807		-7.475	0.92431	0.98602	0.98472	0.95991	0.97218	0.90047	0.9199	0.95947
2.54	0.0331	0.0354	0.0551	0.0463	0.177	0.0743	0.0415	0.2232		2.54	0.0336	0.03643	0.0524	0.0473	0.175	0.07525	0.04044	0.2228		2.54	-0.0005	-0.00103	0.0027	-0.001	0.002	-0.00095	0.00106	0.0004		17.54	0.06044	0.12101	0.20369	0.14523	0.23037	0.04386	0.07316	0.27422		-7.46	0.90059	0.96637	0.97935	0.97362	0.971	0.89315	0.91507	0.93869
2.555	0.0329	0.0364	0.0525	0.0468	0.1797	0.0754	0.0398	0.2249		2.555	0.03359	0.03645	0.05241	0.04729	0.1751	0.07526	0.04044	0.22289		2.555	-0.00069	-5e-05	9e-05	-0.00049	0.0046	0.00014	-0.00064	0.00201		17.555	0.06255	0.12328	0.20476	0.14443	0.22217	0.04516	0.07205	0.27924		-7.445	0.92997	0.98408	0.98441	0.96837	0.93839	0.91652	0.90189	0.9548
2.57	0.0341	0.0367	0.0535	0.0463	0.1731	0.0765	0.0394	0.2196		2.57	0.03357	0.03647	0.05242	0.04729	0.1752	0.07528	0.04044	0.22297		2.57	0.00053	0.00023	0.00108	-0.00099	-0.0021	0.00122	-0.00104	-0.00337		17.57	0.06115	0.12296	0.20433	0.14342	0.22317	0.04685	0.07285	0.28106		-7.43	0.91044	0.98155	0.98237	0.96182	0.94237	0.9471	0.91137	0.96064
2.585	0.0309	0.0376	0.0545	0.0452	0.1777	0.0758	0.0415	0.2289		2.585	0.03356	0.03649	0.05243	0.04728	0.17531	0.07529	0.04045	0.22305		2.585	-0.00266	0.00111	0.00207	-0.00208	0.00239	0.00051	0.00105	0.00585		17.585	0.06205	0.12373	0.2049	0.14412	0.23267	0.04545	0.07344	0.27868		-7.415	0.92304	0.98758	0.98506	0.96638	0.98015	0.92174	0.91846	0.95301
2.6	0.0333	0.0372	0.0534	0.0461	0.1718	0.0755	0.0396	0.2215		2.6	0.03355	0.03651	0.05245	0.04728	0.17541	0.07531	0.04045	0.22314		2.6	-0.00025	0.00069	0.00095	-0.00118	-0.00361	0.00019	-0.00085	-0.00164		17.6	0.06255	0.12211	0.20386	0.14422	0.22707	0.04554	0.07504	0.2787		-7.4	0.93006	0.97493	0.98017	0.96702	0.95789	0.92345	0.93747	0.95308
2.615	0.0317	0.0356	0.0525	0.0452	0.1816	0.0763	0.0406	0.2266		2.615	0.03353	0.03653	0.05246	0.04727	0.17552	0.07533	0.04045	0.22322		2.615	-0.00183	-0.00093	4e-05	-0.00207	0.00608	0.00097	0.00015	0.00338		17.615	0.06215	0.12188	0.20233	0.14372	0.22007	0.04474	0.07383	0.28413		-7.385	0.9245	0.97318	0.97291	0.96373	0.93006	0.90892	0.9231	0.97047
2.63	0.0336	0.0361	0.054	0.0454	0.1779	0.0754	0.0408	0.2159		2.63	0.03352	0.03655	0.05247	0.04727	0.17562	0.07534	0.04045	0.22331		2.63	8e-05	-0.00045	0.00153	-0.00187	0.00228	6e-05	0.00035	-0.00741		17.63	0.06196	0.12196	0.2043	0.14431	0.22767	0.04743	0.07302	0.27925		-7.37	0.92174	0.97376	0.98223	0.96764	0.96028	0.95755	0.9135	0.95482
2.645	0.0328	0.037	0.052	0.0457	0.1738	0.0759	0.0403	0.2245		2.645	0.03351	0.03657	0.05249	0.04726	0.17572	0.07536	0.04046	0.22339		2.645	-0.00071	0.00043	-0.00049	-0.00156	-0.00192	0.00054	-0.00016	0.00111		17.645	0.06146	0.12273	0.20357	0.14331	0.23067	0.04532	0.07412	0.28017		-7.355	0.91478	0.9798	0.97876	0.96109	0.97222	0.91955	0.92655	0.95778
2.66	0.0344	0.0362	0.0514	0.0444	0.17	0.076	0.0396	0.2269		2.66	0.0335	0.03659	0.0525	0.04726	0.17583	0.07537	0.04046	0.22347		2.66	0.0009	-0.00039	-0.0011	-0.00286	-0.00583	0.00063	-0.00086	0.00343		17.66	0.06206	0.12181	0.20444	0.14381	0.22848	0.04622	0.07271	0.28329		-7.34	0.9232	0.9726	0.98288	0.96434	0.96347	0.9357	0.9098	0.96779
2.675	0.0327	0.0369	0.0536	0.0454	0.1691	0.0782	0.0388	0.2275		2.675	0.03348	0.03661	0.05251	0.04725	0.17593	0.07539	0.04046	0.22356		2.675	-0.00078	0.00029	0.00109	-0.00185	-0.00683	0.00281	-0.00166	0.00394		17.675	0.06206	0.12248	0.2052	0.14251	0.22738	0.04501	0.07301	0.28281		-7.325	0.92323	0.97785	0.98652	0.95582	0.9591	0.91395	0.91331	0.96625
2.69	0.0329	0.0367	0.0524	0.0453	0.1795	0.0764	0.0404	0.2195		2.69	0.03347	0.03663	0.05253	0.04725	0.17603	0.0754	0.04046	0.22364		2.69	-0.00057	7e-05	-0.00013	-0.00195	0.00347	0.001	-6e-05	-0.00414		17.69	0.06177	0.12496	0.20487	0.1445	0.23378	0.04581	0.073	0.27863		-7.31	0.91907	0.99712	0.98494	0.96888	0.98455	0.92829	0.91325	0.95285
2.705	0.033	0.035	0.0535	0.0452	0.1695	0.0753	0.0395	0.2243		2.705	0.03346	0.03665	0.05254	0.04724	0.17614	0.07542	0.04046	0.22372		2.705	-0.00046	-0.00165	0.00096	-0.00204	-0.00664	-0.00012	-0.00096	0.00058		17.705	0.06257	0.12263	0.20544	0.1442	0.22408	0.046	0.0727	0.27965		-7.295	0.93028	0.97902	0.98764	0.9669	0.94599	0.93181	0.90961	0.95613
2.72	0.0339	0.0342	0.0508	0.045	0.1722	0.076	0.0408	0.2322		2.72	0.03344	0.03667	0.05255	0.04724	0.17624	0.07544	0.04047	0.22381		2.72	0.00046	-0.00247	-0.00175	-0.00224	-0.00404	0.00056	0.00033	0.00839		17.72	0.06267	0.12191	0.20421	0.1454	0.22578	0.0463	0.07399	0.28428		-7.28	0.93171	0.97338	0.9818	0.97472	0.95275	0.93713	0.92504	0.97095
2.735	0.0327	0.0357	0.0518	0.0466	0.1767	0.0751	0.0417	0.2287		2.735	0.03343	0.0367	0.05257	0.04723	0.17634	0.07545	0.04047	0.22389		2.735	-0.00073	-0.001	-0.00077	-0.00063	0.00036	-0.00035	0.00123	0.00481		17.735	0.06207	0.12288	0.20458	0.1455	0.22678	0.04509	0.07409	0.2809		-7.265	0.92335	0.98097	0.98354	0.97536	0.95673	0.91538	0.92617	0.96011
2.75	0.0348	0.0364	0.0508	0.0447	0.1759	0.0729	0.0397	0.2225		2.75	0.03342	0.03672	0.05258	0.04723	0.17645	0.07547	0.04047	0.22398		2.75	0.00138	-0.00032	-0.00178	-0.00253	-0.00055	-0.00257	-0.00077	-0.00148		17.75	0.06027	0.12446	0.20404	0.14379	0.23448	0.04679	0.07368	0.28422		-7.25	0.89823	0.99323	0.98102	0.96423	0.98735	0.94596	0.92134	0.97077
2.765	0.0336	0.0377	0.0536	0.0463	0.1745	0.0755	0.0391	0.2187		2.765	0.03341	0.03674	0.05259	0.04722	0.17655	0.07548	0.04047	0.22406		2.765	0.00019	0.00096	0.00101	-0.00092	-0.00205	2e-05	-0.00137	-0.00536		17.765	0.06168	0.12343	0.20361	0.14299	0.22508	0.04628	0.07468	0.28014		-7.235	0.91782	0.98525	0.97897	0.95899	0.94998	0.93684	0.9332	0.95769
2.78	0.0334	0.0359	0.0509	0.0443	0.1791	0.0747	0.0408	0.2269		2.78	0.03339	0.03676	0.05261	0.04722	0.17666	0.0755	0.04048	0.22414		2.78	1e-05	-0.00086	-0.00171	-0.00292	0.00244	-0.0008	0.00032	0.00276		17.78	0.06248	0.12131	0.20448	0.14329	0.21808	0.04698	0.07387	0.27846		-7.22	0.92903	0.96871	0.98308	0.96093	0.92215	0.94938	0.9236	0.9523
2.795	0.0312	0.0363	0.0539	0.0435	0.1785	0.0744	0.0415	0.2191		2.795	0.03338	0.03678	0.05262	0.04721	0.17676	0.07551	0.04048	0.22423		2.795	-0.00218	-0.00048	0.00128	-0.00371	0.00174	-0.00111	0.00102	-0.00513		17.795	0.06178	0.12198	0.20525	0.14348	0.22848	0.04487	0.07207	0.27878		-7.205	0.91928	0.97396	0.98672	0.96222	0.96351	0.91139	0.90207	0.95333
2.81	0.0345	0.0359	0.0505	0.045	0.1722	0.0735	0.0385	0.2205		2.81	0.03337	0.0368	0.05264	0.04721	0.17686	0.07553	0.04048	0.22431		2.81	0.00113	-0.0009	-0.00214	-0.00221	-0.00466	-0.00203	-0.00198	-0.00381		17.81	0.06198	0.12256	0.20492	0.14378	0.22499	0.04657	0.07246	0.28371		-7.19	0.92211	0.97844	0.98515	0.96417	0.94959	0.94198	0.90678	0.96912
2.825	0.0344	0.0352	0.0514	0.0465	0.1698	0.0736	0.0388	0.2228		2.825	0.03336	0.03682	0.05265	0.0472	0.17697	0.07555	0.04048	0.2244		2.825	0.00104	-0.00162	-0.00125	-0.0007	-0.00717	-0.00195	-0.00168	-0.0016		17.825	0.06208	0.12113	0.20478	0.14278	0.22629	0.04746	0.07456	0.28613		-7.175	0.92353	0.96734	0.98452	0.95761	0.95477	0.95813	0.93175	0.97688
2.84	0.0335	0.0357	0.0538	0.045	0.1706	0.0752	0.0404	0.2219		2.84	0.03334	0.03684	0.05266	0.0472	0.17707	0.07556	0.04049	0.22448		2.84	0.00016	-0.00114	0.00114	-0.0022	-0.00647	-0.00036	-9e-05	-0.00258		17.84	0.06309	0.11991	0.20415	0.14288	0.22029	0.04546	0.07295	0.28265		-7.16	0.93754	0.95781	0.98153	0.95825	0.93091	0.92194	0.91261	0.96573
2.855	0.0315	0.0368	0.0532	0.0442	0.1773	0.0744	0.0409	0.2113		2.855	0.03333	0.03686	0.05268	0.04719	0.17717	0.07558	0.04049	0.22456		2.855	-0.00183	-6e-05	0.00052	-0.00299	0.00013	-0.00118	0.00041	-0.01326		17.855	0.06109	0.12128	0.20472	0.14307	0.22619	0.04815	0.07234	0.27927		-7.145	0.90962	0.96851	0.98422	0.95954	0.95438	0.97057	0.9054	0.95489
2.87	0.0337	0.036	0.0529	0.044	0.1762	0.0738	0.0402	0.2168		2.87	0.03332	0.03688	0.05269	0.04719	0.17728	0.07559	0.04049	0.22465		2.87	0.00038	-0.00088	0.00021	-0.00319	-0.00108	-0.00179	-0.00029	-0.00785		17.87	0.06179	0.12216	0.20439	0.14287	0.22339	0.04655	0.07244	0.27919		-7.13	0.91943	0.97532	0.98264	0.95821	0.94325	0.94161	0.90652	0.95464
2.885	0.0321	0.0354	0.0527	0.046	0.1721	0.0739	0.0406	0.2167		2.885	0.03331	0.0369	0.0527	0.04718	0.17738	0.07561	0.04049	0.22473		2.885	-0.00121	-0.0015	0	-0.00118	-0.00528	-0.00171	0.00011	-0.00803		17.885	0.06229	0.12413	0.20385	0.14357	0.22639	0.04724	0.07293	0.28521		-7.115	0.92644	0.99069	0.98012	0.96277	0.95518	0.95415	0.91242	0.97395
2.9	0.0341	0.0365	0.0518	0.0451	0.1778	0.076	0.0397	0.2224		2.9	0.03329	0.03692	0.05272	0.04718	0.17748	0.07562	0.0405	0.22482		2.9	0.00081	-0.00042	-0.00092	-0.00208	0.00032	0.00038	-0.0008	-0.00242		17.9	0.0625	0.12301	0.20452	0.14247	0.22559	0.04604	0.07263	0.29333		-7.1	0.92927	0.98194	0.98329	0.95557	0.95201	0.9324	0.90878	1
2.915	0.035	0.0346	0.0513	0.0444	0.1792	0.0757	0.0375	0.2153		2.915	0.03328	0.03694	0.05273	0.04717	0.17759	0.07564	0.0405	0.2249		2.915	0.00172	-0.00234	-0.00143	-0.00277	0.00161	6e-05	-0.003	-0.0096		17.915	0.062	0.12278	0.20479	0.14306	0.22339	0.04433	0.07252	0.28306		-7.085	0.92231	0.98019	0.98455	0.95947	0.94326	0.90163	0.90753	0.96704
2.93	0.0344	0.0357	0.053	0.0451	0.1748	0.0721	0.039	0.2253		2.93	0.03327	0.03696	0.05274	0.04717	0.17769	0.07565	0.0405	0.22498		2.93	0.00113	-0.00126	0.00026	-0.00207	-0.00289	-0.00355	-0.0015	0.00032		17.93	0.0624	0.12236	0.20346	0.14316	0.22049	0.04763	0.07372	0.28718		-7.07	0.92793	0.97688	0.97824	0.96011	0.93173	0.96109	0.92177	0.98025
2.945	0.0343	0.0359	0.0511	0.045	0.1798	0.0767	0.0393	0.2194		2.945	0.03326	0.03698	0.05276	0.04716	0.1778	0.07567	0.0405	0.22507		2.945	0.00104	-0.00108	-0.00166	-0.00216	0.002	0.00103	-0.0012	-0.00567		17.945	0.0619	0.12203	0.20303	0.14266	0.2281	0.04582	0.07171	0.2831		-7.055	0.92097	0.97435	0.97619	0.95682	0.96196	0.92851	0.89786	0.96717
2.96	0.0336	0.0359	0.0507	0.0455	0.1795	0.0749	0.0401	0.2066		2.96	0.03324	0.037	0.05277	0.04716	0.1779	0.07568	0.04051	0.22515		2.96	0.00036	-0.0011	-0.00207	-0.00166	0.0016	-0.00078	-0.00041	-0.01855		17.96	0.0616	0.12311	0.20339	0.14376	0.2225	0.04772	0.07351	0.27632		-7.04	0.91681	0.98272	0.97793	0.96399	0.9397	0.96271	0.91926	0.94543
2.975	0.0322	0.0353	0.0521	0.0449	0.1827	0.0766	0.0422	0.223		2.975	0.03323	0.03702	0.05279	0.04715	0.178	0.0757	0.04051	0.22523		2.975	-0.00103	-0.00172	-0.00069	-0.00225	0.0047	0.0009	0.00169	-0.00223		17.975	0.06181	0.12278	0.20396	0.14305	0.2213	0.04691	0.0732	0.28714		-7.025	0.91963	0.98019	0.98062	0.9594	0.93493	0.94818	0.91562	0.98014
2.99	0.0333	0.0361	0.0508	0.0467	0.1749	0.0758	0.0426	0.2245		2.99	0.03322	0.03704	0.0528	0.04715	0.17811	0.07572	0.04051	0.22532		2.99	8e-05	-0.00094	-0.002	-0.00045	-0.00321	8e-05	0.00209	-0.00082		17.99	0.06271	0.12256	0.20393	0.14295	0.2177	0.04451	0.0744	0.27946		-7.01	0.93223	0.97843	0.98047	0.95873	0.92062	0.90478	0.92986	0.95551
3.005	0.0321	0.0365	0.0516	0.0448	0.1701	0.0747	0.037	0.2211		3.005	0.03321	0.03706	0.05281	0.04714	0.17821	0.07573	0.04051	0.2254		3.005	-0.00111	-0.00056	-0.00121	-0.00234	-0.00811	-0.00103	-0.00351	-0.0043		18.005	0.06211	0.12193	0.2031	0.14325	0.2236	0.0469	0.07339	0.28128		-6.995	0.92388	0.97357	0.97653	0.96067	0.94408	0.948	0.91787	0.96136
3.02	0.0346	0.0356	0.0516	0.0451	0.176	0.0762	0.0392	0.2119		3.02	0.03319	0.03708	0.05283	0.04714	0.17831	0.07575	0.04052	0.22549		3.02	0.00141	-0.00148	-0.00123	-0.00204	-0.00231	0.00045	-0.00132	-0.01359		18.02	0.06421	0.12371	0.20396	0.14314	0.2266	0.0471	0.07199	0.28311		-6.98	0.95325	0.98738	0.98064	0.96	0.95602	0.95152	0.90112	0.9672
3.035	0.0334	0.0359	0.0508	0.0463	0.1755	0.0753	0.0418	0.2183		3.035	0.03318	0.0371	0.05284	0.04713	0.17842	0.07576	0.04052	0.22557		3.035	0.00022	-0.0012	-0.00204	-0.00083	-0.00292	-0.00046	0.00128	-0.00727		18.035	0.06141	0.12238	0.20103	0.14194	0.2212	0.04809	0.07218	0.28003		-6.965	0.91415	0.97707	0.96674	0.95214	0.93455	0.96947	0.90344	0.95733
3.05	0.0338	0.0366	0.0513	0.0444	0.1693	0.0751	0.0384	0.2155		3.05	0.03317	0.03712	0.05285	0.04713	0.17852	0.07578	0.04052	0.22565		3.05	0.00063	-0.00052	-0.00155	-0.00273	-0.00922	-0.00068	-0.00212	-0.01015		18.05	0.06162	0.12256	0.2045	0.14314	0.2189	0.04529	0.07338	0.27935		-6.95	0.91698	0.97843	0.98318	0.95996	0.92541	0.91885	0.91768	0.95515
3.065	0.034	0.0375	0.0529	0.0447	0.1702	0.0753	0.0397	0.22		3.065	0.03316	0.03714	0.05287	0.04712	0.17862	0.07579	0.04052	0.22574		3.065	0.00084	0.00036	3e-05	-0.00242	-0.00842	-0.00049	-0.00082	-0.00574		18.065	0.06092	0.12243	0.20167	0.14224	0.224	0.04688	0.07477	0.28317		-6.935	0.90722	0.97746	0.96975	0.95407	0.94569	0.94763	0.93431	0.96741
3.08	0.0341	0.0381	0.052	0.0446	0.1776	0.0762	0.0384	0.2203		3.08	0.03314	0.03716	0.05288	0.04712	0.17873	0.07581	0.04052	0.22582		3.08	0.00096	0.00094	-0.00088	-0.00252	-0.00113	0.00039	-0.00212	-0.00552		18.08	0.06212	0.12231	0.20393	0.14243	0.22161	0.04828	0.07406	0.27769		-6.92	0.92402	0.97649	0.9805	0.95535	0.93615	0.97281	0.9259	0.94984
3.095	0.034	0.0376	0.0513	0.0459	0.1789	0.0771	0.0391	0.2183		3.095	0.03313	0.03718	0.0529	0.04711	0.17883	0.07582	0.04053	0.22591		3.095	0.00087	0.00042	-0.0016	-0.00121	7e-05	0.00128	-0.00143	-0.00761		18.095	0.06202	0.12248	0.202	0.14283	0.22491	0.04667	0.07416	0.28021		-6.905	0.92265	0.97785	0.97134	0.95795	0.94928	0.94384	0.92703	0.95792
3.11	0.0333	0.0369	0.0529	0.0458	0.1787	0.0754	0.04	0.2185		3.11	0.03312	0.0372	0.05291	0.04711	0.17894	0.07584	0.04053	0.22599		3.11	0.00018	-0.0003	-1e-05	-0.00131	-0.00024	-0.00044	-0.00053	-0.00749		18.11	0.06282	0.12216	0.20317	0.14233	0.22191	0.04637	0.07345	0.27814		-6.89	0.93386	0.97532	0.97687	0.95467	0.93736	0.93834	0.91862	0.95126
3.125	0.033	0.0357	0.0516	0.0455	0.1841	0.0747	0.0406	0.217		3.125	0.03311	0.03722	0.05292	0.0471	0.17904	0.07585	0.04053	0.22607		3.125	-0.00011	-0.00152	-0.00132	-0.0016	0.00506	-0.00115	7e-05	-0.00907		18.125	0.06303	0.12153	0.20544	0.14213	0.22301	0.04566	0.07495	0.27866		-6.875	0.93668	0.97045	0.98762	0.95334	0.94173	0.92562	0.93644	0.95293
3.14	0.0328	0.0382	0.0515	0.0451	0.183	0.0732	0.0406	0.2126		3.14	0.0331	0.03724	0.05294	0.0471	0.17914	0.07587	0.04053	0.22616		3.14	-0.0003	0.00096	-0.00144	-0.002	0.00386	-0.00267	7e-05	-0.01356		18.14	0.06303	0.12261	0.20451	0.14262	0.22531	0.04606	0.07364	0.27778		-6.86	0.9367	0.97882	0.9832	0.95659	0.95089	0.93275	0.92088	0.95011
3.155	0.0329	0.0359	0.0511	0.0463	0.1773	0.0749	0.0401	0.2088		3.155	0.03308	0.03727	0.05295	0.04709	0.17925	0.07588	0.04054	0.22624		3.155	-0.00018	-0.00137	-0.00185	-0.00079	-0.00195	-0.00098	-0.00044	-0.01744		18.155	0.06303	0.12228	0.20387	0.14322	0.22601	0.04735	0.07314	0.2758		-6.845	0.93673	0.97629	0.9802	0.96049	0.95367	0.95612	0.91485	0.94377
3.17	0.0325	0.0392	0.0527	0.0467	0.1786	0.0738	0.0402	0.2224		3.17	0.03307	0.03729	0.05297	0.04709	0.17935	0.0759	0.04054	0.22632		3.17	-0.00057	0.00191	-0.00027	-0.00039	-0.00075	-0.0021	-0.00034	-0.00392		18.17	0.06223	0.12186	0.20514	0.14372	0.22221	0.04565	0.07373	0.27552		-6.83	0.92558	0.97298	0.98621	0.96374	0.93857	0.92535	0.92194	0.94288
3.185	0.0315	0.0359	0.0517	0.047	0.1752	0.0739	0.0381	0.2232		3.185	0.03306	0.03731	0.05298	0.04708	0.17945	0.07591	0.04054	0.22641		3.185	-0.00156	-0.00141	-0.00128	-8e-05	-0.00425	-0.00201	-0.00244	-0.00321		18.185	0.06093	0.12033	0.20541	0.14301	0.22411	0.04694	0.07333	0.28434		-6.815	0.90744	0.96111	0.98748	0.95915	0.94613	0.94872	0.91711	0.97117
3.2	0.0341	0.0374	0.0527	0.0459	0.1713	0.0761	0.0382	0.2163		3.2	0.03305	0.03733	0.053	0.04708	0.17956	0.07593	0.04054	0.22649		3.2	0.00105	7e-05	-0.0003	-0.00118	-0.00826	0.00017	-0.00234	-0.01019		18.2	0.06263	0.12141	0.20308	0.14291	0.22502	0.04584	0.07412	0.28137		-6.8	0.93122	0.96948	0.97643	0.95848	0.94971	0.92878	0.92658	0.96162
3.215	0.0327	0.0369	0.0562	0.0453	0.1739	0.0748	0.0404	0.2165		3.215	0.03303	0.03735	0.05301	0.04707	0.17966	0.07595	0.04055	0.22658		3.215	-0.00033	-0.00045	0.00319	-0.00177	-0.00576	-0.00115	-0.00015	-0.01008		18.215	0.06314	0.12168	0.20374	0.14201	0.21922	0.04573	0.07222	0.27219		-6.785	0.93824	0.97162	0.97959	0.95258	0.92665	0.92689	0.90386	0.93218
3.23	0.031	0.0363	0.0558	0.045	0.1863	0.0737	0.0414	0.2254		3.23	0.03302	0.03737	0.05302	0.04707	0.17976	0.07596	0.04055	0.22666		3.23	-0.00202	-0.00107	0.00278	-0.00207	0.00654	-0.00226	0.00085	-0.00126		18.23	0.06204	0.12236	0.20411	0.14361	0.22922	0.04513	0.07241	0.27731		-6.77	0.92289	0.97687	0.98133	0.96302	0.96642	0.91597	0.90618	0.94861
3.245	0.0321	0.0382	0.0539	0.0456	0.1793	0.0773	0.0403	0.223		3.245	0.03301	0.03739	0.05304	0.04707	0.17987	0.07598	0.04055	0.22674		3.245	-0.00091	0.00081	0.00086	-0.00147	-0.00057	0.00132	-0.00025	-0.00374		18.245	0.06384	0.12143	0.20328	0.1439	0.22502	0.04422	0.07391	0.27023		-6.755	0.94807	0.96967	0.97738	0.96496	0.94973	0.89964	0.924	0.9259
3.26	0.0326	0.0368	0.049	0.0466	0.1763	0.0757	0.0385	0.2201		3.26	0.033	0.03741	0.05305	0.04706	0.17997	0.07599	0.04055	0.22683		3.26	-0.0004	-0.00061	-0.00405	-0.00046	-0.00367	-0.00029	-0.00205	-0.00673		18.26	0.06294	0.12311	0.20525	0.1434	0.23132	0.04552	0.075	0.27395		-6.74	0.93552	0.98271	0.98671	0.96167	0.97478	0.92301	0.93705	0.93784
3.275	0.0326	0.0351	0.0514	0.0461	0.1743	0.0745	0.0404	0.219		3.275	0.03299	0.03743	0.05307	0.04706	0.18007	0.07601	0.04056	0.22691		3.275	-0.00039	-0.00233	-0.00167	-0.00096	-0.00577	-0.00151	-0.00016	-0.00791		18.275	0.06064	0.12278	0.20391	0.1429	0.22132	0.04731	0.07399	0.27937		-6.725	0.90341	0.98018	0.98039	0.95839	0.93502	0.95541	0.92507	0.95523
3.29	0.0331	0.0361	0.0526	0.047	0.1819	0.0763	0.0412	0.2237		3.29	0.03297	0.03745	0.05308	0.04705	0.18018	0.07602	0.04056	0.22699		3.29	0.00013	-0.00135	-0.00048	-5e-05	0.00172	0.00028	0.00064	-0.00329		18.29	0.06155	0.12396	0.20478	0.1437	0.22652	0.04841	0.07399	0.2717		-6.71	0.91601	0.98932	0.98451	0.9636	0.95571	0.97517	0.925	0.9306
3.305	0.0326	0.0365	0.0539	0.0469	0.1806	0.0746	0.0394	0.2292		3.305	0.03296	0.03747	0.0531	0.04705	0.18028	0.07604	0.04056	0.22708		3.305	-0.00036	-0.00097	0.0008	-0.00015	0.00032	-0.00144	-0.00116	0.00212		18.305	0.06135	0.12373	0.20395	0.14329	0.22262	0.046	0.07378	0.27522		-6.695	0.91324	0.98757	0.98056	0.96096	0.9402	0.93177	0.92255	0.9419
3.32	0.0336	0.0371	0.0513	0.0473	0.1693	0.0751	0.0402	0.2164		3.32	0.03295	0.03749	0.05311	0.04704	0.18038	0.07605	0.04056	0.22716		3.32	0.00065	-0.00039	-0.00181	0.00026	-0.01108	-0.00095	-0.00036	-0.01076		18.32	0.06195	0.12341	0.20252	0.14399	0.23023	0.0446	0.07338	0.27344		-6.68	0.92165	0.98504	0.97377	0.96552	0.97043	0.90642	0.91772	0.93619
3.335	0.0321	0.0355	0.0549	0.0467	0.1802	0.0751	0.0407	0.2227		3.335	0.03294	0.03751	0.05312	0.04704	0.18049	0.07607	0.04057	0.22724		3.335	-0.00084	-0.00201	0.00178	-0.00034	-0.00029	-0.00097	0.00013	-0.00454		18.335	0.06245	0.12208	0.20268	0.14489	0.23223	0.04539	0.07427	0.27916		-6.665	0.92866	0.97473	0.97456	0.97138	0.97839	0.92077	0.92839	0.95454
3.35	0.033	0.0372	0.0528	0.0469	0.1821	0.0723	0.041	0.2299		3.35	0.03293	0.03753	0.05314	0.04703	0.18059	0.07608	0.04057	0.22733		3.35	7e-05	-0.00033	-0.00034	-0.00013	0.00151	-0.00378	0.00043	0.00257		18.35	0.06345	0.12286	0.20245	0.14468	0.23133	0.04679	0.07407	0.27898		-6.65	0.94266	0.98076	0.97346	0.97006	0.97481	0.94594	0.92594	0.95397
3.365	0.0306	0.0381	0.0543	0.047	0.1769	0.0776	0.0402	0.2244		3.365	0.03291	0.03755	0.05315	0.04703	0.1807	0.0761	0.04057	0.22741		3.365	-0.00231	0.00055	0.00115	-3e-05	-0.0038	0.0015	-0.00037	-0.00301		18.365	0.06476	0.12303	0.20102	0.14368	0.22853	0.04408	0.07356	0.2753		-6.635	0.96086	0.98212	0.96667	0.96351	0.96369	0.89713	0.91991	0.94217
3.38	0.0322	0.038	0.0522	0.0467	0.1754	0.077	0.0387	0.2195		3.38	0.0329	0.03757	0.05317	0.04702	0.1808	0.07611	0.04057	0.2275		3.38	-0.0007	0.00043	-0.00097	-0.00032	-0.0054	0.00089	-0.00187	-0.008		18.38	0.06236	0.12041	0.20258	0.14328	0.22483	0.04538	0.07336	0.26873		-6.62	0.92734	0.96169	0.9741	0.96087	0.94898	0.9205	0.91746	0.92108
3.395	0.0334	0.0367	0.0517	0.0468	0.1824	0.0738	0.0383	0.2281		3.395	0.03289	0.03759	0.05318	0.04702	0.1809	0.07613	0.04058	0.22758		3.395	0.00051	-0.00089	-0.00148	-0.00022	0.0015	-0.00233	-0.00228	0.00052		18.395	0.06256	0.12278	0.20375	0.14498	0.23193	0.04617	0.07405	0.27995		-6.605	0.93016	0.98017	0.97963	0.97196	0.97722	0.93485	0.92574	0.95707
3.41	0.0326	0.0364	0.0546	0.0454	0.1864	0.0765	0.0402	0.2299		3.41	0.03288	0.03761	0.0532	0.04701	0.18101	0.07614	0.04058	0.22766		3.41	-0.00028	-0.00121	0.0014	-0.00161	0.00539	0.00036	-0.00038	0.00224		18.41	0.06396	0.12166	0.20322	0.14357	0.22353	0.04537	0.07325	0.27967		-6.59	0.94975	0.97141	0.97711	0.9628	0.94382	0.92033	0.91614	0.95617
3.425	0.0333	0.0386	0.0522	0.0463	0.1902	0.0778	0.0412	0.222		3.425	0.03287	0.03763	0.05321	0.04701	0.18111	0.07616	0.04058	0.22775		3.425	0.00043	0.00097	-0.00101	-0.00071	0.00909	0.00164	0.00062	-0.00575		18.425	0.06246	0.12113	0.20229	0.14307	0.22653	0.04426	0.07364	0.27129		-6.575	0.92882	0.96733	0.97269	0.95951	0.95575	0.90039	0.92084	0.9293
3.44	0.0337	0.037	0.0547	0.0454	0.1814	0.0752	0.0421	0.2241		3.44	0.03285	0.03766	0.05323	0.04701	0.18121	0.07617	0.04058	0.22783		3.44	0.00085	-0.00066	0.00147	-0.00161	0.00019	-0.00097	0.00152	-0.00373		18.44	0.06266	0.12211	0.20285	0.14297	0.22344	0.04346	0.07343	0.26441		-6.56	0.93163	0.97492	0.97538	0.95884	0.94343	0.88587	0.9184	0.90724
3.455	0.0335	0.0368	0.054	0.046	0.1792	0.0742	0.0397	0.2193		3.455	0.03284	0.03768	0.05324	0.047	0.18132	0.07619	0.04059	0.22791		3.455	0.00066	-0.00088	0.00076	-0.001	-0.00212	-0.00199	-0.00089	-0.00861		18.455	0.06227	0.12258	0.20042	0.14166	0.22914	0.04615	0.07423	0.27963		-6.545	0.92607	0.97861	0.96385	0.95032	0.9661	0.93451	0.92787	0.95606
3.47	0.0326	0.0369	0.0536	0.0474	0.1831	0.0739	0.039	0.2206		3.47	0.03283	0.0377	0.05325	0.047	0.18142	0.0762	0.04059	0.228		3.47	-0.00023	-0.0008	0.00035	0.0004	0.00168	-0.0023	-0.00159	-0.0074		18.47	0.06247	0.12186	0.20239	0.14326	0.22804	0.04565	0.07332	0.27946		-6.53	0.92889	0.97297	0.97317	0.96076	0.96173	0.9254	0.91707	0.95549
3.485	0.0328	0.0372	0.0548	0.0466	0.1779	0.0755	0.0369	0.2149		3.485	0.03282	0.03772	0.05327	0.04699	0.18152	0.07622	0.04059	0.22808		3.485	-2e-05	-0.00052	0.00153	-0.00039	-0.00362	-0.00072	-0.00369	-0.01318		18.485	0.06317	0.12283	0.20336	0.14276	0.23204	0.04314	0.07452	0.27248		-6.515	0.9387	0.98056	0.97775	0.95747	0.97765	0.8802	0.93132	0.93311
3.5	0.0333	0.0352	0.0543	0.0461	0.1829	0.0754	0.0393	0.2204		3.5	0.03281	0.03774	0.05328	0.04699	0.18163	0.07623	0.04059	0.22817		3.5	0.00049	-0.00254	0.00102	-0.00089	0.00127	-0.00083	-0.00129	-0.00777		18.5	0.06367	0.12331	0.20222	0.14196	0.22734	0.04484	0.07371	0.2709		-6.5	0.94571	0.98425	0.97238	0.95223	0.95896	0.91079	0.92171	0.92805
3.515	0.0332	0.0374	0.0544	0.046	0.1782	0.0752	0.0421	0.2196		3.515	0.0328	0.03776	0.0533	0.04698	0.18173	0.07625	0.0406	0.22825		3.515	0.0004	-0.00036	0.0011	-0.00098	-0.00353	-0.00105	0.0015	-0.00865		18.515	0.06337	0.12178	0.20209	0.14255	0.22064	0.04703	0.07261	0.26702		-6.485	0.94154	0.97238	0.97176	0.95613	0.93232	0.9504	0.90853	0.91561
3.53	0.0342	0.0373	0.0547	0.0451	0.1847	0.0757	0.0411	0.2218		3.53	0.03278	0.03778	0.05331	0.04698	0.18183	0.07626	0.0406	0.22833		3.53	0.00142	-0.00048	0.00139	-0.00188	0.00287	-0.00056	0.0005	-0.00653		18.53	0.06168	0.12245	0.20296	0.14345	0.22764	0.04563	0.0737	0.27554		-6.47	0.91781	0.97763	0.97587	0.96199	0.96017	0.92505	0.92158	0.94294
3.545	0.0324	0.037	0.0525	0.0466	0.1709	0.0765	0.0391	0.2239		3.545	0.03277	0.0378	0.05333	0.04697	0.18194	0.07628	0.0406	0.22842		3.545	-0.00037	-0.0008	-0.00083	-0.00037	-0.01104	0.00022	-0.0015	-0.00452		18.545	0.06058	0.12353	0.20232	0.14375	0.23235	0.04652	0.074	0.26836		-6.455	0.90246	0.986	0.97287	0.96393	0.97886	0.94121	0.9251	0.91992
3.56	0.0327	0.0366	0.0557	0.0479	0.17	0.0754	0.0396	0.2177		3.56	0.03276	0.03782	0.05334	0.04697	0.18204	0.07629	0.0406	0.2285		3.56	-6e-05	-0.00122	0.00236	0.00093	-0.01204	-0.00089	-0.001	-0.0108		18.56	0.06218	0.1241	0.20169	0.14214	0.22725	0.04432	0.07389	0.27349		-6.44	0.92484	0.99048	0.96987	0.95346	0.95859	0.90142	0.92384	0.93635
3.575	0.0326	0.0367	0.054	0.0465	0.1834	0.0772	0.0385	0.2138		3.575	0.03275	0.03784	0.05336	0.04696	0.18214	0.07631	0.04061	0.22858		3.575	-0.00015	-0.00114	0.00064	-0.00046	0.00126	0.00089	-0.00211	-0.01478		18.575	0.06298	0.12248	0.20126	0.14314	0.22885	0.04732	0.07199	0.26911		-6.425	0.93605	0.97783	0.96782	0.95998	0.96495	0.95548	0.90112	0.9223
3.59	0.0322	0.0367	0.0544	0.0468	0.1822	0.0735	0.04	0.2118		3.59	0.03274	0.03786	0.05337	0.04696	0.18225	0.07632	0.04061	0.22867		3.59	-0.00054	-0.00116	0.00103	-0.00016	-5e-05	-0.00282	-0.00061	-0.01687		18.59	0.06298	0.12385	0.20253	0.14374	0.23475	0.04721	0.07258	0.27103		-6.41	0.93607	0.98853	0.97382	0.96388	0.98842	0.95359	0.90821	0.92847
3.605	0.0329	0.0367	0.0531	0.0456	0.1862	0.0779	0.0411	0.2197		3.605	0.03272	0.03788	0.05339	0.04696	0.18235	0.07634	0.04061	0.22875		3.605	0.00018	-0.00118	-0.00029	-0.00136	0.00385	0.00156	0.00049	-0.00905		18.605	0.06188	0.12343	0.20229	0.14354	0.22615	0.04761	0.07428	0.27005		-6.395	0.92072	0.98522	0.97272	0.96255	0.95423	0.96072	0.92841	0.92533
3.62	0.0321	0.0366	0.0528	0.0457	0.1924	0.0742	0.0406	0.2238		3.62	0.03271	0.0379	0.0534	0.04695	0.18245	0.07635	0.04062	0.22883		3.62	-0.00061	-0.0013	-0.0006	-0.00125	0.00995	-0.00215	-2e-05	-0.00503		18.62	0.06239	0.1245	0.20306	0.14303	0.22615	0.0468	0.07227	0.26987		-6.38	0.92773	0.99359	0.97635	0.95927	0.95423	0.9462	0.9045	0.92476
3.635	0.0318	0.0372	0.0533	0.0469	0.1847	0.0754	0.0413	0.2222		3.635	0.0327	0.03792	0.05342	0.04695	0.18256	0.07637	0.04062	0.22892		3.635	-0.0009	-0.00072	-0.00012	-5e-05	0.00214	-0.00097	0.00068	-0.00672		18.635	0.06279	0.12388	0.20213	0.14343	0.23035	0.0458	0.07366	0.274		-6.365	0.93335	0.98872	0.97193	0.96186	0.97094	0.92807	0.92113	0.93798
3.65	0.0326	0.0365	0.0532	0.0457	0.183	0.075	0.0408	0.2241		3.65	0.03269	0.03794	0.05343	0.04694	0.18266	0.07638	0.04062	0.229		3.65	-9e-05	-0.00144	-0.00023	-0.00124	0.00034	-0.00138	0.00018	-0.0049		18.65	0.06289	0.12375	0.20269	0.14373	0.22836	0.04649	0.07376	0.27802		-6.35	0.93477	0.98775	0.97462	0.9638	0.96299	0.94062	0.92226	0.95088
3.665	0.0331	0.0367	0.0539	0.0443	0.1699	0.0778	0.0396	0.2248		3.665	0.03268	0.03797	0.05345	0.04694	0.18277	0.0764	0.04062	0.22909		3.665	0.00042	-0.00127	0.00045	-0.00264	-0.01287	0.0014	-0.00102	-0.00429		18.665	0.06409	0.12203	0.20256	0.14342	0.23236	0.04669	0.07455	0.27524		-6.335	0.95156	0.97432	0.97399	0.96182	0.97891	0.94414	0.93173	0.94197
3.68	0.0332	0.0362	0.055	0.0443	0.1863	0.0774	0.0395	0.2214		3.68	0.03267	0.03799	0.05346	0.04693	0.18287	0.07641	0.04063	0.22917		3.68	0.00053	-0.00179	0.00154	-0.00263	0.00343	0.00099	-0.00113	-0.00777		18.68	0.06229	0.1237	0.20283	0.14332	0.22796	0.04658	0.07285	0.27876		-6.32	0.92643	0.98735	0.97526	0.96115	0.96141	0.94225	0.9114	0.95326
3.695	0.0353	0.0387	0.0517	0.0454	0.1805	0.0776	0.0409	0.222		3.695	0.03265	0.03801	0.05348	0.04693	0.18297	0.07643	0.04063	0.22925		3.695	0.00265	0.00069	-0.00178	-0.00153	-0.00247	0.00117	0.00027	-0.00725		18.695	0.06189	0.12258	0.2025	0.14382	0.22696	0.04418	0.07544	0.27128		-6.305	0.92086	0.9786	0.97368	0.9644	0.95744	0.89886	0.94233	0.92928
3.71	0.0332	0.0356	0.0546	0.0463	0.1833	0.0755	0.0388	0.2185		3.71	0.03264	0.03803	0.05349	0.04693	0.18308	0.07644	0.04063	0.22934		3.71	0.00056	-0.00243	0.00111	-0.00063	0.00022	-0.00094	-0.00183	-0.01084		18.71	0.0622	0.12245	0.20306	0.14251	0.23176	0.04667	0.07424	0.2767		-6.29	0.92508	0.97762	0.97637	0.95588	0.97654	0.94389	0.92796	0.94667
3.725	0.0329	0.0352	0.0533	0.0461	0.1854	0.0784	0.0388	0.2186		3.725	0.03263	0.03805	0.05351	0.04692	0.18318	0.07646	0.04063	0.22942		3.725	0.00027	-0.00285	-0.00021	-0.00082	0.00222	0.00194	-0.00183	-0.01082		18.725	0.0624	0.12533	0.20223	0.14271	0.23556	0.04597	0.07253	0.27343		-6.275	0.92789	1	0.97242	0.95717	0.99165	0.93117	0.90762	0.93615
3.74	0.033	0.035	0.0544	0.0458	0.1826	0.0763	0.0384	0.2215		3.74	0.03262	0.03807	0.05352	0.04692	0.18328	0.07647	0.04064	0.2295		3.74	0.00038	-0.00307	0.00088	-0.00112	-0.00068	-0.00017	-0.00224	-0.008		18.74	0.0618	0.1209	0.2014	0.14321	0.23096	0.04706	0.07163	0.27425		-6.26	0.91953	0.96556	0.96847	0.96042	0.97337	0.95094	0.89683	0.93879
3.755	0.0341	0.0364	0.052	0.0448	0.1817	0.0768	0.0401	0.2222		3.755	0.03261	0.03809	0.05354	0.04691	0.18339	0.07649	0.04064	0.22959		3.755	0.00149	-0.00169	-0.00154	-0.00211	-0.00169	0.00031	-0.00054	-0.00739		18.755	0.0635	0.12258	0.20166	0.14271	0.23167	0.04546	0.07282	0.27257		-6.245	0.94331	0.97859	0.96974	0.95713	0.97616	0.92198	0.91107	0.93341
3.77	0.0345	0.0351	0.0537	0.0443	0.1851	0.0772	0.0389	0.227		3.77	0.03259	0.03811	0.05355	0.04691	0.18349	0.0765	0.04064	0.22967		3.77	0.00191	-0.00301	0.00015	-0.00261	0.00161	0.0007	-0.00174	-0.00267		18.77	0.0633	0.12185	0.20253	0.143	0.23217	0.04715	0.07232	0.26179		-6.23	0.94054	0.97295	0.97385	0.95907	0.97815	0.95258	0.90504	0.89884
3.785	0.033	0.0364	0.0538	0.0447	0.1808	0.0776	0.0402	0.2293		3.785	0.03258	0.03813	0.05357	0.0469	0.18359	0.07652	0.04064	0.22975		3.785	0.00042	-0.00173	0.00023	-0.0022	-0.00279	0.00108	-0.00044	-0.00045		18.785	0.062	0.12283	0.2027	0.142	0.22887	0.04595	0.07231	0.27321		-6.215	0.92239	0.98054	0.97464	0.95252	0.96503	0.93084	0.90498	0.93547
3.8	0.0321	0.0351	0.0526	0.0452	0.1865	0.079	0.0385	0.2341		3.8	0.03257	0.03815	0.05358	0.0469	0.1837	0.07653	0.04065	0.22984		3.8	-0.00047	-0.00305	-0.00098	-0.0017	0.0028	0.00247	-0.00215	0.00426		18.8	0.0642	0.1219	0.20257	0.1429	0.22587	0.04545	0.073	0.26314		-6.2	0.95316	0.97333	0.97401	0.95838	0.95311	0.92173	0.91326	0.90315
3.815	0.0306	0.0359	0.054	0.0498	0.1838	0.0766	0.0404	0.2291		3.815	0.03256	0.03817	0.0536	0.04689	0.1838	0.07654	0.04065	0.22992		3.815	-0.00196	-0.00227	0.0004	0.00291	0	6e-05	-0.00025	-0.00082		18.815	0.06361	0.12338	0.20183	0.14429	0.22597	0.04744	0.0728	0.27156		-6.185	0.9448	0.98481	0.97053	0.96751	0.95351	0.95774	0.91081	0.93016
3.83	0.0311	0.0356	0.0624	0.052	0.1958	0.0764	0.0386	0.2266		3.83	0.03255	0.03819	0.05361	0.04689	0.1839	0.07656	0.04065	0.23		3.83	-0.00145	-0.00259	0.00879	0.00511	0.0119	-0.00016	-0.00205	-0.0034		18.83	0.06311	0.12105	0.2029	0.14269	0.22527	0.04624	0.07349	0.28318		-6.17	0.93783	0.96672	0.97559	0.95703	0.95074	0.936	0.91909	0.96743
3.845	0.0325	0.0387	0.0671	0.0555	0.1987	0.0748	0.0395	0.2388		3.845	0.03254	0.03821	0.05363	0.04689	0.18401	0.07657	0.04065	0.23009		3.845	-4e-05	0.00049	0.01347	0.00861	0.01469	-0.00177	-0.00115	0.00871		18.845	0.06151	0.12233	0.20247	0.14329	0.22367	0.04523	0.07409	0.2746		-6.155	0.9155	0.97664	0.97354	0.96094	0.94438	0.91788	0.92618	0.93992
3.86	0.0335	0.0382	0.0725	0.0602	0.2042	0.0737	0.0392	0.2513		3.86	0.03253	0.03823	0.05364	0.04688	0.18411	0.07659	0.04066	0.23017		3.86	0.00097	-3e-05	0.01886	0.01332	0.02009	-0.00289	-0.00146	0.02113		18.86	0.06351	0.1225	0.20193	0.14308	0.22868	0.04513	0.07348	0.27652		-6.14	0.94347	0.978	0.97101	0.95961	0.96427	0.91599	0.91896	0.94608
3.875	0.034	0.0404	0.0758	0.0632	0.2058	0.0729	0.0417	0.2654		3.875	0.03251	0.03826	0.05366	0.04688	0.18421	0.0766	0.04066	0.23025		3.875	0.00149	0.00214	0.02214	0.01632	0.02159	-0.0037	0.00104	0.03515		18.875	0.06321	0.12228	0.2015	0.14248	0.22998	0.04612	0.07268	0.27924		-6.125	0.9393	0.97625	0.96896	0.95567	0.96944	0.93395	0.90936	0.95481
3.89	0.0342	0.0425	0.0782	0.0691	0.2151	0.077	0.0393	0.2648		3.89	0.0325	0.03828	0.05367	0.04687	0.18432	0.07662	0.04066	0.23034		3.89	0.0017	0.00422	0.02453	0.02223	0.03078	0.00038	-0.00136	0.03446		18.89	0.06421	0.12245	0.20097	0.14398	0.22798	0.04702	0.07337	0.27767		-6.11	0.95329	0.97761	0.96643	0.96545	0.9615	0.95011	0.91764	0.94975
3.905	0.0328	0.0455	0.0844	0.0696	0.2179	0.0757	0.0413	0.2761		3.905	0.03249	0.0383	0.05369	0.04687	0.18442	0.07663	0.04066	0.23042		3.905	0.00031	0.0072	0.03071	0.02273	0.03348	-0.00093	0.00064	0.04568		18.905	0.06212	0.12133	0.20173	0.14298	0.22518	0.04591	0.07267	0.27409		-6.095	0.92397	0.96885	0.97007	0.9589	0.95037	0.93018	0.90922	0.93828
3.92	0.0357	0.0467	0.0854	0.0722	0.2205	0.0764	0.0417	0.2824		3.92	0.03248	0.03832	0.0537	0.04686	0.18452	0.07665	0.04067	0.23051		3.92	0.00322	0.00838	0.0317	0.02534	0.03598	-0.00025	0.00103	0.05189		18.92	0.06222	0.121	0.2025	0.14247	0.23108	0.04591	0.07396	0.27131		-6.08	0.92539	0.96632	0.9737	0.95561	0.97384	0.9301	0.92466	0.92937
3.935	0.0346	0.046	0.0907	0.0728	0.2178	0.0762	0.045	0.2912		3.935	0.03247	0.03834	0.05372	0.04686	0.18463	0.07666	0.04067	0.23059		3.935	0.00213	0.00766	0.03698	0.02594	0.03317	-0.00046	0.00433	0.06061		18.935	0.06132	0.12118	0.20337	0.14377	0.23558	0.0459	0.07375	0.27113		-6.065	0.91283	0.96768	0.97781	0.96409	0.99174	0.93002	0.92221	0.92879
3.95	0.035	0.0467	0.0927	0.0768	0.2281	0.0794	0.0404	0.2846		3.95	0.03246	0.03836	0.05373	0.04686	0.18473	0.07668	0.04067	0.23067		3.95	0.00254	0.00834	0.03897	0.02994	0.04337	0.00272	-0.00027	0.05393		18.95	0.06192	0.11995	0.20393	0.14347	0.23319	0.045	0.07395	0.27375		-6.05	0.92124	0.95814	0.9805	0.96211	0.9822	0.91369	0.92453	0.9372
3.965	0.0332	0.0486	0.0936	0.0782	0.2286	0.0783	0.0429	0.2995		3.965	0.03244	0.03838	0.05375	0.04685	0.18483	0.07669	0.04067	0.23076		3.965	0.00076	0.01022	0.03985	0.03135	0.04377	0.00161	0.00223	0.06874		18.965	0.06302	0.12193	0.2022	0.14326	0.22889	0.0479	0.07274	0.27908		-6.035	0.93663	0.97352	0.97228	0.96078	0.96511	0.96595	0.91015	0.95427
3.98	0.0354	0.0506	0.0965	0.0816	0.2321	0.0785	0.0425	0.3046		3.98	0.03243	0.0384	0.05376	0.04685	0.18494	0.07671	0.04068	0.23084		3.98	0.00297	0.0122	0.04274	0.03475	0.04716	0.00179	0.00182	0.07376		18.98	0.06232	0.1213	0.20257	0.14316	0.22139	0.04619	0.07324	0.27		-6.02	0.92687	0.96865	0.97402	0.96011	0.93529	0.93519	0.91605	0.92516
3.995	0.035	0.0493	0.0978	0.0825	0.2457	0.0781	0.0451	0.307		3.995	0.03242	0.03842	0.05378	0.04684	0.18504	0.07672	0.04068	0.23092		3.995	0.00258	0.01088	0.04402	0.03566	0.06066	0.00138	0.00442	0.07608		18.995	0.06302	0.12168	0.20374	0.14226	0.22009	0.04609	0.07343	0.27702		-6.005	0.93667	0.97157	0.97955	0.9542	0.93012	0.9333	0.91837	0.94768
4.01	0.0348	0.0526	0.1006	0.085	0.2443	0.0789	0.0434	0.3072		4.01	0.03241	0.03844	0.05379	0.04684	0.18514	0.07674	0.04068	0.23101		4.01	0.00239	0.01416	0.04681	0.03816	0.05916	0.00216	0.00272	0.07619		19.01	0.06273	0.12245	0.2025	0.14245	0.23109	0.04778	0.07393	0.27504		-5.99	0.9325	0.9776	0.97371	0.95549	0.97387	0.9639	0.92427	0.94133
4.025	0.0362	0.0544	0.104	0.0856	0.2499	0.0785	0.0453	0.3118		4.025	0.0324	0.03846	0.05381	0.04684	0.18525	0.07675	0.04069	0.23109		4.025	0.0038	0.01594	0.05019	0.03876	0.06465	0.00175	0.00461	0.08071		19.025	0.06353	0.12312	0.20347	0.14365	0.22819	0.04598	0.07222	0.27916		-5.975	0.9437	0.98285	0.97829	0.96331	0.96235	0.93134	0.90393	0.95455
4.04	0.0382	0.0553	0.105	0.0871	0.2468	0.0797	0.0439	0.318		4.04	0.03239	0.03848	0.05383	0.04683	0.18535	0.07677	0.04069	0.23117		4.04	0.00581	0.01682	0.05117	0.04027	0.06145	0.00293	0.00321	0.08683		19.04	0.06213	0.1215	0.20244	0.14295	0.22669	0.04667	0.07502	0.28279		-5.96	0.92415	0.9702	0.97339	0.95872	0.95639	0.94389	0.93725	0.96617
4.055	0.0348	0.0558	0.1061	0.0882	0.2572	0.081	0.045	0.315		4.055	0.03238	0.03851	0.05384	0.04683	0.18545	0.07678	0.04069	0.23126		4.055	0.00242	0.01729	0.05226	0.04137	0.07175	0.00422	0.00431	0.08374		19.055	0.06303	0.12347	0.2042	0.14365	0.2293	0.04657	0.07481	0.27461		-5.945	0.93675	0.98557	0.98177	0.96327	0.96673	0.942	0.9348	0.93994
4.07	0.0359	0.0557	0.1089	0.0912	0.2459	0.082	0.0445	0.3176		4.07	0.03236	0.03853	0.05386	0.04682	0.18556	0.07679	0.04069	0.23134		4.07	0.00354	0.01717	0.05504	0.04438	0.06034	0.00521	0.00381	0.08626		19.07	0.06503	0.12225	0.20027	0.14354	0.23	0.04446	0.07471	0.27073		-5.93	0.96472	0.97604	0.96312	0.9626	0.96952	0.90403	0.93354	0.9275
4.085	0.0368	0.0566	0.1091	0.0926	0.2509	0.0821	0.0467	0.3294		4.085	0.03235	0.03855	0.05387	0.04682	0.18566	0.07681	0.0407	0.23142		4.085	0.00445	0.01805	0.05523	0.04578	0.06524	0.00529	0.006	0.09798		19.085	0.06333	0.12242	0.20324	0.14224	0.2288	0.04626	0.0734	0.27425		-5.915	0.94098	0.9774	0.97719	0.95408	0.96476	0.93643	0.91798	0.9388
4.1	0.0369	0.0572	0.1102	0.093	0.2538	0.083	0.0457	0.3306		4.1	0.03234	0.03857	0.05389	0.04681	0.18576	0.07682	0.0407	0.23151		4.1	0.00456	0.01863	0.05631	0.04619	0.06804	0.00618	0.005	0.09909		19.1	0.06283	0.1228	0.2037	0.14294	0.2293	0.04686	0.07369	0.28217		-5.9	0.93402	0.98031	0.9794	0.95864	0.96675	0.94718	0.92149	0.96421
4.115	0.0386	0.0589	0.1121	0.0952	0.2547	0.0815	0.0463	0.3229		4.115	0.03233	0.03859	0.0539	0.04681	0.18587	0.07684	0.0407	0.23159		4.115	0.00627	0.02031	0.0582	0.04839	0.06883	0.00466	0.0056	0.09131		19.115	0.06084	0.12317	0.20277	0.14423	0.226	0.04695	0.07379	0.2836		-5.885	0.90609	0.98323	0.97497	0.96711	0.95364	0.9489	0.92261	0.96877
4.13	0.0373	0.0605	0.1134	0.0956	0.2567	0.0828	0.0467	0.3265		4.13	0.03232	0.03861	0.05392	0.04681	0.18597	0.07685	0.0407	0.23167		4.13	0.00498	0.02189	0.05948	0.04879	0.07073	0.00595	0.006	0.09483		19.13	0.06364	0.12245	0.20344	0.14353	0.226	0.04615	0.07328	0.27362		-5.87	0.94524	0.97759	0.97813	0.96252	0.95364	0.93439	0.91659	0.93676
4.145	0.0374	0.0594	0.1156	0.0966	0.2554	0.0791	0.0477	0.3331		4.145	0.03231	0.03863	0.05393	0.0468	0.18607	0.07687	0.04071	0.23176		4.145	0.00509	0.02077	0.06167	0.0498	0.06933	0.00223	0.00699	0.10134		19.145	0.06164	0.12242	0.2029	0.14383	0.22961	0.04594	0.07478	0.28554		-5.855	0.91731	0.97739	0.97561	0.96446	0.96797	0.9307	0.9344	0.975
4.16	0.0368	0.0611	0.1183	0.0996	0.2578	0.083	0.0463	0.3336		4.16	0.0323	0.03865	0.05395	0.0468	0.18618	0.07688	0.04071	0.23184		4.16	0.0045	0.02245	0.06435	0.0528	0.07162	0.00612	0.00559	0.10176		19.16	0.06454	0.1229	0.20287	0.14292	0.22601	0.04604	0.07357	0.27536		-5.84	0.95785	0.98109	0.97545	0.95856	0.95366	0.93242	0.92003	0.94236
4.175	0.039	0.0614	0.1201	0.0996	0.2556	0.08	0.0467	0.3357		4.175	0.03228	0.03867	0.05397	0.04679	0.18628	0.0769	0.04071	0.23192		4.175	0.00672	0.02273	0.06613	0.05281	0.06932	0.0031	0.00599	0.10378		19.175	0.06404	0.12447	0.20344	0.14322	0.22311	0.04633	0.07247	0.27968		-5.825	0.95088	0.99334	0.97814	0.9605	0.94213	0.93776	0.90685	0.95622
4.19	0.0384	0.0633	0.1216	0.1004	0.255	0.0812	0.0485	0.3347		4.19	0.03227	0.03869	0.05398	0.04679	0.18638	0.07691	0.04072	0.23201		4.19	0.00613	0.02461	0.06762	0.05361	0.06862	0.00429	0.00778	0.10269		19.19	0.06334	0.12355	0.2025	0.14082	0.22771	0.04673	0.07346	0.28201		-5.81	0.94112	0.98614	0.97371	0.94479	0.96043	0.9449	0.91871	0.96367
4.205	0.0385	0.0627	0.1226	0.1006	0.2588	0.0841	0.0464	0.3394		4.205	0.03226	0.03871	0.054	0.04679	0.18649	0.07692	0.04072	0.23209		4.205	0.00624	0.02399	0.0686	0.05381	0.07231	0.00718	0.00568	0.10731		19.205	0.06334	0.12192	0.20167	0.14341	0.22831	0.04332	0.07356	0.28173		-5.795	0.94114	0.97349	0.96976	0.96176	0.96282	0.88346	0.91983	0.96277
4.22	0.0384	0.0635	0.1248	0.1028	0.2639	0.0826	0.0455	0.3463		4.22	0.03225	0.03874	0.05401	0.04678	0.18659	0.07694	0.04072	0.23217		4.22	0.00615	0.02476	0.07079	0.05602	0.07731	0.00566	0.00478	0.11413		19.22	0.06265	0.1211	0.20164	0.14371	0.23121	0.04652	0.07405	0.27525		-5.78	0.93138	0.96707	0.9696	0.9637	0.97436	0.94113	0.92573	0.942
4.235	0.0382	0.0637	0.1252	0.1025	0.2665	0.0846	0.0476	0.3465		4.235	0.03224	0.03876	0.05403	0.04678	0.18669	0.07695	0.04072	0.23226		4.235	0.00596	0.02494	0.07117	0.05572	0.07981	0.00765	0.00688	0.11424		19.235	0.06285	0.12397	0.203	0.14261	0.22452	0.04662	0.07444	0.27147		-5.765	0.93419	0.98945	0.97608	0.9565	0.94772	0.94286	0.93043	0.92988
4.25	0.0398	0.0652	0.1268	0.1047	0.2699	0.0833	0.0484	0.346		4.25	0.03223	0.03878	0.05404	0.04677	0.1868	0.07697	0.04073	0.23234		4.25	0.00757	0.02642	0.07276	0.05793	0.0831	0.00633	0.00767	0.11366		19.25	0.06465	0.12285	0.20087	0.14491	0.22292	0.04701	0.07524	0.26589		-5.75	0.95936	0.98069	0.96597	0.97151	0.94137	0.95	0.9399	0.91199
4.265	0.0409	0.0657	0.128	0.1028	0.2703	0.0842	0.049	0.3531		4.265	0.03222	0.0388	0.05406	0.04677	0.1869	0.07698	0.04073	0.23242		4.265	0.00868	0.0269	0.07394	0.05603	0.0834	0.00722	0.00827	0.12068		19.265	0.06455	0.12222	0.20264	0.1431	0.21932	0.04681	0.07353	0.27732		-5.735	0.95799	0.97582	0.97434	0.95972	0.92706	0.94631	0.91957	0.94862
4.28	0.0395	0.0652	0.1306	0.1056	0.2655	0.0844	0.0489	0.3544		4.28	0.03221	0.03882	0.05408	0.04677	0.187	0.077	0.04073	0.23251		4.28	0.00729	0.02638	0.07652	0.05883	0.0785	0.0074	0.00817	0.12189		19.28	0.06375	0.1225	0.202	0.1433	0.22382	0.047	0.07313	0.27234		-5.72	0.94683	0.97796	0.97134	0.96101	0.94496	0.94984	0.91473	0.93266
4.295	0.0401	0.0673	0.1322	0.107	0.2643	0.0849	0.0485	0.3482		4.295	0.03219	0.03884	0.05409	0.04676	0.18711	0.07701	0.04073	0.23259		4.295	0.00791	0.02846	0.07811	0.06024	0.07719	0.00789	0.00777	0.11561		19.295	0.06175	0.12327	0.20117	0.1418	0.22442	0.0466	0.07392	0.27126		-5.705	0.91889	0.98399	0.96739	0.95119	0.94735	0.94255	0.92421	0.9292
4.31	0.0394	0.0682	0.1324	0.1079	0.2722	0.0852	0.0482	0.3533		4.31	0.03218	0.03886	0.05411	0.04676	0.18721	0.07703	0.04074	0.23267		4.31	0.00722	0.02934	0.07829	0.06114	0.08499	0.00817	0.00746	0.12063		19.31	0.06265	0.12405	0.20324	0.14259	0.22852	0.04529	0.07422	0.26028		-5.69	0.93149	0.99002	0.97719	0.95639	0.96366	0.91901	0.92772	0.89399
4.325	0.0395	0.0681	0.134	0.1091	0.2753	0.0853	0.0482	0.3551		4.325	0.03217	0.03888	0.05412	0.04675	0.18731	0.07704	0.04074	0.23276		4.325	0.00733	0.02922	0.07988	0.06235	0.08799	0.00826	0.00746	0.12234		19.325	0.06286	0.12192	0.2031	0.14159	0.22403	0.04669	0.07141	0.2681		-5.675	0.9343	0.97348	0.97655	0.94984	0.94578	0.94419	0.89426	0.91908
4.34	0.0419	0.0675	0.1351	0.1097	0.2872	0.086	0.0488	0.3637		4.34	0.03216	0.0389	0.05414	0.04675	0.18742	0.07705	0.04074	0.23284		4.34	0.00974	0.0286	0.08096	0.06295	0.09978	0.00895	0.00806	0.13086		19.34	0.06406	0.1225	0.20207	0.14309	0.22543	0.04679	0.07261	0.27693		-5.66	0.95109	0.97795	0.97166	0.95962	0.95135	0.94592	0.90851	0.94737
4.355	0.04	0.0706	0.1364	0.1118	0.2823	0.0848	0.0479	0.3597		4.355	0.03215	0.03892	0.05416	0.04675	0.18752	0.07707	0.04075	0.23292		4.355	0.00785	0.03168	0.08224	0.06505	0.09478	0.00773	0.00715	0.12678		19.355	0.06376	0.12247	0.20114	0.14368	0.21923	0.04528	0.0731	0.26605		-5.645	0.94692	0.97776	0.96723	0.96352	0.9267	0.91878	0.9144	0.91249
4.37	0.0416	0.071	0.1377	0.1113	0.2832	0.0863	0.0484	0.362		4.37	0.03214	0.03895	0.05417	0.04674	0.18762	0.07708	0.04075	0.23301		4.37	0.00946	0.03205	0.08353	0.06456	0.09558	0.00922	0.00765	0.12899		19.37	0.06506	0.12255	0.201	0.14508	0.22453	0.04568	0.07389	0.27447		-5.63	0.9651	0.97834	0.9666	0.97265	0.94779	0.92592	0.92387	0.9395
4.385	0.0415	0.0717	0.1382	0.1125	0.2822	0.0838	0.0499	0.3639		4.385	0.03213	0.03897	0.05419	0.04674	0.18773	0.0771	0.04075	0.23309		4.385	0.00937	0.03273	0.08401	0.06576	0.09447	0.0067	0.00915	0.13081		19.385	0.06516	0.12132	0.20387	0.14318	0.22453	0.04647	0.07369	0.27259		-5.615	0.96652	0.9688	0.98018	0.96021	0.94779	0.94028	0.92142	0.93347
4.4	0.0408	0.0713	0.1404	0.1136	0.2794	0.0825	0.0478	0.3629		4.4	0.03212	0.03899	0.0542	0.04673	0.18783	0.07711	0.04075	0.23317		4.4	0.00868	0.03231	0.0862	0.06687	0.09157	0.00539	0.00705	0.12973		19.4	0.06406	0.12049	0.20014	0.14357	0.22113	0.04547	0.07388	0.27641		-5.6	0.95116	0.96238	0.96249	0.9628	0.93428	0.92215	0.92374	0.94573
4.415	0.0413	0.0729	0.141	0.1142	0.2788	0.0852	0.0478	0.3684		4.415	0.0321	0.03901	0.05422	0.04673	0.18793	0.07713	0.04076	0.23326		4.415	0.0092	0.03389	0.08678	0.06747	0.09087	0.00807	0.00704	0.13514		19.415	0.06396	0.12297	0.2006	0.14397	0.22074	0.04586	0.07498	0.27574		-5.585	0.94978	0.98164	0.9647	0.9654	0.9327	0.9293	0.93679	0.94356
4.43	0.0421	0.0733	0.1429	0.1139	0.2888	0.0856	0.0483	0.3708		4.43	0.03209	0.03903	0.05424	0.04673	0.18804	0.07714	0.04076	0.23334		4.43	0.01001	0.03427	0.08866	0.06717	0.10076	0.00846	0.00754	0.13746		19.43	0.06166	0.12184	0.20087	0.14217	0.22474	0.04556	0.07407	0.28046		-5.57	0.91766	0.97288	0.96596	0.95361	0.94861	0.92381	0.92599	0.9587
4.445	0.041	0.0746	0.1427	0.1159	0.2862	0.0848	0.0497	0.3789		4.445	0.03208	0.03905	0.05425	0.04672	0.18814	0.07715	0.04076	0.23342		4.445	0.00892	0.03555	0.08845	0.06918	0.09806	0.00765	0.00894	0.14548		19.445	0.06277	0.12182	0.20153	0.14216	0.22724	0.04306	0.07397	0.27858		-5.555	0.93305	0.97269	0.96912	0.95359	0.95856	0.87861	0.92474	0.95268
4.46	0.0424	0.0732	0.1441	0.117	0.2811	0.0862	0.0507	0.3749		4.46	0.03207	0.03907	0.05427	0.04672	0.18824	0.07717	0.04076	0.23351		4.46	0.01033	0.03413	0.08983	0.07028	0.09286	0.00903	0.00994	0.14139		19.46	0.06407	0.12289	0.2004	0.14526	0.22874	0.04805	0.07456	0.2735		-5.54	0.95123	0.98105	0.96375	0.97383	0.96453	0.96877	0.93182	0.93639
4.475	0.0417	0.0738	0.1469	0.1169	0.2919	0.0848	0.0504	0.3796		4.475	0.03206	0.03909	0.05428	0.04671	0.18835	0.07718	0.04077	0.23359		4.475	0.00964	0.03471	0.09262	0.07019	0.10355	0.00762	0.00963	0.14601		19.475	0.06387	0.12257	0.20097	0.14336	0.22884	0.04575	0.07306	0.27202		-5.525	0.94845	0.97852	0.96643	0.96139	0.96493	0.92719	0.91387	0.93165
4.49	0.0429	0.0751	0.1476	0.1173	0.2877	0.085	0.0491	0.3742		4.49	0.03205	0.03911	0.0543	0.04671	0.18845	0.0772	0.04077	0.23367		4.49	0.01085	0.03599	0.0933	0.07059	0.09925	0.0078	0.00833	0.14053		19.49	0.06517	0.12314	0.20203	0.14265	0.22705	0.04544	0.07335	0.26915		-5.51	0.96664	0.98299	0.97149	0.9568	0.95778	0.9217	0.91738	0.92242
4.505	0.0425	0.0744	0.1478	0.1183	0.2915	0.0876	0.0519	0.375		4.505	0.03204	0.03913	0.05432	0.04671	0.18855	0.07721	0.04077	0.23376		4.505	0.01046	0.03527	0.09348	0.07159	0.10295	0.01039	0.01113	0.14124		19.505	0.06317	0.12272	0.2005	0.14395	0.22945	0.04564	0.07424	0.27497		-5.495	0.93871	0.97968	0.96422	0.96527	0.96733	0.92523	0.92805	0.9411
4.52	0.0432	0.0759	0.149	0.119	0.2855	0.0844	0.05	0.3768		4.52	0.03203	0.03916	0.05433	0.0467	0.18866	0.07723	0.04078	0.23384		4.52	0.01117	0.03674	0.09467	0.0723	0.09684	0.00717	0.00922	0.14296		19.52	0.06317	0.12119	0.20047	0.14375	0.22705	0.04643	0.07444	0.27499		-5.48	0.93872	0.96781	0.96406	0.96394	0.9578	0.93959	0.93036	0.94117
4.535	0.042	0.0767	0.15	0.1185	0.2908	0.0862	0.0527	0.3774		4.535	0.03202	0.03918	0.05435	0.0467	0.18876	0.07724	0.04078	0.23392		4.535	0.00998	0.03752	0.09565	0.0718	0.10204	0.00896	0.01192	0.14348		19.535	0.06447	0.12347	0.20143	0.14294	0.23255	0.04803	0.07263	0.27211		-5.465	0.95691	0.98552	0.96864	0.9587	0.97968	0.96839	0.90884	0.93194
4.55	0.0423	0.0769	0.1517	0.119	0.2933	0.0871	0.0518	0.3772		4.55	0.032	0.0392	0.05437	0.0467	0.18886	0.07725	0.04078	0.23401		4.55	0.0103	0.0377	0.09733	0.0723	0.10444	0.00985	0.01102	0.14319		19.55	0.06367	0.12504	0.2012	0.14124	0.22205	0.04713	0.07393	0.26963		-5.45	0.94574	0.99778	0.96753	0.94756	0.93793	0.95207	0.92427	0.92399
4.565	0.0433	0.0779	0.1502	0.1198	0.2952	0.0873	0.0536	0.3817		4.565	0.03199	0.03922	0.05438	0.04669	0.18897	0.07727	0.04078	0.23409		4.565	0.01131	0.03868	0.09582	0.07311	0.10623	0.01003	0.01282	0.14761		19.565	0.06398	0.12272	0.20187	0.14304	0.22285	0.04502	0.07402	0.27096		-5.435	0.94995	0.97968	0.97069	0.95931	0.94112	0.9141	0.9254	0.92823
4.58	0.044	0.0781	0.1538	0.1216	0.2895	0.0868	0.0529	0.3813		4.58	0.03198	0.03924	0.0544	0.04669	0.18907	0.07728	0.04079	0.23417		4.58	0.01202	0.03886	0.0994	0.07491	0.10043	0.00952	0.01211	0.14713		19.58	0.06288	0.12329	0.20063	0.14404	0.23006	0.04702	0.07382	0.28028		-5.42	0.9346	0.98415	0.96485	0.96582	0.96976	0.95012	0.92294	0.95813
4.595	0.0438	0.0792	0.1523	0.1216	0.2965	0.0891	0.0544	0.382		4.595	0.03197	0.03926	0.05441	0.04668	0.18917	0.0773	0.04079	0.23426		4.595	0.01183	0.03994	0.09789	0.07492	0.10733	0.0118	0.01361	0.14774		19.595	0.06498	0.12367	0.2009	0.14343	0.23086	0.04761	0.07261	0.2796		-5.405	0.96396	0.98707	0.96611	0.96188	0.97294	0.96087	0.90857	0.95595
4.61	0.0441	0.0795	0.1551	0.122	0.3001	0.086	0.0541	0.3862		4.61	0.03196	0.03928	0.05443	0.04668	0.18928	0.07731	0.04079	0.23434		4.61	0.01214	0.04022	0.10067	0.07532	0.11082	0.00869	0.01331	0.15186		19.61	0.06478	0.12184	0.20246	0.14383	0.23196	0.04741	0.07421	0.27162		-5.39	0.96118	0.97286	0.97353	0.96447	0.97733	0.95719	0.92758	0.93037
4.625	0.043	0.0788	0.1566	0.1243	0.2892	0.0883	0.0537	0.3843		4.625	0.03195	0.0393	0.05445	0.04668	0.18938	0.07733	0.04079	0.23442		4.625	0.01105	0.0395	0.10215	0.07762	0.09982	0.01097	0.01291	0.14988		19.625	0.06328	0.12042	0.20033	0.14293	0.23766	0.04651	0.0742	0.28314		-5.375	0.94024	0.96177	0.96342	0.95857	1	0.94087	0.92751	0.96732
4.64	0.0444	0.0787	0.1582	0.1241	0.295	0.089	0.0534	0.3815		4.64	0.03194	0.03932	0.05446	0.04667	0.18948	0.07734	0.0408	0.23451		4.64	0.01246	0.03938	0.10374	0.07743	0.10552	0.01166	0.0126	0.14699		19.64	0.06378	0.12169	0.2006	0.14332	0.22306	0.044	0.07349	0.27807		-5.36	0.94724	0.97169	0.96468	0.96116	0.94195	0.89568	0.9191	0.95104
4.655	0.0431	0.0801	0.1581	0.1236	0.2964	0.0902	0.0526	0.3912		4.655	0.03193	0.03935	0.05448	0.04667	0.18959	0.07735	0.0408	0.23459		4.655	0.01117	0.04075	0.10362	0.07693	0.10681	0.01285	0.0118	0.15661		19.655	0.06218	0.12087	0.20076	0.14322	0.22867	0.0458	0.07369	0.27179		-5.345	0.9249	0.96526	0.96547	0.96049	0.96423	0.92809	0.92142	0.9309
4.67	0.0431	0.0809	0.1588	0.1245	0.298	0.0896	0.0546	0.3902		4.67	0.03192	0.03937	0.0545	0.04666	0.18969	0.07737	0.0408	0.23467		4.67	0.01118	0.04153	0.1043	0.07784	0.10831	0.01223	0.0138	0.15553		19.67	0.06298	0.12134	0.20163	0.14432	0.23157	0.04729	0.07608	0.27541		-5.33	0.93609	0.96896	0.96958	0.96765	0.97576	0.95509	0.94997	0.94252
4.685	0.0443	0.081	0.1591	0.1263	0.2996	0.088	0.0558	0.3972		4.685	0.03191	0.03939	0.05451	0.04666	0.18979	0.07738	0.04081	0.23476		4.685	0.01239	0.04161	0.10459	0.07964	0.10981	0.01062	0.01499	0.16244		19.685	0.06308	0.12142	0.1998	0.14301	0.22707	0.04559	0.07298	0.27853		-5.315	0.9375	0.96954	0.96088	0.95914	0.95788	0.92434	0.91294	0.95253
4.7	0.0445	0.0823	0.1607	0.1257	0.3014	0.088	0.0529	0.3936		4.7	0.03189	0.03941	0.05453	0.04666	0.1899	0.0774	0.04081	0.23484		4.7	0.01261	0.04289	0.10617	0.07904	0.1115	0.0106	0.01209	0.15876		19.7	0.06289	0.12349	0.20226	0.14451	0.22877	0.04659	0.07437	0.27696		-5.3	0.93473	0.98569	0.97257	0.96892	0.96465	0.94231	0.92956	0.94747
4.715	0.0448	0.0827	0.1593	0.1264	0.3058	0.0878	0.0538	0.3968		4.715	0.03188	0.03943	0.05455	0.04665	0.19	0.07741	0.04081	0.23492		4.715	0.01292	0.04327	0.10475	0.07975	0.1158	0.01039	0.01299	0.16188		19.715	0.06229	0.12216	0.20213	0.14311	0.23027	0.04758	0.07327	0.27658		-5.285	0.92636	0.97537	0.97194	0.95975	0.97062	0.96028	0.91638	0.94626
4.73	0.0454	0.0837	0.1617	0.1272	0.3048	0.088	0.0554	0.3904		4.73	0.03187	0.03945	0.05456	0.04665	0.1901	0.07742	0.04081	0.23501		4.73	0.01353	0.04425	0.10714	0.08055	0.1147	0.01058	0.01459	0.15539		19.73	0.06359	0.12174	0.202	0.143	0.22907	0.04568	0.07436	0.2704		-5.27	0.94454	0.97206	0.97131	0.95907	0.96585	0.92592	0.92943	0.92645
4.745	0.0449	0.0822	0.1605	0.1275	0.3058	0.0893	0.0554	0.3913		4.745	0.03186	0.03947	0.05458	0.04665	0.19021	0.07744	0.04082	0.23509		4.745	0.01304	0.04273	0.10592	0.08085	0.11559	0.01186	0.01458	0.15621		19.745	0.06379	0.12091	0.20236	0.143	0.22548	0.04547	0.07405	0.27662		-5.255	0.94735	0.96564	0.97304	0.95905	0.95155	0.92224	0.92579	0.9464
4.76	0.0442	0.084	0.1607	0.129	0.3071	0.0879	0.0545	0.3978		4.76	0.03185	0.03949	0.0546	0.04664	0.19031	0.07745	0.04082	0.23517		4.76	0.01235	0.04451	0.1061	0.08236	0.11679	0.01045	0.01368	0.16263		19.76	0.06459	0.12119	0.20173	0.1431	0.21908	0.04677	0.07365	0.26984		-5.24	0.95854	0.96778	0.97004	0.95968	0.9261	0.94562	0.92095	0.92466
4.775	0.0455	0.0847	0.1625	0.1278	0.3096	0.0923	0.0527	0.402		4.775	0.03184	0.03951	0.05461	0.04664	0.19041	0.07747	0.04082	0.23525		4.775	0.01366	0.04519	0.10789	0.08116	0.11919	0.01483	0.01188	0.16675		19.775	0.06419	0.12116	0.20279	0.14289	0.22048	0.04697	0.07554	0.26917		-5.225	0.95297	0.96758	0.97509	0.95836	0.93168	0.94916	0.94354	0.92249
4.79	0.0453	0.0856	0.164	0.1278	0.309	0.0925	0.0556	0.3952		4.79	0.03183	0.03954	0.05463	0.04663	0.19051	0.07748	0.04083	0.23534		4.79	0.01347	0.04606	0.10937	0.08117	0.11849	0.01502	0.01477	0.15986		19.79	0.06539	0.12254	0.20146	0.14339	0.23148	0.04566	0.07364	0.27279		-5.21	0.96975	0.97828	0.96877	0.9616	0.97543	0.92563	0.92082	0.93411
4.805	0.045	0.0855	0.1657	0.1303	0.307	0.0911	0.0566	0.399		4.805	0.03182	0.03956	0.05465	0.04663	0.19062	0.07749	0.04083	0.23542		4.805	0.01318	0.04594	0.11105	0.08367	0.11638	0.01361	0.01577	0.16358		19.805	0.06409	0.12071	0.20183	0.14339	0.23018	0.04636	0.07243	0.27801		-5.195	0.9516	0.96408	0.9705	0.96158	0.97027	0.93819	0.90644	0.95086
4.82	0.0457	0.0864	0.167	0.1277	0.3122	0.0908	0.0574	0.3989		4.82	0.03181	0.03958	0.05466	0.04663	0.19072	0.07751	0.04083	0.2355		4.82	0.01389	0.04682	0.11234	0.08107	0.12148	0.01329	0.01657	0.1634		19.82	0.06419	0.12199	0.20059	0.14358	0.22599	0.04715	0.07413	0.27453		-5.18	0.95301	0.974	0.96466	0.96287	0.95357	0.95255	0.92664	0.9397
4.835	0.0443	0.0859	0.1666	0.1294	0.3136	0.0873	0.0558	0.4079		4.835	0.0318	0.0396	0.05468	0.04662	0.19082	0.07752	0.04083	0.23559		4.835	0.0125	0.0463	0.11192	0.08278	0.12278	0.00978	0.01497	0.17231		19.835	0.063	0.12396	0.20156	0.14178	0.22199	0.04775	0.07372	0.26856		-5.165	0.93626	0.98937	0.96924	0.95108	0.93767	0.96331	0.92181	0.92053
4.85	0.0451	0.0858	0.1663	0.1304	0.3062	0.089	0.0553	0.4031		4.85	0.03179	0.03962	0.0547	0.04662	0.19093	0.07754	0.04084	0.23567		4.85	0.01331	0.04618	0.1116	0.08378	0.11527	0.01146	0.01446	0.16743		19.85	0.063	0.12164	0.20202	0.14298	0.23019	0.04615	0.07432	0.27788		-5.15	0.93627	0.97127	0.97145	0.9589	0.97029	0.93436	0.92889	0.95043
4.865	0.0458	0.0884	0.1682	0.1303	0.3128	0.0908	0.0566	0.4091		4.865	0.03178	0.03964	0.05471	0.04662	0.19103	0.07755	0.04084	0.23575		4.865	0.01402	0.04876	0.11349	0.08368	0.12177	0.01325	0.01576	0.17335		19.865	0.0636	0.12321	0.20189	0.14307	0.23439	0.04564	0.07381	0.2747		-5.135	0.94467	0.98353	0.97081	0.95953	0.987	0.92527	0.92287	0.94024
4.88	0.0448	0.0877	0.1669	0.1307	0.3095	0.0907	0.0575	0.4032		4.88	0.03176	0.03966	0.05473	0.04661	0.19113	0.07756	0.04084	0.23584		4.88	0.01304	0.04804	0.11217	0.08409	0.11837	0.01314	0.01666	0.16736		19.88	0.0635	0.12179	0.20156	0.14297	0.22799	0.04664	0.0758	0.27702		-5.12	0.94329	0.97243	0.96923	0.95886	0.96156	0.94324	0.94664	0.94768
4.895	0.0473	0.0887	0.1697	0.1313	0.317	0.091	0.0559	0.4086		4.895	0.03175	0.03968	0.05475	0.04661	0.19124	0.07758	0.04085	0.23592		4.895	0.01555	0.04902	0.11495	0.08469	0.12576	0.01342	0.01505	0.17268		19.895	0.0648	0.12026	0.20162	0.14197	0.2251	0.04483	0.0747	0.27654		-5.105	0.96147	0.96056	0.96954	0.9523	0.95003	0.91069	0.93346	0.94615
4.91	0.0457	0.0893	0.1701	0.1317	0.308	0.0945	0.0568	0.4096		4.91	0.03174	0.03971	0.05476	0.04661	0.19134	0.07759	0.04085	0.236		4.91	0.01396	0.04959	0.11534	0.08509	0.11666	0.01691	0.01595	0.1736		19.91	0.0644	0.12194	0.20149	0.14226	0.2277	0.04473	0.07499	0.26687		-5.09	0.95589	0.9736	0.96891	0.95424	0.96038	0.90881	0.93697	0.91511
4.925	0.0458	0.0904	0.1714	0.1333	0.3125	0.0918	0.0593	0.4048		4.925	0.03173	0.03973	0.05478	0.0466	0.19144	0.07761	0.04085	0.23609		4.925	0.01407	0.05067	0.11662	0.0867	0.12106	0.01419	0.01845	0.16871		19.925	0.0649	0.12041	0.20246	0.14416	0.2295	0.04543	0.07519	0.27569		-5.075	0.9629	0.96172	0.97349	0.96663	0.96754	0.92137	0.93929	0.94341
4.94	0.047	0.0894	0.1721	0.1345	0.3045	0.0919	0.0596	0.4073		4.94	0.03172	0.03975	0.0548	0.0466	0.19155	0.07762	0.04085	0.23617		4.94	0.01528	0.04965	0.1173	0.0879	0.11295	0.01428	0.01875	0.17113		19.94	0.0657	0.12149	0.20282	0.14286	0.2298	0.04812	0.07578	0.26801		-5.06	0.97409	0.97009	0.97522	0.95812	0.96875	0.97002	0.94638	0.91878
4.955	0.0475	0.0881	0.1714	0.1345	0.3152	0.0929	0.0584	0.4059		4.955	0.03171	0.03977	0.05481	0.04659	0.19165	0.07763	0.04086	0.23625		4.955	0.01579	0.04833	0.11659	0.08791	0.12355	0.01527	0.01754	0.16965		19.955	0.0635	0.12266	0.20119	0.14175	0.235	0.04602	0.07568	0.27543		-5.045	0.94336	0.97923	0.96748	0.95091	0.98943	0.93206	0.94512	0.94259
4.97	0.0479	0.0891	0.1707	0.135	0.3118	0.0915	0.059	0.4129		4.97	0.0317	0.03979	0.05483	0.04659	0.19175	0.07765	0.04086	0.23634		4.97	0.0162	0.04931	0.11587	0.08841	0.12005	0.01385	0.01814	0.17656		19.97	0.0647	0.12203	0.20205	0.14275	0.22631	0.04571	0.07567	0.27066		-5.03	0.96014	0.97436	0.97158	0.95742	0.95484	0.92657	0.94505	0.92727
4.985	0.0478	0.0911	0.1713	0.1347	0.315	0.0915	0.058	0.411		4.985	0.03169	0.03981	0.05485	0.04659	0.19186	0.07766	0.04086	0.23642		4.985	0.01611	0.05129	0.11645	0.08811	0.12314	0.01384	0.01714	0.17458		19.985	0.06291	0.12131	0.20132	0.14105	0.22721	0.04631	0.07496	0.27238		-5.015	0.935	0.96872	0.9681	0.94629	0.95843	0.93733	0.93664	0.93279
5	0.0472	0.092	0.174	0.1368	0.3126	0.0913	0.058	0.4087		5	0.03168	0.03983	0.05486	0.04658	0.19196	0.07767	0.04087	0.2365		5	0.01552	0.05217	0.11914	0.09022	0.12064	0.01363	0.01713	0.1722		20	0.06291	0.12178	0.20239	0.14334	0.23281	0.04641	0.07496	0.2739		-5	0.93501	0.97241	0.97316	0.9613	0.98071	0.93906	0.93657	0.93767
5.015	0.0481	0.0907	0.1742	0.1369	0.3155	0.0912	0.0575	0.408		5.015	0.03167	0.03985	0.05488	0.04658	0.19206	0.07769	0.04087	0.23659		5.015	0.01643	0.05085	0.11932	0.09032	0.12344	0.01351	0.01663	0.17141		20.015	0.06411	0.12246	0.20095	0.14304	0.22771	0.0452	0.07595	0.26632		-4.985	0.9518	0.97767	0.96636	0.95931	0.96043	0.91734	0.94842	0.91337
5.03	0.048	0.0939	0.1758	0.1378	0.3214	0.0939	0.0589	0.4111		5.03	0.03166	0.03988	0.0549	0.04658	0.19217	0.0777	0.04087	0.23667		5.03	0.01634	0.05402	0.1209	0.09122	0.12923	0.0162	0.01803	0.17443		20.03	0.06481	0.12143	0.20142	0.14154	0.22701	0.0449	0.07285	0.27324		-4.97	0.96159	0.96968	0.96857	0.94949	0.95766	0.91185	0.91139	0.93557
5.045	0.0487	0.0927	0.1762	0.1357	0.3204	0.0931	0.06	0.4167		5.045	0.03165	0.0399	0.05491	0.04657	0.19227	0.07772	0.04087	0.23675		5.045	0.01705	0.0528	0.12129	0.08913	0.12813	0.01538	0.01913	0.17995		20.045	0.06291	0.12211	0.20198	0.14213	0.22852	0.04459	0.07414	0.26547		-4.955	0.93505	0.97494	0.97125	0.95339	0.96363	0.90637	0.92683	0.91062
5.06	0.0499	0.0924	0.1769	0.1383	0.3184	0.0932	0.0602	0.4131		5.06	0.03164	0.03992	0.05493	0.04657	0.19237	0.07773	0.04088	0.23683		5.06	0.01826	0.05248	0.12197	0.09173	0.12603	0.01547	0.01932	0.17627		20.06	0.06401	0.12128	0.20115	0.14223	0.22882	0.04809	0.07464	0.26469		-4.94	0.95044	0.96851	0.9673	0.95402	0.96483	0.96946	0.93272	0.90813
5.075	0.0487	0.0944	0.1766	0.1378	0.3233	0.0923	0.0593	0.4205		5.075	0.03163	0.03994	0.05495	0.04657	0.19248	0.07774	0.04088	0.23692		5.075	0.01707	0.05446	0.12165	0.09123	0.13082	0.01456	0.01842	0.18358		20.075	0.06461	0.12136	0.20162	0.14203	0.23312	0.04689	0.07463	0.26971		-4.925	0.95884	0.96909	0.96951	0.95269	0.98194	0.94774	0.93265	0.92424
5.09	0.0484	0.0954	0.1786	0.1387	0.3247	0.0928	0.0605	0.4173		5.09	0.03161	0.03996	0.05497	0.04656	0.19258	0.07776	0.04088	0.237		5.09	0.01679	0.05544	0.12363	0.09214	0.13212	0.01504	0.01962	0.1803		20.09	0.06231	0.12163	0.20138	0.14232	0.22552	0.04978	0.07443	0.26823		-4.91	0.92671	0.97123	0.9684	0.95463	0.95173	1	0.9302	0.9195
5.105	0.0483	0.0937	0.1789	0.1389	0.321	0.0909	0.0597	0.4136		5.105	0.0316	0.03998	0.05498	0.04656	0.19268	0.07777	0.04089	0.23708		5.105	0.0167	0.05372	0.12392	0.09234	0.12832	0.01313	0.01881	0.17652		20.105	0.06251	0.12271	0.20315	0.14182	0.21982	0.04868	0.07452	0.27156		-4.895	0.92952	0.9796	0.97677	0.95134	0.92907	0.98008	0.93133	0.93015
5.12	0.0486	0.0945	0.1803	0.1387	0.3177	0.0932	0.0608	0.4158		5.12	0.03159	0.04	0.055	0.04656	0.19278	0.07779	0.04089	0.23717		5.12	0.01701	0.0545	0.1253	0.09214	0.12492	0.01541	0.01991	0.17863		20.12	0.06391	0.12278	0.20191	0.14212	0.22003	0.04867	0.07471	0.27708		-4.88	0.94909	0.98018	0.97092	0.95328	0.92987	0.98001	0.93364	0.94786
5.135	0.0485	0.0945	0.1811	0.1386	0.3221	0.0915	0.0616	0.4179		5.135	0.03158	0.04003	0.05502	0.04655	0.19289	0.0778	0.04089	0.23725		5.135	0.01692	0.05447	0.12608	0.09205	0.12921	0.0137	0.02071	0.18065		20.135	0.06271	0.12216	0.20258	0.14171	0.22833	0.04517	0.07491	0.2725		-4.865	0.93234	0.97531	0.97407	0.95064	0.96289	0.91678	0.93596	0.93318
5.15	0.0488	0.0952	0.1813	0.1404	0.321	0.0927	0.0619	0.4175		5.15	0.03157	0.04005	0.05503	0.04655	0.19299	0.07781	0.0409	0.23733		5.15	0.01723	0.05515	0.12627	0.09385	0.12801	0.01489	0.021	0.18017		20.15	0.06332	0.12203	0.20215	0.14361	0.22513	0.04707	0.0754	0.28012		-4.85	0.94073	0.97434	0.97202	0.96304	0.95017	0.951	0.94185	0.95763
5.165	0.0483	0.0973	0.1818	0.1407	0.324	0.0936	0.0624	0.4157		5.165	0.03156	0.04007	0.05505	0.04655	0.19309	0.07783	0.0409	0.23742		5.165	0.01674	0.05723	0.12675	0.09415	0.13091	0.01577	0.0215	0.17828		20.165	0.06252	0.12131	0.20051	0.14161	0.22573	0.04726	0.0742	0.26825		-4.835	0.92957	0.96869	0.96427	0.94994	0.95256	0.95454	0.92748	0.91954
5.18	0.0482	0.095	0.1825	0.1414	0.3258	0.0943	0.0605	0.4129		5.18	0.03155	0.04009	0.05507	0.04654	0.1932	0.07784	0.0409	0.2375		5.18	0.01665	0.05491	0.12743	0.09486	0.1326	0.01646	0.0196	0.1754		20.18	0.06362	0.12078	0.20188	0.1435	0.22703	0.04826	0.07489	0.27257		-4.82	0.94495	0.9646	0.97075	0.96234	0.95774	0.97252	0.93576	0.9334
5.195	0.0495	0.0961	0.1821	0.1402	0.3259	0.0952	0.061	0.4178		5.195	0.03154	0.04011	0.05509	0.04654	0.1933	0.07785	0.0409	0.23758		5.195	0.01796	0.05599	0.12701	0.09366	0.1326	0.01735	0.0201	0.18022		20.195	0.06442	0.12126	0.20164	0.1419	0.22224	0.04656	0.07449	0.27459		-4.805	0.95614	0.9683	0.96964	0.95186	0.93866	0.94177	0.93092	0.93988
5.21	0.0488	0.0956	0.1839	0.1441	0.326	0.0942	0.0614	0.4193		5.21	0.03153	0.04013	0.0551	0.04653	0.1934	0.07787	0.04091	0.23766		5.21	0.01727	0.05547	0.1288	0.09757	0.1326	0.01633	0.02049	0.18164		20.21	0.06262	0.12093	0.20141	0.1426	0.23294	0.04905	0.07518	0.27261		-4.79	0.931	0.96576	0.96853	0.95641	0.98122	0.98682	0.9392	0.93354
5.225	0.0496	0.0963	0.1834	0.1409	0.3279	0.0965	0.062	0.4217		5.225	0.03152	0.04015	0.05512	0.04653	0.19351	0.07788	0.04091	0.23775		5.225	0.01808	0.05615	0.12828	0.09437	0.13439	0.01862	0.02109	0.18395		20.225	0.06262	0.1225	0.20097	0.14219	0.22644	0.04605	0.07517	0.26653		-4.775	0.93101	0.97802	0.96647	0.95377	0.95538	0.93261	0.93913	0.91405
5.24	0.0499	0.097	0.1838	0.1431	0.3225	0.0948	0.061	0.4257		5.24	0.03151	0.04017	0.05514	0.04653	0.19361	0.07789	0.04091	0.23783		5.24	0.01839	0.05683	0.12866	0.09657	0.12889	0.01691	0.02009	0.18787		20.24	0.06512	0.12138	0.20204	0.14089	0.22994	0.04634	0.07437	0.26916		-4.76	0.96596	0.96926	0.97152	0.94526	0.96931	0.93795	0.92953	0.92246
5.255	0.0519	0.0969	0.1857	0.1419	0.3278	0.0961	0.0622	0.4175		5.255	0.0315	0.0402	0.05515	0.04652	0.19371	0.07791	0.04092	0.23791		5.255	0.0204	0.0567	0.13055	0.09538	0.13409	0.01819	0.02128	0.17959		20.255	0.06332	0.12105	0.20071	0.14149	0.22665	0.04764	0.07456	0.26388		-4.745	0.94082	0.96673	0.9652	0.94915	0.95619	0.96135	0.93184	0.90553
5.27	0.0485	0.0968	0.185	0.141	0.3259	0.0954	0.0626	0.4288		5.27	0.03149	0.04022	0.05517	0.04652	0.19382	0.07792	0.04092	0.238		5.27	0.01701	0.05658	0.12983	0.09448	0.13208	0.01748	0.02168	0.1908		20.27	0.06252	0.12233	0.20057	0.14258	0.21605	0.04834	0.07366	0.2727		-4.73	0.92965	0.97665	0.96456	0.95632	0.91405	0.97391	0.92104	0.93383
5.285	0.0499	0.0997	0.1866	0.1426	0.3211	0.0941	0.0632	0.4278		5.285	0.03148	0.04024	0.05519	0.04652	0.19392	0.07794	0.04092	0.23808		5.285	0.01842	0.05946	0.13141	0.09608	0.12718	0.01616	0.02228	0.18972		20.285	0.06302	0.1215	0.20254	0.14228	0.22145	0.04763	0.07485	0.26932		-4.715	0.93665	0.97023	0.97388	0.95434	0.93553	0.96121	0.93528	0.923
5.3	0.0503	0.0974	0.1863	0.1447	0.3254	0.0965	0.0629	0.4184		5.3	0.03147	0.04026	0.05521	0.04651	0.19402	0.07795	0.04092	0.23816		5.3	0.01883	0.05714	0.13109	0.09819	0.13138	0.01855	0.02198	0.18024		20.3	0.06452	0.12158	0.2038	0.14307	0.22625	0.04613	0.07395	0.25845		-4.7	0.95762	0.97081	0.97988	0.95954	0.95463	0.93407	0.92448	0.88811
5.315	0.0496	0.0972	0.1868	0.1452	0.3262	0.0949	0.0622	0.4271		5.315	0.03146	0.04028	0.05522	0.04651	0.19412	0.07796	0.04093	0.23825		5.315	0.01814	0.05692	0.13158	0.09869	0.13208	0.01694	0.02127	0.18885		20.315	0.06352	0.12185	0.20247	0.14077	0.22675	0.04763	0.07394	0.26657		-4.685	0.94366	0.97295	0.97355	0.94449	0.95662	0.96108	0.92442	0.91416
5.33	0.0508	0.0985	0.187	0.1456	0.3277	0.0965	0.0632	0.4242		5.33	0.03145	0.0403	0.05524	0.04651	0.19423	0.07798	0.04093	0.23833		5.33	0.01935	0.0582	0.13176	0.09909	0.13347	0.01852	0.02227	0.18587		20.33	0.06463	0.12043	0.20344	0.14257	0.22696	0.04782	0.07293	0.26789		-4.67	0.95904	0.96185	0.97813	0.95623	0.95743	0.96462	0.91243	0.9184
5.345	0.0505	0.0988	0.188	0.1451	0.3258	0.0964	0.0629	0.4283		5.345	0.03144	0.04032	0.05526	0.0465	0.19433	0.07799	0.04093	0.23841		5.345	0.01906	0.05848	0.13274	0.0986	0.13147	0.01841	0.02197	0.18989		20.345	0.06413	0.1224	0.2007	0.14166	0.22636	0.04502	0.07323	0.27291		-4.655	0.95206	0.97722	0.96517	0.95033	0.95505	0.91402	0.91593	0.93451
5.36	0.0525	0.0998	0.1877	0.1462	0.3321	0.0953	0.0637	0.4294		5.36	0.03143	0.04035	0.05528	0.0465	0.19443	0.078	0.04094	0.23849		5.36	0.02107	0.05945	0.13242	0.0997	0.13767	0.0173	0.02276	0.19091		20.36	0.06403	0.12068	0.20207	0.14386	0.22996	0.04611	0.07272	0.27054		-4.64	0.95068	0.96379	0.97164	0.96468	0.96937	0.9338	0.9099	0.92688
5.375	0.0508	0.1008	0.189	0.1447	0.336	0.0965	0.0644	0.4304		5.375	0.03141	0.04037	0.05529	0.0465	0.19454	0.07802	0.04094	0.23858		5.375	0.01939	0.06043	0.13371	0.0982	0.14146	0.01848	0.02346	0.19182		20.375	0.06353	0.12125	0.20143	0.14116	0.22686	0.04611	0.07422	0.27106		-4.625	0.9437	0.96826	0.96864	0.94701	0.95706	0.93374	0.92772	0.92856
5.39	0.0521	0.1007	0.1895	0.1452	0.3297	0.0955	0.0628	0.4309		5.39	0.0314	0.04039	0.05531	0.04649	0.19464	0.07803	0.04094	0.23866		5.39	0.0207	0.06031	0.13419	0.09871	0.13506	0.01747	0.02186	0.19224		20.39	0.06413	0.12073	0.2034	0.14375	0.22326	0.04661	0.07411	0.26518		-4.61	0.95209	0.96418	0.97796	0.96398	0.94275	0.94269	0.92646	0.90971
5.405	0.0527	0.0998	0.1902	0.1446	0.3345	0.0958	0.0637	0.4267		5.405	0.03139	0.04041	0.05533	0.04649	0.19474	0.07804	0.04095	0.23874		5.405	0.02131	0.05939	0.13487	0.09811	0.13976	0.01776	0.02275	0.18796		20.405	0.06283	0.122	0.20066	0.14205	0.22427	0.0464	0.07441	0.2683		-4.595	0.93394	0.9741	0.965	0.95285	0.94673	0.93902	0.92997	0.91972
5.42	0.0516	0.1015	0.1901	0.1468	0.3393	0.0969	0.0623	0.4319		5.42	0.03138	0.04043	0.05535	0.04649	0.19485	0.07806	0.04095	0.23883		5.42	0.02022	0.06107	0.13475	0.10031	0.14445	0.01884	0.02135	0.19307		20.42	0.06463	0.12078	0.20153	0.14185	0.21927	0.0469	0.0742	0.27063		-4.58	0.9591	0.96456	0.9691	0.95152	0.92686	0.94798	0.92752	0.92717
5.435	0.0504	0.1011	0.1902	0.1485	0.338	0.0975	0.0663	0.4366		5.435	0.03137	0.04045	0.05536	0.04648	0.19495	0.07807	0.04095	0.23891		5.435	0.01903	0.06065	0.13484	0.10202	0.14305	0.01943	0.02535	0.19769		20.435	0.06273	0.12235	0.2009	0.14234	0.22967	0.0465	0.07399	0.26615		-4.565	0.93256	0.97682	0.96609	0.95476	0.96823	0.94069	0.92506	0.91281
5.45	0.0519	0.1008	0.1906	0.1471	0.3332	0.0968	0.0648	0.4378		5.45	0.03136	0.04047	0.05538	0.04648	0.19505	0.07808	0.04095	0.23899		5.45	0.02054	0.06033	0.13522	0.10062	0.13815	0.01872	0.02385	0.19881		20.45	0.06493	0.12092	0.20066	0.14044	0.22297	0.04539	0.07389	0.26827		-4.55	0.96332	0.96572	0.96498	0.94232	0.94159	0.92077	0.9238	0.91962
5.465	0.0513	0.1016	0.1923	0.1468	0.3286	0.0973	0.0651	0.4335		5.465	0.03135	0.0405	0.0554	0.04648	0.19516	0.0781	0.04096	0.23908		5.465	0.01995	0.0611	0.1369	0.10032	0.13344	0.0192	0.02414	0.19442		20.465	0.06293	0.1212	0.20163	0.14234	0.22148	0.04869	0.07328	0.26659		-4.535	0.93538	0.96786	0.96956	0.95472	0.93564	0.98026	0.91658	0.91424
5.48	0.0515	0.1033	0.1937	0.146	0.3382	0.0944	0.0634	0.4281		5.48	0.03134	0.04052	0.05542	0.04647	0.19526	0.07811	0.04096	0.23916		5.48	0.02016	0.06278	0.13828	0.09953	0.14294	0.01629	0.02244	0.18894		20.48	0.06513	0.12117	0.20379	0.14153	0.22748	0.04618	0.07428	0.26522		-4.52	0.96613	0.96766	0.97982	0.94947	0.9595	0.93508	0.92844	0.90982
5.495	0.051	0.1038	0.193	0.1465	0.3367	0.0953	0.0642	0.4314		5.495	0.03133	0.04054	0.05543	0.04647	0.19536	0.07813	0.04096	0.23924		5.495	0.01967	0.06326	0.13757	0.10003	0.14134	0.01717	0.02324	0.19216		20.495	0.06413	0.12265	0.20186	0.14123	0.22098	0.04668	0.07557	0.26804		-4.505	0.95217	0.97914	0.97066	0.94748	0.93366	0.94404	0.94387	0.91887
5.51	0.0521	0.1021	0.194	0.1482	0.3421	0.0976	0.0658	0.428		5.51	0.03132	0.04056	0.05545	0.04647	0.19546	0.07814	0.04097	0.23932		5.51	0.02078	0.06154	0.13855	0.10173	0.14664	0.01946	0.02483	0.18868		20.51	0.06313	0.12232	0.20132	0.14263	0.22788	0.04768	0.07567	0.26796		-4.49	0.9382	0.97661	0.96812	0.95661	0.96111	0.96202	0.94499	0.91862
5.525	0.0519	0.1034	0.1931	0.1482	0.3468	0.0971	0.0623	0.4364		5.525	0.03131	0.04058	0.05547	0.04646	0.19557	0.07815	0.04097	0.23941		5.525	0.02059	0.06282	0.13763	0.10174	0.15123	0.01895	0.02133	0.19699		20.525	0.06404	0.123	0.20119	0.14262	0.22578	0.04617	0.07556	0.26958		-4.475	0.95079	0.98186	0.96749	0.95659	0.95277	0.93488	0.94373	0.92382
5.54	0.0521	0.1048	0.1936	0.1482	0.3345	0.0949	0.0638	0.4287		5.54	0.0313	0.0406	0.05549	0.04646	0.19567	0.07817	0.04097	0.23949		5.54	0.0208	0.0642	0.13811	0.10174	0.13883	0.01673	0.02283	0.18921		20.54	0.06514	0.12227	0.20205	0.14122	0.22629	0.04577	0.07525	0.2719		-4.46	0.96617	0.97621	0.97159	0.94741	0.95477	0.9276	0.94009	0.93127
5.555	0.0524	0.1047	0.1958	0.1485	0.343	0.0958	0.0645	0.4413		5.555	0.03129	0.04063	0.05551	0.04646	0.19577	0.07818	0.04098	0.23957		5.555	0.02111	0.06407	0.14029	0.10204	0.14723	0.01762	0.02352	0.20173		20.555	0.06264	0.12175	0.20142	0.14282	0.22189	0.04617	0.07465	0.27393		-4.445	0.93124	0.97212	0.96858	0.95785	0.93728	0.93475	0.93287	0.93776
5.57	0.0532	0.1043	0.1944	0.1499	0.3303	0.0972	0.0651	0.4354		5.57	0.03128	0.04065	0.05552	0.04645	0.19588	0.07819	0.04098	0.23966		5.57	0.02192	0.06365	0.13888	0.10345	0.13442	0.01901	0.02412	0.19574		20.57	0.06524	0.12182	0.20029	0.14271	0.23269	0.04556	0.07484	0.27195		-4.43	0.96759	0.97271	0.96321	0.95717	0.98024	0.92386	0.93518	0.93142
5.585	0.0529	0.1058	0.1966	0.1491	0.3346	0.0965	0.0655	0.4355		5.585	0.03127	0.04067	0.05554	0.04645	0.19598	0.07821	0.04098	0.23974		5.585	0.02163	0.06513	0.14106	0.10265	0.13862	0.01829	0.02452	0.19576		20.585	0.06274	0.1225	0.20125	0.14211	0.23109	0.04616	0.07544	0.27267		-4.415	0.93266	0.97796	0.96778	0.95323	0.97388	0.93462	0.94227	0.93373
5.6	0.053	0.1061	0.1967	0.1499	0.3386	0.099	0.066	0.4402		5.6	0.03126	0.04069	0.05556	0.04645	0.19608	0.07822	0.04098	0.23982		5.6	0.02174	0.06541	0.14114	0.10345	0.14252	0.02078	0.02502	0.20038		20.6	0.06424	0.12237	0.20142	0.1417	0.2252	0.04576	0.07543	0.26949		-4.4	0.95363	0.97698	0.96857	0.95059	0.95043	0.92734	0.9422	0.92354
5.615	0.0541	0.1065	0.1959	0.1487	0.3396	0.098	0.0668	0.4439		5.615	0.03125	0.04071	0.05558	0.04645	0.19619	0.07823	0.04099	0.2399		5.615	0.02285	0.06579	0.14032	0.10225	0.14341	0.01977	0.02581	0.204		20.615	0.06494	0.12125	0.20088	0.1426	0.2266	0.04595	0.07483	0.26222		-4.385	0.96342	0.96822	0.96603	0.95645	0.95601	0.93088	0.93498	0.9002
5.63	0.0532	0.1072	0.1963	0.1505	0.3444	0.0969	0.0677	0.4525		5.63	0.03124	0.04073	0.05559	0.04644	0.19629	0.07825	0.04099	0.23999		5.63	0.02196	0.06647	0.14071	0.10406	0.14811	0.01865	0.02671	0.21251		20.63	0.06234	0.12312	0.20135	0.1419	0.2231	0.04505	0.07522	0.27034		-4.37	0.9271	0.98281	0.96824	0.95185	0.9421	0.91458	0.93968	0.92625
5.645	0.0527	0.1064	0.1969	0.1498	0.3446	0.0994	0.0666	0.4478		5.645	0.03123	0.04075	0.05561	0.04644	0.19639	0.07826	0.04099	0.24007		5.645	0.02147	0.06565	0.14129	0.10336	0.14821	0.02114	0.02561	0.20773		20.645	0.06374	0.12199	0.20171	0.14269	0.2251	0.04535	0.07501	0.26376		-4.355	0.94667	0.97405	0.96997	0.95705	0.95006	0.91993	0.93722	0.90516
5.66	0.0531	0.1071	0.1969	0.1499	0.3437	0.0974	0.0682	0.4508		5.66	0.03122	0.04078	0.05563	0.04644	0.19649	0.07827	0.041	0.24015		5.66	0.02188	0.06632	0.14127	0.10346	0.14721	0.01913	0.0272	0.21065		20.66	0.06474	0.12147	0.20118	0.14269	0.22861	0.04844	0.07641	0.26728		-4.34	0.96065	0.96996	0.96744	0.95703	0.96399	0.97581	0.95385	0.91646
5.675	0.0528	0.1074	0.1974	0.1515	0.3484	0.0984	0.0678	0.4578		5.675	0.03121	0.0408	0.05565	0.04643	0.1966	0.07829	0.041	0.24024		5.675	0.02159	0.0666	0.14175	0.10507	0.1518	0.02011	0.0268	0.21756		20.675	0.06474	0.12014	0.20174	0.14199	0.22441	0.04734	0.0763	0.27821		-4.325	0.96066	0.95965	0.97012	0.95243	0.94729	0.95589	0.95259	0.95149
5.69	0.0531	0.1085	0.1973	0.1506	0.3487	0.0985	0.0672	0.4532		5.69	0.0312	0.04082	0.05567	0.04643	0.1967	0.0783	0.041	0.24032		5.69	0.0219	0.06768	0.14163	0.10417	0.152	0.0202	0.0262	0.21288		20.69	0.06254	0.12052	0.20101	0.14268	0.22731	0.04643	0.0769	0.26613		-4.31	0.92993	0.96256	0.96664	0.95699	0.95884	0.93959	0.95967	0.91275
5.705	0.0552	0.1083	0.1987	0.1524	0.3403	0.0975	0.0675	0.4441		5.705	0.03119	0.04084	0.05568	0.04643	0.1968	0.07831	0.04101	0.2404		5.705	0.02401	0.06746	0.14302	0.10597	0.1435	0.01919	0.02649	0.2037		20.705	0.06294	0.12229	0.20098	0.14228	0.22051	0.04673	0.07669	0.27315		-4.295	0.93552	0.97638	0.96648	0.95435	0.9318	0.94494	0.95722	0.93527
5.72	0.0539	0.1087	0.1983	0.1506	0.3498	0.0994	0.0667	0.4454		5.72	0.03118	0.04086	0.0557	0.04642	0.19691	0.07833	0.04101	0.24048		5.72	0.02272	0.06784	0.1426	0.10418	0.15289	0.02107	0.02569	0.20492		20.72	0.06414	0.12007	0.20154	0.14058	0.22841	0.04663	0.07579	0.26717		-4.28	0.9523	0.95905	0.96916	0.94321	0.96323	0.94307	0.94642	0.9161
5.735	0.0539	0.1081	0.1981	0.1525	0.3477	0.0975	0.0686	0.4514		5.735	0.03117	0.04088	0.05572	0.04642	0.19701	0.07834	0.04101	0.24057		5.735	0.02273	0.06722	0.14238	0.10608	0.15069	0.01916	0.02759	0.21083		20.735	0.06414	0.12014	0.20251	0.14397	0.22392	0.04602	0.07648	0.2744		-4.265	0.95231	0.95964	0.97373	0.96541	0.94534	0.93218	0.9547	0.93927
5.75	0.0539	0.1088	0.1988	0.1531	0.353	0.0977	0.0666	0.447		5.75	0.03116	0.04091	0.05574	0.04642	0.19711	0.07835	0.04101	0.24065		5.75	0.02274	0.06789	0.14306	0.10668	0.15589	0.01935	0.02559	0.20635		20.75	0.06464	0.12272	0.20077	0.14267	0.22642	0.04752	0.07697	0.26672		-4.25	0.95931	0.97968	0.96551	0.95689	0.95529	0.95919	0.96059	0.91464
5.765	0.0546	0.1098	0.1998	0.1541	0.3438	0.1002	0.0659	0.4526		5.765	0.03115	0.04093	0.05576	0.04641	0.19722	0.07837	0.04102	0.24073		5.765	0.02345	0.06887	0.14404	0.10769	0.14658	0.02183	0.02488	0.21187		20.765	0.06355	0.11899	0.20144	0.14307	0.22782	0.04832	0.07557	0.26944		-4.235	0.94394	0.95068	0.96866	0.95948	0.96087	0.97356	0.94383	0.92338
5.78	0.0553	0.1081	0.2005	0.153	0.3466	0.0973	0.0667	0.4498		5.78	0.03114	0.04095	0.05577	0.04641	0.19732	0.07838	0.04102	0.24082		5.78	0.02416	0.06715	0.14473	0.10659	0.14928	0.01892	0.02568	0.20898		20.78	0.06405	0.12087	0.2026	0.14276	0.22982	0.04711	0.07516	0.26726		-4.22	0.95094	0.96527	0.97419	0.9575	0.96883	0.95184	0.93899	0.91639
5.795	0.0532	0.1092	0.2016	0.1542	0.3416	0.0973	0.0659	0.4536		5.795	0.03113	0.04097	0.05579	0.04641	0.19742	0.07839	0.04102	0.2409		5.795	0.02207	0.06823	0.14581	0.10779	0.14418	0.01891	0.02488	0.2127		20.795	0.06415	0.12064	0.20077	0.14216	0.23233	0.04801	0.07676	0.26969		-4.205	0.95234	0.96352	0.96549	0.95355	0.97878	0.96802	0.958	0.92416
5.81	0.0534	0.1096	0.2013	0.1537	0.3522	0.0992	0.067	0.4508		5.81	0.03112	0.04099	0.05581	0.0464	0.19752	0.07841	0.04103	0.24098		5.81	0.02228	0.06861	0.14549	0.1073	0.15468	0.02079	0.02597	0.20982		20.81	0.06575	0.12202	0.20043	0.14285	0.22703	0.04591	0.07615	0.26971		-4.19	0.97471	0.97422	0.96391	0.9581	0.95772	0.93006	0.95078	0.92423
5.825	0.0548	0.1095	0.2015	0.1521	0.346	0.0991	0.0681	0.4517		5.825	0.03111	0.04101	0.05583	0.0464	0.19763	0.07842	0.04103	0.24106		5.825	0.02369	0.06849	0.14567	0.1057	0.14837	0.02068	0.02707	0.21064		20.825	0.06425	0.12079	0.2008	0.14185	0.23213	0.0475	0.07675	0.26963		-4.175	0.95375	0.96468	0.96564	0.95155	0.97801	0.95887	0.95786	0.92399
5.84	0.0544	0.1091	0.2023	0.1542	0.3525	0.0989	0.0656	0.4474		5.84	0.0311	0.04104	0.05585	0.0464	0.19773	0.07843	0.04103	0.24115		5.84	0.0233	0.06806	0.14645	0.1078	0.15477	0.02047	0.02457	0.20625		20.84	0.06385	0.12186	0.20116	0.14205	0.22733	0.0464	0.07774	0.26876		-4.16	0.94817	0.97304	0.96737	0.95283	0.95893	0.93896	0.96972	0.92117
5.855	0.0554	0.1089	0.2014	0.1541	0.3484	0.1017	0.0652	0.449		5.855	0.03109	0.04106	0.05586	0.0464	0.19783	0.07845	0.04104	0.24123		5.855	0.02431	0.06784	0.14554	0.1077	0.15057	0.02325	0.02416	0.20777		20.855	0.06525	0.12134	0.20043	0.14254	0.23184	0.0442	0.07633	0.26998		-4.145	0.96774	0.96895	0.96389	0.95607	0.97683	0.8992	0.95296	0.92509
5.87	0.0561	0.1116	0.2037	0.153	0.351	0.1011	0.0658	0.4511		5.87	0.03108	0.04108	0.05588	0.04639	0.19794	0.07846	0.04104	0.24131		5.87	0.02502	0.07052	0.14782	0.10661	0.15306	0.02264	0.02476	0.20979		20.87	0.06465	0.12041	0.201	0.14224	0.23474	0.04429	0.07663	0.2757		-4.13	0.95937	0.96175	0.96657	0.95409	0.98838	0.90094	0.95646	0.94345
5.885	0.0549	0.111	0.2032	0.1545	0.349	0.0995	0.0656	0.454		5.885	0.03107	0.0411	0.0559	0.04639	0.19804	0.07847	0.04104	0.2414		5.885	0.02383	0.0699	0.1473	0.10811	0.15096	0.02103	0.02456	0.2126		20.885	0.06655	0.12229	0.20186	0.14124	0.22704	0.04769	0.07732	0.27422		-4.115	0.98592	0.97634	0.97067	0.94753	0.95776	0.96223	0.96474	0.93871
5.9	0.0546	0.1114	0.2032	0.1553	0.3485	0.0992	0.0677	0.4558		5.9	0.03106	0.04112	0.05592	0.04639	0.19814	0.07848	0.04105	0.24148		5.9	0.02354	0.07028	0.14728	0.10891	0.15036	0.02072	0.02665	0.21432		20.9	0.06645	0.12106	0.20113	0.14173	0.22734	0.04599	0.07502	0.27745		-4.1	0.98453	0.9668	0.96719	0.95077	0.95897	0.93149	0.93725	0.94904
5.915	0.0557	0.1104	0.2035	0.1544	0.351	0.1002	0.07	0.4521		5.915	0.03105	0.04114	0.05594	0.04638	0.19824	0.0785	0.04105	0.24156		5.915	0.02465	0.06926	0.14756	0.10802	0.15276	0.0217	0.02895	0.21054		20.915	0.06475	0.12264	0.20029	0.14263	0.22895	0.04618	0.07811	0.26647		-4.085	0.96079	0.97906	0.96323	0.95663	0.96534	0.93504	0.97414	0.91384
5.93	0.0548	0.111	0.2053	0.1559	0.3549	0.1003	0.0676	0.4551		5.93	0.03104	0.04116	0.05596	0.04638	0.19835	0.07851	0.04105	0.24164		5.93	0.02376	0.06984	0.14934	0.10952	0.15655	0.02179	0.02655	0.21346		20.93	0.06495	0.12011	0.20076	0.14103	0.22545	0.04618	0.076	0.27569		-4.07	0.96359	0.9594	0.96544	0.94615	0.95143	0.93498	0.94904	0.94341
5.945	0.0545	0.1106	0.2041	0.1554	0.3513	0.1025	0.0686	0.4502		5.945	0.03103	0.04119	0.05597	0.04638	0.19845	0.07852	0.04105	0.24173		5.945	0.02347	0.06941	0.14813	0.10902	0.15285	0.02398	0.02755	0.20847		20.945	0.06555	0.12249	0.20172	0.14132	0.22875	0.04758	0.0765	0.26711		-4.055	0.97198	0.97789	0.97001	0.94809	0.96456	0.96018	0.95493	0.91591
5.96	0.0549	0.1125	0.205	0.1573	0.35	0.0996	0.0692	0.4546		5.96	0.03102	0.04121	0.05599	0.04637	0.19855	0.07854	0.04106	0.24181		5.96	0.02388	0.07129	0.14901	0.11093	0.15145	0.02106	0.02814	0.21279		20.96	0.06565	0.12016	0.20149	0.14202	0.21995	0.04817	0.07579	0.27284		-4.04	0.97338	0.95978	0.9689	0.95264	0.92958	0.97095	0.94651	0.93426
5.975	0.0556	0.1119	0.2047	0.1557	0.3567	0.1015	0.0704	0.4532		5.975	0.03101	0.04123	0.05601	0.04637	0.19866	0.07855	0.04106	0.24189		5.975	0.02459	0.07067	0.14869	0.10933	0.15804	0.02295	0.02934	0.21131		20.975	0.06525	0.12214	0.20175	0.14101	0.22786	0.04447	0.07759	0.26426		-4.025	0.9678	0.97515	0.97016	0.94608	0.961	0.90412	0.96791	0.90675
5.99	0.0563	0.1131	0.2052	0.1545	0.3573	0.1009	0.0693	0.4604		5.99	0.031	0.04125	0.05603	0.04637	0.19876	0.07856	0.04106	0.24197		5.99	0.0253	0.07185	0.14917	0.10813	0.15854	0.02234	0.02824	0.21843		20.99	0.06465	0.12161	0.20072	0.14131	0.22886	0.04747	0.07728	0.26868		-4.01	0.95942	0.97107	0.96525	0.94802	0.96499	0.9582	0.96426	0.92093
6.005	0.0571	0.1139	0.206	0.1553	0.3454	0.1009	0.0695	0.4567		6.005	0.03099	0.04127	0.05605	0.04637	0.19886	0.07858	0.04107	0.24206		6.005	0.02611	0.07263	0.14995	0.10893	0.14654	0.02232	0.02843	0.21464		21.005	0.06455	0.12109	0.20208	0.14181	0.22806	0.04876	0.07708	0.2704		-3.995	0.95803	0.96698	0.97172	0.95126	0.96182	0.9816	0.96181	0.92646
6.02	0.0561	0.1135	0.2082	0.1556	0.3516	0.1015	0.0714	0.4521		6.02	0.03098	0.0413	0.05607	0.04636	0.19897	0.07859	0.04107	0.24214		6.02	0.02512	0.0722	0.15213	0.10924	0.15263	0.02291	0.03033	0.20996		21.02	0.06455	0.12096	0.20055	0.1403	0.22746	0.04856	0.07587	0.27213		-3.98	0.95804	0.966	0.96445	0.94143	0.95944	0.97793	0.94743	0.93198
6.035	0.0562	0.1145	0.2073	0.1564	0.3524	0.104	0.0701	0.4594		6.035	0.03097	0.04132	0.05608	0.04636	0.19907	0.0786	0.04107	0.24222		6.035	0.02523	0.07318	0.15122	0.11004	0.15333	0.0254	0.02903	0.21718		21.035	0.06395	0.12063	0.20171	0.1418	0.22607	0.04646	0.07636	0.26795		-3.965	0.94966	0.96347	0.96997	0.95121	0.95389	0.93997	0.95332	0.91859
6.05	0.0579	0.1128	0.2074	0.1558	0.3521	0.1019	0.0696	0.4631		6.05	0.03096	0.04134	0.0561	0.04636	0.19917	0.07862	0.04108	0.24231		6.05	0.02694	0.07146	0.1513	0.10944	0.15293	0.02328	0.02852	0.22079		21.05	0.06495	0.12051	0.20068	0.1408	0.21937	0.04695	0.07596	0.26917		-3.95	0.96364	0.96249	0.96507	0.94465	0.92725	0.94893	0.94848	0.92251
6.065	0.0566	0.1143	0.2077	0.157	0.3542	0.1005	0.0687	0.4674		6.065	0.03095	0.04136	0.05612	0.04635	0.19927	0.07863	0.04108	0.24239		6.065	0.02565	0.07294	0.15158	0.11065	0.15493	0.02187	0.02762	0.22501		21.065	0.06566	0.12068	0.20044	0.14059	0.22427	0.04715	0.07685	0.26979		-3.935	0.97343	0.96385	0.96396	0.94332	0.94675	0.95248	0.95915	0.9245
6.08	0.0569	0.1133	0.2066	0.1582	0.3533	0.1005	0.0706	0.4679		6.08	0.03094	0.04138	0.05614	0.04635	0.19938	0.07864	0.04108	0.24247		6.08	0.02596	0.07192	0.15046	0.11185	0.15392	0.02186	0.02952	0.22543		21.08	0.06536	0.12186	0.20061	0.14249	0.22597	0.04685	0.07675	0.26882		-3.92	0.96924	0.97299	0.96474	0.95571	0.95352	0.94701	0.95788	0.92137
6.095	0.0578	0.1146	0.2077	0.159	0.3553	0.1022	0.071	0.4694		6.095	0.03093	0.0414	0.05616	0.04635	0.19948	0.07865	0.04109	0.24255		6.095	0.02687	0.0732	0.15154	0.11265	0.15582	0.02355	0.02991	0.22685		21.095	0.06416	0.11973	0.20027	0.14209	0.22558	0.04734	0.07744	0.27264		-3.905	0.95248	0.95645	0.96315	0.95308	0.95194	0.95597	0.96616	0.93363
6.11	0.0568	0.1141	0.2082	0.1549	0.3521	0.0999	0.0703	0.4689		6.11	0.03092	0.04143	0.05618	0.04634	0.19958	0.07867	0.04109	0.24264		6.11	0.02588	0.07267	0.15202	0.10856	0.15252	0.02123	0.02921	0.22626		21.11	0.06526	0.12261	0.20064	0.14338	0.22418	0.04504	0.07824	0.27046		-3.89	0.96785	0.97882	0.96488	0.96155	0.94638	0.91441	0.97563	0.92665
6.125	0.0582	0.1156	0.2098	0.1577	0.356	0.0983	0.0693	0.4597		6.125	0.03091	0.04145	0.0562	0.04634	0.19969	0.07868	0.04109	0.24272		6.125	0.02729	0.07415	0.1536	0.11136	0.15631	0.01962	0.02821	0.21698		21.125	0.06556	0.12158	0.20061	0.14278	0.23188	0.04764	0.07743	0.27958		-3.875	0.97205	0.97084	0.96472	0.9576	0.97701	0.96127	0.96602	0.9559
6.14	0.0579	0.1147	0.2089	0.157	0.3628	0.1015	0.0699	0.4587		6.14	0.0309	0.04147	0.05621	0.04634	0.19979	0.07869	0.0411	0.2428		6.14	0.027	0.07323	0.15269	0.11066	0.16301	0.02281	0.0288	0.2159		21.14	0.06416	0.12216	0.19907	0.14127	0.22988	0.04663	0.07362	0.26991		-3.86	0.95249	0.97531	0.95744	0.94777	0.96907	0.94316	0.92064	0.92487
6.155	0.058	0.1152	0.2097	0.1577	0.3713	0.1022	0.0708	0.4703		6.155	0.03089	0.04149	0.05623	0.04634	0.19989	0.07871	0.0411	0.24288		6.155	0.02711	0.07371	0.15347	0.11136	0.17141	0.02349	0.0297	0.22742		21.155	0.06196	0.12143	0.19924	0.14117	0.22499	0.04583	0.07592	0.27043		-3.845	0.92175	0.96967	0.95823	0.9471	0.94959	0.92867	0.948	0.92654
6.17	0.0575	0.1143	0.2102	0.158	0.3659	0.0996	0.0714	0.4725		6.17	0.03088	0.04151	0.05625	0.04633	0.19999	0.07872	0.0411	0.24297		6.17	0.02662	0.07279	0.15395	0.11167	0.16591	0.02088	0.0303	0.22953		21.17	0.06596	0.12091	0.2013	0.14107	0.22299	0.04753	0.07551	0.27335		-3.83	0.97766	0.96558	0.96801	0.94642	0.94165	0.95929	0.94316	0.93592
6.185	0.0568	0.116	0.21	0.1601	0.3626	0.1009	0.0694	0.4698		6.185	0.03087	0.04153	0.05627	0.04633	0.2001	0.07873	0.0411	0.24305		6.185	0.02593	0.07447	0.15373	0.11377	0.1625	0.02217	0.0283	0.22675		21.185	0.06496	0.12128	0.19977	0.14036	0.22409	0.04632	0.07571	0.27018		-3.815	0.96369	0.96849	0.96074	0.94182	0.94603	0.93757	0.94548	0.92573
6.2	0.0577	0.116	0.2094	0.1602	0.3583	0.1012	0.0714	0.4683		6.2	0.03086	0.04156	0.05629	0.04633	0.2002	0.07875	0.04111	0.24313		6.2	0.02684	0.07444	0.15311	0.11387	0.1581	0.02245	0.03029	0.22517		21.2	0.06496	0.12206	0.20043	0.14166	0.22569	0.04662	0.0766	0.2752		-3.8	0.96369	0.97452	0.96389	0.95029	0.95241	0.94293	0.95614	0.94184
6.215	0.0562	0.1175	0.2095	0.1584	0.3641	0.1018	0.0702	0.4636		6.215	0.03085	0.04158	0.05631	0.04632	0.2003	0.07876	0.04111	0.24321		6.215	0.02535	0.07592	0.15319	0.11208	0.1638	0.02304	0.02909	0.22039		21.215	0.06526	0.12103	0.2015	0.14026	0.2287	0.04692	0.07569	0.27452		-3.785	0.96789	0.96654	0.96894	0.94112	0.96435	0.94828	0.94534	0.93966
6.23	0.0572	0.1176	0.2123	0.1595	0.3588	0.1033	0.072	0.4717		6.23	0.03084	0.0416	0.05633	0.04632	0.20041	0.07877	0.04111	0.2433		6.23	0.02636	0.076	0.15597	0.11318	0.15839	0.02453	0.03089	0.2284		21.23	0.06556	0.1216	0.19876	0.14125	0.2274	0.04571	0.07609	0.26574		-3.77	0.97209	0.97101	0.95598	0.94763	0.95919	0.92657	0.95004	0.91151
6.245	0.0588	0.1166	0.2111	0.1582	0.363	0.1034	0.0722	0.4648		6.245	0.03083	0.04162	0.05635	0.04632	0.20051	0.07878	0.04112	0.24338		6.245	0.02797	0.07498	0.15475	0.11188	0.16249	0.02462	0.03108	0.22142		21.245	0.06486	0.12148	0.20013	0.13935	0.2243	0.04621	0.07548	0.27007		-3.755	0.96231	0.97004	0.96245	0.93519	0.94687	0.93553	0.94281	0.92538
6.26	0.0577	0.118	0.2127	0.1596	0.3639	0.1033	0.0729	0.4662		6.26	0.03082	0.04164	0.05636	0.04632	0.20061	0.0788	0.04112	0.24346		6.26	0.02688	0.07636	0.15634	0.11328	0.16329	0.0245	0.03178	0.22274		21.26	0.06456	0.12205	0.20009	0.14064	0.2258	0.04771	0.07538	0.27049		-3.74	0.95812	0.97451	0.96228	0.94366	0.95284	0.96254	0.94155	0.92673
6.275	0.0573	0.1182	0.2127	0.1593	0.3648	0.1018	0.073	0.4689		6.275	0.03081	0.04166	0.05638	0.04631	0.20071	0.07881	0.04112	0.24355		6.275	0.02649	0.07654	0.15632	0.11299	0.16409	0.02299	0.03188	0.22535		21.275	0.06356	0.12163	0.20066	0.14084	0.22901	0.0462	0.07577	0.26911		-3.725	0.94415	0.9712	0.96496	0.94494	0.96558	0.93542	0.94625	0.92231
6.29	0.0575	0.1187	0.2109	0.1589	0.3635	0.1013	0.0727	0.4613		6.29	0.0308	0.04169	0.0564	0.04631	0.20082	0.07882	0.04113	0.24363		6.29	0.0267	0.07701	0.1545	0.11259	0.16268	0.02248	0.03157	0.21767		21.29	0.06246	0.1213	0.20202	0.14114	0.22621	0.0454	0.07407	0.27593		-3.71	0.92878	0.96867	0.97143	0.94688	0.95446	0.92092	0.92591	0.9442
6.305	0.0573	0.1204	0.2118	0.1615	0.3608	0.1056	0.0722	0.465		6.305	0.03079	0.04171	0.05642	0.04631	0.20092	0.07884	0.04113	0.24371		6.305	0.02651	0.07869	0.15538	0.11519	0.15988	0.02676	0.03107	0.22129		21.305	0.06356	0.12138	0.20049	0.13993	0.22851	0.0457	0.07386	0.27006		-3.695	0.94416	0.96925	0.96416	0.93901	0.96361	0.92628	0.92346	0.92535
6.32	0.0583	0.1191	0.2131	0.1612	0.3707	0.1033	0.0725	0.4681		6.32	0.03078	0.04173	0.05644	0.0463	0.20102	0.07885	0.04113	0.24379		6.32	0.02752	0.07737	0.15666	0.1149	0.16968	0.02445	0.03137	0.22431		21.32	0.06356	0.12185	0.19955	0.13973	0.22851	0.04419	0.07565	0.26778		-3.68	0.94416	0.97294	0.95972	0.93768	0.96362	0.89915	0.94485	0.91804
6.335	0.0576	0.1184	0.2128	0.1586	0.366	0.1045	0.0726	0.4745		6.335	0.03077	0.04175	0.05646	0.0463	0.20113	0.07886	0.04114	0.24388		6.335	0.02683	0.07665	0.15634	0.1123	0.16487	0.02564	0.03146	0.23062		21.335	0.06376	0.12153	0.20052	0.14073	0.21582	0.04659	0.07425	0.2753		-3.665	0.94696	0.97041	0.9643	0.94419	0.91313	0.9424	0.92809	0.94217
6.35	0.0585	0.1179	0.2118	0.1628	0.3603	0.1026	0.0719	0.4664		6.35	0.03076	0.04177	0.05648	0.0463	0.20123	0.07887	0.04114	0.24396		6.35	0.02774	0.07613	0.15532	0.1165	0.15907	0.02373	0.03076	0.22244		21.35	0.06416	0.1207	0.19918	0.14082	0.22662	0.04659	0.07524	0.26883		-3.65	0.95256	0.96398	0.95797	0.94482	0.95609	0.94235	0.93994	0.9214
6.365	0.0566	0.121	0.2134	0.162	0.3591	0.1042	0.0728	0.4637		6.365	0.03075	0.0418	0.0565	0.0463	0.20133	0.07889	0.04114	0.24404		6.365	0.02585	0.0792	0.1569	0.1157	0.15777	0.02531	0.03166	0.21966		21.365	0.06546	0.12068	0.20005	0.13932	0.22722	0.04578	0.07514	0.26545		-3.635	0.97073	0.96378	0.96207	0.93499	0.95848	0.92785	0.93868	0.91057
6.38	0.0586	0.1183	0.2127	0.1618	0.3651	0.1019	0.0741	0.4665		6.38	0.03074	0.04182	0.05651	0.04629	0.20143	0.0789	0.04115	0.24412		6.38	0.02786	0.07648	0.15619	0.11551	0.16367	0.023	0.03295	0.22238		21.38	0.06486	0.12075	0.19891	0.14041	0.22772	0.04538	0.07503	0.26957		-3.62	0.96235	0.96436	0.95669	0.94216	0.96048	0.92058	0.93742	0.92379
6.395	0.0585	0.1189	0.2143	0.162	0.3627	0.1033	0.0733	0.4738		6.395	0.03073	0.04184	0.05653	0.04629	0.20154	0.07891	0.04115	0.24421		6.395	0.02777	0.07706	0.15777	0.11571	0.16116	0.02439	0.03215	0.22959		21.395	0.06446	0.12162	0.19908	0.14151	0.23073	0.04618	0.07462	0.27529		-3.605	0.95676	0.97117	0.95747	0.94932	0.97242	0.93496	0.93258	0.94214
6.41	0.059	0.1188	0.2149	0.1615	0.3709	0.1035	0.0736	0.4785		6.41	0.03072	0.04186	0.05655	0.04629	0.20164	0.07893	0.04115	0.24429		6.41	0.02828	0.07694	0.15835	0.11521	0.16926	0.02457	0.03245	0.23421		21.41	0.06456	0.1225	0.19884	0.14111	0.22363	0.04857	0.07432	0.27412		-3.59	0.95816	0.97798	0.95636	0.94668	0.9442	0.97821	0.92893	0.93837
6.425	0.0564	0.12	0.2156	0.1635	0.3641	0.104	0.0733	0.4709		6.425	0.03072	0.04188	0.05657	0.04629	0.20174	0.07894	0.04116	0.24437		6.425	0.02568	0.07812	0.15903	0.11721	0.16236	0.02506	0.03214	0.22653		21.425	0.06416	0.12057	0.20001	0.1396	0.22853	0.04727	0.07601	0.26704		-3.575	0.95258	0.96299	0.96188	0.93685	0.9637	0.9547	0.94913	0.91567
6.44	0.0597	0.1177	0.2139	0.1621	0.3635	0.1045	0.0747	0.4707		6.44	0.03071	0.04191	0.05659	0.04628	0.20184	0.07895	0.04116	0.24445		6.44	0.02899	0.07579	0.15731	0.11582	0.16166	0.02555	0.03354	0.22625		21.44	0.06306	0.12065	0.20047	0.1414	0.22574	0.04397	0.07481	0.26546		-3.56	0.93721	0.96357	0.96409	0.94859	0.95257	0.89509	0.93475	0.91061
6.455	0.0588	0.1178	0.2156	0.1626	0.3631	0.1059	0.0734	0.4805		6.455	0.0307	0.04193	0.05661	0.04628	0.20195	0.07896	0.04116	0.24454		6.455	0.0281	0.07587	0.15899	0.11632	0.16115	0.02694	0.03224	0.23596		21.455	0.06466	0.12202	0.19834	0.1413	0.22684	0.04887	0.0746	0.26458		-3.545	0.95957	0.97427	0.95397	0.94791	0.95696	0.98346	0.9323	0.9078
6.47	0.0593	0.1193	0.2163	0.1625	0.3675	0.1049	0.0735	0.4797		6.47	0.03069	0.04195	0.05663	0.04628	0.20205	0.07898	0.04117	0.24462		6.47	0.02861	0.07735	0.15967	0.11622	0.16545	0.02592	0.03233	0.23508		21.47	0.06386	0.1223	0.2021	0.14169	0.22554	0.04436	0.0737	0.27451		-3.53	0.94839	0.97641	0.97181	0.9505	0.9518	0.90219	0.9215	0.93962
6.485	0.0596	0.12	0.2169	0.162	0.3662	0.1034	0.0726	0.4638		6.485	0.03068	0.04197	0.05665	0.04627	0.20215	0.07899	0.04117	0.2447		6.485	0.02892	0.07803	0.16025	0.11573	0.16405	0.02441	0.03143	0.2191		21.485	0.06486	0.12227	0.20017	0.14059	0.22564	0.04736	0.07449	0.27373		-3.515	0.96237	0.97621	0.96264	0.94329	0.95221	0.95628	0.93097	0.93713
6.5	0.0589	0.1213	0.2167	0.1624	0.3666	0.1052	0.0732	0.4776		6.5	0.03067	0.04199	0.05667	0.04627	0.20226	0.079	0.04117	0.24478		6.5	0.02823	0.07931	0.16003	0.11613	0.16434	0.0262	0.03203	0.23282		21.5	0.06656	0.12075	0.20033	0.13958	0.22885	0.04516	0.07368	0.27405		-3.5	0.98613	0.96434	0.96342	0.93673	0.96494	0.91652	0.92136	0.93816
6.515	0.0599	0.1202	0.2167	0.1627	0.3651	0.1032	0.0735	0.4711		6.515	0.03066	0.04201	0.05669	0.04627	0.20236	0.07901	0.04117	0.24487		6.515	0.02924	0.07819	0.16001	0.11643	0.16274	0.02419	0.03233	0.22623		21.515	0.06256	0.12192	0.1988	0.14078	0.22215	0.04575	0.07348	0.26958		-3.485	0.93023	0.97348	0.95614	0.94455	0.93831	0.92729	0.91891	0.9238
6.53	0.0591	0.122	0.2186	0.1635	0.3698	0.1043	0.0732	0.4761		6.53	0.03065	0.04204	0.05671	0.04627	0.20246	0.07903	0.04118	0.24495		6.53	0.02845	0.07996	0.16189	0.11723	0.16734	0.02527	0.03202	0.23115		21.53	0.06516	0.1196	0.19956	0.13958	0.22025	0.04665	0.07427	0.268		-3.47	0.96657	0.95538	0.95977	0.93668	0.93077	0.94348	0.92837	0.91875
6.545	0.0577	0.1206	0.2168	0.1624	0.3672	0.1025	0.0726	0.4803		6.545	0.03064	0.04206	0.05672	0.04626	0.20256	0.07904	0.04118	0.24503		6.545	0.02706	0.07854	0.16008	0.11614	0.16464	0.02346	0.03142	0.23527		21.545	0.06546	0.12157	0.19923	0.14157	0.22185	0.04615	0.07717	0.26602		-3.455	0.97077	0.97075	0.95818	0.94972	0.93714	0.9344	0.96288	0.9124
6.56	0.0595	0.1209	0.2191	0.1634	0.3663	0.1028	0.0742	0.474		6.56	0.03063	0.04208	0.05674	0.04626	0.20267	0.07905	0.04118	0.24511		6.56	0.02887	0.07882	0.16236	0.11714	0.16363	0.02375	0.03302	0.22889		21.56	0.06376	0.11984	0.19989	0.14107	0.22446	0.04634	0.07476	0.26994		-3.44	0.94701	0.95732	0.96133	0.94643	0.94749	0.93795	0.9342	0.92498
6.575	0.059	0.1217	0.2187	0.1621	0.3691	0.1063	0.0741	0.4823		6.575	0.03062	0.0421	0.05676	0.04626	0.20277	0.07907	0.04119	0.2452		6.575	0.02838	0.0796	0.16194	0.11584	0.16633	0.02723	0.03291	0.2371		21.575	0.06437	0.12062	0.20036	0.13946	0.23116	0.04654	0.07415	0.27357		-3.425	0.9554	0.96335	0.96354	0.93595	0.97414	0.94151	0.92697	0.9366
6.59	0.0584	0.1207	0.2181	0.1629	0.3665	0.1037	0.0755	0.4835		6.59	0.03061	0.04212	0.05678	0.04626	0.20287	0.07908	0.04119	0.24528		6.59	0.02779	0.07858	0.16132	0.11664	0.16363	0.02462	0.03431	0.23822		21.59	0.06597	0.12039	0.19912	0.13986	0.22436	0.04574	0.07515	0.27389		-3.41	0.97776	0.96159	0.95768	0.93854	0.94711	0.92702	0.93883	0.93764
6.605	0.0589	0.1218	0.2179	0.1639	0.3781	0.1039	0.0771	0.4758		6.605	0.0306	0.04215	0.0568	0.04625	0.20298	0.07909	0.04119	0.24536		6.605	0.0283	0.07965	0.1611	0.11765	0.17512	0.02481	0.03591	0.23044		21.605	0.06547	0.12097	0.19929	0.13936	0.22977	0.04623	0.07604	0.27141		-3.395	0.97077	0.96606	0.95846	0.93525	0.9686	0.93598	0.94949	0.92969
6.62	0.0598	0.1221	0.2199	0.1636	0.3709	0.1055	0.0754	0.4813		6.62	0.03059	0.04217	0.05682	0.04625	0.20308	0.0791	0.0412	0.24544		6.62	0.02921	0.07993	0.16308	0.11735	0.16782	0.0264	0.0342	0.23586		21.62	0.06607	0.12264	0.19945	0.14115	0.22557	0.04253	0.07494	0.26944		-3.38	0.97916	0.9791	0.95924	0.94699	0.95191	0.86916	0.9363	0.92335
6.635	0.0599	0.1225	0.2201	0.1638	0.3711	0.1063	0.0743	0.4843		6.635	0.03058	0.04219	0.05684	0.04625	0.20318	0.07912	0.0412	0.24553		6.635	0.02932	0.08031	0.16326	0.11755	0.16792	0.02718	0.0331	0.23877		21.635	0.06637	0.12112	0.19922	0.13975	0.22837	0.04623	0.07353	0.26506		-3.365	0.98336	0.96722	0.95813	0.93781	0.96305	0.93588	0.91954	0.90932
6.65	0.0608	0.121	0.2196	0.1627	0.3724	0.1057	0.0745	0.4789		6.65	0.03057	0.04221	0.05686	0.04625	0.20328	0.07913	0.0412	0.24561		6.65	0.03023	0.07879	0.16274	0.11645	0.16912	0.02657	0.0333	0.23329		21.65	0.06547	0.11939	0.19928	0.14135	0.22387	0.04503	0.07412	0.26938		-3.35	0.97078	0.95379	0.95844	0.94824	0.94517	0.91417	0.92662	0.92318
6.665	0.0595	0.1238	0.2189	0.1649	0.368	0.1067	0.0748	0.4799		6.665	0.03056	0.04223	0.05688	0.04624	0.20339	0.07914	0.04121	0.24569		6.665	0.02894	0.08157	0.16202	0.11866	0.16461	0.02756	0.03359	0.23421		21.665	0.06527	0.12057	0.19924	0.14044	0.22928	0.04572	0.07382	0.2609		-3.335	0.96799	0.96294	0.95827	0.94233	0.96665	0.92674	0.92298	0.89599
6.68	0.0602	0.1224	0.2205	0.1636	0.3686	0.1064	0.0748	0.4743		6.68	0.03055	0.04226	0.0569	0.04624	0.20349	0.07915	0.04121	0.24577		6.68	0.02965	0.08014	0.1636	0.11736	0.16511	0.02725	0.03359	0.22853		21.68	0.06427	0.12074	0.19991	0.14084	0.22678	0.04582	0.07431	0.26803		-3.32	0.95402	0.96429	0.96142	0.94492	0.95672	0.92849	0.92887	0.91884
6.695	0.0597	0.1234	0.2186	0.164	0.3712	0.1062	0.0762	0.4806		6.695	0.03054	0.04228	0.05692	0.04624	0.20359	0.07917	0.04121	0.24586		6.695	0.02916	0.08112	0.16168	0.11776	0.16761	0.02703	0.03499	0.23474		21.695	0.06437	0.12162	0.19757	0.14013	0.23158	0.04592	0.07501	0.26985		-3.305	0.95541	0.9711	0.95035	0.94032	0.97582	0.93025	0.93714	0.92468
6.71	0.0598	0.124	0.2205	0.1641	0.3691	0.1052	0.0762	0.4771		6.71	0.03054	0.0423	0.05694	0.04624	0.20369	0.07918	0.04122	0.24594		6.71	0.02926	0.0817	0.16356	0.11786	0.16541	0.02602	0.03498	0.23116		21.71	0.06357	0.12189	0.19794	0.14053	0.21618	0.04521	0.074	0.27257		-3.29	0.94424	0.97324	0.95208	0.94291	0.91459	0.91756	0.92515	0.93341
6.725	0.0597	0.1236	0.2205	0.1635	0.3727	0.1034	0.0755	0.4864		6.725	0.03053	0.04232	0.05696	0.04623	0.2038	0.07919	0.04122	0.24602		6.725	0.02917	0.08128	0.16354	0.11727	0.1689	0.02421	0.03428	0.24038		21.725	0.06417	0.12016	0.1995	0.14063	0.21499	0.04581	0.0752	0.2691		-3.275	0.95262	0.95981	0.9595	0.94354	0.90983	0.92833	0.93939	0.92226
6.74	0.0608	0.1228	0.2218	0.1665	0.3757	0.1063	0.0753	0.483		6.74	0.03052	0.04234	0.05698	0.04623	0.2039	0.0792	0.04122	0.2461		6.74	0.03028	0.08046	0.16482	0.12027	0.1718	0.0271	0.03408	0.2369		21.74	0.06357	0.12224	0.19987	0.14062	0.22309	0.04401	0.07519	0.26872		-3.26	0.94424	0.97596	0.96123	0.94352	0.94205	0.8958	0.93932	0.92105
6.755	0.0598	0.1242	0.2213	0.1665	0.374	0.1065	0.0753	0.4743		6.755	0.03051	0.04237	0.057	0.04623	0.204	0.07922	0.04123	0.24619		6.755	0.02929	0.08183	0.1643	0.12027	0.17	0.02728	0.03407	0.22811		21.755	0.06467	0.12031	0.19973	0.14202	0.22909	0.04561	0.07468	0.26424		-3.245	0.95961	0.96097	0.96059	0.95264	0.96593	0.92462	0.93329	0.90669
6.77	0.0604	0.1239	0.2217	0.1653	0.3722	0.1049	0.0759	0.4781		6.77	0.0305	0.04239	0.05701	0.04623	0.20411	0.07923	0.04123	0.24627		6.77	0.0299	0.08151	0.16469	0.11907	0.16809	0.02567	0.03467	0.23183		21.77	0.06547	0.12239	0.199	0.14111	0.2311	0.0447	0.07578	0.27206		-3.23	0.97079	0.97712	0.9571	0.94673	0.97389	0.90832	0.94633	0.93178
6.785	0.0603	0.1246	0.2217	0.1656	0.3697	0.1055	0.0768	0.4811		6.785	0.03049	0.04241	0.05703	0.04622	0.20421	0.07924	0.04123	0.24635		6.785	0.02981	0.08219	0.16467	0.11938	0.16549	0.02626	0.03557	0.23475		21.785	0.06457	0.12046	0.19966	0.14171	0.226	0.0465	0.07457	0.26759		-3.215	0.95822	0.96213	0.96025	0.95063	0.95362	0.94075	0.93195	0.91743
6.8	0.0611	0.1241	0.2208	0.1655	0.3819	0.1066	0.0772	0.4793		6.8	0.03048	0.04243	0.05705	0.04622	0.20431	0.07925	0.04124	0.24643		6.8	0.03062	0.08167	0.16375	0.11928	0.17759	0.02735	0.03596	0.23287		21.8	0.06407	0.12154	0.19753	0.14151	0.2242	0.0455	0.07487	0.26201		-3.2	0.95123	0.97049	0.95013	0.9493	0.94647	0.92265	0.93546	0.89954
6.815	0.0596	0.1247	0.2217	0.1648	0.3797	0.1065	0.0774	0.485		6.815	0.03047	0.04245	0.05707	0.04622	0.20441	0.07927	0.04124	0.24652		6.815	0.02913	0.08225	0.16463	0.11858	0.17529	0.02723	0.03616	0.23848		21.815	0.06597	0.12021	0.19989	0.1403	0.2233	0.04499	0.07456	0.26933		-3.185	0.97778	0.96018	0.96134	0.94143	0.94291	0.91358	0.93181	0.92302
6.83	0.0596	0.1245	0.2213	0.1669	0.3745	0.1087	0.0786	0.4688		6.83	0.03046	0.04248	0.05709	0.04622	0.20452	0.07928	0.04124	0.2466		6.83	0.02914	0.08202	0.16421	0.12068	0.16998	0.02942	0.03736	0.2222		21.83	0.06517	0.12069	0.19996	0.1404	0.22611	0.04769	0.07405	0.26356		-3.17	0.9666	0.96387	0.96165	0.94206	0.95405	0.96225	0.92578	0.9045
6.845	0.0604	0.1252	0.2241	0.1668	0.3699	0.107	0.0782	0.4746		6.845	0.03045	0.0425	0.05711	0.04621	0.20462	0.07929	0.04125	0.24668		6.845	0.02995	0.0827	0.16699	0.12059	0.16528	0.02771	0.03695	0.22792		21.845	0.06517	0.12116	0.19882	0.13979	0.22721	0.04609	0.07585	0.27248		-3.155	0.9666	0.96756	0.95626	0.93811	0.95844	0.93332	0.94717	0.93311
6.86	0.0598	0.1258	0.2231	0.1658	0.3693	0.1074	0.0769	0.4848		6.86	0.03044	0.04252	0.05713	0.04621	0.20472	0.0793	0.04125	0.24676		6.86	0.02936	0.08328	0.16597	0.11959	0.16458	0.0281	0.03565	0.23804		21.86	0.06487	0.11954	0.19889	0.14039	0.22511	0.04538	0.07594	0.2764		-3.14	0.96241	0.95491	0.95657	0.942	0.9501	0.92064	0.94829	0.94569
6.875	0.06	0.1259	0.2224	0.1665	0.3755	0.1066	0.0775	0.4799		6.875	0.03043	0.04254	0.05715	0.04621	0.20482	0.07932	0.04125	0.24685		6.875	0.02957	0.08336	0.16525	0.12029	0.17068	0.02728	0.03625	0.23305		21.875	0.06527	0.12001	0.19875	0.14049	0.22672	0.04348	0.07554	0.26492		-3.125	0.968	0.9586	0.95593	0.94263	0.95647	0.8863	0.94345	0.90889
6.89	0.0602	0.1255	0.2228	0.1677	0.3778	0.108	0.078	0.4827		6.89	0.03042	0.04256	0.05717	0.04621	0.20493	0.07933	0.04126	0.24693		6.89	0.02978	0.08294	0.16563	0.12149	0.17287	0.02867	0.03674	0.23577		21.89	0.06537	0.11938	0.19892	0.14008	0.22452	0.04488	0.07463	0.27625		-3.11	0.9694	0.95374	0.95671	0.93999	0.94774	0.91151	0.93265	0.9452
6.905	0.0604	0.1257	0.2236	0.1673	0.3824	0.1071	0.0767	0.4829		6.905	0.03041	0.04259	0.05719	0.0462	0.20503	0.07934	0.04126	0.24701		6.905	0.02999	0.08311	0.16641	0.1211	0.17737	0.02776	0.03544	0.23589		21.905	0.06477	0.11996	0.19898	0.13828	0.22262	0.04718	0.07432	0.26617		-3.095	0.96102	0.95821	0.95702	0.9282	0.94019	0.95297	0.929	0.91288
6.92	0.061	0.1261	0.2235	0.1678	0.3814	0.1079	0.0772	0.4827		6.92	0.03041	0.04261	0.05721	0.0462	0.20513	0.07935	0.04126	0.24709		6.92	0.03059	0.08349	0.16629	0.1216	0.17627	0.02855	0.03594	0.23561		21.92	0.06477	0.12073	0.19914	0.14068	0.22252	0.04737	0.07382	0.27349		-3.08	0.96102	0.96424	0.9578	0.94386	0.93981	0.95653	0.92297	0.93637
6.935	0.0605	0.1265	0.2228	0.1683	0.3794	0.1079	0.0767	0.4881		6.935	0.0304	0.04263	0.05723	0.0462	0.20523	0.07937	0.04127	0.24718		6.935	0.0301	0.08387	0.16557	0.1221	0.17417	0.02853	0.03543	0.24092		21.935	0.06397	0.12091	0.19951	0.14037	0.22383	0.04617	0.07531	0.28032		-3.065	0.94984	0.96559	0.95952	0.94188	0.94499	0.93482	0.94079	0.95825
6.95	0.0602	0.1263	0.2247	0.1676	0.384	0.1041	0.0783	0.484		6.95	0.03039	0.04265	0.05725	0.0462	0.20534	0.07938	0.04127	0.24726		6.95	0.02981	0.08365	0.16745	0.1214	0.17866	0.02472	0.03703	0.23674		21.95	0.06597	0.12068	0.20027	0.14027	0.22613	0.04767	0.07471	0.27734		-3.05	0.97779	0.96384	0.96315	0.9412	0.95414	0.96184	0.93356	0.9487
6.965	0.0605	0.1267	0.2252	0.1673	0.3769	0.1083	0.0766	0.4917		6.965	0.03038	0.04267	0.05727	0.04619	0.20544	0.07939	0.04127	0.24734		6.965	0.03012	0.08403	0.16793	0.12111	0.17146	0.02891	0.03533	0.24436		21.965	0.06497	0.12136	0.19904	0.14006	0.22583	0.04636	0.0739	0.27546		-3.035	0.96381	0.96909	0.95729	0.93986	0.95296	0.93833	0.92395	0.94268
6.98	0.0617	0.1277	0.2252	0.1678	0.3801	0.1086	0.0774	0.4793		6.98	0.03037	0.0427	0.05729	0.04619	0.20554	0.0794	0.04128	0.24742		6.98	0.03133	0.085	0.16791	0.12161	0.17456	0.0292	0.03612	0.23188		21.98	0.06477	0.12153	0.1992	0.14006	0.22704	0.04416	0.0737	0.26929		-3.02	0.96102	0.97045	0.95807	0.93984	0.95775	0.89857	0.9215	0.92287
6.995	0.0598	0.1264	0.2256	0.1661	0.3756	0.1084	0.0771	0.4876		6.995	0.03036	0.04272	0.05731	0.04619	0.20565	0.07942	0.04128	0.24751		6.995	0.02944	0.08368	0.16829	0.11991	0.16995	0.02898	0.03582	0.24009		21.995	0.06557	0.12101	0.19877	0.13906	0.22314	0.04446	0.07429	0.26781		-3.005	0.97219	0.96636	0.95601	0.93328	0.94225	0.90394	0.92858	0.91813
7.01	0.0616	0.1273	0.2265	0.1671	0.3754	0.1098	0.0774	0.4869		7.01	0.03035	0.04274	0.05733	0.04619	0.20575	0.07943	0.04128	0.24759		7.01	0.03125	0.08456	0.16917	0.12091	0.16965	0.03037	0.03612	0.23931		22.01	0.06547	0.12098	0.19843	0.14015	0.23294	0.04576	0.07598	0.26903		-2.99	0.9708	0.96616	0.95442	0.94044	0.98123	0.92734	0.94878	0.92206
7.025	0.0624	0.1272	0.2256	0.1677	0.378	0.1079	0.0798	0.4864		7.025	0.03034	0.04276	0.05735	0.04618	0.20585	0.07944	0.04129	0.24767		7.025	0.03206	0.08444	0.16825	0.12152	0.17215	0.02846	0.03851	0.23873		22.025	0.06537	0.11996	0.1996	0.13975	0.22734	0.04465	0.07578	0.27165		-2.975	0.9694	0.95818	0.95994	0.9378	0.95897	0.90744	0.94633	0.93047
7.04	0.0595	0.1293	0.2257	0.1685	0.3717	0.1086	0.0787	0.474		7.04	0.03033	0.04278	0.05737	0.04618	0.20595	0.07945	0.04129	0.24775		7.04	0.02917	0.08652	0.16833	0.12232	0.16575	0.02915	0.03741	0.22625		22.04	0.06507	0.12023	0.19856	0.14084	0.22765	0.04615	0.07437	0.26698		-2.96	0.96521	0.96031	0.95503	0.94496	0.96018	0.93446	0.92956	0.91547
7.055	0.062	0.1285	0.2268	0.1702	0.3787	0.1074	0.0792	0.482		7.055	0.03032	0.04281	0.05739	0.04618	0.20606	0.07947	0.04129	0.24783		7.055	0.03168	0.08569	0.16941	0.12402	0.17264	0.02793	0.03791	0.23417		22.055	0.06407	0.1211	0.19943	0.13964	0.22515	0.04515	0.07517	0.2772		-2.945	0.95123	0.96712	0.95913	0.9371	0.95025	0.91637	0.93903	0.94826
7.07	0.0624	0.1291	0.2262	0.1679	0.3817	0.1048	0.0785	0.4747		7.07	0.03031	0.04283	0.05741	0.04618	0.20616	0.07948	0.0413	0.24792		7.07	0.03209	0.08627	0.16879	0.12172	0.17554	0.02532	0.0372	0.22678		22.07	0.06447	0.12118	0.19859	0.13984	0.22475	0.04635	0.07456	0.26982		-2.93	0.95682	0.9677	0.95517	0.93838	0.94867	0.93797	0.93181	0.9246
7.085	0.062	0.1278	0.2258	0.1689	0.3817	0.1039	0.0791	0.4778		7.085	0.0303	0.04285	0.05743	0.04617	0.20626	0.07949	0.0413	0.248		7.085	0.0317	0.08495	0.16837	0.12273	0.17544	0.02441	0.0378	0.2298		22.085	0.06487	0.12075	0.19916	0.14143	0.23016	0.04584	0.07375	0.26935		-2.915	0.96241	0.96439	0.95784	0.94881	0.97016	0.9289	0.9222	0.92307
7.1	0.0621	0.1287	0.2263	0.1698	0.3803	0.1091	0.0794	0.4801		7.1	0.0303	0.04287	0.05745	0.04617	0.20636	0.0795	0.0413	0.24808		7.1	0.0318	0.08583	0.16885	0.12363	0.17394	0.0296	0.0381	0.23202		22.1	0.06477	0.12063	0.19992	0.13883	0.22586	0.04734	0.07475	0.26997		-2.9	0.96101	0.96341	0.96147	0.93179	0.95307	0.95592	0.93405	0.92506
7.115	0.063	0.1301	0.2266	0.1682	0.3819	0.1095	0.0783	0.4817		7.115	0.03029	0.0429	0.05747	0.04617	0.20647	0.07951	0.04131	0.24816		7.115	0.03271	0.0872	0.16913	0.12203	0.17543	0.02999	0.03699	0.23354		22.115	0.06487	0.121	0.19678	0.13992	0.22236	0.04604	0.07454	0.26479		-2.885	0.96241	0.96633	0.94661	0.93895	0.93916	0.93241	0.93159	0.90846
7.13	0.0616	0.1285	0.2266	0.169	0.3795	0.1061	0.0788	0.4831		7.13	0.03028	0.04292	0.05749	0.04617	0.20657	0.07953	0.04131	0.24825		7.13	0.03132	0.08558	0.16911	0.12283	0.17293	0.02657	0.03749	0.23485		22.13	0.06157	0.12198	0.19815	0.13922	0.22617	0.04703	0.07284	0.27851		-2.87	0.91629	0.97391	0.95307	0.93435	0.95429	0.9504	0.91125	0.95247
7.145	0.0612	0.1308	0.2281	0.1687	0.3836	0.1088	0.0813	0.481		7.145	0.03027	0.04294	0.05751	0.04617	0.20667	0.07954	0.04131	0.24833		7.145	0.03093	0.08786	0.17059	0.12253	0.17693	0.02926	0.03999	0.23267		22.145	0.06417	0.12125	0.19921	0.14182	0.22297	0.04533	0.07343	0.27024		-2.855	0.95262	0.96827	0.95812	0.95132	0.94157	0.91968	0.91834	0.92593
7.16	0.0616	0.1295	0.2262	0.1687	0.3847	0.1103	0.0777	0.4866		7.16	0.03026	0.04296	0.05753	0.04616	0.20677	0.07955	0.04132	0.24841		7.16	0.03134	0.08654	0.16867	0.12254	0.17793	0.03075	0.03638	0.23819		22.16	0.06467	0.12093	0.19858	0.13891	0.21807	0.04443	0.07442	0.26786		-2.84	0.95961	0.96573	0.95511	0.93234	0.9221	0.90338	0.93019	0.9183
7.175	0.0607	0.1296	0.2265	0.1701	0.3883	0.1075	0.0792	0.4812		7.175	0.03025	0.04298	0.05755	0.04616	0.20688	0.07956	0.04132	0.24849		7.175	0.03045	0.08662	0.16895	0.12394	0.18142	0.02794	0.03788	0.23271		22.175	0.06437	0.1211	0.19854	0.13971	0.22157	0.04533	0.07272	0.27858		-2.825	0.95541	0.96709	0.95494	0.93754	0.93603	0.91958	0.90985	0.95269
7.19	0.0628	0.13	0.2266	0.1702	0.3894	0.1066	0.0801	0.4848		7.19	0.03024	0.04301	0.05757	0.04616	0.20698	0.07958	0.04132	0.24858		7.19	0.03256	0.08699	0.16903	0.12404	0.18242	0.02702	0.03878	0.23622		22.19	0.06487	0.12087	0.19731	0.1405	0.22788	0.04652	0.07571	0.27271		-2.81	0.9624	0.96534	0.94908	0.94274	0.96109	0.94118	0.94555	0.93385
7.205	0.062	0.1319	0.228	0.1712	0.3891	0.1067	0.0809	0.4806		7.205	0.03023	0.04303	0.05759	0.04616	0.20708	0.07959	0.04133	0.24866		7.205	0.03177	0.08887	0.17041	0.12504	0.18202	0.02711	0.03957	0.23194		22.205	0.06547	0.12075	0.19567	0.1385	0.22488	0.04312	0.07451	0.27113		-2.795	0.97078	0.96436	0.94133	0.92965	0.94918	0.87978	0.93117	0.92879
7.22	0.0625	0.1299	0.227	0.1702	0.3829	0.1066	0.0797	0.4852		7.22	0.03022	0.04305	0.05761	0.04615	0.20718	0.0796	0.04133	0.24874		7.22	0.03228	0.08685	0.16939	0.12405	0.17572	0.027	0.03837	0.23646		22.22	0.06447	0.12072	0.19824	0.1405	0.22748	0.04622	0.0735	0.27545		-2.78	0.9568	0.96416	0.95349	0.94269	0.95953	0.93567	0.91917	0.94265
7.235	0.0628	0.131	0.2277	0.1701	0.3857	0.1087	0.0811	0.4807		7.235	0.03021	0.04307	0.05763	0.04615	0.20729	0.07961	0.04133	0.24882		7.235	0.03259	0.08793	0.17007	0.12395	0.17841	0.02909	0.03977	0.23188		22.235	0.06547	0.1211	0.1975	0.13949	0.22849	0.04621	0.07409	0.26658		-2.765	0.97078	0.96708	0.95	0.93613	0.96352	0.93562	0.92626	0.91418
7.25	0.063	0.1303	0.2298	0.1704	0.3868	0.1075	0.0806	0.4913		7.25	0.0302	0.04309	0.05765	0.04615	0.20739	0.07962	0.04134	0.2489		7.25	0.0328	0.08721	0.17215	0.12425	0.17941	0.02788	0.03926	0.2424		22.25	0.06567	0.12117	0.19766	0.13929	0.22179	0.04731	0.07649	0.2665		-2.75	0.97357	0.96766	0.95078	0.9348	0.93688	0.95543	0.9548	0.91394
7.265	0.0624	0.1299	0.2289	0.1698	0.3864	0.108	0.0821	0.4863		7.265	0.0302	0.04312	0.05767	0.04615	0.20749	0.07964	0.04134	0.24899		7.265	0.0322	0.08678	0.17123	0.12365	0.17891	0.02836	0.04076	0.23731		22.265	0.06537	0.12025	0.19803	0.13968	0.22599	0.04781	0.07578	0.26552		-2.735	0.96938	0.96045	0.95251	0.93738	0.9536	0.9644	0.94638	0.9108
7.28	0.0634	0.1321	0.228	0.1686	0.3842	0.1083	0.0817	0.4868		7.28	0.03019	0.04314	0.05769	0.04614	0.20759	0.07965	0.04134	0.24907		7.28	0.03321	0.08896	0.17031	0.12246	0.17661	0.02865	0.04036	0.23773		22.28	0.06577	0.12172	0.19729	0.13878	0.2158	0.04891	0.07408	0.27065		-2.72	0.97496	0.97193	0.94902	0.93148	0.91305	0.9842	0.92604	0.92723
7.295	0.0624	0.1317	0.2281	0.1713	0.3839	0.1078	0.0811	0.4899		7.295	0.03018	0.04316	0.05771	0.04614	0.2077	0.07966	0.04135	0.24915		7.295	0.03222	0.08854	0.17039	0.12516	0.1762	0.02814	0.03975	0.24075		22.295	0.06566	0.1201	0.19826	0.13988	0.2271	0.0461	0.07427	0.26697		-2.705	0.97356	0.95928	0.95359	0.93864	0.958	0.93363	0.92836	0.91544
7.31	0.0628	0.1339	0.2289	0.1714	0.3871	0.1107	0.0801	0.4859		7.31	0.03017	0.04318	0.05773	0.04614	0.2078	0.07967	0.04135	0.24923		7.31	0.03263	0.09072	0.17117	0.12526	0.1793	0.03103	0.03875	0.23667		22.31	0.06536	0.12167	0.19852	0.13887	0.2239	0.0463	0.07406	0.26459		-2.69	0.96937	0.97153	0.95484	0.93208	0.94528	0.93719	0.9259	0.90782
7.325	0.0624	0.1317	0.229	0.1712	0.3863	0.1088	0.0813	0.4915		7.325	0.03016	0.04321	0.05775	0.04614	0.2079	0.07968	0.04135	0.24932		7.325	0.03224	0.08849	0.17125	0.12506	0.1784	0.02912	0.03995	0.24218		22.325	0.06346	0.12125	0.20019	0.13937	0.22641	0.0461	0.07456	0.26891		-2.675	0.94281	0.96822	0.96273	0.93532	0.95524	0.93353	0.93179	0.92168
7.34	0.0621	0.1304	0.2296	0.1699	0.3871	0.1083	0.081	0.4971		7.34	0.03015	0.04323	0.05777	0.04614	0.20801	0.0797	0.04136	0.2494		7.34	0.03195	0.08717	0.17183	0.12376	0.17909	0.0286	0.03964	0.2477		22.34	0.06466	0.12122	0.19915	0.13966	0.22431	0.0466	0.07525	0.27164		-2.66	0.95958	0.96802	0.95782	0.93725	0.9469	0.94251	0.94007	0.93042
7.355	0.0616	0.1322	0.2306	0.1714	0.3898	0.1097	0.0822	0.4882		7.355	0.03014	0.04325	0.05779	0.04613	0.20811	0.07971	0.04136	0.24948		7.355	0.03146	0.08895	0.17281	0.12527	0.18169	0.02999	0.04084	0.23872		22.355	0.06356	0.12059	0.19811	0.13826	0.22271	0.04679	0.07535	0.26706		-2.645	0.94421	0.96315	0.95291	0.92808	0.94055	0.94607	0.94119	0.91574
7.37	0.0619	0.1325	0.2306	0.1716	0.3845	0.1096	0.0825	0.4926		7.37	0.03013	0.04327	0.05781	0.04613	0.20821	0.07972	0.04136	0.24956		7.37	0.03177	0.08923	0.17279	0.12547	0.17629	0.02988	0.04114	0.24304		22.37	0.06506	0.12217	0.19798	0.13816	0.22151	0.04649	0.07354	0.27098		-2.63	0.96516	0.97541	0.95227	0.9274	0.93579	0.94061	0.91966	0.92832
7.385	0.063	0.132	0.2301	0.171	0.3906	0.1097	0.0829	0.491		7.385	0.03012	0.04329	0.05783	0.04613	0.20831	0.07973	0.04137	0.24965		7.385	0.03288	0.08871	0.17227	0.12487	0.18229	0.02997	0.04153	0.24135		22.385	0.06476	0.11914	0.20044	0.14005	0.21672	0.04639	0.07423	0.26771		-2.615	0.96097	0.95186	0.96395	0.93979	0.91672	0.93875	0.92793	0.91781
7.4	0.0631	0.1326	0.2305	0.172	0.3886	0.1078	0.082	0.4955		7.4	0.03012	0.04332	0.05785	0.04613	0.20842	0.07975	0.04137	0.24973		7.4	0.03298	0.08928	0.17265	0.12587	0.18018	0.02805	0.04063	0.24577		22.4	0.06556	0.12042	0.19751	0.14025	0.22122	0.04639	0.07563	0.26763		-2.6	0.97215	0.96178	0.95004	0.94107	0.93462	0.93871	0.94455	0.91756
7.415	0.0626	0.1331	0.2316	0.1714	0.3846	0.1099	0.0822	0.4939		7.415	0.03011	0.04334	0.05787	0.04613	0.20852	0.07976	0.04137	0.24981		7.415	0.03249	0.08976	0.17373	0.12527	0.17608	0.03014	0.04083	0.24409		22.415	0.06486	0.11859	0.19827	0.13924	0.23022	0.04458	0.07482	0.26645		-2.585	0.96236	0.94757	0.95366	0.93451	0.97042	0.90618	0.93494	0.91379
7.43	0.0636	0.1322	0.2313	0.1718	0.3874	0.1098	0.0818	0.4934		7.43	0.0301	0.04336	0.05789	0.04612	0.20862	0.07977	0.04138	0.24989		7.43	0.0335	0.08884	0.17341	0.12568	0.17878	0.03003	0.04042	0.24351		22.43	0.06386	0.11917	0.19734	0.13904	0.22483	0.04618	0.07592	0.27028		-2.57	0.94838	0.95204	0.94922	0.93317	0.94896	0.93501	0.94799	0.92605
7.445	0.0631	0.1329	0.2308	0.1723	0.3843	0.1084	0.0821	0.4903		7.445	0.03009	0.04338	0.05791	0.04612	0.20872	0.07978	0.04138	0.24997		7.445	0.03301	0.08952	0.17289	0.12618	0.17558	0.02862	0.04072	0.24033		22.445	0.06506	0.11964	0.1977	0.13904	0.22873	0.04378	0.07461	0.2688		-2.555	0.96515	0.95573	0.95095	0.93315	0.96448	0.89165	0.93241	0.92131
7.46	0.0628	0.132	0.2322	0.1719	0.389	0.1089	0.0833	0.4905		7.46	0.03008	0.04341	0.05793	0.04612	0.20883	0.07979	0.04138	0.25006		7.46	0.03272	0.08859	0.17427	0.12578	0.18017	0.02911	0.04192	0.24044		22.46	0.06556	0.11902	0.19886	0.13793	0.22863	0.04268	0.0766	0.27342		-2.54	0.97213	0.95087	0.95647	0.92593	0.9641	0.87175	0.95619	0.93614
7.475	0.0616	0.1331	0.2313	0.1733	0.3882	0.1051	0.0833	0.4911		7.475	0.03007	0.04343	0.05795	0.04612	0.20893	0.07981	0.04139	0.25014		7.475	0.03153	0.08967	0.17335	0.12718	0.17927	0.02529	0.04191	0.24096		22.475	0.06576	0.12049	0.19773	0.13893	0.23194	0.04557	0.0729	0.28045		-2.525	0.97492	0.96234	0.95109	0.93244	0.97723	0.92404	0.912	0.95866
7.49	0.0632	0.1318	0.2318	0.1729	0.3893	0.1064	0.0836	0.4921		7.49	0.03006	0.04345	0.05798	0.04611	0.20903	0.07982	0.04139	0.25022		7.49	0.03314	0.08835	0.17382	0.12679	0.18027	0.02658	0.04221	0.24188		22.49	0.06516	0.12046	0.19779	0.13912	0.23144	0.04317	0.07539	0.27287		-2.51	0.96654	0.96214	0.95139	0.93372	0.97526	0.88068	0.94174	0.93436
7.505	0.0643	0.1325	0.2331	0.172	0.3901	0.108	0.0845	0.4948		7.505	0.03005	0.04347	0.058	0.04611	0.20913	0.07983	0.04139	0.2503		7.505	0.03425	0.08903	0.1751	0.12589	0.18097	0.02817	0.04311	0.2445		22.505	0.06396	0.11974	0.19956	0.13862	0.22314	0.04467	0.07419	0.27569		-2.495	0.94976	0.9565	0.95975	0.93042	0.94227	0.9077	0.92736	0.94342
7.52	0.0638	0.1321	0.2321	0.1709	0.3842	0.1095	0.0842	0.5005		7.52	0.03005	0.04349	0.05802	0.04611	0.20924	0.07984	0.0414	0.25038		7.52	0.03375	0.08861	0.17408	0.12479	0.17496	0.02966	0.0428	0.25012		22.52	0.06506	0.12001	0.19892	0.13732	0.22525	0.04587	0.07388	0.26962		-2.48	0.96513	0.95863	0.95674	0.9219	0.95063	0.92931	0.92371	0.92393
7.535	0.0625	0.1332	0.2319	0.1733	0.3919	0.1081	0.0832	0.494		7.535	0.03004	0.04352	0.05804	0.04611	0.20934	0.07985	0.0414	0.25047		7.535	0.03246	0.08968	0.17386	0.12719	0.18256	0.02825	0.0418	0.24353		22.535	0.06566	0.12159	0.19919	0.13931	0.22315	0.04616	0.07327	0.27054		-2.465	0.97351	0.97089	0.95799	0.93495	0.94229	0.93468	0.91649	0.92689
7.55	0.063	0.1352	0.2337	0.173	0.3851	0.1099	0.0842	0.4954		7.55	0.03003	0.04354	0.05806	0.04611	0.20944	0.07986	0.0414	0.25055		7.55	0.03297	0.09166	0.17564	0.12689	0.17566	0.03004	0.0428	0.24485		22.55	0.06586	0.12276	0.19925	0.14031	0.22195	0.04436	0.07287	0.26906		-2.45	0.9763	0.98003	0.95829	0.94145	0.93753	0.90215	0.91165	0.92215
7.565	0.0643	0.1345	0.2335	0.1716	0.3946	0.1088	0.0835	0.4966		7.565	0.03002	0.04356	0.05808	0.0461	0.20954	0.07988	0.04141	0.25063		7.565	0.03428	0.09094	0.17542	0.1255	0.18506	0.02892	0.04209	0.24597		22.565	0.06436	0.12184	0.19861	0.1405	0.22756	0.04266	0.07286	0.26998		-2.435	0.95534	0.97283	0.95528	0.94273	0.95981	0.87143	0.91157	0.92511
7.58	0.0629	0.1343	0.2347	0.1713	0.3944	0.1091	0.0837	0.5038		7.58	0.03001	0.04358	0.0581	0.0461	0.20965	0.07989	0.04141	0.25071		7.58	0.03289	0.09072	0.1766	0.1252	0.18475	0.02921	0.04229	0.25309		22.58	0.06486	0.12141	0.19818	0.1398	0.22746	0.04296	0.07306	0.26561		-2.42	0.96232	0.96951	0.95322	0.93813	0.95943	0.8768	0.91389	0.91108
7.595	0.063	0.1348	0.2333	0.1721	0.3935	0.1063	0.0847	0.495		7.595	0.03	0.04361	0.05812	0.0461	0.20975	0.0799	0.04142	0.2508		7.595	0.033	0.09119	0.17518	0.126	0.18375	0.0264	0.04328	0.2442		22.595	0.06476	0.12149	0.19784	0.13939	0.22086	0.04525	0.07495	0.26893		-2.405	0.96092	0.97009	0.95162	0.93549	0.9332	0.91826	0.93647	0.92174
7.61	0.0632	0.1334	0.2336	0.1737	0.3954	0.1071	0.0836	0.4945		7.61	0.02999	0.04363	0.05814	0.0461	0.20985	0.07991	0.04142	0.25088		7.61	0.03321	0.08977	0.17546	0.1276	0.18555	0.02719	0.04218	0.24362		22.61	0.06396	0.12166	0.19751	0.14039	0.22897	0.04575	0.07464	0.26925		-2.39	0.94973	0.97145	0.95003	0.942	0.96542	0.92724	0.93282	0.92277
7.625	0.0645	0.1346	0.2357	0.1722	0.3963	0.108	0.0842	0.4941		7.625	0.02998	0.04365	0.05816	0.0461	0.20995	0.07992	0.04142	0.25096		7.625	0.03452	0.09095	0.17754	0.1261	0.18635	0.02808	0.04278	0.24314		22.625	0.06456	0.12094	0.19847	0.14079	0.22557	0.04605	0.07534	0.27058		-2.375	0.95811	0.9658	0.9546	0.94459	0.95191	0.93261	0.9411	0.92702
7.64	0.0653	0.1359	0.2349	0.1728	0.3985	0.1106	0.0837	0.4975		7.64	0.02998	0.04367	0.05818	0.04609	0.21006	0.07994	0.04143	0.25104		7.64	0.03532	0.09223	0.17672	0.12671	0.18844	0.03066	0.04227	0.24646		22.64	0.06346	0.12091	0.19743	0.13908	0.22077	0.04425	0.07393	0.2672		-2.36	0.94274	0.96561	0.94969	0.93345	0.93284	0.90008	0.92433	0.91619
7.655	0.0637	0.1352	0.2352	0.1719	0.3952	0.1098	0.0815	0.5008		7.655	0.02997	0.0437	0.0582	0.04609	0.21016	0.07995	0.04143	0.25112		7.655	0.03373	0.0915	0.177	0.12581	0.18504	0.02985	0.04007	0.24968		22.655	0.06416	0.12108	0.1983	0.13998	0.21368	0.04704	0.07423	0.26922		-2.345	0.95251	0.96696	0.95379	0.93931	0.90462	0.95056	0.92784	0.92267
7.67	0.0632	0.1361	0.2338	0.1728	0.3933	0.11	0.0822	0.4956		7.67	0.02996	0.04372	0.05822	0.04609	0.21026	0.07996	0.04143	0.25121		7.67	0.03324	0.09238	0.17558	0.12671	0.18304	0.03004	0.04077	0.24439		22.67	0.06566	0.12126	0.19726	0.14017	0.22568	0.04644	0.07332	0.26325		-2.33	0.97347	0.96832	0.94888	0.94059	0.95235	0.93969	0.91703	0.90351
7.685	0.0631	0.1364	0.2344	0.1734	0.3936	0.1099	0.0836	0.497		7.685	0.02995	0.04374	0.05824	0.04609	0.21036	0.07997	0.04144	0.25129		7.685	0.03315	0.09266	0.17616	0.12731	0.18324	0.02993	0.04216	0.24571		22.685	0.06476	0.12143	0.19523	0.13957	0.22338	0.04354	0.07411	0.27117		-2.315	0.96089	0.96968	0.93923	0.93664	0.94322	0.88731	0.9265	0.92892
7.7	0.0637	0.1363	0.2348	0.1731	0.3902	0.1091	0.0827	0.4946		7.7	0.02994	0.04376	0.05826	0.04609	0.21047	0.07998	0.04144	0.25137		7.7	0.03376	0.09254	0.17654	0.12701	0.17973	0.02912	0.04126	0.24323		22.7	0.06366	0.12051	0.19559	0.13777	0.22679	0.04534	0.07361	0.27079		-2.3	0.94551	0.96248	0.94095	0.92485	0.95675	0.91975	0.92047	0.92771
7.715	0.0628	0.1351	0.2356	0.1736	0.3951	0.1097	0.0831	0.5045		7.715	0.02993	0.04379	0.05829	0.04608	0.21057	0.08	0.04144	0.25145		7.715	0.03287	0.09131	0.17731	0.12752	0.18453	0.0297	0.04166	0.25305		22.715	0.06486	0.11908	0.19586	0.13836	0.21709	0.04243	0.0717	0.26252		-2.285	0.96228	0.95138	0.94221	0.92874	0.91819	0.86737	0.89774	0.90116
7.73	0.0631	0.1368	0.2368	0.1736	0.3955	0.1069	0.0848	0.4977		7.73	0.02992	0.04381	0.05831	0.04608	0.21067	0.08001	0.04145	0.25153		7.73	0.03318	0.09299	0.17849	0.12752	0.18483	0.02689	0.04335	0.24617		22.73	0.06296	0.12116	0.19622	0.13916	0.22669	0.04343	0.0734	0.26744		-2.27	0.93572	0.96753	0.94393	0.93394	0.95638	0.88538	0.91794	0.91695
7.745	0.0625	0.1362	0.2365	0.1742	0.3913	0.1096	0.0832	0.5068		7.745	0.02991	0.04383	0.05833	0.04608	0.21077	0.08002	0.04145	0.25162		7.745	0.03259	0.09237	0.17817	0.12812	0.18053	0.02958	0.04175	0.25518		22.745	0.06366	0.12103	0.19578	0.13925	0.228	0.04343	0.07429	0.27106		-2.255	0.9455	0.96655	0.94187	0.93457	0.96156	0.88533	0.9286	0.92857
7.76	0.0652	0.1369	0.2367	0.1744	0.3885	0.1084	0.085	0.5001		7.76	0.02991	0.04385	0.05835	0.04608	0.21088	0.08003	0.04145	0.2517		7.76	0.03529	0.09305	0.17835	0.12832	0.17762	0.02837	0.04355	0.2484		22.76	0.06306	0.12061	0.19425	0.13825	0.227	0.04443	0.07388	0.26569		-2.24	0.93711	0.96324	0.93459	0.92801	0.9576	0.90333	0.92376	0.91133
7.775	0.0644	0.1382	0.2358	0.1738	0.3898	0.1066	0.084	0.5084		7.775	0.0299	0.04387	0.05837	0.04608	0.21098	0.08004	0.04146	0.25178		7.775	0.0345	0.09433	0.17743	0.12772	0.17882	0.02656	0.04254	0.25662		22.775	0.06406	0.12038	0.19541	0.13884	0.2291	0.04692	0.07398	0.26601		-2.225	0.95107	0.96148	0.9401	0.9319	0.96596	0.94841	0.92488	0.91237
7.79	0.0651	0.1373	0.2368	0.174	0.3931	0.1091	0.0845	0.5031		7.79	0.02989	0.0439	0.05839	0.04607	0.21108	0.08005	0.04146	0.25186		7.79	0.03521	0.0934	0.17841	0.12793	0.18202	0.02905	0.04304	0.25124		22.79	0.06466	0.11995	0.19618	0.13974	0.22571	0.04022	0.07517	0.25993		-2.21	0.95945	0.95817	0.94372	0.93776	0.95245	0.82745	0.93912	0.89288
7.805	0.0639	0.1376	0.2352	0.1734	0.3958	0.1103	0.0875	0.5088		7.805	0.02988	0.04392	0.05841	0.04607	0.21118	0.08007	0.04146	0.25195		7.805	0.03402	0.09368	0.17679	0.12733	0.18462	0.03023	0.04604	0.25685		22.805	0.06595	0.12023	0.19584	0.14154	0.22601	0.04412	0.07287	0.26576		-2.195	0.97761	0.96031	0.94213	0.94949	0.95366	0.89779	0.91162	0.91155
7.82	0.0637	0.1376	0.2361	0.1741	0.3957	0.1117	0.0841	0.4967		7.82	0.02987	0.04394	0.05843	0.04607	0.21128	0.08008	0.04147	0.25203		7.82	0.03383	0.09366	0.17767	0.12803	0.18442	0.03162	0.04263	0.24467		22.82	0.06475	0.1199	0.1959	0.13903	0.22911	0.04562	0.07436	0.26318		-2.18	0.96084	0.95777	0.94244	0.93313	0.966	0.92482	0.92943	0.90329
7.835	0.0654	0.1377	0.2369	0.1749	0.3923	0.1111	0.0842	0.4986		7.835	0.02986	0.04396	0.05845	0.04607	0.21139	0.08009	0.04147	0.25211		7.835	0.03554	0.09374	0.17845	0.12883	0.18091	0.03101	0.04273	0.24649		22.835	0.06295	0.11978	0.19627	0.13933	0.23372	0.04451	0.07455	0.2728		-2.165	0.93568	0.9568	0.94416	0.93506	0.98431	0.90492	0.93175	0.93415
7.85	0.065	0.1373	0.2365	0.1758	0.3993	0.1103	0.0848	0.5031		7.85	0.02985	0.04399	0.05847	0.04607	0.21149	0.0801	0.04147	0.25219		7.85	0.03515	0.09331	0.17803	0.12973	0.18781	0.0302	0.04333	0.25091		22.85	0.06245	0.12015	0.19593	0.13902	0.22892	0.04511	0.07505	0.26223		-2.15	0.92869	0.95971	0.94257	0.93307	0.96523	0.91571	0.93764	0.90023
7.865	0.0655	0.1379	0.2368	0.1746	0.3981	0.1144	0.0856	0.5024		7.865	0.02985	0.04401	0.05849	0.04606	0.21159	0.08011	0.04148	0.25227		7.865	0.03565	0.09389	0.17831	0.12854	0.18651	0.03429	0.04412	0.25013		22.865	0.06505	0.12033	0.1952	0.13882	0.22772	0.04451	0.07414	0.26075		-2.135	0.96501	0.96107	0.93908	0.93174	0.96047	0.90484	0.92683	0.89549
7.88	0.0655	0.1383	0.2376	0.1753	0.3986	0.1096	0.0869	0.4967		7.88	0.02984	0.04403	0.05852	0.04606	0.21169	0.08012	0.04148	0.25236		7.88	0.03566	0.09427	0.17908	0.12924	0.18691	0.02948	0.04542	0.24434		22.88	0.06455	0.1197	0.19536	0.13932	0.22753	0.04531	0.07364	0.26737		-2.12	0.95802	0.9562	0.93986	0.93498	0.95969	0.91923	0.9208	0.91674
7.895	0.0652	0.1384	0.2387	0.1732	0.3961	0.11	0.0856	0.5042		7.895	0.02983	0.04405	0.05854	0.04606	0.2118	0.08014	0.04148	0.25244		7.895	0.03537	0.09435	0.18016	0.12714	0.1843	0.02986	0.04412	0.25176		22.895	0.06335	0.12148	0.19492	0.13831	0.22263	0.0436	0.07513	0.2663		-2.105	0.94125	0.97001	0.93779	0.92842	0.94022	0.88851	0.93861	0.91328
7.91	0.0656	0.1382	0.2381	0.1761	0.3942	0.1135	0.0867	0.5035		7.91	0.02982	0.04408	0.05856	0.04606	0.2119	0.08015	0.04149	0.25252		7.91	0.03578	0.09412	0.17954	0.13004	0.1823	0.03335	0.04521	0.25098		22.91	0.06365	0.12065	0.19639	0.13931	0.22133	0.0451	0.07582	0.26702		-2.09	0.94543	0.96359	0.94473	0.93492	0.93506	0.91554	0.94689	0.9156
7.925	0.0647	0.1379	0.2389	0.1749	0.3961	0.1111	0.0869	0.4995		7.925	0.02981	0.0441	0.05858	0.04606	0.212	0.08016	0.04149	0.2526		7.925	0.03489	0.0938	0.18032	0.12884	0.1841	0.03094	0.04541	0.2469		22.925	0.06265	0.12212	0.19465	0.1381	0.22714	0.0453	0.07502	0.25874		-2.075	0.93145	0.97506	0.9365	0.92705	0.95814	0.91911	0.93728	0.88906
7.94	0.0642	0.1388	0.2388	0.1754	0.3943	0.1102	0.0863	0.5025		7.94	0.0298	0.04412	0.0586	0.04605	0.2121	0.08017	0.0415	0.25268		7.94	0.0344	0.09468	0.1802	0.12935	0.1822	0.03003	0.0448	0.24982		22.94	0.06365	0.1195	0.19572	0.1387	0.23054	0.0454	0.07541	0.26557		-2.06	0.94542	0.95463	0.94154	0.93095	0.97167	0.92087	0.94197	0.91094
7.955	0.0649	0.1391	0.238	0.1748	0.396	0.1117	0.0862	0.5035		7.955	0.0298	0.04414	0.05862	0.04605	0.21221	0.08018	0.0415	0.25277		7.955	0.0351	0.09496	0.17938	0.12875	0.18379	0.03152	0.0447	0.25073		22.955	0.06365	0.12087	0.19508	0.13789	0.23084	0.0449	0.07431	0.27019		-2.045	0.94541	0.96532	0.93853	0.92569	0.97288	0.9118	0.92878	0.92577
7.97	0.066	0.1385	0.2381	0.1743	0.3979	0.1104	0.0859	0.5006		7.97	0.02979	0.04417	0.05864	0.04605	0.21231	0.08019	0.0415	0.25285		7.97	0.03621	0.09433	0.17946	0.12825	0.18559	0.03021	0.0444	0.24775		22.97	0.06375	0.12025	0.19664	0.13899	0.22345	0.04579	0.0743	0.26321		-2.03	0.9468	0.96046	0.94594	0.93285	0.94347	0.928	0.92871	0.90339
7.985	0.066	0.1378	0.2381	0.1742	0.3985	0.1125	0.0865	0.5082		7.985	0.02978	0.04419	0.05866	0.04605	0.21241	0.08021	0.04151	0.25293		7.985	0.03622	0.09361	0.17944	0.12815	0.18609	0.03229	0.04499	0.25527		22.985	0.06415	0.12032	0.19461	0.13789	0.22905	0.04579	0.07419	0.26624		-2.015	0.95238	0.96104	0.93629	0.92564	0.96575	0.92796	0.92745	0.91309
8	0.0654	0.1384	0.2393	0.1755	0.3979	0.1125	0.0852	0.5094		8	0.02977	0.04421	0.05868	0.04605	0.21251	0.08022	0.04151	0.25301		8	0.03563	0.09419	0.18062	0.12945	0.18539	0.03228	0.04369	0.25639		23	0.06375	0.1188	0.19617	0.13768	0.22405	0.04409	0.07479	0.26766		-2	0.94679	0.94916	0.9437	0.9243	0.94588	0.89724	0.93453	0.91765
8.015	0.0662	0.1388	0.2376	0.1757	0.3968	0.1125	0.0864	0.5035		8.015	0.02976	0.04423	0.05871	0.04605	0.21262	0.08023	0.04151	0.25309		8.015	0.03644	0.09457	0.17889	0.12965	0.18418	0.03227	0.04489	0.25041		23.015	0.06565	0.11977	0.19514	0.13928	0.22266	0.04679	0.07498	0.26518		-1.985	0.97333	0.95675	0.93879	0.93473	0.94033	0.94593	0.93684	0.90971
8.03	0.0666	0.1391	0.2377	0.176	0.4009	0.113	0.0881	0.5073		8.03	0.02975	0.04426	0.05873	0.04604	0.21272	0.08024	0.04152	0.25318		8.03	0.03685	0.09484	0.17897	0.12996	0.18818	0.03276	0.04658	0.25412		23.03	0.06525	0.12165	0.197	0.13877	0.22206	0.04438	0.07558	0.26721		-1.97	0.96774	0.97134	0.94763	0.93144	0.93796	0.90257	0.94392	0.9162
8.045	0.0664	0.1386	0.2376	0.1746	0.3994	0.1131	0.0861	0.4979		8.045	0.02975	0.04428	0.05875	0.04604	0.21282	0.08025	0.04152	0.25326		8.045	0.03665	0.09432	0.17885	0.12856	0.18658	0.03285	0.04458	0.24464		23.045	0.06515	0.11812	0.19576	0.13867	0.22696	0.04478	0.07407	0.25983		-1.955	0.96633	0.94389	0.94177	0.93075	0.95745	0.90975	0.92597	0.89254
8.06	0.0667	0.139	0.2393	0.1763	0.3981	0.1134	0.0869	0.5025		8.06	0.02974	0.0443	0.05877	0.04604	0.21292	0.08026	0.04152	0.25334		8.06	0.03696	0.0947	0.18053	0.13026	0.18518	0.03314	0.04538	0.24916		23.06	0.06475	0.11889	0.19603	0.13807	0.21947	0.04198	0.07456	0.26385		-1.94	0.96073	0.94992	0.94302	0.92681	0.92764	0.85918	0.93186	0.90545
8.075	0.0671	0.1387	0.2373	0.175	0.3957	0.1139	0.087	0.5074		8.075	0.02973	0.04432	0.05879	0.04604	0.21303	0.08028	0.04153	0.25342		8.075	0.03737	0.09438	0.17851	0.12896	0.18267	0.03362	0.04547	0.25398		23.075	0.06645	0.11927	0.19549	0.13856	0.22887	0.04548	0.07456	0.26418		-1.925	0.98448	0.95284	0.94048	0.93005	0.96504	0.9223	0.93178	0.90648
8.09	0.0661	0.1406	0.2385	0.1766	0.3971	0.1155	0.0859	0.5074		8.09	0.02972	0.04435	0.05881	0.04604	0.21313	0.08029	0.04153	0.2535		8.09	0.03638	0.09625	0.17969	0.13056	0.18397	0.03521	0.04437	0.2539		23.09	0.06395	0.11984	0.19595	0.13636	0.22187	0.04337	0.07685	0.2682		-1.91	0.94954	0.95731	0.94268	0.91564	0.93721	0.88436	0.95914	0.91939
8.105	0.0658	0.1405	0.2388	0.175	0.3924	0.1114	0.0867	0.5062		8.105	0.02971	0.04437	0.05883	0.04604	0.21323	0.0803	0.04153	0.25359		8.105	0.03609	0.09613	0.17997	0.12896	0.17917	0.0311	0.04517	0.25261		23.105	0.06535	0.12092	0.19562	0.13795	0.22468	0.04517	0.07625	0.26442		-1.895	0.9691	0.96567	0.94108	0.92607	0.94836	0.91681	0.95191	0.90727
8.12	0.0652	0.1405	0.2406	0.1747	0.3991	0.1138	0.0858	0.5052		8.12	0.0297	0.04439	0.05885	0.04603	0.21333	0.08031	0.04154	0.25367		8.12	0.0355	0.09611	0.18175	0.12867	0.18577	0.03349	0.04426	0.25153		23.12	0.06414	0.11999	0.19528	0.13795	0.21768	0.04497	0.07664	0.26495		-1.88	0.95232	0.95847	0.93949	0.92604	0.92054	0.91316	0.95661	0.90895
8.135	0.0662	0.1415	0.2401	0.1755	0.3954	0.1094	0.0848	0.5073		8.135	0.02969	0.04441	0.05888	0.04603	0.21343	0.08032	0.04154	0.25375		8.135	0.03651	0.09709	0.18122	0.12947	0.18197	0.02908	0.04326	0.25355		23.135	0.06544	0.11967	0.19625	0.13774	0.22268	0.04737	0.07423	0.26707		-1.865	0.97048	0.95593	0.94406	0.92471	0.94044	0.95643	0.92792	0.91576
8.15	0.0667	0.1405	0.2402	0.1757	0.396	0.1128	0.0864	0.5128		8.15	0.02969	0.04444	0.0589	0.04603	0.21354	0.08033	0.04155	0.25383		8.15	0.03701	0.09606	0.1813	0.12967	0.18246	0.03247	0.04485	0.25897		23.15	0.06484	0.11994	0.19571	0.13794	0.21639	0.04497	0.07643	0.26829		-1.85	0.96208	0.95807	0.94152	0.92599	0.9154	0.91308	0.95408	0.91969
8.165	0.067	0.1403	0.2382	0.1754	0.395	0.1129	0.0873	0.5005		8.165	0.02968	0.04446	0.05892	0.04603	0.21364	0.08035	0.04155	0.25391		8.165	0.03732	0.09584	0.17928	0.12937	0.18136	0.03255	0.04575	0.24659		23.165	0.06554	0.12072	0.19657	0.13674	0.22249	0.04706	0.07472	0.26282		-1.835	0.97186	0.9641	0.94561	0.91812	0.93967	0.95093	0.93374	0.90212
8.18	0.0666	0.1405	0.2408	0.1765	0.399	0.1156	0.0876	0.5137		8.18	0.02967	0.04448	0.05894	0.04603	0.21374	0.08036	0.04155	0.254		8.18	0.03693	0.09602	0.18186	0.13047	0.18526	0.03524	0.04605	0.2597		23.18	0.06494	0.11919	0.19504	0.13933	0.22329	0.04666	0.07502	0.27064		-1.82	0.96347	0.95222	0.93833	0.93508	0.94287	0.94368	0.93724	0.92721
8.195	0.067	0.1414	0.2398	0.1766	0.3989	0.1147	0.0869	0.5043		8.195	0.02966	0.0445	0.05896	0.04602	0.21384	0.08037	0.04156	0.25408		8.195	0.03734	0.0969	0.18084	0.13058	0.18506	0.03433	0.04534	0.25022		23.195	0.06474	0.12036	0.1952	0.13793	0.2195	0.04496	0.07531	0.26506		-1.805	0.96066	0.96136	0.93911	0.9259	0.92777	0.91296	0.94074	0.90933
8.21	0.0669	0.1408	0.241	0.1753	0.3939	0.1128	0.0882	0.5007		8.21	0.02965	0.04453	0.05898	0.04602	0.21395	0.08038	0.04156	0.25416		8.21	0.03725	0.09627	0.18202	0.12928	0.17995	0.03242	0.04664	0.24654		23.21	0.06474	0.12024	0.19577	0.13732	0.2199	0.04526	0.0754	0.25819		-1.79	0.96065	0.96039	0.94178	0.92195	0.92937	0.91833	0.94186	0.88727
8.225	0.0656	0.1421	0.2418	0.1747	0.3963	0.1151	0.0866	0.5081		8.225	0.02965	0.04455	0.059	0.04602	0.21405	0.08039	0.04156	0.25424		8.225	0.03595	0.09755	0.1828	0.12868	0.18225	0.03471	0.04504	0.25386		23.225	0.06594	0.12041	0.19493	0.13822	0.2183	0.04545	0.0749	0.26021		-1.775	0.97742	0.96175	0.93782	0.92781	0.92302	0.9219	0.93583	0.89376
8.24	0.0664	0.1408	0.2405	0.1785	0.3934	0.1101	0.0874	0.5101		8.24	0.02964	0.04457	0.05903	0.04602	0.21415	0.0804	0.04157	0.25432		8.24	0.03676	0.09623	0.18147	0.13248	0.17925	0.0297	0.04583	0.25578		23.24	0.06464	0.12009	0.19639	0.13751	0.22691	0.04605	0.07479	0.27093		-1.76	0.95924	0.95921	0.94475	0.9232	0.95724	0.93269	0.93457	0.92815
8.255	0.0675	0.141	0.2389	0.1778	0.3956	0.1099	0.0878	0.5131		8.255	0.02963	0.04459	0.05905	0.04602	0.21425	0.08041	0.04157	0.25441		8.255	0.03787	0.09641	0.17985	0.13178	0.18135	0.02949	0.04623	0.25869		23.255	0.06424	0.12136	0.19586	0.13761	0.23331	0.04515	0.07579	0.26586		-1.745	0.95364	0.96913	0.94221	0.92383	0.9827	0.91641	0.94642	0.91187
8.27	0.068	0.1421	0.2406	0.1769	0.3981	0.1128	0.0896	0.5052		8.27	0.02962	0.04462	0.05907	0.04602	0.21436	0.08043	0.04157	0.25449		8.27	0.03838	0.09748	0.18153	0.13088	0.18374	0.03237	0.04803	0.25071		23.27	0.06464	0.12054	0.19572	0.13861	0.22722	0.04375	0.07608	0.26728		-1.73	0.95922	0.96271	0.94157	0.93034	0.95846	0.89111	0.94992	0.91644
8.285	0.0677	0.1393	0.2441	0.1775	0.4022	0.1132	0.0869	0.5073		8.285	0.02961	0.04464	0.05909	0.04601	0.21446	0.08044	0.04158	0.25457		8.285	0.03809	0.09466	0.18501	0.13149	0.18774	0.03276	0.04532	0.25273		23.285	0.06324	0.12031	0.19498	0.1373	0.22552	0.04355	0.07637	0.268		-1.715	0.93965	0.96095	0.93808	0.92181	0.95171	0.88746	0.95343	0.91876
8.3	0.0675	0.1411	0.2414	0.1779	0.4	0.113	0.088	0.5107		8.3	0.0296	0.04466	0.05911	0.04601	0.21456	0.08045	0.04158	0.25465		8.3	0.0379	0.09644	0.18229	0.13189	0.18544	0.03255	0.04642	0.25605		23.3	0.06464	0.12079	0.19515	0.1384	0.22092	0.04534	0.07577	0.26733		-1.7	0.9592	0.96464	0.93885	0.92897	0.93343	0.9199	0.9462	0.91659
8.315	0.065	0.1402	0.2406	0.1789	0.3956	0.1123	0.087	0.5067		8.315	0.0296	0.04468	0.05913	0.04601	0.21466	0.08046	0.04158	0.25473		8.315	0.0354	0.09552	0.18147	0.13289	0.18094	0.03184	0.04542	0.25197		23.315	0.06454	0.12036	0.19521	0.13799	0.22943	0.04414	0.07476	0.26985		-1.685	0.9578	0.96133	0.93915	0.92633	0.96725	0.89821	0.9342	0.92468
8.33	0.0667	0.1396	0.2414	0.177	0.4003	0.1123	0.0877	0.5059		8.33	0.02959	0.04471	0.05916	0.04601	0.21476	0.08047	0.04159	0.25481		8.33	0.03711	0.09489	0.18224	0.13099	0.18554	0.03183	0.04611	0.25109		23.33	0.06434	0.11903	0.19628	0.13869	0.22273	0.04484	0.07445	0.27537		-1.67	0.95499	0.95101	0.9442	0.93088	0.94062	0.9108	0.93055	0.9424
8.345	0.0671	0.1419	0.2418	0.1786	0.3999	0.1126	0.0873	0.5018		8.345	0.02958	0.04473	0.05918	0.04601	0.21487	0.08048	0.04159	0.2549		8.345	0.03752	0.09717	0.18262	0.13259	0.18503	0.03212	0.04571	0.2469		23.345	0.06504	0.12031	0.19714	0.13748	0.22403	0.04514	0.07405	0.2719		-1.655	0.96477	0.96093	0.94829	0.92301	0.9458	0.91618	0.92571	0.93125
8.36	0.0693	0.1416	0.243	0.1768	0.4044	0.1124	0.0867	0.5083		8.36	0.02957	0.04475	0.0592	0.04601	0.21497	0.08049	0.0416	0.25498		8.36	0.03973	0.09685	0.1838	0.13079	0.18943	0.03191	0.0451	0.25332		23.36	0.06423	0.11988	0.1951	0.13748	0.22584	0.04474	0.07384	0.27152		-1.64	0.95358	0.95762	0.93864	0.92298	0.95298	0.90892	0.92325	0.93004
8.375	0.0677	0.1415	0.2424	0.1787	0.3955	0.1132	0.0866	0.5098		8.375	0.02956	0.04477	0.05922	0.046	0.21507	0.08051	0.0416	0.25506		8.375	0.03814	0.09673	0.18318	0.1327	0.18043	0.03269	0.045	0.25474		23.375	0.06373	0.12006	0.19477	0.13778	0.22164	0.04573	0.07524	0.27214		-1.625	0.94658	0.95898	0.93704	0.92491	0.93629	0.92693	0.93987	0.93204
8.39	0.0683	0.1402	0.244	0.1781	0.4023	0.1125	0.0876	0.514		8.39	0.02956	0.0448	0.05924	0.046	0.21517	0.08052	0.0416	0.25514		8.39	0.03874	0.0954	0.18476	0.1321	0.18713	0.03198	0.046	0.25886		23.39	0.06353	0.11863	0.19613	0.13697	0.22844	0.04713	0.07613	0.27667		-1.61	0.94378	0.94788	0.94351	0.91966	0.96334	0.95216	0.95053	0.94654
8.405	0.069	0.142	0.2431	0.1774	0.4027	0.1116	0.0874	0.5066		8.405	0.02955	0.04482	0.05926	0.046	0.21528	0.08053	0.04161	0.25522		8.405	0.03945	0.09718	0.18384	0.1314	0.18742	0.03107	0.04579	0.25138		23.405	0.06473	0.11861	0.19599	0.13707	0.22985	0.04463	0.07212	0.26999		-1.595	0.96054	0.94768	0.94286	0.92028	0.96893	0.90701	0.90277	0.92513
8.42	0.0681	0.142	0.2427	0.1777	0.4031	0.1141	0.0858	0.5079		8.42	0.02954	0.04484	0.05929	0.046	0.21538	0.08054	0.04161	0.25531		8.42	0.03856	0.09716	0.18341	0.1317	0.18772	0.03356	0.04419	0.25259		23.42	0.06463	0.12108	0.19486	0.13756	0.21825	0.04813	0.07482	0.27121		-1.58	0.95913	0.96694	0.93747	0.92352	0.92281	0.97013	0.93489	0.92906
8.435	0.0679	0.1417	0.2424	0.1768	0.3972	0.1121	0.087	0.5094		8.435	0.02953	0.04486	0.05931	0.046	0.21548	0.08055	0.04161	0.25539		8.435	0.03837	0.09684	0.18309	0.1308	0.18172	0.03155	0.04539	0.25401		23.435	0.06453	0.11856	0.19632	0.13866	0.22655	0.04623	0.07401	0.27544		-1.565	0.95772	0.94728	0.94441	0.93068	0.95583	0.9358	0.92527	0.9426
8.45	0.0683	0.1429	0.2433	0.1799	0.4001	0.1132	0.0869	0.5082		8.45	0.02952	0.04489	0.05933	0.046	0.21558	0.08056	0.04162	0.25547		8.45	0.03878	0.09801	0.18397	0.1339	0.18452	0.03264	0.04528	0.25273		23.45	0.06413	0.11933	0.19448	0.13685	0.22826	0.04682	0.07311	0.26746		-1.55	0.95212	0.95331	0.93571	0.91889	0.96261	0.9466	0.91447	0.91702
8.465	0.0682	0.1411	0.2447	0.1792	0.4016	0.1139	0.0888	0.5175		8.465	0.02951	0.04491	0.05935	0.046	0.21568	0.08057	0.04162	0.25555		8.465	0.03869	0.09619	0.18535	0.1332	0.18592	0.03333	0.04718	0.26195		23.465	0.06413	0.1196	0.19625	0.13775	0.22356	0.04572	0.0718	0.27498		-1.535	0.95211	0.95545	0.94407	0.92474	0.94393	0.92671	0.8989	0.94115
8.48	0.069	0.1431	0.2429	0.1779	0.4024	0.1142	0.0892	0.5096		8.48	0.02951	0.04493	0.05937	0.04599	0.21579	0.08058	0.04162	0.25563		8.48	0.03949	0.09817	0.18353	0.13191	0.18661	0.03362	0.04758	0.25397		23.48	0.06423	0.11918	0.19571	0.13625	0.22047	0.04552	0.07399	0.27331		-1.52	0.9535	0.95214	0.94152	0.91491	0.93162	0.92306	0.92506	0.93577
8.495	0.0676	0.1414	0.2444	0.1791	0.4014	0.112	0.0876	0.5069		8.495	0.0295	0.04495	0.0594	0.04599	0.21589	0.0806	0.04163	0.25572		8.495	0.0381	0.09645	0.185	0.13311	0.18551	0.0314	0.04597	0.25118		23.495	0.06443	0.11985	0.19498	0.13844	0.21917	0.04732	0.07429	0.27523		-1.505	0.95629	0.95739	0.93803	0.92926	0.92646	0.95551	0.92856	0.94194
8.51	0.0677	0.1419	0.2451	0.1813	0.4077	0.114	0.0888	0.5084		8.51	0.02949	0.04498	0.05942	0.04599	0.21599	0.08061	0.04163	0.2558		8.51	0.03821	0.09692	0.18568	0.13531	0.19171	0.03339	0.04717	0.2526		23.51	0.06563	0.11913	0.19564	0.13664	0.22897	0.04561	0.07498	0.26895		-1.49	0.97304	0.95174	0.94118	0.91747	0.96545	0.92479	0.93683	0.92181
8.525	0.0672	0.1432	0.2438	0.1794	0.3991	0.1129	0.088	0.5043		8.525	0.02948	0.045	0.05944	0.04599	0.21609	0.08062	0.04164	0.25588		8.525	0.03772	0.0982	0.18436	0.13341	0.18301	0.03228	0.04636	0.24842		23.525	0.06433	0.1191	0.1966	0.13683	0.22168	0.04501	0.07668	0.26488		-1.475	0.95487	0.95154	0.94575	0.91875	0.93643	0.91393	0.95703	0.90874
8.54	0.0684	0.1422	0.2435	0.1791	0.4055	0.1127	0.0885	0.5127		8.54	0.02947	0.04502	0.05946	0.04599	0.2162	0.08063	0.04164	0.25596		8.54	0.03893	0.09718	0.18404	0.13311	0.1893	0.03207	0.04686	0.25674		23.54	0.06383	0.11878	0.19627	0.13683	0.21988	0.04531	0.07497	0.2697		-1.46	0.94787	0.94901	0.94415	0.91872	0.92929	0.91931	0.93669	0.92421
8.555	0.0685	0.1444	0.2439	0.1788	0.4097	0.1102	0.0889	0.513		8.555	0.02947	0.04505	0.05948	0.04599	0.2163	0.08064	0.04164	0.25604		8.555	0.03903	0.09935	0.18442	0.13281	0.1934	0.02956	0.04726	0.25696		23.555	0.06573	0.12015	0.19493	0.13892	0.21668	0.04531	0.07576	0.26802		-1.445	0.97441	0.9597	0.93782	0.93242	0.91658	0.91927	0.94615	0.91883
8.57	0.0684	0.1417	0.2443	0.1795	0.409	0.1118	0.0896	0.5043		8.57	0.02946	0.04507	0.0595	0.04598	0.2164	0.08065	0.04165	0.25612		8.57	0.03894	0.09663	0.1848	0.13352	0.1926	0.03115	0.04795	0.24818		23.57	0.06442	0.11863	0.19519	0.13692	0.22989	0.04581	0.07576	0.26215		-1.43	0.95623	0.94783	0.93907	0.91932	0.96909	0.92826	0.94608	0.89998
8.585	0.067	0.143	0.2433	0.1804	0.4048	0.1134	0.0895	0.5103		8.585	0.02945	0.04509	0.05953	0.04598	0.2165	0.08066	0.04165	0.25621		8.585	0.03755	0.09791	0.18377	0.13442	0.1883	0.03274	0.04785	0.25409		23.585	0.06432	0.1193	0.19436	0.13892	0.22609	0.0458	0.07385	0.27067		-1.415	0.95483	0.95308	0.9351	0.93236	0.95399	0.92822	0.92335	0.92732
8.6	0.0681	0.1442	0.2438	0.179	0.4032	0.1132	0.0905	0.5176		8.6	0.02944	0.04511	0.05955	0.04598	0.2166	0.08067	0.04165	0.25629		8.6	0.03866	0.09909	0.18425	0.13302	0.1866	0.03253	0.04885	0.26131		23.6	0.06532	0.12097	0.19352	0.13761	0.2249	0.0442	0.07354	0.2653		-1.4	0.96879	0.96611	0.93114	0.92383	0.94923	0.89931	0.9197	0.91008
8.615	0.0685	0.1433	0.2443	0.1801	0.4038	0.1141	0.0912	0.5217		8.615	0.02943	0.04514	0.05957	0.04598	0.21671	0.08069	0.04166	0.25637		8.615	0.03907	0.09816	0.18473	0.13412	0.18709	0.03341	0.04954	0.26533		23.615	0.06462	0.11945	0.19528	0.13771	0.2285	0.0437	0.07374	0.26792		-1.385	0.959	0.95424	0.9395	0.92446	0.96356	0.89025	0.92202	0.91849
8.63	0.0682	0.1435	0.2441	0.1804	0.4026	0.1147	0.0904	0.5224		8.63	0.02943	0.04516	0.05959	0.04598	0.21681	0.0807	0.04166	0.25645		8.63	0.03877	0.09834	0.18451	0.13442	0.18579	0.034	0.04874	0.26595		23.63	0.06342	0.11762	0.19595	0.1364	0.2283	0.0441	0.07553	0.26284		-1.37	0.94222	0.94003	0.94264	0.91594	0.96278	0.89744	0.9434	0.90221
8.645	0.0698	0.1439	0.2451	0.1793	0.4034	0.1136	0.0905	0.5133		8.645	0.02942	0.04518	0.05961	0.04598	0.21691	0.08071	0.04166	0.25653		8.645	0.04038	0.09872	0.18549	0.13332	0.18649	0.03289	0.04884	0.25677		23.645	0.06332	0.119	0.19551	0.1351	0.22281	0.0458	0.07353	0.25957		-1.355	0.94081	0.95073	0.94057	0.90741	0.94093	0.92808	0.91948	0.8917
8.66	0.0686	0.1437	0.2446	0.1789	0.4052	0.1143	0.0893	0.5216		8.66	0.02941	0.0452	0.05964	0.04598	0.21701	0.08072	0.04167	0.25662		8.66	0.03919	0.0985	0.18496	0.13292	0.18819	0.03358	0.04763	0.26498		23.66	0.06372	0.11897	0.19287	0.13739	0.22631	0.04659	0.07382	0.26619		-1.34	0.94639	0.95053	0.92808	0.92241	0.95486	0.94248	0.92299	0.91294
8.675	0.0661	0.1439	0.2426	0.1801	0.4069	0.1151	0.09	0.5206		8.675	0.0294	0.04523	0.05966	0.04597	0.21712	0.08073	0.04167	0.2567		8.675	0.0367	0.09867	0.18294	0.13413	0.18978	0.03437	0.04833	0.2639		23.675	0.06432	0.12005	0.19574	0.13629	0.22281	0.04619	0.07331	0.26201		-1.325	0.95476	0.95889	0.94165	0.9152	0.94096	0.93523	0.91695	0.89955
8.69	0.0674	0.1449	0.244	0.1797	0.405	0.1148	0.0894	0.5148		8.69	0.02939	0.04525	0.05968	0.04597	0.21722	0.08074	0.04168	0.25678		8.69	0.03801	0.09965	0.18432	0.13373	0.18778	0.03406	0.04772	0.25802		23.69	0.06492	0.11982	0.1956	0.13668	0.22562	0.04539	0.07141	0.26704		-1.31	0.96313	0.95713	0.941	0.91778	0.95211	0.92075	0.89423	0.91566
8.705	0.0691	0.1455	0.2447	0.1814	0.4092	0.1156	0.0898	0.5206		8.705	0.02939	0.04527	0.0597	0.04597	0.21732	0.08075	0.04168	0.25686		8.705	0.03971	0.10023	0.185	0.13543	0.19188	0.03485	0.04812	0.26374		23.705	0.06512	0.1191	0.19526	0.13588	0.22342	0.04449	0.075	0.26776		-1.295	0.96592	0.95149	0.93941	0.91252	0.94337	0.90448	0.93708	0.91798
8.72	0.068	0.1469	0.2449	0.1804	0.3986	0.115	0.0905	0.5173		8.72	0.02938	0.0453	0.05973	0.04597	0.21742	0.08076	0.04168	0.25694		8.72	0.03862	0.1016	0.18517	0.13443	0.18118	0.03424	0.04882	0.26036		23.72	0.06552	0.11897	0.19373	0.13588	0.21873	0.04419	0.0731	0.26348		-1.28	0.97149	0.95051	0.93212	0.9125	0.9247	0.89903	0.91435	0.90427
8.735	0.069	0.1446	0.2458	0.18	0.4038	0.1146	0.0904	0.5122		8.735	0.02937	0.04532	0.05975	0.04597	0.21752	0.08077	0.04169	0.25702		8.735	0.03963	0.09928	0.18605	0.13403	0.18628	0.03383	0.04871	0.25518		23.735	0.06492	0.12064	0.19529	0.13487	0.21973	0.04459	0.07379	0.27071		-1.265	0.9631	0.96354	0.93953	0.90593	0.92869	0.90621	0.92262	0.92743
8.75	0.0694	0.1464	0.2469	0.1802	0.4014	0.1132	0.0922	0.517		8.75	0.02936	0.04534	0.05977	0.04597	0.21763	0.08079	0.04169	0.25711		8.75	0.04004	0.10106	0.18713	0.13423	0.18377	0.03241	0.05051	0.25989		23.75	0.06512	0.11832	0.19406	0.13757	0.22553	0.04648	0.07398	0.26543		-1.25	0.96588	0.94544	0.93367	0.92355	0.95177	0.94047	0.92493	0.91051
8.765	0.0683	0.1457	0.2451	0.179	0.4061	0.1135	0.0902	0.5198		8.765	0.02936	0.04536	0.05979	0.04597	0.21773	0.0808	0.04169	0.25719		8.765	0.03894	0.10034	0.18531	0.13303	0.18837	0.0327	0.04851	0.26261		23.765	0.06591	0.11879	0.19472	0.13596	0.22764	0.04628	0.07398	0.26365		-1.235	0.97705	0.94913	0.93682	0.91306	0.96014	0.93682	0.92486	0.90481
8.78	0.0682	0.1443	0.245	0.1788	0.4065	0.1137	0.0891	0.5238		8.78	0.02935	0.04539	0.05981	0.04596	0.21783	0.08081	0.0417	0.25727		8.78	0.03885	0.09891	0.18519	0.13284	0.18867	0.03289	0.0474	0.26653		23.78	0.06471	0.11947	0.19368	0.13756	0.22514	0.04508	0.07387	0.26258		-1.22	0.96027	0.95438	0.93191	0.92349	0.95021	0.91513	0.9236	0.90136
8.795	0.0684	0.1461	0.2464	0.1805	0.4067	0.1139	0.0893	0.5171		8.795	0.02934	0.04541	0.05984	0.04596	0.21793	0.08082	0.0417	0.25735		8.795	0.03906	0.10069	0.18656	0.13454	0.18877	0.03308	0.0476	0.25975		23.795	0.06471	0.11994	0.19435	0.13595	0.22354	0.04838	0.07476	0.2685		-1.205	0.96026	0.95808	0.93505	0.91301	0.94386	0.97465	0.93425	0.92036
8.81	0.0711	0.1463	0.2473	0.1796	0.4065	0.1161	0.0901	0.5178		8.81	0.02933	0.04543	0.05986	0.04596	0.21804	0.08083	0.04171	0.25743		8.81	0.04177	0.10087	0.18744	0.13364	0.18846	0.03527	0.04839	0.26037		23.81	0.06411	0.12072	0.19501	0.13715	0.21805	0.04748	0.07416	0.25783		-1.19	0.95186	0.9641	0.93819	0.92082	0.92201	0.95838	0.92703	0.88612
8.825	0.0683	0.1465	0.2479	0.1812	0.4084	0.1146	0.0905	0.523		8.825	0.02932	0.04545	0.05988	0.04596	0.21814	0.08084	0.04171	0.25751		8.825	0.03898	0.10105	0.18802	0.13524	0.19026	0.03376	0.04879	0.26549		23.825	0.06271	0.11999	0.19407	0.13604	0.22515	0.04297	0.07415	0.26495		-1.175	0.93228	0.95846	0.93375	0.9136	0.95025	0.87714	0.92695	0.90896
8.84	0.0689	0.1471	0.2476	0.1802	0.406	0.1142	0.0899	0.5144		8.84	0.02932	0.04548	0.0599	0.04596	0.21824	0.08085	0.04171	0.2576		8.84	0.03958	0.10162	0.1877	0.13424	0.18776	0.03335	0.04819	0.2568		23.84	0.06221	0.11957	0.19494	0.13654	0.22396	0.04587	0.07415	0.26377		-1.16	0.92528	0.95514	0.93785	0.91684	0.9455	0.92944	0.92688	0.90519
8.855	0.0683	0.1458	0.2478	0.1808	0.4052	0.1154	0.0894	0.5242		8.855	0.02931	0.0455	0.05993	0.04596	0.21834	0.08086	0.04172	0.25768		8.855	0.03899	0.1003	0.18787	0.13484	0.18686	0.03454	0.04768	0.26652		23.855	0.06481	0.12034	0.1928	0.13584	0.22056	0.04337	0.07434	0.2653		-1.145	0.9616	0.96117	0.92772	0.91224	0.93199	0.88429	0.92919	0.91008
8.87	0.0693	0.1473	0.247	0.1804	0.4055	0.1142	0.0899	0.5224		8.87	0.0293	0.04552	0.05995	0.04596	0.21844	0.08087	0.04172	0.25776		8.87	0.04	0.10178	0.18705	0.13444	0.18706	0.03333	0.04818	0.26464		23.87	0.06371	0.11801	0.19316	0.13723	0.22326	0.04547	0.07453	0.27052		-1.13	0.94622	0.94307	0.92944	0.92136	0.94275	0.92215	0.9315	0.92683
8.885	0.0706	0.1472	0.2459	0.1809	0.406	0.1165	0.0923	0.5222		8.885	0.02929	0.04555	0.05997	0.04595	0.21855	0.08088	0.04172	0.25784		8.885	0.04131	0.10165	0.18593	0.13495	0.18745	0.03562	0.05058	0.26436		23.885	0.06331	0.11839	0.19403	0.13663	0.22417	0.04327	0.07443	0.26914		-1.115	0.94062	0.94598	0.93353	0.91741	0.94634	0.88242	0.93024	0.92242
8.9	0.0696	0.1465	0.247	0.1791	0.4035	0.1173	0.0903	0.5114		8.9	0.02928	0.04557	0.05999	0.04595	0.21865	0.0809	0.04173	0.25792		8.9	0.04032	0.10093	0.18701	0.13315	0.18485	0.0364	0.04857	0.25348		23.9	0.06451	0.11866	0.19389	0.13592	0.22327	0.04516	0.07442	0.26827		-1.1	0.95737	0.94812	0.93289	0.9128	0.94278	0.91667	0.93016	0.91961
8.915	0.0692	0.1467	0.2479	0.1811	0.41	0.1159	0.0917	0.5136		8.915	0.02928	0.04559	0.06002	0.04595	0.21875	0.08091	0.04173	0.258		8.915	0.03992	0.10111	0.18788	0.13515	0.19125	0.03499	0.04997	0.2556		23.915	0.06521	0.11804	0.19415	0.13672	0.22718	0.04536	0.07492	0.26699		-1.085	0.96714	0.94325	0.93414	0.918	0.9583	0.92025	0.93605	0.91551
8.93	0.0691	0.1471	0.2473	0.182	0.4131	0.117	0.0912	0.5175		8.93	0.02927	0.04561	0.06004	0.04595	0.21885	0.08092	0.04174	0.25809		8.93	0.03983	0.10149	0.18726	0.13605	0.19425	0.03608	0.04946	0.25941		23.93	0.0649	0.11861	0.19242	0.13661	0.22498	0.04756	0.07511	0.26981		-1.07	0.96294	0.94772	0.9259	0.91732	0.94957	0.95992	0.93836	0.92457
8.945	0.0697	0.1482	0.2465	0.1813	0.414	0.1158	0.0931	0.5134		8.945	0.02926	0.04564	0.06006	0.04595	0.21895	0.08093	0.04174	0.25817		8.945	0.04044	0.10256	0.18644	0.13535	0.19505	0.03487	0.05136	0.25523		23.945	0.0641	0.11879	0.19318	0.13441	0.22828	0.04276	0.0747	0.26724		-1.055	0.95175	0.94908	0.92952	0.90291	0.96271	0.87326	0.93352	0.91631
8.96	0.0703	0.1476	0.2469	0.1812	0.4106	0.116	0.0923	0.5175		8.96	0.02925	0.04566	0.06008	0.04595	0.21906	0.08094	0.04174	0.25825		8.96	0.04105	0.10194	0.18682	0.13525	0.19154	0.03506	0.05056	0.25925		23.96	0.0631	0.11936	0.19074	0.13551	0.22589	0.04546	0.0755	0.26516		-1.04	0.93776	0.95355	0.91797	0.91007	0.95318	0.92195	0.94298	0.90965
8.975	0.0707	0.1478	0.2479	0.1819	0.4033	0.1173	0.0906	0.5101		8.975	0.02925	0.04568	0.06011	0.04595	0.21916	0.08095	0.04175	0.25833		8.975	0.04145	0.10212	0.18779	0.13595	0.18414	0.03635	0.04885	0.25177		23.975	0.0634	0.11884	0.19351	0.1369	0.23029	0.04616	0.07599	0.26789		-1.025	0.94194	0.94946	0.93107	0.91919	0.97069	0.93455	0.94887	0.91838
8.99	0.0692	0.1471	0.2473	0.1811	0.4137	0.1162	0.0906	0.5213		8.99	0.02924	0.0457	0.06013	0.04595	0.21926	0.08096	0.04175	0.25841		8.99	0.03996	0.1014	0.18717	0.13515	0.19444	0.03524	0.04885	0.26289		23.99	0.0641	0.11941	0.19277	0.1371	0.22629	0.04545	0.07538	0.26241		-1.01	0.95171	0.95393	0.92758	0.92047	0.9548	0.92189	0.94164	0.90082
9.005	0.0703	0.1478	0.2477	0.1811	0.4144	0.1171	0.0915	0.5177		9.005	0.02923	0.04573	0.06015	0.04594	0.21936	0.08097	0.04175	0.25849		9.005	0.04107	0.10207	0.18755	0.13516	0.19504	0.03613	0.04975	0.25921		24.005	0.0648	0.11798	0.19293	0.13749	0.2276	0.04525	0.07388	0.26763		-0.995	0.96147	0.94283	0.92835	0.92306	0.95998	0.91825	0.92369	0.91757
9.02	0.0704	0.1455	0.2481	0.1796	0.413	0.116	0.0916	0.5138		9.02	0.02922	0.04575	0.06017	0.04594	0.21946	0.08098	0.04176	0.25858		9.02	0.04118	0.09975	0.18793	0.13366	0.19354	0.03502	0.04984	0.25522		24.02	0.064	0.11906	0.1931	0.13629	0.2296	0.04635	0.07437	0.26556		-0.98	0.95028	0.9512	0.92913	0.91519	0.96795	0.93807	0.92957	0.91091
9.035	0.0694	0.1478	0.2468	0.1814	0.4116	0.1169	0.0915	0.5181		9.035	0.02922	0.04577	0.0602	0.04594	0.21957	0.08099	0.04176	0.25866		9.035	0.04018	0.10203	0.1866	0.13546	0.19203	0.03591	0.04974	0.25944		24.035	0.0629	0.11953	0.19296	0.13608	0.22441	0.04515	0.07507	0.26148		-0.965	0.9349	0.95489	0.92848	0.91385	0.94729	0.91638	0.93785	0.89784
9.05	0.0705	0.1481	0.2473	0.1807	0.411	0.1187	0.0888	0.5207		9.05	0.02921	0.0458	0.06022	0.04594	0.21967	0.081	0.04177	0.25874		9.05	0.04129	0.1023	0.18708	0.13476	0.19133	0.0377	0.04703	0.26196		24.05	0.0641	0.11941	0.19272	0.13508	0.22301	0.04435	0.07326	0.2665		-0.95	0.95165	0.95391	0.92736	0.90729	0.94174	0.90191	0.91631	0.91395
9.065	0.0697	0.1482	0.2468	0.1811	0.415	0.1184	0.0901	0.5234		9.065	0.0292	0.04582	0.06024	0.04594	0.21977	0.08102	0.04177	0.25882		9.065	0.0405	0.10238	0.18656	0.13516	0.19523	0.03738	0.04833	0.26458		24.065	0.0643	0.11948	0.19349	0.13547	0.22751	0.04415	0.07305	0.26353		-0.935	0.95443	0.95449	0.93097	0.90987	0.95965	0.89827	0.91385	0.90441
9.08	0.0702	0.1475	0.2472	0.1813	0.4143	0.1158	0.0908	0.5224		9.08	0.02919	0.04584	0.06026	0.04594	0.21987	0.08103	0.04177	0.2589		9.08	0.04101	0.10166	0.18694	0.13536	0.19443	0.03477	0.04903	0.2635		24.08	0.06369	0.11946	0.19225	0.13577	0.22452	0.04714	0.07515	0.26085		-0.92	0.94603	0.95429	0.92511	0.9118	0.94773	0.95238	0.93882	0.89582
9.095	0.0701	0.1468	0.2482	0.1809	0.411	0.1176	0.0917	0.5202		9.095	0.02918	0.04586	0.06029	0.04594	0.21998	0.08104	0.04178	0.25898		9.095	0.04092	0.10094	0.18791	0.13496	0.19102	0.03656	0.04992	0.26122		24.095	0.06599	0.11923	0.19341	0.13586	0.22932	0.04654	0.07424	0.26327		-0.905	0.97816	0.95254	0.93063	0.91243	0.96684	0.94152	0.92801	0.9036
9.11	0.0689	0.1491	0.2481	0.181	0.4138	0.1178	0.0924	0.5245		9.11	0.02918	0.04589	0.06031	0.04594	0.22008	0.08105	0.04178	0.25907		9.11	0.03972	0.10321	0.18779	0.13506	0.19372	0.03675	0.05062	0.26543		24.11	0.06509	0.118	0.19358	0.13586	0.22143	0.04484	0.07454	0.2593		-0.89	0.96557	0.943	0.9314	0.9124	0.93544	0.91081	0.93152	0.89084
9.125	0.0712	0.1475	0.2484	0.1814	0.4134	0.117	0.0922	0.5231		9.125	0.02917	0.04591	0.06033	0.04593	0.22018	0.08106	0.04178	0.25915		9.125	0.04203	0.10159	0.18807	0.13547	0.19322	0.03594	0.05042	0.26395		24.125	0.06339	0.11838	0.19404	0.13576	0.22283	0.04604	0.07483	0.27052		-0.875	0.9418	0.94591	0.93359	0.91171	0.94102	0.93243	0.93502	0.92684
9.14	0.0701	0.1494	0.2496	0.1814	0.4131	0.1177	0.0912	0.5223		9.14	0.02916	0.04593	0.06035	0.04593	0.22028	0.08107	0.04179	0.25923		9.14	0.04094	0.10347	0.18925	0.13547	0.19282	0.03663	0.04941	0.26307		24.14	0.06459	0.11835	0.1947	0.13575	0.22033	0.04414	0.07292	0.25905		-0.86	0.95856	0.94571	0.93674	0.91168	0.9311	0.89811	0.91229	0.89003
9.155	0.071	0.1478	0.2478	0.1815	0.4121	0.1164	0.0941	0.5207		9.155	0.02915	0.04596	0.06038	0.04593	0.22038	0.08108	0.04179	0.25931		9.155	0.04185	0.10184	0.18742	0.13557	0.19172	0.03532	0.05231	0.26139		24.155	0.06339	0.11913	0.19376	0.13545	0.23044	0.04573	0.07382	0.26137		-0.845	0.94177	0.95174	0.9323	0.90969	0.97128	0.92696	0.92295	0.89748
9.17	0.0693	0.1479	0.2488	0.1814	0.415	0.1178	0.094	0.5231		9.17	0.02915	0.04598	0.0604	0.04593	0.22049	0.08109	0.0418	0.25939		9.17	0.04015	0.10192	0.1884	0.13547	0.19451	0.03671	0.0522	0.26371		24.17	0.06499	0.1181	0.19373	0.13454	0.22834	0.04583	0.07511	0.26959		-0.83	0.96412	0.94376	0.93212	0.90378	0.96294	0.92873	0.93838	0.92386
9.185	0.0715	0.1496	0.2482	0.1813	0.4098	0.1177	0.0907	0.5229		9.185	0.02914	0.046	0.06042	0.04593	0.22059	0.0811	0.0418	0.25947		9.185	0.04236	0.1036	0.18778	0.13537	0.18921	0.0366	0.0489	0.26343		24.185	0.06519	0.11868	0.19329	0.13574	0.22565	0.04583	0.0743	0.26842		-0.815	0.9669	0.94823	0.93005	0.9116	0.95222	0.9287	0.92876	0.92009
9.2	0.0704	0.1493	0.2486	0.1811	0.4074	0.117	0.0913	0.5249		9.2	0.02913	0.04602	0.06044	0.04593	0.22069	0.08111	0.0418	0.25956		9.2	0.04127	0.10328	0.18816	0.13517	0.18671	0.03589	0.0495	0.26534		24.2	0.06429	0.11805	0.19255	0.13623	0.22915	0.04653	0.0753	0.26524		-0.8	0.95431	0.94336	0.92656	0.91483	0.96615	0.9413	0.94061	0.9099
9.215	0.0704	0.1493	0.2479	0.1806	0.4091	0.1182	0.0908	0.5258		9.215	0.02912	0.04605	0.06047	0.04593	0.22079	0.08112	0.04181	0.25964		9.215	0.04128	0.10325	0.18743	0.13467	0.18831	0.03708	0.04899	0.26616		24.215	0.06499	0.11883	0.19282	0.13673	0.22875	0.04593	0.07459	0.26496		-0.785	0.96407	0.94939	0.92781	0.91807	0.96458	0.93045	0.93219	0.90901
9.23	0.0711	0.1484	0.2482	0.1815	0.411	0.1177	0.0903	0.5247		9.23	0.02912	0.04607	0.06049	0.04593	0.22089	0.08113	0.04181	0.25972		9.23	0.04198	0.10233	0.18771	0.13557	0.19011	0.03657	0.04849	0.26498		24.23	0.06478	0.1187	0.19288	0.13572	0.23076	0.04573	0.07539	0.26719		-0.77	0.96126	0.94841	0.92811	0.91151	0.97255	0.92681	0.94166	0.91615
9.245	0.0714	0.1474	0.2496	0.1829	0.4156	0.1169	0.0924	0.522		9.245	0.02911	0.04609	0.06051	0.04592	0.221	0.08114	0.04181	0.2598		9.245	0.04229	0.10131	0.18909	0.13698	0.1946	0.03576	0.05059	0.2622		24.245	0.06428	0.11727	0.19324	0.13602	0.22826	0.04822	0.07688	0.26791		-0.755	0.95426	0.93731	0.92983	0.91344	0.96262	0.97189	0.95947	0.91847
9.26	0.0693	0.1474	0.2503	0.1815	0.4101	0.1181	0.094	0.5234		9.26	0.0291	0.04612	0.06054	0.04592	0.2211	0.08116	0.04182	0.25988		9.26	0.0402	0.10128	0.18976	0.13558	0.189	0.03694	0.05218	0.26352		24.26	0.06418	0.11885	0.19281	0.13632	0.22467	0.04642	0.07507	0.26634		-0.74	0.95285	0.94957	0.92776	0.91537	0.94832	0.93938	0.93793	0.91341
9.275	0.0717	0.1493	0.2479	0.1823	0.4152	0.1195	0.0928	0.5213		9.275	0.02909	0.04614	0.06056	0.04592	0.2212	0.08117	0.04182	0.25996		9.275	0.04261	0.10316	0.18734	0.13638	0.194	0.03833	0.05098	0.26134		24.275	0.06468	0.11912	0.19307	0.13591	0.22587	0.04612	0.07397	0.25676		-0.725	0.95982	0.9517	0.92901	0.91273	0.95311	0.93394	0.92474	0.8827
9.29	0.072	0.1504	0.2493	0.1823	0.4186	0.1168	0.0945	0.5294		9.29	0.02909	0.04616	0.06058	0.04592	0.2213	0.08118	0.04183	0.26004		9.29	0.04291	0.10424	0.18872	0.13638	0.1973	0.03562	0.05267	0.26936		24.29	0.06498	0.1188	0.19243	0.13601	0.22237	0.04382	0.07286	0.25538		-0.71	0.964	0.94917	0.92599	0.91335	0.93921	0.8924	0.91155	0.87829
9.305	0.072	0.1488	0.2491	0.1821	0.4151	0.1188	0.0946	0.5225		9.305	0.02908	0.04618	0.0606	0.04592	0.2214	0.08119	0.04183	0.26013		9.305	0.04292	0.10262	0.1885	0.13618	0.1937	0.03761	0.05277	0.26237		24.305	0.06468	0.11737	0.1927	0.1365	0.22438	0.04812	0.07475	0.26601		-0.695	0.95979	0.93807	0.92723	0.91659	0.94718	0.96997	0.93413	0.91236
9.32	0.0681	0.1496	0.2489	0.1825	0.4221	0.113	0.0927	0.5249		9.32	0.02907	0.04621	0.06063	0.04592	0.22151	0.0812	0.04183	0.26021		9.32	0.03903	0.10339	0.18827	0.13658	0.20059	0.0318	0.05087	0.26469		24.32	0.06398	0.11925	0.19256	0.1364	0.22048	0.04642	0.07375	0.26733		-0.68	0.94999	0.95266	0.92659	0.91591	0.93169	0.93926	0.92214	0.9166
9.335	0.0715	0.1485	0.2475	0.1833	0.4131	0.1186	0.0956	0.5246		9.335	0.02906	0.04623	0.06065	0.04592	0.22161	0.08121	0.04184	0.26029		9.335	0.04244	0.10227	0.18685	0.13738	0.19149	0.03739	0.05376	0.26431		24.335	0.06508	0.11842	0.19392	0.13589	0.22249	0.04611	0.07424	0.26755		-0.665	0.96535	0.94624	0.93305	0.91261	0.93966	0.93382	0.92802	0.91732
9.35	0.0704	0.1511	0.2487	0.1832	0.4219	0.1164	0.0928	0.53		9.35	0.02906	0.04625	0.06067	0.04592	0.22171	0.08122	0.04184	0.26037		9.35	0.04134	0.10485	0.18803	0.13728	0.20019	0.03518	0.05096	0.26963		24.35	0.06498	0.1178	0.19359	0.13649	0.22489	0.04521	0.07234	0.26408		-0.65	0.96394	0.94137	0.93145	0.9165	0.94922	0.91755	0.9053	0.90617
9.365	0.0703	0.15	0.2483	0.1828	0.4183	0.1162	0.0924	0.5246		9.365	0.02905	0.04628	0.0607	0.04592	0.22181	0.08123	0.04184	0.26045		9.365	0.04125	0.10372	0.1876	0.13688	0.19649	0.03497	0.05056	0.26415		24.365	0.06467	0.11827	0.19285	0.13668	0.2239	0.04391	0.07463	0.2654		-0.635	0.95973	0.94506	0.92796	0.91778	0.94526	0.89406	0.93264	0.91042
9.38	0.0723	0.1502	0.2502	0.1812	0.4124	0.1186	0.09	0.5284		9.38	0.02904	0.0463	0.06072	0.04591	0.22191	0.08124	0.04185	0.26053		9.38	0.04326	0.1039	0.18948	0.13529	0.19049	0.03736	0.04815	0.26787		24.38	0.06597	0.11794	0.19231	0.13598	0.2208	0.04671	0.07332	0.26503		-0.62	0.97788	0.94253	0.92541	0.91317	0.93295	0.94456	0.91707	0.90921
9.395	0.0714	0.1491	0.2511	0.1831	0.4256	0.1167	0.0923	0.5312		9.395	0.02903	0.04632	0.06074	0.04591	0.22202	0.08125	0.04185	0.26062		9.395	0.04237	0.10278	0.19036	0.13719	0.20358	0.03545	0.05045	0.27058		24.395	0.06627	0.11862	0.19308	0.13777	0.2208	0.04351	0.07332	0.26625		-0.605	0.98206	0.94778	0.92903	0.92491	0.93296	0.88678	0.917	0.91314
9.41	0.0716	0.1503	0.2512	0.1837	0.4149	0.1193	0.0921	0.5228		9.41	0.02903	0.04635	0.06077	0.04591	0.22212	0.08126	0.04186	0.2607		9.41	0.04257	0.10395	0.19043	0.13779	0.19278	0.03804	0.05024	0.2621		24.41	0.06337	0.11799	0.19394	0.13607	0.22131	0.04541	0.07481	0.26577		-0.59	0.94152	0.94291	0.93312	0.91377	0.93497	0.92104	0.93481	0.91161
9.425	0.0706	0.1507	0.2513	0.1828	0.4126	0.1171	0.0916	0.5264		9.425	0.02902	0.04637	0.06079	0.04591	0.22222	0.08127	0.04186	0.26078		9.425	0.04158	0.10433	0.19051	0.13689	0.19038	0.03583	0.04974	0.26562		24.425	0.06577	0.11997	0.1923	0.13537	0.22121	0.04541	0.07381	0.2701		-0.575	0.97504	0.95827	0.92536	0.90916	0.93459	0.92101	0.92281	0.92548
9.44	0.0711	0.1502	0.2508	0.1825	0.4081	0.1177	0.092	0.5227		9.44	0.02901	0.04639	0.06081	0.04591	0.22232	0.08128	0.04186	0.26086		9.44	0.04209	0.10381	0.18999	0.13659	0.18578	0.03642	0.05014	0.26184		24.44	0.06557	0.11824	0.19636	0.13666	0.22842	0.0446	0.075	0.26692		-0.56	0.97223	0.94484	0.94462	0.91763	0.96323	0.90655	0.93704	0.91529
9.455	0.072	0.1507	0.2506	0.1829	0.4143	0.1165	0.0916	0.5246		9.455	0.029	0.04641	0.06083	0.04591	0.22242	0.08129	0.04187	0.26094		9.455	0.043	0.10429	0.18977	0.13699	0.19188	0.03521	0.04973	0.26366		24.455	0.06537	0.11892	0.19213	0.13756	0.23092	0.0474	0.07579	0.27175		-0.545	0.96942	0.95009	0.92454	0.92348	0.97319	0.95705	0.94651	0.93076
9.47	0.0715	0.1497	0.2498	0.1819	0.4171	0.1197	0.0926	0.5172		9.47	0.029	0.04644	0.06086	0.04591	0.22253	0.0813	0.04187	0.26102		9.47	0.0425	0.10326	0.18894	0.13599	0.19457	0.0384	0.05073	0.25618		24.47	0.06557	0.11889	0.19189	0.13425	0.22902	0.0475	0.07579	0.26337		-0.53	0.9722	0.94989	0.92341	0.90188	0.96565	0.95883	0.94643	0.9039
9.485	0.0719	0.1502	0.2514	0.1823	0.4173	0.1202	0.0926	0.5167		9.485	0.02899	0.04646	0.06088	0.04591	0.22263	0.08131	0.04188	0.2611		9.485	0.04291	0.10374	0.19052	0.13639	0.19467	0.03889	0.05072	0.2556		24.485	0.06557	0.11997	0.19335	0.13465	0.22443	0.0469	0.07398	0.26369		-0.515	0.97218	0.95826	0.93035	0.90447	0.94738	0.94797	0.9249	0.90494
9.5	0.0713	0.1503	0.2491	0.1825	0.4219	0.1162	0.0918	0.5261		9.5	0.02898	0.04648	0.0609	0.04591	0.22273	0.08133	0.04188	0.26119		9.5	0.04232	0.10382	0.1882	0.13659	0.19917	0.03487	0.04992	0.26491		24.5	0.06386	0.11854	0.19172	0.13584	0.22593	0.0468	0.07537	0.26352		-0.5	0.94841	0.94716	0.92259	0.91228	0.95336	0.94614	0.94152	0.90437
9.515	0.0725	0.1502	0.251	0.1818	0.4225	0.1165	0.0923	0.5227		9.515	0.02898	0.04651	0.06093	0.04591	0.22283	0.08134	0.04188	0.26127		9.515	0.04352	0.10369	0.19007	0.13589	0.19967	0.03516	0.05042	0.26143		24.515	0.06466	0.11901	0.19368	0.13484	0.22834	0.0468	0.07487	0.26254		-0.485	0.95957	0.95085	0.93189	0.90572	0.96292	0.94611	0.93548	0.90124
9.53	0.0728	0.151	0.2517	0.1821	0.417	0.1174	0.0942	0.5235		9.53	0.02897	0.04653	0.06095	0.0459	0.22293	0.08135	0.04189	0.26135		9.53	0.04383	0.10447	0.19075	0.1362	0.19407	0.03605	0.05231	0.26215		24.53	0.06326	0.11739	0.19404	0.13533	0.22824	0.04459	0.07546	0.26856		-0.47	0.93999	0.9382	0.93361	0.90895	0.96254	0.90638	0.94256	0.92056
9.545	0.0713	0.1513	0.2524	0.1832	0.4238	0.1176	0.0939	0.5247		9.545	0.02896	0.04655	0.06097	0.0459	0.22303	0.08136	0.04189	0.26143		9.545	0.04234	0.10475	0.19143	0.1373	0.20077	0.03624	0.05201	0.26327		24.545	0.06436	0.11786	0.19301	0.13413	0.22525	0.04669	0.07376	0.26119		-0.455	0.95534	0.94189	0.9287	0.90108	0.95062	0.94425	0.92222	0.8969
9.56	0.0728	0.1511	0.2517	0.1827	0.4149	0.1179	0.0934	0.5143		9.56	0.02895	0.04658	0.061	0.0459	0.22314	0.08137	0.04189	0.26151		9.56	0.04385	0.10452	0.1907	0.1368	0.19176	0.03653	0.05151	0.25279		24.56	0.06626	0.11894	0.19187	0.13592	0.22305	0.04639	0.07395	0.26351		-0.44	0.98188	0.95025	0.92331	0.91282	0.94189	0.93881	0.92453	0.90436
9.575	0.0721	0.1509	0.2498	0.1815	0.4247	0.1194	0.0929	0.5155		9.575	0.02895	0.0466	0.06102	0.0459	0.22324	0.08138	0.0419	0.26159		9.575	0.04315	0.1043	0.18878	0.1356	0.20146	0.03802	0.051	0.25391		24.575	0.06436	0.11831	0.19353	0.13522	0.22145	0.04659	0.07384	0.26694		-0.425	0.95531	0.94539	0.93119	0.90821	0.93555	0.9424	0.92326	0.91534
9.59	0.0723	0.1502	0.2528	0.1834	0.4272	0.1166	0.0939	0.524		9.59	0.02894	0.04662	0.06104	0.0459	0.22334	0.08139	0.0419	0.26167		9.59	0.04336	0.10358	0.19176	0.1375	0.20386	0.03521	0.052	0.26233		24.59	0.06376	0.11839	0.19399	0.13552	0.22316	0.04499	0.07304	0.25536		-0.41	0.94691	0.94596	0.93339	0.91014	0.94232	0.91349	0.91365	0.87821
9.605	0.0726	0.1504	0.2504	0.1831	0.4253	0.1196	0.0933	0.5288		9.605	0.02893	0.04664	0.06107	0.0459	0.22344	0.0814	0.04191	0.26176		9.605	0.04367	0.10376	0.18933	0.1372	0.20186	0.0382	0.05139	0.26704		24.605	0.06466	0.11756	0.19306	0.13531	0.22966	0.04779	0.07483	0.26918		-0.395	0.95947	0.93954	0.92894	0.9088	0.96819	0.964	0.93503	0.92255
9.62	0.0729	0.1515	0.2519	0.1836	0.4277	0.1178	0.0934	0.5307		9.62	0.02892	0.04667	0.06109	0.0459	0.22354	0.08141	0.04191	0.26184		9.62	0.04398	0.10483	0.19081	0.1377	0.20416	0.03639	0.05149	0.26886		24.62	0.06436	0.12003	0.19182	0.13531	0.22267	0.04629	0.07452	0.26151		-0.38	0.95526	0.9588	0.92308	0.90877	0.94037	0.9369	0.93138	0.89793
9.635	0.0715	0.1528	0.2533	0.1827	0.424	0.1208	0.0947	0.5237		9.635	0.02892	0.04669	0.06111	0.0459	0.22365	0.08142	0.04191	0.26192		9.635	0.04258	0.10611	0.19219	0.1368	0.20035	0.03938	0.05279	0.26178		24.635	0.06495	0.11871	0.19328	0.1361	0.23387	0.04668	0.07512	0.26273		-0.365	0.96363	0.94848	0.93001	0.91397	0.98492	0.94409	0.93846	0.90185
9.65	0.0726	0.1506	0.2532	0.1832	0.4271	0.1162	0.0946	0.5231		9.65	0.02891	0.04671	0.06114	0.0459	0.22375	0.08143	0.04192	0.262		9.65	0.04369	0.10389	0.19206	0.1373	0.20335	0.03477	0.05268	0.2611		24.65	0.06495	0.11918	0.19255	0.1355	0.22427	0.04728	0.07571	0.26986		-0.35	0.96361	0.95217	0.92652	0.91002	0.94677	0.9549	0.94554	0.9247
9.665	0.0723	0.1521	0.2528	0.1818	0.4258	0.1181	0.0937	0.5253		9.665	0.0289	0.04674	0.06116	0.0459	0.22385	0.08144	0.04192	0.26208		9.665	0.0434	0.10536	0.19164	0.1359	0.20195	0.03666	0.05178	0.26322		24.665	0.06505	0.11876	0.19311	0.13619	0.22768	0.04908	0.07491	0.25998		-0.335	0.96499	0.94886	0.92919	0.91457	0.9603	0.98735	0.93593	0.89303
9.68	0.0724	0.1511	0.2527	0.1827	0.4235	0.1209	0.0935	0.5239		9.68	0.0289	0.04676	0.06118	0.04589	0.22395	0.08145	0.04193	0.26216		9.68	0.0435	0.10434	0.19152	0.13681	0.19955	0.03945	0.05157	0.26174		24.68	0.06475	0.12033	0.19297	0.13589	0.22988	0.04728	0.0731	0.2613		-0.32	0.96078	0.96112	0.92854	0.91258	0.96907	0.95484	0.91439	0.89727
9.695	0.0724	0.1511	0.2517	0.1837	0.4261	0.1182	0.0941	0.5253		9.695	0.02889	0.04678	0.06121	0.04589	0.22405	0.08146	0.04193	0.26224		9.695	0.04351	0.10432	0.19049	0.13781	0.20205	0.03674	0.05217	0.26306		24.695	0.06565	0.11941	0.19373	0.13348	0.22699	0.04718	0.07389	0.26073		-0.305	0.97334	0.95391	0.93216	0.89686	0.95755	0.95301	0.92386	0.89542
9.71	0.0723	0.152	0.2524	0.183	0.4222	0.1182	0.0959	0.5227		9.71	0.02888	0.04681	0.06123	0.04589	0.22416	0.08147	0.04193	0.26233		9.71	0.04342	0.10519	0.19117	0.13711	0.19804	0.03673	0.05397	0.26037		24.71	0.06295	0.11828	0.1928	0.13478	0.22609	0.04628	0.07479	0.25765		-0.29	0.93559	0.94515	0.92771	0.90533	0.95399	0.93675	0.93451	0.88556
9.725	0.0705	0.1529	0.2532	0.1824	0.4266	0.1174	0.0928	0.533		9.725	0.02887	0.04683	0.06125	0.04589	0.22426	0.08148	0.04194	0.26241		9.725	0.04163	0.10607	0.19195	0.13651	0.20234	0.03592	0.05086	0.27059		24.725	0.06435	0.11776	0.19176	0.13407	0.2176	0.04758	0.07588	0.26197		-0.275	0.95514	0.94106	0.9228	0.90072	0.92021	0.96018	0.94755	0.89943
9.74	0.0727	0.1509	0.2523	0.1834	0.4251	0.1182	0.0944	0.5253		9.74	0.02887	0.04685	0.06128	0.04589	0.22436	0.08149	0.04194	0.26249		9.74	0.04383	0.10405	0.19102	0.13751	0.20074	0.03671	0.05246	0.26281		24.74	0.06495	0.11863	0.19302	0.13537	0.2196	0.04477	0.07427	0.2682		-0.26	0.9635	0.94786	0.92878	0.90919	0.92818	0.90962	0.9284	0.91939
9.755	0.0722	0.1509	0.2535	0.1827	0.4265	0.1192	0.0954	0.5268		9.755	0.02886	0.04687	0.0613	0.04589	0.22446	0.0815	0.04195	0.26257		9.755	0.04334	0.10403	0.1922	0.13681	0.20204	0.0377	0.05345	0.26423		24.755	0.06364	0.1195	0.19219	0.13536	0.226	0.04567	0.07437	0.26462		-0.245	0.94532	0.95467	0.92482	0.90916	0.95365	0.92584	0.92952	0.90792
9.77	0.0708	0.1517	0.2526	0.183	0.4272	0.1201	0.0952	0.5306		9.77	0.02885	0.0469	0.06132	0.04589	0.22456	0.08151	0.04195	0.26265		9.77	0.04195	0.1048	0.19128	0.13711	0.20264	0.03859	0.05325	0.26795		24.77	0.06434	0.11918	0.19195	0.13486	0.22451	0.04547	0.07566	0.25935		-0.23	0.95508	0.95214	0.92369	0.90586	0.9477	0.92221	0.94494	0.891
9.785	0.0733	0.1519	0.2543	0.1832	0.4195	0.1178	0.0945	0.5236		9.785	0.02884	0.04692	0.06135	0.04589	0.22466	0.08152	0.04195	0.26273		9.785	0.04446	0.10498	0.19295	0.13731	0.19484	0.03628	0.05255	0.26087		24.785	0.06334	0.12035	0.19161	0.13666	0.22701	0.04517	0.07506	0.26007		-0.215	0.94109	0.96128	0.92209	0.91759	0.95766	0.91677	0.93772	0.89332
9.8	0.0724	0.1525	0.2549	0.1835	0.4335	0.1173	0.0951	0.5204		9.8	0.02884	0.04694	0.06137	0.04589	0.22477	0.08153	0.04196	0.26281		9.8	0.04356	0.10556	0.19353	0.13761	0.20873	0.03577	0.05314	0.25759		24.8	0.06474	0.11933	0.19327	0.13515	0.22872	0.04677	0.07355	0.26259		-0.2	0.96064	0.95329	0.92998	0.90776	0.96443	0.94562	0.91976	0.90141
9.815	0.0713	0.1521	0.2532	0.1844	0.4238	0.1201	0.0955	0.531		9.815	0.02883	0.04697	0.0614	0.04589	0.22487	0.08154	0.04196	0.2629		9.815	0.04247	0.10513	0.1918	0.13851	0.19893	0.03856	0.05354	0.2681		24.815	0.06524	0.1181	0.19274	0.13525	0.22662	0.04437	0.07254	0.25982		-0.185	0.96761	0.94375	0.92743	0.90838	0.9561	0.90228	0.90776	0.89251
9.83	0.0716	0.1529	0.2537	0.1835	0.4252	0.1206	0.0946	0.5334		9.83	0.02882	0.04699	0.06142	0.04589	0.22497	0.08155	0.04196	0.26298		9.83	0.04278	0.10591	0.19228	0.13761	0.20023	0.03905	0.05264	0.27042		24.83	0.06454	0.11868	0.1916	0.13504	0.21663	0.04377	0.07354	0.26314		-0.17	0.95781	0.94823	0.92204	0.90704	0.91635	0.89143	0.91961	0.90317
9.845	0.0738	0.1539	0.2539	0.1846	0.4248	0.1187	0.0953	0.5377		9.845	0.02882	0.04701	0.06144	0.04588	0.22507	0.08157	0.04197	0.26306		9.845	0.04498	0.10689	0.19246	0.13872	0.19973	0.03713	0.05333	0.27464		24.845	0.06344	0.11785	0.19346	0.13614	0.22283	0.04426	0.07383	0.26777		-0.155	0.94242	0.9418	0.93087	0.9142	0.94102	0.90043	0.92311	0.918
9.86	0.0711	0.1536	0.2536	0.185	0.4245	0.1197	0.0963	0.5327		9.86	0.02881	0.04704	0.06147	0.04588	0.22517	0.08158	0.04197	0.26314		9.86	0.04229	0.10656	0.19213	0.13912	0.19933	0.03812	0.05433	0.26956		24.86	0.06463	0.11833	0.19183	0.13533	0.22504	0.04536	0.07372	0.26649		-0.14	0.95917	0.94549	0.92311	0.90894	0.94979	0.92025	0.92184	0.91391
9.875	0.0735	0.1527	0.255	0.1844	0.4227	0.1191	0.0961	0.5392		9.875	0.0288	0.04706	0.06149	0.04588	0.22528	0.08159	0.04198	0.26322		9.875	0.0447	0.10564	0.19351	0.13852	0.19742	0.03751	0.05412	0.27598		24.875	0.06343	0.1185	0.19219	0.13413	0.22544	0.04436	0.07462	0.26371		-0.125	0.94238	0.94685	0.92483	0.90107	0.9514	0.90218	0.9325	0.905
9.89	0.0745	0.1534	0.2537	0.1855	0.4188	0.1227	0.0938	0.5308		9.89	0.0288	0.04708	0.06151	0.04588	0.22538	0.0816	0.04198	0.2633		9.89	0.0457	0.10632	0.19219	0.13962	0.19342	0.0411	0.05182	0.2675		24.89	0.06513	0.11887	0.19145	0.13642	0.22694	0.04586	0.07331	0.26414		-0.11	0.96612	0.94976	0.92133	0.91607	0.95738	0.92923	0.91692	0.90636
9.905	0.0732	0.1538	0.2547	0.1846	0.4214	0.1178	0.0963	0.5403		9.905	0.02879	0.04711	0.06154	0.04588	0.22548	0.08161	0.04198	0.26338		9.905	0.04441	0.10669	0.19316	0.13872	0.19592	0.03619	0.05432	0.27692		24.905	0.06583	0.11835	0.18981	0.13572	0.23015	0.04676	0.07361	0.26686		-0.095	0.97588	0.94567	0.91358	0.91147	0.97012	0.94545	0.92042	0.9151
9.92	0.0742	0.1528	0.2547	0.1846	0.4222	0.1195	0.0969	0.5264		9.92	0.02878	0.04713	0.06156	0.04588	0.22558	0.08162	0.04199	0.26346		9.92	0.04542	0.10567	0.19314	0.13872	0.19662	0.03788	0.05491	0.26294		24.92	0.06513	0.11832	0.19188	0.13661	0.22015	0.04656	0.075	0.26409		-0.08	0.96608	0.94547	0.92335	0.91732	0.93037	0.94181	0.93704	0.9062
9.935	0.0743	0.1534	0.2545	0.1848	0.4217	0.1205	0.0984	0.5385		9.935	0.02877	0.04715	0.06158	0.04588	0.22568	0.08163	0.04199	0.26355		9.935	0.04553	0.10625	0.19292	0.13892	0.19602	0.03887	0.05641	0.27495		24.935	0.06383	0.1182	0.19004	0.13461	0.23266	0.04356	0.07419	0.26471		-0.065	0.94789	0.9445	0.91464	0.90422	0.9801	0.88765	0.92743	0.9082
9.95	0.0733	0.1534	0.2532	0.1857	0.4252	0.1211	0.0967	0.5365		9.95	0.02877	0.04717	0.06161	0.04588	0.22578	0.08164	0.042	0.26363		9.95	0.04453	0.10623	0.19159	0.13982	0.19942	0.03946	0.0547	0.27287		24.95	0.06423	0.11857	0.1932	0.1344	0.22366	0.04456	0.07529	0.25473		-0.05	0.95346	0.94741	0.92963	0.90288	0.94433	0.90567	0.94047	0.8762
9.965	0.0746	0.1546	0.2547	0.1856	0.4274	0.1184	0.0978	0.5398		9.965	0.02876	0.0472	0.06163	0.04588	0.22589	0.08165	0.042	0.26371		9.965	0.04584	0.1074	0.19307	0.13972	0.20151	0.03675	0.0558	0.27609		24.965	0.06403	0.11745	0.18907	0.1344	0.21967	0.04435	0.07428	0.26516		-0.035	0.95065	0.93865	0.91003	0.90285	0.92844	0.90204	0.92847	0.90964
9.98	0.073	0.154	0.2548	0.185	0.4298	0.1185	0.0964	0.5384		9.98	0.02875	0.04722	0.06166	0.04588	0.22599	0.08166	0.042	0.26379		9.98	0.04425	0.10678	0.19314	0.13912	0.20381	0.03684	0.0544	0.27461		24.98	0.06552	0.11932	0.19133	0.135	0.22647	0.04665	0.07477	0.26028		-0.02	0.97159	0.95324	0.92075	0.90674	0.9555	0.94352	0.93436	0.894
9.995	0.0716	0.1536	0.2546	0.1849	0.4258	0.1201	0.0963	0.5418		9.995	0.02875	0.04724	0.06168	0.04588	0.22609	0.08167	0.04201	0.26387		9.995	0.04285	0.10636	0.19292	0.13902	0.19971	0.03843	0.05429	0.27793		24.995	0.06462	0.1189	0.19219	0.13389	0.23147	0.04575	0.07437	0.26331		-0.005	0.959	0.94993	0.92484	0.89952	0.9754	0.92726	0.92951	0.9037
10.01	0.0723	0.1538	0.2546	0.1841	0.431	0.1185	0.0974	0.5389		10.01	0.02874	0.04727	0.0617	0.04588	0.22619	0.08168	0.04201	0.26395		10.01	0.04356	0.10653	0.1929	0.13822	0.20481	0.03682	0.05539	0.27495		25.01	0.06452	0.11957	0.19125	0.13409	0.22558	0.04405	0.07606	0.25803		0.01	0.95758	0.95518	0.9204	0.9008	0.95195	0.89656	0.94971	0.88677
10.025	0.0739	0.1548	0.2544	0.1858	0.4267	0.1188	0.0958	0.5395		10.025	0.02873	0.04729	0.06173	0.04588	0.22629	0.08169	0.04202	0.26403		10.025	0.04517	0.10751	0.19267	0.13992	0.20041	0.03711	0.05378	0.27547		25.025	0.06482	0.11924	0.19062	0.13568	0.22928	0.04495	0.07515	0.26945		0.025	0.96175	0.95264	0.91738	0.91122	0.96668	0.91278	0.9389	0.92341
10.04	0.073	0.1544	0.2551	0.1855	0.4293	0.1185	0.0979	0.5364		10.04	0.02872	0.04731	0.06175	0.04587	0.2264	0.0817	0.04202	0.26411		10.04	0.04428	0.10709	0.19335	0.13963	0.2029	0.0368	0.05588	0.27229		25.04	0.06432	0.11842	0.19128	0.13438	0.23109	0.04535	0.07625	0.25708		0.04	0.95475	0.94621	0.92052	0.9027	0.97386	0.91997	0.95194	0.88372
10.055	0.0736	0.1541	0.2541	0.1846	0.4272	0.1204	0.0949	0.5333		10.055	0.02872	0.04734	0.06177	0.04587	0.2265	0.08171	0.04202	0.2642		10.055	0.04488	0.10676	0.19233	0.13873	0.2007	0.03869	0.05288	0.2691		25.055	0.06512	0.11799	0.19044	0.13377	0.22869	0.04455	0.07434	0.2525		0.055	0.96591	0.9429	0.91655	0.89875	0.96433	0.90551	0.92921	0.86905
10.07	0.0744	0.1545	0.2549	0.1852	0.4292	0.1197	0.0946	0.5316		10.07	0.02871	0.04736	0.0618	0.04587	0.2266	0.08172	0.04203	0.26428		10.07	0.04569	0.10714	0.1931	0.13933	0.2026	0.03798	0.05257	0.26732		25.07	0.06482	0.11767	0.1927	0.13247	0.2241	0.04605	0.07374	0.26033		0.07	0.96169	0.94037	0.92727	0.89022	0.94606	0.93256	0.92199	0.89414
10.085	0.0725	0.1548	0.2546	0.1845	0.4269	0.1195	0.0952	0.5381		10.085	0.0287	0.04738	0.06182	0.04587	0.2267	0.08173	0.04203	0.26436		10.085	0.0438	0.10742	0.19278	0.13863	0.2002	0.03777	0.05317	0.27374		25.085	0.06521	0.11794	0.19177	0.13456	0.2256	0.04454	0.07503	0.26325		0.085	0.96726	0.9425	0.92283	0.90391	0.95204	0.90547	0.93741	0.90352
10.1	0.0737	0.1551	0.2574	0.1838	0.4256	0.1179	0.0959	0.5349		10.1	0.0287	0.04741	0.06185	0.04587	0.2268	0.08174	0.04204	0.26444		10.1	0.045	0.10769	0.19555	0.13793	0.1988	0.03616	0.05386	0.27046		25.1	0.06581	0.11702	0.19093	0.13526	0.22771	0.04474	0.07512	0.26167		0.1	0.97563	0.9353	0.91886	0.90846	0.96041	0.90905	0.93853	0.89846
10.115	0.0733	0.1554	0.2551	0.1847	0.4304	0.1224	0.095	0.5296		10.115	0.02869	0.04743	0.06187	0.04587	0.2269	0.08175	0.04204	0.26452		10.115	0.04461	0.10797	0.19323	0.13883	0.2035	0.04065	0.05296	0.26508		25.115	0.06621	0.11749	0.19189	0.13465	0.23101	0.04454	0.07522	0.2535		0.115	0.9812	0.93899	0.92342	0.9045	0.97355	0.90542	0.93964	0.87224
10.13	0.0728	0.1542	0.2563	0.184	0.435	0.121	0.0965	0.5343		10.13	0.02868	0.04745	0.06189	0.04587	0.22701	0.08176	0.04204	0.2646		10.13	0.04412	0.10675	0.19441	0.13813	0.20799	0.03924	0.05446	0.2697		25.13	0.06521	0.11666	0.19166	0.13575	0.22842	0.04614	0.07501	0.26492		0.13	0.9672	0.93257	0.9223	0.91166	0.96323	0.93428	0.93719	0.90888
10.145	0.0731	0.1551	0.2558	0.1843	0.4264	0.1198	0.0953	0.5378		10.145	0.02868	0.04748	0.06192	0.04587	0.22711	0.08177	0.04205	0.26468		10.145	0.04442	0.10762	0.19388	0.13843	0.19929	0.03803	0.05325	0.27312		25.145	0.06461	0.11794	0.19082	0.13524	0.23012	0.04244	0.0757	0.25655		0.145	0.9588	0.94248	0.91833	0.90836	0.97001	0.86748	0.94546	0.88202
10.16	0.0742	0.1556	0.2545	0.1844	0.4275	0.1203	0.0949	0.5381		10.16	0.02867	0.0475	0.06194	0.04587	0.22721	0.08178	0.04205	0.26476		10.16	0.04553	0.1081	0.19256	0.13853	0.20029	0.03852	0.05285	0.27334		25.16	0.06491	0.11881	0.19008	0.13564	0.23012	0.04494	0.0749	0.26027		0.16	0.96297	0.94929	0.91484	0.91095	0.97003	0.91258	0.93584	0.89396
10.175	0.0731	0.1548	0.256	0.1835	0.4327	0.1225	0.0947	0.5331		10.175	0.02866	0.04752	0.06197	0.04587	0.22731	0.08179	0.04206	0.26485		10.175	0.04444	0.10728	0.19403	0.13763	0.20539	0.04071	0.05264	0.26825		25.175	0.06621	0.11909	0.19104	0.13583	0.22623	0.04454	0.07479	0.25719		0.175	0.98112	0.95143	0.9194	0.91222	0.95454	0.90534	0.93457	0.8841
10.19	0.0729	0.1567	0.2547	0.1836	0.4245	0.1187	0.0964	0.5371		10.19	0.02866	0.04755	0.06199	0.04587	0.22741	0.0818	0.04206	0.26493		10.19	0.04424	0.10915	0.19271	0.13773	0.19709	0.0369	0.05434	0.27217		25.19	0.0642	0.11786	0.19151	0.13503	0.22333	0.04304	0.07559	0.26592		0.19	0.95315	0.94189	0.92159	0.90696	0.94302	0.87825	0.94404	0.91207
10.205	0.0732	0.1558	0.256	0.1837	0.4288	0.1199	0.0966	0.5351		10.205	0.02865	0.04757	0.06201	0.04587	0.22751	0.08181	0.04206	0.26501		10.205	0.04455	0.10823	0.19399	0.13783	0.20129	0.03809	0.05454	0.27009		25.205	0.0643	0.11834	0.19017	0.13462	0.22624	0.04633	0.07428	0.26264		0.205	0.95452	0.94558	0.91525	0.90432	0.95457	0.93778	0.92846	0.90157
10.22	0.0728	0.1556	0.2559	0.1845	0.4312	0.1196	0.0973	0.5439		10.22	0.02864	0.04759	0.06204	0.04587	0.22762	0.08182	0.04207	0.26509		10.22	0.04416	0.10801	0.19386	0.13863	0.20358	0.03778	0.05523	0.27881		25.22	0.0651	0.11821	0.19083	0.13512	0.22694	0.04593	0.07427	0.26397		0.22	0.96568	0.9446	0.91839	0.90756	0.95737	0.93054	0.92839	0.90582
10.235	0.0734	0.1561	0.2534	0.1842	0.4338	0.1202	0.096	0.5345		10.235	0.02864	0.04762	0.06206	0.04587	0.22772	0.08183	0.04207	0.26517		10.235	0.04476	0.10848	0.19134	0.13833	0.20608	0.03837	0.05393	0.26933		25.235	0.0645	0.11819	0.19079	0.13532	0.22695	0.04643	0.07597	0.25489		0.235	0.95728	0.9444	0.91822	0.90883	0.95739	0.93954	0.94858	0.87671
10.25	0.074	0.1557	0.2542	0.1851	0.4312	0.1202	0.0957	0.5404		10.25	0.02863	0.04764	0.06209	0.04586	0.22782	0.08184	0.04208	0.26525		10.25	0.04537	0.10806	0.19211	0.13924	0.20338	0.03836	0.05362	0.27515		25.25	0.0638	0.11666	0.19026	0.13441	0.22975	0.04603	0.07596	0.25832		0.25	0.94747	0.93253	0.91567	0.90292	0.96854	0.9323	0.94851	0.88769
10.265	0.0733	0.1549	0.2542	0.1861	0.4202	0.1178	0.0968	0.5451		10.265	0.02862	0.04766	0.06211	0.04586	0.22792	0.08185	0.04208	0.26533		10.265	0.04468	0.10724	0.19209	0.14024	0.19228	0.03595	0.05472	0.27977		25.265	0.0631	0.11643	0.19052	0.13431	0.22946	0.04343	0.07555	0.26224		0.265	0.93767	0.93077	0.91691	0.90224	0.96737	0.88536	0.94366	0.90027
10.28	0.0737	0.1562	0.2556	0.1845	0.4254	0.1208	0.0986	0.5395		10.28	0.02861	0.04768	0.06214	0.04586	0.22802	0.08186	0.04208	0.26541		10.28	0.04509	0.10852	0.19346	0.13864	0.19738	0.03894	0.05652	0.27409		25.28	0.0642	0.11811	0.19128	0.1349	0.22846	0.04303	0.07415	0.26026		0.28	0.95302	0.9438	0.92053	0.90613	0.96341	0.87812	0.92689	0.89394
10.295	0.0758	0.1558	0.2554	0.1837	0.4293	0.121	0.0975	0.5366		10.295	0.02861	0.04771	0.06216	0.04586	0.22812	0.08187	0.04209	0.2655		10.295	0.04719	0.10809	0.19324	0.13784	0.20118	0.03913	0.05541	0.2711		25.295	0.06429	0.11828	0.19154	0.1337	0.23307	0.04443	0.07604	0.25979		0.295	0.9544	0.94516	0.92177	0.89825	0.98172	0.90336	0.94947	0.89241
10.31	0.0749	0.1564	0.2534	0.1848	0.4263	0.1209	0.0983	0.5383		10.31	0.0286	0.04773	0.06218	0.04586	0.22823	0.08188	0.04209	0.26558		10.31	0.0463	0.10867	0.19122	0.13894	0.19807	0.03902	0.05621	0.27272		25.31	0.06539	0.11916	0.19091	0.13549	0.22957	0.04553	0.07564	0.26501		0.31	0.96975	0.95197	0.91875	0.90998	0.96782	0.92319	0.94463	0.90917
10.325	0.0761	0.1556	0.2545	0.1854	0.4295	0.1206	0.0989	0.5382		10.325	0.02859	0.04775	0.06221	0.04586	0.22833	0.08189	0.0421	0.26566		10.325	0.04751	0.10785	0.19229	0.13954	0.20117	0.03871	0.0568	0.27254		25.325	0.06429	0.11793	0.19007	0.13349	0.22897	0.04503	0.07463	0.26134		0.325	0.95436	0.94243	0.91478	0.89688	0.96545	0.91415	0.93263	0.89738
10.34	0.074	0.1558	0.254	0.1852	0.4296	0.1207	0.0985	0.5396		10.34	0.02859	0.04778	0.06223	0.04586	0.22843	0.0819	0.0421	0.26574		10.34	0.04541	0.10802	0.19177	0.13934	0.20117	0.0388	0.0564	0.27386		25.34	0.06509	0.11721	0.19033	0.13368	0.23388	0.04602	0.07572	0.26146		0.34	0.96551	0.93678	0.91603	0.89816	0.98496	0.93218	0.94567	0.89777
10.355	0.0723	0.1565	0.2558	0.1856	0.4364	0.1216	0.099	0.5426		10.355	0.02858	0.0478	0.06226	0.04586	0.22853	0.08191	0.0421	0.26582		10.355	0.04372	0.1087	0.19354	0.13974	0.20787	0.03969	0.0569	0.27678		25.355	0.06459	0.11818	0.18999	0.13398	0.22418	0.04492	0.07442	0.26248		0.355	0.95851	0.94437	0.91443	0.90009	0.9464	0.91231	0.93009	0.90106
10.37	0.075	0.156	0.2561	0.1843	0.4359	0.1215	0.0986	0.526		10.37	0.02857	0.04782	0.06228	0.04586	0.22863	0.08192	0.04211	0.2659		10.37	0.04643	0.10818	0.19382	0.13844	0.20727	0.03958	0.05649	0.2601		25.37	0.06489	0.11826	0.19076	0.13417	0.23269	0.04472	0.07611	0.26941		0.37	0.96268	0.94494	0.91804	0.90136	0.98022	0.90868	0.95029	0.92327
10.385	0.0738	0.1581	0.255	0.1828	0.4371	0.1226	0.0986	0.5362		10.385	0.02857	0.04785	0.0623	0.04586	0.22873	0.08193	0.04211	0.26598		10.385	0.04523	0.11025	0.1927	0.13694	0.20837	0.04067	0.05649	0.27022		25.385	0.06608	0.11653	0.19232	0.13417	0.22629	0.04562	0.075	0.26583		0.385	0.97942	0.93151	0.92545	0.90133	0.95479	0.9249	0.9371	0.9118
10.4	0.0755	0.1581	0.2553	0.1857	0.4329	0.1227	0.0984	0.5396		10.4	0.02856	0.04787	0.06233	0.04586	0.22884	0.08194	0.04212	0.26606		10.4	0.04694	0.11023	0.19297	0.13984	0.20406	0.04076	0.05628	0.27354		25.4	0.06508	0.1168	0.19148	0.13376	0.2265	0.04672	0.0778	0.25566		0.4	0.96543	0.93365	0.92148	0.89869	0.9556	0.94473	0.97041	0.87916
10.415	0.0743	0.1558	0.2573	0.1841	0.4321	0.1216	0.0986	0.5384		10.415	0.02855	0.04789	0.06235	0.04586	0.22894	0.08195	0.04212	0.26615		10.415	0.04575	0.10791	0.19495	0.13824	0.20316	0.03965	0.05648	0.27225		25.415	0.06558	0.11728	0.19164	0.13396	0.2261	0.04522	0.07529	0.25968		0.415	0.97239	0.93734	0.92225	0.89996	0.95403	0.91764	0.94052	0.89207
10.43	0.0744	0.1565	0.2561	0.1837	0.4289	0.1219	0.097	0.5389		10.43	0.02855	0.04792	0.06238	0.04586	0.22904	0.08196	0.04212	0.26623		10.43	0.04585	0.10858	0.19372	0.13784	0.19986	0.03994	0.05488	0.27267		25.43	0.06378	0.11755	0.19071	0.13365	0.23341	0.04572	0.07658	0.2607		0.43	0.94722	0.93948	0.91781	0.89797	0.98308	0.92665	0.95595	0.89535
10.445	0.074	0.1566	0.2551	0.1856	0.426	0.1201	0.0972	0.5422		10.445	0.02854	0.04794	0.0624	0.04586	0.22914	0.08197	0.04213	0.26631		10.445	0.04546	0.10866	0.1927	0.13974	0.19686	0.03813	0.05507	0.27589		25.445	0.06338	0.11713	0.19007	0.13295	0.22921	0.04532	0.07568	0.26333		0.445	0.94161	0.93616	0.91478	0.89337	0.9664	0.91941	0.94514	0.90377
10.46	0.0748	0.1556	0.2575	0.1841	0.4284	0.1177	0.0994	0.5315		10.46	0.02853	0.04796	0.06243	0.04586	0.22924	0.08198	0.04213	0.26639		10.46	0.04627	0.10764	0.19507	0.13824	0.19916	0.03572	0.05727	0.26511		25.46	0.06418	0.1171	0.19023	0.13364	0.22982	0.04472	0.07597	0.26405		0.46	0.95276	0.93597	0.91555	0.89791	0.9688	0.90856	0.94864	0.90609
10.475	0.0735	0.156	0.2581	0.1868	0.4342	0.1202	0.0977	0.5356		10.475	0.02853	0.04799	0.06245	0.04586	0.22934	0.08199	0.04214	0.26647		10.475	0.04497	0.10801	0.19565	0.14094	0.20486	0.03821	0.05556	0.26913		25.475	0.06507	0.11598	0.18929	0.13404	0.22352	0.04241	0.07507	0.25988		0.475	0.96532	0.9272	0.91111	0.90049	0.94377	0.86704	0.93784	0.8927
10.49	0.0759	0.1573	0.2557	0.1838	0.4356	0.1219	0.098	0.5418		10.49	0.02852	0.04801	0.06248	0.04586	0.22945	0.082	0.04214	0.26655		10.49	0.04738	0.10929	0.19322	0.13794	0.20615	0.0399	0.05586	0.27525		25.49	0.06357	0.11695	0.19016	0.13293	0.22753	0.04481	0.07626	0.2626		0.49	0.94434	0.93479	0.9152	0.89327	0.95969	0.91033	0.95207	0.90144
10.505	0.0763	0.1572	0.2571	0.1867	0.432	0.1205	0.0999	0.5373		10.505	0.02851	0.04803	0.0625	0.04586	0.22955	0.08201	0.04214	0.26663		10.505	0.04779	0.10917	0.1946	0.14084	0.20245	0.03849	0.05776	0.27067		25.505	0.06427	0.11762	0.18942	0.13453	0.22123	0.04511	0.07535	0.26063		0.505	0.95409	0.94004	0.9117	0.9037	0.93466	0.91572	0.94126	0.8951
10.52	0.0759	0.1571	0.2583	0.1853	0.4385	0.1207	0.0989	0.5366		10.52	0.02851	0.04806	0.06252	0.04585	0.22965	0.08202	0.04215	0.26671		10.52	0.04739	0.10904	0.19578	0.13945	0.20885	0.03868	0.05675	0.26989		25.52	0.06317	0.1157	0.19038	0.13352	0.22483	0.04571	0.07645	0.26365		0.52	0.9387	0.92505	0.91626	0.89713	0.94899	0.92653	0.9543	0.9048
10.535	0.0754	0.1562	0.256	0.1851	0.4321	0.1207	0.0983	0.5365		10.535	0.0285	0.04808	0.06255	0.04585	0.22975	0.08203	0.04215	0.26679		10.535	0.0469	0.10812	0.19345	0.13925	0.20235	0.03867	0.05615	0.26971		25.535	0.06277	0.11637	0.19114	0.13502	0.22494	0.04591	0.07574	0.25877		0.535	0.93309	0.9303	0.91988	0.9069	0.94941	0.93012	0.94588	0.88916
10.55	0.0747	0.1565	0.2576	0.1852	0.4305	0.1209	0.0987	0.5346		10.55	0.02849	0.0481	0.06257	0.04585	0.22985	0.08204	0.04216	0.26688		10.55	0.04621	0.1084	0.19503	0.13935	0.20065	0.03886	0.05654	0.26772		25.55	0.06487	0.11635	0.18921	0.13302	0.22854	0.04511	0.07513	0.2683		0.55	0.96241	0.9301	0.9107	0.8938	0.96374	0.91567	0.93865	0.91971
10.565	0.0744	0.1547	0.2566	0.1837	0.4324	0.1217	0.0986	0.5395		10.565	0.02849	0.04813	0.0626	0.04585	0.22995	0.08205	0.04216	0.26696		10.565	0.04591	0.10657	0.194	0.13785	0.20245	0.03965	0.05644	0.27254		25.565	0.06587	0.11692	0.18977	0.13391	0.22245	0.04431	0.07653	0.26972		0.565	0.97636	0.93457	0.91336	0.89965	0.93951	0.90121	0.95527	0.92427
10.58	0.0761	0.1565	0.2567	0.1844	0.4369	0.1198	0.0992	0.5335		10.58	0.02848	0.04815	0.06262	0.04585	0.23006	0.08206	0.04216	0.26704		10.58	0.04762	0.10835	0.19408	0.13855	0.20684	0.03774	0.05704	0.26646		25.58	0.06366	0.1162	0.19073	0.13371	0.21935	0.04561	0.07512	0.26285		0.58	0.9456	0.92892	0.91792	0.89831	0.9272	0.92466	0.9385	0.90222
10.595	0.0755	0.1563	0.2555	0.185	0.4304	0.1217	0.1001	0.5375		10.595	0.02847	0.04817	0.06265	0.04585	0.23016	0.08207	0.04217	0.26712		10.595	0.04703	0.10813	0.19285	0.13915	0.20024	0.03963	0.05793	0.27038		25.595	0.06396	0.11787	0.18999	0.1343	0.22386	0.04671	0.07431	0.26447		0.595	0.94977	0.94196	0.91443	0.9022	0.94511	0.94449	0.92888	0.90743
10.61	0.0762	0.1567	0.2562	0.1852	0.4306	0.1225	0.0987	0.5424		10.61	0.02847	0.0482	0.06267	0.04585	0.23026	0.08208	0.04217	0.2672		10.61	0.04773	0.1085	0.19353	0.13935	0.20034	0.04042	0.05653	0.2752		25.61	0.06526	0.11685	0.18936	0.133	0.22006	0.04531	0.07601	0.2666		0.61	0.96791	0.93397	0.91141	0.89368	0.93002	0.91921	0.94908	0.91424
10.625	0.0768	0.1581	0.257	0.1855	0.4356	0.1212	0.0995	0.5441		10.625	0.02846	0.04822	0.0627	0.04585	0.23036	0.08209	0.04218	0.26728		10.625	0.04834	0.10988	0.1943	0.13965	0.20524	0.03911	0.05732	0.27682		25.625	0.06486	0.11692	0.18952	0.13409	0.22067	0.0459	0.074	0.26542		0.625	0.9623	0.93455	0.91217	0.90083	0.93242	0.93002	0.92516	0.91047
10.64	0.0764	0.1571	0.2568	0.1842	0.4343	0.1201	0.0991	0.5401		10.64	0.02845	0.04824	0.06272	0.04585	0.23046	0.0821	0.04218	0.26736		10.64	0.04795	0.10886	0.19408	0.13835	0.20384	0.038	0.05692	0.27274		25.64	0.06396	0.11709	0.18818	0.13259	0.22497	0.0457	0.0744	0.26774		0.64	0.9497	0.93591	0.90584	0.891	0.94954	0.92639	0.92985	0.91793
10.655	0.0759	0.1564	0.2576	0.1866	0.4366	0.1214	0.0998	0.5411		10.655	0.02845	0.04827	0.06274	0.04585	0.23056	0.08211	0.04218	0.26744		10.655	0.04745	0.10813	0.19486	0.14075	0.20604	0.03929	0.05762	0.27366		25.655	0.06376	0.11597	0.19044	0.13218	0.22368	0.0423	0.07439	0.26437		0.655	0.94688	0.92715	0.91656	0.88835	0.94439	0.86501	0.92977	0.9071
10.67	0.0754	0.1584	0.2571	0.1863	0.4318	0.122	0.1	0.5454		10.67	0.02844	0.04829	0.06277	0.04585	0.23067	0.08212	0.04219	0.26752		10.67	0.04696	0.11011	0.19433	0.14045	0.20113	0.03988	0.05781	0.27788		25.67	0.06365	0.11774	0.19051	0.13308	0.22598	0.0438	0.07358	0.26609		0.67	0.94546	0.94096	0.91685	0.8942	0.95356	0.89207	0.92016	0.91263
10.685	0.0747	0.1583	0.257	0.1865	0.4361	0.1224	0.0992	0.5453		10.685	0.02843	0.04831	0.06279	0.04585	0.23077	0.08213	0.04219	0.2676		10.685	0.04627	0.10999	0.19421	0.14065	0.20533	0.04027	0.05701	0.2777		25.685	0.06575	0.11662	0.18937	0.13297	0.22689	0.044	0.07158	0.26472		0.685	0.97478	0.9322	0.91146	0.89352	0.95715	0.89566	0.89624	0.90822
10.7	0.0761	0.1592	0.2578	0.1843	0.4426	0.1227	0.0984	0.542		10.7	0.02843	0.04834	0.06282	0.04585	0.23087	0.08214	0.0422	0.26769		10.7	0.04767	0.11086	0.19498	0.13845	0.21173	0.04056	0.0562	0.27431		25.7	0.06335	0.11659	0.18853	0.13347	0.22239	0.0438	0.07457	0.25614		0.7	0.94122	0.932	0.90749	0.89676	0.93928	0.89203	0.93193	0.88071
10.715	0.0767	0.1583	0.2564	0.185	0.4431	0.1233	0.0994	0.5411		10.715	0.02842	0.04836	0.06284	0.04585	0.23097	0.08214	0.0422	0.26777		10.715	0.04828	0.10994	0.19356	0.13915	0.21213	0.04116	0.0572	0.27333		25.715	0.06365	0.11757	0.18809	0.13246	0.2282	0.0433	0.07406	0.26216		0.715	0.94539	0.93958	0.90542	0.89019	0.96236	0.88299	0.92589	0.90004
10.73	0.0753	0.16	0.2585	0.1863	0.4379	0.1218	0.099	0.5463		10.73	0.02842	0.04838	0.06287	0.04585	0.23107	0.08215	0.04221	0.26785		10.73	0.04688	0.11162	0.19563	0.14045	0.20683	0.03965	0.05679	0.27845		25.73	0.06425	0.11654	0.18986	0.13386	0.2275	0.0455	0.07576	0.25899		0.73	0.95375	0.9316	0.91377	0.89931	0.9596	0.92268	0.94609	0.88985
10.745	0.0767	0.1589	0.2603	0.1856	0.4348	0.118	0.0987	0.5417		10.745	0.02841	0.04841	0.06289	0.04585	0.23117	0.08216	0.04221	0.26793		10.745	0.04829	0.11049	0.19741	0.13975	0.20363	0.03584	0.05649	0.27377		25.745	0.06345	0.11812	0.19062	0.13295	0.22301	0.0445	0.07485	0.26831		0.745	0.94255	0.94386	0.91738	0.89339	0.94172	0.90461	0.93528	0.91975
10.76	0.0758	0.1586	0.2591	0.1849	0.4423	0.1197	0.0993	0.5431		10.76	0.0284	0.04843	0.06292	0.04585	0.23127	0.08217	0.04221	0.26801		10.76	0.0474	0.11017	0.19618	0.13905	0.21103	0.03753	0.05709	0.27509		25.76	0.06424	0.11679	0.18948	0.13265	0.22241	0.0441	0.07674	0.26264		0.76	0.9537	0.93354	0.91199	0.8914	0.93936	0.89738	0.95786	0.90155
10.775	0.0771	0.1594	0.2583	0.187	0.4421	0.1221	0.0997	0.5367		10.775	0.0284	0.04845	0.06294	0.04585	0.23138	0.08218	0.04222	0.26809		10.775	0.0487	0.11095	0.19536	0.14115	0.21072	0.03992	0.05748	0.26861		25.775	0.06354	0.11646	0.18914	0.13394	0.22542	0.04129	0.07584	0.26216		0.775	0.9439	0.931	0.91039	0.89987	0.9513	0.84683	0.94705	0.90003
10.79	0.0765	0.1579	0.2582	0.1854	0.4332	0.1199	0.0987	0.5429		10.79	0.02839	0.04848	0.06297	0.04585	0.23148	0.08219	0.04222	0.26817		10.79	0.04811	0.10942	0.19523	0.13955	0.20172	0.03771	0.05648	0.27473		25.79	0.06444	0.11784	0.1895	0.13424	0.21862	0.04409	0.07623	0.25669		0.79	0.95645	0.9417	0.91211	0.90179	0.92428	0.89735	0.95174	0.88246
10.805	0.0782	0.1575	0.2595	0.1856	0.4411	0.1234	0.1004	0.5433		10.805	0.02838	0.0485	0.06299	0.04585	0.23158	0.0822	0.04223	0.26825		10.805	0.04982	0.109	0.19651	0.13975	0.20952	0.0412	0.05817	0.27505		25.805	0.06434	0.11761	0.18897	0.13383	0.22453	0.04299	0.07613	0.26761		0.805	0.95503	0.93994	0.90956	0.89915	0.94776	0.87748	0.95048	0.9175
10.82	0.0757	0.1607	0.2593	0.1867	0.4434	0.1189	0.0997	0.5422		10.82	0.02838	0.04852	0.06302	0.04585	0.23168	0.08221	0.04223	0.26833		10.82	0.04732	0.11218	0.19628	0.14085	0.21172	0.03669	0.05747	0.27387		25.82	0.06464	0.11699	0.18913	0.13233	0.22403	0.04299	0.07622	0.25923		0.82	0.9592	0.93508	0.91033	0.88931	0.9458	0.87746	0.95159	0.89064
10.835	0.0763	0.158	0.2596	0.1844	0.4453	0.1218	0.0992	0.5404		10.835	0.02837	0.04855	0.06304	0.04585	0.23178	0.08222	0.04223	0.26841		10.835	0.04793	0.10945	0.19656	0.13855	0.21352	0.03958	0.05697	0.27199		25.835	0.06474	0.11646	0.18919	0.13232	0.22204	0.04489	0.07541	0.25346		0.835	0.96057	0.93098	0.91062	0.88928	0.93786	0.91174	0.94198	0.87211
10.85	0.0761	0.1605	0.2599	0.1859	0.44	0.1198	0.0986	0.5489		10.85	0.02836	0.04857	0.06307	0.04585	0.23188	0.08223	0.04224	0.2685		10.85	0.04774	0.11193	0.19683	0.14005	0.20812	0.03757	0.05636	0.2804		25.85	0.06233	0.11754	0.18925	0.13352	0.22064	0.04419	0.07441	0.25998		0.85	0.92701	0.93935	0.91092	0.89709	0.93231	0.89909	0.92998	0.89304
10.865	0.0767	0.1606	0.2606	0.1854	0.4359	0.1193	0.0999	0.5493		10.865	0.02836	0.04859	0.06309	0.04585	0.23199	0.08224	0.04224	0.26858		10.865	0.04834	0.11201	0.19751	0.13955	0.20391	0.03706	0.05766	0.28072		25.865	0.06263	0.11701	0.18942	0.13391	0.22925	0.04469	0.0742	0.25991		0.865	0.93117	0.93526	0.91169	0.89968	0.96653	0.9081	0.92752	0.8928
10.88	0.0761	0.1603	0.259	0.1865	0.4379	0.1185	0.0989	0.5394		10.88	0.02835	0.04862	0.06312	0.04585	0.23209	0.08225	0.04225	0.26866		10.88	0.04775	0.11168	0.19588	0.14065	0.20581	0.03625	0.05665	0.27074		25.88	0.06513	0.11658	0.18868	0.13381	0.22405	0.04409	0.07499	0.26203		0.88	0.96609	0.93194	0.90819	0.89899	0.94587	0.89725	0.93698	0.89961
10.895	0.0779	0.1592	0.2604	0.1861	0.4462	0.1176	0.1003	0.5396		10.895	0.02834	0.04864	0.06314	0.04584	0.23219	0.08226	0.04225	0.26874		10.895	0.04956	0.11056	0.19726	0.14026	0.21401	0.03534	0.05805	0.27086		25.895	0.06473	0.11566	0.19034	0.1323	0.22506	0.04259	0.07449	0.25786		0.895	0.96047	0.92474	0.91607	0.88916	0.94987	0.87017	0.93094	0.88622
10.91	0.0771	0.1591	0.2594	0.1872	0.4397	0.1187	0.0995	0.5434		10.91	0.02834	0.04866	0.06317	0.04584	0.23229	0.08227	0.04225	0.26882		10.91	0.04876	0.11044	0.19623	0.14136	0.20741	0.03643	0.05725	0.27458		25.91	0.06383	0.11613	0.1893	0.1332	0.22136	0.04479	0.07438	0.25118		0.91	0.94787	0.92843	0.91115	0.89501	0.93518	0.90986	0.92967	0.86481
10.925	0.0753	0.16	0.2592	0.1854	0.4378	0.1204	0.0995	0.5499		10.925	0.02833	0.04869	0.06319	0.04584	0.23239	0.08228	0.04226	0.2689		10.925	0.04697	0.11131	0.19601	0.13956	0.20541	0.03812	0.05724	0.281		25.925	0.06462	0.11611	0.18817	0.13459	0.22387	0.04379	0.07667	0.2635		0.925	0.95903	0.92823	0.90576	0.90412	0.94514	0.89179	0.95702	0.90433
10.94	0.0757	0.1602	0.2605	0.1863	0.4375	0.1183	0.1008	0.549		10.94	0.02833	0.04871	0.06322	0.04584	0.23249	0.08229	0.04226	0.26898		10.94	0.04737	0.11149	0.19728	0.14046	0.20501	0.03601	0.05854	0.28002		25.94	0.06412	0.11658	0.18853	0.13349	0.22217	0.04369	0.07607	0.26223		0.94	0.95201	0.93192	0.90748	0.8969	0.9384	0.88997	0.94979	0.90024
10.955	0.0755	0.1609	0.2602	0.1862	0.4445	0.1212	0.0995	0.5386		10.955	0.02832	0.04874	0.06324	0.04584	0.23259	0.0823	0.04227	0.26906		10.955	0.04718	0.11216	0.19696	0.14036	0.21191	0.0389	0.05723	0.26954		25.955	0.06342	0.11696	0.18959	0.13288	0.22367	0.04458	0.07636	0.26125		0.955	0.94221	0.93484	0.91251	0.89295	0.94438	0.9062	0.95329	0.89711
10.97	0.0744	0.1603	0.2597	0.186	0.4425	0.1201	0.0995	0.5447		10.97	0.02831	0.04876	0.06327	0.04584	0.2327	0.08231	0.04227	0.26914		10.97	0.04609	0.11154	0.19643	0.14016	0.2098	0.03779	0.05723	0.27556		25.97	0.06532	0.11643	0.18865	0.13208	0.22928	0.04318	0.07606	0.26048		0.97	0.96873	0.93075	0.90807	0.88769	0.96667	0.88092	0.94964	0.89463
10.985	0.0764	0.1604	0.2595	0.1861	0.4412	0.1206	0.0987	0.54		10.985	0.02831	0.04878	0.06329	0.04584	0.2328	0.08232	0.04228	0.26922		10.985	0.04809	0.11162	0.19621	0.14026	0.2084	0.03828	0.05642	0.27078		25.985	0.06492	0.11631	0.18771	0.13368	0.22628	0.04288	0.07605	0.2558		0.985	0.96312	0.92977	0.90362	0.89811	0.95476	0.87549	0.94956	0.87963
11	0.0758	0.1614	0.2608	0.1869	0.4356	0.1205	0.1023	0.5497		11	0.0283	0.04881	0.06332	0.04584	0.2329	0.08233	0.04228	0.26931		11	0.0475	0.11259	0.19748	0.14106	0.2027	0.03817	0.06002	0.28039		26	0.06282	0.11688	0.18908	0.13387	0.23019	0.04428	0.07474	0.25643		1	0.93375	0.93424	0.91008	0.89939	0.97029	0.90074	0.93399	0.88163
11.015	0.0763	0.1608	0.2607	0.1868	0.4466	0.1177	0.0987	0.553		11.015	0.02829	0.04883	0.06334	0.04584	0.233	0.08234	0.04228	0.26939		11.015	0.04801	0.11197	0.19736	0.14096	0.2136	0.03536	0.05642	0.28361		26.015	0.06461	0.11705	0.18964	0.13447	0.22489	0.04388	0.07514	0.25505		1.015	0.95888	0.9356	0.91274	0.90328	0.94923	0.89351	0.93868	0.87722
11.03	0.0788	0.1592	0.2598	0.1869	0.4402	0.1189	0.1014	0.5469		11.03	0.02829	0.04885	0.06337	0.04584	0.2331	0.08235	0.04229	0.26947		11.03	0.05051	0.11035	0.19643	0.14106	0.2071	0.03655	0.05911	0.27743		26.03	0.06601	0.11683	0.1889	0.13386	0.2233	0.04458	0.07593	0.25508		1.03	0.97841	0.93384	0.90925	0.89933	0.94289	0.90613	0.94814	0.8773
11.045	0.0766	0.1598	0.2611	0.1871	0.4365	0.1216	0.1006	0.5437		11.045	0.02828	0.04888	0.06339	0.04584	0.2332	0.08236	0.04229	0.26955		11.045	0.04832	0.11092	0.19771	0.14126	0.2033	0.03924	0.05831	0.27415		26.045	0.06321	0.1171	0.18976	0.13206	0.223	0.04328	0.07552	0.2558		1.045	0.93926	0.93598	0.91333	0.88753	0.94172	0.88266	0.9433	0.87962
11.06	0.0763	0.1602	0.261	0.1866	0.4377	0.1212	0.1008	0.547		11.06	0.02828	0.0489	0.06342	0.04584	0.2333	0.08237	0.0423	0.26963		11.06	0.04802	0.1113	0.19758	0.14076	0.2044	0.03883	0.0585	0.27737		26.06	0.06521	0.11718	0.18823	0.13425	0.22981	0.04388	0.07472	0.25422		1.06	0.96718	0.93656	0.90604	0.90188	0.96878	0.89347	0.93368	0.87457
11.075	0.0769	0.1596	0.2618	0.1873	0.4387	0.1227	0.1001	0.5463		11.075	0.02827	0.04892	0.06344	0.04584	0.23341	0.08237	0.0423	0.26971		11.075	0.04863	0.11068	0.19836	0.14146	0.20529	0.04033	0.0578	0.27659		26.075	0.06301	0.11745	0.18729	0.13265	0.22311	0.04328	0.07621	0.25865		1.075	0.93641	0.93869	0.9016	0.89139	0.94215	0.88263	0.95149	0.88876
11.09	0.0781	0.1606	0.2609	0.1865	0.4444	0.121	0.1008	0.546		11.09	0.02826	0.04895	0.06347	0.04584	0.23351	0.08238	0.0423	0.26979		11.09	0.04984	0.11165	0.19743	0.14066	0.21089	0.03862	0.0585	0.27621		26.09	0.0648	0.11703	0.18835	0.13484	0.22082	0.04588	0.076	0.26197		1.09	0.96154	0.93538	0.90663	0.90573	0.93303	0.92953	0.94903	0.89942
11.105	0.0768	0.1605	0.2599	0.1876	0.4348	0.1181	0.1025	0.5379		11.105	0.02826	0.04897	0.06349	0.04584	0.23361	0.08239	0.04231	0.26987		11.105	0.04854	0.11153	0.19641	0.14176	0.20119	0.03571	0.06019	0.26803		26.105	0.0641	0.1162	0.18871	0.13404	0.22122	0.04368	0.0749	0.2607		1.105	0.95174	0.92895	0.90835	0.90047	0.93464	0.88982	0.93584	0.89533
11.12	0.0757	0.1611	0.2606	0.1863	0.4395	0.122	0.0997	0.5352		11.12	0.02825	0.04899	0.06352	0.04584	0.23371	0.0824	0.04231	0.26995		11.12	0.04745	0.11211	0.19708	0.14046	0.20579	0.0396	0.05739	0.26525		26.12	0.0629	0.11658	0.18767	0.13353	0.22443	0.04548	0.07389	0.25562		1.12	0.93494	0.93187	0.90343	0.89717	0.94738	0.92229	0.92384	0.87905
11.135	0.0774	0.1598	0.2617	0.1861	0.4412	0.121	0.0987	0.5446		11.135	0.02824	0.04902	0.06354	0.04584	0.23381	0.08241	0.04232	0.27003		11.135	0.04916	0.11078	0.19816	0.14026	0.20739	0.03859	0.05638	0.27457		26.135	0.0651	0.11595	0.18874	0.13443	0.22613	0.04508	0.07498	0.25455		1.135	0.96566	0.927	0.90847	0.90302	0.95416	0.91506	0.93688	0.8756
11.15	0.0769	0.161	0.2609	0.187	0.4372	0.1213	0.1015	0.551		11.15	0.02824	0.04904	0.06357	0.04584	0.23391	0.08242	0.04232	0.27011		11.15	0.04866	0.11196	0.19733	0.14116	0.20329	0.03888	0.05918	0.28089		26.15	0.0612	0.11612	0.1891	0.13272	0.22504	0.04467	0.07508	0.26417		1.15	0.91113	0.92836	0.91018	0.89188	0.94981	0.90783	0.93799	0.90647
11.165	0.0761	0.1627	0.2633	0.1876	0.4394	0.1209	0.1015	0.5485		11.165	0.02823	0.04906	0.06359	0.04584	0.23401	0.08243	0.04232	0.2702		11.165	0.04787	0.11364	0.19971	0.14176	0.20539	0.03847	0.05918	0.2783		26.165	0.0631	0.1167	0.18796	0.13362	0.22744	0.04217	0.07307	0.2561		1.165	0.93766	0.93283	0.90479	0.89773	0.95937	0.8627	0.91407	0.88057
11.18	0.0781	0.1607	0.2627	0.1863	0.4394	0.1214	0.1012	0.5442		11.18	0.02823	0.04909	0.06362	0.04584	0.23412	0.08244	0.04233	0.27028		11.18	0.04987	0.11161	0.19908	0.14046	0.20528	0.03896	0.05887	0.27392		26.18	0.06299	0.11717	0.18632	0.13411	0.22865	0.04167	0.07427	0.25632		1.18	0.93623	0.93652	0.89703	0.90097	0.96416	0.85366	0.9283	0.88129
11.195	0.077	0.161	0.263	0.1859	0.4439	0.1187	0.101	0.5431		11.195	0.02822	0.04911	0.06364	0.04584	0.23422	0.08245	0.04233	0.27036		11.195	0.04878	0.11189	0.19936	0.14006	0.20968	0.03625	0.05867	0.27274		26.195	0.06279	0.11575	0.18758	0.13251	0.22026	0.04267	0.07296	0.25964		1.195	0.93341	0.92542	0.90301	0.89048	0.93078	0.87169	0.91272	0.89195
11.21	0.0785	0.1603	0.2628	0.1885	0.4366	0.1224	0.1018	0.5453		11.21	0.02821	0.04913	0.06367	0.04584	0.23432	0.08246	0.04234	0.27044		11.21	0.05029	0.11117	0.19913	0.14266	0.20228	0.03994	0.05946	0.27486		26.21	0.06259	0.11752	0.18755	0.1317	0.22596	0.04337	0.07425	0.25487		1.21	0.93059	0.93924	0.90283	0.88522	0.95347	0.88431	0.92815	0.87663
11.225	0.0775	0.1608	0.2617	0.1869	0.4371	0.1191	0.102	0.5479		11.225	0.02821	0.04916	0.06369	0.04584	0.23442	0.08247	0.04234	0.27052		11.225	0.04929	0.11164	0.19801	0.14106	0.20268	0.03663	0.05966	0.27738		26.225	0.06259	0.1154	0.18851	0.1342	0.21877	0.04327	0.07495	0.26639		1.225	0.93056	0.92269	0.90739	0.90152	0.92486	0.8825	0.93642	0.91359
11.24	0.0771	0.1618	0.2617	0.1869	0.4398	0.1218	0.1013	0.5493		11.24	0.0282	0.04918	0.06372	0.04584	0.23452	0.08248	0.04235	0.2706		11.24	0.0489	0.11262	0.19798	0.14106	0.20528	0.03932	0.05895	0.2787		26.24	0.06279	0.11647	0.18767	0.13309	0.22897	0.04417	0.07374	0.26102		1.24	0.93333	0.93105	0.90342	0.8943	0.96544	0.89873	0.92203	0.89635
11.255	0.0782	0.1626	0.2621	0.1872	0.4371	0.1224	0.1011	0.5481		11.255	0.02819	0.0492	0.06374	0.04584	0.23462	0.08249	0.04235	0.27068		11.255	0.05001	0.1134	0.19836	0.14136	0.20248	0.03991	0.05875	0.27742		26.255	0.06368	0.11604	0.18753	0.13349	0.22718	0.04287	0.07423	0.26664		1.255	0.94588	0.92774	0.90276	0.89688	0.9583	0.87525	0.92792	0.91439
11.27	0.0788	0.161	0.262	0.1864	0.4455	0.1235	0.1006	0.5499		11.27	0.02819	0.04923	0.06377	0.04584	0.23472	0.0825	0.04235	0.27076		11.27	0.05061	0.11177	0.19823	0.14056	0.21078	0.041	0.05825	0.27914		26.27	0.06308	0.11692	0.1875	0.13338	0.21968	0.04427	0.07353	0.26197		1.27	0.93747	0.93455	0.90258	0.8962	0.9285	0.90051	0.91949	0.8994
11.285	0.0765	0.1611	0.2625	0.186	0.4421	0.1218	0.1007	0.5455		11.285	0.02818	0.04925	0.0638	0.04584	0.23483	0.08251	0.04236	0.27084		11.285	0.04832	0.11185	0.1987	0.14016	0.20727	0.03929	0.05834	0.27466		26.285	0.06328	0.11709	0.18756	0.13318	0.22249	0.04477	0.07642	0.26329		1.285	0.94024	0.9359	0.90288	0.89486	0.93965	0.90952	0.95399	0.90365
11.3	0.0768	0.1605	0.2626	0.1867	0.4449	0.1224	0.1012	0.5474		11.3	0.02818	0.04928	0.06382	0.04584	0.23493	0.08252	0.04236	0.27092		11.3	0.04862	0.11122	0.19878	0.14086	0.20997	0.03988	0.05884	0.27648		26.3	0.06358	0.11587	0.18942	0.13387	0.21889	0.04557	0.07441	0.26522		1.3	0.94441	0.92637	0.9117	0.8994	0.92536	0.92394	0.93007	0.90982
11.315	0.0768	0.1631	0.2609	0.1864	0.4421	0.1227	0.1012	0.545		11.315	0.02817	0.0493	0.06385	0.04584	0.23503	0.08252	0.04237	0.271		11.315	0.04863	0.1138	0.19705	0.14056	0.20707	0.04018	0.05883	0.274		26.315	0.06298	0.11664	0.18848	0.13387	0.2253	0.04417	0.07401	0.26034		1.315	0.93599	0.93239	0.90726	0.89937	0.95083	0.89867	0.92523	0.89418
11.33	0.0775	0.1627	0.2629	0.1866	0.443	0.1237	0.1025	0.5473		11.33	0.02816	0.04932	0.06387	0.04584	0.23513	0.08253	0.04237	0.27108		11.33	0.04934	0.11338	0.19903	0.14076	0.20787	0.04117	0.06013	0.27622		26.33	0.06287	0.11742	0.18864	0.13356	0.2257	0.04397	0.075	0.25676		1.33	0.93457	0.93842	0.90803	0.89738	0.95244	0.89505	0.93707	0.88271
11.345	0.077	0.1593	0.261	0.1872	0.4435	0.1227	0.1013	0.5504		11.345	0.02816	0.04935	0.0639	0.04584	0.23523	0.08254	0.04238	0.27117		11.345	0.04884	0.10995	0.1971	0.14136	0.20827	0.04016	0.05892	0.27923		26.345	0.06287	0.11639	0.18751	0.13366	0.22541	0.04497	0.07519	0.25479		1.345	0.93454	0.93044	0.90263	0.898	0.95126	0.91308	0.93938	0.87638
11.36	0.078	0.1634	0.2615	0.186	0.4336	0.1239	0.1014	0.5417		11.36	0.02815	0.04937	0.06392	0.04584	0.23533	0.08255	0.04238	0.27125		11.36	0.04985	0.11403	0.19758	0.14016	0.19827	0.04135	0.05902	0.27045		26.36	0.06297	0.11637	0.18897	0.13325	0.22661	0.04537	0.07519	0.25401		1.36	0.93591	0.93024	0.90956	0.89535	0.95606	0.92029	0.9393	0.87389
11.375	0.0788	0.162	0.2615	0.1874	0.4402	0.1226	0.101	0.5391		11.375	0.02815	0.04939	0.06395	0.04584	0.23543	0.08256	0.04238	0.27133		11.375	0.05065	0.11261	0.19755	0.14156	0.20477	0.04004	0.05862	0.26777		26.375	0.06277	0.11554	0.18843	0.13425	0.22892	0.04386	0.07488	0.25744		1.375	0.93309	0.92381	0.90701	0.90185	0.96522	0.89321	0.93565	0.88487
11.39	0.0772	0.1627	0.2617	0.1887	0.4364	0.123	0.0996	0.5468		11.39	0.02814	0.04942	0.06397	0.04584	0.23554	0.08257	0.04239	0.27141		11.39	0.04906	0.11328	0.19773	0.14286	0.20086	0.04043	0.05721	0.27539		26.39	0.06307	0.11591	0.18769	0.13354	0.22832	0.04406	0.07598	0.25716		1.39	0.93726	0.92673	0.90352	0.89725	0.96286	0.89681	0.94869	0.88399
11.405	0.0774	0.1619	0.2623	0.1886	0.4436	0.1236	0.1021	0.5422		11.405	0.02813	0.04944	0.064	0.04584	0.23564	0.08258	0.04239	0.27149		11.405	0.04927	0.11246	0.1983	0.14276	0.20796	0.04102	0.05971	0.27071		26.405	0.06316	0.11729	0.18775	0.13334	0.23153	0.04476	0.07657	0.25789		1.405	0.93863	0.93742	0.90381	0.89591	0.9756	0.90943	0.95577	0.88631
11.42	0.078	0.1623	0.2628	0.1871	0.4395	0.1232	0.1025	0.5386		11.42	0.02813	0.04946	0.06402	0.04584	0.23574	0.08259	0.0424	0.27157		11.42	0.04987	0.11284	0.19878	0.14126	0.20376	0.04061	0.0601	0.26703		26.42	0.06336	0.11766	0.18902	0.13293	0.22293	0.04276	0.07546	0.26091		1.42	0.94139	0.94034	0.90979	0.89326	0.94143	0.87332	0.94257	0.89601
11.435	0.0782	0.1623	0.263	0.1877	0.4403	0.1242	0.1005	0.535		11.435	0.02812	0.04949	0.06405	0.04584	0.23584	0.0826	0.0424	0.27165		11.435	0.05008	0.11281	0.19895	0.14186	0.20446	0.0416	0.0581	0.26335		26.435	0.06426	0.11544	0.18788	0.13253	0.22574	0.04396	0.07566	0.26594		1.435	0.95394	0.92302	0.9044	0.89061	0.95258	0.89497	0.94488	0.91213
11.45	0.0774	0.1636	0.2615	0.1889	0.4428	0.1225	0.1006	0.5433		11.45	0.02812	0.04951	0.06408	0.04584	0.23594	0.08261	0.0424	0.27173		11.45	0.04928	0.11409	0.19742	0.14306	0.20686	0.03989	0.0582	0.27157		26.45	0.06526	0.11491	0.18824	0.13192	0.22664	0.04496	0.07605	0.26276		1.45	0.96789	0.91892	0.90611	0.88666	0.95618	0.91301	0.94957	0.90194
11.465	0.0782	0.1612	0.2624	0.187	0.4379	0.1255	0.1034	0.5456		11.465	0.02811	0.04953	0.0641	0.04584	0.23604	0.08262	0.04241	0.27181		11.465	0.05009	0.11167	0.1983	0.14116	0.20186	0.04288	0.06099	0.27379		26.465	0.06436	0.11519	0.1878	0.13312	0.22845	0.04396	0.07644	0.25908		1.465	0.95528	0.92106	0.90404	0.89447	0.96336	0.89495	0.95427	0.89016
11.48	0.0788	0.1638	0.263	0.1899	0.4436	0.1226	0.1025	0.5425		11.48	0.0281	0.04956	0.06413	0.04584	0.23614	0.08263	0.04241	0.27189		11.48	0.0507	0.11424	0.19887	0.14406	0.20746	0.03997	0.06009	0.27061		26.48	0.06525	0.11646	0.18746	0.13231	0.22765	0.04356	0.07694	0.26401		1.48	0.96783	0.93098	0.90244	0.88921	0.9602	0.88772	0.96015	0.90595
11.495	0.0766	0.1613	0.2619	0.1875	0.4451	0.1221	0.1028	0.5419		11.495	0.0281	0.04958	0.06415	0.04584	0.23624	0.08264	0.04242	0.27197		11.495	0.0485	0.11172	0.19775	0.14166	0.20886	0.03946	0.06038	0.26993		26.495	0.06505	0.11614	0.18853	0.13281	0.22406	0.04496	0.07613	0.26023		1.495	0.96501	0.92845	0.90747	0.89245	0.9459	0.91297	0.95053	0.89384
11.51	0.077	0.1635	0.2608	0.1889	0.4417	0.1231	0.1036	0.5434		11.51	0.02809	0.04961	0.06418	0.04584	0.23635	0.08264	0.04242	0.27205		11.51	0.04891	0.11389	0.19662	0.14306	0.20535	0.04046	0.06118	0.27135		26.51	0.06455	0.11561	0.18719	0.1328	0.22336	0.04306	0.07562	0.26486		1.51	0.958	0.92436	0.90113	0.89241	0.94314	0.87868	0.9445	0.90867
11.525	0.0769	0.1645	0.2625	0.1895	0.4387	0.1218	0.1033	0.5477		11.525	0.02809	0.04963	0.0642	0.04584	0.23645	0.08265	0.04243	0.27213		11.525	0.04881	0.11487	0.1983	0.14366	0.20225	0.03915	0.06087	0.27557		26.525	0.06485	0.11468	0.18845	0.1321	0.22177	0.04296	0.07492	0.27378		1.525	0.96216	0.91715	0.90711	0.88781	0.9368	0.87686	0.93607	0.9373
11.54	0.0787	0.1635	0.2623	0.19	0.4427	0.1238	0.1038	0.5396		11.54	0.02808	0.04965	0.06423	0.04584	0.23655	0.08266	0.04243	0.27222		11.54	0.05062	0.11385	0.19807	0.14416	0.20615	0.04114	0.06137	0.26738		26.54	0.06475	0.11606	0.18881	0.13269	0.22117	0.04206	0.07571	0.26631		1.54	0.96073	0.92785	0.90882	0.89169	0.93443	0.86061	0.94553	0.91332
11.555	0.0783	0.1627	0.2624	0.1895	0.4435	0.1221	0.1007	0.5386		11.555	0.02807	0.04968	0.06425	0.04584	0.23665	0.08267	0.04243	0.2723		11.555	0.05023	0.11302	0.19815	0.14366	0.20685	0.03943	0.05827	0.2663		26.555	0.06424	0.11693	0.18887	0.13239	0.22778	0.04356	0.0758	0.25983		1.555	0.95372	0.93465	0.90912	0.8897	0.9607	0.88767	0.94665	0.89255
11.57	0.0782	0.1633	0.2626	0.1896	0.4379	0.1214	0.102	0.5431		11.57	0.02807	0.0497	0.06428	0.04584	0.23675	0.08268	0.04244	0.27238		11.57	0.05013	0.1136	0.19832	0.14376	0.20115	0.03872	0.05956	0.27072		26.57	0.06414	0.11661	0.18974	0.13188	0.22068	0.04406	0.0756	0.26986		1.57	0.95229	0.93212	0.9132	0.8864	0.93249	0.89668	0.94419	0.9247
11.585	0.0784	0.1657	0.2624	0.1872	0.4449	0.1246	0.1021	0.5404		11.585	0.02806	0.04972	0.06431	0.04584	0.23685	0.08269	0.04244	0.27246		11.585	0.05034	0.11598	0.19809	0.14136	0.20805	0.04191	0.05966	0.26794		26.585	0.06474	0.11588	0.1858	0.13178	0.22559	0.04486	0.07599	0.26698		1.585	0.96065	0.92647	0.89454	0.88572	0.95199	0.91111	0.94888	0.91548
11.6	0.0781	0.163	0.2627	0.1873	0.4472	0.1247	0.1012	0.5412		11.6	0.02806	0.04975	0.06433	0.04584	0.23695	0.0827	0.04245	0.27254		11.6	0.05004	0.11325	0.19837	0.14146	0.21025	0.042	0.05875	0.26866		26.6	0.06484	0.11586	0.18826	0.13167	0.21979	0.04186	0.07459	0.27171		1.6	0.96202	0.92627	0.90621	0.88503	0.92895	0.85696	0.93211	0.93063
11.615	0.0784	0.1636	0.2632	0.1884	0.4402	0.1205	0.1015	0.5384		11.615	0.02805	0.04977	0.06436	0.04584	0.23705	0.08271	0.04245	0.27262		11.615	0.05035	0.11383	0.19884	0.14256	0.20315	0.03779	0.05905	0.26578		26.615	0.06404	0.11703	0.18812	0.13167	0.2254	0.04226	0.07508	0.26533		1.615	0.95081	0.93542	0.90555	0.885	0.95124	0.86417	0.938	0.91019
11.63	0.0783	0.162	0.2631	0.1893	0.4457	0.1232	0.103	0.5497		11.63	0.02804	0.04979	0.06438	0.04584	0.23716	0.08272	0.04246	0.2727		11.63	0.05026	0.11221	0.19872	0.14346	0.20854	0.04048	0.06054	0.277		26.63	0.06423	0.11651	0.18858	0.13166	0.22111	0.04466	0.07447	0.26165		1.63	0.95358	0.93132	0.90774	0.88496	0.93416	0.90748	0.93076	0.8984
11.645	0.079	0.1633	0.2648	0.1891	0.4467	0.1218	0.1022	0.5513		11.645	0.02804	0.04982	0.06441	0.04584	0.23726	0.08273	0.04246	0.27278		11.645	0.05096	0.11348	0.20039	0.14326	0.20944	0.03907	0.05974	0.27852		26.645	0.06243	0.11608	0.18735	0.13146	0.22371	0.04205	0.07567	0.26488		1.645	0.92839	0.92801	0.90187	0.88362	0.94452	0.86055	0.945	0.90874
11.66	0.0787	0.1631	0.2645	0.1903	0.4439	0.1246	0.1034	0.5493		11.66	0.02803	0.04984	0.06444	0.04584	0.23736	0.08274	0.04246	0.27286		11.66	0.05067	0.11326	0.20006	0.14446	0.20654	0.04186	0.06094	0.27644		26.66	0.06223	0.11615	0.18831	0.13115	0.22652	0.04275	0.07456	0.2651		1.66	0.92557	0.92859	0.90643	0.88163	0.95568	0.87317	0.9318	0.90946
11.675	0.0789	0.1636	0.2652	0.1886	0.4447	0.1223	0.103	0.5488		11.675	0.02803	0.04987	0.06446	0.04584	0.23746	0.08274	0.04247	0.27294		11.675	0.05087	0.11373	0.20074	0.14276	0.20724	0.03956	0.06053	0.27586		26.675	0.06253	0.11553	0.18807	0.13175	0.21642	0.04195	0.07465	0.25853		1.675	0.92973	0.92372	0.9053	0.88552	0.91554	0.85872	0.93292	0.88837
11.69	0.0776	0.1633	0.2632	0.1893	0.4434	0.1239	0.1031	0.5457		11.69	0.02802	0.04989	0.06449	0.04584	0.23756	0.08275	0.04247	0.27302		11.69	0.04958	0.11341	0.19871	0.14346	0.20584	0.04115	0.06063	0.27268		26.69	0.06283	0.118	0.18693	0.13354	0.21883	0.04305	0.07655	0.25615		1.69	0.9339	0.94298	0.89991	0.89725	0.9251	0.87857	0.9555	0.88075
11.705	0.077	0.1643	0.2639	0.1887	0.4535	0.1239	0.1013	0.5425		11.705	0.02801	0.04991	0.06451	0.04584	0.23766	0.08276	0.04248	0.2731		11.705	0.04899	0.11439	0.19939	0.14286	0.21584	0.04114	0.05882	0.2694		26.705	0.06182	0.11558	0.18779	0.13054	0.21903	0.04405	0.07394	0.26418		1.705	0.91989	0.9241	0.90399	0.87761	0.92592	0.89661	0.92442	0.90649
11.72	0.0793	0.164	0.2644	0.1888	0.4467	0.1235	0.1035	0.5453		11.72	0.02801	0.04994	0.06454	0.04584	0.23776	0.08277	0.04248	0.27318		11.72	0.05129	0.11406	0.19986	0.14296	0.20894	0.04073	0.06102	0.27212		26.72	0.06352	0.11635	0.18585	0.13053	0.22554	0.04345	0.07653	0.2572		1.72	0.94362	0.93013	0.89481	0.87758	0.95179	0.88577	0.95534	0.88412
11.735	0.0799	0.1637	0.2647	0.1883	0.4426	0.1227	0.1029	0.5495		11.735	0.028	0.04996	0.06456	0.04584	0.23786	0.08278	0.04249	0.27326		11.735	0.0519	0.11374	0.20014	0.14246	0.20474	0.03992	0.06041	0.27624		26.735	0.06382	0.11543	0.18692	0.13203	0.22454	0.04275	0.07373	0.26333		1.735	0.94778	0.92292	0.89984	0.88735	0.94783	0.87313	0.92188	0.90376
11.75	0.0787	0.1646	0.2641	0.1884	0.4454	0.1216	0.1026	0.5461		11.75	0.028	0.04998	0.06459	0.04584	0.23797	0.08279	0.04249	0.27334		11.75	0.0507	0.11462	0.19951	0.14256	0.20743	0.03881	0.06011	0.27276		26.75	0.06342	0.1167	0.18688	0.13232	0.22465	0.04235	0.07572	0.25975		1.75	0.94217	0.93284	0.89966	0.88928	0.94825	0.8659	0.94565	0.89229
11.765	0.0789	0.1634	0.2653	0.1878	0.4522	0.1218	0.1036	0.5468		11.765	0.02799	0.05001	0.06462	0.04584	0.23807	0.0828	0.04249	0.27343		11.765	0.05091	0.11339	0.20068	0.14196	0.21413	0.039	0.06111	0.27337		26.765	0.06392	0.11538	0.18714	0.13332	0.22795	0.04365	0.07611	0.26228		1.765	0.94912	0.92253	0.9009	0.89578	0.9614	0.88935	0.95034	0.90039
11.78	0.0784	0.1639	0.2648	0.1902	0.4509	0.1224	0.1044	0.5479		11.78	0.02799	0.05003	0.06464	0.04584	0.23817	0.08281	0.0425	0.27351		11.78	0.05041	0.11387	0.20016	0.14436	0.21273	0.03959	0.0619	0.27439		26.78	0.06301	0.11395	0.1876	0.13111	0.22226	0.04405	0.07631	0.2571		1.78	0.93652	0.91143	0.90309	0.88137	0.93875	0.89657	0.95265	0.88379
11.795	0.0775	0.1634	0.2666	0.1898	0.4551	0.1257	0.1042	0.542		11.795	0.02798	0.05005	0.06467	0.04584	0.23827	0.08282	0.0425	0.27359		11.795	0.04952	0.11335	0.20193	0.14396	0.21683	0.04288	0.0617	0.26841		26.795	0.06221	0.11522	0.18856	0.13151	0.22116	0.04435	0.0771	0.25513		1.795	0.92531	0.92135	0.90765	0.88395	0.9344	0.90197	0.96211	0.87746
11.81	0.0781	0.1648	0.264	0.1889	0.4559	0.122	0.1033	0.5513		11.81	0.02797	0.05008	0.06469	0.04584	0.23837	0.08283	0.04251	0.27367		11.81	0.05013	0.11472	0.19931	0.14306	0.21753	0.03917	0.06079	0.27763		26.81	0.06231	0.1162	0.18713	0.1311	0.22097	0.04325	0.07509	0.26425		1.81	0.92668	0.92893	0.90083	0.8813	0.93362	0.88211	0.93818	0.90672
11.825	0.0803	0.1636	0.2644	0.1898	0.4512	0.123	0.1039	0.5464		11.825	0.02797	0.0501	0.06472	0.04584	0.23847	0.08283	0.04251	0.27375		11.825	0.05233	0.1135	0.19968	0.14396	0.21273	0.04017	0.06139	0.27265		26.825	0.06161	0.11567	0.18859	0.1329	0.22268	0.04275	0.07429	0.26077		1.825	0.91686	0.92484	0.90776	0.89303	0.9404	0.87308	0.92857	0.89558
11.84	0.0796	0.1635	0.2643	0.1886	0.45	0.1242	0.1028	0.5416		11.84	0.02796	0.05013	0.06475	0.04584	0.23857	0.08284	0.04252	0.27383		11.84	0.05164	0.11337	0.19955	0.14276	0.21143	0.04136	0.06028	0.26777		26.84	0.06451	0.11455	0.18775	0.13229	0.21838	0.04675	0.07748	0.2635		1.84	0.95736	0.91608	0.90379	0.88908	0.92333	0.94526	0.96665	0.90431
11.855	0.0794	0.164	0.2646	0.1886	0.4559	0.1238	0.1026	0.5477		11.855	0.02796	0.05015	0.06477	0.04584	0.23867	0.08285	0.04252	0.27391		11.855	0.05144	0.11385	0.19983	0.14276	0.21723	0.04095	0.06008	0.27379		26.855	0.0628	0.11532	0.18721	0.12959	0.21859	0.04415	0.07398	0.26452		1.855	0.93357	0.92211	0.90124	0.8714	0.92414	0.89833	0.92484	0.9076
11.87	0.0775	0.1648	0.2642	0.1867	0.4478	0.1222	0.1046	0.5545		11.87	0.02795	0.05017	0.0648	0.04584	0.23878	0.08286	0.04252	0.27399		11.87	0.04955	0.11463	0.1994	0.14086	0.20902	0.03934	0.06208	0.28051		26.87	0.0619	0.1163	0.18737	0.13118	0.22099	0.04505	0.07587	0.25265		1.87	0.92097	0.9297	0.90201	0.88182	0.93371	0.91457	0.94741	0.86952
11.885	0.0787	0.1655	0.2636	0.1891	0.4408	0.1254	0.1039	0.5508		11.885	0.02795	0.0502	0.06482	0.04584	0.23888	0.08287	0.04253	0.27407		11.885	0.05075	0.1153	0.19878	0.14326	0.20192	0.04253	0.06137	0.27673		26.885	0.0619	0.11607	0.18674	0.12918	0.2165	0.04245	0.07586	0.26097		1.885	0.92094	0.92794	0.89898	0.86872	0.91584	0.86764	0.94734	0.89621
11.9	0.0784	0.1659	0.2636	0.1882	0.4509	0.1255	0.1044	0.5467		11.9	0.02794	0.05022	0.06485	0.04584	0.23898	0.08288	0.04253	0.27415		11.9	0.05046	0.11568	0.19875	0.14236	0.21192	0.04262	0.06187	0.27255		26.9	0.0629	0.11434	0.1864	0.13177	0.2235	0.04415	0.07236	0.2517		1.9	0.93488	0.91451	0.89738	0.88568	0.94369	0.89831	0.90553	0.86647
11.915	0.0782	0.1667	0.2642	0.1881	0.4469	0.121	0.104	0.5537		11.915	0.02793	0.05024	0.06488	0.04584	0.23908	0.08289	0.04254	0.27423		11.915	0.05027	0.11646	0.19932	0.14226	0.20782	0.03811	0.06146	0.27947		26.915	0.06259	0.11612	0.18716	0.13097	0.22421	0.04275	0.07275	0.26372		1.915	0.93066	0.92832	0.90099	0.88042	0.9465	0.87304	0.91022	0.90503
11.93	0.0792	0.165	0.2649	0.1893	0.4438	0.1237	0.1038	0.5535		11.93	0.02793	0.05027	0.0649	0.04584	0.23918	0.0829	0.04254	0.27431		11.93	0.05127	0.11473	0.2	0.14346	0.20462	0.0408	0.06126	0.27919		26.93	0.06279	0.11619	0.18682	0.13076	0.22731	0.04325	0.07414	0.26375		1.93	0.93342	0.9289	0.89939	0.87908	0.95885	0.88206	0.92683	0.90511
11.945	0.0779	0.1653	0.265	0.1889	0.4523	0.1247	0.1042	0.5501		11.945	0.02792	0.05029	0.06493	0.04584	0.23928	0.08291	0.04255	0.27439		11.945	0.04998	0.11501	0.20007	0.14306	0.21302	0.04179	0.06165	0.27571		26.945	0.06419	0.11567	0.18528	0.13226	0.23162	0.04315	0.07514	0.25617		1.945	0.95296	0.92481	0.8921	0.88885	0.97597	0.88025	0.93868	0.88082
11.96	0.0781	0.1656	0.2652	0.1888	0.4536	0.1212	0.104	0.5411		11.96	0.02792	0.05032	0.06496	0.04584	0.23938	0.08291	0.04255	0.27447		11.96	0.05018	0.11528	0.20024	0.14296	0.21422	0.03829	0.06145	0.26663		26.96	0.06239	0.11464	0.18614	0.13155	0.22432	0.04385	0.07513	0.2646		1.96	0.92777	0.91683	0.89618	0.88424	0.94696	0.89287	0.9386	0.90783
11.975	0.0783	0.1647	0.2655	0.1886	0.4524	0.1212	0.1031	0.547		11.975	0.02791	0.05034	0.06498	0.04584	0.23948	0.08292	0.04255	0.27455		11.975	0.05039	0.11436	0.20052	0.14276	0.21292	0.03828	0.06055	0.27245		26.975	0.06319	0.11462	0.18561	0.13095	0.22413	0.04165	0.07452	0.26062		1.975	0.93892	0.91663	0.89363	0.88029	0.94619	0.85317	0.93137	0.89508
11.99	0.0787	0.1652	0.2649	0.1887	0.4437	0.1247	0.1036	0.5481		11.99	0.02791	0.05036	0.06501	0.04584	0.23958	0.08293	0.04256	0.27463		11.99	0.05079	0.11484	0.19989	0.14286	0.20412	0.04177	0.06104	0.27347		26.99	0.06298	0.11559	0.18717	0.13074	0.22214	0.03965	0.07592	0.25095		1.99	0.9361	0.92421	0.90103	0.87895	0.93826	0.81707	0.94799	0.86405
12.005	0.0792	0.1639	0.2665	0.1896	0.449	0.1241	0.1056	0.5425		12.005	0.0279	0.05039	0.06503	0.04584	0.23969	0.08294	0.04256	0.27472		12.005	0.0513	0.11351	0.20147	0.14376	0.20931	0.04116	0.06304	0.26778		27.005	0.06318	0.11437	0.18593	0.13194	0.22734	0.04275	0.07411	0.25777		2.005	0.93886	0.91467	0.89516	0.88676	0.95896	0.873	0.92645	0.88594
12.02	0.0793	0.1649	0.2658	0.1898	0.4466	0.1245	0.1038	0.549		12.02	0.02789	0.05041	0.06506	0.04584	0.23979	0.08295	0.04257	0.2748		12.02	0.05141	0.11449	0.20074	0.14396	0.20681	0.04155	0.06123	0.2742		27.02	0.06208	0.11524	0.18669	0.13123	0.22545	0.04084	0.073	0.26		2.02	0.92346	0.92148	0.89877	0.88215	0.95142	0.83871	0.91325	0.89308
12.035	0.0793	0.1661	0.2653	0.1896	0.4515	0.1234	0.1039	0.5543		12.035	0.02789	0.05043	0.06509	0.04584	0.23989	0.08296	0.04257	0.27488		12.035	0.05141	0.11567	0.20021	0.14376	0.21161	0.04044	0.06133	0.27942		27.035	0.06368	0.11471	0.18625	0.13073	0.21905	0.04464	0.0732	0.26322		2.035	0.94579	0.91739	0.8967	0.87885	0.926	0.90728	0.91556	0.90342
12.05	0.0792	0.1663	0.2663	0.1901	0.4483	0.1215	0.1052	0.5507		12.05	0.02788	0.05046	0.06511	0.04584	0.23999	0.08297	0.04258	0.27496		12.05	0.05132	0.11584	0.20119	0.14426	0.20831	0.03853	0.06262	0.27574		27.05	0.06407	0.11459	0.18541	0.13082	0.22336	0.04304	0.07479	0.25714		2.05	0.95134	0.91641	0.89272	0.87947	0.94312	0.8784	0.93456	0.88394
12.065	0.0788	0.1667	0.2672	0.1902	0.447	0.1239	0.1045	0.5516		12.065	0.02788	0.05048	0.06514	0.04584	0.24009	0.08298	0.04258	0.27504		12.065	0.05092	0.11622	0.20206	0.14436	0.20691	0.04092	0.06192	0.27656		27.065	0.06407	0.11466	0.18598	0.13202	0.22836	0.04194	0.07358	0.25857		2.065	0.95131	0.91699	0.89538	0.88728	0.96302	0.85855	0.92017	0.8885
12.08	0.0802	0.1659	0.265	0.1896	0.4521	0.1234	0.1061	0.5503		12.08	0.02787	0.05051	0.06517	0.04584	0.24019	0.08299	0.04259	0.27512		12.08	0.05233	0.11539	0.19983	0.14376	0.21191	0.04041	0.06351	0.27518		27.08	0.06177	0.11494	0.18574	0.13021	0.22027	0.04314	0.07418	0.25249		2.08	0.91914	0.91912	0.89426	0.87548	0.93083	0.8802	0.92725	0.86902
12.095	0.0786	0.1655	0.2655	0.1886	0.4404	0.1246	0.1052	0.5525		12.095	0.02787	0.05053	0.06519	0.04584	0.24029	0.08299	0.04259	0.2752		12.095	0.05073	0.11497	0.20031	0.14276	0.20011	0.04161	0.06261	0.2773		27.095	0.06207	0.11461	0.1862	0.13151	0.22637	0.04364	0.07487	0.25602		2.095	0.9233	0.91659	0.89644	0.88394	0.95511	0.88921	0.93552	0.88032
12.11	0.0798	0.1672	0.2661	0.1894	0.4475	0.1241	0.1057	0.5461		12.11	0.02786	0.05055	0.06522	0.04584	0.24039	0.083	0.04259	0.27528		12.11	0.05194	0.11665	0.20088	0.14356	0.20711	0.0411	0.06311	0.27082		27.11	0.06387	0.11449	0.18716	0.132	0.22768	0.04304	0.07546	0.25544		2.11	0.94842	0.91561	0.901	0.88718	0.96031	0.87838	0.9426	0.87848
12.125	0.0778	0.1665	0.2666	0.1879	0.4476	0.126	0.1072	0.554		12.125	0.02786	0.05058	0.06524	0.04584	0.24049	0.08301	0.0426	0.27536		12.125	0.04994	0.11592	0.20136	0.14206	0.20711	0.04299	0.0646	0.27864		27.125	0.06406	0.11536	0.18762	0.1296	0.23169	0.04324	0.07526	0.25207		2.125	0.95119	0.92242	0.90319	0.87146	0.97623	0.88199	0.94013	0.86765
12.14	0.0791	0.1655	0.2659	0.189	0.4493	0.1235	0.1056	0.5563		12.14	0.02785	0.0506	0.06527	0.04584	0.2406	0.08302	0.0426	0.27544		12.14	0.05125	0.1149	0.20063	0.14316	0.2087	0.04048	0.063	0.28086		27.14	0.06236	0.11464	0.18558	0.13099	0.22149	0.04024	0.07495	0.25539		2.14	0.9274	0.91677	0.89353	0.88058	0.93569	0.82784	0.93648	0.87832
12.155	0.0774	0.167	0.267	0.1898	0.4461	0.1256	0.1052	0.5666		12.155	0.02784	0.05062	0.0653	0.04584	0.2407	0.08303	0.04261	0.27552		12.155	0.04956	0.11638	0.2017	0.14396	0.2054	0.04257	0.06259	0.29108		27.155	0.06386	0.11531	0.18595	0.13109	0.2193	0.04304	0.07535	0.25692		2.155	0.94833	0.92202	0.89524	0.8812	0.92697	0.87837	0.94117	0.88321
12.17	0.0792	0.1668	0.2648	0.1897	0.4556	0.1251	0.1053	0.5566		12.17	0.02784	0.05065	0.06532	0.04585	0.2408	0.08304	0.04261	0.2756		12.17	0.05136	0.11615	0.19948	0.14385	0.2148	0.04206	0.06269	0.281		27.17	0.06316	0.11388	0.18501	0.13008	0.226	0.04294	0.07484	0.24484		2.17	0.93852	0.91093	0.8908	0.87463	0.95363	0.87656	0.93513	0.84448
12.185	0.0801	0.1683	0.2666	0.1897	0.4545	0.125	0.1068	0.5626		12.185	0.02783	0.05067	0.06535	0.04585	0.2409	0.08305	0.04262	0.27568		12.185	0.05227	0.11763	0.20125	0.14385	0.2136	0.04195	0.06418	0.28692		27.185	0.06425	0.11536	0.18557	0.13118	0.22361	0.04364	0.07403	0.25927		2.185	0.95386	0.9224	0.89346	0.88178	0.94411	0.88919	0.92551	0.89074
12.2	0.0791	0.1678	0.2678	0.1883	0.4501	0.1243	0.1064	0.5538		12.2	0.02783	0.0507	0.06538	0.04585	0.241	0.08305	0.04262	0.27576		12.2	0.05127	0.1171	0.20242	0.14245	0.2091	0.04125	0.06378	0.27804		27.2	0.06285	0.11493	0.18673	0.13007	0.22321	0.04304	0.07353	0.25489		2.2	0.93426	0.91909	0.89896	0.87456	0.94254	0.87835	0.91948	0.87671
12.215	0.079	0.1653	0.2675	0.1903	0.451	0.1245	0.1065	0.5589		12.215	0.02782	0.05072	0.0654	0.04585	0.2411	0.08306	0.04262	0.27584		12.215	0.05118	0.11458	0.2021	0.14445	0.2099	0.04144	0.06388	0.28306		27.215	0.06405	0.11551	0.18609	0.13057	0.22112	0.04174	0.07492	0.25972		2.215	0.951	0.92356	0.89594	0.8778	0.93422	0.85489	0.93609	0.89219
12.23	0.08	0.1668	0.267	0.19	0.4512	0.1245	0.1052	0.5601		12.23	0.02782	0.05074	0.06543	0.04585	0.2412	0.08307	0.04263	0.27592		12.23	0.05218	0.11606	0.20157	0.14415	0.21	0.04143	0.06257	0.28418		27.23	0.06605	0.11468	0.18565	0.13166	0.21822	0.04114	0.07441	0.25954		2.23	0.97892	0.91713	0.89386	0.88495	0.92271	0.84406	0.93005	0.89162
12.245	0.0807	0.1661	0.2666	0.1902	0.4496	0.1261	0.106	0.5507		12.245	0.02781	0.05077	0.06546	0.04585	0.2413	0.08308	0.04263	0.276		12.245	0.05289	0.11533	0.20114	0.14435	0.2083	0.04302	0.06337	0.2747		27.245	0.06445	0.11566	0.18622	0.12986	0.22393	0.03934	0.07461	0.25227		2.245	0.95652	0.92472	0.89652	0.87315	0.94539	0.81157	0.93236	0.86829
12.26	0.0818	0.167	0.2657	0.1895	0.4497	0.1252	0.104	0.5603		12.26	0.02781	0.05079	0.06548	0.04585	0.2414	0.08309	0.04264	0.27608		12.26	0.05399	0.11621	0.20022	0.14365	0.2083	0.04211	0.06136	0.28422		27.26	0.06584	0.11513	0.18618	0.13095	0.22264	0.04094	0.0734	0.25599		2.26	0.97606	0.92063	0.89634	0.88031	0.94025	0.84044	0.91797	0.88024
12.275	0.0809	0.1658	0.2658	0.1902	0.4485	0.1238	0.106	0.5534		12.275	0.0278	0.05081	0.06551	0.04585	0.24151	0.0831	0.04264	0.27616		12.275	0.0531	0.11499	0.20029	0.14435	0.20699	0.0407	0.06336	0.27724		27.275	0.06424	0.11371	0.18574	0.12945	0.22404	0.04334	0.07489	0.25742		2.275	0.95366	0.90953	0.89426	0.87047	0.94584	0.88375	0.93578	0.88481
12.29	0.0801	0.1681	0.2666	0.1903	0.4494	0.1256	0.106	0.5511		12.29	0.02779	0.05084	0.06554	0.04585	0.24161	0.08311	0.04265	0.27625		12.29	0.05231	0.11726	0.20106	0.14445	0.20779	0.04249	0.06335	0.27485		27.29	0.06474	0.11468	0.1864	0.12984	0.22755	0.04114	0.07479	0.26344		2.29	0.96062	0.91712	0.8974	0.87305	0.95978	0.84404	0.93451	0.90413
12.305	0.0808	0.1686	0.2663	0.1889	0.4478	0.1242	0.1053	0.5535		12.305	0.02779	0.05086	0.06556	0.04585	0.24171	0.08312	0.04265	0.27633		12.305	0.05301	0.11774	0.20074	0.14305	0.20609	0.04108	0.06265	0.27717		27.305	0.06394	0.11475	0.18636	0.13104	0.22235	0.04154	0.07378	0.26137		2.305	0.94941	0.9177	0.89722	0.88086	0.93912	0.85126	0.92251	0.89747
12.32	0.081	0.169	0.267	0.1898	0.4457	0.1213	0.1052	0.5524		12.32	0.02778	0.05089	0.06559	0.04585	0.24181	0.08312	0.04266	0.27641		12.32	0.05322	0.11811	0.20141	0.14395	0.20389	0.03818	0.06254	0.27599		27.32	0.06333	0.11353	0.18592	0.13033	0.22166	0.04154	0.07477	0.26669		2.32	0.94099	0.90816	0.89514	0.87626	0.93636	0.85126	0.93435	0.91455
12.335	0.0817	0.1663	0.2674	0.1893	0.4486	0.123	0.1035	0.5531		12.335	0.02778	0.05091	0.06562	0.04585	0.24191	0.08313	0.04266	0.27649		12.335	0.05392	0.11539	0.20178	0.14345	0.20669	0.03987	0.06084	0.27661		27.335	0.06393	0.1156	0.18619	0.13013	0.22336	0.04144	0.07427	0.26132		2.335	0.94934	0.9243	0.89638	0.87491	0.94314	0.84945	0.92831	0.89731
12.35	0.0812	0.166	0.2658	0.1898	0.4502	0.1239	0.1043	0.5487		12.35	0.02777	0.05093	0.06564	0.04585	0.24201	0.08314	0.04266	0.27657		12.35	0.05343	0.11507	0.20016	0.14395	0.20819	0.04076	0.06164	0.27213		27.35	0.06463	0.11588	0.18625	0.13062	0.22077	0.04134	0.07426	0.26654		2.35	0.95909	0.92644	0.89667	0.87815	0.93283	0.84764	0.92824	0.91407
12.365	0.0805	0.1669	0.268	0.1899	0.4488	0.1255	0.1038	0.5513		12.365	0.02777	0.05096	0.06567	0.04585	0.24211	0.08315	0.04267	0.27665		12.365	0.05273	0.11594	0.20233	0.14405	0.20669	0.04235	0.06113	0.27465		27.365	0.06293	0.11495	0.18531	0.13061	0.22418	0.04224	0.07535	0.26497		2.365	0.9353	0.91924	0.89222	0.87812	0.94637	0.86388	0.94127	0.90902
12.38	0.0812	0.1697	0.267	0.1889	0.4523	0.1245	0.1057	0.553		12.38	0.02776	0.05098	0.0657	0.04585	0.24221	0.08316	0.04267	0.27673		12.38	0.05344	0.11872	0.2013	0.14305	0.21009	0.04134	0.06303	0.27627		27.38	0.06462	0.11353	0.18587	0.13121	0.22168	0.04174	0.07495	0.26569		2.38	0.95903	0.90814	0.89489	0.882	0.93645	0.85485	0.93643	0.91134
12.395	0.0804	0.1678	0.2647	0.1895	0.4474	0.1263	0.1045	0.5529		12.395	0.02776	0.05101	0.06572	0.04585	0.24231	0.08317	0.04268	0.27681		12.395	0.05264	0.11679	0.19898	0.14365	0.20509	0.04313	0.06182	0.27609		27.395	0.06452	0.1144	0.18583	0.1297	0.22649	0.04384	0.07424	0.26441		2.395	0.9576	0.91495	0.8947	0.87217	0.95556	0.89275	0.928	0.90725
12.41	0.0804	0.1694	0.2682	0.1905	0.4461	0.1243	0.1044	0.5485		12.41	0.02775	0.05103	0.06575	0.04585	0.24241	0.08318	0.04268	0.27689		12.41	0.05265	0.11837	0.20245	0.14465	0.20369	0.04112	0.06172	0.27161		27.41	0.06492	0.11358	0.18559	0.1301	0.21869	0.04104	0.07373	0.25704		2.41	0.96315	0.90852	0.89357	0.87475	0.92457	0.84222	0.92196	0.8836
12.425	0.0797	0.1674	0.267	0.1905	0.454	0.1233	0.1065	0.5511		12.425	0.02775	0.05105	0.06578	0.04585	0.24252	0.08318	0.04269	0.27697		12.425	0.05195	0.11635	0.20122	0.14465	0.21148	0.04012	0.06381	0.27413		27.425	0.06332	0.11505	0.18596	0.12979	0.2279	0.04254	0.07423	0.26336		2.425	0.94076	0.92	0.89529	0.87275	0.96118	0.86928	0.92785	0.90388
12.44	0.0805	0.1672	0.2689	0.19	0.4505	0.121	0.1045	0.5551		12.44	0.02774	0.05108	0.0658	0.04585	0.24262	0.08319	0.04269	0.27705		12.44	0.05276	0.11612	0.2031	0.14415	0.20788	0.03781	0.06181	0.27805		27.44	0.06382	0.11302	0.18632	0.12969	0.2217	0.04294	0.07392	0.26249		2.44	0.94772	0.90423	0.897	0.87207	0.93654	0.8765	0.92419	0.90108
12.455	0.0808	0.1671	0.2674	0.1891	0.4538	0.1253	0.1061	0.5534		12.455	0.02774	0.0511	0.06583	0.04585	0.24272	0.0832	0.04269	0.27713		12.455	0.05306	0.116	0.20157	0.14325	0.21108	0.0421	0.06341	0.27627		27.455	0.06371	0.1143	0.18608	0.12938	0.22101	0.04374	0.07411	0.26251		2.455	0.94629	0.91415	0.89587	0.87007	0.93378	0.89094	0.9265	0.90116
12.47	0.0796	0.1681	0.2672	0.1887	0.4485	0.1236	0.107	0.5553		12.47	0.02773	0.05112	0.06586	0.04585	0.24282	0.08321	0.0427	0.27721		12.47	0.05187	0.11698	0.20134	0.14285	0.20568	0.04039	0.0643	0.27809		27.47	0.06421	0.11427	0.18674	0.13058	0.21522	0.04274	0.07421	0.26154		2.47	0.95324	0.91395	0.89901	0.87788	0.91074	0.87289	0.92761	0.89803
12.485	0.0793	0.1692	0.268	0.1894	0.4594	0.1257	0.106	0.5501		12.485	0.02772	0.05115	0.06588	0.04585	0.24292	0.08322	0.0427	0.27729		12.485	0.05158	0.11805	0.20212	0.14355	0.21648	0.04248	0.0633	0.27281		27.485	0.06301	0.11325	0.186	0.13077	0.21622	0.04444	0.0752	0.25906		2.485	0.93644	0.90597	0.89551	0.87915	0.91474	0.90356	0.93946	0.89009
12.5	0.0807	0.1681	0.2694	0.1901	0.4494	0.1253	0.1059	0.5531		12.5	0.02772	0.05117	0.06591	0.04585	0.24302	0.08323	0.04271	0.27737		12.5	0.05298	0.11693	0.20349	0.14425	0.20638	0.04207	0.06319	0.27573		27.5	0.06341	0.11162	0.18556	0.13007	0.22363	0.04234	0.07449	0.26639		2.5	0.94199	0.89332	0.89343	0.87455	0.94419	0.86567	0.93103	0.91358
12.515	0.0796	0.1662	0.2668	0.1894	0.4485	0.124	0.1067	0.5598		12.515	0.02771	0.0512	0.06594	0.04585	0.24312	0.08324	0.04271	0.27745		12.515	0.05189	0.115	0.20086	0.14355	0.20538	0.04076	0.06399	0.28235		27.515	0.0632	0.1147	0.18743	0.13056	0.21793	0.04284	0.07339	0.26441		2.515	0.93917	0.91725	0.90225	0.87778	0.92155	0.87469	0.91784	0.90725
12.53	0.0815	0.168	0.2675	0.1902	0.4495	0.1258	0.1063	0.5584		12.53	0.02771	0.05122	0.06596	0.04585	0.24322	0.08324	0.04272	0.27753		12.53	0.05379	0.11678	0.20154	0.14435	0.20628	0.04256	0.06358	0.28087		27.53	0.0638	0.11427	0.18609	0.12876	0.22154	0.04274	0.07528	0.26204		2.53	0.94752	0.91393	0.89591	0.86598	0.93589	0.87288	0.94041	0.89963
12.545	0.0796	0.1665	0.2691	0.1885	0.451	0.124	0.1066	0.5571		12.545	0.0277	0.05124	0.06599	0.04586	0.24332	0.08325	0.04272	0.27761		12.545	0.0519	0.11526	0.20311	0.14264	0.20768	0.04075	0.06388	0.27949		27.545	0.0635	0.11255	0.18645	0.12775	0.21794	0.04134	0.07508	0.26116		2.545	0.94329	0.9005	0.89762	0.85941	0.92159	0.84761	0.93795	0.89682
12.56	0.08	0.168	0.2687	0.1901	0.451	0.127	0.1057	0.5536		12.56	0.0277	0.05127	0.06602	0.04586	0.24342	0.08326	0.04273	0.27769		12.56	0.0523	0.11673	0.20268	0.14424	0.20758	0.04374	0.06297	0.27591		27.56	0.0636	0.11242	0.18451	0.12945	0.21425	0.04384	0.07457	0.26179		2.56	0.94465	0.89953	0.88843	0.87049	0.9069	0.89273	0.93191	0.89883
12.575	0.081	0.1664	0.269	0.1893	0.453	0.125	0.1068	0.5507		12.575	0.02769	0.05129	0.06604	0.04586	0.24353	0.08327	0.04273	0.27777		12.575	0.05331	0.11511	0.20296	0.14344	0.20947	0.04173	0.06407	0.27293		27.575	0.06379	0.11359	0.18637	0.13014	0.21836	0.04304	0.07426	0.26031		2.575	0.94742	0.90867	0.89726	0.87503	0.92323	0.87829	0.92826	0.8941
12.59	0.0809	0.1681	0.2696	0.1896	0.4411	0.1273	0.1051	0.5577		12.59	0.02769	0.05132	0.06607	0.04586	0.24363	0.08328	0.04273	0.27785		12.59	0.05321	0.11678	0.20353	0.14374	0.19747	0.04402	0.06237	0.27985		27.59	0.06329	0.11377	0.18483	0.13014	0.22616	0.04484	0.07406	0.26644		2.59	0.94039	0.91003	0.88996	0.875	0.95427	0.91077	0.92579	0.91374
12.605	0.0811	0.1685	0.2676	0.1889	0.4514	0.128	0.1057	0.5594		12.605	0.02768	0.05134	0.0661	0.04586	0.24373	0.08329	0.04274	0.27793		12.605	0.05342	0.11716	0.2015	0.14304	0.20767	0.04471	0.06296	0.28147		27.605	0.06309	0.11314	0.18479	0.13063	0.22507	0.04374	0.07385	0.25906		2.605	0.93757	0.90516	0.88978	0.87823	0.94992	0.89092	0.92333	0.89009
12.62	0.0796	0.1689	0.2676	0.1899	0.4483	0.1248	0.1049	0.556		12.62	0.02768	0.05136	0.06612	0.04586	0.24383	0.08329	0.04274	0.27801		12.62	0.05192	0.11754	0.20148	0.14404	0.20447	0.04151	0.06216	0.27799		27.62	0.06499	0.11282	0.18556	0.13103	0.21917	0.04274	0.07514	0.26549		2.62	0.96408	0.90262	0.89339	0.88081	0.92648	0.87287	0.93875	0.91069
12.635	0.0816	0.1691	0.2679	0.1905	0.4523	0.1268	0.1051	0.5472		12.635	0.02767	0.05139	0.06615	0.04586	0.24393	0.0833	0.04275	0.27809		12.635	0.05393	0.11771	0.20175	0.14464	0.20837	0.0435	0.06235	0.26911		27.635	0.06328	0.11399	0.18592	0.12902	0.22218	0.04294	0.07464	0.25881		2.635	0.94029	0.91176	0.8951	0.86771	0.93843	0.87648	0.93271	0.88929
12.65	0.0817	0.1688	0.2688	0.1903	0.4545	0.1246	0.1051	0.5441		12.65	0.02767	0.05141	0.06618	0.04586	0.24403	0.08331	0.04275	0.27817		12.65	0.05403	0.11739	0.20262	0.14444	0.21047	0.04129	0.06235	0.26593		27.65	0.06478	0.11387	0.18608	0.13092	0.22739	0.04074	0.07433	0.26494		2.65	0.96122	0.91079	0.89587	0.88009	0.95914	0.83678	0.92906	0.90893
12.665	0.0816	0.168	0.2691	0.1902	0.4568	0.1269	0.106	0.5424		12.665	0.02766	0.05144	0.0662	0.04586	0.24413	0.08332	0.04276	0.27826		12.665	0.05394	0.11656	0.2029	0.14434	0.21267	0.04358	0.06324	0.26414		27.665	0.06508	0.11334	0.18544	0.13061	0.22169	0.04414	0.07392	0.26246		2.665	0.96538	0.9067	0.89284	0.8781	0.93649	0.89814	0.92421	0.90099
12.68	0.0817	0.1698	0.2689	0.189	0.4567	0.1268	0.1069	0.5502		12.68	0.02766	0.05146	0.06623	0.04586	0.24423	0.08333	0.04276	0.27834		12.68	0.05404	0.11834	0.20267	0.14314	0.21247	0.04347	0.06414	0.27186		27.68	0.06428	0.11412	0.1849	0.13141	0.2189	0.04164	0.07362	0.26169		2.68	0.95416	0.91272	0.89029	0.88329	0.92538	0.85302	0.92055	0.89851
12.695	0.0814	0.1691	0.2696	0.1907	0.4537	0.1275	0.1061	0.5536		12.695	0.02765	0.05148	0.06626	0.04586	0.24433	0.08334	0.04277	0.27842		12.695	0.05375	0.11762	0.20334	0.14484	0.20937	0.04416	0.06333	0.27518		27.695	0.06297	0.11229	0.18536	0.1313	0.22	0.04214	0.07311	0.26781		2.695	0.93596	0.89852	0.89248	0.8826	0.92978	0.86205	0.91451	0.91815
12.71	0.0812	0.1683	0.2692	0.1891	0.4554	0.1297	0.1055	0.5497		12.71	0.02765	0.05151	0.06629	0.04586	0.24443	0.08334	0.04277	0.2785		12.71	0.05355	0.11679	0.20291	0.14324	0.21097	0.04636	0.06273	0.2712		27.71	0.06247	0.11436	0.18592	0.1315	0.22531	0.04284	0.0746	0.26064		2.71	0.92894	0.91466	0.89514	0.88388	0.95088	0.87468	0.93232	0.89514
12.725	0.081	0.1708	0.2696	0.1898	0.4563	0.1267	0.1062	0.5536		12.725	0.02764	0.05153	0.06631	0.04586	0.24453	0.08335	0.04277	0.27858		12.725	0.05336	0.11927	0.20329	0.14394	0.21177	0.04335	0.06343	0.27502		27.725	0.06217	0.11074	0.18599	0.12989	0.22681	0.04164	0.0736	0.25896		2.725	0.92471	0.88644	0.89543	0.87339	0.95687	0.85302	0.92032	0.88977
12.74	0.0805	0.171	0.2707	0.1888	0.4541	0.1266	0.108	0.5595		12.74	0.02764	0.05155	0.06634	0.04586	0.24464	0.08336	0.04278	0.27866		12.74	0.05286	0.11945	0.20436	0.14294	0.20946	0.04324	0.06522	0.28084		27.74	0.06227	0.11411	0.18655	0.13109	0.21802	0.04344	0.07419	0.26409		2.74	0.92608	0.91271	0.89809	0.88119	0.9219	0.88551	0.92739	0.9062
12.755	0.0814	0.1699	0.2695	0.1895	0.4542	0.1264	0.1065	0.5515		12.755	0.02763	0.05158	0.06637	0.04586	0.24474	0.08337	0.04278	0.27874		12.755	0.05377	0.11832	0.20313	0.14364	0.20946	0.04303	0.06372	0.27276		27.755	0.06196	0.11269	0.18471	0.12968	0.21573	0.04324	0.07358	0.26471		2.755	0.92185	0.90161	0.88938	0.87201	0.91277	0.8819	0.92016	0.90821
12.77	0.0806	0.1699	0.2696	0.1902	0.4572	0.1258	0.1064	0.5507		12.77	0.02763	0.0516	0.06639	0.04586	0.24484	0.08338	0.04279	0.27882		12.77	0.05297	0.1183	0.20321	0.14434	0.21236	0.04242	0.06361	0.27188		27.77	0.06226	0.11286	0.18437	0.12958	0.22633	0.04094	0.07288	0.25824		2.77	0.92601	0.90297	0.88777	0.87132	0.95495	0.84039	0.91174	0.88744
12.785	0.0807	0.1694	0.2702	0.1895	0.4599	0.1262	0.1077	0.5425		12.785	0.02762	0.05163	0.06642	0.04586	0.24494	0.08339	0.04279	0.2789		12.785	0.05308	0.11777	0.20378	0.14364	0.21496	0.04281	0.06491	0.2636		27.785	0.06206	0.11234	0.18643	0.12967	0.22364	0.04164	0.07257	0.25486		2.785	0.92318	0.89888	0.89754	0.87194	0.94424	0.85302	0.90808	0.87662
12.8	0.0807	0.1704	0.2705	0.1924	0.4536	0.1259	0.1075	0.5489		12.8	0.02761	0.05165	0.06645	0.04586	0.24504	0.08339	0.0428	0.27898		12.8	0.05309	0.11875	0.20405	0.14654	0.20856	0.04251	0.0647	0.26992		27.8	0.06276	0.11251	0.18439	0.13047	0.21794	0.04334	0.07516	0.25759		2.8	0.93293	0.90024	0.88788	0.87714	0.92159	0.8837	0.939	0.88536
12.815	0.0789	0.1698	0.2685	0.1905	0.4597	0.1239	0.108	0.5566		12.815	0.02761	0.05167	0.06648	0.04586	0.24514	0.0834	0.0428	0.27906		12.815	0.05129	0.11813	0.20202	0.14464	0.21456	0.0405	0.0652	0.27754		27.815	0.06075	0.11299	0.18525	0.12976	0.22425	0.04324	0.07396	0.26871		2.815	0.90494	0.90393	0.89196	0.87253	0.94667	0.8819	0.92462	0.92103
12.83	0.082	0.1705	0.271	0.1889	0.4535	0.1278	0.107	0.5431		12.83	0.0276	0.0517	0.0665	0.04587	0.24524	0.08341	0.04281	0.27914		12.83	0.0544	0.1188	0.2045	0.14303	0.20826	0.04439	0.06419	0.26396		27.83	0.06195	0.11266	0.18332	0.12866	0.22016	0.04424	0.07175	0.26204		2.83	0.92168	0.9014	0.88277	0.86531	0.93039	0.89995	0.89831	0.89963
12.845	0.081	0.1696	0.2709	0.1906	0.4632	0.1275	0.1064	0.5465		12.845	0.0276	0.05172	0.06653	0.04587	0.24534	0.08342	0.04281	0.27922		12.845	0.0534	0.11788	0.20437	0.14473	0.21786	0.04408	0.06359	0.26728		27.845	0.06255	0.11283	0.18578	0.12885	0.22516	0.04204	0.07644	0.26036		2.845	0.93003	0.90275	0.89444	0.86658	0.9503	0.86025	0.95427	0.89426
12.86	0.0821	0.1703	0.2691	0.191	0.4602	0.1271	0.1063	0.5491		12.86	0.02759	0.05175	0.06656	0.04587	0.24544	0.08343	0.04282	0.2793		12.86	0.05451	0.11855	0.20254	0.14513	0.21476	0.04367	0.06348	0.2698		27.86	0.06185	0.11351	0.18504	0.13034	0.22517	0.04134	0.07274	0.26009		2.86	0.92021	0.908	0.89094	0.87635	0.95032	0.84762	0.91007	0.89337
12.875	0.0806	0.1697	0.27	0.1898	0.4568	0.1254	0.1067	0.5554		12.875	0.02759	0.05177	0.06658	0.04587	0.24554	0.08344	0.04282	0.27938		12.875	0.05301	0.11793	0.20342	0.14393	0.21126	0.04196	0.06388	0.27602		27.875	0.06084	0.11228	0.1858	0.12954	0.22077	0.04314	0.07543	0.26281		2.875	0.9062	0.89847	0.89455	0.87109	0.93285	0.8801	0.94219	0.90211
12.89	0.0798	0.1697	0.2708	0.1902	0.4531	0.1268	0.1051	0.5557		12.89	0.02758	0.05179	0.06661	0.04587	0.24564	0.08344	0.04282	0.27946		12.89	0.05222	0.11791	0.20419	0.14433	0.20746	0.04336	0.06228	0.27624		27.89	0.06264	0.11326	0.18436	0.13003	0.22618	0.04504	0.07492	0.26004		2.89	0.93132	0.90605	0.88773	0.87432	0.95434	0.91439	0.93615	0.89321
12.905	0.0813	0.1698	0.2701	0.1923	0.4608	0.1246	0.1059	0.553		12.905	0.02758	0.05182	0.06664	0.04587	0.24574	0.08345	0.04283	0.27954		12.905	0.05372	0.11798	0.20346	0.14643	0.21506	0.04115	0.06307	0.27346		27.905	0.06254	0.11293	0.18522	0.12843	0.22859	0.04454	0.07452	0.25686		2.905	0.92988	0.90352	0.89181	0.86383	0.96391	0.90537	0.9313	0.88303
12.92	0.0825	0.1704	0.2704	0.1907	0.4626	0.1258	0.1065	0.5611		12.92	0.02757	0.05184	0.06667	0.04587	0.24585	0.08346	0.04283	0.27962		12.92	0.05493	0.11856	0.20373	0.14483	0.21675	0.04234	0.06367	0.28148		27.92	0.06194	0.11401	0.18338	0.12962	0.22169	0.04324	0.07251	0.26429		2.92	0.92146	0.91188	0.8831	0.87164	0.9365	0.88191	0.90738	0.90684
12.935	0.0822	0.1707	0.2687	0.1892	0.4552	0.1255	0.1069	0.5539		12.935	0.02757	0.05187	0.06669	0.04587	0.24595	0.08347	0.04284	0.2797		12.935	0.05463	0.11883	0.20201	0.14333	0.20925	0.04203	0.06406	0.2742		27.935	0.05903	0.11308	0.18525	0.12812	0.2321	0.04384	0.075	0.25281		2.935	0.8809	0.90468	0.89192	0.8618	0.97788	0.89274	0.9371	0.87004
12.95	0.083	0.1699	0.2704	0.1908	0.4664	0.1243	0.1083	0.5559		12.95	0.02756	0.05189	0.06672	0.04587	0.24605	0.08348	0.04284	0.27978		12.95	0.05544	0.11801	0.20368	0.14493	0.22035	0.04082	0.06546	0.27612		27.95	0.06123	0.11496	0.18521	0.12911	0.2242	0.04114	0.0729	0.26604		2.95	0.91161	0.91927	0.89174	0.8683	0.94649	0.84402	0.91199	0.91246
12.965	0.0821	0.1697	0.2686	0.1894	0.4637	0.1266	0.1077	0.5592		12.965	0.02756	0.05191	0.06675	0.04587	0.24615	0.08349	0.04285	0.27986		12.965	0.05454	0.11779	0.20185	0.14353	0.21755	0.04311	0.06485	0.27934		27.965	0.06173	0.11373	0.18417	0.12781	0.22071	0.04014	0.07229	0.26296		2.965	0.91856	0.90973	0.88681	0.85977	0.93259	0.82597	0.90475	0.90259
12.98	0.0822	0.1704	0.2708	0.1909	0.4587	0.1276	0.1079	0.5564		12.98	0.02755	0.05194	0.06678	0.04587	0.24625	0.08349	0.04285	0.27994		12.98	0.05465	0.11846	0.20402	0.14503	0.21245	0.04411	0.06505	0.27646		27.98	0.06223	0.11321	0.18413	0.1273	0.22412	0.04234	0.07438	0.26389		2.98	0.92551	0.90564	0.88663	0.85647	0.94614	0.86568	0.92971	0.90556
12.995	0.0826	0.1697	0.2693	0.191	0.4595	0.1264	0.1083	0.5624		12.995	0.02755	0.05196	0.0668	0.04587	0.24635	0.0835	0.04286	0.28002		12.995	0.05505	0.11774	0.2025	0.14513	0.21315	0.0429	0.06544	0.28238		27.995	0.06082	0.11318	0.18219	0.1295	0.22482	0.04364	0.07308	0.25661		2.995	0.90591	0.90544	0.87744	0.87081	0.94894	0.88914	0.91414	0.88223
13.01	0.0826	0.1697	0.2707	0.1916	0.4604	0.1257	0.108	0.5494		13.01	0.02754	0.05199	0.06683	0.04587	0.24645	0.08351	0.04286	0.2801		13.01	0.05506	0.11771	0.20387	0.14573	0.21395	0.04219	0.06514	0.2693		28.01	0.06112	0.11205	0.18325	0.12829	0.22353	0.04224	0.07547	0.25624		3.01	0.91007	0.89668	0.88247	0.86294	0.9438	0.86388	0.94267	0.88103
13.025	0.0814	0.1699	0.2693	0.1911	0.4572	0.1268	0.108	0.5592		13.025	0.02754	0.05201	0.06686	0.04587	0.24655	0.08352	0.04286	0.28018		13.025	0.05386	0.11789	0.20244	0.14523	0.21065	0.04328	0.06514	0.27902		28.025	0.06032	0.11303	0.18441	0.12899	0.23063	0.04314	0.07506	0.25906		3.025	0.89885	0.90426	0.88798	0.86748	0.97206	0.88012	0.93782	0.89009
13.04	0.0829	0.1699	0.2701	0.1906	0.461	0.1246	0.1071	0.5567		13.04	0.02753	0.05203	0.06688	0.04587	0.24665	0.08353	0.04287	0.28026		13.04	0.05537	0.11787	0.20322	0.14473	0.21435	0.04107	0.06423	0.27644		28.04	0.06042	0.1134	0.18407	0.12958	0.21934	0.04244	0.07456	0.26439		3.04	0.90022	0.90718	0.88637	0.87136	0.92715	0.86749	0.93178	0.90717
13.055	0.0821	0.1695	0.269	0.1909	0.4542	0.1263	0.1069	0.5554		13.055	0.02753	0.05206	0.06691	0.04588	0.24675	0.08353	0.04287	0.28034		13.055	0.05457	0.11744	0.20209	0.14502	0.20745	0.04277	0.06403	0.27506		28.055	0.06101	0.11318	0.18454	0.13078	0.22575	0.04504	0.07315	0.25671		3.055	0.90856	0.90542	0.88856	0.87917	0.95262	0.91441	0.91501	0.88255
13.07	0.0819	0.1696	0.2695	0.1911	0.4659	0.1259	0.1082	0.5567		13.07	0.02752	0.05208	0.06694	0.04588	0.24685	0.08354	0.04288	0.28042		13.07	0.05438	0.11752	0.20256	0.14522	0.21905	0.04236	0.06532	0.27628		28.07	0.06201	0.11475	0.1841	0.12817	0.22125	0.04254	0.07384	0.26194		3.07	0.9225	0.91768	0.88648	0.86215	0.93475	0.8693	0.92328	0.89931
13.085	0.0844	0.1712	0.2694	0.1904	0.4683	0.1262	0.1079	0.5566		13.085	0.02752	0.05211	0.06697	0.04588	0.24695	0.08355	0.04288	0.2805		13.085	0.05688	0.11909	0.20243	0.14452	0.22135	0.04265	0.06502	0.2761		28.085	0.06161	0.11233	0.18276	0.12887	0.22166	0.04424	0.07394	0.25986		3.085	0.91688	0.8988	0.88013	0.86669	0.93636	0.89998	0.92439	0.89265
13.1	0.0821	0.1695	0.2696	0.1925	0.464	0.1252	0.1074	0.5557		13.1	0.02751	0.05213	0.06699	0.04588	0.24705	0.08356	0.04289	0.28058		13.1	0.05459	0.11737	0.20261	0.14662	0.21695	0.04164	0.06451	0.27512		28.1	0.06221	0.1121	0.18422	0.12946	0.22147	0.04284	0.07453	0.25599		3.1	0.92522	0.89704	0.88706	0.87057	0.93559	0.87472	0.93147	0.88023
13.115	0.0823	0.1707	0.272	0.1917	0.4647	0.1243	0.1066	0.5548		13.115	0.02751	0.05215	0.06702	0.04588	0.24716	0.08357	0.04289	0.28066		13.115	0.05479	0.11855	0.20498	0.14582	0.21754	0.04073	0.06371	0.27414		28.115	0.0629	0.11308	0.18298	0.13066	0.22137	0.04244	0.07432	0.25791		3.115	0.93497	0.90463	0.88119	0.87838	0.93522	0.86751	0.92901	0.8864
13.13	0.0833	0.171	0.2703	0.1898	0.4673	0.1242	0.1075	0.5557		13.13	0.0275	0.05218	0.06705	0.04588	0.24726	0.08357	0.0429	0.28074		13.13	0.0558	0.11882	0.20325	0.14392	0.22004	0.04063	0.0646	0.27496		28.13	0.0612	0.11305	0.18284	0.12945	0.21748	0.04394	0.07552	0.24804		3.13	0.91118	0.90443	0.88053	0.87051	0.91974	0.89458	0.94324	0.85473
13.145	0.0828	0.1712	0.2706	0.1913	0.4608	0.1235	0.1072	0.5598		13.145	0.0275	0.0522	0.06708	0.04588	0.24736	0.08358	0.0429	0.28082		13.145	0.0553	0.119	0.20352	0.14542	0.21344	0.03992	0.0643	0.27898		28.145	0.0617	0.11432	0.1839	0.13025	0.22168	0.04184	0.07571	0.24666		3.145	0.91813	0.91435	0.88556	0.8757	0.93646	0.85669	0.94554	0.85032
13.16	0.0817	0.1705	0.2701	0.1902	0.4602	0.1276	0.1073	0.5609		13.16	0.02749	0.05223	0.0671	0.04588	0.24746	0.08359	0.04291	0.2809		13.16	0.05421	0.11827	0.203	0.14432	0.21274	0.04401	0.06439	0.28		28.16	0.0629	0.1122	0.18407	0.13004	0.22469	0.04134	0.07671	0.25809		3.16	0.93486	0.8978	0.88633	0.87436	0.94842	0.84767	0.95739	0.88696
13.175	0.0824	0.1702	0.2705	0.1895	0.4678	0.1262	0.1089	0.5554		13.175	0.02749	0.05225	0.06713	0.04588	0.24756	0.0836	0.04291	0.28098		13.175	0.05491	0.11795	0.20337	0.14362	0.22024	0.0426	0.06599	0.27442		28.175	0.06069	0.11337	0.18383	0.12883	0.2241	0.04414	0.0734	0.25971		3.175	0.90408	0.90695	0.88519	0.86648	0.94605	0.8982	0.91796	0.89217
13.19	0.0812	0.1696	0.2694	0.1901	0.4656	0.1244	0.1085	0.5554		13.19	0.02748	0.05227	0.06716	0.04588	0.24766	0.08361	0.04291	0.28106		13.19	0.05372	0.11733	0.20224	0.14422	0.21794	0.04079	0.06559	0.27434		28.19	0.06089	0.11365	0.18519	0.12943	0.2245	0.04344	0.07479	0.24924		3.19	0.90684	0.90908	0.89165	0.87037	0.94767	0.88557	0.93457	0.85858
13.205	0.0829	0.1713	0.2706	0.1903	0.4634	0.1253	0.1074	0.5556		13.205	0.02748	0.0523	0.06719	0.04588	0.24776	0.08361	0.04292	0.28114		13.205	0.05542	0.119	0.20341	0.14442	0.21564	0.04169	0.06448	0.27446		28.205	0.06019	0.11252	0.18325	0.12872	0.22301	0.04464	0.07699	0.25126		3.205	0.89702	0.90032	0.88246	0.86576	0.94173	0.90723	0.96073	0.86507
13.22	0.083	0.1711	0.2702	0.1907	0.4633	0.1266	0.1079	0.5537		13.22	0.02748	0.05232	0.06721	0.04588	0.24786	0.08362	0.04292	0.28122		13.22	0.05552	0.11878	0.20299	0.14482	0.21544	0.04298	0.06498	0.27248		28.22	0.06078	0.1138	0.18251	0.13012	0.21621	0.04254	0.07458	0.25719		3.22	0.90536	0.91024	0.87896	0.87488	0.91471	0.86934	0.93203	0.88408
13.235	0.0829	0.1707	0.2709	0.1906	0.4645	0.1255	0.1086	0.5527		13.235	0.02747	0.05235	0.06724	0.04588	0.24796	0.08363	0.04293	0.2813		13.235	0.05543	0.11835	0.20366	0.14472	0.21654	0.04187	0.06567	0.2714		28.235	0.06058	0.11367	0.18337	0.12911	0.22272	0.04224	0.07317	0.26541		3.235	0.90253	0.90926	0.88304	0.86831	0.94059	0.86393	0.91526	0.91046
13.25	0.0836	0.1708	0.2701	0.1921	0.4625	0.1264	0.1082	0.5536		13.25	0.02747	0.05237	0.06727	0.04589	0.24806	0.08364	0.04293	0.28138		13.25	0.05613	0.11843	0.20283	0.14621	0.21444	0.04276	0.06527	0.27222		28.25	0.06218	0.11285	0.18333	0.12781	0.22113	0.04364	0.07487	0.24784		3.25	0.92485	0.90284	0.88285	0.85978	0.93425	0.8892	0.93545	0.85409
13.265	0.0831	0.1719	0.2714	0.1904	0.4671	0.1253	0.1069	0.5495		13.265	0.02746	0.0524	0.0673	0.04589	0.24816	0.08365	0.04294	0.28146		13.265	0.05564	0.1195	0.2041	0.14451	0.21894	0.04165	0.06396	0.26804		28.265	0.06078	0.11392	0.18359	0.1287	0.21953	0.04024	0.07466	0.24546		3.265	0.90525	0.9112	0.88409	0.86562	0.92791	0.82785	0.93299	0.84648
13.28	0.0835	0.17	0.2715	0.1915	0.4571	0.1257	0.1096	0.5567		13.28	0.02746	0.05242	0.06733	0.04589	0.24826	0.08365	0.04294	0.28154		13.28	0.05604	0.11758	0.20417	0.14561	0.20884	0.04205	0.06666	0.27516		28.28	0.05997	0.11439	0.18286	0.1288	0.22154	0.04264	0.07565	0.25799		3.28	0.89404	0.9149	0.88059	0.86624	0.93589	0.87116	0.94483	0.88665
13.295	0.0833	0.1701	0.2713	0.19	0.47	0.1261	0.1088	0.5555		13.295	0.02745	0.05244	0.06735	0.04589	0.24836	0.08366	0.04295	0.28162		13.295	0.05585	0.11766	0.20395	0.14411	0.22164	0.04244	0.06585	0.27388		28.295	0.06077	0.11417	0.18242	0.12869	0.22365	0.04144	0.07555	0.25181		3.295	0.90518	0.91314	0.87851	0.86555	0.94426	0.84951	0.94356	0.86684
13.31	0.0836	0.1715	0.2706	0.1909	0.4637	0.1272	0.1084	0.5577		13.31	0.02745	0.05247	0.06738	0.04589	0.24846	0.08367	0.04295	0.2817		13.31	0.05615	0.11903	0.20322	0.14501	0.21524	0.04353	0.06545	0.276		28.31	0.06187	0.11284	0.18278	0.12919	0.22495	0.04164	0.07524	0.25634		3.31	0.92051	0.90282	0.88022	0.86879	0.94946	0.85312	0.9399	0.88135
13.325	0.0839	0.1705	0.271	0.1894	0.4685	0.1251	0.1091	0.5588		13.325	0.02744	0.05249	0.06741	0.04589	0.24857	0.08368	0.04296	0.28178		13.325	0.05646	0.11801	0.20359	0.14351	0.21993	0.04142	0.06614	0.27702		28.325	0.06197	0.11342	0.18264	0.12828	0.22446	0.04224	0.07363	0.26737		3.325	0.92187	0.90729	0.87957	0.86287	0.94749	0.86396	0.92075	0.91671
13.34	0.0838	0.1716	0.2695	0.1889	0.4633	0.1267	0.1076	0.5613		13.34	0.02744	0.05252	0.06744	0.04589	0.24867	0.08369	0.04296	0.28186		13.34	0.05636	0.11908	0.20206	0.14301	0.21463	0.04301	0.06464	0.27944		28.34	0.06196	0.11299	0.1823	0.12638	0.22216	0.04184	0.07533	0.26439		3.34	0.92183	0.90398	0.87796	0.85042	0.93837	0.85674	0.94094	0.90717
13.355	0.0835	0.1701	0.271	0.1909	0.4621	0.1258	0.1086	0.5589		13.355	0.02743	0.05254	0.06746	0.04589	0.24877	0.08369	0.04296	0.28194		13.355	0.05607	0.11756	0.20354	0.14501	0.21333	0.04211	0.06564	0.27696		28.355	0.06236	0.11287	0.18216	0.12717	0.21987	0.04374	0.07522	0.26162		3.355	0.92739	0.90301	0.8773	0.85561	0.92925	0.89104	0.93967	0.89827
13.37	0.0833	0.1693	0.2711	0.1887	0.4631	0.1283	0.1082	0.5614		13.37	0.02743	0.05256	0.06749	0.04589	0.24887	0.0837	0.04297	0.28202		13.37	0.05587	0.11674	0.20361	0.14281	0.21423	0.0446	0.06523	0.27938		28.37	0.06136	0.11234	0.18232	0.12847	0.22038	0.04194	0.07421	0.25754		3.37	0.91337	0.89892	0.87807	0.86407	0.93126	0.85856	0.92766	0.88521
13.385	0.0832	0.1699	0.2692	0.1905	0.4636	0.1264	0.108	0.5561		13.385	0.02742	0.05259	0.06752	0.04589	0.24897	0.08371	0.04297	0.2821		13.385	0.05578	0.11731	0.20168	0.14461	0.21463	0.04269	0.06503	0.274		28.385	0.06136	0.11342	0.18268	0.12746	0.21818	0.04234	0.07521	0.26207		3.385	0.91334	0.90728	0.87978	0.8575	0.92254	0.86578	0.93951	0.89972
13.4	0.0826	0.1711	0.2688	0.1909	0.4631	0.1255	0.1083	0.5577		13.4	0.02742	0.05261	0.06755	0.04589	0.24907	0.08372	0.04298	0.28219		13.4	0.05518	0.11849	0.20125	0.14501	0.21403	0.04178	0.06532	0.27551		28.4	0.06005	0.11469	0.18314	0.12796	0.22419	0.04335	0.0739	0.26009		3.4	0.89513	0.9172	0.88196	0.86074	0.94643	0.88384	0.92393	0.89338
13.415	0.0835	0.1705	0.2691	0.1914	0.4631	0.1276	0.1097	0.5552		13.415	0.02741	0.05264	0.06758	0.04589	0.24917	0.08373	0.04298	0.28227		13.415	0.05609	0.11786	0.20152	0.14551	0.21393	0.04387	0.06672	0.27293		28.415	0.06025	0.11367	0.18281	0.12895	0.2205	0.04125	0.07399	0.26062		3.415	0.89789	0.90922	0.88036	0.86724	0.93174	0.84594	0.92504	0.89507
13.43	0.0808	0.172	0.2699	0.1904	0.4663	0.1279	0.1086	0.5541		13.43	0.02741	0.05266	0.0676	0.0459	0.24927	0.08373	0.04299	0.28235		13.43	0.05339	0.11934	0.2023	0.1445	0.21703	0.04417	0.06561	0.27175		28.43	0.06125	0.11364	0.18357	0.12715	0.2195	0.04265	0.07269	0.26334		3.43	0.91182	0.90902	0.88397	0.85544	0.92779	0.87121	0.90946	0.90381
13.445	0.0842	0.1723	0.2698	0.1901	0.4681	0.1267	0.1082	0.5605		13.445	0.0274	0.05268	0.06763	0.0459	0.24937	0.08374	0.04299	0.28243		13.445	0.0568	0.11962	0.20217	0.1442	0.21873	0.04296	0.06521	0.27807		28.445	0.06234	0.11371	0.18293	0.12824	0.22331	0.04325	0.07318	0.25407		3.445	0.92716	0.9096	0.88094	0.86259	0.94292	0.88205	0.91534	0.87406
13.46	0.0836	0.1727	0.2693	0.1911	0.4615	0.1265	0.1097	0.5562		13.46	0.0274	0.05271	0.06766	0.0459	0.24947	0.08375	0.043	0.28251		13.46	0.0562	0.11999	0.20164	0.1452	0.21203	0.04275	0.0667	0.27369		28.46	0.06224	0.11099	0.18269	0.12743	0.22191	0.04345	0.07317	0.25989		3.46	0.92572	0.88838	0.87981	0.85733	0.93738	0.88566	0.91526	0.89275
13.475	0.0845	0.1713	0.27	0.1907	0.4598	0.127	0.1105	0.5596		13.475	0.02739	0.05273	0.06769	0.0459	0.24957	0.08376	0.043	0.28259		13.475	0.05711	0.11857	0.20231	0.1448	0.21023	0.04324	0.0675	0.27701		28.475	0.06194	0.11316	0.18315	0.12653	0.22392	0.04385	0.07407	0.25472		3.475	0.92149	0.90531	0.88199	0.85142	0.94536	0.89289	0.92592	0.87615
13.49	0.0835	0.1725	0.2706	0.19	0.4617	0.1279	0.1094	0.5539		13.49	0.02739	0.05276	0.06771	0.0459	0.24967	0.08377	0.04301	0.28267		13.49	0.05611	0.11974	0.20289	0.1441	0.21203	0.04413	0.06639	0.27123		28.49	0.06164	0.11144	0.18501	0.12802	0.22183	0.04445	0.07356	0.26104		3.49	0.91726	0.89188	0.89081	0.86118	0.93703	0.90372	0.91988	0.89644
13.505	0.084	0.1724	0.2707	0.1889	0.471	0.1249	0.1096	0.5551		13.505	0.02738	0.05278	0.06774	0.0459	0.24977	0.08377	0.04301	0.28275		13.505	0.05662	0.11962	0.20296	0.143	0.22123	0.04113	0.06659	0.27235		28.505	0.06203	0.11231	0.18457	0.12752	0.21843	0.04335	0.07395	0.26657		3.505	0.92281	0.89869	0.88873	0.85788	0.92354	0.88388	0.92457	0.91416
13.52	0.084	0.1717	0.2688	0.1891	0.4624	0.1264	0.1103	0.566		13.52	0.02738	0.05281	0.06777	0.0459	0.24987	0.08378	0.04302	0.28283		13.52	0.05662	0.11889	0.20103	0.1432	0.21253	0.04262	0.06728	0.28317		28.52	0.06233	0.11219	0.18293	0.12771	0.22124	0.04215	0.07365	0.25959		3.52	0.92697	0.89771	0.88097	0.85915	0.9347	0.86223	0.92091	0.89179
13.535	0.0832	0.1725	0.2703	0.1899	0.4684	0.1251	0.1091	0.5614		13.535	0.02738	0.05283	0.0678	0.0459	0.24997	0.08379	0.04302	0.28291		13.535	0.05582	0.11967	0.2025	0.144	0.21843	0.04131	0.06608	0.27849		28.535	0.06153	0.11176	0.1827	0.12611	0.21715	0.04325	0.07434	0.25482		3.535	0.91575	0.8944	0.87983	0.84866	0.91842	0.88209	0.92918	0.87647
13.55	0.0841	0.1731	0.2699	0.1903	0.4675	0.1275	0.1081	0.5619		13.55	0.02737	0.05285	0.06783	0.0459	0.25007	0.0838	0.04302	0.28299		13.55	0.05673	0.12025	0.20207	0.1444	0.21743	0.0437	0.06508	0.27891		28.55	0.06212	0.11194	0.18226	0.1272	0.22095	0.04215	0.07343	0.25584		3.55	0.92409	0.89576	0.87775	0.85582	0.93355	0.86224	0.91837	0.87976
13.565	0.0856	0.1729	0.2709	0.1899	0.4641	0.1276	0.1088	0.5508		13.565	0.02737	0.05288	0.06785	0.0459	0.25018	0.0838	0.04303	0.28307		13.565	0.05823	0.12002	0.20305	0.144	0.21392	0.0438	0.06577	0.26773		28.565	0.06192	0.11331	0.18252	0.1278	0.21496	0.04365	0.07443	0.25807		3.565	0.92126	0.90645	0.87899	0.8597	0.90972	0.88932	0.93021	0.8869
13.58	0.084	0.1723	0.2715	0.1891	0.465	0.1268	0.1086	0.5673		13.58	0.02736	0.0529	0.06788	0.0459	0.25028	0.08381	0.04303	0.28315		13.58	0.05664	0.1194	0.20362	0.1432	0.21472	0.04299	0.06557	0.28415		28.58	0.06142	0.11188	0.18178	0.12749	0.22317	0.04215	0.07352	0.24989		3.58	0.91423	0.89536	0.87549	0.85771	0.94235	0.86226	0.9194	0.86068
13.595	0.0838	0.1738	0.271	0.19	0.4579	0.1277	0.1108	0.558		13.595	0.02736	0.05293	0.06791	0.04591	0.25038	0.08382	0.04304	0.28323		13.595	0.05644	0.12087	0.20309	0.14409	0.20752	0.04388	0.06776	0.27477		28.595	0.06232	0.11336	0.18244	0.12869	0.22257	0.04245	0.07291	0.25292		3.595	0.92677	0.90684	0.87862	0.86552	0.93999	0.86768	0.91217	0.87038
13.61	0.0849	0.1733	0.2697	0.1897	0.4677	0.1266	0.1083	0.5571		13.61	0.02735	0.05295	0.06794	0.04591	0.25048	0.08383	0.04304	0.28331		13.61	0.05755	0.12035	0.20176	0.14379	0.21722	0.04277	0.06526	0.27379		28.61	0.06121	0.11253	0.1818	0.12758	0.22378	0.04245	0.07411	0.26264		3.61	0.91136	0.90041	0.87559	0.85829	0.94479	0.86769	0.92639	0.90157
13.625	0.0841	0.1739	0.2715	0.1886	0.4589	0.127	0.1095	0.5572		13.625	0.02735	0.05297	0.06797	0.04591	0.25058	0.08384	0.04305	0.28339		13.625	0.05675	0.12093	0.20353	0.14269	0.20832	0.04316	0.06645	0.27381		28.625	0.06131	0.11271	0.18296	0.12798	0.22728	0.04205	0.074	0.26007		3.625	0.91272	0.90177	0.8811	0.86087	0.95873	0.86047	0.92512	0.89332
13.64	0.0836	0.1716	0.2725	0.1906	0.4627	0.1264	0.1116	0.5553		13.64	0.02734	0.053	0.06799	0.04591	0.25068	0.08384	0.04305	0.28347		13.64	0.05626	0.1186	0.20451	0.14469	0.21202	0.04256	0.06855	0.27183		28.64	0.06111	0.11188	0.18392	0.12757	0.21759	0.04125	0.07299	0.25949		3.64	0.90989	0.89534	0.88565	0.85822	0.92019	0.84605	0.91312	0.89147
13.655	0.0838	0.1711	0.2711	0.1898	0.4658	0.1276	0.1088	0.5574		13.655	0.02734	0.05302	0.06802	0.04591	0.25078	0.08385	0.04306	0.28355		13.655	0.05646	0.11808	0.20308	0.14389	0.21502	0.04375	0.06574	0.27385		28.655	0.06171	0.11216	0.18228	0.12827	0.2252	0.04175	0.07489	0.25142		3.655	0.91823	0.89748	0.87788	0.86276	0.95043	0.85508	0.93569	0.86558
13.67	0.0845	0.1714	0.2708	0.1893	0.4627	0.1259	0.1081	0.5524		13.67	0.02733	0.05305	0.06805	0.04591	0.25088	0.08386	0.04306	0.28363		13.67	0.05717	0.11835	0.20275	0.14339	0.21182	0.04204	0.06504	0.26877		28.67	0.0609	0.11133	0.18185	0.12846	0.2209	0.04185	0.07558	0.25855		3.67	0.90701	0.89105	0.8758	0.86404	0.93336	0.85689	0.94396	0.88843
13.685	0.0855	0.1717	0.2705	0.1895	0.4674	0.1246	0.108	0.5601		13.685	0.02733	0.05307	0.06808	0.04591	0.25098	0.08387	0.04307	0.28371		13.685	0.05817	0.11863	0.20242	0.14359	0.21642	0.04073	0.06493	0.27639		28.685	0.0616	0.11121	0.18111	0.12766	0.22101	0.04165	0.07357	0.26047		3.685	0.91675	0.89008	0.8723	0.85877	0.93378	0.85329	0.92004	0.8946
13.7	0.0835	0.1719	0.2715	0.1904	0.4673	0.1251	0.1095	0.5527		13.7	0.02732	0.05309	0.06811	0.04591	0.25108	0.08387	0.04307	0.28379		13.7	0.05618	0.11881	0.20339	0.14449	0.21622	0.04123	0.06643	0.26891		28.7	0.0614	0.11218	0.18217	0.12865	0.21832	0.04185	0.07317	0.252		3.7	0.91392	0.89766	0.87733	0.86527	0.92307	0.8569	0.91519	0.86742
13.715	0.0843	0.1723	0.2729	0.19	0.462	0.1276	0.1102	0.5624		13.715	0.02732	0.05312	0.06813	0.04591	0.25118	0.08388	0.04308	0.28387		13.715	0.05698	0.11918	0.20477	0.14409	0.21082	0.04372	0.06712	0.27853		28.715	0.06089	0.11136	0.18153	0.12854	0.22362	0.04275	0.07206	0.26012		3.715	0.90689	0.89124	0.8743	0.86458	0.94417	0.87315	0.90199	0.89348
13.73	0.0848	0.1727	0.2717	0.1912	0.4671	0.1281	0.1091	0.5558		13.73	0.02732	0.05314	0.06816	0.04591	0.25128	0.08389	0.04308	0.28395		13.73	0.05748	0.11956	0.20354	0.14529	0.21582	0.04421	0.06602	0.27185		28.73	0.06169	0.11143	0.18239	0.12744	0.22183	0.04175	0.07405	0.25315		3.73	0.91803	0.89182	0.87838	0.85736	0.93704	0.85512	0.92576	0.87111
13.745	0.0847	0.1732	0.2717	0.1899	0.4659	0.1278	0.11	0.5648		13.745	0.02731	0.05317	0.06819	0.04592	0.25138	0.0839	0.04308	0.28403		13.745	0.05739	0.12003	0.20351	0.14398	0.21452	0.0439	0.06692	0.28077		28.745	0.06069	0.1117	0.18035	0.12763	0.22214	0.04305	0.07255	0.25947		3.745	0.90402	0.89396	0.86872	0.85863	0.93826	0.87858	0.90779	0.8914
13.76	0.0841	0.1752	0.2703	0.1891	0.4713	0.1254	0.1084	0.5589		13.76	0.02731	0.05319	0.06822	0.04592	0.25148	0.08391	0.04309	0.28411		13.76	0.05679	0.12201	0.20208	0.14318	0.21982	0.04149	0.06531	0.27479		28.76	0.06169	0.11248	0.18161	0.12713	0.21564	0.04325	0.07264	0.2581		3.76	0.91795	0.89998	0.8747	0.85533	0.91244	0.8822	0.90891	0.88699
13.775	0.0841	0.1737	0.2708	0.1892	0.4686	0.1264	0.1091	0.5578		13.775	0.0273	0.05322	0.06825	0.04592	0.25158	0.08391	0.04309	0.28419		13.775	0.0568	0.12048	0.20255	0.14328	0.21702	0.04249	0.06601	0.27361		28.775	0.06188	0.11135	0.18037	0.12552	0.21975	0.04386	0.07373	0.25592		3.775	0.92071	0.89122	0.86882	0.84484	0.92877	0.89304	0.92194	0.88002
13.79	0.0827	0.1735	0.2713	0.1874	0.4688	0.127	0.1108	0.559		13.79	0.0273	0.05324	0.06828	0.04592	0.25168	0.08392	0.0431	0.28427		13.79	0.0554	0.12026	0.20302	0.14148	0.21712	0.04308	0.0677	0.27473		28.79	0.06138	0.11323	0.18153	0.12812	0.21486	0.04306	0.07263	0.26255		3.79	0.91368	0.90581	0.87433	0.8618	0.90931	0.87861	0.90875	0.90126
13.805	0.0846	0.173	0.2714	0.1912	0.4663	0.1282	0.1093	0.5564		13.805	0.02729	0.05326	0.0683	0.04592	0.25178	0.08393	0.0431	0.28434		13.805	0.05731	0.11974	0.2031	0.14528	0.21452	0.04427	0.0662	0.27206		28.805	0.06308	0.1126	0.18129	0.12581	0.22036	0.04416	0.07192	0.25637		3.805	0.9374	0.90095	0.87319	0.84673	0.93121	0.89847	0.90032	0.88146
13.82	0.0841	0.175	0.2724	0.1909	0.4682	0.1299	0.1114	0.5538		13.82	0.02729	0.05329	0.06833	0.04592	0.25188	0.08394	0.04311	0.28442		13.82	0.05681	0.12171	0.20407	0.14498	0.21632	0.04596	0.06829	0.26938		28.82	0.05947	0.11268	0.18006	0.12641	0.22127	0.04446	0.07431	0.257		3.82	0.88705	0.90153	0.86732	0.85062	0.93481	0.90389	0.92886	0.88347
13.835	0.0841	0.1737	0.2727	0.1923	0.4722	0.1282	0.1104	0.5563		13.835	0.02728	0.05331	0.06836	0.04592	0.25199	0.08394	0.04311	0.2845		13.835	0.05682	0.12039	0.20434	0.14638	0.22021	0.04426	0.06729	0.2718		28.835	0.05917	0.11205	0.18232	0.129	0.22298	0.04266	0.07441	0.25832		3.835	0.88282	0.89666	0.87804	0.86757	0.9416	0.87142	0.92997	0.88772
13.85	0.0839	0.174	0.2731	0.1906	0.4738	0.1264	0.1098	0.5601		13.85	0.02728	0.05334	0.06839	0.04592	0.25209	0.08395	0.04312	0.28458		13.85	0.05662	0.12066	0.20471	0.14468	0.22171	0.04245	0.06668	0.27552		28.85	0.05977	0.11103	0.18248	0.127	0.22088	0.03986	0.0742	0.26275		3.85	0.89116	0.88868	0.8788	0.85447	0.93327	0.8209	0.92751	0.90191
13.865	0.0837	0.1743	0.2737	0.1917	0.4658	0.1278	0.1094	0.5563		13.865	0.02728	0.05336	0.06842	0.04592	0.25219	0.08396	0.04312	0.28466		13.865	0.05642	0.12094	0.20528	0.14578	0.21361	0.04384	0.06628	0.27164		28.865	0.06147	0.112	0.18274	0.12649	0.21829	0.04216	0.07549	0.25727		3.865	0.91488	0.89626	0.88004	0.85117	0.92296	0.86241	0.94293	0.88435
13.88	0.0832	0.1747	0.2736	0.1894	0.4755	0.1282	0.1113	0.56		13.88	0.02727	0.05339	0.06845	0.04592	0.25229	0.08397	0.04313	0.28474		13.88	0.05593	0.12131	0.20515	0.14348	0.22321	0.04423	0.06817	0.27526		28.88	0.05986	0.11138	0.1863	0.13589	0.22769	0.04146	0.07389	0.2562		3.88	0.89248	0.89139	0.89692	0.91256	0.96037	0.84979	0.92377	0.8809
13.895	0.0834	0.1748	0.2723	0.1906	0.4735	0.1257	0.1113	0.5542		13.895	0.02727	0.05341	0.06847	0.04593	0.25239	0.08397	0.04313	0.28482		13.895	0.05613	0.12139	0.20383	0.14467	0.22111	0.04173	0.06817	0.26938		28.895	0.06046	0.11025	0.18326	0.12958	0.215	0.04396	0.08028	0.25883		3.895	0.90082	0.88263	0.88251	0.87135	0.90989	0.89492	1	0.88932
13.91	0.087	0.1739	0.2722	0.19	0.472	0.1266	0.1092	0.5551		13.91	0.02726	0.05343	0.0685	0.04593	0.25249	0.08398	0.04314	0.2849		13.91	0.05974	0.12047	0.2037	0.14407	0.21951	0.04262	0.06606	0.2702		28.91	0.06756	0.11512	0.18252	0.13088	0.21321	0.04266	0.07587	0.25545		3.91	1	0.92057	0.87901	0.87982	0.90276	0.87147	0.94746	0.8785
13.925	0.0841	0.1726	0.2715	0.1899	0.4736	0.1266	0.1115	0.5526		13.925	0.02726	0.05346	0.06853	0.04593	0.25259	0.08399	0.04314	0.28498		13.925	0.05684	0.11914	0.20297	0.14397	0.22101	0.04261	0.06836	0.26762		28.925	0.06315	0.1151	0.18308	0.12947	0.21241	0.04306	0.07467	0.25598		3.925	0.93847	0.92038	0.88167	0.87063	0.8996	0.8787	0.93307	0.88019
13.94	0.0849	0.175	0.2724	0.1894	0.4704	0.1298	0.1109	0.5518		13.94	0.02725	0.05348	0.06856	0.04593	0.25269	0.084	0.04315	0.28506		13.94	0.05765	0.12152	0.20384	0.14347	0.21771	0.0458	0.06775	0.26674		28.94	0.06405	0.11377	0.18364	0.12706	0.21502	0.04346	0.07516	0.2463		3.94	0.95101	0.91006	0.88433	0.85491	0.90997	0.88592	0.93895	0.84916
13.955	0.0839	0.1742	0.2721	0.1897	0.4666	0.1271	0.111	0.5564		13.955	0.02725	0.05351	0.06859	0.04593	0.25279	0.084	0.04315	0.28514		13.955	0.05665	0.12069	0.20351	0.14377	0.21381	0.0431	0.06785	0.27126		28.955	0.06315	0.11305	0.184	0.12666	0.21113	0.04316	0.07545	0.25283		3.955	0.93839	0.90441	0.88604	0.85226	0.89449	0.88052	0.94245	0.87009
13.97	0.0853	0.1728	0.2709	0.1901	0.4688	0.127	0.1102	0.555		13.97	0.02724	0.05353	0.06862	0.04593	0.25289	0.08401	0.04316	0.28522		13.97	0.05806	0.11927	0.20228	0.14417	0.21591	0.04299	0.06704	0.26978		28.97	0.06335	0.11462	0.18477	0.12785	0.20743	0.04106	0.07495	0.25105		3.97	0.94114	0.91667	0.88965	0.86007	0.8798	0.84263	0.93641	0.8644
13.985	0.0845	0.1739	0.2715	0.1917	0.4674	0.1278	0.1105	0.5627		13.985	0.02724	0.05356	0.06864	0.04593	0.25299	0.08402	0.04316	0.2853		13.985	0.05726	0.12034	0.20286	0.14577	0.21441	0.04378	0.06734	0.2774		28.985	0.06304	0.1144	0.18473	0.12835	0.21004	0.04246	0.07414	0.25398		3.985	0.93691	0.91491	0.88946	0.8633	0.89016	0.86791	0.92679	0.87378
14	0.0832	0.1741	0.2721	0.1898	0.4696	0.1247	0.1101	0.5647		14	0.02724	0.05358	0.06867	0.04593	0.25309	0.08403	0.04316	0.28538		14	0.05596	0.12052	0.20343	0.14387	0.21651	0.04067	0.06694	0.27932		29	0.06354	0.11517	0.18269	0.12764	0.20765	0.04136	0.07403	0.2473		4	0.94386	0.92094	0.8798	0.85869	0.88065	0.84807	0.92552	0.85237
14.015	0.0836	0.1752	0.2719	0.1921	0.4661	0.127	0.1103	0.5605		14.015	0.02723	0.0536	0.0687	0.04593	0.25319	0.08403	0.04317	0.28546		14.015	0.05637	0.1216	0.2032	0.14617	0.21291	0.04297	0.06713	0.27504		29.015	0.06174	0.11425	0.18325	0.12874	0.21185	0.04366	0.07363	0.25453		4.015	0.91866	0.91374	0.88246	0.86585	0.89737	0.88958	0.92067	0.87554
14.03	0.0838	0.1743	0.2723	0.1905	0.4664	0.1277	0.1109	0.5686		14.03	0.02723	0.05363	0.06873	0.04594	0.25329	0.08404	0.04317	0.28554		14.03	0.05657	0.12067	0.20357	0.14456	0.21311	0.04366	0.06773	0.28306		29.03	0.06543	0.11372	0.18211	0.12823	0.21076	0.04236	0.07172	0.25175		4.03	0.97033	0.90965	0.87706	0.86254	0.89303	0.86613	0.89793	0.86665
14.045	0.0839	0.1746	0.2723	0.1902	0.4719	0.1257	0.1115	0.5619		14.045	0.02722	0.05365	0.06876	0.04594	0.25339	0.08405	0.04318	0.28562		14.045	0.05668	0.12095	0.20354	0.14426	0.21851	0.04165	0.06832	0.27628		29.045	0.06333	0.11319	0.18327	0.12813	0.20887	0.04567	0.07451	0.25268		4.045	0.94094	0.90556	0.88256	0.86186	0.8855	0.9257	0.93124	0.86961
14.06	0.0844	0.1741	0.2726	0.1903	0.4697	0.1256	0.1117	0.5602		14.06	0.02722	0.05368	0.06879	0.04594	0.25349	0.08406	0.04318	0.2857		14.06	0.05718	0.12042	0.20381	0.14436	0.21621	0.04154	0.06852	0.2745		29.06	0.06353	0.11377	0.18203	0.12792	0.20697	0.04407	0.07371	0.2492		4.06	0.94369	0.91003	0.87669	0.86051	0.87797	0.89684	0.92162	0.85847
14.075	0.0842	0.1744	0.2736	0.1903	0.4714	0.1263	0.1126	0.5542		14.075	0.02721	0.0537	0.06881	0.04594	0.25359	0.08406	0.04319	0.28578		14.075	0.05699	0.1207	0.20479	0.14436	0.21781	0.04224	0.06941	0.26842		29.075	0.06302	0.11344	0.18399	0.12832	0.20998	0.04357	0.0756	0.24923		4.075	0.93666	0.9075	0.88598	0.86309	0.88993	0.88782	0.94419	0.85855
14.09	0.0867	0.1739	0.2724	0.1912	0.4765	0.1246	0.1124	0.5598		14.09	0.02721	0.05372	0.06884	0.04594	0.25369	0.08407	0.04319	0.28586		14.09	0.05949	0.12018	0.20356	0.14526	0.22281	0.04053	0.06921	0.27394		29.09	0.06312	0.11412	0.18305	0.12841	0.20619	0.04397	0.07549	0.25056		4.09	0.93802	0.91275	0.88153	0.86371	0.87484	0.89505	0.94292	0.8628
14.105	0.0864	0.1747	0.2731	0.1906	0.473	0.1262	0.1111	0.5628		14.105	0.02721	0.05375	0.06887	0.04594	0.25379	0.08408	0.0432	0.28594		14.105	0.05919	0.12095	0.20423	0.14466	0.21921	0.04212	0.0679	0.27686		29.105	0.06222	0.11449	0.18291	0.12751	0.20739	0.04347	0.07389	0.25018		4.105	0.9254	0.91566	0.88087	0.85779	0.87964	0.88604	0.92376	0.8616
14.12	0.0855	0.1747	0.2731	0.1897	0.4712	0.1244	0.1123	0.5592		14.12	0.0272	0.05377	0.0689	0.04594	0.25389	0.08409	0.0432	0.28602		14.12	0.0583	0.12093	0.2042	0.14376	0.21731	0.04031	0.0691	0.27318		29.12	0.06392	0.11497	0.18307	0.1275	0.202	0.04317	0.07438	0.24721		4.12	0.94912	0.91936	0.88163	0.85776	0.85819	0.88064	0.92965	0.85206
14.135	0.0844	0.1748	0.2732	0.1906	0.4686	0.1262	0.1113	0.5611		14.135	0.0272	0.0538	0.06893	0.04594	0.25399	0.08409	0.04321	0.2861		14.135	0.0572	0.121	0.20427	0.14466	0.21461	0.04211	0.06809	0.275		29.135	0.06341	0.11424	0.18254	0.12649	0.21071	0.04407	0.07387	0.25443		4.135	0.94209	0.91371	0.87908	0.85119	0.89282	0.89689	0.9236	0.87523
14.15	0.0855	0.175	0.2713	0.1898	0.4699	0.1259	0.1119	0.554		14.15	0.02719	0.05382	0.06896	0.04595	0.25409	0.0841	0.04321	0.28618		14.15	0.05831	0.12118	0.20234	0.14385	0.21581	0.0418	0.06869	0.26782		29.15	0.06121	0.11362	0.1823	0.12649	0.21071	0.04417	0.07327	0.24876		4.15	0.9113	0.90884	0.87794	0.85115	0.89284	0.89871	0.91637	0.85703
14.165	0.0854	0.1746	0.2725	0.1901	0.4706	0.1284	0.1125	0.5611		14.165	0.02719	0.05385	0.06899	0.04595	0.25419	0.08411	0.04322	0.28626		14.165	0.05821	0.12075	0.20351	0.14415	0.21641	0.04429	0.06928	0.27484		29.165	0.06081	0.11349	0.18286	0.12688	0.21162	0.04467	0.07316	0.24928		4.165	0.90567	0.90786	0.8806	0.85373	0.89645	0.90774	0.9151	0.85872
14.18	0.085	0.174	0.2726	0.191	0.4646	0.1277	0.1128	0.5705		14.18	0.02718	0.05387	0.06901	0.04595	0.2543	0.08412	0.04322	0.28634		14.18	0.05782	0.12013	0.20359	0.14505	0.2103	0.04358	0.06958	0.28416		29.18	0.0612	0.11277	0.18102	0.12638	0.20333	0.04477	0.07385	0.24131		4.18	0.91122	0.90222	0.87189	0.85043	0.86347	0.90956	0.92336	0.83314
14.195	0.0837	0.1743	0.2723	0.1915	0.4682	0.1286	0.112	0.5573		14.195	0.02718	0.05389	0.06904	0.04595	0.2544	0.08412	0.04323	0.28642		14.195	0.05652	0.12041	0.20326	0.14555	0.2138	0.04448	0.06877	0.27088		29.195	0.061	0.11384	0.18138	0.12807	0.20813	0.04367	0.07355	0.25303		4.195	0.90838	0.91058	0.8736	0.8615	0.88258	0.88972	0.91971	0.87075
14.21	0.0855	0.175	0.2729	0.1913	0.4672	0.1308	0.1107	0.5611		14.21	0.02718	0.05392	0.06907	0.04595	0.2545	0.08413	0.04323	0.2865		14.21	0.05832	0.12108	0.20383	0.14535	0.2127	0.04667	0.06747	0.2746		29.21	0.0613	0.11352	0.18154	0.12807	0.20434	0.04417	0.07334	0.25136		4.21	0.91253	0.90805	0.87436	0.86147	0.8675	0.89876	0.91724	0.86538
14.225	0.0855	0.1755	0.2732	0.1905	0.4719	0.1295	0.1109	0.5612		14.225	0.02717	0.05394	0.0691	0.04595	0.2546	0.08414	0.04324	0.28658		14.225	0.05833	0.12156	0.2041	0.14455	0.2173	0.04536	0.06766	0.27462		29.225	0.06159	0.11219	0.1804	0.12746	0.20415	0.04347	0.07443	0.24628		4.225	0.91668	0.89773	0.86896	0.85751	0.86673	0.88614	0.93028	0.8491
14.24	0.0852	0.1744	0.2744	0.1917	0.4665	0.1275	0.1105	0.5622		14.24	0.02717	0.05397	0.06913	0.04595	0.2547	0.08415	0.04324	0.28666		14.24	0.05803	0.12043	0.20527	0.14575	0.2118	0.04335	0.06726	0.27554		29.24	0.06359	0.11176	0.18016	0.12756	0.20255	0.04397	0.07402	0.24911		4.24	0.94459	0.89442	0.86783	0.85813	0.86039	0.89517	0.92543	0.85817
14.255	0.0855	0.1756	0.2745	0.1899	0.4741	0.1269	0.1119	0.5612		14.255	0.02716	0.05399	0.06916	0.04595	0.2548	0.08415	0.04324	0.28674		14.255	0.05834	0.12161	0.20534	0.14395	0.2193	0.04275	0.06866	0.27446		29.255	0.06349	0.11164	0.18032	0.12855	0.20446	0.04327	0.07292	0.24874		4.255	0.94315	0.89344	0.86859	0.86463	0.86798	0.88255	0.91223	0.85697
14.27	0.0867	0.1763	0.2724	0.1921	0.4775	0.1277	0.1116	0.5641		14.27	0.02716	0.05402	0.06919	0.04596	0.2549	0.08416	0.04325	0.28682		14.27	0.05954	0.12228	0.20321	0.14614	0.2226	0.04354	0.06835	0.27728		29.27	0.06069	0.11231	0.18168	0.12685	0.20707	0.04407	0.07471	0.24456		4.27	0.90398	0.89869	0.87504	0.85348	0.87834	0.897	0.93362	0.84358
14.285	0.0852	0.1754	0.2736	0.1913	0.4719	0.1293	0.1128	0.5613		14.285	0.02715	0.05404	0.06922	0.04596	0.255	0.08417	0.04325	0.2869		14.285	0.05805	0.12136	0.20438	0.14534	0.2169	0.04513	0.06955	0.2744		29.285	0.06248	0.11219	0.18154	0.12644	0.20258	0.04408	0.0736	0.25109		4.285	0.92909	0.89772	0.87438	0.85084	0.86048	0.89701	0.92042	0.86451
14.3	0.0865	0.1763	0.2731	0.1907	0.4779	0.1287	0.1102	0.5679		14.3	0.02715	0.05407	0.06924	0.04596	0.2551	0.08418	0.04326	0.28698		14.3	0.05935	0.12223	0.20386	0.14474	0.2228	0.04452	0.06694	0.28092		29.3	0.06228	0.11386	0.18111	0.12754	0.20238	0.04358	0.0734	0.24651		4.3	0.92625	0.91075	0.8723	0.85799	0.85971	0.888	0.91795	0.84983
14.315	0.0847	0.1757	0.2734	0.1906	0.4731	0.13	0.1111	0.5625		14.315	0.02715	0.05409	0.06927	0.04596	0.2552	0.08418	0.04326	0.28706		14.315	0.05755	0.12161	0.20413	0.14464	0.2179	0.04582	0.06784	0.27544		29.315	0.06078	0.11144	0.18207	0.12663	0.20679	0.04378	0.07409	0.24444		4.315	0.90525	0.89187	0.87685	0.85207	0.87723	0.89163	0.92622	0.84318
14.33	0.0853	0.1759	0.2745	0.1899	0.4757	0.1297	0.1111	0.5659		14.33	0.02714	0.05411	0.0693	0.04596	0.2553	0.08419	0.04327	0.28714		14.33	0.05816	0.12179	0.2052	0.14394	0.2204	0.04551	0.06783	0.27876		29.33	0.06177	0.11141	0.18043	0.12802	0.206	0.04338	0.07328	0.24236		4.33	0.91918	0.89168	0.86908	0.86119	0.87408	0.88442	0.9166	0.83653
14.345	0.0834	0.1748	0.2738	0.1898	0.4748	0.1294	0.1105	0.5612		14.345	0.02714	0.05414	0.06933	0.04596	0.2554	0.0842	0.04327	0.28722		14.345	0.05626	0.12066	0.20447	0.14384	0.2194	0.0452	0.06723	0.27398		29.345	0.06297	0.11189	0.18049	0.12642	0.2017	0.04308	0.07418	0.25659		4.345	0.93591	0.89537	0.86937	0.85069	0.85701	0.87902	0.92725	0.88215
14.36	0.0844	0.1738	0.2746	0.1906	0.475	0.129	0.1114	0.57		14.36	0.02713	0.05416	0.06936	0.04596	0.2555	0.0842	0.04328	0.2873		14.36	0.05727	0.11964	0.20524	0.14464	0.2195	0.0448	0.06812	0.2827		29.36	0.06217	0.11176	0.18075	0.12831	0.20401	0.04448	0.07277	0.24851		4.36	0.92469	0.89439	0.87061	0.86308	0.86618	0.9043	0.91048	0.85625
14.375	0.0851	0.1748	0.2726	0.1908	0.476	0.1284	0.1102	0.5586		14.375	0.02713	0.05419	0.06939	0.04596	0.2556	0.08421	0.04328	0.28738		14.375	0.05797	0.12061	0.20321	0.14484	0.2204	0.04419	0.06692	0.27122		29.375	0.06136	0.11074	0.18041	0.12761	0.19992	0.04468	0.07306	0.25234		4.375	0.91346	0.88641	0.869	0.85847	0.8499	0.90792	0.91398	0.86852
14.39	0.0854	0.1742	0.2728	0.1909	0.4726	0.1317	0.1136	0.5662		14.39	0.02713	0.05421	0.06942	0.04597	0.2557	0.08422	0.04329	0.28746		14.39	0.05827	0.11999	0.20338	0.14493	0.2169	0.04748	0.07031	0.27874		29.39	0.06146	0.11211	0.18047	0.1262	0.19732	0.04458	0.07196	0.25476		4.39	0.91482	0.89711	0.86929	0.84928	0.83959	0.90613	0.90078	0.8763
14.405	0.0852	0.174	0.273	0.1912	0.4725	0.1309	0.1129	0.569		14.405	0.02712	0.05424	0.06945	0.04597	0.2558	0.08423	0.04329	0.28754		14.405	0.05808	0.11976	0.20355	0.14523	0.2167	0.04667	0.06961	0.28146		29.405	0.06106	0.11118	0.17933	0.126	0.19893	0.04368	0.07415	0.25269		4.405	0.90918	0.88991	0.86389	0.84794	0.84598	0.8899	0.92693	0.86965
14.42	0.0858	0.1759	0.2743	0.1911	0.472	0.1295	0.1124	0.5678		14.42	0.02712	0.05426	0.06948	0.04597	0.2559	0.08423	0.0433	0.28762		14.42	0.05868	0.12164	0.20482	0.14513	0.2161	0.04527	0.0691	0.28018		29.42	0.06215	0.11366	0.18059	0.12599	0.19254	0.04428	0.07414	0.24742		4.42	0.92451	0.90917	0.86987	0.8479	0.82056	0.90074	0.92685	0.85273
14.435	0.0853	0.176	0.2741	0.1905	0.4748	0.1291	0.1109	0.566		14.435	0.02711	0.05428	0.0695	0.04597	0.256	0.08424	0.0433	0.2877		14.435	0.05819	0.12172	0.2046	0.14453	0.2188	0.04486	0.0676	0.2783		29.435	0.06285	0.11153	0.18115	0.12599	0.19904	0.04008	0.07294	0.24214		4.435	0.93425	0.89263	0.87252	0.84787	0.84643	0.82496	0.91246	0.83582
14.45	0.0855	0.177	0.2744	0.1926	0.4763	0.1295	0.1103	0.5653		14.45	0.02711	0.05431	0.06953	0.04597	0.2561	0.08425	0.04331	0.28778		14.45	0.05839	0.12269	0.20487	0.14663	0.2202	0.04525	0.06699	0.27752		29.45	0.06405	0.11121	0.17871	0.12768	0.20405	0.04448	0.07243	0.24707		4.45	0.95098	0.89009	0.86096	0.85894	0.86634	0.90438	0.90642	0.85161
14.465	0.0841	0.1746	0.2741	0.1914	0.4674	0.1272	0.1107	0.5698		14.465	0.0271	0.05433	0.06956	0.04597	0.2562	0.08426	0.04331	0.28786		14.465	0.057	0.12027	0.20454	0.14543	0.2112	0.04294	0.06739	0.28194		29.465	0.06395	0.11258	0.18027	0.12618	0.19866	0.04288	0.07282	0.24629		4.465	0.94954	0.90079	0.86836	0.8491	0.8449	0.87552	0.91111	0.84913
14.48	0.0858	0.1757	0.2729	0.191	0.4754	0.1285	0.1126	0.5689		14.48	0.0271	0.05436	0.06959	0.04597	0.2563	0.08426	0.04332	0.28794		14.48	0.0587	0.12134	0.20331	0.14503	0.2191	0.04424	0.06928	0.28096		29.48	0.06284	0.11076	0.18134	0.12747	0.20096	0.04159	0.07222	0.24952		4.48	0.93412	0.88658	0.87339	0.85756	0.85407	0.85207	0.90388	0.85948
14.495	0.0862	0.1756	0.2727	0.191	0.4741	0.13	0.112	0.5617		14.495	0.0271	0.05438	0.06962	0.04597	0.2564	0.08427	0.04332	0.28802		14.495	0.0591	0.12122	0.20308	0.14503	0.2177	0.04573	0.06868	0.27368		29.495	0.06374	0.11203	0.1801	0.12716	0.20137	0.04309	0.07161	0.25174		4.495	0.94666	0.8965	0.86752	0.85557	0.85569	0.87916	0.89664	0.86661
14.51	0.0851	0.1754	0.2717	0.1907	0.4746	0.1287	0.1138	0.5653		14.51	0.02709	0.05441	0.06965	0.04598	0.2565	0.08428	0.04333	0.2881		14.51	0.05801	0.12099	0.20205	0.14472	0.2181	0.04442	0.07047	0.2772		29.51	0.06194	0.11201	0.18126	0.12676	0.21038	0.04119	0.0722	0.24877		4.51	0.92146	0.89631	0.87302	0.85292	0.8915	0.84488	0.90372	0.85707
14.525	0.0856	0.1747	0.2739	0.1917	0.4734	0.1301	0.1106	0.5672		14.525	0.02709	0.05443	0.06968	0.04598	0.2566	0.08428	0.04333	0.28818		14.525	0.05851	0.12027	0.20422	0.14572	0.2168	0.04582	0.06727	0.27902		29.525	0.06123	0.11078	0.17952	0.12715	0.20619	0.04009	0.073	0.24989		4.525	0.91163	0.88677	0.86477	0.8555	0.87483	0.82505	0.91317	0.86068
14.54	0.0852	0.1757	0.2753	0.1906	0.4689	0.1306	0.1133	0.5693		14.54	0.02708	0.05445	0.06971	0.04598	0.2567	0.08429	0.04334	0.28825		14.54	0.05812	0.12125	0.20559	0.14462	0.2122	0.04631	0.06996	0.28105		29.54	0.06153	0.11206	0.17838	0.12485	0.20899	0.04289	0.07069	0.24932		4.54	0.91578	0.89669	0.85938	0.84043	0.88599	0.87559	0.88567	0.85884
14.555	0.0853	0.1745	0.2753	0.1922	0.4733	0.1297	0.1119	0.5702		14.555	0.02708	0.05448	0.06974	0.04598	0.2568	0.0843	0.04334	0.28833		14.555	0.05822	0.12002	0.20556	0.14622	0.2165	0.0454	0.06856	0.28187		29.555	0.06213	0.11293	0.17824	0.12714	0.2075	0.04269	0.07318	0.25465		4.555	0.92412	0.9035	0.85872	0.85543	0.88006	0.872	0.9154	0.87592
14.57	0.0854	0.1751	0.2734	0.1906	0.4762	0.126	0.1122	0.5696		14.57	0.02708	0.0545	0.06976	0.04598	0.2569	0.08431	0.04334	0.28841		14.57	0.05832	0.1206	0.20364	0.14462	0.2193	0.04169	0.06886	0.28119		29.57	0.06162	0.1116	0.1788	0.12664	0.21051	0.04319	0.07048	0.24637		4.57	0.91709	0.89318	0.86137	0.85212	0.89201	0.88103	0.88312	0.84938
14.585	0.0861	0.1752	0.274	0.1908	0.479	0.1266	0.1122	0.5704		14.585	0.02707	0.05453	0.06979	0.04598	0.257	0.08431	0.04335	0.28849		14.585	0.05903	0.12067	0.20421	0.14482	0.222	0.04229	0.06885	0.28191		29.585	0.06222	0.11218	0.18006	0.12603	0.20631	0.04249	0.07277	0.2551		4.585	0.92543	0.89765	0.86735	0.84817	0.87534	0.86842	0.91047	0.87737
14.6	0.0858	0.1743	0.2733	0.1918	0.4732	0.1276	0.113	0.5709		14.6	0.02707	0.05455	0.06982	0.04598	0.2571	0.08432	0.04335	0.28857		14.6	0.05873	0.11975	0.20348	0.14582	0.2161	0.04328	0.06965	0.28233		29.6	0.06122	0.11185	0.17882	0.12653	0.21252	0.04289	0.07276	0.24462		4.6	0.91141	0.89512	0.86148	0.8514	0.90002	0.87565	0.91039	0.84378
14.615	0.085	0.1749	0.2732	0.1898	0.4817	0.1303	0.1118	0.5706		14.615	0.02706	0.05458	0.06985	0.04599	0.2572	0.08433	0.04336	0.28865		14.615	0.05794	0.12032	0.20335	0.14381	0.2245	0.04597	0.06844	0.28195		29.615	0.06171	0.11083	0.17798	0.12532	0.21433	0.04329	0.07446	0.24685		4.615	0.91836	0.88714	0.8575	0.84352	0.90721	0.88288	0.93058	0.85091
14.63	0.0854	0.1771	0.2738	0.1893	0.4753	0.1269	0.1123	0.569		14.63	0.02706	0.0546	0.06988	0.04599	0.2573	0.08433	0.04336	0.28873		14.63	0.05834	0.1225	0.20392	0.14331	0.218	0.04257	0.06894	0.28027		29.63	0.06231	0.1117	0.17864	0.12542	0.20213	0.04309	0.07375	0.24547		4.63	0.9267	0.89395	0.86063	0.84414	0.85872	0.87929	0.92215	0.84651
14.645	0.0863	0.1776	0.2744	0.1907	0.4788	0.1276	0.1119	0.5776		14.645	0.02706	0.05463	0.06991	0.04599	0.2574	0.08434	0.04337	0.28881		14.645	0.05924	0.12297	0.20449	0.14471	0.2214	0.04326	0.06853	0.28879		29.645	0.06161	0.11108	0.1795	0.12591	0.20594	0.04209	0.07344	0.2523		4.645	0.91687	0.88908	0.86471	0.84737	0.87386	0.86126	0.91849	0.8684
14.66	0.0857	0.177	0.2739	0.1921	0.4831	0.1283	0.1116	0.57		14.66	0.02705	0.05465	0.06994	0.04599	0.2575	0.08435	0.04337	0.28889		14.66	0.05865	0.12235	0.20396	0.14611	0.2256	0.04395	0.06823	0.28111		29.66	0.0629	0.10995	0.17796	0.12601	0.20105	0.0441	0.07264	0.24733		4.66	0.93499	0.88032	0.85741	0.84799	0.8544	0.89737	0.90887	0.85244
14.675	0.0859	0.1769	0.2742	0.1904	0.4806	0.1267	0.1134	0.5617		14.675	0.02705	0.05467	0.06997	0.04599	0.2576	0.08436	0.04338	0.28897		14.675	0.05885	0.12223	0.20423	0.14441	0.223	0.04234	0.07002	0.27273		29.675	0.0624	0.11033	0.17893	0.1249	0.19936	0.0424	0.07383	0.25135		4.675	0.92796	0.88323	0.86197	0.84076	0.84767	0.86671	0.9231	0.86535
14.69	0.0863	0.1756	0.274	0.1915	0.4699	0.128	0.1129	0.5681		14.69	0.02704	0.0547	0.07	0.04599	0.2577	0.08436	0.04338	0.28905		14.69	0.05926	0.1209	0.204	0.14551	0.2122	0.04364	0.06952	0.27905		29.69	0.0626	0.1111	0.17819	0.12549	0.20856	0.0429	0.07272	0.24298		4.69	0.93071	0.88926	0.85846	0.84465	0.88428	0.87574	0.9099	0.8385
14.705	0.087	0.1772	0.2728	0.1906	0.4661	0.1271	0.1137	0.5704		14.705	0.02704	0.05472	0.07003	0.04599	0.2578	0.08437	0.04339	0.28913		14.705	0.05996	0.12248	0.20277	0.14461	0.2083	0.04273	0.07031	0.28127		29.705	0.062	0.11028	0.17795	0.12519	0.20077	0.0419	0.07322	0.2491		4.705	0.92228	0.88284	0.85733	0.84265	0.85329	0.85771	0.91578	0.85814
14.72	0.0866	0.1768	0.2734	0.1917	0.4737	0.1282	0.1129	0.5686		14.72	0.02704	0.05475	0.07006	0.046	0.2579	0.08438	0.04339	0.28921		14.72	0.05956	0.12205	0.20334	0.1457	0.2158	0.04382	0.06951	0.27939		29.72	0.06139	0.11055	0.17871	0.12468	0.20228	0.046	0.07321	0.24323		4.72	0.91386	0.88498	0.86093	0.83935	0.85929	0.93172	0.9157	0.8393
14.735	0.0848	0.1764	0.2739	0.1924	0.4755	0.128	0.1111	0.5724		14.735	0.02703	0.05477	0.07009	0.046	0.258	0.08438	0.0434	0.28929		14.735	0.05777	0.12163	0.20381	0.1464	0.2175	0.04362	0.0677	0.28311		29.735	0.06089	0.11053	0.17867	0.12508	0.20558	0.0416	0.0735	0.24625		4.735	0.90682	0.88478	0.86075	0.84193	0.87244	0.85233	0.9192	0.84901
14.75	0.0856	0.1772	0.2731	0.1917	0.4785	0.1299	0.1142	0.5683		14.75	0.02703	0.0548	0.07011	0.046	0.2581	0.08439	0.0434	0.28937		14.75	0.05857	0.1224	0.20299	0.1457	0.2204	0.04551	0.0708	0.27893		29.75	0.06019	0.108	0.17993	0.12367	0.20269	0.0416	0.0736	0.24258		4.75	0.897	0.86512	0.86672	0.83274	0.86093	0.85235	0.92031	0.83722
14.765	0.0846	0.1771	0.2738	0.1912	0.4781	0.1285	0.114	0.5641		14.765	0.02703	0.05482	0.07014	0.046	0.25821	0.0844	0.04341	0.28945		14.765	0.05757	0.12228	0.20366	0.1452	0.21989	0.0441	0.07059	0.27465		29.765	0.06128	0.10997	0.17829	0.12337	0.1989	0.0421	0.07449	0.246		4.765	0.91232	0.88049	0.85895	0.83075	0.84585	0.86139	0.93096	0.84821
14.78	0.0844	0.1773	0.2747	0.191	0.4691	0.1287	0.1116	0.5675		14.78	0.02702	0.05485	0.07017	0.046	0.25831	0.0844	0.04341	0.28953		14.78	0.05738	0.12245	0.20453	0.145	0.21079	0.0443	0.06819	0.27797		29.78	0.06248	0.10965	0.17835	0.12406	0.2028	0.0419	0.07448	0.24313		4.78	0.92905	0.87796	0.85924	0.83529	0.86139	0.8578	0.93088	0.83899
14.795	0.0866	0.1774	0.2747	0.1917	0.4749	0.13	0.113	0.5664		14.795	0.02702	0.05487	0.0702	0.046	0.25841	0.08441	0.04342	0.28961		14.795	0.05958	0.12253	0.2045	0.1457	0.21649	0.04559	0.06958	0.27679		29.795	0.06168	0.10752	0.17771	0.12236	0.20801	0.0414	0.07368	0.24416		4.795	0.91782	0.86141	0.85621	0.82414	0.88209	0.84879	0.92126	0.84228
14.81	0.0851	0.175	0.2733	0.1926	0.4785	0.1289	0.1137	0.5718		14.81	0.02701	0.05489	0.07023	0.046	0.25851	0.08442	0.04342	0.28969		14.81	0.05809	0.12011	0.20307	0.1466	0.21999	0.04448	0.07028	0.28211		29.81	0.06197	0.1099	0.17777	0.12295	0.20242	0.0428	0.07377	0.24508		4.81	0.92197	0.8799	0.8565	0.82803	0.85985	0.87407	0.92237	0.84525
14.825	0.0845	0.1766	0.2753	0.1907	0.4731	0.1262	0.1127	0.5653		14.825	0.02701	0.05492	0.07026	0.04601	0.25861	0.08443	0.04343	0.28977		14.825	0.05749	0.12168	0.20504	0.14469	0.21449	0.04177	0.06927	0.27553		29.825	0.06047	0.11067	0.17813	0.12345	0.20313	0.04211	0.07316	0.24441		4.825	0.90097	0.88593	0.85821	0.83126	0.86266	0.86145	0.91514	0.84309
14.84	0.0855	0.177	0.2742	0.1916	0.4764	0.1288	0.1135	0.5694		14.84	0.02701	0.05494	0.07029	0.04601	0.25871	0.08443	0.04343	0.28985		14.84	0.05849	0.12206	0.20391	0.14559	0.21769	0.04437	0.07007	0.27955		29.84	0.06057	0.10955	0.17579	0.12294	0.19833	0.04131	0.07206	0.24823		4.84	0.90232	0.87717	0.84712	0.82795	0.84361	0.84703	0.90194	0.85535
14.855	0.0859	0.1763	0.275	0.1916	0.4789	0.128	0.1145	0.5701		14.855	0.027	0.05497	0.07032	0.04601	0.25881	0.08444	0.04344	0.28993		14.855	0.0589	0.12133	0.20468	0.14559	0.22009	0.04356	0.07106	0.28017		29.855	0.06156	0.11062	0.17815	0.12293	0.20284	0.04201	0.07385	0.24546		4.855	0.91625	0.88553	0.85831	0.82792	0.86153	0.85968	0.92332	0.84646
14.87	0.0858	0.1763	0.2743	0.191	0.4762	0.1266	0.1125	0.5594		14.87	0.027	0.05499	0.07035	0.04601	0.25891	0.08445	0.04344	0.29001		14.87	0.0588	0.12131	0.20395	0.14499	0.21729	0.04215	0.06906	0.26939		29.87	0.06126	0.1113	0.17841	0.12313	0.19855	0.04341	0.07214	0.23878		4.87	0.91201	0.89078	0.85955	0.82919	0.84446	0.88497	0.90297	0.82505
14.885	0.0858	0.1774	0.2758	0.1908	0.4713	0.1283	0.114	0.5652		14.885	0.02699	0.05502	0.07038	0.04601	0.25901	0.08445	0.04345	0.29009		14.885	0.05881	0.12238	0.20542	0.14479	0.21229	0.04385	0.07055	0.27511		29.885	0.06196	0.10927	0.17698	0.12052	0.20365	0.04151	0.07333	0.24051		4.885	0.92175	0.87502	0.85272	0.81216	0.86477	0.8507	0.9172	0.83059
14.9	0.086	0.1771	0.2747	0.1916	0.4743	0.129	0.1133	0.5641		14.9	0.02699	0.05504	0.07041	0.04601	0.25911	0.08446	0.04345	0.29017		14.9	0.05901	0.12206	0.20429	0.14559	0.21519	0.04454	0.06985	0.27393		29.9	0.06185	0.10955	0.17754	0.12332	0.20046	0.04291	0.07223	0.24174		4.9	0.9203	0.87715	0.85538	0.83043	0.85207	0.87598	0.904	0.83452
14.915	0.0852	0.1779	0.2756	0.1902	0.4735	0.1244	0.1126	0.5592		14.915	0.02699	0.05507	0.07044	0.04601	0.25921	0.08447	0.04346	0.29024		14.915	0.05821	0.12283	0.20516	0.14419	0.21429	0.03993	0.06914	0.26896		29.915	0.06115	0.11042	0.1785	0.12371	0.20037	0.04091	0.07292	0.24356		4.915	0.91048	0.88396	0.85993	0.833	0.8517	0.8399	0.91227	0.84037
14.93	0.086	0.1766	0.2754	0.1942	0.4723	0.1292	0.1137	0.5604		14.93	0.02698	0.05509	0.07047	0.04602	0.25931	0.08447	0.04346	0.29032		14.93	0.05902	0.12151	0.20493	0.14818	0.21299	0.04473	0.07024	0.27008		29.93	0.06075	0.1103	0.17586	0.12211	0.20238	0.04221	0.07261	0.24249		4.93	0.90484	0.88299	0.84743	0.82251	0.85968	0.86338	0.90861	0.83693
14.945	0.0864	0.1763	0.2753	0.1923	0.4787	0.1286	0.1113	0.5665		14.945	0.02698	0.05511	0.0705	0.04602	0.25941	0.08448	0.04347	0.2904		14.945	0.05942	0.12119	0.2048	0.14628	0.21929	0.04412	0.06783	0.2761		29.945	0.06074	0.11067	0.17472	0.122	0.19728	0.04061	0.07171	0.24001		4.945	0.9048	0.8859	0.84203	0.82182	0.83943	0.83452	0.8978	0.82899
14.96	0.0859	0.1762	0.2749	0.1926	0.4735	0.1287	0.1131	0.562		14.96	0.02698	0.05514	0.07053	0.04602	0.25951	0.08449	0.04347	0.29048		14.96	0.05892	0.12106	0.20437	0.14658	0.21399	0.04421	0.06963	0.27152		29.96	0.05994	0.11134	0.17738	0.1214	0.20019	0.04051	0.0734	0.24314		4.96	0.89357	0.89115	0.85464	0.81787	0.85099	0.83274	0.91799	0.83902
14.975	0.0844	0.1761	0.2737	0.1911	0.4779	0.1295	0.1142	0.5661		14.975	0.02697	0.05516	0.07055	0.04602	0.25961	0.08449	0.04348	0.29056		14.975	0.05743	0.12094	0.20315	0.14508	0.21829	0.04501	0.07072	0.27554		29.975	0.06074	0.11012	0.17784	0.12279	0.1955	0.04121	0.07469	0.23516		4.975	0.9047	0.88162	0.85682	0.82698	0.83233	0.84539	0.93341	0.81344
14.99	0.085	0.1775	0.2745	0.1921	0.4774	0.1298	0.1127	0.5611		14.99	0.02697	0.05519	0.07058	0.04602	0.25971	0.0845	0.04348	0.29064		14.99	0.05803	0.12231	0.20392	0.14608	0.21769	0.0453	0.06922	0.27046		29.99	0.05983	0.11039	0.1764	0.12248	0.1975	0.04132	0.07169	0.23919		4.99	0.89208	0.88375	0.85	0.82498	0.84031	0.84721	0.89756	0.82635
15.005	0.0864	0.1776	0.2757	0.1912	0.4742	0.1289	0.1125	0.5621		15.005	0.02696	0.05521	0.07061	0.04602	0.25981	0.08451	0.04349	0.29072		15.005	0.05944	0.12239	0.20509	0.14518	0.21439	0.04439	0.06901	0.27138		30.005	0.06083	0.11077	0.17466	0.12208	0.19491	0.04142	0.07478	0.24042		5.005	0.90601	0.88667	0.84175	0.82233	0.83	0.84903	0.93444	0.83028
15.02	0.0854	0.1769	0.2752	0.1905	0.4823	0.1285	0.1146	0.5732		15.02	0.02696	0.05524	0.07064	0.04603	0.25991	0.08452	0.04349	0.2908		15.02	0.05844	0.12166	0.20456	0.14447	0.22239	0.04398	0.07111	0.2824		30.02	0.05993	0.11064	0.17662	0.12177	0.20272	0.04212	0.07207	0.23764		5.02	0.89339	0.88569	0.85105	0.82034	0.86105	0.86168	0.90217	0.82139
15.035	0.0855	0.1766	0.2736	0.1913	0.4812	0.1285	0.1121	0.5685		15.035	0.02696	0.05526	0.07067	0.04603	0.26001	0.08452	0.04349	0.29088		15.035	0.05854	0.12134	0.20293	0.14527	0.22119	0.04398	0.06861	0.27762		30.035	0.06152	0.10932	0.17698	0.12047	0.20353	0.03932	0.07017	0.24607		5.035	0.9157	0.87538	0.85275	0.8118	0.86426	0.81117	0.87943	0.84841
15.05	0.0872	0.1772	0.2754	0.192	0.4767	0.1303	0.1126	0.5614		15.05	0.02695	0.05529	0.0707	0.04603	0.26011	0.08453	0.0435	0.29096		15.05	0.06025	0.12191	0.2047	0.14597	0.21659	0.04577	0.0691	0.27044		30.05	0.06072	0.10979	0.17504	0.12346	0.20283	0.04182	0.07206	0.24259		5.05	0.90447	0.87907	0.84356	0.83137	0.8615	0.85631	0.902	0.83727
15.065	0.0856	0.1777	0.2745	0.1914	0.4771	0.1274	0.1143	0.5724		15.065	0.02695	0.05531	0.07073	0.04603	0.26021	0.08454	0.0435	0.29104		15.065	0.05865	0.12239	0.20377	0.14537	0.21689	0.04286	0.0708	0.28136		30.065	0.06052	0.10957	0.1737	0.12336	0.19824	0.04132	0.07225	0.23612		5.065	0.90163	0.87732	0.83722	0.83069	0.84324	0.8473	0.90431	0.8165
15.08	0.086	0.177	0.2743	0.1908	0.4764	0.1286	0.1132	0.5682		15.08	0.02695	0.05533	0.07076	0.04603	0.26031	0.08454	0.04351	0.29112		15.08	0.05905	0.12167	0.20354	0.14477	0.21609	0.04406	0.06969	0.27708		30.08	0.06141	0.11004	0.17536	0.12305	0.19445	0.04132	0.07075	0.23584		5.08	0.91416	0.88101	0.84509	0.82869	0.82816	0.84732	0.88634	0.81562
15.095	0.0866	0.178	0.2746	0.1923	0.4796	0.1299	0.1134	0.5796		15.095	0.02694	0.05536	0.07079	0.04603	0.26041	0.08455	0.04351	0.2912		15.095	0.05966	0.12264	0.20381	0.14627	0.21919	0.04535	0.06989	0.2884		30.095	0.06041	0.11012	0.17602	0.12265	0.19956	0.04102	0.07084	0.23597		5.095	0.90014	0.88159	0.84822	0.82604	0.84847	0.84193	0.88745	0.81603
15.11	0.0865	0.1782	0.2749	0.1953	0.4783	0.128	0.1125	0.5659		15.11	0.02694	0.05538	0.07082	0.04603	0.26051	0.08456	0.04352	0.29128		15.11	0.05956	0.12282	0.20408	0.14927	0.21779	0.04344	0.06898	0.27462		30.11	0.05881	0.10989	0.17268	0.12144	0.19326	0.04212	0.07113	0.2432		5.11	0.87774	0.87984	0.83239	0.81816	0.82344	0.8618	0.89095	0.8392
15.125	0.0859	0.1782	0.275	0.192	0.4765	0.1278	0.1133	0.5688		15.125	0.02693	0.05541	0.07085	0.04604	0.26061	0.08456	0.04352	0.29136		15.125	0.05897	0.12279	0.20415	0.14596	0.21589	0.04324	0.06978	0.27744		30.125	0.0606	0.10777	0.17485	0.12354	0.18827	0.04113	0.07133	0.24162		5.125	0.90285	0.8633	0.84263	0.83185	0.80359	0.84377	0.89325	0.83415
15.14	0.086	0.1772	0.274	0.1925	0.4771	0.1289	0.1137	0.5704		15.14	0.02693	0.05543	0.07088	0.04604	0.26071	0.08457	0.04353	0.29144		15.14	0.05907	0.12177	0.20312	0.14646	0.21639	0.04433	0.07017	0.27896		30.14	0.0605	0.10964	0.17441	0.12263	0.19318	0.04313	0.06952	0.23965		5.14	0.9014	0.87789	0.84055	0.82593	0.8231	0.87988	0.87171	0.82782
15.155	0.0859	0.1772	0.2747	0.1921	0.4879	0.1291	0.1115	0.5676		15.155	0.02693	0.05546	0.07091	0.04604	0.26081	0.08458	0.04353	0.29152		15.155	0.05897	0.12174	0.20379	0.14606	0.22709	0.04452	0.06797	0.27608		30.155	0.0604	0.10961	0.17357	0.12202	0.19528	0.04173	0.06961	0.23977		5.155	0.89996	0.87769	0.83657	0.82197	0.83148	0.85464	0.87282	0.82822
15.17	0.0857	0.1764	0.2738	0.1924	0.485	0.1291	0.1134	0.572		15.17	0.02692	0.05548	0.07094	0.04604	0.26091	0.08458	0.04354	0.2916		15.17	0.05878	0.12092	0.20286	0.14636	0.22409	0.04452	0.06986	0.2804		30.17	0.06069	0.10949	0.17493	0.12162	0.19829	0.04253	0.07081	0.2355		5.17	0.9041	0.87671	0.84302	0.81932	0.84344	0.86909	0.88705	0.81452
15.185	0.0862	0.1773	0.273	0.1918	0.4771	0.1281	0.1137	0.5744		15.185	0.02692	0.05551	0.07097	0.04604	0.26101	0.08459	0.04354	0.29168		15.185	0.05928	0.12179	0.20203	0.14576	0.21609	0.04351	0.07016	0.28272		30.185	0.06119	0.10876	0.17459	0.12051	0.1947	0.04303	0.0722	0.23893		5.185	0.91104	0.87107	0.84141	0.8121	0.82915	0.87814	0.90366	0.8255
15.2	0.0873	0.1779	0.2743	0.1925	0.4845	0.1281	0.114	0.5824		15.2	0.02692	0.05553	0.071	0.04604	0.26111	0.0846	0.04355	0.29175		15.2	0.06038	0.12237	0.2033	0.14646	0.22339	0.0435	0.07045	0.29065		30.2	0.05939	0.10864	0.17425	0.12161	0.19591	0.04273	0.06899	0.24045		5.2	0.88584	0.87009	0.8398	0.81925	0.83396	0.87274	0.86542	0.8304
15.215	0.085	0.1787	0.2739	0.1923	0.4804	0.1281	0.115	0.5805		15.215	0.02691	0.05556	0.07103	0.04605	0.26121	0.0846	0.04355	0.29183		15.215	0.05809	0.12314	0.20287	0.14625	0.21919	0.0435	0.07145	0.28867		30.215	0.05968	0.10991	0.17411	0.1227	0.19331	0.04063	0.07149	0.23888		5.215	0.88999	0.88001	0.83914	0.8264	0.82365	0.83486	0.89515	0.82535
15.23	0.085	0.1779	0.2748	0.1925	0.4794	0.129	0.1141	0.5849		15.23	0.02691	0.05558	0.07106	0.04605	0.26131	0.08461	0.04356	0.29191		15.23	0.05809	0.12232	0.20374	0.14645	0.21809	0.04439	0.07054	0.29299		30.23	0.05888	0.10839	0.17207	0.1219	0.19182	0.04393	0.06818	0.2426		5.23	0.87876	0.86814	0.82947	0.82114	0.81771	0.89444	0.85572	0.8373
15.245	0.0865	0.1775	0.2743	0.1921	0.4807	0.1269	0.1131	0.5792		15.245	0.02691	0.0556	0.07109	0.04605	0.26141	0.08462	0.04356	0.29199		15.245	0.05959	0.1219	0.20321	0.14605	0.21929	0.04228	0.06954	0.28721		30.245	0.06008	0.10766	0.17303	0.12199	0.19393	0.03973	0.07167	0.23393		5.245	0.89549	0.86249	0.83403	0.82176	0.82609	0.81866	0.89737	0.80948
15.26	0.0848	0.1756	0.2745	0.1912	0.4814	0.1323	0.114	0.5768		15.26	0.0269	0.05563	0.07112	0.04605	0.26151	0.08462	0.04357	0.29207		15.26	0.0579	0.11997	0.20338	0.14515	0.21989	0.04768	0.07043	0.28473		30.26	0.06037	0.10874	0.17489	0.12279	0.19434	0.04113	0.06927	0.24495		5.26	0.89963	0.87086	0.84284	0.82695	0.82771	0.84395	0.86868	0.84484
15.275	0.0864	0.1761	0.2749	0.1926	0.485	0.128	0.1138	0.5723		15.275	0.0269	0.05565	0.07115	0.04605	0.26161	0.08463	0.04357	0.29215		15.275	0.0595	0.12045	0.20375	0.14655	0.22339	0.04337	0.07023	0.28015		30.275	0.06177	0.10741	0.17485	0.12138	0.19474	0.04104	0.06986	0.23988		5.275	0.91915	0.86054	0.84266	0.81776	0.82933	0.84216	0.87575	0.82857
15.29	0.0852	0.178	0.2767	0.1925	0.4856	0.129	0.1131	0.5779		15.29	0.02689	0.05568	0.07118	0.04605	0.26171	0.08464	0.04358	0.29223		15.29	0.05831	0.12232	0.20552	0.14645	0.22389	0.04436	0.06952	0.28567		30.29	0.05877	0.10919	0.17341	0.12227	0.19305	0.03944	0.07025	0.23851		5.29	0.87718	0.87436	0.83583	0.82361	0.8226	0.81331	0.88044	0.82416
15.305	0.0854	0.1764	0.2752	0.1936	0.4818	0.1286	0.1141	0.5781		15.305	0.02689	0.0557	0.07121	0.04606	0.26181	0.08464	0.04358	0.29231		15.305	0.05851	0.1207	0.20399	0.14754	0.21999	0.04396	0.07052	0.28579		30.305	0.05846	0.10616	0.17237	0.12227	0.19336	0.03854	0.07024	0.23733		5.305	0.87294	0.85081	0.83091	0.82357	0.82382	0.79709	0.88036	0.82039
15.32	0.0854	0.1766	0.2743	0.1917	0.4822	0.1317	0.115	0.572		15.32	0.02689	0.05573	0.07124	0.04606	0.26191	0.08465	0.04359	0.29239		15.32	0.05851	0.12087	0.20306	0.14564	0.22029	0.04705	0.07141	0.27961		30.32	0.05946	0.10614	0.17163	0.12376	0.18907	0.03894	0.07164	0.23826		5.32	0.88687	0.85061	0.8274	0.83334	0.80675	0.80433	0.89697	0.82336
15.335	0.0851	0.1791	0.2759	0.1942	0.4823	0.1295	0.1148	0.5729		15.335	0.02688	0.05575	0.07127	0.04606	0.26201	0.08466	0.04359	0.29247		15.335	0.05822	0.12335	0.20463	0.14814	0.22029	0.04484	0.07121	0.28043		30.335	0.06096	0.10751	0.17369	0.12256	0.19327	0.04184	0.07143	0.24108		5.335	0.90778	0.86131	0.83717	0.82546	0.82348	0.85668	0.8945	0.83243
15.35	0.0863	0.1772	0.2764	0.1928	0.4839	0.1299	0.1143	0.5724		15.35	0.02688	0.05578	0.0713	0.04606	0.26211	0.08466	0.0436	0.29255		15.35	0.05942	0.12142	0.2051	0.14674	0.22179	0.04524	0.0707	0.27985		30.35	0.06045	0.10659	0.17305	0.12125	0.18888	0.04084	0.06972	0.23651		5.35	0.90074	0.85411	0.83414	0.81693	0.80602	0.83866	0.87415	0.81776
15.365	0.0855	0.1784	0.2753	0.1928	0.4881	0.1309	0.1142	0.585		15.365	0.02688	0.0558	0.07133	0.04606	0.26221	0.08467	0.0436	0.29263		15.365	0.05862	0.1226	0.20397	0.14674	0.22589	0.04623	0.0706	0.29237		30.365	0.06075	0.10786	0.17421	0.12125	0.19269	0.03994	0.07212	0.23434		5.365	0.90489	0.86403	0.83964	0.81689	0.82116	0.82244	0.90269	0.81078
15.38	0.0862	0.1774	0.2744	0.1934	0.4859	0.1298	0.1152	0.5694		15.38	0.02687	0.05583	0.07136	0.04606	0.26231	0.08468	0.04361	0.29271		15.38	0.05933	0.12157	0.20304	0.14734	0.22359	0.04512	0.07159	0.27669		30.38	0.05985	0.10823	0.17398	0.12154	0.19489	0.04084	0.06911	0.23366		5.38	0.89227	0.86695	0.8385	0.81882	0.82993	0.8387	0.86683	0.80862
15.395	0.0861	0.1775	0.275	0.1941	0.4826	0.1294	0.1144	0.5768		15.395	0.02687	0.05585	0.07139	0.04607	0.26241	0.08468	0.04361	0.29279		15.395	0.05923	0.12165	0.20361	0.14803	0.22019	0.04472	0.07079	0.28401		30.395	0.05884	0.10831	0.17424	0.12254	0.1924	0.04055	0.0699	0.23739		5.395	0.87824	0.86753	0.83974	0.82532	0.82002	0.83331	0.87629	0.82057
15.41	0.0857	0.1769	0.2758	0.1922	0.4779	0.1318	0.1139	0.5756		15.41	0.02687	0.05587	0.07142	0.04607	0.26251	0.08469	0.04362	0.29287		15.41	0.05883	0.12103	0.20438	0.14613	0.21539	0.04711	0.07028	0.28273		30.41	0.05874	0.10808	0.1731	0.12213	0.19091	0.04015	0.0709	0.23951		5.41	0.8768	0.86577	0.83434	0.82267	0.81409	0.82611	0.88813	0.82739
15.425	0.0865	0.1776	0.2752	0.1924	0.4809	0.1282	0.1152	0.581		15.425	0.02686	0.0559	0.07145	0.04607	0.26261	0.0847	0.04362	0.29295		15.425	0.05964	0.1217	0.20375	0.14633	0.21829	0.0435	0.07158	0.28805		30.425	0.06094	0.10696	0.17236	0.12193	0.19142	0.04025	0.07019	0.23354		5.425	0.90749	0.85701	0.83083	0.82132	0.8161	0.82794	0.87971	0.80823
15.44	0.0847	0.1776	0.2744	0.1935	0.4846	0.1304	0.1129	0.5779		15.44	0.02686	0.05592	0.07148	0.04607	0.26271	0.0847	0.04363	0.29303		15.44	0.05784	0.12168	0.20292	0.14743	0.22189	0.0457	0.06927	0.28487		30.44	0.05803	0.10723	0.17272	0.12292	0.20092	0.04115	0.07028	0.23796		5.44	0.86692	0.85915	0.83254	0.82782	0.85391	0.8442	0.88082	0.82242
15.455	0.0855	0.1788	0.2755	0.1939	0.4846	0.1295	0.1156	0.5729		15.455	0.02686	0.05595	0.07151	0.04607	0.26281	0.08471	0.04363	0.2931		15.455	0.05864	0.12285	0.20399	0.14783	0.22179	0.04479	0.07197	0.2798		30.455	0.05803	0.10761	0.17308	0.12331	0.19423	0.04045	0.06948	0.23109		5.455	0.86687	0.86207	0.83425	0.8304	0.8273	0.83159	0.8712	0.80038
15.47	0.0855	0.1803	0.2754	0.1926	0.4879	0.1283	0.1147	0.5798		15.47	0.02685	0.05597	0.07154	0.04607	0.26291	0.08472	0.04364	0.29318		15.47	0.05865	0.12433	0.20386	0.14653	0.22499	0.04358	0.07106	0.28662		30.47	0.05933	0.10708	0.17264	0.12241	0.19114	0.04055	0.06917	0.23362		5.47	0.88499	0.85798	0.83217	0.82448	0.815	0.83341	0.86754	0.80848
15.485	0.0867	0.1781	0.2756	0.1926	0.4918	0.1299	0.1144	0.5774		15.485	0.02685	0.056	0.07157	0.04608	0.26301	0.08472	0.04364	0.29326		15.485	0.05985	0.1221	0.20403	0.14652	0.22879	0.04518	0.07076	0.28414		30.485	0.06102	0.10566	0.1728	0.1209	0.18905	0.04135	0.07006	0.23814		5.485	0.9087	0.84689	0.83293	0.81464	0.80668	0.84787	0.87819	0.82299
15.5	0.0851	0.1787	0.2759	0.1923	0.4815	0.1294	0.1138	0.5689		15.5	0.02685	0.05602	0.0716	0.04608	0.26311	0.08473	0.04365	0.29334		15.5	0.05825	0.12268	0.2043	0.14622	0.21839	0.04467	0.07015	0.27556		30.5	0.05962	0.10583	0.17376	0.1216	0.19085	0.04085	0.07156	0.22727		5.5	0.88909	0.84824	0.83748	0.81918	0.81387	0.83887	0.89599	0.78812
15.515	0.0865	0.178	0.2759	0.1934	0.4852	0.1313	0.1152	0.5715		15.515	0.02684	0.05605	0.07163	0.04608	0.26321	0.08474	0.04365	0.29342		15.515	0.05966	0.12195	0.20427	0.14732	0.22199	0.04656	0.07155	0.27808		30.515	0.06072	0.10551	0.17302	0.12179	0.20096	0.04005	0.07065	0.23779		5.515	0.90441	0.84571	0.83398	0.82045	0.85406	0.82446	0.88518	0.82188
15.53	0.0865	0.1789	0.275	0.1932	0.4842	0.1283	0.1139	0.5746		15.53	0.02684	0.05607	0.07166	0.04608	0.26331	0.08474	0.04366	0.2935		15.53	0.05966	0.12283	0.20334	0.14712	0.22089	0.04356	0.07024	0.2811		30.53	0.05941	0.10608	0.17378	0.12209	0.19287	0.04036	0.07004	0.23462		5.53	0.8862	0.85019	0.83758	0.82238	0.82188	0.82989	0.87794	0.8117
15.545	0.0858	0.1777	0.2764	0.1925	0.4817	0.1305	0.1145	0.5743		15.545	0.02684	0.0561	0.07169	0.04608	0.2634	0.08475	0.04366	0.29358		15.545	0.05896	0.1216	0.20471	0.14642	0.2183	0.04575	0.07084	0.28072		30.545	0.05991	0.10636	0.17334	0.12188	0.19688	0.03766	0.06974	0.23845		5.545	0.89314	0.85232	0.8355	0.82104	0.83782	0.78119	0.87429	0.82397
15.56	0.0859	0.1778	0.2759	0.1924	0.4851	0.1295	0.1159	0.5759		15.56	0.02683	0.05612	0.07172	0.04609	0.2635	0.08476	0.04367	0.29366		15.56	0.05907	0.12168	0.20418	0.14631	0.2216	0.04474	0.07223	0.28224		30.56	0.05941	0.10603	0.1721	0.12028	0.19848	0.03646	0.06903	0.23017		5.56	0.8861	0.84979	0.82962	0.81054	0.84421	0.75956	0.86586	0.79743
15.575	0.0861	0.1794	0.2761	0.193	0.4887	0.1285	0.1141	0.5763		15.575	0.02683	0.05614	0.07175	0.04609	0.2636	0.08476	0.04367	0.29374		15.575	0.05927	0.12326	0.20435	0.14691	0.2251	0.04374	0.07043	0.28256		30.575	0.0607	0.10501	0.17236	0.12097	0.19149	0.03896	0.06862	0.2307		5.575	0.90422	0.84181	0.83086	0.81508	0.8164	0.8047	0.86101	0.79912
15.59	0.0862	0.1767	0.276	0.193	0.4902	0.1303	0.1152	0.5753		15.59	0.02682	0.05617	0.07178	0.04609	0.2637	0.08477	0.04368	0.29382		15.59	0.05938	0.12053	0.20422	0.14691	0.2265	0.04553	0.07152	0.28148		30.59	0.0599	0.10628	0.17342	0.12116	0.1924	0.03976	0.07002	0.23132		5.59	0.89299	0.85173	0.83588	0.81635	0.82001	0.81916	0.87762	0.80112
15.605	0.0865	0.1777	0.2759	0.1932	0.4932	0.1311	0.1147	0.5751		15.605	0.02682	0.05619	0.07181	0.04609	0.2638	0.08478	0.04368	0.2939		15.605	0.05968	0.12151	0.20409	0.14711	0.2294	0.04632	0.07102	0.2812		30.605	0.06	0.10565	0.17248	0.12146	0.19271	0.03956	0.06991	0.23085		5.605	0.89434	0.84687	0.83143	0.81828	0.82124	0.81557	0.87634	0.7996
15.62	0.0864	0.1795	0.2746	0.1913	0.4831	0.1317	0.1148	0.5742		15.62	0.02682	0.05622	0.07184	0.04609	0.2639	0.08478	0.04369	0.29398		15.62	0.05958	0.12328	0.20276	0.14521	0.2192	0.04692	0.07111	0.28022		30.62	0.05819	0.10533	0.17254	0.12085	0.19372	0.03736	0.0705	0.23928		5.62	0.86914	0.84433	0.83172	0.81432	0.82524	0.77589	0.88342	0.82663
15.635	0.085	0.179	0.2765	0.1907	0.486	0.13	0.1124	0.5733		15.635	0.02681	0.05624	0.07187	0.04609	0.264	0.08479	0.04369	0.29406		15.635	0.05819	0.12276	0.20463	0.14461	0.222	0.04521	0.06871	0.27924		30.635	0.05859	0.107	0.1718	0.12055	0.19472	0.03966	0.07039	0.2335		5.635	0.87468	0.85737	0.82821	0.81232	0.82925	0.81742	0.88214	0.80811
15.65	0.0855	0.1804	0.2765	0.1942	0.4908	0.1303	0.1158	0.5774		15.65	0.02681	0.05627	0.0719	0.0461	0.2641	0.0848	0.0437	0.29414		15.65	0.05869	0.12413	0.2046	0.1481	0.2267	0.0455	0.0721	0.28326		30.65	0.05899	0.10608	0.17186	0.12034	0.19233	0.03967	0.06959	0.23533		5.65	0.88022	0.85017	0.8285	0.81098	0.81974	0.81744	0.87252	0.81397
15.665	0.086	0.1777	0.2753	0.1924	0.4911	0.1297	0.1159	0.5714		15.665	0.02681	0.05629	0.07193	0.0461	0.2642	0.0848	0.0437	0.29421		15.665	0.05919	0.12141	0.20337	0.1463	0.2269	0.0449	0.0722	0.27719		30.665	0.05838	0.10625	0.17262	0.12054	0.19484	0.03847	0.07038	0.23835		5.665	0.87179	0.85153	0.8321	0.81225	0.82971	0.79581	0.88198	0.82367
15.68	0.0862	0.1798	0.2757	0.1931	0.482	0.13	0.1143	0.5705		15.68	0.0268	0.05632	0.07196	0.0461	0.2643	0.08481	0.04371	0.29429		15.68	0.0594	0.12348	0.20374	0.147	0.2177	0.04519	0.07059	0.27621		30.68	0.05968	0.10623	0.17148	0.12073	0.19565	0.03797	0.06937	0.23238		5.68	0.8899	0.85133	0.8267	0.81352	0.83292	0.78681	0.86998	0.80451
15.695	0.0869	0.1797	0.2756	0.1908	0.4857	0.13	0.1153	0.5748		15.695	0.0268	0.05634	0.07199	0.0461	0.2644	0.08482	0.04371	0.29437		15.695	0.0601	0.12336	0.20361	0.1447	0.2213	0.04518	0.07159	0.28043		30.695	0.05907	0.1052	0.16975	0.11963	0.19915	0.03847	0.07007	0.23811		5.695	0.88147	0.84335	0.81846	0.80629	0.84687	0.79586	0.87824	0.82287
15.71	0.0878	0.1785	0.2754	0.1913	0.484	0.1305	0.1135	0.5719		15.71	0.0268	0.05637	0.07202	0.0461	0.2645	0.08482	0.04372	0.29445		15.71	0.061	0.12213	0.20338	0.1452	0.2195	0.04568	0.06978	0.27745		30.71	0.06037	0.10818	0.17121	0.12172	0.20156	0.03857	0.06956	0.23213		5.71	0.89959	0.8665	0.82538	0.81998	0.85644	0.79769	0.8722	0.80372
15.725	0.0858	0.1809	0.2768	0.1912	0.4804	0.1316	0.1146	0.571		15.725	0.02679	0.05639	0.07205	0.04611	0.2646	0.08483	0.04372	0.29453		15.725	0.05901	0.12451	0.20475	0.14509	0.2158	0.04677	0.07088	0.27647		30.725	0.05957	0.10515	0.17107	0.12041	0.19777	0.03927	0.06825	0.23876		5.725	0.88836	0.84295	0.82472	0.81145	0.84136	0.81034	0.85661	0.82497
15.74	0.0869	0.179	0.2772	0.1931	0.4793	0.1283	0.116	0.566		15.74	0.02679	0.05642	0.07208	0.04611	0.2647	0.08483	0.04373	0.29461		15.74	0.06011	0.12258	0.20512	0.14699	0.2146	0.04347	0.07227	0.27139		30.74	0.05766	0.10513	0.17073	0.12041	0.19958	0.04007	0.06895	0.23668		5.74	0.86176	0.84276	0.82311	0.81141	0.84855	0.8248	0.86488	0.81831
15.755	0.0884	0.1797	0.2769	0.1921	0.4844	0.1301	0.1152	0.5682		15.755	0.02679	0.05644	0.07211	0.04611	0.2648	0.08484	0.04373	0.29469		15.755	0.06161	0.12326	0.20479	0.14599	0.2196	0.04526	0.07147	0.27351		30.755	0.05986	0.1045	0.17059	0.1203	0.19538	0.03728	0.06764	0.23881		5.755	0.89245	0.83789	0.82245	0.81072	0.83188	0.7743	0.8493	0.82513
15.77	0.086	0.1788	0.277	0.192	0.4815	0.1299	0.1177	0.5783		15.77	0.02678	0.05647	0.07214	0.04611	0.2649	0.08485	0.04374	0.29477		15.77	0.05922	0.12233	0.20486	0.14589	0.2166	0.04505	0.07396	0.28353		30.77	0.05826	0.10628	0.16975	0.1198	0.19459	0.03808	0.06973	0.23404		5.77	0.87004	0.8517	0.81847	0.80742	0.82873	0.78876	0.87426	0.80982
15.785	0.0856	0.179	0.2766	0.1924	0.4855	0.1273	0.1156	0.5757		15.785	0.02678	0.05649	0.07217	0.04611	0.265	0.08485	0.04374	0.29485		15.785	0.05882	0.12251	0.20443	0.14629	0.2205	0.04245	0.07186	0.28085		30.785	0.06005	0.10645	0.17121	0.11849	0.1914	0.03738	0.07033	0.23446		5.785	0.89515	0.85306	0.82539	0.79889	0.81603	0.77615	0.88133	0.81119
15.8	0.0875	0.178	0.2768	0.1926	0.4922	0.1299	0.115	0.5773		15.8	0.02678	0.05651	0.0722	0.04611	0.2651	0.08486	0.04375	0.29493		15.8	0.06072	0.12149	0.2046	0.14649	0.2271	0.04504	0.07125	0.28237		30.8	0.06025	0.10533	0.17147	0.11899	0.19651	0.03628	0.06872	0.23969		5.8	0.89789	0.84431	0.82662	0.80212	0.83634	0.75632	0.86217	0.82795
15.815	0.0858	0.1787	0.2763	0.192	0.4935	0.1295	0.1151	0.5642		15.815	0.02677	0.05654	0.07223	0.04612	0.2652	0.08487	0.04375	0.29501		15.815	0.05903	0.12216	0.20407	0.14588	0.2283	0.04463	0.07135	0.26919		30.815	0.05935	0.1054	0.17043	0.11878	0.19111	0.03678	0.06901	0.23321		5.815	0.88527	0.84489	0.8217	0.80078	0.8149	0.76537	0.86566	0.80719
15.83	0.086	0.1789	0.2772	0.1912	0.4922	0.1305	0.1158	0.5725		15.83	0.02677	0.05656	0.07226	0.04612	0.2653	0.08487	0.04376	0.29509		15.83	0.05923	0.12234	0.20494	0.14508	0.2269	0.04563	0.07204	0.27741		30.83	0.05934	0.10538	0.17049	0.12228	0.19432	0.03858	0.06901	0.23354		5.83	0.88522	0.84469	0.82198	0.82361	0.82766	0.79788	0.86558	0.80823
15.845	0.0871	0.179	0.2774	0.1916	0.4859	0.1299	0.1132	0.573		15.845	0.02677	0.05659	0.07229	0.04612	0.2654	0.08488	0.04376	0.29517		15.845	0.06033	0.12241	0.20511	0.14548	0.2205	0.04502	0.06944	0.27783		30.845	0.05824	0.10635	0.16995	0.12017	0.20003	0.03818	0.0699	0.23547		5.845	0.8698	0.85228	0.81942	0.80985	0.85035	0.79068	0.87623	0.81441
15.86	0.086	0.1794	0.2768	0.1917	0.4859	0.1301	0.1147	0.5729		15.86	0.02677	0.05661	0.07232	0.04612	0.2655	0.08489	0.04377	0.29524		15.86	0.05923	0.12279	0.20448	0.14558	0.2204	0.04521	0.07093	0.27766		30.86	0.05914	0.10562	0.16991	0.11976	0.19604	0.03748	0.06969	0.23109		5.86	0.88232	0.84663	0.81924	0.8072	0.83448	0.77808	0.87377	0.80038
15.875	0.0873	0.1789	0.2781	0.1924	0.484	0.1291	0.1142	0.569		15.875	0.02676	0.05664	0.07235	0.04612	0.2656	0.08489	0.04377	0.29532		15.875	0.06054	0.12226	0.20575	0.14628	0.2184	0.04421	0.07043	0.27368		30.875	0.05713	0.105	0.17077	0.12026	0.19425	0.03919	0.07059	0.23142		5.875	0.85433	0.84176	0.82331	0.81043	0.82735	0.80878	0.88441	0.80143
15.89	0.0858	0.1793	0.278	0.1927	0.4875	0.1312	0.1136	0.5738		15.89	0.02676	0.05666	0.07238	0.04613	0.2657	0.0849	0.04378	0.2954		15.89	0.05904	0.12264	0.20562	0.14657	0.2218	0.0463	0.06982	0.2784		30.89	0.05903	0.10587	0.16973	0.11925	0.19055	0.03939	0.06878	0.22774		5.89	0.88083	0.84857	0.81839	0.80386	0.81267	0.81241	0.86287	0.78964
15.905	0.0846	0.1793	0.278	0.1926	0.4785	0.1289	0.1146	0.5697		15.905	0.02676	0.05669	0.07241	0.04613	0.2658	0.0849	0.04378	0.29548		15.905	0.05784	0.12261	0.20559	0.14647	0.2127	0.044	0.07082	0.27422		30.905	0.05923	0.10355	0.16979	0.11995	0.18566	0.03829	0.07087	0.22997		5.905	0.88357	0.83047	0.81867	0.8084	0.79321	0.79259	0.88783	0.79678
15.92	0.086	0.1792	0.2779	0.1915	0.4839	0.1288	0.113	0.5708		15.92	0.02675	0.05671	0.07244	0.04613	0.2659	0.08491	0.04379	0.29556		15.92	0.05925	0.12249	0.20546	0.14537	0.218	0.04389	0.06921	0.27524		30.92	0.05902	0.10522	0.16855	0.11824	0.19287	0.03819	0.06926	0.2258		5.92	0.88073	0.84351	0.8128	0.79725	0.82188	0.79081	0.86867	0.7834
15.935	0.0849	0.1801	0.2755	0.1925	0.4832	0.1301	0.1132	0.575		15.935	0.02675	0.05674	0.07247	0.04613	0.266	0.08492	0.04379	0.29564		15.935	0.05815	0.12336	0.20303	0.14637	0.2172	0.04518	0.06941	0.27936		30.935	0.05912	0.1068	0.16931	0.11904	0.18898	0.04229	0.06946	0.23422		5.935	0.88207	0.85577	0.8164	0.80244	0.8064	0.86482	0.87097	0.81042
15.95	0.085	0.1803	0.2771	0.1923	0.4889	0.1285	0.1133	0.5693		15.95	0.02675	0.05676	0.0725	0.04613	0.2661	0.08492	0.0438	0.29572		15.95	0.05825	0.12354	0.2046	0.14617	0.2228	0.04358	0.0695	0.27358		30.95	0.05961	0.10567	0.16927	0.11953	0.19638	0.04019	0.06975	0.23605		5.95	0.88901	0.84701	0.81621	0.80568	0.83586	0.82695	0.87447	0.81628
15.965	0.0863	0.1805	0.2764	0.194	0.4824	0.1271	0.1124	0.5742		15.965	0.02674	0.05679	0.07253	0.04614	0.2662	0.08493	0.0438	0.2958		15.965	0.05956	0.12371	0.20387	0.14786	0.2162	0.04217	0.0686	0.2784		30.965	0.05721	0.10475	0.16833	0.11963	0.18709	0.03949	0.06974	0.23377		5.965	0.85542	0.83981	0.81176	0.80629	0.7989	0.81435	0.87438	0.80898
15.98	0.0863	0.1815	0.2767	0.1926	0.4863	0.1303	0.113	0.5741		15.98	0.02674	0.05681	0.07256	0.04614	0.2663	0.08494	0.04381	0.29588		15.98	0.05956	0.12469	0.20414	0.14646	0.22	0.04536	0.06919	0.27822		30.98	0.05891	0.10452	0.16939	0.11902	0.194	0.0392	0.07064	0.2355		5.98	0.87913	0.83805	0.81679	0.80233	0.82637	0.80896	0.88503	0.81452
15.995	0.0852	0.1816	0.2767	0.1927	0.4941	0.1302	0.1127	0.5681		15.995	0.02674	0.05684	0.07259	0.04614	0.2664	0.08494	0.04381	0.29596		15.995	0.05846	0.12476	0.20411	0.14656	0.2277	0.04526	0.06889	0.27214		30.995	0.0589	0.1053	0.16755	0.11811	0.18411	0.0393	0.07103	0.24003		5.995	0.87908	0.84408	0.80807	0.79642	0.78704	0.81079	0.88972	0.82903
16.01	0.0861	0.1814	0.2765	0.1928	0.4898	0.13	0.113	0.5745		16.01	0.02673	0.05686	0.07262	0.04614	0.2665	0.08495	0.04382	0.29604		16.01	0.05937	0.12454	0.20388	0.14666	0.2233	0.04505	0.06918	0.27846		31.01	0.0596	0.10627	0.16951	0.11781	0.19082	0.0403	0.06922	0.22745		6.01	0.88881	0.85167	0.81736	0.79442	0.81371	0.82886	0.86818	0.78871
16.025	0.0858	0.1806	0.2758	0.1917	0.4861	0.1275	0.1128	0.5782		16.025	0.02673	0.05688	0.07265	0.04614	0.2666	0.08495	0.04382	0.29612		16.025	0.05907	0.12372	0.20315	0.14556	0.2195	0.04255	0.06898	0.28208		31.025	0.0592	0.10555	0.16907	0.1193	0.18852	0.0384	0.07052	0.23668		6.025	0.88317	0.84602	0.81528	0.80419	0.8046	0.7946	0.8836	0.8183
16.04	0.0852	0.1805	0.2771	0.1921	0.4864	0.1269	0.1144	0.5726		16.04	0.02673	0.05691	0.07268	0.04615	0.2667	0.08496	0.04383	0.29619		16.04	0.05847	0.12359	0.20442	0.14595	0.2197	0.04194	0.07057	0.27641		31.04	0.06019	0.10492	0.16883	0.1179	0.18943	0.04	0.06851	0.236		6.04	0.89709	0.84116	0.81414	0.795	0.80821	0.8235	0.85967	0.81614
16.055	0.0875	0.1787	0.2774	0.1916	0.4846	0.1302	0.1138	0.566		16.055	0.02672	0.05693	0.07272	0.04615	0.2668	0.08497	0.04383	0.29627		16.055	0.06078	0.12177	0.20468	0.14545	0.2178	0.04523	0.06997	0.26973		31.055	0.05809	0.1055	0.16849	0.11969	0.19024	0.04	0.0679	0.23623		6.055	0.8677	0.84563	0.81253	0.80673	0.81142	0.82352	0.85243	0.81686
16.07	0.0866	0.1789	0.2771	0.193	0.4839	0.1292	0.1133	0.5731		16.07	0.02672	0.05696	0.07275	0.04615	0.2669	0.08497	0.04384	0.29635		16.07	0.05988	0.12194	0.20435	0.14685	0.217	0.04423	0.06946	0.27675		31.07	0.05799	0.10527	0.16755	0.11909	0.18895	0.0403	0.0686	0.23556		6.07	0.86625	0.84388	0.80808	0.80277	0.80628	0.82896	0.8607	0.8147
16.085	0.0838	0.1795	0.2759	0.192	0.487	0.1272	0.1143	0.5765		16.085	0.02672	0.05698	0.07278	0.04615	0.267	0.08498	0.04384	0.29643		16.085	0.05708	0.12252	0.20312	0.14585	0.22	0.04222	0.07046	0.28007		31.085	0.05988	0.10525	0.16972	0.11988	0.19385	0.03891	0.06919	0.23358		6.085	0.89275	0.84368	0.81831	0.80796	0.8258	0.80373	0.86777	0.80837
16.1	0.0864	0.1793	0.277	0.1934	0.4869	0.1306	0.115	0.573		16.1	0.02671	0.05701	0.07281	0.04615	0.2671	0.08499	0.04385	0.29651		16.1	0.05969	0.12229	0.20419	0.14725	0.2198	0.04561	0.07115	0.27649		31.1	0.05848	0.10582	0.16928	0.11887	0.19166	0.03881	0.06868	0.22911		6.1	0.87313	0.84815	0.81623	0.80139	0.81708	0.80195	0.86172	0.79402
16.115	0.0867	0.1808	0.2772	0.1917	0.4932	0.1306	0.1142	0.5766		16.115	0.02671	0.05703	0.07284	0.04616	0.26719	0.08499	0.04385	0.29659		16.115	0.05999	0.12377	0.20436	0.14554	0.22601	0.04561	0.07035	0.28001		31.115	0.05927	0.1055	0.16944	0.11757	0.18997	0.03981	0.06978	0.23434		6.115	0.88426	0.84562	0.81699	0.79286	0.81035	0.82002	0.87476	0.81078
16.13	0.0881	0.1803	0.2755	0.1916	0.489	0.1304	0.1116	0.5732		16.13	0.02671	0.05706	0.07287	0.04616	0.26729	0.085	0.04386	0.29667		16.13	0.06139	0.12324	0.20263	0.14544	0.22171	0.0454	0.06774	0.27653		31.13	0.05857	0.10577	0.1689	0.11866	0.18518	0.04061	0.06827	0.23136		6.13	0.87443	0.84776	0.81443	0.80001	0.79129	0.83448	0.85679	0.80124
16.145	0.0876	0.1801	0.2763	0.192	0.487	0.1302	0.1123	0.5754		16.145	0.02671	0.05708	0.0729	0.04616	0.26739	0.085	0.04386	0.29675		16.145	0.06089	0.12302	0.2034	0.14584	0.21961	0.0452	0.06844	0.27865		31.145	0.05937	0.10504	0.16936	0.11806	0.18549	0.03851	0.06956	0.23119		6.145	0.88556	0.84212	0.81661	0.79605	0.79252	0.79661	0.87221	0.80069
16.16	0.0875	0.1798	0.2766	0.1916	0.4908	0.128	0.1144	0.574		16.16	0.0267	0.05711	0.07293	0.04616	0.26749	0.08501	0.04387	0.29683		16.16	0.0608	0.12269	0.20367	0.14544	0.22331	0.04299	0.07053	0.27717		31.16	0.06006	0.10642	0.16712	0.11895	0.18989	0.03841	0.06845	0.22511		6.16	0.89529	0.85282	0.806	0.8019	0.81005	0.79484	0.85901	0.78121
16.175	0.0863	0.1795	0.2754	0.1912	0.485	0.1292	0.114	0.5721		16.175	0.0267	0.05713	0.07296	0.04616	0.26759	0.08502	0.04387	0.29691		16.175	0.0596	0.12237	0.20244	0.14504	0.21741	0.04418	0.07013	0.27519		31.175	0.05976	0.10369	0.16918	0.11695	0.1936	0.03981	0.06695	0.22504		6.175	0.89105	0.8316	0.81576	0.78879	0.82479	0.82013	0.84104	0.78097
16.19	0.085	0.1796	0.2779	0.1926	0.4874	0.1306	0.114	0.5765		16.19	0.0267	0.05716	0.07299	0.04617	0.26769	0.08502	0.04388	0.29699		16.19	0.0583	0.12244	0.20491	0.14643	0.21971	0.04558	0.07012	0.27951		31.19	0.05786	0.10637	0.16924	0.11894	0.18841	0.04002	0.06994	0.22957		6.19	0.86444	0.85242	0.81605	0.80182	0.80415	0.82376	0.87673	0.79549
16.205	0.0861	0.1799	0.2765	0.1929	0.4872	0.1289	0.1134	0.576		16.205	0.02669	0.05718	0.07302	0.04617	0.26779	0.08503	0.04388	0.29706		16.205	0.05941	0.12272	0.20348	0.14673	0.21941	0.04387	0.06952	0.27894		31.205	0.05905	0.10704	0.1699	0.11844	0.18962	0.04012	0.06903	0.23139		6.205	0.88116	0.85768	0.81918	0.79852	0.80895	0.8256	0.86592	0.80134
16.22	0.0885	0.1797	0.2776	0.1918	0.4898	0.1304	0.1141	0.5734		16.22	0.02669	0.05721	0.07305	0.04617	0.26789	0.08503	0.04389	0.29714		16.22	0.06181	0.12249	0.20455	0.14563	0.22191	0.04537	0.07021	0.27626		31.22	0.05795	0.10562	0.16716	0.11663	0.18803	0.03902	0.06893	0.23082		6.22	0.86574	0.84658	0.8062	0.78672	0.80262	0.80577	0.86465	0.7995
16.235	0.0862	0.1799	0.2776	0.1915	0.4881	0.1296	0.1135	0.5688		16.235	0.02669	0.05723	0.07308	0.04617	0.26799	0.08504	0.04389	0.29722		16.235	0.05951	0.12267	0.20452	0.14533	0.22011	0.04456	0.06961	0.27158		31.235	0.05815	0.10429	0.16742	0.11842	0.18883	0.03912	0.07112	0.22654		6.235	0.86848	0.83627	0.80743	0.79845	0.80583	0.8076	0.89079	0.7858
16.25	0.0862	0.1799	0.2783	0.1929	0.4898	0.1294	0.114	0.572		16.25	0.02668	0.05726	0.07311	0.04617	0.26809	0.08505	0.0439	0.2973		16.25	0.05952	0.12264	0.20519	0.14673	0.22171	0.04435	0.0701	0.2747		31.25	0.05914	0.10497	0.16638	0.11772	0.19464	0.04042	0.06941	0.23037		6.25	0.88241	0.84152	0.8025	0.79383	0.82893	0.83109	0.87044	0.79807
16.265	0.0865	0.1796	0.2748	0.1917	0.4868	0.1298	0.1145	0.5739		16.265	0.02668	0.05728	0.07314	0.04618	0.26819	0.08505	0.0439	0.29738		16.265	0.05982	0.12232	0.20166	0.14552	0.21861	0.04475	0.0706	0.27652		31.265	0.05894	0.10594	0.16864	0.11611	0.19485	0.03772	0.07001	0.2288		6.265	0.87956	0.84911	0.81321	0.78334	0.82975	0.78239	0.87751	0.79302
16.28	0.0871	0.1807	0.2766	0.192	0.4925	0.1288	0.1148	0.5657		16.28	0.02668	0.0573	0.07317	0.04618	0.26829	0.08506	0.04391	0.29746		16.28	0.06042	0.1234	0.20343	0.14582	0.22421	0.04374	0.07089	0.26824		31.28	0.05853	0.10582	0.1683	0.11671	0.19386	0.03623	0.0679	0.22672		6.28	0.87392	0.84813	0.8116	0.78723	0.82581	0.75535	0.85239	0.78637
16.295	0.0865	0.1809	0.2772	0.1925	0.4922	0.1297	0.1153	0.5719		16.295	0.02667	0.05733	0.07321	0.04618	0.26839	0.08507	0.04391	0.29754		16.295	0.05983	0.12357	0.20399	0.14632	0.22381	0.04463	0.07139	0.27436		31.295	0.05903	0.10479	0.16666	0.1186	0.18697	0.03733	0.07119	0.22745		6.295	0.88085	0.84015	0.80383	0.79961	0.7984	0.77523	0.89166	0.7887
16.31	0.0867	0.1813	0.2773	0.1917	0.4839	0.1256	0.115	0.5804		16.31	0.02667	0.05735	0.07324	0.04618	0.26849	0.08507	0.04392	0.29762		16.31	0.06003	0.12395	0.20406	0.14552	0.21541	0.04053	0.07108	0.28278		31.31	0.05823	0.10407	0.16942	0.1174	0.18977	0.03583	0.06929	0.22778		6.31	0.86962	0.83451	0.81692	0.79173	0.80957	0.74819	0.86892	0.78974
16.325	0.0865	0.1811	0.2771	0.1928	0.4915	0.1282	0.1157	0.5752		16.325	0.02667	0.05738	0.07327	0.04618	0.26859	0.08508	0.04392	0.2977		16.325	0.05983	0.12372	0.20383	0.14662	0.22291	0.04312	0.07178	0.2775		31.325	0.05902	0.10414	0.16888	0.11719	0.18678	0.03853	0.06878	0.2233		6.325	0.88075	0.83509	0.81436	0.79038	0.79767	0.79694	0.86288	0.7754
16.34	0.0874	0.1806	0.2782	0.1926	0.4875	0.1297	0.1149	0.5747		16.34	0.02667	0.0574	0.0733	0.04619	0.26869	0.08508	0.04393	0.29778		16.34	0.06073	0.1232	0.2049	0.14641	0.21881	0.04462	0.07097	0.27692		31.34	0.05782	0.10492	0.16824	0.11789	0.19199	0.03913	0.06927	0.22723		6.34	0.86393	0.84112	0.81133	0.79492	0.81838	0.8078	0.86876	0.78799
16.355	0.0865	0.1806	0.2784	0.1929	0.4929	0.1292	0.1139	0.5723		16.355	0.02666	0.05743	0.07333	0.04619	0.26879	0.08509	0.04393	0.29786		16.355	0.05984	0.12317	0.20507	0.14671	0.22411	0.04411	0.06997	0.27444		31.355	0.05872	0.10349	0.167	0.11658	0.1861	0.04033	0.06867	0.22715		6.355	0.87645	0.83003	0.80545	0.78639	0.79495	0.82948	0.86152	0.78775
16.37	0.0866	0.1804	0.2779	0.1928	0.492	0.1296	0.1146	0.5782		16.37	0.02666	0.05745	0.07336	0.04619	0.26889	0.0851	0.04394	0.29793		16.37	0.05994	0.12295	0.20454	0.14661	0.22311	0.0445	0.07066	0.28027		31.37	0.06051	0.10397	0.16956	0.11637	0.18661	0.03424	0.06966	0.22208		6.37	0.90156	0.83372	0.81758	0.78504	0.79697	0.71943	0.87336	0.77148
16.385	0.086	0.181	0.2777	0.1923	0.4941	0.1298	0.1145	0.577		16.385	0.02666	0.05748	0.07339	0.04619	0.26899	0.0851	0.04394	0.29801		16.385	0.05934	0.12352	0.20431	0.14611	0.22511	0.0447	0.07056	0.27899		31.385	0.05771	0.10404	0.16772	0.11627	0.19021	0.03814	0.06695	0.22381		6.385	0.86238	0.8343	0.80886	0.78435	0.81132	0.78984	0.84109	0.77701
16.4	0.0876	0.1816	0.278	0.1923	0.496	0.1278	0.115	0.578		16.4	0.02665	0.0575	0.07342	0.04619	0.26909	0.08511	0.04395	0.29809		16.4	0.06095	0.1241	0.20458	0.14611	0.22691	0.04269	0.07105	0.27991		31.4	0.0597	0.10312	0.16608	0.11636	0.18902	0.03684	0.06724	0.23193		6.4	0.89027	0.8271	0.80109	0.78497	0.80658	0.76641	0.84458	0.80308
16.415	0.0857	0.18	0.2789	0.1922	0.4915	0.1299	0.1153	0.5763		16.415	0.02665	0.05753	0.07345	0.0462	0.26919	0.08511	0.04395	0.29817		16.415	0.05905	0.12247	0.20545	0.146	0.22231	0.04479	0.07135	0.27813		31.415	0.058	0.10429	0.16674	0.11556	0.19273	0.03884	0.06754	0.21466		6.415	0.86646	0.83625	0.80422	0.77971	0.82132	0.80253	0.84808	0.74768
16.43	0.0861	0.1793	0.2775	0.1913	0.4959	0.1295	0.115	0.5796		16.43	0.02665	0.05755	0.07348	0.0462	0.26929	0.08512	0.04396	0.29825		16.43	0.05945	0.12175	0.20402	0.1451	0.22661	0.04438	0.07104	0.28135		31.43	0.0584	0.10447	0.1669	0.11635	0.18484	0.03694	0.06993	0.22569		6.43	0.872	0.83761	0.80498	0.7849	0.78994	0.76827	0.87661	0.78304
16.445	0.0863	0.1802	0.2779	0.1927	0.491	0.1289	0.1149	0.5815		16.445	0.02665	0.05758	0.07351	0.0462	0.26939	0.08513	0.04396	0.29833		16.445	0.05965	0.12262	0.20439	0.1465	0.22161	0.04377	0.07094	0.28317		31.445	0.05789	0.10394	0.16576	0.11685	0.18675	0.04004	0.06842	0.21981		6.445	0.86496	0.83352	0.79958	0.78813	0.79753	0.82424	0.85864	0.7642
16.46	0.0874	0.1794	0.2788	0.1916	0.4862	0.13	0.1154	0.5862		16.46	0.02664	0.0576	0.07354	0.0462	0.26948	0.08513	0.04397	0.29841		16.46	0.06076	0.1218	0.20526	0.1454	0.21672	0.04487	0.07143	0.28779		31.46	0.05939	0.10501	0.16852	0.11624	0.18875	0.03874	0.06772	0.22034		6.46	0.88587	0.84188	0.81266	0.78417	0.80551	0.80081	0.85021	0.76589
16.475	0.0867	0.1802	0.2789	0.1914	0.488	0.1312	0.1137	0.5854		16.475	0.02664	0.05763	0.07358	0.04621	0.26958	0.08514	0.04397	0.29849		16.475	0.06006	0.12257	0.20532	0.14519	0.21842	0.04606	0.06973	0.28691		31.475	0.05609	0.10449	0.16728	0.11753	0.18626	0.03495	0.06841	0.22506		6.475	0.8397	0.8378	0.80679	0.79263	0.7956	0.73226	0.85848	0.78105
16.49	0.0876	0.1804	0.2789	0.191	0.4922	0.1284	0.1156	0.5749		16.49	0.02664	0.05765	0.07361	0.04621	0.26968	0.08514	0.04398	0.29857		16.49	0.06096	0.12275	0.20529	0.14479	0.22252	0.04326	0.07162	0.27633		31.49	0.05788	0.10446	0.16484	0.11603	0.19087	0.03975	0.0683	0.22219		6.49	0.86481	0.8376	0.79522	0.78279	0.81393	0.81892	0.8572	0.77183
16.505	0.0867	0.1804	0.2782	0.1906	0.491	0.1284	0.1155	0.5793		16.505	0.02663	0.05768	0.07364	0.04621	0.26978	0.08515	0.04398	0.29864		16.505	0.06007	0.12272	0.20456	0.14439	0.22122	0.04325	0.07152	0.28066		31.505	0.05648	0.10444	0.1675	0.11612	0.18458	0.03725	0.0699	0.22032		6.505	0.84519	0.8374	0.80783	0.78341	0.78891	0.77383	0.8762	0.76582
16.52	0.0878	0.1807	0.2799	0.1903	0.4928	0.1291	0.1161	0.5755		16.52	0.02663	0.0577	0.07367	0.04621	0.26988	0.08516	0.04399	0.29872		16.52	0.06117	0.123	0.20623	0.14409	0.22292	0.04394	0.07211	0.27678		31.52	0.05797	0.10361	0.16706	0.11632	0.18809	0.03595	0.06849	0.23064		6.52	0.8661	0.83098	0.80575	0.78468	0.80286	0.7504	0.85942	0.79894
16.535	0.0875	0.1799	0.279	0.1904	0.4904	0.1295	0.1143	0.5817		16.535	0.02663	0.05773	0.0737	0.04621	0.26998	0.08516	0.04399	0.2988		16.535	0.06087	0.12217	0.2053	0.14419	0.22042	0.04434	0.07031	0.2829		31.535	0.05837	0.10459	0.16762	0.11591	0.18409	0.03875	0.06678	0.22417		6.535	0.87163	0.83857	0.8084	0.78203	0.78699	0.80096	0.83907	0.77818
16.55	0.0873	0.1813	0.2779	0.191	0.4919	0.1305	0.116	0.5751		16.55	0.02663	0.05775	0.07373	0.04622	0.27008	0.08517	0.044	0.29888		16.55	0.06067	0.12355	0.20417	0.14478	0.22182	0.04533	0.072	0.27622		31.55	0.05757	0.10256	0.16738	0.11511	0.1904	0.03815	0.06688	0.2242		6.55	0.8604	0.8228	0.80727	0.77676	0.81207	0.79016	0.84018	0.77826
16.565	0.0879	0.1801	0.2793	0.1904	0.4951	0.129	0.1151	0.5672		16.565	0.02662	0.05778	0.07376	0.04622	0.27018	0.08517	0.04401	0.29896		16.565	0.06128	0.12232	0.20554	0.14418	0.22492	0.04383	0.07109	0.26824		31.565	0.06036	0.10464	0.16664	0.117	0.18831	0.03496	0.06727	0.22592		6.565	0.89948	0.83895	0.80376	0.78914	0.80375	0.73244	0.84487	0.7838
16.58	0.0876	0.1819	0.2796	0.1918	0.4934	0.1312	0.1142	0.577		16.58	0.02662	0.0578	0.07379	0.04622	0.27028	0.08518	0.04401	0.29904		16.58	0.06098	0.1241	0.20581	0.14558	0.22312	0.04602	0.07019	0.27796		31.58	0.05876	0.10241	0.1658	0.11649	0.18422	0.03886	0.06596	0.22995		6.58	0.87707	0.82163	0.79978	0.78584	0.78748	0.80285	0.82929	0.79671
16.595	0.0876	0.1805	0.2786	0.1912	0.4946	0.1325	0.1146	0.5764		16.595	0.02662	0.05782	0.07382	0.04622	0.27038	0.08519	0.04402	0.29912		16.595	0.06098	0.12268	0.20478	0.14498	0.22422	0.04731	0.07058	0.27728		31.595	0.05856	0.10319	0.16666	0.11639	0.18883	0.03616	0.06565	0.22297		6.595	0.87422	0.82766	0.80386	0.78515	0.80581	0.75416	0.82563	0.77434
16.61	0.0866	0.181	0.2788	0.192	0.4953	0.1326	0.1141	0.5817		16.61	0.02661	0.05785	0.07385	0.04622	0.27048	0.08519	0.04402	0.2992		16.61	0.05999	0.12315	0.20495	0.14578	0.22482	0.04741	0.07008	0.2825		31.61	0.05635	0.10416	0.16492	0.11668	0.19104	0.03716	0.06605	0.2218		6.61	0.84342	0.83525	0.79561	0.78707	0.81459	0.77223	0.83031	0.77058
16.625	0.0865	0.1806	0.2788	0.1916	0.4908	0.1319	0.1149	0.5717		16.625	0.02661	0.05787	0.07389	0.04623	0.27058	0.0852	0.04403	0.29928		16.625	0.05989	0.12273	0.20491	0.14537	0.22022	0.0467	0.07087	0.27242		31.625	0.05865	0.10344	0.16519	0.11488	0.18264	0.03616	0.06754	0.22303		6.625	0.87551	0.82961	0.79684	0.77527	0.78122	0.75422	0.84812	0.77451
16.64	0.0873	0.1823	0.2774	0.1918	0.4912	0.1319	0.1159	0.5803		16.64	0.02661	0.0579	0.07392	0.04623	0.27068	0.0852	0.04403	0.29936		16.64	0.06069	0.1244	0.20348	0.14557	0.22052	0.0467	0.07187	0.28094		31.64	0.05884	0.10521	0.16575	0.11677	0.18775	0.03716	0.06653	0.22595		6.64	0.87825	0.84342	0.7995	0.78765	0.80153	0.77229	0.83611	0.7839
16.655	0.0876	0.1813	0.2785	0.1917	0.4941	0.1304	0.1151	0.5776		16.655	0.02661	0.05792	0.07395	0.04623	0.27078	0.08521	0.04404	0.29943		16.655	0.06099	0.12338	0.20455	0.14547	0.22332	0.04519	0.07106	0.27817		31.655	0.05764	0.10349	0.16511	0.11697	0.18946	0.03577	0.06613	0.22248		6.655	0.86143	0.82999	0.79647	0.78892	0.80832	0.74706	0.83126	0.77276
16.67	0.0867	0.1812	0.2772	0.1906	0.4939	0.1301	0.1164	0.5763		16.67	0.0266	0.05795	0.07398	0.04623	0.27088	0.08521	0.04404	0.29951		16.67	0.0601	0.12325	0.20322	0.14437	0.22302	0.04489	0.07236	0.27679		31.67	0.05884	0.10296	0.16527	0.11526	0.19127	0.03607	0.06712	0.21571		6.67	0.87815	0.82591	0.79723	0.77777	0.81551	0.7525	0.8431	0.75103
16.685	0.0874	0.1803	0.2772	0.1915	0.4947	0.1326	0.1169	0.5825		16.685	0.0266	0.05797	0.07401	0.04624	0.27098	0.08522	0.04405	0.29959		16.685	0.0608	0.12233	0.20319	0.14526	0.22372	0.04738	0.07285	0.28291		31.685	0.05873	0.10294	0.16473	0.11556	0.18728	0.03517	0.06751	0.21673		6.685	0.87669	0.82571	0.79467	0.7797	0.79964	0.73629	0.84779	0.75432
16.7	0.0864	0.1793	0.2783	0.1903	0.5007	0.1303	0.1154	0.5794		16.7	0.0266	0.058	0.07404	0.04624	0.27108	0.08523	0.04405	0.29967		16.7	0.0598	0.1213	0.20426	0.14406	0.22962	0.04507	0.07135	0.27973		31.7	0.05713	0.10171	0.16529	0.11485	0.18998	0.03557	0.06971	0.21676		6.7	0.85428	0.81617	0.79732	0.77509	0.81041	0.74354	0.87394	0.75441
16.715	0.0877	0.1813	0.2779	0.1895	0.4964	0.1333	0.1152	0.5827		16.715	0.02659	0.05802	0.07407	0.04624	0.27118	0.08523	0.04406	0.29975		16.715	0.06111	0.12328	0.20383	0.14326	0.22522	0.04807	0.07114	0.28295		31.715	0.05893	0.10409	0.16585	0.11574	0.18989	0.03637	0.0679	0.21468		6.715	0.87938	0.83466	0.79998	0.78093	0.81004	0.75801	0.85239	0.74776
16.73	0.0884	0.1801	0.2756	0.1903	0.4995	0.1305	0.1157	0.5837		16.73	0.02659	0.05805	0.0741	0.04624	0.27127	0.08524	0.04406	0.29983		16.73	0.06181	0.12205	0.2015	0.14406	0.22823	0.04526	0.07164	0.28387		31.73	0.05732	0.10276	0.16461	0.11514	0.1897	0.03627	0.06819	0.21711		6.73	0.85697	0.82434	0.7941	0.77697	0.80928	0.75624	0.85589	0.75554
16.745	0.0886	0.1813	0.2768	0.1908	0.4956	0.1316	0.1165	0.5766		16.745	0.02659	0.05807	0.07413	0.04624	0.27137	0.08524	0.04407	0.29991		16.745	0.06201	0.12323	0.20267	0.14456	0.22423	0.04636	0.07243	0.27669		31.745	0.05842	0.10354	0.16577	0.11353	0.18671	0.03798	0.06779	0.21784		6.745	0.87229	0.83037	0.7996	0.76648	0.79738	0.78695	0.85103	0.75787
16.76	0.0895	0.1805	0.2786	0.1889	0.4956	0.131	0.1153	0.5811		16.76	0.02659	0.0581	0.07417	0.04625	0.27147	0.08525	0.04407	0.29999		16.76	0.06291	0.1224	0.20443	0.14265	0.22413	0.04575	0.07123	0.28111		31.76	0.05751	0.10201	0.16603	0.11513	0.18682	0.03438	0.06588	0.22676		6.76	0.85966	0.8185	0.80083	0.7769	0.79781	0.72201	0.8283	0.7865
16.775	0.0875	0.1808	0.2789	0.1918	0.5018	0.1309	0.1163	0.5752		16.775	0.02658	0.05812	0.0742	0.04625	0.27157	0.08526	0.04408	0.30007		16.775	0.06092	0.12268	0.2047	0.14555	0.23023	0.04564	0.07222	0.27513		31.775	0.05651	0.10169	0.16459	0.11472	0.18473	0.03528	0.06637	0.21759		6.775	0.84563	0.81597	0.79401	0.77425	0.7895	0.73829	0.83418	0.75708
16.79	0.0874	0.1813	0.2781	0.191	0.4979	0.1311	0.1161	0.5779		16.79	0.02658	0.05815	0.07423	0.04625	0.27167	0.08526	0.04408	0.30014		16.79	0.06082	0.12315	0.20387	0.14475	0.22623	0.04584	0.07202	0.27776		31.79	0.05711	0.10216	0.16405	0.11572	0.18153	0.03608	0.06696	0.21462		6.79	0.85396	0.81967	0.79145	0.78075	0.7768	0.75275	0.84125	0.74754
16.805	0.0865	0.1805	0.2774	0.1909	0.4939	0.132	0.1139	0.5796		16.805	0.02658	0.05817	0.07426	0.04625	0.27177	0.08527	0.04409	0.30022		16.805	0.05992	0.12233	0.20314	0.14465	0.22213	0.04673	0.06981	0.27938		31.805	0.0579	0.10164	0.16361	0.11461	0.18734	0.03488	0.06736	0.21844		6.805	0.86509	0.81558	0.78937	0.77352	0.7999	0.73113	0.84593	0.75981
16.82	0.0866	0.1801	0.2778	0.1916	0.496	0.1314	0.1154	0.576		16.82	0.02658	0.0582	0.07429	0.04626	0.27187	0.08527	0.04409	0.3003		16.82	0.06002	0.1219	0.20351	0.14534	0.22413	0.04613	0.07131	0.2757		31.82	0.0573	0.10121	0.16347	0.1143	0.19025	0.03559	0.06795	0.21517		6.82	0.85665	0.81227	0.7887	0.77152	0.81147	0.74379	0.85301	0.74931
16.835	0.0878	0.1792	0.2776	0.1903	0.493	0.1305	0.1169	0.5818		16.835	0.02657	0.05822	0.07432	0.04626	0.27197	0.08528	0.0441	0.30038		16.835	0.06123	0.12098	0.20328	0.14404	0.22103	0.04522	0.0728	0.28142		31.835	0.05709	0.10139	0.16443	0.1155	0.18926	0.03839	0.06624	0.2206		6.835	0.8538	0.81363	0.79325	0.77933	0.80752	0.79436	0.83265	0.76672
16.85	0.0869	0.1797	0.2789	0.1898	0.4998	0.1322	0.1142	0.5762		16.85	0.02657	0.05825	0.07435	0.04626	0.27207	0.08528	0.0441	0.30046		16.85	0.06033	0.12145	0.20455	0.14354	0.22773	0.04692	0.0701	0.27574		31.85	0.05779	0.10206	0.16399	0.11329	0.18477	0.03539	0.06564	0.22632		6.85	0.86353	0.81888	0.79117	0.76491	0.78966	0.74025	0.82542	0.78508
16.865	0.087	0.1799	0.2788	0.1917	0.496	0.13	0.1171	0.5785		16.865	0.02657	0.05827	0.07438	0.04626	0.27217	0.08529	0.04411	0.30054		16.865	0.06043	0.12163	0.20442	0.14544	0.22383	0.04471	0.07299	0.27796		31.865	0.05759	0.10153	0.16375	0.11569	0.18628	0.03669	0.06633	0.22515		6.865	0.86068	0.8148	0.79003	0.78056	0.79566	0.76374	0.83368	0.78132
16.88	0.0861	0.1804	0.2785	0.1917	0.5008	0.1327	0.1148	0.5708		16.88	0.02657	0.0583	0.07442	0.04627	0.27227	0.0853	0.04411	0.30062		16.88	0.05953	0.1221	0.20408	0.14543	0.22853	0.0474	0.07069	0.27018		31.88	0.05778	0.09881	0.16461	0.11348	0.18608	0.03609	0.06632	0.22887		6.88	0.86342	0.79359	0.79411	0.76615	0.7949	0.75294	0.8336	0.79327
16.895	0.0864	0.181	0.279	0.1916	0.5003	0.1324	0.1163	0.5786		16.895	0.02656	0.05832	0.07445	0.04627	0.27237	0.0853	0.04412	0.3007		16.895	0.05984	0.12268	0.20455	0.14533	0.22793	0.0471	0.07218	0.2779		31.895	0.05738	0.10048	0.16517	0.11458	0.18809	0.03529	0.06732	0.2144		6.895	0.85778	0.80662	0.79677	0.7733	0.80288	0.73854	0.84544	0.74685
16.91	0.087	0.1803	0.2792	0.1908	0.4937	0.1322	0.1158	0.5734		16.91	0.02656	0.05835	0.07448	0.04627	0.27247	0.08531	0.04412	0.30078		16.91	0.06044	0.12195	0.20472	0.14453	0.22123	0.04689	0.07168	0.27262		31.91	0.05808	0.10256	0.16513	0.11447	0.1906	0.0348	0.06611	0.21683		6.91	0.8675	0.82277	0.79658	0.77261	0.81286	0.72955	0.83105	0.75463
16.925	0.0859	0.1806	0.2785	0.1904	0.4931	0.1327	0.1159	0.5789		16.925	0.02656	0.05837	0.07451	0.04627	0.27257	0.08531	0.04413	0.30085		16.925	0.05934	0.12223	0.20399	0.14413	0.22053	0.04739	0.07177	0.27805		31.925	0.05787	0.10113	0.16489	0.11546	0.19151	0.0363	0.0669	0.21675		6.925	0.86465	0.81168	0.79544	0.77911	0.81647	0.75665	0.8405	0.75439
16.94	0.0874	0.1803	0.2791	0.1916	0.4973	0.1315	0.1171	0.5765		16.94	0.02655	0.0584	0.07454	0.04627	0.27267	0.08532	0.04413	0.30093		16.94	0.06085	0.1219	0.20456	0.14533	0.22463	0.04618	0.07297	0.27557		31.94	0.05707	0.10121	0.16475	0.11316	0.18852	0.0363	0.066	0.21868		6.94	0.85342	0.81226	0.79478	0.76404	0.80457	0.75668	0.82969	0.76057
16.955	0.0879	0.181	0.2807	0.1931	0.4956	0.1314	0.1177	0.5759		16.955	0.02655	0.05842	0.07457	0.04628	0.27276	0.08532	0.04414	0.30101		16.955	0.06135	0.12258	0.20613	0.14682	0.22284	0.04608	0.07356	0.27489		31.955	0.05666	0.10028	0.16561	0.11335	0.19213	0.0362	0.06819	0.21881		6.955	0.84778	0.80506	0.79885	0.76531	0.81892	0.75491	0.85584	0.76098
16.97	0.0878	0.1816	0.2793	0.1903	0.4951	0.1315	0.1165	0.5792		16.97	0.02655	0.05845	0.0746	0.04628	0.27286	0.08533	0.04414	0.30109		16.97	0.06125	0.12315	0.2047	0.14402	0.22224	0.04617	0.07236	0.27811		31.97	0.05576	0.10016	0.16387	0.11375	0.19063	0.0368	0.06708	0.21103		6.97	0.83514	0.80409	0.79061	0.76788	0.81299	0.76577	0.84264	0.73605
16.985	0.0877	0.1821	0.2806	0.1909	0.4906	0.1321	0.1165	0.5791		16.985	0.02655	0.05847	0.07464	0.04628	0.27296	0.08534	0.04415	0.30117		16.985	0.06115	0.12363	0.20596	0.14462	0.21764	0.04676	0.07235	0.27793		31.985	0.05686	0.10093	0.16373	0.11474	0.17904	0.0376	0.06797	0.21816		6.985	0.85046	0.81012	0.78994	0.77438	0.7669	0.78024	0.85329	0.7589
17	0.0864	0.1811	0.28	0.191	0.4995	0.1329	0.1156	0.5708		17	0.02654	0.0585	0.07467	0.04628	0.27306	0.08534	0.04416	0.30125		17	0.05986	0.1226	0.20533	0.14472	0.22644	0.04756	0.07144	0.26955		32	0.05725	0.10231	0.16399	0.11334	0.18885	0.03561	0.06577	0.21759		7	0.856	0.82082	0.79118	0.7652	0.8059	0.74418	0.82697	0.75706
17.015	0.0871	0.1806	0.2794	0.1917	0.49	0.13	0.1162	0.577		17.015	0.02654	0.05852	0.0747	0.04629	0.27316	0.08535	0.04416	0.30133		17.015	0.06056	0.12208	0.2047	0.14541	0.21684	0.04465	0.07204	0.27567		32.015	0.05755	0.10238	0.16345	0.11233	0.18286	0.03651	0.06736	0.22811		7.015	0.86013	0.8214	0.78862	0.75862	0.78208	0.76046	0.84597	0.79082
17.03	0.0871	0.1816	0.2798	0.1906	0.4906	0.131	0.1151	0.5794		17.03	0.02654	0.05855	0.07473	0.04629	0.27326	0.08535	0.04417	0.30141		17.03	0.06056	0.12305	0.20507	0.14431	0.21734	0.04565	0.07093	0.27799		32.03	0.05654	0.10246	0.16291	0.11473	0.18797	0.03531	0.06605	0.22804		7.03	0.84611	0.82198	0.78606	0.77427	0.80239	0.73884	0.83039	0.79059
17.045	0.0881	0.1815	0.2786	0.1895	0.499	0.131	0.1145	0.5747		17.045	0.02654	0.05857	0.07476	0.04629	0.27336	0.08536	0.04417	0.30148		17.045	0.06156	0.12293	0.20384	0.14321	0.22564	0.04564	0.07033	0.27322		32.045	0.05754	0.10063	0.16317	0.11272	0.18458	0.03461	0.06565	0.22336		7.045	0.86003	0.80778	0.78729	0.76116	0.7889	0.72624	0.82553	0.7756
17.06	0.0878	0.1819	0.2804	0.1917	0.4963	0.1318	0.1165	0.5815		17.06	0.02653	0.05859	0.07479	0.04629	0.27346	0.08536	0.04418	0.30156		17.06	0.06127	0.12331	0.20561	0.14541	0.22284	0.04644	0.07232	0.27994		32.06	0.05764	0.10121	0.16393	0.11401	0.18619	0.03551	0.06694	0.22299		7.06	0.86137	0.81225	0.7909	0.76962	0.7953	0.74251	0.84095	0.7744
17.075	0.0892	0.1821	0.2777	0.1912	0.5028	0.1324	0.1157	0.5785		17.075	0.02653	0.05862	0.07482	0.0463	0.27356	0.08537	0.04418	0.30164		17.075	0.06267	0.12348	0.20288	0.1449	0.22924	0.04703	0.07152	0.27686		32.075	0.05683	0.10108	0.16359	0.11351	0.18359	0.03582	0.06553	0.21622		7.075	0.85013	0.81128	0.78928	0.76632	0.78499	0.74796	0.82418	0.75268
17.09	0.0883	0.1826	0.2808	0.192	0.4993	0.1336	0.1168	0.5876		17.09	0.02653	0.05864	0.07486	0.0463	0.27366	0.08537	0.04419	0.30172		17.09	0.06177	0.12396	0.20594	0.1457	0.22564	0.04823	0.07261	0.28588		32.09	0.05763	0.09986	0.16255	0.1125	0.1875	0.03672	0.06603	0.20734		7.09	0.86126	0.80174	0.78436	0.75975	0.80054	0.76423	0.83005	0.72422
17.105	0.088	0.1818	0.2797	0.1904	0.4984	0.1304	0.116	0.5856		17.105	0.02653	0.05867	0.07489	0.0463	0.27376	0.08538	0.04419	0.3018		17.105	0.06147	0.12313	0.20481	0.1441	0.22464	0.04502	0.07181	0.2838		32.105	0.05732	0.09943	0.16211	0.112	0.18271	0.03482	0.06662	0.21627		7.105	0.85701	0.79843	0.78227	0.75644	0.78148	0.72998	0.83713	0.75285
17.12	0.0878	0.1822	0.2806	0.1919	0.4933	0.1296	0.116	0.5833		17.12	0.02652	0.05869	0.07492	0.0463	0.27386	0.08539	0.0442	0.30188		17.12	0.06128	0.12351	0.20568	0.1456	0.21944	0.04421	0.0718	0.28142		32.12	0.05692	0.09911	0.16357	0.11139	0.18282	0.03342	0.06571	0.2161		7.12	0.85137	0.7959	0.78919	0.75248	0.78191	0.70475	0.82631	0.75229
17.135	0.0892	0.1808	0.283	0.1907	0.499	0.1302	0.116	0.5759		17.135	0.02652	0.05872	0.07495	0.0463	0.27396	0.08539	0.0442	0.30196		17.135	0.06268	0.12208	0.20805	0.1444	0.22504	0.04481	0.0718	0.27394		32.135	0.05792	0.10058	0.16243	0.11189	0.18343	0.03462	0.06751	0.21312		7.135	0.86529	0.80738	0.78379	0.75571	0.78433	0.72644	0.84769	0.74275
17.15	0.0882	0.1817	0.2781	0.191	0.4923	0.1315	0.1162	0.5855		17.15	0.02652	0.05874	0.07498	0.04631	0.27405	0.0854	0.04421	0.30204		17.15	0.06168	0.12296	0.20312	0.14469	0.21825	0.0461	0.07199	0.28346		32.15	0.05801	0.10226	0.16109	0.11298	0.18384	0.03323	0.0677	0.21565		7.15	0.86663	0.82042	0.77744	0.76286	0.78596	0.70121	0.84999	0.75086
17.165	0.0883	0.1815	0.2798	0.1927	0.4938	0.1327	0.1153	0.5858		17.165	0.02652	0.05877	0.07501	0.04631	0.27415	0.0854	0.04421	0.30211		17.165	0.06178	0.12273	0.20479	0.14639	0.21965	0.0473	0.07109	0.28369		32.165	0.05721	0.10113	0.16005	0.11377	0.18324	0.03493	0.06649	0.21658		7.165	0.85539	0.81166	0.77251	0.76806	0.78361	0.73192	0.8356	0.75383
17.18	0.0893	0.1822	0.2794	0.1908	0.5036	0.1323	0.1155	0.5781		17.18	0.02651	0.05879	0.07505	0.04631	0.27425	0.08541	0.04422	0.30219		17.18	0.06279	0.12341	0.20435	0.14449	0.22935	0.04689	0.07128	0.27591		32.18	0.0572	0.10251	0.16061	0.11237	0.18415	0.03393	0.06578	0.2131		7.18	0.85534	0.82236	0.77516	0.75887	0.78722	0.71391	0.82717	0.74269
17.195	0.0875	0.1828	0.2805	0.1909	0.5038	0.1335	0.1155	0.5791		17.195	0.02651	0.05882	0.07508	0.04631	0.27435	0.08541	0.04422	0.30227		17.195	0.06099	0.12398	0.20542	0.14459	0.22945	0.04809	0.07128	0.27683		32.195	0.0579	0.10168	0.16147	0.11266	0.18406	0.03463	0.06618	0.21093		7.195	0.86506	0.81594	0.77924	0.76079	0.78685	0.72658	0.83186	0.73572
17.21	0.0902	0.1825	0.2784	0.1892	0.5003	0.129	0.1158	0.5853		17.21	0.02651	0.05884	0.07511	0.04632	0.27445	0.08542	0.04423	0.30235		17.21	0.06369	0.12366	0.20329	0.14288	0.22585	0.04358	0.07157	0.28295		32.21	0.0564	0.10106	0.16143	0.11286	0.18807	0.03643	0.06697	0.21426		7.21	0.84405	0.81108	0.77905	0.76206	0.80279	0.75909	0.84131	0.74639
17.225	0.0864	0.1826	0.2812	0.1915	0.4977	0.1312	0.1166	0.5834		17.225	0.02651	0.05887	0.07514	0.04632	0.27455	0.08542	0.04423	0.30243		17.225	0.05989	0.12373	0.20606	0.14518	0.22315	0.04578	0.07237	0.28097		32.225	0.05559	0.10103	0.15899	0.11335	0.18878	0.03583	0.06696	0.20858		7.225	0.83281	0.81088	0.76749	0.76529	0.80561	0.7483	0.84123	0.72819
17.24	0.0854	0.1817	0.2785	0.191	0.4945	0.1335	0.1157	0.5694		17.24	0.0265	0.05889	0.07517	0.04632	0.27465	0.08543	0.04424	0.30251		17.24	0.0589	0.12281	0.20333	0.14468	0.21985	0.04807	0.07146	0.26689		32.24	0.05599	0.10121	0.16115	0.11285	0.18189	0.03444	0.06496	0.21291		7.24	0.83835	0.81224	0.77773	0.76199	0.77821	0.72307	0.8173	0.74207
17.255	0.088	0.1825	0.2786	0.1903	0.5019	0.1318	0.1161	0.576		17.255	0.0265	0.05892	0.0752	0.04632	0.27475	0.08544	0.04424	0.30259		17.255	0.0615	0.12358	0.2034	0.14398	0.22715	0.04636	0.07186	0.27341		32.255	0.05558	0.10158	0.16031	0.11394	0.1832	0.03414	0.06505	0.20834		7.255	0.8327	0.81516	0.77374	0.76914	0.78341	0.71769	0.81841	0.7274
17.27	0.0865	0.1806	0.2803	0.1901	0.499	0.133	0.117	0.5835		17.27	0.0265	0.05894	0.07524	0.04633	0.27485	0.08544	0.04425	0.30267		17.27	0.06	0.12166	0.20506	0.14377	0.22415	0.04756	0.07275	0.28083		32.27	0.05498	0.10146	0.16077	0.11223	0.1841	0.03504	0.06614	0.19976		7.27	0.82426	0.81419	0.77592	0.75799	0.78702	0.73397	0.83144	0.6999
17.285	0.0872	0.1806	0.28	0.1898	0.5059	0.1332	0.1164	0.574		17.285	0.0265	0.05897	0.07527	0.04633	0.27495	0.08545	0.04425	0.30274		17.285	0.0607	0.12163	0.20473	0.14347	0.23095	0.04775	0.07215	0.27126		32.285	0.05428	0.10113	0.16183	0.11223	0.18261	0.03754	0.06894	0.21339		7.285	0.81442	0.81166	0.78095	0.75796	0.78109	0.77912	0.86475	0.7436
17.3	0.0876	0.1814	0.2828	0.191	0.4989	0.132	0.1162	0.5818		17.3	0.02649	0.05899	0.0753	0.04633	0.27505	0.08545	0.04426	0.30282		17.3	0.06111	0.12241	0.2075	0.14467	0.22385	0.04655	0.07194	0.27898		32.3	0.05597	0.10111	0.16209	0.11392	0.18612	0.03564	0.06733	0.22022		7.3	0.83812	0.81146	0.78218	0.76903	0.79505	0.74487	0.84559	0.7655
17.315	0.0875	0.1804	0.2804	0.19	0.5012	0.1331	0.1163	0.5758		17.315	0.02649	0.05902	0.07533	0.04633	0.27515	0.08546	0.04426	0.3029		17.315	0.06101	0.12138	0.20507	0.14367	0.22605	0.04764	0.07204	0.2729		32.315	0.05587	0.10148	0.15965	0.11462	0.18153	0.03725	0.06822	0.20784		7.315	0.83667	0.81438	0.77062	0.77357	0.77679	0.77377	0.85623	0.72581
[truncated: 5,494 more rows]
[truncated: 5 more columns]

## Sheet: Fitted data and fit parameters
Independent Variable	ExpDec1 Fit J"S"	Independent Variable	Regular Residual J"S"	Regular Residual J"S"	Fitted Y	Regular Residual J"S"	Regular Residual J"S"	Percentiles	Reference X	Reference Line	Independent Variable	ExpDec1 Fit K"S"	Independent Variable	Regular Residual K"S"	Regular Residual K"S"	Fitted Y	Regular Residual K"S"	Regular Residual K"S"	Percentiles	Reference X	Reference Line	Independent Variable	ExpDec1 Fit L"S"	Independent Variable	Regular Residual L"S"	Regular Residual L"S"	Fitted Y	Regular Residual L"S"	Regular Residual L"S"	Percentiles	Reference X	Reference Line	Independent Variable	ExpDec1 Fit M"S"	Independent Variable	Regular Residual M"S"	Regular Residual M"S"	Fitted Y	Regular Residual M"S"	Regular Residual M"S"	Percentiles	Reference X	Reference Line	Independent Variable	ExpDec1 Fit N"ES"	Independent Variable	Regular Residual N"ES"	Regular Residual N"ES"	Fitted Y
[truncated: 3,570 more rows]
[truncated: 38 more columns]

[truncated: 1 more sheets: Tau]
