# Supplementary material for: Flavodiiron-mediated O2 photoreduction at photosystem I acceptor-side provides photoprotection to conifer thylakoids in early spring
Source: Nat Commun. 2023 Jun 3;14:3210. doi: 10.1038/s41467-023-38938-z (PMC10239515; doi:10.1038/s41467-023-38938-z)
Supplement: Supplementary file 7 — Source Data [file 41467_2023_38938_MOESM7_ESM.zip › Raw data files/Supplementary figure 6/Supplementary Fig 6a.xlsx]

## Sheet: Spinach
time/ms	Sp	Sp	Sp	Avg
-199.8	0.5096	1.116	1.4912	1.03893
-199.5	0.5079	1.1193	1.488	1.0384
-199.2	0.5161	1.1111	1.4921	1.03977
-198.9	0.5169	1.1119	1.4904	1.03973
-198.6	0.5153	1.1087	1.4937	1.03923
-198.3	0.5153	1.1038	1.4904	1.0365
-198	0.5096	1.1022	1.4847	1.03217
-197.7	0.5144	1.1079	1.4904	1.03757
-197.4	0.5144	1.107	1.4839	1.0351
-197.1	0.5136	1.103	1.4896	1.0354
-196.8	0.5169	1.1095	1.4831	1.0365
-196.5	0.5193	1.1152	1.4774	1.0373
-196.2	0.5242	1.1136	1.488	1.04193
-195.9	0.5201	1.1184	1.4799	1.03947
-195.6	0.5128	1.1127	1.4823	1.03593
-195.3	0.5161	1.1241	1.4733	1.03783
-195	0.5218	1.1136	1.4701	1.03517
-194.7	0.5267	1.1241	1.4733	1.04137
-194.4	0.5226	1.1176	1.4709	1.03703
-194.1	0.5234	1.1168	1.475	1.0384
-193.8	0.5177	1.1144	1.4758	1.03597
-193.5	0.5177	1.1111	1.4799	1.03623
-193.2	0.5153	1.1136	1.4799	1.03627
-192.9	0.5169	1.1144	1.488	1.03977
-192.6	0.5169	1.1136	1.4799	1.0368
-192.3	0.5161	1.1119	1.4725	1.0335
-192	0.5193	1.1136	1.4725	1.03513
-191.7	0.5153	1.1111	1.4742	1.03353
-191.4	0.5128	1.1103	1.4774	1.0335
-191.1	0.5136	1.107	1.4693	1.02997
-190.8	0.5169	1.1022	1.4725	1.03053
-190.5	0.5169	1.1054	1.4766	1.03297
-190.2	0.512	1.1095	1.4725	1.03133
-189.9	0.5096	1.103	1.466	1.0262
-189.6	0.512	1.1038	1.4725	1.02943
-189.3	0.5136	1.0973	1.4668	1.0259
-189	0.5153	1.0948	1.4603	1.02347
-188.7	0.5169	1.0973	1.4676	1.02727
-188.4	0.5169	1.0989	1.4717	1.02917
-188.1	0.5234	1.1054	1.4733	1.03403
-187.8	0.5226	1.116	1.4693	1.03597
-187.5	0.5185	1.1103	1.4693	1.0327
-187.2	0.5242	1.1119	1.4693	1.03513
-186.9	0.5177	1.1022	1.4725	1.0308
-186.6	0.5291	1.1087	1.4685	1.03543
-186.3	0.5258	1.1103	1.4742	1.03677
-186	0.5267	1.1119	1.4742	1.0376
-185.7	0.5283	1.1095	1.4709	1.03623
-185.4	0.5291	1.1038	1.4725	1.03513
-185.1	0.5283	1.1095	1.4685	1.03543
-184.8	0.5275	1.103	1.4668	1.03243
-184.5	0.5283	1.1054	1.4701	1.0346
-184.2	0.5275	1.1111	1.4685	1.0357
-183.9	0.5258	1.1054	1.4693	1.0335
-183.6	0.5275	1.1022	1.4693	1.033
-183.3	0.5242	1.1005	1.4725	1.0324
-183	0.5242	1.103	1.4758	1.03433
-182.7	0.525	1.0989	1.475	1.03297
-182.4	0.5267	1.103	1.466	1.0319
-182.1	0.521	1.1046	1.4766	1.03407
-181.8	0.5275	1.1038	1.475	1.03543
-181.5	0.525	1.1022	1.475	1.03407
-181.2	0.5283	1.1062	1.4766	1.03703
-180.9	0.5267	1.1046	1.4774	1.03623
-180.6	0.5242	1.1054	1.4782	1.03593
-180.3	0.5258	1.1046	1.4733	1.03457
-180	0.5267	1.1046	1.4758	1.0357
-179.7	0.5226	1.1095	1.4693	1.0338
-179.4	0.5267	1.1095	1.4685	1.0349
-179.1	0.5283	1.1111	1.4766	1.03867
-178.8	0.5258	1.107	1.4799	1.03757
-178.5	0.5234	1.1054	1.4856	1.03813
-178.2	0.5185	1.1087	1.4799	1.0357
-177.9	0.525	1.103	1.4847	1.03757
-177.6	0.5258	1.0965	1.4831	1.03513
-177.3	0.525	1.1005	1.4839	1.03647
-177	0.5201	1.0948	1.4831	1.03267
-176.7	0.5169	1.0948	1.488	1.03323
-176.4	0.5185	1.094	1.4856	1.0327
-176.1	0.5185	1.0973	1.4864	1.03407
-175.8	0.5177	1.1022	1.4839	1.0346
-175.5	0.5201	1.1038	1.4831	1.03567
-175.2	0.5201	1.1062	1.4847	1.037
-174.9	0.5218	1.1119	1.4807	1.03813
-174.6	0.5201	1.1136	1.4823	1.03867
-174.3	0.5218	1.1127	1.4807	1.0384
-174	0.5169	1.1152	1.4774	1.0365
-173.7	0.5201	1.1176	1.479	1.0389
-173.4	0.5193	1.116	1.475	1.03677
-173.1	0.5193	1.1095	1.4717	1.0335
-172.8	0.5128	1.107	1.4733	1.03103
-172.5	0.5153	1.1054	1.4742	1.03163
-172.2	0.512	1.1046	1.475	1.03053
-171.9	0.5169	1.1111	1.4758	1.0346
-171.6	0.5161	1.107	1.4701	1.03107
-171.3	0.5136	1.1046	1.4693	1.02917
-171	0.5153	1.1054	1.4701	1.03027
-170.7	0.5185	1.1022	1.4652	1.02863
-170.4	0.5153	1.1022	1.4668	1.0281
-170.1	0.5234	1.1038	1.466	1.03107
-169.8	0.5193	1.1046	1.4652	1.0297
-169.5	0.5201	1.1005	1.4701	1.03023
-169.2	0.5177	1.1095	1.4676	1.0316
-168.9	0.5234	1.1005	1.466	1.02997
-168.6	0.5169	1.1022	1.466	1.02837
-168.3	0.5177	1.1038	1.4652	1.0289
-168	0.5169	1.1095	1.4668	1.03107
-167.7	0.5169	1.1087	1.4652	1.03027
-167.4	0.5169	1.1062	1.4701	1.03107
-167.1	0.5193	1.1046	1.4676	1.0305
-166.8	0.5193	1.1079	1.4685	1.0319
-166.5	0.521	1.1152	1.4693	1.03517
-166.2	0.521	1.1119	1.4628	1.0319
-165.9	0.5234	1.1136	1.4693	1.03543
-165.6	0.525	1.1144	1.4717	1.03703
-165.3	0.5177	1.1103	1.4668	1.0316
-165	0.5283	1.1095	1.4733	1.03703
-164.7	0.525	1.1095	1.4733	1.03593
-164.4	0.5242	1.1062	1.4725	1.0343
-164.1	0.525	1.103	1.4693	1.03243
-163.8	0.5226	1.1046	1.4685	1.0319
-163.5	0.5161	1.1103	1.4676	1.03133
-163.2	0.5201	1.1119	1.4668	1.03293
-162.9	0.5193	1.1119	1.4652	1.03213
-162.6	0.5177	1.107	1.4668	1.0305
-162.3	0.5226	1.1079	1.4685	1.033
-162	0.5315	1.1054	1.4693	1.0354
-161.7	0.5291	1.1103	1.4717	1.03703
-161.4	0.5299	1.1062	1.4676	1.03457
-161.1	0.5242	1.1062	1.4676	1.03267
-160.8	0.5332	1.1079	1.4652	1.03543
-160.5	0.5275	1.1111	1.4676	1.0354
-160.2	0.5242	1.1079	1.4709	1.03433
-159.9	0.5226	1.1038	1.4701	1.03217
-159.6	0.525	1.1079	1.4725	1.03513
-159.3	0.5315	1.1062	1.4742	1.0373
-159	0.5234	1.1111	1.4742	1.03623
-158.7	0.5226	1.1168	1.4709	1.03677
-158.4	0.521	1.1193	1.4701	1.0368
-158.1	0.521	1.1233	1.4782	1.04083
-157.8	0.5226	1.1217	1.4733	1.0392
-157.5	0.5258	1.1193	1.4701	1.0384
-157.2	0.5267	1.1184	1.4693	1.03813
-156.9	0.5315	1.1184	1.4709	1.04027
-156.6	0.525	1.1168	1.4685	1.03677
-156.3	0.5218	1.107	1.4676	1.03213
-156	0.5193	1.1095	1.4676	1.03213
-155.7	0.5234	1.1168	1.4693	1.0365
-155.4	0.5267	1.1168	1.4693	1.0376
-155.1	0.5275	1.1168	1.4676	1.0373
-154.8	0.5201	1.1193	1.4717	1.03703
-154.5	0.5242	1.1184	1.4701	1.03757
-154.2	0.5267	1.1168	1.4717	1.0384
-153.9	0.5218	1.1095	1.4717	1.03433
-153.6	0.5177	1.1062	1.4766	1.0335
-153.3	0.5144	1.1079	1.4733	1.03187
-153	0.5193	1.0981	1.4701	1.02917
-152.7	0.5332	1.1079	1.4733	1.03813
-152.4	0.5234	1.1022	1.475	1.03353
-152.1	0.5226	1.103	1.4904	1.03867
-151.8	0.5315	1.1046	1.4799	1.03867
-151.5	0.5283	1.1022	1.4733	1.0346
-151.2	0.5291	1.0989	1.4774	1.03513
-150.9	0.5299	1.1005	1.4676	1.03267
-150.6	0.5275	1.1022	1.4823	1.03733
-150.3	0.525	1.1038	1.4742	1.03433
-150	0.5193	1.1062	1.4766	1.03403
-149.7	0.5201	1.107	1.4725	1.0332
-149.4	0.5242	1.1062	1.4693	1.03323
-149.1	0.5267	1.1046	1.4758	1.0357
-148.8	0.5275	1.103	1.4766	1.0357
-148.5	0.5258	1.103	1.475	1.0346
-148.2	0.525	1.1046	1.4782	1.03593
-147.9	0.5299	1.1087	1.4807	1.03977
-147.6	0.5299	1.1103	1.4815	1.04057
-147.3	0.5275	1.1095	1.4823	1.03977
-147	0.5275	1.1144	1.4823	1.0414
-146.7	0.5372	1.1095	1.4823	1.043
-146.4	0.5218	1.1087	1.488	1.0395
-146.1	0.5267	1.1095	1.4856	1.0406
-145.8	0.5169	1.1127	1.4815	1.03703
-145.5	0.5275	1.1193	1.4782	1.04167
-145.2	0.5193	1.1176	1.4807	1.0392
-144.9	0.5258	1.116	1.4782	1.04
-144.6	0.5299	1.1136	1.4758	1.03977
-144.3	0.521	1.116	1.475	1.03733
-144	0.521	1.116	1.4766	1.03787
-143.7	0.5185	1.1168	1.4807	1.03867
-143.4	0.5161	1.1136	1.4709	1.03353
-143.1	0.5153	1.1087	1.4766	1.03353
-142.8	0.5218	1.1054	1.4774	1.03487
-142.5	0.5201	1.1046	1.4807	1.03513
-142.2	0.5218	1.1038	1.4758	1.0338
-141.9	0.5201	1.0997	1.4766	1.03213
-141.6	0.521	1.1013	1.4782	1.0335
-141.3	0.5185	1.103	1.4823	1.0346
-141	0.512	1.107	1.4742	1.03107
-140.7	0.5169	1.1046	1.4742	1.0319
-140.4	0.5258	1.1062	1.479	1.037
-140.1	0.5201	1.116	1.475	1.03703
-139.8	0.525	1.1136	1.4782	1.03893
-139.5	0.5218	1.1144	1.4799	1.0387
-139.2	0.5267	1.1111	1.4774	1.0384
-138.9	0.5267	1.1087	1.4774	1.0376
-138.6	0.5193	1.1119	1.4774	1.0362
-138.3	0.5169	1.1111	1.4831	1.03703
-138	0.5267	1.1079	1.4733	1.03597
-137.7	0.5218	1.1054	1.4758	1.03433
-137.4	0.5136	1.107	1.4807	1.03377
-137.1	0.5193	1.1103	1.4782	1.03593
-136.8	0.5169	1.1103	1.4774	1.03487
-136.5	0.5185	1.1127	1.4709	1.03403
-136.2	0.5201	1.1184	1.4709	1.03647
-135.9	0.525	1.1209	1.4815	1.04247
-135.6	0.521	1.1119	1.475	1.03597
-135.3	0.5226	1.1103	1.4856	1.0395
-135	0.5267	1.1119	1.4758	1.03813
-134.7	0.5169	1.1103	1.4766	1.0346
-134.4	0.5218	1.1127	1.4725	1.03567
-134.1	0.5177	1.1111	1.4742	1.03433
-133.8	0.5242	1.1136	1.4685	1.03543
-133.5	0.5185	1.1144	1.4685	1.0338
-133.2	0.5153	1.1152	1.4685	1.033
-132.9	0.5299	1.1119	1.4693	1.03703
-132.6	0.5218	1.1111	1.4709	1.0346
-132.3	0.5226	1.1111	1.4717	1.03513
-132	0.5283	1.1087	1.4644	1.0338
-131.7	0.5258	1.1127	1.4636	1.03403
-131.4	0.5242	1.1136	1.4693	1.0357
-131.1	0.5267	1.1233	1.4668	1.03893
-130.8	0.5275	1.1184	1.4709	1.03893
-130.5	0.5283	1.116	1.4733	1.0392
-130.2	0.5275	1.1209	1.4725	1.0403
-129.9	0.5307	1.1241	1.4676	1.0408
-129.6	0.5283	1.1217	1.4709	1.0403
-129.3	0.525	1.1217	1.4668	1.03783
-129	0.5218	1.1184	1.4725	1.03757
-128.7	0.5258	1.1193	1.4709	1.03867
-128.4	0.5267	1.1176	1.4685	1.0376
-128.1	0.5218	1.116	1.475	1.0376
-127.8	0.5226	1.1168	1.4733	1.03757
-127.5	0.5291	1.1136	1.4725	1.0384
-127.2	0.5234	1.1152	1.4774	1.03867
-126.9	0.5226	1.1193	1.4782	1.04003
-126.6	0.5275	1.1184	1.4782	1.04137
-126.3	0.5201	1.1233	1.4799	1.0411
-126	0.5234	1.1201	1.4799	1.04113
-125.7	0.5242	1.1193	1.475	1.0395
-125.4	0.5267	1.1201	1.4725	1.03977
-125.1	0.5226	1.129	1.4733	1.04163
-124.8	0.5226	1.116	1.4725	1.03703
-124.5	0.5242	1.1144	1.4758	1.03813
-124.2	0.5275	1.1095	1.4774	1.03813
-123.9	0.5258	1.1103	1.479	1.03837
-123.6	0.5283	1.1119	1.4725	1.03757
-123.3	0.5242	1.1095	1.4717	1.03513
-123	0.5242	1.1201	1.4733	1.0392
-122.7	0.5258	1.1201	1.475	1.0403
-122.4	0.5291	1.1168	1.466	1.0373
-122.1	0.525	1.1209	1.4733	1.03973
-121.8	0.5226	1.1184	1.4733	1.0381
-121.5	0.5201	1.1209	1.4742	1.0384
-121.2	0.5234	1.1258	1.4676	1.03893
-120.9	0.5242	1.1209	1.4725	1.0392
-120.6	0.521	1.1217	1.4685	1.03707
-120.3	0.5218	1.1339	1.4758	1.04383
-120	0.5234	1.1241	1.4652	1.03757
-119.7	0.5226	1.1144	1.4685	1.03517
-119.4	0.5193	1.1127	1.4709	1.0343
-119.1	0.5226	1.1054	1.4733	1.03377
-118.8	0.5226	1.1168	1.4725	1.0373
-118.5	0.5218	1.1184	1.4742	1.03813
-118.2	0.5242	1.1193	1.4709	1.03813
-117.9	0.5201	1.1225	1.4701	1.03757
-117.6	0.5169	1.1193	1.4725	1.03623
-117.3	0.5234	1.1193	1.4676	1.03677
-117	0.5185	1.1233	1.4668	1.0362
-116.7	0.5153	1.1201	1.4676	1.03433
-116.4	0.5177	1.1201	1.4668	1.03487
-116.1	0.5234	1.1258	1.4685	1.03923
-115.8	0.521	1.116	1.4676	1.03487
-115.5	0.525	1.1152	1.4676	1.03593
-115.2	0.5258	1.1184	1.4693	1.03783
-114.9	0.5234	1.1152	1.4652	1.0346
-114.6	0.5218	1.1136	1.4676	1.03433
-114.3	0.5177	1.1127	1.4668	1.0324
-114	0.521	1.1136	1.4709	1.03517
-113.7	0.5136	1.1087	1.4725	1.0316
-113.4	0.5169	1.1038	1.4709	1.03053
-113.1	0.5218	1.1095	1.4685	1.03327
-112.8	0.5144	1.1103	1.4676	1.03077
-112.5	0.5185	1.1103	1.4725	1.03377
-112.2	0.5128	1.1119	1.4668	1.0305
-111.9	0.5063	1.1184	1.4701	1.0316
-111.6	0.5079	1.1184	1.4742	1.0335
-111.3	0.5144	1.1193	1.4799	1.03787
-111	0.5039	1.1217	1.4766	1.03407
-110.7	0.512	1.1193	1.4733	1.03487
-110.4	0.5136	1.1168	1.4717	1.03403
-110.1	0.5201	1.1184	1.4733	1.03727
-109.8	0.5185	1.1119	1.4717	1.03403
-109.5	0.5177	1.1168	1.4611	1.03187
-109.2	0.5185	1.1127	1.4693	1.0335
-108.9	0.5185	1.1193	1.4709	1.03623
-108.6	0.521	1.1152	1.466	1.03407
-108.3	0.5218	1.1144	1.4717	1.03597
-108	0.5234	1.1144	1.475	1.0376
-107.7	0.5242	1.1111	1.4807	1.03867
-107.4	0.5218	1.1038	1.4929	1.0395
-107.1	0.5161	1.1111	1.475	1.03407
-106.8	0.5153	1.1095	1.4758	1.03353
-106.5	0.5201	1.1103	1.4774	1.03593
-106.2	0.5169	1.0973	1.4807	1.03163
-105.9	0.5128	1.1046	1.4758	1.03107
-105.6	0.512	1.1079	1.4839	1.0346
-105.3	0.5112	1.0997	1.4856	1.03217
-105	0.5112	1.1013	1.488	1.0335
-104.7	0.5112	1.1111	1.4888	1.03703
-104.4	0.5112	1.107	1.4856	1.0346
-104.1	0.5136	1.0956	1.4847	1.0313
-103.8	0.5128	1.1013	1.4839	1.03267
-103.5	0.5112	1.107	1.4782	1.03213
-103.2	0.5104	1.1046	1.4823	1.03243
-102.9	0.5128	1.0924	1.4807	1.02863
-102.6	0.5144	1.1005	1.4742	1.0297
-102.3	0.5144	1.0981	1.4774	1.02997
-102	0.5104	1.0981	1.479	1.02917
-101.7	0.5161	1.0981	1.4782	1.0308
-101.4	0.5169	1.0989	1.4758	1.03053
-101.1	0.5104	1.1038	1.4896	1.0346
-100.8	0.5104	1.1062	1.4815	1.0327
-100.5	0.5104	1.103	1.4839	1.03243
-100.2	0.5112	1.107	1.4921	1.03677
-99.9	0.5104	1.1087	1.4815	1.03353
-99.6	0.5112	1.1111	1.4847	1.03567
-99.3	0.5161	1.1136	1.4701	1.03327
-99	0.5161	1.1111	1.4815	1.03623
-98.7	0.5185	1.1087	1.4725	1.03323
-98.4	0.5201	1.1103	1.4709	1.03377
-98.1	0.5226	1.1127	1.4717	1.03567
-97.8	0.5267	1.1111	1.4693	1.0357
-97.5	0.521	1.1079	1.4693	1.03273
-97.2	0.5128	1.1111	1.4668	1.03023
-96.9	0.5144	1.1111	1.4676	1.03103
-96.6	0.5201	1.1087	1.4676	1.03213
-96.3	0.5201	1.1111	1.4644	1.03187
-96	0.5185	1.1144	1.4676	1.0335
-95.7	0.5128	1.1119	1.466	1.03023
-95.4	0.5144	1.1103	1.4725	1.0324
-95.1	0.5128	1.1168	1.4766	1.0354
-94.8	0.5169	1.1119	1.475	1.0346
-94.5	0.512	1.1103	1.4766	1.03297
-94.2	0.5144	1.0989	1.475	1.02943
-93.9	0.5144	1.1119	1.4758	1.03403
-93.6	0.5144	1.1111	1.4758	1.03377
-93.3	0.5128	1.1136	1.4758	1.03407
-93	0.5169	1.1152	1.4807	1.0376
-92.7	0.512	1.1168	1.4725	1.03377
-92.4	0.5201	1.116	1.4782	1.0381
-92.1	0.5226	1.116	1.4831	1.04057
-91.8	0.5291	1.116	1.4807	1.04193
-91.5	0.5275	1.1217	1.4815	1.04357
-91.2	0.5267	1.1176	1.4823	1.0422
-90.9	0.5185	1.1046	1.4799	1.03433
-90.6	0.521	1.1103	1.479	1.03677
-90.3	0.5169	1.1111	1.4799	1.03597
-90	0.5218	1.1087	1.4839	1.03813
-89.7	0.5218	1.1103	1.4831	1.0384
-89.4	0.5242	1.1119	1.4856	1.04057
-89.1	0.5177	1.1095	1.4872	1.03813
-88.8	0.5136	1.1054	1.4839	1.0343
-88.5	0.5112	1.0973	1.488	1.03217
-88.2	0.5088	1.1062	1.4864	1.0338
-87.9	0.5096	1.107	1.4864	1.03433
-87.6	0.5136	1.1127	1.4823	1.0362
-87.3	0.5161	1.1046	1.4888	1.0365
-87	0.5161	1.1062	1.4904	1.03757
-86.7	0.5153	1.1013	1.4921	1.03623
-86.4	0.5112	1.0891	1.4847	1.02833
-86.1	0.5153	1.0997	1.4847	1.03323
-85.8	0.5079	1.1054	1.4823	1.03187
-85.5	0.5104	1.107	1.479	1.03213
-85.2	0.5234	1.1152	1.4807	1.03977
-84.9	0.5185	1.1095	1.479	1.03567
-84.6	0.5226	1.1119	1.4831	1.0392
-84.3	0.5275	1.1119	1.4864	1.04193
-84	0.5267	1.107	1.4807	1.03813
-83.7	0.5242	1.1136	1.4815	1.03977
-83.4	0.5242	1.1119	1.4766	1.03757
-83.1	0.5226	1.1168	1.4758	1.0384
-82.8	0.5242	1.1127	1.475	1.0373
-82.5	0.5242	1.1184	1.4717	1.0381
-82.2	0.5242	1.1176	1.475	1.03893
-81.9	0.5242	1.1119	1.4774	1.03783
-81.6	0.525	1.1103	1.4823	1.0392
-81.3	0.521	1.1111	1.479	1.03703
-81	0.5324	1.1119	1.4742	1.0395
-80.7	0.5226	1.1079	1.4652	1.0319
-80.4	0.5226	1.107	1.4676	1.0324
-80.1	0.5177	1.1062	1.4717	1.03187
-79.8	0.5153	1.1038	1.4709	1.03
-79.5	0.512	1.1054	1.4652	1.02753
-79.2	0.512	1.1119	1.4799	1.0346
-78.9	0.5104	1.1144	1.4766	1.0338
-78.6	0.512	1.1152	1.4742	1.0338
-78.3	0.5177	1.1144	1.4701	1.03407
-78	0.5128	1.1152	1.4766	1.03487
-77.7	0.5153	1.1152	1.4782	1.03623
-77.4	0.5144	1.1087	1.4782	1.03377
-77.1	0.5153	1.1103	1.4782	1.0346
-76.8	0.5112	1.1111	1.4799	1.03407
-76.5	0.5161	1.107	1.4758	1.03297
-76.2	0.5161	1.1079	1.4742	1.03273
-75.9	0.5185	1.1111	1.475	1.03487
-75.6	0.5185	1.1054	1.4693	1.03107
-75.3	0.5218	1.1054	1.4676	1.0316
-75	0.5283	1.1103	1.4709	1.0365
-74.7	0.5169	1.107	1.4758	1.03323
-74.4	0.5144	1.1054	1.4807	1.0335
-74.1	0.5185	1.1119	1.4766	1.03567
-73.8	0.5234	1.1103	1.479	1.03757
-73.5	0.5234	1.1103	1.475	1.03623
-73.2	0.5242	1.1022	1.475	1.0338
-72.9	0.5242	1.1054	1.4823	1.0373
-72.6	0.525	1.1022	1.479	1.0354
-72.3	0.5226	1.0997	1.4766	1.03297
-72	0.5218	1.103	1.4758	1.03353
-71.7	0.5193	1.0997	1.4774	1.03213
-71.4	0.5258	1.0973	1.4709	1.03133
-71.1	0.5234	1.1013	1.4742	1.03297
-70.8	0.5291	1.0981	1.4742	1.0338
-70.5	0.5226	1.1005	1.4742	1.03243
-70.2	0.5267	1.1022	1.4774	1.03543
-69.9	0.5307	1.103	1.4799	1.03787
-69.6	0.5324	1.1046	1.488	1.04167
-69.3	0.525	1.1095	1.4864	1.0403
-69	0.5356	1.1013	1.4872	1.04137
-68.7	0.534	1.107	1.4831	1.04137
-68.4	0.5381	1.1193	1.4823	1.04657
-68.1	0.5307	1.1054	1.4847	1.04027
-67.8	0.5275	1.1095	1.4823	1.03977
-67.5	0.5242	1.1176	1.4839	1.0419
-67.2	0.5275	1.1103	1.4799	1.03923
-66.9	0.5291	1.1184	1.4823	1.04327
-66.6	0.5267	1.1079	1.4823	1.03897
-66.3	0.5218	1.1127	1.4839	1.03947
-66	0.5177	1.1136	1.4823	1.03787
-65.7	0.5169	1.1152	1.4799	1.03733
-65.4	0.5136	1.116	1.4774	1.03567
-65.1	0.5144	1.1152	1.4774	1.03567
-64.8	0.5169	1.1136	1.4774	1.03597
-64.5	0.5153	1.1127	1.4725	1.0335
-64.2	0.5144	1.1152	1.4831	1.03757
-63.9	0.5128	1.1127	1.4742	1.03323
-63.6	0.5136	1.1136	1.4717	1.03297
-63.3	0.5193	1.1201	1.4774	1.03893
-63	0.5201	1.1241	1.4758	1.04
-62.7	0.5226	1.1266	1.4758	1.04167
-62.4	0.5234	1.1249	1.479	1.04243
-62.1	0.525	1.1249	1.4815	1.0438
-61.8	0.525	1.1258	1.4774	1.04273
-61.5	0.5267	1.1233	1.4807	1.04357
-61.2	0.5193	1.1225	1.4701	1.0373
-60.9	0.5299	1.1184	1.475	1.0411
-60.6	0.525	1.116	1.4685	1.0365
-60.3	0.5258	1.1168	1.4725	1.03837
-60	0.521	1.1193	1.4709	1.03707
-59.7	0.5234	1.1193	1.4717	1.03813
-59.4	0.5258	1.1176	1.4725	1.03863
-59.1	0.5307	1.1217	1.4685	1.0403
-58.8	0.5267	1.1201	1.4701	1.03897
-58.5	0.5258	1.1209	1.4725	1.03973
-58.2	0.5193	1.1241	1.4693	1.03757
-57.9	0.5177	1.1201	1.4725	1.03677
-57.6	0.5193	1.1201	1.4725	1.0373
-57.3	0.5169	1.1184	1.4766	1.0373
-57	0.5218	1.1176	1.4774	1.03893
-56.7	0.5193	1.1176	1.4774	1.0381
-56.4	0.5185	1.1176	1.4774	1.03783
-56.1	0.5226	1.1193	1.4782	1.04003
-55.8	0.5226	1.1233	1.4774	1.0411
-55.5	0.5226	1.1233	1.4758	1.04057
-55.2	0.5242	1.1241	1.4742	1.04083
-54.9	0.5193	1.1209	1.4758	1.03867
-54.6	0.5136	1.1152	1.4799	1.03623
-54.3	0.5128	1.1168	1.4831	1.03757
-54	0.5047	1.1225	1.4856	1.0376
-53.7	0.5193	1.116	1.4847	1.04
-53.4	0.5153	1.1209	1.4807	1.03897
-53.1	0.525	1.1136	1.4839	1.04083
-52.8	0.5234	1.1136	1.479	1.03867
-52.5	0.521	1.1136	1.4872	1.0406
-52.2	0.5169	1.1233	1.4766	1.03893
-51.9	0.5242	1.1103	1.4774	1.0373
-51.6	0.5234	1.1176	1.4766	1.0392
-51.3	0.525	1.116	1.4774	1.03947
-51	0.525	1.1152	1.4815	1.04057
-50.7	0.5275	1.1144	1.4774	1.03977
-50.4	0.5275	1.1144	1.4717	1.03787
-50.1	0.5267	1.116	1.4725	1.0384
-49.8	0.525	1.116	1.4725	1.03783
-49.5	0.5242	1.1193	1.4782	1.04057
-49.2	0.5283	1.116	1.4782	1.04083
-48.9	0.5283	1.1152	1.4807	1.0414
-48.6	0.525	1.116	1.479	1.04
-48.3	0.5234	1.1127	1.4847	1.04027
-48	0.5201	1.1193	1.4823	1.04057
-47.7	0.521	1.1111	1.488	1.04003
-47.4	0.5275	1.1087	1.4912	1.04247
-47.1	0.5242	1.1119	1.4888	1.04163
-46.8	0.5234	1.1119	1.4815	1.03893
-46.5	0.5234	1.0997	1.479	1.03403
-46.2	0.5193	1.1127	1.4758	1.03593
-45.9	0.5267	1.1111	1.4668	1.03487
-45.6	0.525	1.1127	1.4733	1.037
-45.3	0.525	1.1152	1.4644	1.03487
-45	0.5218	1.1136	1.4636	1.033
-44.7	0.5218	1.1127	1.466	1.0335
-44.4	0.5234	1.1136	1.4701	1.0357
-44.1	0.5201	1.1136	1.4701	1.0346
-43.8	0.5201	1.1103	1.4709	1.03377
-43.5	0.5226	1.1111	1.475	1.03623
-43.2	0.5234	1.1087	1.4717	1.0346
-42.9	0.5234	1.1046	1.4709	1.03297
-42.6	0.525	1.1111	1.4701	1.0354
-42.3	0.5267	1.1087	1.475	1.0368
-42	0.5291	1.1119	1.4701	1.03703
-41.7	0.5275	1.1119	1.4709	1.03677
-41.4	0.5226	1.1111	1.4717	1.03513
-41.1	0.5161	1.1152	1.4742	1.03517
-40.8	0.5104	1.1127	1.4733	1.03213
-40.5	0.5161	1.1095	1.4725	1.0327
-40.2	0.5136	1.1119	1.4701	1.03187
-39.9	0.5153	1.1136	1.4717	1.03353
-39.6	0.5136	1.1087	1.475	1.03243
-39.3	0.5128	1.1079	1.4717	1.0308
-39	0.5153	1.1144	1.4742	1.03463
-38.7	0.5169	1.1144	1.4766	1.03597
-38.4	0.5144	1.1184	1.4823	1.03837
-38.1	0.5144	1.1217	1.4807	1.03893
-37.8	0.5153	1.1136	1.4815	1.0368
-37.5	0.5096	1.1168	1.4733	1.03323
-37.2	0.5079	1.1119	1.475	1.0316
-36.9	0.5169	1.1127	1.4758	1.03513
-36.6	0.5201	1.1103	1.466	1.03213
-36.3	0.5177	1.1054	1.4701	1.03107
-36	0.5226	1.1087	1.4709	1.03407
-35.7	0.5226	1.1111	1.4636	1.03243
-35.4	0.5201	1.1152	1.4693	1.03487
-35.1	0.5234	1.1127	1.4693	1.03513
-34.8	0.525	1.1136	1.4701	1.03623
-34.5	0.5258	1.1176	1.4644	1.03593
-34.2	0.5258	1.1168	1.4628	1.03513
-33.9	0.5283	1.1127	1.4628	1.0346
-33.6	0.5234	1.1087	1.4685	1.03353
-33.3	0.521	1.1079	1.4733	1.03407
-33	0.5258	1.1103	1.4725	1.0362
-32.7	0.5275	1.1062	1.4774	1.03703
-32.4	0.5267	1.1127	1.4799	1.03977
-32.1	0.5161	1.1046	1.4807	1.0338
-31.8	0.5275	1.1095	1.4799	1.03897
-31.5	0.5283	1.1038	1.4782	1.03677
-31.2	0.5242	1.0965	1.4799	1.03353
-30.9	0.525	1.1046	1.4831	1.03757
-30.6	0.5169	1.1079	1.4839	1.03623
-30.3	0.5234	1.1119	1.4839	1.03973
-30	0.5201	1.1062	1.4815	1.03593
-29.7	0.5226	1.1054	1.479	1.03567
-29.4	0.521	1.1087	1.4799	1.03653
-29.1	0.5226	1.1013	1.4799	1.0346
-28.8	0.5299	1.103	1.4774	1.03677
-28.5	0.525	1.1087	1.4815	1.0384
-28.2	0.5275	1.1127	1.4839	1.04137
-27.9	0.5242	1.1095	1.4774	1.03703
-27.6	0.5226	1.1103	1.4733	1.0354
-27.3	0.5226	1.1022	1.4733	1.0327
-27	0.5218	1.107	1.4782	1.03567
-26.7	0.5185	1.1087	1.4799	1.0357
-26.4	0.5201	1.1111	1.4782	1.03647
-26.1	0.5161	1.1062	1.475	1.03243
-25.8	0.5161	1.103	1.4733	1.0308
-25.5	0.5218	1.1062	1.4766	1.03487
-25.2	0.5144	1.1152	1.4774	1.03567
-24.9	0.5267	1.1095	1.4758	1.03733
-24.6	0.5226	1.0973	1.4815	1.0338
-24.3	0.5169	1.1046	1.479	1.0335
-24	0.5185	1.1054	1.4799	1.0346
-23.7	0.5201	1.1119	1.4774	1.03647
-23.4	0.5258	1.1087	1.475	1.0365
-23.1	0.5226	1.1119	1.4782	1.03757
-22.8	0.525	1.1119	1.4766	1.03783
-22.5	0.525	1.1079	1.4774	1.03677
-22.2	0.5201	1.1111	1.4766	1.03593
-21.9	0.5267	1.1103	1.4782	1.0384
-21.6	0.5275	1.1062	1.4709	1.03487
-21.3	0.5324	1.1119	1.4742	1.0395
-21	0.5307	1.1079	1.4725	1.03703
-20.7	0.5267	1.1054	1.4676	1.03323
-20.4	0.5283	1.107	1.4742	1.0365
-20.1	0.5234	1.1062	1.4733	1.0343
-19.8	0.5267	1.1062	1.4782	1.03703
-19.5	0.5242	1.1054	1.4652	1.0316
-19.2	0.5226	1.1079	1.4652	1.0319
-18.9	0.5201	1.1111	1.4693	1.0335
-18.6	0.5218	1.1103	1.4685	1.03353
-18.3	0.5169	1.1152	1.4652	1.03243
-18	0.525	1.1168	1.4693	1.03703
-17.7	0.5226	1.1144	1.4709	1.03597
-17.4	0.5258	1.1176	1.4733	1.0389
-17.1	0.5234	1.1127	1.4725	1.0362
-16.8	0.5267	1.1176	1.4766	1.0403
-16.5	0.5291	1.1144	1.475	1.0395
-16.2	0.5185	1.1103	1.4725	1.03377
-15.9	0.5283	1.1176	1.4717	1.0392
-15.6	0.5275	1.1127	1.4676	1.03593
-15.3	0.525	1.1103	1.4742	1.0365
-15	0.5315	1.1111	1.4774	1.04
-14.7	0.5267	1.1184	1.4693	1.03813
-14.4	0.5218	1.116	1.479	1.03893
-14.1	0.5307	1.1136	1.4807	1.04167
-13.8	0.5242	1.1144	1.4774	1.03867
-13.5	0.521	1.1127	1.4807	1.03813
-13.2	0.5242	1.1127	1.4856	1.04083
-12.9	0.5234	1.1103	1.4847	1.03947
-12.6	0.5242	1.1046	1.479	1.03593
-12.3	0.5348	1.1013	1.4807	1.03893
-12	0.5283	1.1046	1.479	1.0373
-11.7	0.5275	1.1087	1.4815	1.03923
-11.4	0.5226	1.1046	1.4782	1.03513
-11.1	0.525	1.1119	1.475	1.0373
-10.8	0.5234	1.1103	1.4766	1.03677
-10.5	0.5201	1.1022	1.4733	1.03187
-10.2	0.5226	1.1022	1.4742	1.033
-9.9	0.5128	1.1046	1.4725	1.02997
-9.6	0.5144	1.1022	1.4725	1.0297
-9.3	0.5144	1.103	1.4733	1.03023
-9	0.5144	1.107	1.4733	1.03157
-8.7	0.5169	1.1087	1.4766	1.03407
-8.4	0.5153	1.1038	1.4733	1.0308
-8.1	0.5153	1.1054	1.4774	1.0327
-7.8	0.5193	1.1103	1.4782	1.03593
-7.5	0.5193	1.1136	1.4766	1.0365
-7.2	0.5218	1.1087	1.475	1.03517
-6.9	0.5177	1.1095	1.475	1.03407
-6.6	0.5177	1.1079	1.4766	1.03407
-6.3	0.5193	1.1046	1.4864	1.03677
-6	0.5153	1.1111	1.4782	1.03487
-5.7	0.5169	1.107	1.4733	1.0324
-5.4	0.5201	1.1046	1.4676	1.03077
-5.1	0.512	1.1013	1.4709	1.02807
-4.8	0.5234	1.1013	1.4628	1.02917
-4.5	0.5291	1.1013	1.4717	1.03403
-4.2	0.5299	1.1046	1.4758	1.03677
-3.9	0.5356	1.1062	1.4742	1.03867
-3.6	0.5324	1.1046	1.479	1.03867
-3.3	0.5372	1.1087	1.479	1.04163
-3	0.5201	1.1144	1.4815	1.03867
-2.7	0.5299	1.1217	1.4839	1.04517
-2.4	0.534	1.1136	1.479	1.0422
-2.1	0.5242	1.1095	1.4782	1.0373
-1.8	0.5267	1.1079	1.4766	1.03707
-1.5	0.5258	1.1095	1.4717	1.03567
-1.2	0.5275	1.1127	1.4742	1.03813
-0.9	0.5242	1.1127	1.4685	1.03513
-0.6	0.5307	1.116	1.4709	1.0392
-0.3	0.525	1.1184	1.475	1.03947
0	0.5234	1.1201	1.4717	1.0384
0.3	0.547	1.142	1.4912	1.06007
0.6	0.5918	1.1795	1.5425	1.1046
0.9	0.639	1.2202	1.5914	1.1502
1.2	0.6829	1.2527	1.6247	1.18677
1.5	0.7196	1.2764	1.6573	1.21777
1.8	0.7464	1.3	1.6931	1.2465
2.1	0.7725	1.3146	1.711	1.26603
2.4	0.788	1.3244	1.7298	1.28073
2.7	0.7985	1.3252	1.7428	1.28883
3	0.8099	1.3268	1.7501	1.2956
3.3	0.8107	1.3301	1.7582	1.29967
3.6	0.8148	1.3366	1.7623	1.30457
3.9	0.8221	1.3415	1.7656	1.30973
4.2	0.8278	1.3423	1.7688	1.31297
4.5	0.827	1.3423	1.7696	1.31297
4.8	0.8278	1.3284	1.7688	1.30833
5.1	0.8295	1.3382	1.7705	1.31273
5.4	0.8295	1.3366	1.768	1.31137
5.7	0.8303	1.3219	1.7664	1.3062
6	0.8303	1.3309	1.7656	1.30893
6.3	0.8295	1.3341	1.7631	1.3089
6.6	0.8327	1.3211	1.7566	1.30347
6.9	0.8295	1.3244	1.7599	1.3046
7.2	0.8376	1.3162	1.7607	1.30483
7.5	0.8254	1.3195	1.7607	1.30187
7.8	0.8221	1.3171	1.7599	1.2997
8.1	0.8205	1.3154	1.755	1.29697
8.4	0.8173	1.313	1.7591	1.29647
8.7	0.8189	1.3057	1.7623	1.29563
9	0.8213	1.3057	1.7558	1.29427
9.3	0.8197	1.3048	1.7607	1.29507
9.6	0.8205	1.3048	1.7599	1.29507
9.9	0.823	1.3057	1.7599	1.2962
10.2	0.8164	1.3	1.7566	1.291
10.5	0.8181	1.2991	1.7574	1.29153
10.8	0.8148	1.3032	1.7525	1.29017
11.1	0.8164	1.2983	1.7493	1.288
11.4	0.8181	1.2991	1.7468	1.288
11.7	0.8132	1.3016	1.7493	1.28803
12	0.8124	1.3024	1.7477	1.2875
12.3	0.8124	1.3089	1.7444	1.28857
12.6	0.8091	1.2967	1.7485	1.28477
12.9	0.8099	1.2967	1.7501	1.28557
13.2	0.8099	1.3016	1.7436	1.28503
13.5	0.814	1.2934	1.7452	1.2842
13.8	0.8148	1.2934	1.7444	1.2842
14.1	0.814	1.2959	1.7477	1.28587
14.4	0.8116	1.2967	1.7468	1.28503
14.7	0.8099	1.2934	1.7452	1.28283
15	0.8042	1.2983	1.7444	1.2823
15.3	0.805	1.2934	1.7485	1.2823
15.6	0.805	1.2902	1.7517	1.2823
15.9	0.8026	1.291	1.7468	1.28013
16.2	0.8059	1.2877	1.746	1.27987
16.5	0.8067	1.2918	1.7371	1.27853
16.8	0.8091	1.291	1.7387	1.2796
17.1	0.8059	1.2934	1.742	1.28043
17.4	0.8083	1.2886	1.7436	1.28017
17.7	0.814	1.2894	1.746	1.28313
18	0.8132	1.2967	1.7452	1.28503
18.3	0.8124	1.2991	1.7485	1.28667
18.6	0.8116	1.291	1.7411	1.28123
18.9	0.8116	1.2959	1.7411	1.28287
19.2	0.8181	1.2983	1.7428	1.2864
19.5	0.8173	1.2967	1.7403	1.28477
19.8	0.814	1.2951	1.7411	1.2834
20.1	0.8148	1.2934	1.7387	1.2823
20.4	0.8116	1.2967	1.7379	1.28207
20.7	0.8116	1.2975	1.7387	1.2826
21	0.8116	1.2926	1.7363	1.28017
21.3	0.8026	1.2902	1.7306	1.27447
21.6	0.8148	1.2926	1.7338	1.2804
21.9	0.8116	1.2804	1.7403	1.27743
22.2	0.8107	1.278	1.7387	1.2758
22.5	0.8083	1.2829	1.7444	1.27853
22.8	0.8034	1.2804	1.7444	1.27607
23.1	0.8083	1.2796	1.7444	1.27743
23.4	0.8099	1.2829	1.742	1.27827
23.7	0.8124	1.2772	1.7444	1.278
24	0.8067	1.2755	1.7452	1.2758
24.3	0.8075	1.2772	1.7485	1.27773
24.6	0.8075	1.2739	1.7468	1.27607
24.9	0.8042	1.2731	1.7428	1.27337
25.2	0.8042	1.2747	1.7403	1.27307
25.5	0.801	1.2658	1.742	1.2696
25.8	0.8026	1.2682	1.7379	1.26957
26.1	0.8018	1.2715	1.7338	1.26903
26.4	0.7953	1.2739	1.7363	1.2685
26.7	0.7953	1.2658	1.7322	1.26443
27	0.7953	1.2698	1.733	1.26603
27.3	0.7969	1.2633	1.7379	1.26603
27.6	0.8002	1.2723	1.7354	1.2693
27.9	0.7985	1.2633	1.7338	1.2652
28.2	0.7985	1.265	1.7379	1.26713
28.5	0.7985	1.2674	1.7371	1.26767
28.8	0.801	1.2747	1.7314	1.26903
29.1	0.8026	1.269	1.7322	1.26793
29.4	0.7985	1.269	1.7306	1.26603
29.7	0.7985	1.2764	1.7298	1.26823
30	0.7945	1.2674	1.7265	1.2628
30.3	0.7888	1.2641	1.7314	1.26143
30.6	0.7871	1.2625	1.733	1.26087
30.9	0.7904	1.2707	1.7379	1.26633
31.2	0.7839	1.2731	1.7395	1.2655
31.5	0.788	1.278	1.7436	1.26987
31.8	0.788	1.2674	1.7444	1.2666
32.1	0.7904	1.2715	1.7436	1.2685
32.4	0.7847	1.2682	1.7387	1.26387
32.7	0.7928	1.2674	1.7363	1.2655
33	0.7928	1.2682	1.733	1.26467
33.3	0.7896	1.2747	1.7403	1.2682
33.6	0.788	1.2723	1.7468	1.26903
33.9	0.7871	1.2707	1.7444	1.2674
34.2	0.7888	1.2764	1.7379	1.2677
34.5	0.7871	1.2658	1.7403	1.2644
34.8	0.788	1.2658	1.7387	1.26417
35.1	0.7888	1.269	1.7306	1.2628
35.4	0.7912	1.2658	1.7354	1.26413
35.7	0.7928	1.265	1.7387	1.2655
36	0.7912	1.2641	1.7387	1.26467
36.3	0.792	1.2617	1.7428	1.2655
36.6	0.7904	1.2617	1.7338	1.26197
36.9	0.7896	1.2633	1.7371	1.26333
37.2	0.792	1.2633	1.7346	1.2633
37.5	0.7928	1.2666	1.7346	1.26467
37.8	0.7977	1.265	1.7322	1.26497
38.1	0.7953	1.2633	1.7273	1.26197
38.4	0.7937	1.2641	1.7289	1.26223
38.7	0.7896	1.2658	1.7289	1.26143
39	0.7977	1.2633	1.7298	1.2636
39.3	0.7993	1.2625	1.7281	1.2633
39.6	0.7977	1.269	1.7346	1.2671
39.9	0.792	1.265	1.7265	1.26117
40.2	0.7977	1.2641	1.7273	1.26303
40.5	0.8026	1.2593	1.7281	1.26333
40.8	0.7985	1.2617	1.7289	1.26303
41.1	0.8002	1.2682	1.7306	1.26633
41.4	0.7985	1.2715	1.7281	1.26603
41.7	0.7993	1.2609	1.7281	1.26277
42	0.805	1.2633	1.7314	1.26657
42.3	0.801	1.2609	1.7371	1.26633
42.6	0.7993	1.2593	1.7257	1.26143
42.9	0.801	1.256	1.7257	1.2609
43.2	0.7993	1.2576	1.7232	1.26003
43.5	0.801	1.2601	1.7322	1.26443
43.8	0.8042	1.2568	1.733	1.26467
44.1	0.7993	1.2552	1.7314	1.26197
44.4	0.7961	1.2617	1.7306	1.2628
44.7	0.8002	1.2536	1.7289	1.2609
45	0.7977	1.2527	1.7289	1.25977
45.3	0.7993	1.2552	1.7298	1.26143
45.6	0.8034	1.256	1.7281	1.2625
45.9	0.7969	1.2519	1.7281	1.25897
46.2	0.7993	1.256	1.7257	1.26033
46.5	0.8034	1.265	1.7298	1.26607
46.8	0.7937	1.256	1.7306	1.2601
47.1	0.7953	1.2641	1.7265	1.26197
47.4	0.7896	1.2641	1.72	1.2579
47.7	0.7937	1.2674	1.7192	1.2601
48	0.7961	1.269	1.72	1.2617
48.3	0.7945	1.2707	1.7175	1.2609
48.6	0.7953	1.2519	1.72	1.25573
48.9	0.7961	1.2576	1.7224	1.2587
49.2	0.7928	1.2641	1.7208	1.25923
49.5	0.7912	1.2617	1.7224	1.25843
49.8	0.7888	1.2593	1.7249	1.25767
50.1	0.788	1.2625	1.7216	1.25737
50.4	0.7928	1.2609	1.7192	1.25763
50.7	0.7945	1.2552	1.7192	1.2563
51	0.7912	1.2552	1.7151	1.25383
51.3	0.7847	1.247	1.72	1.25057
51.6	0.788	1.2511	1.7224	1.25383
51.9	0.7847	1.2503	1.7208	1.25193
52.2	0.788	1.247	1.7192	1.2514
52.5	0.7953	1.2487	1.7192	1.2544
52.8	0.7904	1.256	1.7224	1.25627
53.1	0.7871	1.2552	1.7192	1.25383
53.4	0.779	1.2544	1.7232	1.2522
53.7	0.7806	1.256	1.7192	1.25193
54	0.7814	1.2544	1.7167	1.25083
54.3	0.7823	1.2503	1.7184	1.25033
54.6	0.7814	1.2584	1.7184	1.25273
54.9	0.7798	1.2633	1.7224	1.25517
55.2	0.7961	1.2609	1.7192	1.25873
55.5	0.7896	1.2617	1.7143	1.2552
55.8	0.7855	1.256	1.7143	1.25193
56.1	0.7871	1.2544	1.7159	1.25247
56.4	0.7888	1.2527	1.711	1.25083
56.7	0.7928	1.2544	1.7127	1.2533
57	0.7904	1.2544	1.7159	1.25357
57.3	0.7928	1.2503	1.7151	1.25273
57.6	0.792	1.2487	1.7167	1.25247
57.9	0.7839	1.2511	1.7175	1.25083
58.2	0.7831	1.2544	1.7151	1.25087
58.5	0.788	1.2544	1.7159	1.25277
58.8	0.7855	1.2584	1.7135	1.25247
59.1	0.7912	1.2568	1.7159	1.25463
59.4	0.788	1.2601	1.7175	1.2552
59.7	0.7953	1.2519	1.7061	1.2511
60	0.7961	1.2405	1.7159	1.25083
60.3	0.7945	1.2487	1.7159	1.25303
60.6	0.7855	1.2552	1.7143	1.25167
60.9	0.7904	1.256	1.7192	1.2552
61.2	0.7871	1.256	1.7184	1.25383
61.5	0.7839	1.243	1.7159	1.2476
61.8	0.7847	1.2527	1.7224	1.25327
62.1	0.7847	1.2601	1.7241	1.2563
62.4	0.7855	1.2527	1.7216	1.25327
62.7	0.7871	1.2519	1.7208	1.25327
63	0.7855	1.2519	1.7192	1.2522
63.3	0.7839	1.2584	1.7175	1.25327
63.6	0.7831	1.2487	1.72	1.2506
63.9	0.7806	1.2479	1.72	1.2495
64.2	0.7847	1.2511	1.7208	1.2522
64.5	0.7847	1.2454	1.72	1.25003
64.8	0.7839	1.243	1.7143	1.24707
65.1	0.7839	1.2438	1.7175	1.2484
65.4	0.7831	1.2454	1.7184	1.24897
65.7	0.7749	1.2576	1.7224	1.25163
66	0.7782	1.2544	1.7241	1.25223
66.3	0.7749	1.2536	1.72	1.2495
66.6	0.7741	1.2552	1.72	1.24977
66.9	0.7709	1.2495	1.7167	1.2457
67.2	0.7709	1.2454	1.7151	1.2438
67.5	0.77	1.243	1.7224	1.24513
67.8	0.766	1.2414	1.7232	1.24353
68.1	0.7684	1.2479	1.7232	1.2465
68.4	0.7725	1.2397	1.7159	1.2427
68.7	0.7717	1.2332	1.7192	1.24137
69	0.7692	1.2405	1.7192	1.24297
69.3	0.7676	1.2446	1.7192	1.2438
69.6	0.7766	1.2389	1.7135	1.243
69.9	0.7782	1.243	1.7078	1.243
70.2	0.7733	1.2446	1.7094	1.24243
70.5	0.7733	1.2495	1.7094	1.24407
70.8	0.7741	1.2487	1.711	1.2446
71.1	0.7757	1.2422	1.711	1.24297
71.4	0.7766	1.2381	1.7175	1.24407
71.7	0.7741	1.2381	1.7224	1.24487
72	0.7684	1.2365	1.7159	1.24027
72.3	0.7709	1.2389	1.7192	1.243
72.6	0.7741	1.243	1.7175	1.24487
72.9	0.7749	1.2479	1.7143	1.2457
73.2	0.7782	1.2462	1.7232	1.2492
73.5	0.7774	1.247	1.7216	1.24867
73.8	0.7766	1.2446	1.72	1.24707
74.1	0.7798	1.2405	1.7232	1.24783
74.4	0.7814	1.2462	1.7232	1.25027
74.7	0.7774	1.2397	1.7175	1.24487
75	0.7806	1.2365	1.7151	1.24407
75.3	0.7896	1.2332	1.7224	1.2484
75.6	0.7798	1.234	1.7167	1.2435
75.9	0.7782	1.2381	1.7184	1.2449
76.2	0.7831	1.2275	1.7232	1.2446
76.5	0.7855	1.2389	1.7151	1.2465
76.8	0.7831	1.2365	1.7175	1.2457
77.1	0.7855	1.2389	1.7094	1.2446
77.4	0.7871	1.2422	1.7241	1.25113
77.7	0.7847	1.2365	1.7257	1.24897
78	0.7847	1.2365	1.7159	1.2457
78.3	0.7871	1.2357	1.7289	1.25057
78.6	0.7798	1.234	1.7257	1.2465
78.9	0.7766	1.2324	1.7175	1.24217
79.2	0.7709	1.23	1.7208	1.24057
79.5	0.7774	1.23	1.7135	1.2403
79.8	0.7847	1.2357	1.7094	1.24327
80.1	0.7823	1.234	1.711	1.24243
80.4	0.7757	1.2308	1.7118	1.23943
80.7	0.7709	1.2324	1.7053	1.2362
81	0.77	1.2348	1.7127	1.23917
81.3	0.7619	1.2373	1.7053	1.23483
81.6	0.7733	1.2381	1.7037	1.23837
81.9	0.7652	1.234	1.7086	1.23593
82.2	0.7668	1.2332	1.7061	1.23537
82.5	0.7668	1.2316	1.7078	1.2354
82.8	0.7774	1.2275	1.7086	1.23783
83.1	0.7717	1.2316	1.707	1.23677
83.4	0.7692	1.2218	1.7086	1.2332
83.7	0.7725	1.2316	1.7086	1.23757
84	0.7709	1.2324	1.7078	1.23703
84.3	0.7725	1.234	1.7078	1.2381
84.6	0.7757	1.23	1.7094	1.23837
84.9	0.7692	1.2283	1.7053	1.23427
85.2	0.766	1.23	1.707	1.23433
85.5	0.7652	1.2275	1.7078	1.2335
85.8	0.7668	1.2259	1.7143	1.23567
86.1	0.7692	1.2259	1.7013	1.23213
86.4	0.7676	1.2243	1.6988	1.23023
86.7	0.7643	1.2251	1.6964	1.2286
87	0.7586	1.2234	1.6956	1.22587
87.3	0.7554	1.221	1.6972	1.22453
87.6	0.7538	1.2234	1.6956	1.22427
87.9	0.7562	1.2169	1.6972	1.22343
88.2	0.753	1.2153	1.7004	1.2229
88.5	0.7473	1.2112	1.6956	1.21803
88.8	0.753	1.2112	1.6947	1.21963
89.1	0.7497	1.2145	1.6964	1.2202
89.4	0.7546	1.2153	1.698	1.22263
89.7	0.7489	1.2226	1.6972	1.2229
90	0.753	1.2169	1.6915	1.22047
90.3	0.7635	1.212	1.6899	1.2218
90.6	0.753	1.2202	1.6874	1.2202
90.9	0.7513	1.221	1.6874	1.2199
91.2	0.7521	1.2234	1.6834	1.21963
91.5	0.7481	1.2218	1.6866	1.21883
91.8	0.757	1.2251	1.6874	1.22317
92.1	0.7562	1.2194	1.6923	1.22263
92.4	0.7521	1.2161	1.6931	1.22043
92.7	0.7562	1.2137	1.685	1.2183
93	0.7538	1.2145	1.6842	1.2175
93.3	0.7497	1.2137	1.6866	1.21667
93.6	0.7497	1.2112	1.6899	1.21693
93.9	0.7521	1.212	1.698	1.2207
94.2	0.7538	1.2104	1.6882	1.21747
94.5	0.7562	1.2088	1.6931	1.21937
94.8	0.7513	1.2104	1.6907	1.21747
95.1	0.7603	1.2088	1.6956	1.22157
95.4	0.7611	1.2129	1.6923	1.2221
95.7	0.7652	1.2161	1.6907	1.224
96	0.7643	1.2194	1.6923	1.22533
96.3	0.7586	1.2153	1.6915	1.2218
96.6	0.7603	1.2194	1.6907	1.22347
96.9	0.7684	1.2161	1.6907	1.22507
97.2	0.7586	1.2161	1.6931	1.2226
97.5	0.7554	1.2137	1.6907	1.21993
97.8	0.753	1.2153	1.6882	1.21883
98.1	0.7586	1.2161	1.685	1.2199
98.4	0.7586	1.2145	1.6988	1.22397
98.7	0.7619	1.2202	1.6882	1.22343
99	0.7635	1.2153	1.6858	1.22153
99.3	0.7643	1.2104	1.6956	1.22343
99.6	0.7595	1.2194	1.685	1.2213
99.9	0.7619	1.2161	1.6817	1.2199
100.2	0.7619	1.212	1.685	1.21963
100.5	0.7603	1.2088	1.6882	1.2191
100.8	0.7619	1.2055	1.6874	1.21827
101.1	0.7578	1.2015	1.6915	1.21693
101.4	0.7595	1.2055	1.6939	1.21963
101.7	0.7562	1.2039	1.6866	1.21557
102	0.7562	1.1998	1.6931	1.21637
102.3	0.7562	1.2023	1.6882	1.21557
102.6	0.7611	1.2015	1.6866	1.2164
102.9	0.757	1.2015	1.6874	1.2153
103.2	0.7562	1.199	1.6866	1.21393
103.5	0.7456	1.2039	1.6882	1.21257
103.8	0.7505	1.2015	1.6891	1.2137
104.1	0.757	1.199	1.685	1.21367
104.4	0.757	1.2023	1.685	1.21477
104.7	0.7505	1.2031	1.6801	1.21123
105	0.7513	1.2047	1.6817	1.21257
105.3	0.7554	1.1966	1.6858	1.2126
105.6	0.7513	1.208	1.6882	1.21583
105.9	0.7538	1.212	1.6882	1.218
106.2	0.7562	1.2153	1.6899	1.22047
106.5	0.7562	1.2055	1.6866	1.2161
106.8	0.7562	1.2055	1.6874	1.21637
107.1	0.753	1.2063	1.6793	1.21287
107.4	0.7513	1.2072	1.6752	1.21123
107.7	0.7497	1.2063	1.6817	1.21257
108	0.7505	1.2031	1.6785	1.2107
108.3	0.7538	1.1998	1.6891	1.21423
108.6	0.7521	1.1941	1.6882	1.21147
108.9	0.7513	1.1925	1.6882	1.21067
109.2	0.757	1.1893	1.6923	1.21287
109.5	0.7489	1.1868	1.685	1.2069
109.8	0.744	1.1876	1.6825	1.2047
110.1	0.7407	1.1901	1.6785	1.2031
110.4	0.7424	1.1868	1.6736	1.20093
110.7	0.7416	1.1876	1.6809	1.20337
111	0.7432	1.1876	1.6736	1.20147
111.3	0.7497	1.1917	1.6768	1.20607
111.6	0.7448	1.1933	1.6728	1.20363
111.9	0.7407	1.1933	1.6663	1.2001
112.2	0.7464	1.186	1.6728	1.20173
112.5	0.7424	1.1836	1.6768	1.20093
112.8	0.744	1.1844	1.6744	1.20093
113.1	0.7407	1.1844	1.6777	1.20093
113.4	0.7416	1.1844	1.672	1.19933
113.7	0.7375	1.1819	1.672	1.19713
114	0.735	1.1811	1.6752	1.1971
114.3	0.735	1.1787	1.6768	1.19683
114.6	0.7383	1.1803	1.676	1.1982
114.9	0.7383	1.1787	1.6777	1.19823
115.2	0.735	1.1754	1.6793	1.19657
115.5	0.735	1.1811	1.6646	1.19357
115.8	0.7367	1.1827	1.6687	1.19603
116.1	0.7302	1.1844	1.6663	1.19363
116.4	0.7399	1.186	1.6679	1.19793
116.7	0.744	1.1844	1.6671	1.1985
117	0.7424	1.1836	1.6663	1.19743
117.3	0.7416	1.1836	1.6654	1.19687
117.6	0.7416	1.186	1.6679	1.1985
117.9	0.7407	1.1836	1.6671	1.19713
118.2	0.7342	1.1787	1.6671	1.19333
118.5	0.7383	1.1884	1.6646	1.1971
118.8	0.7367	1.1779	1.6654	1.19333
119.1	0.7416	1.1779	1.6646	1.1947
119.4	0.7407	1.1746	1.6663	1.19387
119.7	0.7416	1.1746	1.6654	1.19387
120	0.7375	1.173	1.6646	1.1917
120.3	0.735	1.1665	1.663	1.18817
120.6	0.7318	1.1746	1.663	1.1898
120.9	0.7269	1.1648	1.663	1.1849
121.2	0.7318	1.1738	1.6614	1.189
121.5	0.7399	1.1681	1.6597	1.18923
121.8	0.7375	1.1616	1.663	1.18737
122.1	0.7399	1.1632	1.6549	1.186
122.4	0.7375	1.1616	1.6597	1.18627
122.7	0.7277	1.1681	1.6589	1.1849
123	0.7293	1.1648	1.6695	1.18787
123.3	0.7269	1.164	1.6622	1.18437
123.6	0.7326	1.1591	1.6638	1.18517
123.9	0.7261	1.1632	1.6606	1.1833
124.2	0.7285	1.1616	1.6581	1.18273
124.5	0.7277	1.1624	1.6606	1.18357
124.8	0.7285	1.1591	1.6573	1.18163
125.1	0.7375	1.1608	1.6565	1.18493
125.4	0.7359	1.1591	1.6646	1.18653
125.7	0.7383	1.1551	1.6687	1.18737
126	0.7375	1.1713	1.6638	1.19087
126.3	0.735	1.1494	1.6622	1.1822
126.6	0.7367	1.1551	1.663	1.18493
126.9	0.735	1.1575	1.6663	1.18627
127.2	0.7326	1.1551	1.6622	1.1833
127.5	0.7253	1.1551	1.6581	1.1795
127.8	0.7188	1.1526	1.6532	1.17487
128.1	0.7171	1.1551	1.654	1.1754
128.4	0.7228	1.1518	1.6565	1.17703
128.7	0.7245	1.1551	1.6597	1.17977
129	0.7228	1.1486	1.6565	1.17597
129.3	0.722	1.151	1.654	1.17567
129.6	0.7236	1.1526	1.6524	1.1762
129.9	0.7236	1.1502	1.6484	1.17407
130.2	0.7269	1.1559	1.6467	1.1765
130.5	0.7253	1.1575	1.6435	1.17543
130.8	0.7277	1.1567	1.6557	1.18003
131.1	0.7171	1.1591	1.6467	1.1743
131.4	0.7302	1.1624	1.6475	1.18003
131.7	0.7285	1.1656	1.6484	1.18083
132	0.7269	1.1624	1.6484	1.17923
132.3	0.7302	1.1591	1.65	1.17977
132.6	0.7114	1.1583	1.65	1.17323
132.9	0.7228	1.1583	1.6516	1.17757
133.2	0.7236	1.1616	1.6427	1.17597
133.5	0.7293	1.16	1.6459	1.1784
133.8	0.7236	1.1551	1.6451	1.1746
134.1	0.7179	1.1551	1.6475	1.1735
134.4	0.7188	1.1526	1.6516	1.17433
134.7	0.7228	1.1534	1.6484	1.17487
135	0.7196	1.1551	1.6394	1.17137
135.3	0.722	1.1534	1.6402	1.17187
135.6	0.7204	1.1526	1.6418	1.1716
135.9	0.7188	1.1486	1.6435	1.1703
136.2	0.7212	1.1477	1.6394	1.16943
136.5	0.7171	1.1477	1.6427	1.16917
136.8	0.7139	1.1453	1.6516	1.17027
137.1	0.7155	1.1429	1.6475	1.16863
137.4	0.7114	1.142	1.6451	1.16617
137.7	0.7188	1.1437	1.6443	1.16893
138	0.7131	1.1429	1.6467	1.16757
138.3	0.7106	1.1453	1.6451	1.167
138.6	0.7171	1.142	1.6443	1.1678
138.9	0.7106	1.1477	1.6467	1.16833
139.2	0.7074	1.1363	1.6451	1.16293
139.5	0.7033	1.1396	1.6435	1.16213
139.8	0.7066	1.142	1.6402	1.16293
140.1	0.7049	1.1412	1.6435	1.1632
140.4	0.7049	1.1372	1.6418	1.1613
140.7	0.7049	1.1445	1.6345	1.1613
141	0.7049	1.1437	1.6427	1.16377
141.3	0.7017	1.1445	1.6427	1.16297
141.6	0.7	1.1551	1.6418	1.16563
141.9	0.7033	1.1469	1.6418	1.164
142.2	0.7033	1.1486	1.6313	1.16107
142.5	0.7057	1.1453	1.6313	1.16077
142.8	0.7049	1.1388	1.6256	1.15643
143.1	0.7017	1.1331	1.6264	1.15373
143.4	0.7066	1.1347	1.628	1.15643
143.7	0.7025	1.1372	1.6272	1.15563
144	0.6992	1.1355	1.6345	1.1564
144.3	0.6992	1.1339	1.6378	1.15697
144.6	0.6992	1.1315	1.6313	1.154
144.9	0.6976	1.129	1.6321	1.1529
145.2	0.6968	1.1298	1.628	1.15153
145.5	0.696	1.1266	1.6272	1.14993
145.8	0.6976	1.1258	1.6239	1.1491
146.1	0.6968	1.1315	1.6247	1.151
146.4	0.6984	1.1298	1.6223	1.15017
146.7	0.6943	1.1209	1.6239	1.14637
147	0.6895	1.116	1.6223	1.1426
147.3	0.6886	1.1111	1.6264	1.14203
147.6	0.6911	1.1152	1.6345	1.14693
147.9	0.6927	1.1119	1.6313	1.1453
148.2	0.6968	1.1103	1.6239	1.14367
148.5	0.6878	1.1217	1.6256	1.14503
148.8	0.7009	1.1144	1.6166	1.14397
149.1	0.7009	1.1127	1.6215	1.14503
149.4	0.7009	1.1103	1.6199	1.1437
149.7	0.6952	1.1087	1.619	1.14097
150	0.6952	1.1095	1.6109	1.13853
150.3	0.6919	1.1111	1.6142	1.13907
150.6	0.6919	1.1152	1.6117	1.1396
150.9	0.6927	1.116	1.6093	1.13933
151.2	0.6952	1.1152	1.6174	1.1426
151.5	0.6952	1.1193	1.6068	1.14043
151.8	0.6952	1.1209	1.6142	1.14343
152.1	0.6927	1.1168	1.6109	1.14013
152.4	0.696	1.116	1.6109	1.14097
152.7	0.6968	1.1168	1.6125	1.14203
153	0.6943	1.1193	1.6166	1.1434
153.3	0.6935	1.1225	1.6166	1.1442
153.6	0.6935	1.1152	1.6223	1.14367
153.9	0.6927	1.1127	1.615	1.14013
154.2	0.696	1.1119	1.6117	1.13987
154.5	0.7057	1.1103	1.6142	1.1434
154.8	0.6903	1.1079	1.6093	1.13583
155.1	0.687	1.1046	1.6109	1.13417
155.4	0.6886	1.1054	1.6158	1.1366
155.7	0.6854	1.1062	1.6109	1.13417
156	0.6838	1.094	1.6109	1.12957
156.3	0.6911	1.1022	1.6125	1.13527
156.6	0.6846	1.1022	1.6093	1.13203
156.9	0.6919	1.1022	1.6085	1.1342
157.2	0.6878	1.103	1.6133	1.1347
157.5	0.6886	1.1046	1.6077	1.13363
157.8	0.6911	1.107	1.6085	1.13553
158.1	0.6813	1.1111	1.606	1.1328
158.4	0.6789	1.1136	1.606	1.13283
158.7	0.6789	1.1087	1.6077	1.13177
159	0.6797	1.107	1.6158	1.13417
159.3	0.6772	1.103	1.6109	1.13037
159.6	0.6764	1.1005	1.6036	1.12683
159.9	0.6813	1.0973	1.6028	1.12713
160.2	0.6829	1.1038	1.6068	1.13117
160.5	0.6699	1.1022	1.6101	1.1274
160.8	0.6813	1.1062	1.606	1.13117
161.1	0.6838	1.0948	1.6093	1.1293
161.4	0.6805	1.0956	1.606	1.12737
161.7	0.6846	1.0916	1.606	1.1274
162	0.6756	1.0761	1.6052	1.11897
162.3	0.6732	1.0932	1.6052	1.12387
162.6	0.6699	1.0916	1.5979	1.1198
162.9	0.6732	1.0997	1.5987	1.12387
163.2	0.6716	1.0859	1.5963	1.11793
163.5	0.6691	1.0908	1.5963	1.11873
163.8	0.674	1.0899	1.6003	1.1214
164.1	0.6748	1.0883	1.6011	1.1214
164.4	0.6699	1.0891	1.5906	1.11653
164.7	0.674	1.0859	1.5889	1.11627
165	0.6789	1.081	1.5906	1.11683
165.3	0.6764	1.0875	1.584	1.11597
165.6	0.6764	1.0867	1.5865	1.11653
165.9	0.6716	1.0899	1.5726	1.11137
166.2	0.6789	1.0883	1.5832	1.1168
166.5	0.6699	1.0818	1.58	1.11057
166.8	0.6724	1.0794	1.58	1.1106
167.1	0.6667	1.0761	1.5743	1.1057
167.4	0.6724	1.0802	1.5751	1.10923
167.7	0.6626	1.0655	1.5718	1.09997
168	0.661	1.0802	1.5726	1.1046
168.3	0.6716	1.0802	1.5767	1.1095
168.6	0.6707	1.0777	1.5808	1.10973
168.9	0.6699	1.0753	1.5743	1.1065
169.2	0.6724	1.0786	1.5759	1.10897
169.5	0.6642	1.0786	1.5808	1.10787
169.8	0.665	1.0761	1.5767	1.10593
170.1	0.665	1.072	1.5783	1.1051
170.4	0.6585	1.0737	1.5759	1.1027
170.7	0.6634	1.0672	1.5653	1.09863
171	0.6585	1.0672	1.567	1.09757
171.3	0.6634	1.0655	1.5661	1.09833
171.6	0.665	1.0655	1.5588	1.09643
171.9	0.6602	1.0639	1.5718	1.09863
172.2	0.661	1.0663	1.5678	1.09837
172.5	0.6577	1.0623	1.5645	1.09483
172.8	0.6569	1.0615	1.5653	1.09457
173.1	0.6585	1.0631	1.5604	1.094
173.4	0.6593	1.0606	1.5621	1.094
173.7	0.661	1.059	1.5613	1.09377
174	0.6634	1.0639	1.5547	1.094
174.3	0.6536	1.0574	1.5531	1.08803
174.6	0.6577	1.0566	1.5572	1.0905
174.9	0.6545	1.046	1.5539	1.0848
175.2	0.6471	1.0533	1.5531	1.0845
175.5	0.6545	1.0566	1.5523	1.0878
175.8	0.6496	1.059	1.5547	1.08777
176.1	0.652	1.0558	1.5547	1.0875
176.4	0.6528	1.0566	1.5596	1.08967
176.7	0.6512	1.0541	1.5531	1.08613
177	0.652	1.0574	1.5572	1.08887
177.3	0.6496	1.0549	1.5556	1.0867
177.6	0.6471	1.0484	1.5539	1.08313
177.9	0.6488	1.0435	1.5539	1.08207
178.2	0.652	1.0435	1.5515	1.08233
178.5	0.6504	1.0501	1.5482	1.0829
178.8	0.6463	1.0509	1.5474	1.08153
179.1	0.6463	1.0484	1.5482	1.08097
179.4	0.6471	1.0476	1.549	1.08123
179.7	0.6439	1.0476	1.5515	1.081
180	0.6406	1.0484	1.5523	1.08043
180.3	0.6455	1.0427	1.545	1.07773
180.6	0.6382	1.0427	1.5425	1.07447
180.9	0.6317	1.046	1.5417	1.07313
181.2	0.6382	1.0411	1.5433	1.0742
181.5	0.6382	1.0468	1.5466	1.0772
181.8	0.6374	1.0444	1.549	1.07693
182.1	0.639	1.0452	1.5474	1.0772
182.4	0.6414	1.0411	1.5466	1.07637
182.7	0.6398	1.0444	1.5531	1.0791
183	0.6349	1.0525	1.5442	1.0772
183.3	0.6325	1.0387	1.5458	1.07233
183.6	0.6325	1.0444	1.5458	1.07423
183.9	0.6357	1.0484	1.5466	1.0769
184.2	0.6349	1.0435	1.5417	1.07337
184.5	0.6357	1.0403	1.5328	1.0696
184.8	0.6333	1.0362	1.5295	1.06633
185.1	0.6292	1.0338	1.5295	1.06417
185.4	0.6227	1.0338	1.5336	1.06337
185.7	0.6268	1.033	1.5385	1.0661
186	0.6227	1.0305	1.5385	1.0639
186.3	0.6243	1.0305	1.5385	1.06443
186.6	0.6219	1.0305	1.5352	1.06253
186.9	0.6252	1.0322	1.5238	1.0604
187.2	0.6276	1.0305	1.5206	1.05957
187.5	0.6284	1.0273	1.5214	1.05903
187.8	0.6243	1.0289	1.5197	1.05763
188.1	0.6292	1.0289	1.5206	1.05957
188.4	0.6309	1.0281	1.5263	1.06177
188.7	0.6243	1.0289	1.5238	1.059
189	0.6268	1.0216	1.5206	1.05633
189.3	0.6227	1.0216	1.5246	1.0563
189.6	0.626	1.0167	1.5263	1.05633
189.9	0.6252	1.0159	1.5197	1.0536
190.2	0.6219	1.0167	1.5214	1.05333
190.5	0.6235	1.0167	1.523	1.0544
190.8	0.6178	1.011	1.5263	1.0517
191.1	0.6203	1.0142	1.5287	1.0544
191.4	0.6219	1.0265	1.5295	1.0593
191.7	0.6195	1.0256	1.5263	1.05713
192	0.6219	1.0232	1.5246	1.05657
192.3	0.6154	1.0216	1.5246	1.05387
192.6	0.6129	1.0183	1.5197	1.0503
192.9	0.6178	1.0175	1.5157	1.05033
193.2	0.6203	1.0151	1.5165	1.05063
193.5	0.6195	1.0118	1.5149	1.04873
193.8	0.617	1.0126	1.5173	1.04897
194.1	0.6186	1.0151	1.5181	1.0506
194.4	0.6146	1.0094	1.5189	1.04763
194.7	0.6178	1.0061	1.5197	1.04787
195	0.6113	1.0053	1.5173	1.04463
195.3	0.6146	1.0069	1.5165	1.046
195.6	0.6121	1.0094	1.514	1.04517
195.9	0.6097	1.0061	1.5092	1.04167
196.2	0.6048	1.0094	1.5108	1.04167
196.5	0.5975	1.0069	1.5132	1.0392
196.8	0.5967	1.0077	1.5116	1.03867
197.1	0.595	0.9988	1.5043	1.0327
197.4	0.5942	1.0053	1.4986	1.0327
197.7	0.595	1.0012	1.501	1.0324
198	0.5926	1.0077	1.4945	1.0316
198.3	0.5918	0.998	1.4978	1.0292
198.6	0.5877	0.998	1.4945	1.02673
198.9	0.5853	0.9955	1.4929	1.02457
199.2	0.5861	0.998	1.4904	1.02483
199.5	0.5934	0.9898	1.4888	1.024
199.8	0.5893	0.9947	1.4839	1.02263
200.1	0.5877	0.998	1.488	1.02457
200.4	0.5812	0.9972	1.4831	1.0205
200.7	0.5812	1.002	1.488	1.02373
201	0.5836	1.0028	1.4839	1.02343
201.3	0.5853	1.002	1.4864	1.02457
201.6	0.582	1.0045	1.475	1.0205
201.9	0.5853	1.0004	1.4807	1.02213
202.2	0.5812	1.0028	1.4782	1.02073
202.5	0.5779	0.9988	1.479	1.01857
202.8	0.5779	0.9923	1.4815	1.01723
203.1	0.582	0.9939	1.4815	1.01913
203.4	0.5836	0.9923	1.4815	1.01913
203.7	0.582	0.9972	1.4807	1.01997
204	0.5804	0.9874	1.4725	1.01343
204.3	0.5739	0.9906	1.4758	1.01343
204.6	0.5885	0.9849	1.4839	1.0191
204.9	0.5812	0.9833	1.4733	1.0126
205.2	0.5771	0.9817	1.4725	1.01043
205.5	0.5731	0.9784	1.4717	1.00773
205.8	0.5763	0.9776	1.475	1.00963
206.1	0.5682	0.9809	1.475	1.00803
206.4	0.5706	0.9744	1.4725	1.00583
206.7	0.5682	0.9735	1.4603	1.00067
207	0.569	0.9711	1.4733	1.00447
207.3	0.569	0.9687	1.466	1.00123
207.6	0.5641	0.9654	1.4619	0.997133
207.9	0.5674	0.9678	1.4644	0.999867
208.2	0.5674	0.9654	1.4587	0.997167
208.5	0.5706	0.967	1.4579	0.9985
208.8	0.5665	0.967	1.4546	0.996033
209.1	0.5625	0.9638	1.4546	0.993633
209.4	0.5592	0.9581	1.4571	0.991467
209.7	0.5633	0.9589	1.4546	0.992267
210	0.5584	0.9589	1.4546	0.990633
210.3	0.5608	0.9573	1.4514	0.989833
210.6	0.5592	0.9581	1.4538	0.990367
210.9	0.5584	0.9597	1.4497	0.989267
211.2	0.5617	0.9581	1.4449	0.988233
211.5	0.5495	0.9589	1.4457	0.9847
211.8	0.56	0.9613	1.4489	0.990067
212.1	0.5576	0.954	1.4497	0.9871
212.4	0.5551	0.9638	1.4538	0.9909
212.7	0.5486	0.9589	1.4505	0.986
213	0.5511	0.9597	1.444	0.984933
213.3	0.5503	0.9548	1.44	0.9817
213.6	0.5486	0.9524	1.4473	0.982767
213.9	0.5495	0.9483	1.4457	0.981167
214.2	0.5535	0.9499	1.4465	0.9833
214.5	0.5519	0.9524	1.4432	0.9825
214.8	0.5454	0.9556	1.4408	0.9806
215.1	0.547	0.9516	1.4359	0.978167
215.4	0.5527	0.9508	1.4318	0.978433
215.7	0.5511	0.9475	1.4343	0.977633
216	0.5527	0.9459	1.4326	0.977067
216.3	0.5527	0.9426	1.431	0.975433
216.6	0.5486	0.9451	1.431	0.9749
216.9	0.5462	0.9385	1.4383	0.974333
217.2	0.5421	0.9377	1.4302	0.97
217.5	0.5429	0.941	1.4294	0.9711
217.8	0.5413	0.9345	1.4253	0.967033
218.1	0.5421	0.941	1.4155	0.9662
218.4	0.5397	0.9328	1.4188	0.963767
218.7	0.5364	0.9328	1.4221	0.963767
219	0.5348	0.9255	1.4188	0.9597
219.3	0.5348	0.9345	1.4204	0.963233
219.6	0.5267	0.9271	1.4147	0.956167
219.9	0.5299	0.9402	1.4139	0.961333
220.2	0.5324	0.9231	1.4139	0.956467
220.5	0.5364	0.9304	1.4123	0.9597
220.8	0.5356	0.9353	1.4147	0.961867
221.1	0.5307	0.932	1.4131	0.9586
221.4	0.5258	0.932	1.4196	0.959133
221.7	0.5242	0.9255	1.4139	0.954533
222	0.5267	0.9255	1.4237	0.958633
222.3	0.5218	0.919	1.4155	0.9521
222.6	0.5201	0.9239	1.4098	0.951267
222.9	0.5193	0.9263	1.4001	0.948567
223.2	0.5144	0.928	1.3936	0.945333
223.5	0.5144	0.9263	1.4033	0.948
223.8	0.512	0.9231	1.4058	0.946967
224.1	0.5128	0.9255	1.4017	0.946667
224.4	0.5177	0.9223	1.4033	0.947767
224.7	0.5128	0.9223	1.4074	0.9475
225	0.5128	0.9174	1.4017	0.943967
225.3	0.5128	0.9166	1.4017	0.9437
225.6	0.5079	0.9174	1.4033	0.942867
225.9	0.5071	0.9133	1.3928	0.937733
226.2	0.5112	0.9149	1.3952	0.940433
226.5	0.5112	0.9109	1.3936	0.938567
226.8	0.5112	0.9076	1.3887	0.935833
227.1	0.5071	0.9117	1.3887	0.935833
227.4	0.512	0.9092	1.3887	0.936633
227.7	0.5079	0.9117	1.3838	0.934467
228	0.5063	0.9101	1.3797	0.932033
228.3	0.5071	0.9109	1.3814	0.933133
228.6	0.5096	0.9141	1.3822	0.9353
228.9	0.5104	0.9125	1.3708	0.931233
229.2	0.512	0.9084	1.3765	0.9323
229.5	0.5055	0.9109	1.3773	0.931233
229.8	0.5022	0.9158	1.3765	0.9315
230.1	0.4974	0.9158	1.3716	0.928267
230.4	0.5014	0.9125	1.3716	0.9285
230.7	0.5031	0.9125	1.3708	0.9288
231	0.4974	0.9092	1.3708	0.9258
231.3	0.4957	0.906	1.3691	0.9236
231.6	0.4941	0.9076	1.3708	0.924167
231.9	0.4998	0.9027	1.3683	0.9236
232.2	0.4876	0.9011	1.3716	0.9201
232.5	0.4957	0.9003	1.3732	0.923067
232.8	0.4917	0.897	1.3716	0.9201
233.1	0.4925	0.8995	1.3716	0.9212
233.4	0.49	0.8954	1.3732	0.919533
233.7	0.49	0.8873	1.3683	0.9152
234	0.4884	0.8921	1.3675	0.916
234.3	0.4892	0.8897	1.3708	0.916567
234.6	0.4892	0.8946	1.3553	0.913033
234.9	0.486	0.8881	1.3626	0.912233
235.2	0.4851	0.8881	1.3651	0.912767
235.5	0.4843	0.8897	1.3594	0.911133
235.8	0.4851	0.8889	1.3626	0.9122
236.1	0.4876	0.8897	1.3578	0.9117
236.4	0.486	0.8938	1.3521	0.910633
236.7	0.49	0.8913	1.3537	0.911667
237	0.4835	0.8889	1.3439	0.905433
237.3	0.4811	0.8848	1.3415	0.902467
237.6	0.4794	0.8832	1.3455	0.9027
237.9	0.4762	0.8832	1.3423	0.900567
238.2	0.4721	0.8791	1.3358	0.895667
238.5	0.4729	0.8783	1.3464	0.8992
238.8	0.464	0.8799	1.3382	0.894033
239.1	0.4656	0.8881	1.3317	0.895133
239.4	0.4624	0.8791	1.3317	0.891067
239.7	0.4607	0.8767	1.335	0.8908
240	0.4615	0.8726	1.3284	0.8875
240.3	0.4591	0.8816	1.3268	0.889167
240.6	0.4599	0.8791	1.3301	0.8897
240.9	0.464	0.8775	1.3284	0.889967
241.2	0.4697	0.871	1.3309	0.890533
241.5	0.4615	0.8767	1.3301	0.889433
241.8	0.4583	0.8742	1.326	0.886167
242.1	0.4558	0.8734	1.3244	0.884533
242.4	0.4526	0.8702	1.3276	0.883467
242.7	0.4542	0.8702	1.313	0.879133
243	0.4542	0.8726	1.3211	0.882633
243.3	0.4526	0.8718	1.3179	0.880767
243.6	0.4518	0.8685	1.3162	0.878833
243.9	0.4493	0.8669	1.3138	0.876667
244.2	0.4526	0.862	1.3162	0.876933
244.5	0.4477	0.8596	1.3162	0.8745
244.8	0.4428	0.8596	1.3203	0.874233
245.1	0.4469	0.8596	1.3105	0.872333
245.4	0.451	0.8555	1.3138	0.873433
245.7	0.4485	0.8531	1.3146	0.872067
246	0.4567	0.8523	1.3073	0.8721
246.3	0.451	0.8523	1.304	0.8691
246.6	0.4469	0.8539	1.3089	0.8699
246.9	0.4436	0.8514	1.3065	0.867167
247.2	0.4355	0.8498	1.3048	0.863367
247.5	0.4396	0.8417	1.3048	0.862033
247.8	0.4428	0.84	1.3073	0.863367
248.1	0.4428	0.8384	1.3024	0.8612
248.4	0.442	0.84	1.2983	0.8601
248.7	0.4436	0.8466	1.2926	0.860933
249	0.4396	0.8409	1.2967	0.859067
249.3	0.4363	0.8376	1.2943	0.856067
249.6	0.4347	0.8368	1.291	0.854167
249.9	0.4396	0.84	1.2861	0.855233
250.2	0.4355	0.836	1.2861	0.852533
250.5	0.4322	0.8319	1.2829	0.849
250.8	0.4306	0.8303	1.2755	0.845467
251.1	0.4274	0.8246	1.278	0.843333
251.4	0.4322	0.8246	1.2739	0.843567
251.7	0.4322	0.8262	1.2715	0.8433
252	0.429	0.8287	1.269	0.842233
252.3	0.4233	0.8295	1.2641	0.838967
252.6	0.4176	0.827	1.265	0.836533
252.9	0.4241	0.8246	1.2674	0.8387
253.2	0.4217	0.8246	1.2641	0.8368
253.5	0.4208	0.8262	1.269	0.838667
253.8	0.4225	0.827	1.2723	0.8406
254.1	0.4249	0.8205	1.269	0.838133
254.4	0.4151	0.8213	1.2633	0.833233
254.7	0.4168	0.8254	1.2576	0.833267
255	0.4151	0.8262	1.2568	0.8327
255.3	0.4103	0.8181	1.2568	0.8284
255.6	0.4119	0.8132	1.2584	0.827833
255.9	0.4111	0.8205	1.2527	0.8281
256.2	0.4127	0.8034	1.2519	0.822667
256.5	0.4143	0.8091	1.2519	0.8251
256.8	0.4086	0.8018	1.2454	0.8186
257.1	0.4005	0.8067	1.247	0.818067
257.4	0.398	0.805	1.2487	0.817233
257.7	0.398	0.8059	1.2536	0.819167
258	0.3948	0.8026	1.247	0.8148
258.3	0.394	0.805	1.2479	0.815633
258.6	0.3964	0.805	1.2511	0.8175
258.9	0.3972	0.8067	1.2422	0.815367
259.2	0.398	0.8059	1.2381	0.814
259.5	0.3956	0.8116	1.2259	0.811033
259.8	0.3948	0.8075	1.2308	0.811033
260.1	0.3899	0.8083	1.2422	0.813467
260.4	0.3834	0.801	1.23	0.8048
260.7	0.3891	0.801	1.23	0.8067
261	0.3875	0.7961	1.2291	0.804233
261.3	0.3891	0.7977	1.2275	0.804767
261.6	0.385	0.7953	1.23	0.803433
261.9	0.3875	0.801	1.2283	0.8056
262.2	0.3883	0.8018	1.2251	0.805067
262.5	0.3858	0.8002	1.2316	0.805867
262.8	0.3932	0.8002	1.2332	0.808867
263.1	0.3834	0.7977	1.2275	0.802867
263.4	0.385	0.7904	1.2275	0.800967
263.7	0.3826	0.7912	1.221	0.798267
264	0.3761	0.7945	1.2267	0.7991
264.3	0.3728	0.7928	1.2177	0.794433
264.6	0.3704	0.7945	1.2137	0.792867
264.9	0.372	0.7888	1.2186	0.793133
265.2	0.3712	0.7888	1.2129	0.790967
265.5	0.3687	0.7888	1.208	0.7885
265.8	0.3687	0.788	1.2047	0.787133
266.1	0.3744	0.7814	1.2023	0.786033
266.4	0.3744	0.7888	1.195	0.786067
266.7	0.3728	0.788	1.2031	0.787967
267	0.3736	0.7912	1.1998	0.7882
267.3	0.3679	0.7855	1.1941	0.7825
267.6	0.3696	0.7847	1.1974	0.7839
267.9	0.3679	0.7847	1.195	0.782533
268.2	0.3614	0.7814	1.1893	0.777367
268.5	0.3736	0.7757	1.186	0.778433
268.8	0.3614	0.7774	1.1893	0.776033
269.1	0.3549	0.7766	1.1901	0.773867
269.4	0.3582	0.7774	1.1868	0.774133
269.7	0.3516	0.7692	1.1852	0.768667
270	0.3663	0.7757	1.1779	0.7733
270.3	0.359	0.7733	1.1779	0.770067
270.6	0.3573	0.7814	1.1762	0.771633
270.9	0.3606	0.7749	1.177	0.770833
271.2	0.3533	0.7757	1.1795	0.7695
271.5	0.3549	0.7692	1.1779	0.767333
271.8	0.3557	0.7595	1.1754	0.763533
272.1	0.359	0.757	1.1681	0.761367
272.4	0.3541	0.7546	1.1681	0.758933
272.7	0.3508	0.744	1.1673	0.754033
273	0.3492	0.7448	1.1713	0.7551
273.3	0.346	0.7505	1.1689	0.755133
273.6	0.3411	0.7546	1.1673	0.754333
273.9	0.3443	0.7562	1.1673	0.755933
274.2	0.3427	0.7578	1.1624	0.7543
274.5	0.3419	0.7578	1.1624	0.754033
274.8	0.3419	0.7505	1.1624	0.7516
275.1	0.3354	0.753	1.1656	0.751333
275.4	0.3337	0.7456	1.1632	0.7475
275.7	0.3313	0.7481	1.1632	0.747533
276	0.3321	0.7619	1.1583	0.750767
276.3	0.337	0.7513	1.1583	0.748867
276.6	0.337	0.7505	1.1551	0.747533
276.9	0.3337	0.7521	1.151	0.7456
277.2	0.3354	0.7407	1.1526	0.7429
277.5	0.3321	0.7473	1.1502	0.7432
277.8	0.3329	0.744	1.1494	0.7421
278.1	0.3297	0.7448	1.1486	0.741033
278.4	0.3264	0.7448	1.1461	0.7391
278.7	0.3289	0.7448	1.1347	0.736133
279	0.3215	0.7407	1.1396	0.733933
279.3	0.3256	0.7448	1.1331	0.7345
279.6	0.3232	0.7424	1.142	0.735867
279.9	0.3248	0.7391	1.1363	0.7334
280.2	0.3256	0.7416	1.1355	0.734233
280.5	0.3289	0.7399	1.1339	0.734233
280.8	0.3256	0.7407	1.138	0.734767
281.1	0.3223	0.7424	1.1339	0.732867
281.4	0.3191	0.7407	1.1306	0.730133
281.7	0.3191	0.7342	1.1323	0.728533
282	0.3158	0.7302	1.129	0.725
282.3	0.3175	0.7334	1.1249	0.725267
282.6	0.3142	0.731	1.1282	0.724467
282.9	0.3118	0.731	1.1241	0.7223
283.2	0.3036	0.7285	1.1249	0.719
283.5	0.3142	0.7277	1.1225	0.721467
283.8	0.3061	0.7269	1.1209	0.717967
284.1	0.3004	0.7261	1.1193	0.715267
284.4	0.3044	0.7253	1.1193	0.716333
284.7	0.3004	0.7269	1.1144	0.7139
285	0.3053	0.7204	1.1054	0.710367
285.3	0.2963	0.7212	1.1022	0.706567
285.6	0.302	0.7212	1.1022	0.708467
285.9	0.3061	0.7114	1.1103	0.709267
286.2	0.3028	0.7123	1.1062	0.7071
286.5	0.2979	0.7114	1.1046	0.704633
286.8	0.3004	0.7147	1.1103	0.708467
287.1	0.3036	0.7057	1.1111	0.7068
287.4	0.3028	0.7049	1.1095	0.705733
287.7	0.2987	0.7057	1.1054	0.703267
288	0.2996	0.7	1.1095	0.703033
288.3	0.2906	0.7	1.1062	0.698933
288.6	0.2898	0.6984	1.1136	0.7006
288.9	0.293	0.7009	1.1079	0.7006
289.2	0.289	0.6984	1.0997	0.6957
289.5	0.289	0.6984	1.0973	0.6949
289.8	0.2873	0.6976	1.0956	0.6935
290.1	0.2808	0.7	1.0891	0.689967
290.4	0.2825	0.696	1.0891	0.6892
290.7	0.2759	0.6911	1.0924	0.686467
291	0.2735	0.6854	1.0899	0.682933
291.3	0.2735	0.6903	1.0916	0.685133
291.6	0.2686	0.6911	1.0899	0.6832
291.9	0.2702	0.6895	1.0834	0.681033
292.2	0.2678	0.6895	1.0826	0.679967
292.5	0.2637	0.6911	1.0802	0.678333
292.8	0.2694	0.6805	1.0712	0.6737
293.1	0.2694	0.6838	1.0712	0.6748
293.4	0.2702	0.6829	1.0672	0.673433
293.7	0.2727	0.6878	1.0704	0.676967
294	0.2719	0.6846	1.0672	0.674567
294.3	0.2711	0.6919	1.0615	0.674833
294.6	0.2686	0.6886	1.0647	0.673967
294.9	0.267	0.6838	1.0623	0.671033
295.2	0.2678	0.6829	1.0574	0.669367
295.5	0.2654	0.6854	1.0533	0.668033
295.8	0.2637	0.6789	1.0566	0.6664
296.1	0.2646	0.674	1.0501	0.6629
296.4	0.2621	0.6772	1.0476	0.6623
296.7	0.2589	0.6764	1.046	0.660433
297	0.2572	0.6756	1.0452	0.659333
297.3	0.2597	0.6659	1.0435	0.656367
297.6	0.2564	0.665	1.0403	0.6539
297.9	0.2532	0.6634	1.0362	0.650933
298.2	0.2572	0.6659	1.0387	0.653933
298.5	0.2548	0.6724	1.037	0.654733
298.8	0.2507	0.6667	1.0297	0.649033
299.1	0.2418	0.6618	1.0256	0.643067
299.4	0.2401	0.6659	1.0265	0.644167
299.7	0.2336	0.6642	1.0387	0.6455
300	0.2385	0.665	1.037	0.646833
300.3	0.2393	0.661	1.0224	0.6409
300.6	0.2393	0.6577	1.0338	0.6436
300.9	0.2401	0.6577	1.0354	0.6444
301.2	0.2361	0.6569	1.0313	0.641433
301.5	0.2328	0.6602	1.0289	0.640633
301.8	0.2279	0.6577	1.0379	0.641167
302.1	0.2271	0.6577	1.0297	0.638167
302.4	0.2271	0.6512	1.0224	0.633567
302.7	0.2271	0.6463	1.024	0.632467
303	0.2271	0.6488	1.0224	0.632767
303.3	0.2263	0.652	1.0216	0.6333
303.6	0.223	0.6536	1.0224	0.633
303.9	0.2239	0.6561	1.0248	0.634933
304.2	0.2214	0.6553	1.0248	0.633833
304.5	0.2255	0.6528	1.0289	0.635733
304.8	0.223	0.6488	1.0208	0.630867
305.1	0.2206	0.6504	1.0208	0.6306
305.4	0.2198	0.6488	1.0183	0.628967
305.7	0.2149	0.6439	1.0126	0.6238
306	0.2141	0.6455	1.0069	0.622167
306.3	0.2084	0.6439	1.0045	0.618933
306.6	0.21	0.6431	1.0094	0.620833
306.9	0.2157	0.6479	1.0134	0.625667
307.2	0.2108	0.6455	1.0183	0.624867
307.5	0.2116	0.6422	1.0085	0.620767
307.8	0.2076	0.6414	1.0069	0.618633
308.1	0.2076	0.6398	1.0045	0.6173
308.4	0.21	0.6414	1.0037	0.618367
308.7	0.2059	0.6447	0.9931	0.614567
309	0.2027	0.6447	0.9972	0.614867
309.3	0.1994	0.6414	0.9931	0.6113
309.6	0.2011	0.6414	0.9906	0.611033
309.9	0.2043	0.6406	0.9939	0.612933
310.2	0.2084	0.6398	0.9915	0.613233
310.5	0.2051	0.6374	0.9898	0.610767
310.8	0.2043	0.6284	0.989	0.607233
311.1	0.2035	0.6349	0.9898	0.6094
311.4	0.1994	0.6325	0.9923	0.608067
311.7	0.1986	0.6414	0.9947	0.611567
312	0.1945	0.6292	0.9915	0.605067
312.3	0.1929	0.6284	0.9906	0.603967
312.6	0.1929	0.6333	0.9898	0.605333
312.9	0.1913	0.63	0.9866	0.602633
313.2	0.1913	0.6317	0.9849	0.602633
313.5	0.1913	0.6243	0.9874	0.601
313.8	0.188	0.6138	0.9858	0.595867
314.1	0.1897	0.6235	0.9809	0.598033
314.4	0.1872	0.6227	0.9776	0.595833
314.7	0.1775	0.6138	0.9768	0.589367
315	0.1815	0.6186	0.976	0.592033
315.3	0.1775	0.6162	0.9752	0.589633
315.6	0.1775	0.6121	0.9735	0.5877
315.9	0.1823	0.6146	0.9719	0.5896
316.2	0.1742	0.6146	0.9703	0.586367
316.5	0.1766	0.6072	0.9703	0.5847
316.8	0.1807	0.6056	0.9678	0.5847
317.1	0.1823	0.6048	0.9662	0.584433
317.4	0.1807	0.6032	0.963	0.5823
317.7	0.1791	0.6024	0.9597	0.5804
318	0.1758	0.6056	0.9565	0.5793
318.3	0.1677	0.6056	0.9556	0.5763
318.6	0.1685	0.5991	0.954	0.573867
318.9	0.1636	0.5999	0.9508	0.571433
319.2	0.1709	0.5975	0.9467	0.5717
319.5	0.1595	0.5942	0.9418	0.565167
319.8	0.153	0.5942	0.9426	0.563267
320.1	0.1628	0.5918	0.9345	0.563033
320.4	0.1685	0.5885	0.9337	0.563567
320.7	0.1726	0.5877	0.9328	0.564367
321	0.1636	0.5902	0.9361	0.5633
321.3	0.1636	0.5918	0.9345	0.5633
321.6	0.1636	0.5926	0.9353	0.563833
321.9	0.1587	0.5893	0.9385	0.562167
322.2	0.1612	0.5893	0.9345	0.561667
322.5	0.1563	0.5918	0.9312	0.559767
322.8	0.1473	0.5926	0.9312	0.557033
323.1	0.1506	0.5926	0.9304	0.557867
323.4	0.1522	0.591	0.9255	0.556233
323.7	0.1514	0.5877	0.9214	0.5535
324	0.149	0.591	0.9271	0.5557
324.3	0.149	0.5885	0.9263	0.5546
324.6	0.1457	0.5836	0.9223	0.550533
324.9	0.1514	0.5845	0.9239	0.553267
325.2	0.1522	0.582	0.9206	0.5516
325.5	0.1481	0.5836	0.9198	0.5505
325.8	0.1457	0.5853	0.9198	0.550267
326.1	0.1408	0.5804	0.9174	0.5462
326.4	0.1408	0.5796	0.9198	0.546733
326.7	0.1376	0.5796	0.9133	0.5435
327	0.1335	0.5779	0.9141	0.541833
327.3	0.1441	0.5698	0.9092	0.541033
327.6	0.1376	0.5731	0.9109	0.540533
327.9	0.1441	0.5763	0.9174	0.545933
328.2	0.1376	0.5755	0.9101	0.541067
328.5	0.1376	0.5739	0.9101	0.540533
328.8	0.1319	0.5853	0.9068	0.541333
329.1	0.1359	0.5779	0.9125	0.5421
329.4	0.1335	0.5706	0.9109	0.538333
329.7	0.1319	0.5804	0.9068	0.5397
330	0.1368	0.5698	0.9092	0.5386
330.3	0.1278	0.5706	0.9068	0.535067
330.6	0.1311	0.5682	0.9084	0.5359
330.9	0.1254	0.5657	0.9076	0.5329
331.2	0.1245	0.5633	0.9068	0.531533
331.5	0.1197	0.5625	0.9044	0.528867
331.8	0.1205	0.5633	0.906	0.529933
332.1	0.1221	0.56	0.8995	0.5272
332.4	0.1205	0.556	0.8962	0.524233
332.7	0.1294	0.5674	0.8995	0.5321
333	0.1278	0.5722	0.8954	0.5318
333.3	0.1237	0.5649	0.8962	0.528267
333.6	0.1245	0.5739	0.8897	0.529367
333.9	0.114	0.5698	0.8864	0.5234
334.2	0.1123	0.5641	0.8889	0.521767
334.5	0.1058	0.5633	0.884	0.5177
334.8	0.1001	0.5592	0.8791	0.5128
335.1	0.1066	0.5584	0.8799	0.514967
335.4	0.1074	0.5486	0.8791	0.5117
335.7	0.1091	0.5446	0.8751	0.5096
336	0.1058	0.5495	0.8783	0.5112
336.3	0.1099	0.5462	0.8775	0.5112
336.6	0.1107	0.5462	0.8694	0.508767
336.9	0.1115	0.5438	0.8783	0.5112
337.2	0.1074	0.5478	0.8759	0.510367
337.5	0.105	0.5438	0.8653	0.5047
337.8	0.1001	0.5446	0.8759	0.506867
338.1	0.1074	0.5421	0.8661	0.5052
338.4	0.1034	0.5413	0.8637	0.5028
338.7	0.1009	0.5413	0.8637	0.501967
339	0.1018	0.5421	0.8661	0.503333
339.3	0.0969	0.5381	0.862	0.499
339.6	0.1009	0.5372	0.8645	0.500867
339.9	0.0944	0.5397	0.8596	0.4979
340.2	0.0936	0.5348	0.8531	0.493833
340.5	0.0977	0.5364	0.8531	0.495733
340.8	0.0944	0.5372	0.8531	0.4949
341.1	0.0912	0.5356	0.8539	0.493567
341.4	0.0985	0.5348	0.8523	0.4952
341.7	0.1009	0.534	0.8523	0.495733
342	0.092	0.534	0.8514	0.492467
342.3	0.0961	0.5332	0.8498	0.493033
342.6	0.0936	0.5291	0.849	0.490567
342.9	0.0952	0.5291	0.8514	0.4919
343.2	0.0912	0.5283	0.8506	0.490033
343.5	0.0904	0.5267	0.8466	0.4879
343.8	0.083	0.5242	0.8457	0.4843
344.1	0.0863	0.5291	0.8482	0.487867
344.4	0.0847	0.5234	0.8433	0.4838
344.7	0.0814	0.5193	0.8466	0.482433
345	0.0798	0.5161	0.8457	0.480533
345.3	0.083	0.5169	0.8449	0.4816
345.6	0.083	0.5185	0.8409	0.4808
345.9	0.079	0.5201	0.8457	0.4816
346.2	0.0798	0.5218	0.8449	0.482167
346.5	0.0822	0.5218	0.8425	0.482167
346.8	0.0724	0.5185	0.8417	0.477533
347.1	0.0781	0.5169	0.8409	0.478633
347.4	0.0741	0.5242	0.8392	0.479167
347.7	0.0716	0.521	0.8352	0.475933
348	0.0749	0.5234	0.8344	0.477567
348.3	0.0749	0.5136	0.8335	0.474
348.6	0.0765	0.5144	0.8311	0.474
348.9	0.0814	0.5218	0.8303	0.477833
349.2	0.0733	0.5185	0.8303	0.474033
349.5	0.0692	0.5185	0.827	0.471567
349.8	0.0708	0.5071	0.8287	0.468867
350.1	0.0627	0.5136	0.8319	0.4694
350.4	0.0684	0.5047	0.8278	0.466967
350.7	0.0692	0.5006	0.827	0.4656
351	0.0619	0.5047	0.827	0.464533
351.3	0.0602	0.5055	0.8246	0.463433
351.6	0.0659	0.5022	0.823	0.4637
351.9	0.0643	0.5079	0.8254	0.465867
352.2	0.0659	0.5063	0.8246	0.4656
352.5	0.0676	0.5031	0.8246	0.4651
352.8	0.0602	0.4998	0.8189	0.459633
353.1	0.0635	0.499	0.8116	0.458033
353.4	0.0611	0.4982	0.8189	0.4594
353.7	0.0602	0.4917	0.8156	0.455833
354	0.0545	0.4892	0.8099	0.4512
354.3	0.0586	0.4892	0.8034	0.4504
354.6	0.0578	0.4925	0.805	0.451767
354.9	0.0562	0.4941	0.8034	0.451233
355.2	0.0545	0.4917	0.8034	0.449867
355.5	0.0521	0.4819	0.8075	0.447167
355.8	0.0529	0.4843	0.8018	0.446333
356.1	0.0472	0.4884	0.8059	0.447167
356.4	0.0537	0.4884	0.805	0.449033
356.7	0.0497	0.4851	0.8026	0.4458
357	0.0488	0.4851	0.8002	0.4447
357.3	0.0464	0.4803	0.801	0.442567
357.6	0.0448	0.477	0.7928	0.4382
357.9	0.0448	0.4737	0.792	0.436833
358.2	0.0407	0.4819	0.801	0.4412
358.5	0.0407	0.4835	0.7847	0.4363
358.8	0.0407	0.4892	0.7912	0.440367
359.1	0.0383	0.4933	0.7937	0.441767
359.4	0.0383	0.4827	0.7945	0.4385
359.7	0.035	0.4843	0.7888	0.436033
360	0.0269	0.4819	0.7912	0.433333
360.3	0.0334	0.4794	0.792	0.434933
360.6	0.0334	0.4786	0.7855	0.4325
360.9	0.0309	0.4721	0.7888	0.4306
361.2	0.0334	0.4705	0.7863	0.430067
361.5	0.0317	0.4721	0.7839	0.429233
361.8	0.0293	0.4754	0.779	0.4279
362.1	0.0269	0.477	0.7774	0.4271
362.4	0.0236	0.4721	0.7749	0.423533
362.7	0.022	0.4786	0.7782	0.426267
363	0.0228	0.4697	0.7798	0.4241
363.3	0.0228	0.4689	0.7749	0.4222
363.6	0.0212	0.4534	0.7757	0.416767
363.9	0.0236	0.455	0.7757	0.4181
364.2	0.0236	0.4493	0.7733	0.4154
364.5	0.0228	0.4615	0.7766	0.4203
364.8	0.0163	0.4526	0.7692	0.4127
365.1	0.022	0.4567	0.7709	0.416533
365.4	0.0228	0.4542	0.7782	0.4184
365.7	0.0204	0.451	0.7774	0.416267
366	0.0195	0.4501	0.779	0.4162
366.3	0.0147	0.4469	0.7749	0.412167
366.6	0.0138	0.4379	0.7741	0.4086
366.9	0.013	0.4444	0.7774	0.4116
367.2	0.0114	0.4453	0.7709	0.4092
367.5	0.0155	0.4477	0.7749	0.4127
367.8	0.013	0.4461	0.7709	0.41
368.1	0.013	0.4444	0.7643	0.407233
368.4	0.0163	0.4461	0.7652	0.4092
368.7	0.0163	0.4461	0.7684	0.410267
369	0.0138	0.4477	0.766	0.409167
369.3	0.0147	0.4339	0.7635	0.404033
369.6	0.0106	0.4444	0.7627	0.4059
369.9	0.0081	0.4355	0.7619	0.401833
370.2	0.0057	0.4534	0.7505	0.4032
370.5	0.0016	0.4469	0.7538	0.400767
370.8	0.0024	0.4493	0.7538	0.401833
371.1	0.0033	0.4444	0.7554	0.401033
371.4	0	0.4387	0.7513	0.396667
371.7	0.0024	0.4396	0.7464	0.396133
372	0.0049	0.442	0.7456	0.3975
372.3	0.0024	0.4461	0.7481	0.398867
372.6	-0.0016	0.442	0.7505	0.396967
372.9	-0.0016	0.4444	0.744	0.3956
373.2	-0.0073	0.4477	0.7603	0.400233
373.5	-0.0098	0.4428	0.7481	0.3937
373.8	-0.013	0.4469	0.7399	0.391267
374.1	-0.0122	0.4436	0.744	0.3918
374.4	-0.009	0.442	0.7391	0.3907
374.7	-0.0106	0.442	0.7424	0.391267
375	-0.0057	0.4428	0.7448	0.393967
375.3	-0.0081	0.4412	0.7424	0.391833
375.6	-0.0073	0.442	0.7391	0.391267
375.9	-0.0081	0.4355	0.7399	0.3891
376.2	-0.0106	0.4347	0.7375	0.3872
376.5	-0.0114	0.4322	0.7383	0.386367
376.8	-0.0122	0.4306	0.7326	0.383667
377.1	-0.013	0.433	0.7293	0.3831
377.4	-0.0155	0.4306	0.7253	0.380133
377.7	-0.013	0.4282	0.7253	0.380167
378	-0.0081	0.4257	0.7261	0.381233
378.3	-0.0098	0.4225	0.7253	0.379333
378.6	-0.0114	0.4249	0.7196	0.3777
378.9	-0.0155	0.4257	0.7212	0.377133
379.2	-0.0179	0.4249	0.7228	0.3766
379.5	-0.0179	0.4184	0.7261	0.375533
379.8	-0.0195	0.4241	0.7245	0.376367
380.1	-0.022	0.42	0.7253	0.374433
380.4	-0.0228	0.42	0.7285	0.375233
380.7	-0.0285	0.42	0.7188	0.3701
381	-0.0277	0.4168	0.7196	0.369567
381.3	-0.0301	0.4184	0.7147	0.367667
381.6	-0.0285	0.4168	0.7114	0.366567
381.9	-0.026	0.4225	0.7163	0.370933
382.2	-0.0277	0.4151	0.7147	0.367367
382.5	-0.0301	0.4176	0.7196	0.369033
382.8	-0.0277	0.42	0.7212	0.371167
383.1	-0.0252	0.4168	0.7139	0.3685
383.4	-0.0269	0.4176	0.7155	0.368733
383.7	-0.0317	0.4151	0.7155	0.3663
384	-0.0285	0.4119	0.7082	0.363867
384.3	-0.0407	0.4151	0.7017	0.3587
384.6	-0.0301	0.4046	0.7017	0.358733
384.9	-0.0293	0.4046	0.6992	0.358167
385.2	-0.0244	0.4054	0.7025	0.361167
385.5	-0.0269	0.4005	0.7049	0.3595
385.8	-0.0326	0.4127	0.7066	0.362233
386.1	-0.0317	0.4037	0.7074	0.3598
386.4	-0.0456	0.4062	0.7066	0.355733
386.7	-0.0383	0.3915	0.7066	0.353267
387	-0.0358	0.3972	0.7074	0.356267
387.3	-0.0358	0.3923	0.7082	0.3549
387.6	-0.0391	0.3989	0.7049	0.3549
387.9	-0.0415	0.3915	0.7074	0.352467
388.2	-0.0456	0.3891	0.7049	0.349467
388.5	-0.0358	0.3891	0.7041	0.352467
388.8	-0.0399	0.3932	0.7041	0.352467
389.1	-0.0423	0.394	0.7041	0.351933
389.4	-0.0431	0.3989	0.6984	0.3514
389.7	-0.0464	0.3932	0.7033	0.350033
390	-0.0488	0.3891	0.7	0.346767
390.3	-0.0513	0.3907	0.6984	0.345933
390.6	-0.0472	0.3956	0.6976	0.348667
390.9	-0.0497	0.3907	0.6943	0.3451
391.2	-0.0602	0.3899	0.6935	0.341067
391.5	-0.0529	0.3948	0.6927	0.344867
391.8	-0.057	0.3891	0.6919	0.341333
392.1	-0.0545	0.3867	0.6952	0.342467
392.4	-0.0578	0.3907	0.6927	0.341867
392.7	-0.0602	0.3899	0.687	0.3389
393	-0.0602	0.3948	0.6846	0.339733
393.3	-0.057	0.3883	0.6919	0.341067
393.6	-0.0659	0.394	0.6829	0.337
393.9	-0.0635	0.3956	0.6829	0.338333
394.2	-0.0602	0.3948	0.6878	0.3408
394.5	-0.0611	0.3932	0.6829	0.338333
394.8	-0.0611	0.3915	0.6732	0.334533
395.1	-0.0619	0.3948	0.6732	0.335367
395.4	-0.0611	0.3964	0.6764	0.337233
395.7	-0.0619	0.3932	0.6699	0.333733
396	-0.0619	0.3891	0.6691	0.3321
396.3	-0.0676	0.3875	0.6772	0.332367
396.6	-0.0594	0.381	0.6659	0.329167
396.9	-0.0594	0.3818	0.6675	0.329967
397.2	-0.0659	0.3818	0.665	0.326967
397.5	-0.07	0.3777	0.665	0.324233
397.8	-0.0741	0.3769	0.6675	0.323433
398.1	-0.0741	0.3761	0.6691	0.3237
398.4	-0.0757	0.3777	0.6691	0.3237
398.7	-0.0773	0.3801	0.6724	0.325067
399	-0.0855	0.3818	0.6659	0.320733
399.3	-0.0879	0.3818	0.6634	0.3191
399.6	-0.0871	0.385	0.6642	0.3207
[truncated: 3,334 more rows]

## Sheet: Spinach-MV
time/ms	Sp-MV	Sp-MV	Sp-MV	Avg
-199.8	0.9719	0.5771	0.6626	0.7372
-199.5	0.9768	0.5649	0.6659	0.735867
-199.2	0.9711	0.5633	0.6756	0.736667
-198.9	0.9662	0.5568	0.6707	0.731233
-198.6	0.967	0.5617	0.6732	0.733967
-198.3	0.9776	0.5625	0.674	0.738033
-198	0.9719	0.556	0.6691	0.732333
-197.7	0.963	0.56	0.6691	0.7307
-197.4	0.9589	0.5641	0.6667	0.7299
-197.1	0.9605	0.5665	0.661	0.729333
-196.8	0.9646	0.5665	0.652	0.7277
-196.5	0.9605	0.5674	0.6528	0.7269
-196.2	0.9687	0.5698	0.6479	0.7288
-195.9	0.9719	0.5657	0.6496	0.729067
-195.6	0.9687	0.5674	0.6455	0.7272
-195.3	0.9695	0.56	0.6463	0.725267
-195	0.9646	0.5649	0.6496	0.726367
-194.7	0.9638	0.5698	0.6569	0.730167
-194.4	0.9621	0.569	0.6577	0.7296
-194.1	0.9662	0.5706	0.6593	0.732033
-193.8	0.9621	0.5739	0.6585	0.7315
-193.5	0.9556	0.5641	0.6593	0.726333
-193.2	0.9646	0.5592	0.6593	0.7277
-192.9	0.9662	0.5649	0.6593	0.730133
-192.6	0.9703	0.5519	0.6577	0.726633
-192.3	0.9735	0.5625	0.6561	0.7307
-192	0.976	0.5576	0.6545	0.729367
-191.7	0.9849	0.5649	0.6528	0.7342
-191.4	0.9768	0.5592	0.6553	0.730433
-191.1	0.9711	0.5413	0.6569	0.7231
-190.8	0.9703	0.5446	0.6536	0.722833
-190.5	0.9646	0.5527	0.6561	0.724467
-190.2	0.9638	0.556	0.6585	0.7261
-189.9	0.967	0.5478	0.6602	0.725
-189.6	0.963	0.547	0.6642	0.724733
-189.3	0.9719	0.5486	0.6602	0.7269
-189	0.967	0.5495	0.6569	0.724467
-188.7	0.9678	0.5511	0.6512	0.723367
-188.4	0.9678	0.5478	0.6488	0.721467
-188.1	0.9687	0.5551	0.6406	0.721467
-187.8	0.9638	0.556	0.6406	0.720133
-187.5	0.9605	0.5543	0.6414	0.718733
-187.2	0.9654	0.5551	0.6439	0.721467
-186.9	0.9678	0.5519	0.6463	0.722
-186.6	0.9735	0.556	0.6431	0.7242
-186.3	0.9768	0.5535	0.6463	0.725533
-186	0.967	0.5543	0.6479	0.723067
-185.7	0.9654	0.5519	0.6463	0.7212
-185.4	0.9573	0.5495	0.6455	0.717433
-185.1	0.9565	0.5478	0.6463	0.716867
-184.8	0.954	0.5584	0.6479	0.7201
-184.5	0.9556	0.5543	0.6504	0.7201
-184.2	0.9638	0.5519	0.6528	0.722833
-183.9	0.9565	0.5641	0.6577	0.7261
-183.6	0.9605	0.5633	0.6585	0.727433
-183.3	0.967	0.5592	0.6561	0.727433
-183	0.9662	0.5478	0.6561	0.723367
-182.7	0.963	0.5592	0.6569	0.726367
-182.4	0.9597	0.56	0.6553	0.725
-182.1	0.9483	0.556	0.6553	0.719867
-181.8	0.9475	0.5543	0.652	0.717933
-181.5	0.9548	0.556	0.6577	0.722833
-181.2	0.9581	0.5551	0.6496	0.720933
-180.9	0.963	0.5519	0.6496	0.7215
-180.6	0.9695	0.5617	0.6471	0.7261
-180.3	0.9662	0.5535	0.6496	0.7231
-180	0.9687	0.5519	0.6504	0.723667
-179.7	0.9662	0.5519	0.6414	0.719833
-179.4	0.9646	0.5535	0.6553	0.724467
-179.1	0.967	0.5519	0.6553	0.724733
-178.8	0.9695	0.5543	0.6561	0.726633
-178.5	0.9719	0.5568	0.6569	0.728533
-178.2	0.976	0.5527	0.6553	0.728
-177.9	0.976	0.5543	0.6553	0.728533
-177.6	0.976	0.5503	0.6463	0.7242
-177.3	0.976	0.5551	0.652	0.7277
-177	0.9711	0.5495	0.6536	0.724733
-176.7	0.9695	0.556	0.6512	0.725567
-176.4	0.9646	0.5511	0.6488	0.7215
-176.1	0.9662	0.5421	0.6488	0.719033
-175.8	0.9646	0.5381	0.6488	0.717167
-175.5	0.9638	0.5462	0.6496	0.719867
-175.2	0.9678	0.5519	0.6447	0.721467
-174.9	0.9752	0.5503	0.6471	0.7242
-174.6	0.9801	0.5535	0.6431	0.725567
-174.3	0.9752	0.5543	0.6463	0.725267
-174	0.9792	0.5511	0.6422	0.724167
-173.7	0.9817	0.5584	0.6447	0.728267
-173.4	0.9784	0.5641	0.6455	0.729333
-173.1	0.976	0.5641	0.6504	0.730167
-172.8	0.976	0.5608	0.6512	0.729333
-172.5	0.9752	0.5617	0.6447	0.7272
-172.2	0.9638	0.5617	0.6479	0.724467
-171.9	0.9662	0.5592	0.6528	0.726067
-171.6	0.9662	0.5576	0.652	0.725267
-171.3	0.9621	0.5674	0.6553	0.728267
-171	0.9621	0.556	0.6626	0.7269
-170.7	0.9581	0.5576	0.665	0.7269
-170.4	0.9532	0.5551	0.6683	0.725533
-170.1	0.9613	0.5511	0.665	0.7258
-169.8	0.9565	0.5535	0.6691	0.726367
-169.5	0.9556	0.5551	0.6618	0.724167
-169.2	0.9556	0.5462	0.6553	0.719033
-168.9	0.9516	0.5519	0.6569	0.720133
-168.6	0.954	0.5608	0.6569	0.7239
-168.3	0.9532	0.5527	0.6528	0.719567
-168	0.954	0.5519	0.6561	0.720667
-167.7	0.9613	0.5543	0.6561	0.7239
-167.4	0.9621	0.5551	0.6602	0.7258
-167.1	0.963	0.5576	0.6602	0.726933
-166.8	0.9605	0.556	0.6496	0.722033
-166.5	0.9548	0.5543	0.6585	0.722533
-166.2	0.9565	0.5617	0.6553	0.7245
-165.9	0.9508	0.5551	0.6545	0.720133
-165.6	0.9711	0.556	0.6553	0.727467
-165.3	0.9687	0.5649	0.6569	0.730167
-165	0.9776	0.5625	0.6602	0.733433
-164.7	0.9703	0.5617	0.6553	0.7291
-164.4	0.9687	0.5641	0.6585	0.730433
-164.1	0.9581	0.5682	0.6553	0.7272
-163.8	0.9581	0.5657	0.6577	0.727167
-163.5	0.9597	0.5592	0.6545	0.724467
-163.2	0.9589	0.5584	0.6569	0.724733
-162.9	0.967	0.5576	0.6577	0.727433
-162.6	0.9695	0.5527	0.6585	0.7269
-162.3	0.9719	0.5527	0.6602	0.728267
-162	0.9687	0.556	0.661	0.728567
-161.7	0.9687	0.5568	0.6496	0.725033
-161.4	0.9719	0.5568	0.6561	0.728267
-161.1	0.9638	0.5543	0.6585	0.725533
-160.8	0.967	0.5543	0.6585	0.7266
-160.5	0.9687	0.5462	0.6593	0.724733
-160.2	0.9735	0.5486	0.6577	0.7266
-159.9	0.9662	0.5486	0.6585	0.724433
-159.6	0.9638	0.5478	0.6593	0.723633
-159.3	0.9548	0.5486	0.6602	0.7212
-159	0.9516	0.5486	0.661	0.7204
-158.7	0.9565	0.5478	0.6642	0.722833
-158.4	0.9605	0.5421	0.6675	0.723367
-158.1	0.9581	0.5438	0.665	0.7223
-157.8	0.9589	0.5381	0.6642	0.7204
-157.5	0.9556	0.5381	0.6699	0.7212
-157.2	0.9556	0.5364	0.6683	0.7201
-156.9	0.9605	0.5381	0.6626	0.7204
-156.6	0.954	0.5429	0.661	0.7193
-156.3	0.954	0.5372	0.6634	0.7182
-156	0.9621	0.5332	0.6602	0.7185
-155.7	0.9597	0.5462	0.6585	0.721467
-155.4	0.9524	0.5486	0.665	0.722
-155.1	0.9565	0.5503	0.6561	0.720967
-154.8	0.9565	0.5454	0.6569	0.7196
-154.5	0.954	0.5446	0.6553	0.717967
-154.2	0.9556	0.5397	0.6536	0.7163
-153.9	0.9573	0.5397	0.6536	0.716867
-153.6	0.9565	0.5454	0.6553	0.719067
-153.3	0.9483	0.5478	0.6561	0.7174
-153	0.9597	0.5535	0.6553	0.722833
-152.7	0.9605	0.5535	0.6504	0.721467
-152.4	0.9589	0.5543	0.6561	0.7231
-152.1	0.9589	0.5568	0.6561	0.723933
-151.8	0.9613	0.5462	0.6593	0.722267
-151.5	0.9581	0.5527	0.6602	0.723667
-151.2	0.9548	0.5511	0.6691	0.725
-150.9	0.9475	0.5421	0.6626	0.7174
-150.6	0.9467	0.5543	0.665	0.722
-150.3	0.9483	0.5576	0.661	0.7223
-150	0.9434	0.5462	0.6626	0.7174
-149.7	0.9556	0.5446	0.665	0.721733
-149.4	0.963	0.5551	0.661	0.726367
-149.1	0.963	0.5543	0.6528	0.723367
-148.8	0.9662	0.5527	0.6561	0.725
-148.5	0.9866	0.5519	0.6561	0.731533
-148.2	0.9735	0.556	0.6553	0.728267
-147.9	0.9768	0.5511	0.6642	0.7307
-147.6	0.9613	0.5519	0.6593	0.724167
-147.3	0.9589	0.5511	0.6593	0.7231
-147	0.9597	0.5495	0.6553	0.7215
-146.7	0.954	0.5486	0.652	0.7182
-146.4	0.9516	0.5429	0.6496	0.7147
-146.1	0.9556	0.5519	0.6479	0.718467
-145.8	0.9581	0.5503	0.6447	0.7177
-145.5	0.9491	0.5527	0.6496	0.717133
-145.2	0.9508	0.5462	0.6569	0.717967
-144.9	0.9483	0.5543	0.6585	0.720367
-144.6	0.9491	0.5543	0.6528	0.718733
-144.3	0.9491	0.5576	0.6512	0.7193
-144	0.941	0.5584	0.6569	0.718767
-143.7	0.9548	0.5519	0.6585	0.721733
-143.4	0.9532	0.5486	0.6593	0.720367
-143.1	0.9605	0.5527	0.6593	0.724167
-142.8	0.963	0.5519	0.6471	0.720667
-142.5	0.9727	0.5527	0.6553	0.7269
-142.2	0.9638	0.5641	0.6536	0.727167
-141.9	0.9695	0.5495	0.6463	0.721767
-141.6	0.9687	0.5446	0.6512	0.7215
-141.3	0.9752	0.5511	0.6447	0.723667
-141	0.976	0.5527	0.6488	0.725833
-140.7	0.9768	0.5446	0.6512	0.7242
-140.4	0.9735	0.5486	0.6528	0.724967
-140.1	0.9744	0.5438	0.6463	0.7215
-139.8	0.9678	0.5421	0.6488	0.719567
-139.5	0.967	0.5397	0.6512	0.7193
-139.2	0.9711	0.5389	0.6512	0.7204
-138.9	0.9735	0.5397	0.6512	0.721467
-138.6	0.9735	0.5372	0.6585	0.723067
-138.3	0.9703	0.5372	0.6479	0.718467
-138	0.967	0.5421	0.6504	0.719833
-137.7	0.967	0.5389	0.6512	0.719033
-137.4	0.9695	0.5413	0.6545	0.721767
-137.1	0.967	0.5421	0.6512	0.7201
-136.8	0.9703	0.547	0.6504	0.722567
-136.5	0.9727	0.5421	0.6545	0.7231
-136.2	0.9687	0.5397	0.661	0.723133
-135.9	0.9849	0.5446	0.661	0.730167
-135.6	0.9735	0.5429	0.6602	0.725533
-135.3	0.9735	0.5397	0.6659	0.726367
-135	0.9752	0.5397	0.661	0.7253
-134.7	0.9719	0.5348	0.6634	0.723367
-134.4	0.9711	0.5397	0.6675	0.7261
-134.1	0.9744	0.5364	0.6699	0.7269
-133.8	0.9768	0.5405	0.6626	0.726633
-133.5	0.9817	0.5389	0.6626	0.727733
-133.2	0.9752	0.5397	0.6479	0.720933
-132.9	0.9776	0.5405	0.6577	0.725267
-132.6	0.9776	0.5405	0.6496	0.722567
-132.3	0.9654	0.5389	0.6618	0.722033
-132	0.9605	0.5356	0.661	0.719033
-131.7	0.9556	0.5364	0.6618	0.717933
-131.4	0.9524	0.5315	0.661	0.714967
-131.1	0.9442	0.5372	0.6561	0.7125
-130.8	0.9491	0.547	0.6536	0.716567
-130.5	0.9491	0.5421	0.6585	0.716567
-130.2	0.9499	0.5421	0.6569	0.7163
-129.9	0.9491	0.5405	0.6585	0.716033
-129.6	0.9516	0.5486	0.6553	0.7185
-129.3	0.9499	0.5438	0.6593	0.717667
-129	0.9548	0.5454	0.652	0.7174
-128.7	0.9638	0.5454	0.6479	0.719033
-128.4	0.9573	0.5438	0.6439	0.715
-128.1	0.9573	0.5462	0.6447	0.716067
-127.8	0.9589	0.5511	0.6439	0.717967
-127.5	0.9621	0.547	0.6488	0.7193
-127.2	0.9589	0.5511	0.6512	0.7204
-126.9	0.9597	0.5495	0.652	0.7204
-126.6	0.9605	0.5511	0.6479	0.719833
-126.3	0.9516	0.5535	0.6577	0.720933
-126	0.9516	0.5446	0.6569	0.7177
-125.7	0.9499	0.5446	0.6569	0.717133
-125.4	0.9524	0.5438	0.6659	0.7207
-125.1	0.9459	0.5421	0.6618	0.7166
-124.8	0.9499	0.5446	0.6536	0.716033
-124.5	0.9499	0.5527	0.6545	0.719033
-124.2	0.9467	0.5486	0.6504	0.715233
-123.9	0.9491	0.5478	0.6471	0.714667
-123.6	0.941	0.5543	0.6422	0.7125
-123.3	0.9613	0.5568	0.6431	0.7204
-123	0.9621	0.5519	0.6414	0.718467
-122.7	0.9605	0.56	0.6431	0.7212
-122.4	0.9621	0.5584	0.6455	0.722
-122.1	0.9516	0.5543	0.6488	0.718233
-121.8	0.963	0.5576	0.6512	0.723933
-121.5	0.9646	0.5568	0.652	0.724467
-121.2	0.9678	0.556	0.6553	0.726367
-120.9	0.9678	0.5535	0.6553	0.725533
-120.6	0.9621	0.5519	0.6504	0.721467
-120.3	0.9662	0.5633	0.6569	0.7288
-120	0.9621	0.56	0.6593	0.727133
-119.7	0.9597	0.5568	0.6593	0.725267
-119.4	0.9605	0.5527	0.6626	0.725267
-119.1	0.9605	0.5503	0.6561	0.7223
-118.8	0.9565	0.5568	0.6512	0.7215
-118.5	0.9573	0.5625	0.6577	0.725833
-118.2	0.9597	0.5519	0.6479	0.719833
-117.9	0.9621	0.5519	0.6463	0.7201
-117.6	0.9605	0.5543	0.6422	0.719
-117.3	0.9532	0.5511	0.6422	0.7155
-117	0.9581	0.5511	0.639	0.716067
-116.7	0.9613	0.5478	0.6422	0.7171
-116.4	0.9613	0.5429	0.6414	0.7152
-116.1	0.963	0.5446	0.6422	0.7166
-115.8	0.9621	0.5511	0.6406	0.717933
-115.5	0.9589	0.556	0.6455	0.720133
-115.2	0.9556	0.5551	0.6431	0.717933
-114.9	0.9548	0.5551	0.6463	0.718733
-114.6	0.9548	0.5576	0.6512	0.7212
-114.3	0.9499	0.56	0.6479	0.719267
-114	0.9475	0.5641	0.6479	0.719833
-113.7	0.9532	0.56	0.6504	0.7212
-113.4	0.954	0.5527	0.652	0.719567
-113.1	0.9621	0.5641	0.6569	0.7277
-112.8	0.963	0.5641	0.6585	0.728533
-112.5	0.963	0.5617	0.6699	0.731533
-112.2	0.9613	0.56	0.6618	0.7277
-111.9	0.9646	0.5551	0.6626	0.727433
-111.6	0.9703	0.5543	0.6716	0.732067
-111.3	0.9703	0.5551	0.6593	0.728233
-111	0.9695	0.5576	0.6585	0.728533
-110.7	0.9695	0.5584	0.6577	0.728533
-110.4	0.9654	0.56	0.6512	0.725533
-110.1	0.9646	0.5657	0.6553	0.728533
-109.8	0.9646	0.5641	0.6593	0.729333
-109.5	0.9719	0.5608	0.6553	0.729333
-109.2	0.9646	0.5535	0.652	0.723367
-108.9	0.9654	0.5511	0.6585	0.725
-108.6	0.9752	0.5535	0.6618	0.730167
-108.3	0.9711	0.5551	0.6569	0.7277
-108	0.9654	0.5584	0.6593	0.7277
-107.7	0.9727	0.556	0.6602	0.729633
-107.4	0.9654	0.5543	0.661	0.7269
-107.1	0.9589	0.556	0.6577	0.7242
-106.8	0.9678	0.5625	0.6488	0.726367
-106.5	0.9613	0.5519	0.6528	0.722
-106.2	0.9646	0.5519	0.6512	0.722567
-105.9	0.9573	0.5527	0.6422	0.7174
-105.6	0.963	0.556	0.6398	0.7196
-105.3	0.9638	0.5568	0.6406	0.7204
-105	0.9613	0.5584	0.6431	0.720933
-104.7	0.9613	0.5625	0.6528	0.725533
-104.4	0.9638	0.56	0.6374	0.7204
-104.1	0.9654	0.56	0.6439	0.7231
-103.8	0.9597	0.5608	0.6455	0.722
-103.5	0.9548	0.5674	0.6471	0.7231
-103.2	0.9605	0.5714	0.6512	0.7277
-102.9	0.9565	0.5714	0.6496	0.725833
-102.6	0.9573	0.5657	0.6463	0.7231
-102.3	0.9605	0.5625	0.6439	0.7223
-102	0.9613	0.5665	0.6422	0.723333
-101.7	0.963	0.5608	0.6431	0.7223
-101.4	0.9662	0.5608	0.6431	0.723367
-101.1	0.9662	0.5657	0.6439	0.725267
-100.8	0.9703	0.5665	0.6471	0.727967
-100.5	0.9662	0.5495	0.6479	0.7212
-100.2	0.9711	0.5551	0.6488	0.725
-99.9	0.967	0.56	0.6512	0.726067
-99.6	0.967	0.56	0.6528	0.7266
-99.3	0.9687	0.5543	0.6512	0.724733
-99	0.9776	0.5592	0.6577	0.7315
-98.7	0.9703	0.5568	0.6642	0.730433
-98.4	0.9719	0.5592	0.6642	0.731767
-98.1	0.9752	0.5592	0.6585	0.730967
-97.8	0.9695	0.5551	0.6602	0.728267
-97.5	0.9687	0.5551	0.6626	0.7288
-97.2	0.9662	0.5584	0.6569	0.727167
-96.9	0.9646	0.5633	0.6577	0.728533
-96.6	0.963	0.56	0.6561	0.726367
-96.3	0.9613	0.5543	0.6561	0.7239
-96	0.9605	0.5454	0.6553	0.7204
-95.7	0.9646	0.5429	0.6496	0.719033
-95.4	0.9719	0.5438	0.6602	0.7253
-95.1	0.9687	0.5405	0.661	0.7234
-94.8	0.9687	0.5429	0.6642	0.725267
-94.5	0.9768	0.5446	0.665	0.7288
-94.2	0.9752	0.5543	0.6626	0.7307
-93.9	0.9678	0.5389	0.6626	0.7231
-93.6	0.9678	0.5429	0.6642	0.724967
-93.3	0.9646	0.5478	0.6675	0.726633
-93	0.9703	0.5592	0.6585	0.729333
-92.7	0.963	0.5503	0.6553	0.722867
-92.4	0.9703	0.5503	0.6479	0.722833
-92.1	0.9695	0.5543	0.652	0.725267
-91.8	0.9801	0.5495	0.6545	0.728033
-91.5	0.9817	0.5495	0.6528	0.728
-91.2	0.9711	0.5462	0.6463	0.7212
-90.9	0.9711	0.5356	0.6561	0.720933
-90.6	0.9711	0.5421	0.6528	0.722
-90.3	0.976	0.5519	0.652	0.726633
-90	0.9776	0.5519	0.6553	0.728267
-89.7	0.9768	0.5486	0.6553	0.7269
-89.4	0.9744	0.5454	0.6504	0.7234
-89.1	0.976	0.5429	0.6479	0.722267
-88.8	0.9752	0.547	0.6479	0.723367
-88.5	0.976	0.5511	0.6512	0.7261
-88.2	0.9727	0.5478	0.6528	0.724433
-87.9	0.9711	0.5551	0.6528	0.726333
-87.6	0.9678	0.5543	0.6577	0.7266
-87.3	0.963	0.5551	0.6479	0.722
-87	0.9646	0.5519	0.6496	0.722033
-86.7	0.9687	0.5503	0.6439	0.720967
-86.4	0.9605	0.547	0.6488	0.718767
-86.1	0.9646	0.5495	0.6455	0.719867
-85.8	0.9662	0.5454	0.6455	0.719033
-85.5	0.9711	0.5421	0.6439	0.719033
-85.2	0.9687	0.5527	0.6471	0.722833
-84.9	0.9687	0.5576	0.6496	0.7253
-84.6	0.9695	0.5617	0.6471	0.7261
-84.3	0.9711	0.5625	0.6471	0.7269
-84	0.9752	0.5641	0.6455	0.728267
-83.7	0.9744	0.5657	0.6455	0.728533
-83.4	0.976	0.5649	0.6414	0.727433
-83.1	0.9744	0.5617	0.6447	0.726933
-82.8	0.9719	0.5608	0.6431	0.725267
-82.5	0.9687	0.5551	0.6463	0.723367
-82.2	0.9654	0.5486	0.6496	0.7212
-81.9	0.9719	0.5535	0.6504	0.725267
-81.6	0.9678	0.5519	0.6545	0.724733
-81.3	0.9687	0.5495	0.6528	0.723667
-81	0.9703	0.5438	0.6528	0.7223
-80.7	0.9784	0.5438	0.6545	0.725567
-80.4	0.9678	0.5429	0.6512	0.720633
-80.1	0.967	0.5486	0.6528	0.7228
-79.8	0.9638	0.5462	0.6561	0.722033
-79.5	0.9654	0.5381	0.6593	0.720933
-79.2	0.9727	0.5381	0.6553	0.722033
-78.9	0.9678	0.5372	0.6536	0.719533
-78.6	0.9711	0.5315	0.6561	0.719567
-78.3	0.9784	0.5397	0.6512	0.7231
-78	0.9727	0.5307	0.6536	0.719
-77.7	0.9703	0.5348	0.6569	0.720667
-77.4	0.9687	0.5381	0.6504	0.719067
-77.1	0.9703	0.5381	0.6504	0.7196
-76.8	0.9703	0.5372	0.652	0.719833
-76.5	0.9727	0.5397	0.6512	0.7212
-76.2	0.9719	0.5332	0.6414	0.7155
-75.9	0.9711	0.5372	0.6414	0.716567
-75.6	0.9662	0.5348	0.6406	0.713867
-75.3	0.9752	0.5356	0.6463	0.719033
-75	0.9719	0.5324	0.6431	0.7158
-74.7	0.9719	0.5364	0.6357	0.714667
-74.4	0.9703	0.5364	0.6455	0.7174
-74.1	0.9678	0.5332	0.6365	0.7125
-73.8	0.9695	0.5413	0.6349	0.715233
-73.5	0.9695	0.5405	0.6406	0.716867
-73.2	0.9695	0.5389	0.6496	0.719333
-72.9	0.9687	0.5405	0.6471	0.718767
-72.6	0.9654	0.5478	0.6406	0.717933
-72.3	0.963	0.5478	0.6422	0.717667
-72	0.9621	0.5527	0.6414	0.718733
-71.7	0.954	0.5568	0.6374	0.716067
-71.4	0.9638	0.556	0.6422	0.720667
-71.1	0.9662	0.5576	0.6447	0.722833
-70.8	0.9646	0.5584	0.6382	0.7204
-70.5	0.9621	0.5592	0.6431	0.721467
-70.2	0.9605	0.5657	0.6414	0.722533
-69.9	0.9662	0.5649	0.6414	0.724167
-69.6	0.9662	0.5617	0.6431	0.723667
-69.3	0.9678	0.5608	0.6374	0.722
-69	0.9638	0.5608	0.6292	0.717933
-68.7	0.9581	0.5568	0.6333	0.716067
-68.4	0.9638	0.5535	0.6357	0.717667
-68.1	0.9597	0.5592	0.6406	0.719833
-67.8	0.9621	0.5568	0.639	0.7193
-67.5	0.9621	0.556	0.6406	0.719567
-67.2	0.9638	0.5543	0.6439	0.720667
-66.9	0.967	0.5503	0.6455	0.720933
-66.6	0.9654	0.5503	0.6439	0.719867
-66.3	0.9613	0.5535	0.6455	0.7201
-66	0.963	0.5486	0.6447	0.718767
-65.7	0.9621	0.5486	0.6471	0.719267
-65.4	0.9646	0.5462	0.6504	0.7204
-65.1	0.9613	0.5364	0.6512	0.7163
-64.8	0.9695	0.5381	0.6479	0.7185
-64.5	0.9809	0.5364	0.6488	0.722033
-64.2	0.9744	0.534	0.6431	0.717167
-63.9	0.9792	0.5332	0.6317	0.7147
-63.6	0.9646	0.5364	0.6414	0.714133
-63.3	0.9678	0.5291	0.6406	0.7125
-63	0.9719	0.5364	0.6333	0.713867
-62.7	0.9711	0.5372	0.6382	0.7155
-62.4	0.9744	0.5446	0.6528	0.723933
-62.1	0.9752	0.5332	0.6561	0.7215
-61.8	0.9727	0.5397	0.6569	0.7231
-61.5	0.9752	0.5429	0.6561	0.724733
-61.2	0.9662	0.5389	0.6569	0.720667
-60.9	0.9646	0.547	0.6488	0.720133
-60.6	0.967	0.5511	0.6553	0.724467
-60.3	0.9621	0.5527	0.6512	0.722
-60	0.9646	0.547	0.6398	0.717133
-59.7	0.9695	0.5486	0.6488	0.7223
-59.4	0.967	0.5438	0.6496	0.720133
-59.1	0.9744	0.5486	0.6553	0.7261
-58.8	0.9768	0.5478	0.6618	0.7288
-58.5	0.9719	0.5454	0.6504	0.722567
-58.2	0.9687	0.5429	0.6602	0.723933
-57.9	0.9695	0.5486	0.6585	0.725533
-57.6	0.9727	0.5511	0.6561	0.726633
-57.3	0.9703	0.5446	0.6545	0.723133
-57	0.9727	0.5576	0.6593	0.729867
-56.7	0.9727	0.5568	0.652	0.727167
-56.4	0.9703	0.5454	0.6561	0.723933
-56.1	0.9727	0.5568	0.6528	0.727433
-55.8	0.9735	0.5576	0.6479	0.726333
-55.5	0.9801	0.5535	0.661	0.731533
-55.2	0.9695	0.5486	0.6455	0.7212
-54.9	0.9654	0.547	0.6463	0.719567
-54.6	0.9573	0.5372	0.6585	0.717667
-54.3	0.963	0.5413	0.6536	0.7193
-54	0.9638	0.5446	0.6512	0.719867
-53.7	0.9662	0.5478	0.6553	0.7231
-53.4	0.9654	0.547	0.652	0.721467
-53.1	0.9654	0.5446	0.6512	0.7204
-52.8	0.9613	0.5478	0.6528	0.720633
-52.5	0.9662	0.5519	0.652	0.723367
-52.2	0.9654	0.5503	0.6553	0.723667
-51.9	0.967	0.5446	0.6545	0.722033
-51.6	0.9687	0.5495	0.6577	0.7253
-51.3	0.9703	0.5503	0.6545	0.725033
-51	0.9687	0.5551	0.6512	0.725
-50.7	0.9809	0.5576	0.652	0.730167
-50.4	0.9752	0.5649	0.6504	0.730167
-50.1	0.9744	0.5584	0.6512	0.728
-49.8	0.9735	0.5551	0.6504	0.726333
-49.5	0.9768	0.5511	0.6585	0.7288
-49.2	0.9784	0.556	0.6569	0.730433
-48.9	0.9866	0.556	0.6593	0.733967
-48.6	0.9963	0.5503	0.6561	0.734233
-48.3	0.9996	0.5511	0.6561	0.7356
-48	0.989	0.5551	0.6593	0.734467
-47.7	0.9849	0.5543	0.6536	0.730933
-47.4	0.9866	0.556	0.6585	0.7337
-47.1	0.9939	0.56	0.6553	0.7364
-46.8	0.9915	0.5551	0.652	0.732867
-46.5	0.9792	0.5551	0.652	0.728767
-46.2	0.9784	0.5535	0.6528	0.728233
-45.9	0.9752	0.5527	0.6561	0.728
-45.6	0.9752	0.5519	0.661	0.729367
-45.3	0.9768	0.547	0.6561	0.726633
-45	0.9735	0.5478	0.6512	0.724167
-44.7	0.9727	0.5511	0.6545	0.7261
-44.4	0.9776	0.5511	0.6585	0.729067
-44.1	0.9825	0.5568	0.6585	0.7326
-43.8	0.9866	0.556	0.6618	0.7348
-43.5	0.9874	0.5592	0.6618	0.736133
-43.2	0.9833	0.5608	0.661	0.735033
-42.9	0.9833	0.5576	0.6545	0.7318
-42.6	0.9801	0.5478	0.6569	0.728267
-42.3	0.9841	0.5576	0.6569	0.732867
-42	0.9898	0.5584	0.6545	0.734233
-41.7	0.9849	0.5446	0.6504	0.726633
-41.4	0.9833	0.5739	0.661	0.7394
-41.1	0.9801	0.569	0.661	0.7367
-40.8	0.9792	0.5665	0.6561	0.733933
-40.5	0.9833	0.5527	0.6577	0.731233
-40.2	0.9849	0.5665	0.6577	0.736367
-39.9	0.9841	0.5674	0.6553	0.7356
-39.6	0.9866	0.5625	0.6528	0.733967
-39.3	0.9817	0.5665	0.6545	0.734233
-39	0.9784	0.5584	0.652	0.7296
-38.7	0.9801	0.5535	0.652	0.728533
-38.4	0.9849	0.5519	0.6488	0.728533
-38.1	0.9801	0.5478	0.6528	0.7269
-37.8	0.9784	0.5438	0.6545	0.725567
-37.5	0.9744	0.5413	0.6561	0.723933
-37.2	0.967	0.5511	0.6536	0.7239
-36.9	0.9621	0.5576	0.6455	0.721733
-36.6	0.9605	0.5568	0.6463	0.7212
-36.3	0.9581	0.5633	0.6471	0.722833
-36	0.9581	0.5543	0.6414	0.717933
-35.7	0.954	0.5535	0.6479	0.718467
-35.4	0.9581	0.5486	0.6479	0.7182
-35.1	0.9597	0.5462	0.6439	0.7166
-34.8	0.9589	0.5421	0.6406	0.713867
-34.5	0.9589	0.5389	0.6398	0.712533
-34.2	0.9597	0.5405	0.6422	0.714133
-33.9	0.9589	0.5446	0.639	0.714167
-33.6	0.9565	0.5438	0.6439	0.714733
-33.3	0.9467	0.5454	0.6463	0.7128
-33	0.9516	0.5462	0.6504	0.716067
-32.7	0.9508	0.5462	0.6585	0.7185
-32.4	0.9516	0.5462	0.661	0.7196
-32.1	0.9483	0.5486	0.6569	0.717933
-31.8	0.9426	0.5438	0.6593	0.715233
-31.5	0.9451	0.547	0.6585	0.716867
-31.2	0.9442	0.5503	0.6585	0.717667
-30.9	0.9475	0.5551	0.6585	0.720367
-30.6	0.954	0.5519	0.6593	0.721733
-30.3	0.9589	0.5568	0.661	0.725567
-30	0.9556	0.5503	0.6561	0.720667
-29.7	0.954	0.5511	0.6512	0.718767
-29.4	0.9621	0.5543	0.652	0.7228
-29.1	0.9662	0.56	0.6496	0.725267
-28.8	0.9621	0.5535	0.6471	0.7209
-28.5	0.9687	0.5535	0.6504	0.7242
-28.2	0.9695	0.547	0.652	0.722833
-27.9	0.9662	0.5543	0.6496	0.723367
-27.6	0.9654	0.5527	0.639	0.719033
-27.3	0.9727	0.5568	0.6463	0.725267
-27	0.9695	0.556	0.6471	0.7242
-26.7	0.963	0.5495	0.6471	0.719867
-26.4	0.9638	0.5551	0.6496	0.722833
-26.1	0.9646	0.56	0.652	0.725533
-25.8	0.9646	0.5625	0.6488	0.7253
-25.5	0.9703	0.5535	0.6504	0.724733
-25.2	0.9744	0.5527	0.6496	0.725567
-24.9	0.9727	0.5551	0.6504	0.726067
-24.6	0.9792	0.5584	0.6536	0.7304
-24.3	0.9874	0.5519	0.6561	0.7318
-24	0.9858	0.5519	0.6553	0.731
-23.7	0.9833	0.5527	0.6496	0.728533
-23.4	0.9841	0.5584	0.6512	0.731233
-23.1	0.9817	0.5625	0.6512	0.7318
-22.8	0.9744	0.5608	0.6577	0.730967
-22.5	0.9744	0.5592	0.665	0.732867
-22.2	0.9744	0.5592	0.6618	0.7318
-21.9	0.9687	0.5592	0.661	0.729633
-21.6	0.9711	0.5576	0.6618	0.730167
-21.3	0.9678	0.5551	0.6634	0.728767
-21	0.9687	0.556	0.661	0.728567
-20.7	0.9646	0.5495	0.6602	0.724767
-20.4	0.9581	0.5551	0.661	0.724733
-20.1	0.963	0.5364	0.6667	0.722033
-19.8	0.9613	0.5446	0.652	0.7193
-19.5	0.9613	0.5429	0.6528	0.719
-19.2	0.9695	0.5438	0.6479	0.7204
-18.9	0.9703	0.5454	0.6406	0.718767
-18.6	0.9711	0.5438	0.6553	0.7234
-18.3	0.9646	0.5438	0.6496	0.719333
-18	0.9703	0.5454	0.6512	0.7223
-17.7	0.9662	0.5446	0.6569	0.722567
-17.4	0.9646	0.5429	0.6512	0.719567
-17.1	0.9597	0.5429	0.652	0.7182
-16.8	0.9548	0.5413	0.6528	0.7163
-16.5	0.9581	0.5446	0.6561	0.7196
-16.2	0.9621	0.5503	0.6553	0.722567
-15.9	0.9499	0.5519	0.652	0.717933
-15.6	0.9565	0.5527	0.6545	0.721233
-15.3	0.9654	0.5413	0.6512	0.7193
-15	0.9646	0.5495	0.6463	0.720133
-14.7	0.9621	0.5381	0.6569	0.719033
-14.4	0.9605	0.5486	0.6577	0.722267
-14.1	0.9638	0.5527	0.6569	0.724467
-13.8	0.9581	0.5478	0.6545	0.720133
-13.5	0.963	0.5527	0.652	0.722567
-13.2	0.9589	0.5584	0.6447	0.720667
-12.9	0.9589	0.556	0.6569	0.723933
-12.6	0.9646	0.5551	0.6488	0.722833
-12.3	0.9695	0.5625	0.6545	0.728833
-12	0.9646	0.5608	0.652	0.7258
-11.7	0.954	0.5576	0.6496	0.7204
-11.4	0.9565	0.5527	0.6504	0.719867
-11.1	0.954	0.5568	0.6528	0.7212
-10.8	0.9508	0.5576	0.6496	0.719333
-10.5	0.954	0.5576	0.6479	0.719833
-10.2	0.9565	0.5633	0.6545	0.724767
-9.9	0.9589	0.5633	0.6528	0.725
-9.6	0.9597	0.5641	0.6471	0.723633
-9.3	0.9597	0.5641	0.6439	0.722567
-9	0.9548	0.56	0.6463	0.720367
-8.7	0.954	0.5462	0.6447	0.714967
-8.4	0.9565	0.5503	0.6455	0.717433
-8.1	0.9524	0.5551	0.6455	0.717667
-7.8	0.9491	0.5503	0.6439	0.714433
-7.5	0.9565	0.5535	0.6455	0.7185
-7.2	0.9589	0.5584	0.6463	0.7212
-6.9	0.9605	0.556	0.6488	0.721767
-6.6	0.9662	0.5551	0.6463	0.722533
-6.3	0.9727	0.5551	0.652	0.7266
-6	0.9735	0.5592	0.6496	0.727433
-5.7	0.9744	0.556	0.6455	0.7253
-5.4	0.9711	0.5608	0.6374	0.7231
-5.1	0.9719	0.5576	0.6479	0.7258
-4.8	0.9768	0.5584	0.6496	0.728267
-4.5	0.9662	0.5535	0.652	0.7239
-4.2	0.9654	0.5551	0.6488	0.7231
-3.9	0.963	0.5608	0.6642	0.729333
-3.6	0.9662	0.5641	0.6659	0.732067
-3.3	0.9695	0.5657	0.6602	0.7318
-3	0.967	0.5625	0.665	0.7315
-2.7	0.9662	0.5576	0.6528	0.725533
-2.4	0.9695	0.5568	0.6528	0.726367
-2.1	0.9678	0.5543	0.6504	0.724167
-1.8	0.967	0.5478	0.6536	0.7228
-1.5	0.9678	0.5486	0.6512	0.722533
-1.2	0.9662	0.5535	0.6536	0.724433
-0.9	0.9703	0.556	0.6561	0.727467
-0.6	0.9654	0.5527	0.6626	0.7269
-0.3	0.9646	0.5617	0.6618	0.729367
0	0.9678	0.5625	0.6553	0.728533
0.3	0.9882	0.5649	0.6716	0.741567
0.6	1.0134	0.5893	0.7	0.767567
0.9	1.0411	0.5983	0.731	0.790133
1.2	1.0525	0.6227	0.7497	0.8083
1.5	1.0867	0.6374	0.7684	0.830833
1.8	1.0908	0.6333	0.7855	0.836533
2.1	1.1062	0.6642	0.7871	0.8525
2.4	1.1079	0.6691	0.8042	0.8604
2.7	1.1087	0.6756	0.8083	0.8642
3	1.1136	0.6748	0.8099	0.8661
3.3	1.1127	0.6764	0.8059	0.865
3.6	1.1225	0.6838	0.8173	0.874533
3.9	1.1176	0.6919	0.8164	0.8753
4.2	1.116	0.6943	0.8156	0.8753
4.5	1.1184	0.6935	0.8156	0.875833
4.8	1.1168	0.696	0.814	0.8756
5.1	1.1144	0.6943	0.8116	0.873433
5.4	1.1201	0.6903	0.8083	0.8729
5.7	1.1168	0.7025	0.8107	0.876667
6	1.1201	0.7017	0.8173	0.8797
6.3	1.1225	0.7	0.8189	0.880467
6.6	1.1201	0.7025	0.8205	0.881033
6.9	1.1209	0.709	0.8164	0.8821
7.2	1.1152	0.7041	0.8107	0.876667
7.5	1.107	0.6992	0.8107	0.8723
7.8	1.1087	0.6984	0.8059	0.871
8.1	1.103	0.6984	0.805	0.8688
8.4	1.1201	0.6984	0.8026	0.8737
8.7	1.107	0.6927	0.7961	0.865267
9	1.107	0.6886	0.7912	0.862267
9.3	1.1079	0.6911	0.7961	0.865033
9.6	1.116	0.6895	0.7985	0.868
9.9	1.1127	0.6952	0.7993	0.869067
10.2	1.1103	0.6943	0.7969	0.867167
10.5	1.1087	0.6968	0.7953	0.866933
10.8	1.1079	0.6927	0.7945	0.865033
11.1	1.1022	0.6862	0.7904	0.8596
11.4	1.1103	0.6854	0.7937	0.863133
11.7	1.1144	0.6862	0.7961	0.865567
12	1.1119	0.6846	0.7871	0.8612
12.3	1.1144	0.6838	0.792	0.8634
12.6	1.1095	0.6854	0.7896	0.8615
12.9	1.107	0.6789	0.7896	0.8585
13.2	1.1079	0.6732	0.7912	0.857433
13.5	1.1062	0.6732	0.792	0.857133
13.8	1.1127	0.6789	0.788	0.859867
14.1	1.1127	0.6756	0.7871	0.858467
14.4	1.107	0.6772	0.7888	0.857667
14.7	1.1038	0.6748	0.7855	0.8547
15	1.1038	0.6724	0.7871	0.854433
15.3	1.1054	0.6748	0.779	0.853067
15.6	1.1087	0.6724	0.7863	0.8558
15.9	1.1038	0.6813	0.7855	0.856867
16.2	1.0965	0.6748	0.7896	0.853633
16.5	1.0956	0.6675	0.7831	0.848733
16.8	1.0973	0.665	0.7871	0.8498
17.1	1.0981	0.6634	0.7766	0.846033
17.4	1.1054	0.6675	0.7823	0.851733
17.7	1.1046	0.661	0.7823	0.8493
18	1.1054	0.6659	0.7871	0.8528
18.3	1.1022	0.6626	0.7831	0.8493
18.6	1.1013	0.6602	0.7871	0.849533
18.9	1.103	0.6618	0.792	0.852267
19.2	1.1046	0.6642	0.792	0.8536
19.5	1.1038	0.665	0.7928	0.853867
19.8	1.0997	0.6626	0.7896	0.850633
20.1	1.1062	0.6691	0.7904	0.855233
20.4	1.1013	0.6691	0.792	0.854133
20.7	1.1022	0.6732	0.7904	0.855267
21	1.1022	0.6732	0.788	0.854467
21.3	1.1046	0.6756	0.788	0.856067
21.6	1.103	0.6659	0.779	0.8493
21.9	1.0981	0.6675	0.7798	0.848467
22.2	1.0965	0.6553	0.7814	0.8444
22.5	1.0997	0.665	0.7863	0.850333
22.8	1.1013	0.6724	0.7847	0.8528
23.1	1.0859	0.6716	0.7782	0.845233
23.4	1.0834	0.6683	0.7814	0.844367
23.7	1.0802	0.6716	0.7798	0.843867
24	1.0826	0.6699	0.7774	0.8433
24.3	1.0842	0.6691	0.7823	0.8452
24.6	1.0867	0.6642	0.779	0.8433
24.9	1.0899	0.665	0.7814	0.845433
25.2	1.0899	0.6667	0.7871	0.8479
25.5	1.0842	0.6683	0.788	0.846833
25.8	1.0891	0.674	0.7888	0.850633
26.1	1.0834	0.6683	0.7904	0.847367
26.4	1.0818	0.6683	0.7896	0.846567
26.7	1.0786	0.6675	0.7839	0.843333
27	1.0802	0.6716	0.788	0.8466
27.3	1.0875	0.6748	0.7831	0.848467
27.6	1.0834	0.6724	0.7871	0.847633
27.9	1.0867	0.665	0.7847	0.845467
28.2	1.0842	0.6585	0.7814	0.841367
28.5	1.0867	0.6569	0.7928	0.845467
28.8	1.0851	0.6504	0.792	0.8425
29.1	1.0875	0.6634	0.7928	0.8479
29.4	1.0891	0.6602	0.7871	0.845467
29.7	1.0924	0.6716	0.7847	0.849567
30	1.0932	0.6748	0.7774	0.848467
30.3	1.103	0.6716	0.7798	0.851467
30.6	1.0981	0.6675	0.7806	0.848733
30.9	1.1005	0.674	0.7774	0.850633
31.2	1.0973	0.674	0.7823	0.8512
31.5	1.1005	0.6772	0.7774	0.8517
31.8	1.0973	0.6756	0.7766	0.849833
32.1	1.0997	0.6764	0.7823	0.8528
32.4	1.0956	0.6821	0.7749	0.850867
32.7	1.094	0.6756	0.7733	0.847633
33	1.094	0.6732	0.7684	0.8452
33.3	1.0981	0.6772	0.7676	0.847633
33.6	1.0932	0.6797	0.77	0.847633
33.9	1.0916	0.6716	0.7741	0.845767
34.2	1.0924	0.6732	0.7709	0.8455
34.5	1.0981	0.6667	0.7749	0.846567
34.8	1.0973	0.6667	0.7717	0.845233
35.1	1.0956	0.6593	0.766	0.8403
35.4	1.0924	0.6707	0.7717	0.844933
35.7	1.094	0.6545	0.7676	0.8387
36	1.0842	0.6577	0.7749	0.838933
36.3	1.0802	0.6618	0.7733	0.838433
36.6	1.0842	0.6724	0.7774	0.844667
36.9	1.0875	0.6626	0.7684	0.8395
37.2	1.0859	0.6642	0.7774	0.8425
37.5	1.0891	0.6561	0.7717	0.838967
37.8	1.0883	0.6585	0.7684	0.8384
38.1	1.0859	0.6618	0.7709	0.839533
38.4	1.0899	0.6724	0.7749	0.845733
38.7	1.0908	0.6732	0.7749	0.8463
39	1.0932	0.6716	0.7847	0.849833
39.3	1.0948	0.665	0.7863	0.8487
39.6	1.0997	0.6683	0.7782	0.848733
39.9	1.0981	0.665	0.7766	0.846567
40.2	1.0989	0.6618	0.766	0.842233
40.5	1.0899	0.6667	0.7709	0.8425
40.8	1.0891	0.6691	0.7741	0.8441
41.1	1.0875	0.6659	0.7766	0.843333
41.4	1.0851	0.6732	0.7749	0.8444
41.7	1.0875	0.6699	0.7733	0.843567
42	1.0842	0.6667	0.7717	0.840867
42.3	1.0834	0.6707	0.7757	0.843267
42.6	1.0786	0.6667	0.7733	0.839533
42.9	1.0859	0.6659	0.7733	0.8417
43.2	1.0834	0.6699	0.7725	0.841933
43.5	1.0818	0.6659	0.7709	0.839533
43.8	1.0802	0.665	0.7652	0.8368
44.1	1.0826	0.6667	0.7627	0.837333
44.4	1.0818	0.6683	0.7619	0.837333
44.7	1.0794	0.6732	0.7546	0.835733
45	1.0712	0.6724	0.7578	0.8338
45.3	1.0777	0.6716	0.757	0.835433
45.6	1.0745	0.6699	0.7562	0.833533
45.9	1.0696	0.6634	0.7603	0.8311
46.2	1.0655	0.661	0.7611	0.8292
46.5	1.0639	0.6634	0.7619	0.829733
46.8	1.0688	0.6642	0.7586	0.830533
47.1	1.0688	0.6585	0.7619	0.829733
47.4	1.0672	0.6585	0.7603	0.828667
47.7	1.0696	0.6593	0.7595	0.829467
48	1.068	0.6602	0.7627	0.8303
48.3	1.072	0.6634	0.7595	0.831633
48.6	1.0786	0.661	0.7635	0.834367
48.9	1.0729	0.6618	0.7627	0.832467
49.2	1.0712	0.665	0.7611	0.832433
49.5	1.0672	0.665	0.7619	0.831367
49.8	1.072	0.6659	0.7643	0.834067
50.1	1.072	0.6626	0.7676	0.834067
50.4	1.0696	0.6634	0.7635	0.832167
50.7	1.0729	0.6642	0.7627	0.833267
51	1.072	0.6642	0.7668	0.834333
51.3	1.0696	0.6667	0.7643	0.833533
51.6	1.0647	0.6732	0.7676	0.835167
51.9	1.0712	0.6667	0.7782	0.8387
52.2	1.0688	0.6618	0.7684	0.833
52.5	1.0712	0.6602	0.7725	0.834633
52.8	1.0704	0.6528	0.7692	0.8308
53.1	1.0688	0.6528	0.7684	0.83
53.4	1.0712	0.652	0.7676	0.830267
53.7	1.0729	0.6553	0.7578	0.828667
54	1.0761	0.6561	0.7521	0.8281
54.3	1.0712	0.6561	0.766	0.8311
54.6	1.0712	0.6553	0.7692	0.8319
54.9	1.0712	0.6536	0.7717	0.832167
55.2	1.068	0.6569	0.7692	0.831367
55.5	1.0663	0.6634	0.7749	0.834867
55.8	1.068	0.661	0.7766	0.8352
56.1	1.0631	0.6618	0.7749	0.833267
56.4	1.068	0.6642	0.7782	0.8368
56.7	1.0712	0.6691	0.7798	0.840033
57	1.0737	0.6642	0.7798	0.839233
57.3	1.0712	0.6642	0.779	0.838133
57.6	1.0647	0.6585	0.7741	0.832433
57.9	1.0631	0.6634	0.7749	0.8338
58.2	1.0696	0.6634	0.779	0.837333
58.5	1.081	0.6626	0.7749	0.8395
58.8	1.0818	0.6618	0.7757	0.839767
59.1	1.0794	0.6553	0.7823	0.839
59.4	1.072	0.652	0.77	0.831333
59.7	1.0704	0.6593	0.7725	0.834067
60	1.0737	0.6618	0.7725	0.836
60.3	1.0696	0.6667	0.7774	0.8379
60.6	1.0615	0.6626	0.779	0.834367
60.9	1.0639	0.6618	0.7814	0.8357
61.2	1.0672	0.6618	0.779	0.836
61.5	1.0672	0.6634	0.7798	0.8368
61.8	1.0615	0.665	0.7774	0.834633
62.1	1.0623	0.6634	0.77	0.8319
62.4	1.0623	0.6626	0.7676	0.830833
62.7	1.0647	0.6667	0.7692	0.833533
63	1.0631	0.6667	0.7717	0.833833
63.3	1.0558	0.6716	0.7725	0.8333
63.6	1.059	0.6675	0.77	0.832167
63.9	1.0639	0.6724	0.766	0.8341
64.2	1.068	0.6683	0.7676	0.834633
64.5	1.0623	0.6716	0.766	0.8333
64.8	1.0549	0.661	0.7676	0.827833
65.1	1.0541	0.6699	0.7586	0.827533
65.4	1.059	0.6707	0.7619	0.830533
65.7	1.0484	0.6667	0.7619	0.825667
66	1.0615	0.665	0.7578	0.8281
66.3	1.0541	0.6675	0.7473	0.822967
66.6	1.0598	0.6707	0.7619	0.8308
66.9	1.0615	0.6732	0.7562	0.8303
67.2	1.0549	0.6683	0.7538	0.825667
67.5	1.0631	0.6707	0.7578	0.830533
67.8	1.0655	0.6732	0.7603	0.833
68.1	1.059	0.6789	0.7546	0.830833
68.4	1.0615	0.6772	0.7562	0.831633
68.7	1.0663	0.6707	0.7595	0.832167
69	1.0737	0.6667	0.7668	0.835733
69.3	1.0745	0.6659	0.766	0.835467
69.6	1.068	0.6732	0.7684	0.836533
69.9	1.068	0.6772	0.7709	0.8387
70.2	1.0663	0.6748	0.7676	0.836233
70.5	1.0655	0.6813	0.7627	0.8365
70.8	1.0631	0.6789	0.7595	0.833833
71.1	1.0672	0.6707	0.7652	0.834367
71.4	1.0663	0.6675	0.7643	0.8327
71.7	1.0647	0.6699	0.7676	0.834067
72	1.0598	0.6699	0.7741	0.8346
72.3	1.0615	0.6772	0.7692	0.835967
72.6	1.0631	0.6748	0.7741	0.837333
72.9	1.0688	0.6789	0.7749	0.840867
73.2	1.072	0.6716	0.7814	0.841667
73.5	1.0696	0.674	0.7774	0.840333
73.8	1.068	0.6748	0.7798	0.840867
74.1	1.0647	0.6683	0.7757	0.836233
74.4	1.0672	0.6756	0.7823	0.8417
74.7	1.0631	0.6675	0.7814	0.837333
75	1.0574	0.6683	0.7668	0.830833
75.3	1.0501	0.6602	0.7733	0.827867
75.6	1.0558	0.6683	0.7684	0.830833
75.9	1.0549	0.6675	0.7676	0.83
76.2	1.0541	0.6691	0.7725	0.8319
76.5	1.0533	0.6683	0.7725	0.831367
76.8	1.0549	0.6659	0.7684	0.829733
77.1	1.0501	0.6642	0.7709	0.8284
77.4	1.0558	0.6642	0.7717	0.830567
77.7	1.0606	0.665	0.7725	0.8327
78	1.0549	0.6675	0.7652	0.8292
78.3	1.0476	0.674	0.7627	0.8281
78.6	1.0525	0.6854	0.7668	0.8349
78.9	1.0517	0.6707	0.7668	0.829733
79.2	1.0533	0.6724	0.7757	0.8338
79.5	1.0558	0.6781	0.7733	0.835733
79.8	1.0606	0.6724	0.7709	0.834633
80.1	1.0574	0.6659	0.7643	0.8292
80.4	1.059	0.6675	0.7709	0.832467
80.7	1.0631	0.6634	0.7725	0.833
81	1.0704	0.6675	0.7676	0.835167
81.3	1.0655	0.665	0.7684	0.832967
81.6	1.0647	0.6634	0.7619	0.83
81.9	1.0558	0.6675	0.753	0.825433
82.2	1.059	0.6716	0.7554	0.828667
82.5	1.0647	0.6642	0.7546	0.827833
82.8	1.0729	0.6707	0.7521	0.8319
83.1	1.0631	0.6691	0.7489	0.827033
83.4	1.0672	0.6716	0.753	0.8306
83.7	1.0688	0.6683	0.7578	0.831633
84	1.072	0.6707	0.7554	0.8327
84.3	1.0712	0.6667	0.753	0.8303
84.6	1.0769	0.6707	0.7513	0.832967
84.9	1.0769	0.6659	0.7538	0.8322
85.2	1.072	0.6634	0.7546	0.83
85.5	1.0704	0.6602	0.753	0.827867
85.8	1.0663	0.6683	0.7538	0.829467
86.1	1.0582	0.6699	0.757	0.828367
86.4	1.0663	0.6618	0.7513	0.826467
86.7	1.0574	0.6642	0.7562	0.825933
87	1.0582	0.6618	0.757	0.825667
87.3	1.0566	0.6618	0.7627	0.827033
87.6	1.0582	0.6707	0.7643	0.831067
87.9	1.0639	0.674	0.7595	0.832467
88.2	1.0655	0.6716	0.7635	0.833533
88.5	1.0704	0.6683	0.7586	0.832433
88.8	1.0712	0.6675	0.7603	0.833
89.1	1.0745	0.6683	0.7643	0.8357
89.4	1.0737	0.6667	0.7643	0.8349
89.7	1.0745	0.6707	0.7546	0.833267
90	1.0786	0.6732	0.7578	0.836533
90.3	1.0663	0.6789	0.7586	0.8346
90.6	1.0663	0.6764	0.7619	0.834867
90.9	1.0647	0.6732	0.7676	0.835167
91.2	1.0663	0.665	0.766	0.832433
91.5	1.0623	0.6659	0.7603	0.8295
91.8	1.0663	0.6593	0.7627	0.829433
92.1	1.0631	0.6593	0.7643	0.8289
92.4	1.0623	0.6659	0.7668	0.831667
92.7	1.0615	0.6634	0.7643	0.829733
93	1.0623	0.6699	0.766	0.832733
93.3	1.0647	0.6748	0.7619	0.8338
93.6	1.0631	0.6716	0.7684	0.834367
93.9	1.0623	0.6667	0.7603	0.829767
94.2	1.0606	0.6593	0.7635	0.8278
94.5	1.0574	0.6675	0.7709	0.831933
94.8	1.0566	0.6593	0.7676	0.827833
95.1	1.0598	0.6626	0.7619	0.8281
95.4	1.0615	0.6602	0.7603	0.827333
95.7	1.0623	0.6634	0.7627	0.829467
96	1.0623	0.6667	0.7554	0.828133
96.3	1.0598	0.6577	0.7635	0.827
96.6	1.0639	0.6585	0.766	0.829467
96.9	1.0623	0.6618	0.7619	0.828667
97.2	1.0606	0.665	0.7766	0.834067
97.5	1.0566	0.6602	0.7619	0.826233
97.8	1.0598	0.6618	0.7676	0.829733
98.1	1.0639	0.6602	0.7652	0.829767
98.4	1.0598	0.661	0.7668	0.8292
98.7	1.068	0.661	0.7603	0.829767
99	1.0639	0.6602	0.7586	0.827567
99.3	1.059	0.6577	0.7603	0.825667
99.6	1.0598	0.6602	0.7562	0.8254
99.9	1.0615	0.6642	0.7586	0.8281
100.2	1.072	0.6618	0.766	0.833267
100.5	1.0672	0.6691	0.7611	0.832467
100.8	1.0631	0.6659	0.7595	0.8295
101.1	1.0566	0.6707	0.7521	0.826467
101.4	1.0549	0.6748	0.7603	0.83
101.7	1.0484	0.6805	0.757	0.828633
102	1.046	0.6886	0.7586	0.831067
102.3	1.0484	0.6781	0.7652	0.830567
102.6	1.0533	0.6732	0.7643	0.830267
102.9	1.0606	0.6724	0.7562	0.829733
103.2	1.0631	0.6756	0.7578	0.832167
103.5	1.0631	0.6813	0.7668	0.837067
103.8	1.0615	0.6813	0.766	0.836267
104.1	1.0623	0.6764	0.7717	0.8368
104.4	1.0688	0.6813	0.7676	0.839233
104.7	1.0647	0.674	0.7635	0.834067
105	1.0623	0.6748	0.766	0.834367
105.3	1.0672	0.674	0.7619	0.834367
105.6	1.0631	0.6772	0.7586	0.832967
105.9	1.0606	0.6797	0.7603	0.833533
106.2	1.0606	0.6781	0.757	0.8319
106.5	1.0558	0.6797	0.7627	0.832733
106.8	1.0509	0.6846	0.7635	0.833
107.1	1.0574	0.6829	0.7643	0.834867
107.4	1.059	0.6846	0.7603	0.834633
107.7	1.0623	0.6772	0.7611	0.833533
108	1.0639	0.6781	0.7619	0.834633
108.3	1.0566	0.6724	0.7611	0.830033
108.6	1.0631	0.6691	0.7603	0.830833
108.9	1.0639	0.674	0.7595	0.832467
109.2	1.0598	0.6748	0.757	0.830533
109.5	1.0525	0.665	0.7578	0.8251
109.8	1.0525	0.6667	0.7676	0.828933
110.1	1.0566	0.665	0.7635	0.828367
110.4	1.0549	0.665	0.7635	0.8278
110.7	1.059	0.6707	0.753	0.827567
111	1.0582	0.6716	0.7635	0.8311
111.3	1.0582	0.6724	0.7595	0.830033
111.6	1.0631	0.6764	0.7578	0.832433
111.9	1.068	0.6707	0.7538	0.830833
112.2	1.0712	0.6707	0.7546	0.832167
112.5	1.0712	0.6724	0.7586	0.834067
112.8	1.0688	0.6716	0.7554	0.831933
113.1	1.072	0.6724	0.7538	0.832733
113.4	1.0672	0.6667	0.7521	0.828667
113.7	1.0672	0.6618	0.7521	0.827033
114	1.0549	0.6496	0.753	0.819167
114.3	1.0566	0.6626	0.7546	0.8246
114.6	1.0517	0.6626	0.7513	0.821867
114.9	1.0501	0.6602	0.7554	0.8219
115.2	1.0484	0.652	0.7643	0.821567
115.5	1.0492	0.665	0.7546	0.822933
115.8	1.0541	0.6707	0.766	0.830267
116.1	1.0509	0.6789	0.7643	0.831367
116.4	1.046	0.6683	0.7627	0.825667
116.7	1.0484	0.6789	0.7586	0.828633
117	1.0452	0.6699	0.7627	0.825933
117.3	1.0533	0.6675	0.7627	0.827833
117.6	1.0541	0.6699	0.7578	0.827267
117.9	1.0541	0.6732	0.757	0.8281
118.2	1.0574	0.6707	0.7497	0.825933
118.5	1.0468	0.6667	0.7538	0.822433
118.8	1.046	0.6667	0.753	0.8219
119.1	1.0484	0.6683	0.757	0.824567
119.4	1.046	0.6724	0.7521	0.8235
119.7	1.0379	0.674	0.7538	0.8219
120	1.0444	0.6732	0.7521	0.823233
120.3	1.0444	0.6675	0.7562	0.8227
120.6	1.0452	0.6618	0.7538	0.820267
120.9	1.0435	0.6602	0.7538	0.819167
121.2	1.0566	0.6764	0.757	0.83
121.5	1.0501	0.6748	0.753	0.825967
121.8	1.0598	0.6764	0.7554	0.830533
122.1	1.0533	0.6716	0.7546	0.8265
122.4	1.0419	0.6756	0.7489	0.822133
122.7	1.0484	0.6748	0.7505	0.824567
123	1.0484	0.6683	0.7497	0.822133
123.3	1.0501	0.6707	0.7416	0.8208
123.6	1.0517	0.6699	0.7521	0.824567
123.9	1.0509	0.6683	0.7448	0.821333
124.2	1.0525	0.6675	0.7489	0.822967
124.5	1.0525	0.6781	0.7497	0.826767
124.8	1.0476	0.6797	0.7538	0.827033
125.1	1.0435	0.6772	0.7489	0.8232
125.4	1.0468	0.6805	0.7456	0.8243
125.7	1.0452	0.6764	0.7456	0.8224
126	1.0452	0.6748	0.7505	0.8235
126.3	1.0492	0.6789	0.7497	0.825933
126.6	1.0468	0.6764	0.7505	0.824567
126.9	1.0435	0.674	0.7416	0.8197
127.2	1.0444	0.6756	0.7464	0.822133
127.5	1.0435	0.6813	0.7497	0.824833
127.8	1.0435	0.6797	0.7505	0.824567
128.1	1.0484	0.6813	0.7513	0.827
128.4	1.0558	0.6813	0.7497	0.828933
128.7	1.0582	0.6821	0.7497	0.83
129	1.0525	0.6862	0.7538	0.830833
129.3	1.059	0.6813	0.753	0.8311
129.6	1.0598	0.6862	0.753	0.833
129.9	1.059	0.6903	0.7505	0.833267
130.2	1.0558	0.6805	0.7562	0.830833
130.5	1.0541	0.6789	0.7464	0.826467
130.8	1.0533	0.6748	0.7481	0.8254
131.1	1.0517	0.6805	0.7497	0.8273
131.4	1.0533	0.674	0.7473	0.824867
131.7	1.0574	0.6764	0.7473	0.827033
132	1.0517	0.6748	0.7505	0.825667
132.3	1.0517	0.6813	0.7456	0.8262
132.6	1.0492	0.6772	0.7448	0.823733
132.9	1.046	0.6748	0.7464	0.8224
133.2	1.046	0.6772	0.753	0.8254
133.5	1.0435	0.6797	0.753	0.8254
133.8	1.0444	0.674	0.7505	0.822967
134.1	1.0492	0.6732	0.7505	0.8243
134.4	1.0517	0.6724	0.7546	0.826233
134.7	1.0558	0.6699	0.7578	0.827833
135	1.0525	0.6707	0.7546	0.825933
135.3	1.0492	0.6797	0.7562	0.828367
135.6	1.0549	0.6691	0.7562	0.826733
135.9	1.0541	0.6724	0.7546	0.827033
136.2	1.0639	0.6756	0.7562	0.8319
136.5	1.0647	0.674	0.7538	0.830833
136.8	1.0663	0.6789	0.7635	0.836233
137.1	1.0615	0.6691	0.7546	0.8284
137.4	1.068	0.6756	0.7546	0.832733
137.7	1.0639	0.6772	0.7489	0.83
138	1.068	0.6789	0.7505	0.832467
138.3	1.0704	0.6772	0.7497	0.832433
138.6	1.0696	0.6813	0.7473	0.832733
138.9	1.068	0.6756	0.7497	0.8311
139.2	1.0655	0.6756	0.7513	0.8308
139.5	1.0533	0.6748	0.7505	0.8262
139.8	1.0501	0.6724	0.753	0.825167
140.1	1.0509	0.6748	0.7554	0.827033
140.4	1.0525	0.6821	0.7538	0.829467
140.7	1.0533	0.6829	0.753	0.829733
141	1.0566	0.6805	0.7513	0.829467
141.3	1.059	0.6781	0.7489	0.828667
141.6	1.0558	0.6756	0.7505	0.8273
141.9	1.0566	0.665	0.7481	0.823233
142.2	1.0615	0.6756	0.7473	0.828133
142.5	1.0631	0.674	0.7481	0.8284
142.8	1.0574	0.6724	0.7448	0.824867
143.1	1.0582	0.6691	0.7554	0.827567
143.4	1.0549	0.6707	0.7481	0.824567
143.7	1.0501	0.6659	0.7497	0.8219
144	1.0484	0.6577	0.7505	0.818867
144.3	1.0468	0.6675	0.7489	0.821067
144.6	1.0427	0.6602	0.744	0.815633
144.9	1.0411	0.6577	0.7456	0.8148
145.2	1.0427	0.6634	0.7481	0.818067
145.5	1.0525	0.665	0.7473	0.8216
145.8	1.0525	0.6626	0.7448	0.819967
146.1	1.068	0.6634	0.7505	0.8273
146.4	1.0696	0.6602	0.7505	0.826767
146.7	1.0639	0.6577	0.7538	0.825133
147	1.0639	0.6585	0.7619	0.8281
147.3	1.0598	0.6618	0.7643	0.828633
147.6	1.0598	0.6675	0.7619	0.829733
147.9	1.059	0.6618	0.7562	0.825667
148.2	1.0647	0.661	0.7578	0.827833
148.5	1.0631	0.6618	0.7505	0.825133
148.8	1.0631	0.6699	0.7521	0.828367
149.1	1.0672	0.6724	0.7595	0.833033
149.4	1.0672	0.6732	0.7619	0.8341
149.7	1.0672	0.6642	0.7595	0.8303
150	1.0582	0.665	0.7611	0.8281
150.3	1.0623	0.6667	0.7578	0.828933
150.6	1.0582	0.6602	0.7595	0.825967
150.9	1.0582	0.6593	0.7562	0.824567
151.2	1.0623	0.6642	0.7627	0.829733
151.5	1.059	0.6675	0.7554	0.8273
151.8	1.0582	0.6634	0.7546	0.8254
152.1	1.068	0.6634	0.7725	0.834633
152.4	1.0639	0.6545	0.7603	0.826233
152.7	1.059	0.661	0.766	0.828667
153	1.0606	0.6504	0.7546	0.821867
153.3	1.0655	0.6463	0.7595	0.823767
153.6	1.0639	0.6504	0.7595	0.8246
153.9	1.0639	0.6561	0.7627	0.827567
154.2	1.0647	0.6569	0.7562	0.825933
154.5	1.0631	0.6593	0.7546	0.825667
154.8	1.0598	0.661	0.7554	0.8254
155.1	1.0598	0.665	0.7578	0.827533
155.4	1.0492	0.6667	0.7562	0.824033
155.7	1.0484	0.6699	0.757	0.8251
156	1.0484	0.6683	0.7578	0.824833
156.3	1.046	0.6675	0.753	0.822167
156.6	1.0468	0.6626	0.7554	0.8216
156.9	1.0468	0.6667	0.7595	0.824333
157.2	1.0468	0.6716	0.7538	0.824067
157.5	1.0533	0.6724	0.7546	0.826767
157.8	1.059	0.6707	0.7538	0.827833
158.1	1.0517	0.6699	0.7562	0.825933
158.4	1.0574	0.6707	0.7473	0.825133
158.7	1.0647	0.6707	0.7505	0.828633
159	1.0598	0.6659	0.7473	0.824333
159.3	1.0549	0.6675	0.757	0.826467
159.6	1.0598	0.6618	0.7489	0.8235
159.9	1.0712	0.6642	0.7513	0.8289
160.2	1.0598	0.6642	0.7521	0.825367
160.5	1.0582	0.6683	0.753	0.8265
160.8	1.0541	0.6707	0.7481	0.8243
161.1	1.0566	0.665	0.7505	0.824033
161.4	1.0574	0.6716	0.7546	0.827867
161.7	1.0639	0.6789	0.757	0.833267
162	1.0647	0.6805	0.7562	0.8338
162.3	1.0566	0.6789	0.7595	0.831667
162.6	1.059	0.6797	0.7546	0.8311
162.9	1.0566	0.6756	0.7521	0.8281
163.2	1.0517	0.6707	0.7473	0.823233
163.5	1.0501	0.6618	0.7505	0.8208
163.8	1.0525	0.6593	0.7505	0.820767
164.1	1.0549	0.6561	0.7546	0.821867
164.4	1.0582	0.6602	0.757	0.825133
164.7	1.0598	0.6585	0.7611	0.826467
165	1.0501	0.6569	0.7627	0.823233
165.3	1.0501	0.6593	0.7586	0.822667
165.6	1.0476	0.6447	0.7595	0.817267
165.9	1.037	0.6528	0.7595	0.816433
166.2	1.0533	0.6561	0.7595	0.822967
166.5	1.0492	0.6593	0.7676	0.825367
166.8	1.0501	0.6577	0.7538	0.820533
167.1	1.0501	0.6561	0.7586	0.8216
167.4	1.0549	0.6691	0.7643	0.829433
167.7	1.0541	0.6699	0.7684	0.8308
168	1.0566	0.6699	0.7725	0.833
168.3	1.0517	0.6634	0.7611	0.8254
168.6	1.059	0.6675	0.7586	0.828367
168.9	1.0615	0.6683	0.7448	0.824867
169.2	1.0574	0.665	0.7554	0.825933
169.5	1.0492	0.6667	0.7538	0.823233
169.8	1.0492	0.6699	0.7521	0.823733
170.1	1.0484	0.6626	0.7505	0.8205
170.4	1.0509	0.6659	0.7513	0.8227
170.7	1.0509	0.6675	0.7538	0.824067
171	1.0484	0.6748	0.7497	0.8243
171.3	1.0509	0.6707	0.7513	0.8243
171.6	1.0476	0.6764	0.7424	0.822133
171.9	1.046	0.6846	0.7505	0.827033
172.2	1.0566	0.6805	0.757	0.831367
172.5	1.0549	0.6813	0.7603	0.832167
172.8	1.0606	0.6781	0.7546	0.8311
173.1	1.0672	0.665	0.7538	0.828667
173.4	1.0566	0.6756	0.7546	0.828933
173.7	1.0509	0.6764	0.7554	0.827567
174	1.0452	0.6667	0.757	0.822967
174.3	1.0484	0.6659	0.7546	0.822967
174.6	1.0427	0.6716	0.7586	0.8243
174.9	1.0395	0.6691	0.7627	0.823767
175.2	1.0346	0.6748	0.7538	0.821067
175.5	1.0427	0.6797	0.753	0.825133
175.8	1.0411	0.6797	0.753	0.8246
176.1	1.0444	0.6821	0.7554	0.8273
176.4	1.0427	0.6805	0.7546	0.825933
176.7	1.0444	0.6805	0.7521	0.825667
177	1.0476	0.6813	0.7554	0.8281
177.3	1.046	0.6805	0.757	0.827833
177.6	1.046	0.6813	0.7513	0.8262
177.9	1.0411	0.6781	0.7521	0.823767
178.2	1.0362	0.6724	0.7497	0.819433
178.5	1.0435	0.6732	0.7473	0.821333
178.8	1.0484	0.6732	0.7464	0.822667
179.1	1.0476	0.6805	0.7456	0.824567
179.4	1.0444	0.6805	0.7456	0.8235
179.7	1.0492	0.6805	0.7489	0.8262
180	1.0509	0.687	0.744	0.8273
180.3	1.0525	0.6756	0.7505	0.8262
180.6	1.0525	0.6821	0.7505	0.828367
180.9	1.0387	0.6797	0.7448	0.821067
181.2	1.0387	0.6805	0.7521	0.823767
181.5	1.0387	0.674	0.7554	0.8227
181.8	1.0419	0.6699	0.7497	0.8205
182.1	1.037	0.6764	0.7489	0.820767
182.4	1.0395	0.6789	0.7481	0.822167
182.7	1.0395	0.6805	0.7546	0.824867
183	1.0427	0.6732	0.7481	0.821333
183.3	1.0419	0.6724	0.7481	0.8208
183.6	1.0379	0.6789	0.744	0.820267
183.9	1.0362	0.6789	0.7432	0.819433
184.2	1.0379	0.6821	0.7448	0.8216
184.5	1.0362	0.6821	0.7481	0.822133
184.8	1.0411	0.6821	0.7505	0.824567
185.1	1.0484	0.6846	0.753	0.828667
185.4	1.0468	0.6772	0.753	0.825667
185.7	1.0476	0.6797	0.7448	0.824033
186	1.0525	0.6724	0.7456	0.8235
186.3	1.0549	0.6797	0.7489	0.827833
186.6	1.0509	0.6724	0.7481	0.8238
186.9	1.0566	0.6772	0.7505	0.8281
187.2	1.0484	0.6764	0.7546	0.826467
187.5	1.0435	0.6764	0.7513	0.823733
187.8	1.046	0.6748	0.757	0.825933
188.1	1.0468	0.674	0.7611	0.8273
188.4	1.0468	0.6691	0.7578	0.824567
188.7	1.0387	0.6707	0.7513	0.820233
189	1.0492	0.6618	0.7684	0.826467
189.3	1.046	0.661	0.7578	0.8216
189.6	1.0517	0.6585	0.757	0.8224
189.9	1.0435	0.6626	0.7497	0.8186
190.2	1.0468	0.6618	0.7595	0.8227
190.5	1.0501	0.6683	0.7554	0.8246
190.8	1.0509	0.6724	0.7562	0.8265
191.1	1.0509	0.6691	0.7578	0.825933
191.4	1.0509	0.6716	0.7611	0.827867
191.7	1.0525	0.6691	0.7668	0.829467
192	1.0574	0.6707	0.7652	0.8311
192.3	1.0558	0.6772	0.7643	0.832433
192.6	1.0541	0.6724	0.7603	0.828933
192.9	1.0549	0.6707	0.7627	0.829433
193.2	1.0501	0.6602	0.7619	0.824067
193.5	1.0419	0.665	0.7595	0.822133
193.8	1.0468	0.6659	0.7676	0.826767
194.1	1.0509	0.6724	0.7635	0.828933
194.4	1.0492	0.6667	0.7611	0.825667
194.7	1.0509	0.6667	0.7619	0.8265
195	1.0615	0.6691	0.757	0.8292
195.3	1.0501	0.6683	0.7586	0.825667
195.6	1.0541	0.6699	0.757	0.827
195.9	1.0558	0.6691	0.7562	0.827033
196.2	1.0517	0.6716	0.7619	0.8284
196.5	1.0509	0.6716	0.7538	0.825433
196.8	1.046	0.6667	0.7554	0.8227
197.1	1.0492	0.6675	0.7586	0.8251
197.4	1.0476	0.6748	0.7611	0.827833
197.7	1.0484	0.6748	0.757	0.826733
198	1.0468	0.6756	0.7595	0.8273
198.3	1.0517	0.6724	0.7611	0.8284
198.6	1.0566	0.6716	0.7546	0.8276
198.9	1.0574	0.6764	0.7538	0.8292
199.2	1.0501	0.6886	0.7562	0.831633
199.5	1.0484	0.6838	0.7562	0.829467
199.8	1.0484	0.6838	0.7554	0.8292
200.1	1.0492	0.6764	0.7595	0.828367
200.4	1.0444	0.6789	0.7562	0.8265
200.7	1.0395	0.6748	0.7586	0.8243
201	1.0419	0.6781	0.766	0.828667
201.3	1.0419	0.6732	0.7652	0.826767
201.6	1.0419	0.6781	0.7595	0.8265
201.9	1.0427	0.6781	0.7611	0.8273
202.2	1.0476	0.6854	0.7627	0.8319
202.5	1.0484	0.6854	0.7546	0.829467
202.8	1.0484	0.6813	0.7595	0.829733
203.1	1.0517	0.6781	0.7586	0.829467
203.4	1.0509	0.6732	0.753	0.8257
203.7	1.0541	0.6748	0.7554	0.8281
204	1.0525	0.6716	0.7603	0.828133
204.3	1.0549	0.6699	0.7668	0.830533
204.6	1.0574	0.674	0.7554	0.828933
204.9	1.0549	0.6732	0.7473	0.825133
205.2	1.0525	0.6732	0.753	0.826233
205.5	1.0468	0.6797	0.7562	0.827567
205.8	1.046	0.6748	0.7562	0.825667
206.1	1.0509	0.6683	0.7578	0.825667
206.4	1.0492	0.6675	0.7562	0.8243
206.7	1.046	0.6593	0.7562	0.8205
207	1.046	0.6593	0.7578	0.821033
207.3	1.0435	0.6577	0.7562	0.819133
207.6	1.0411	0.6626	0.7513	0.818333
207.9	1.0435	0.6675	0.7554	0.822133
208.2	1.0468	0.6724	0.7497	0.822967
208.5	1.0379	0.6699	0.7432	0.817
208.8	1.0379	0.6748	0.753	0.8219
209.1	1.0419	0.6667	0.7481	0.8189
209.4	1.0444	0.6642	0.7497	0.819433
209.7	1.0435	0.6659	0.7586	0.822667
210	1.0476	0.661	0.744	0.817533
210.3	1.0411	0.6577	0.7481	0.815633
210.6	1.0379	0.665	0.7595	0.8208
210.9	1.0427	0.6642	0.7513	0.8194
211.2	1.0492	0.6577	0.7489	0.8186
211.5	1.0484	0.6593	0.7521	0.819933
211.8	1.0452	0.6561	0.7505	0.817267
212.1	1.0411	0.6618	0.7538	0.8189
212.4	1.0411	0.665	0.7578	0.8213
212.7	1.0395	0.6667	0.7586	0.8216
213	1.0387	0.6716	0.7554	0.8219
213.3	1.033	0.6724	0.7554	0.820267
213.6	1.0313	0.6756	0.7586	0.821833
213.9	1.0305	0.6789	0.757	0.822133
214.2	1.0346	0.6699	0.7546	0.8197
214.5	1.0379	0.6716	0.7521	0.820533
214.8	1.0452	0.6724	0.7481	0.8219
215.1	1.0476	0.6764	0.7432	0.8224
215.4	1.0297	0.6691	0.7407	0.813167
215.7	1.0419	0.6691	0.7391	0.8167
216	1.037	0.6593	0.7432	0.813167
216.3	1.0427	0.6675	0.7432	0.8178
216.6	1.0362	0.674	0.7473	0.819167
216.9	1.0525	0.674	0.744	0.8235
217.2	1.0346	0.674	0.7448	0.8178
217.5	1.0338	0.6805	0.7456	0.819967
217.8	1.0338	0.6781	0.7481	0.82
218.1	1.033	0.6772	0.7481	0.819433
218.4	1.033	0.6838	0.7481	0.821633
218.7	1.0379	0.6846	0.744	0.822167
219	1.0403	0.6813	0.7505	0.824033
219.3	1.0403	0.6838	0.7513	0.825133
219.6	1.0362	0.6838	0.7521	0.824033
219.9	1.0452	0.6846	0.753	0.8276
220.2	1.0387	0.6878	0.7546	0.827033
220.5	1.0379	0.6895	0.753	0.8268
220.8	1.0313	0.6895	0.753	0.8246
221.1	1.0379	0.696	0.7521	0.828667
221.4	1.037	0.6943	0.7521	0.8278
221.7	1.0517	0.6911	0.7497	0.830833
222	1.0411	0.6862	0.7562	0.827833
222.3	1.0419	0.6829	0.7521	0.825633
222.6	1.0387	0.6781	0.7497	0.822167
222.9	1.0427	0.6789	0.7578	0.826467
223.2	1.0379	0.6781	0.7586	0.824867
223.5	1.0403	0.6854	0.7611	0.828933
223.8	1.0403	0.6846	0.7562	0.827033
224.1	1.0322	0.6821	0.7562	0.8235
224.4	1.0265	0.6846	0.7586	0.823233
224.7	1.0313	0.6797	0.7627	0.824567
225	1.0297	0.6797	0.757	0.822133
225.3	1.033	0.6764	0.7505	0.819967
225.6	1.0403	0.6805	0.7554	0.8254
225.9	1.0387	0.6764	0.7586	0.824567
226.2	1.0395	0.6805	0.7643	0.8281
226.5	1.046	0.6756	0.7676	0.829733
226.8	1.0435	0.6772	0.7684	0.8297
227.1	1.0509	0.6756	0.7676	0.831367
227.4	1.0533	0.6838	0.7635	0.833533
227.7	1.0566	0.6846	0.7635	0.8349
228	1.0558	0.6756	0.7643	0.8319
228.3	1.0566	0.6756	0.7611	0.8311
228.6	1.0558	0.6764	0.7668	0.833
228.9	1.0541	0.674	0.7635	0.830533
229.2	1.0452	0.6691	0.7643	0.8262
229.5	1.0509	0.6699	0.7668	0.8292
229.8	1.0509	0.6829	0.7676	0.8338
230.1	1.0484	0.6732	0.7717	0.8311
230.4	1.0435	0.6797	0.766	0.829733
230.7	1.0411	0.6756	0.7627	0.826467
231	1.0501	0.6667	0.7603	0.8257
231.3	1.0435	0.6659	0.7627	0.824033
231.6	1.0427	0.6707	0.7473	0.820233
231.9	1.0379	0.6764	0.7586	0.8243
232.2	1.0427	0.6707	0.7611	0.824833
232.5	1.0435	0.6789	0.7513	0.824567
232.8	1.0435	0.6829	0.7513	0.8259
233.1	1.0435	0.6797	0.7481	0.823767
233.4	1.0492	0.6797	0.7505	0.826467
233.7	1.0476	0.6748	0.7546	0.825667
234	1.0419	0.6756	0.7521	0.8232
234.3	1.0395	0.6764	0.7562	0.824033
234.6	1.0411	0.6781	0.7586	0.825933
234.9	1.0395	0.6813	0.7595	0.826767
235.2	1.0427	0.6862	0.7562	0.828367
235.5	1.037	0.687	0.7586	0.827533
235.8	1.0346	0.6886	0.7603	0.827833
236.1	1.0313	0.6878	0.7603	0.826467
236.4	1.0346	0.6789	0.757	0.8235
236.7	1.0362	0.6821	0.7554	0.824567
237	1.0403	0.6838	0.7554	0.8265
237.3	1.0403	0.6748	0.7538	0.822967
237.6	1.037	0.6789	0.7538	0.823233
237.9	1.0419	0.6756	0.7554	0.8243
238.2	1.0395	0.6821	0.7538	0.825133
238.5	1.0354	0.6854	0.7578	0.8262
238.8	1.0305	0.6838	0.7627	0.825667
239.1	1.0362	0.6886	0.7635	0.829433
239.4	1.0419	0.6911	0.7562	0.829733
239.7	1.0411	0.6895	0.757	0.8292
240	1.0403	0.6838	0.7611	0.8284
240.3	1.0395	0.6813	0.7619	0.827567
240.6	1.0354	0.6772	0.7595	0.824033
240.9	1.0362	0.6781	0.7595	0.8246
241.2	1.0387	0.6764	0.7578	0.8243
241.5	1.0403	0.6813	0.7635	0.828367
241.8	1.0379	0.6829	0.7627	0.827833
242.1	1.0419	0.6911	0.77	0.834333
242.4	1.0379	0.6829	0.7692	0.83
242.7	1.0435	0.6821	0.7725	0.8327
243	1.0411	0.6797	0.7766	0.832467
243.3	1.0346	0.6805	0.7725	0.8292
243.6	1.0387	0.6797	0.7741	0.830833
243.9	1.0387	0.6789	0.766	0.827867
244.2	1.0452	0.6756	0.7643	0.828367
244.5	1.0492	0.6756	0.77	0.8316
244.8	1.0541	0.6667	0.7538	0.824867
245.1	1.0517	0.6724	0.7619	0.828667
245.4	1.0549	0.665	0.7595	0.826467
245.7	1.0598	0.6707	0.7603	0.830267
246	1.0541	0.6577	0.766	0.825933
246.3	1.0517	0.6667	0.7692	0.8292
246.6	1.0444	0.6699	0.7627	0.825667
246.9	1.046	0.6716	0.7684	0.828667
247.2	1.046	0.6642	0.7619	0.824033
247.5	1.0452	0.6675	0.7619	0.824867
247.8	1.0427	0.6716	0.7595	0.8246
248.1	1.0452	0.6634	0.7586	0.8224
248.4	1.0444	0.6675	0.7595	0.8238
248.7	1.0484	0.6716	0.7546	0.824867
249	1.046	0.6716	0.7521	0.823233
249.3	1.0501	0.6797	0.7578	0.8292
249.6	1.0517	0.6683	0.7578	0.825933
249.9	1.0533	0.6716	0.7635	0.829467
250.2	1.0525	0.6642	0.757	0.824567
250.5	1.0517	0.6683	0.7546	0.824867
250.8	1.059	0.661	0.7521	0.824033
251.1	1.0574	0.674	0.7521	0.827833
251.4	1.0558	0.6667	0.7497	0.824067
251.7	1.0566	0.6618	0.7554	0.8246
252	1.0533	0.665	0.7521	0.823467
252.3	1.0639	0.6618	0.753	0.826233
252.6	1.0663	0.6602	0.7505	0.825667
252.9	1.0712	0.6577	0.7521	0.827
253.2	1.0615	0.6642	0.757	0.827567
253.5	1.0541	0.6667	0.7586	0.826467
253.8	1.0802	0.6691	0.7538	0.834367
254.1	1.0525	0.6691	0.7611	0.827567
254.4	1.0452	0.6626	0.7513	0.8197
254.7	1.0468	0.6634	0.7473	0.819167
255	1.0525	0.6691	0.7456	0.8224
255.3	1.0598	0.6626	0.7505	0.8243
255.6	1.0615	0.6626	0.7505	0.824867
255.9	1.0623	0.6536	0.7538	0.823233
256.2	1.0549	0.6569	0.7521	0.8213
256.5	1.0574	0.6618	0.7497	0.822967
256.8	1.0598	0.6659	0.7521	0.825933
257.1	1.0533	0.6618	0.753	0.8227
257.4	1.0525	0.6675	0.7497	0.823233
257.7	1.0509	0.6691	0.753	0.824333
258	1.0574	0.6691	0.7513	0.825933
258.3	1.059	0.6683	0.7635	0.830267
258.6	1.0566	0.6805	0.7619	0.833
258.9	1.0541	0.6805	0.7586	0.831067
259.2	1.0517	0.6821	0.7578	0.830533
259.5	1.0566	0.6821	0.753	0.830567
259.8	1.0623	0.6878	0.7554	0.835167
260.1	1.0696	0.687	0.7521	0.836233
260.4	1.0672	0.6935	0.7521	0.8376
260.7	1.0663	0.6895	0.7627	0.8395
261	1.0639	0.6878	0.7562	0.835967
261.3	1.0558	0.6878	0.7505	0.831367
261.6	1.0606	0.6878	0.7521	0.8335
261.9	1.0647	0.6862	0.7554	0.835433
262.2	1.0631	0.6829	0.753	0.833
262.5	1.0639	0.6813	0.7554	0.833533
262.8	1.0582	0.6846	0.7489	0.830567
263.1	1.0639	0.6821	0.7562	0.834067
263.4	1.0623	0.6805	0.7538	0.8322
263.7	1.0623	0.6756	0.7546	0.830833
264	1.0598	0.6797	0.753	0.830833
264.3	1.0533	0.6797	0.7513	0.8281
264.6	1.0484	0.674	0.7513	0.824567
264.9	1.0501	0.6707	0.7489	0.823233
265.2	1.0606	0.6781	0.7473	0.828667
265.5	1.0663	0.6764	0.7456	0.829433
265.8	1.0574	0.6667	0.7497	0.8246
266.1	1.0582	0.6748	0.7513	0.8281
266.4	1.0598	0.6699	0.7595	0.829733
266.7	1.0639	0.6683	0.7489	0.827033
267	1.0574	0.661	0.7554	0.8246
267.3	1.0615	0.6585	0.7562	0.8254
267.6	1.059	0.6602	0.7448	0.821333
267.9	1.0525	0.6634	0.7521	0.822667
268.2	1.0501	0.6545	0.7497	0.8181
268.5	1.0509	0.6585	0.744	0.8178
268.8	1.0468	0.6593	0.7456	0.817233
269.1	1.0517	0.6593	0.7464	0.819133
269.4	1.0525	0.6545	0.7505	0.819167
269.7	1.0558	0.6488	0.7521	0.8189
270	1.0517	0.6455	0.7497	0.815633
270.3	1.0501	0.6536	0.753	0.8189
270.6	1.0484	0.6585	0.7538	0.820233
270.9	1.0468	0.6634	0.7521	0.820767
271.2	1.0501	0.6683	0.7538	0.824067
271.5	1.0517	0.6707	0.757	0.826467
271.8	1.0525	0.6699	0.7595	0.8273
272.1	1.0517	0.6716	0.7611	0.828133
272.4	1.0574	0.6667	0.7627	0.828933
272.7	1.0549	0.6626	0.7627	0.826733
273	1.0411	0.6602	0.7611	0.8208
273.3	1.0566	0.6675	0.7619	0.828667
273.6	1.0549	0.6667	0.7595	0.827033
273.9	1.0566	0.6707	0.7586	0.828633
274.2	1.0501	0.6781	0.7619	0.830033
274.5	1.0517	0.6716	0.7546	0.825967
274.8	1.0549	0.6732	0.7578	0.828633
275.1	1.0655	0.6781	0.757	0.833533
275.4	1.0533	0.6756	0.757	0.828633
275.7	1.0525	0.6683	0.7578	0.8262
276	1.059	0.6675	0.757	0.827833
276.3	1.0558	0.6667	0.7521	0.824867
276.6	1.0509	0.6724	0.753	0.825433
276.9	1.0468	0.6716	0.7554	0.8246
277.2	1.0558	0.6748	0.753	0.827867
277.5	1.0549	0.6789	0.7578	0.830533
277.8	1.0558	0.6781	0.7505	0.828133
278.1	1.0549	0.6732	0.7505	0.8262
278.4	1.0492	0.6748	0.7505	0.824833
278.7	1.0549	0.6732	0.7481	0.8254
279	1.0468	0.6724	0.7497	0.822967
279.3	1.0468	0.6789	0.7538	0.8265
279.6	1.0444	0.6724	0.7627	0.8265
279.9	1.0501	0.674	0.7652	0.829767
280.2	1.0452	0.6846	0.7627	0.830833
280.5	1.0468	0.6862	0.7619	0.831633
280.8	1.0517	0.6895	0.7635	0.8349
281.1	1.0574	0.6919	0.7717	0.840333
281.4	1.0533	0.6862	0.7757	0.8384
281.7	1.0427	0.6829	0.7757	0.833767
282	1.0582	0.6821	0.7709	0.837067
282.3	1.0574	0.6797	0.7692	0.835433
282.6	1.0566	0.6846	0.7709	0.837367
282.9	1.0517	0.6772	0.7676	0.832167
283.2	1.0574	0.6748	0.7619	0.831367
283.5	1.0525	0.6764	0.7635	0.8308
283.8	1.0558	0.6772	0.7554	0.829467
284.1	1.0558	0.6748	0.7619	0.830833
284.4	1.0501	0.6813	0.7627	0.831367
284.7	1.0517	0.6813	0.7595	0.830833
285	1.0509	0.6772	0.7603	0.829467
285.3	1.0484	0.6748	0.7586	0.827267
285.6	1.0558	0.6764	0.7611	0.8311
285.9	1.0517	0.6756	0.7595	0.828933
286.2	1.0517	0.6846	0.7627	0.833
286.5	1.0558	0.6716	0.7611	0.8295
286.8	1.0549	0.6683	0.7652	0.829467
287.1	1.0501	0.6691	0.7684	0.8292
287.4	1.0492	0.6667	0.7709	0.828933
287.7	1.0582	0.6642	0.7717	0.831367
288	1.0606	0.6691	0.7676	0.832433
288.3	1.0582	0.6569	0.7586	0.824567
288.6	1.0468	0.6585	0.7595	0.8216
288.9	1.0574	0.6561	0.7554	0.822967
289.2	1.0533	0.6724	0.7521	0.825933
289.5	1.0476	0.6707	0.7603	0.8262
289.8	1.0395	0.6642	0.7586	0.820767
290.1	1.0403	0.6659	0.757	0.821067
290.4	1.0387	0.665	0.7546	0.819433
290.7	1.0427	0.6675	0.7603	0.8235
291	1.0452	0.661	0.7635	0.823233
291.3	1.0444	0.6618	0.7652	0.8238
291.6	1.0444	0.6667	0.7676	0.826233
291.9	1.0403	0.6683	0.7668	0.825133
292.2	1.0403	0.6797	0.7643	0.8281
292.5	1.0387	0.6675	0.7546	0.820267
292.8	1.0419	0.6642	0.7538	0.819967
293.1	1.0411	0.6634	0.7562	0.820233
293.4	1.0411	0.6634	0.757	0.8205
293.7	1.046	0.6667	0.757	0.823233
294	1.0468	0.6716	0.7562	0.824867
294.3	1.0533	0.6667	0.7513	0.823767
294.6	1.0549	0.6667	0.7513	0.8243
294.9	1.0606	0.6732	0.7505	0.8281
295.2	1.0606	0.6716	0.7505	0.827567
295.5	1.0566	0.6675	0.7538	0.825967
295.8	1.0533	0.6675	0.7554	0.8254
296.1	1.0582	0.6683	0.757	0.827833
296.4	1.0509	0.6716	0.757	0.8265
296.7	1.0509	0.6707	0.7619	0.827833
297	1.0509	0.674	0.7611	0.828667
297.3	1.0574	0.6707	0.7611	0.829733
297.6	1.0598	0.6675	0.7619	0.829733
297.9	1.059	0.6748	0.7627	0.832167
298.2	1.0566	0.6764	0.7627	0.8319
298.5	1.0566	0.6797	0.7643	0.833533
298.8	1.0541	0.674	0.7652	0.8311
299.1	1.0509	0.6724	0.7611	0.828133
299.4	1.0476	0.674	0.7603	0.8273
299.7	1.0525	0.6732	0.7635	0.829733
300	1.0574	0.6772	0.7619	0.832167
300.3	1.0606	0.674	0.7611	0.8319
300.6	1.0606	0.674	0.757	0.830533
300.9	1.0647	0.6764	0.766	0.8357
301.2	1.0574	0.6716	0.7611	0.830033
301.5	1.0533	0.6748	0.7611	0.829733
301.8	1.0582	0.6805	0.7611	0.833267
302.1	1.0598	0.674	0.7513	0.828367
302.4	1.0631	0.6724	0.7603	0.831933
302.7	1.059	0.6748	0.7676	0.8338
303	1.0582	0.6724	0.7578	0.829467
303.3	1.0525	0.6797	0.7627	0.831633
303.6	1.0525	0.6732	0.7546	0.826767
303.9	1.0468	0.6699	0.7603	0.825667
304.2	1.0582	0.6748	0.7603	0.8311
304.5	1.0574	0.6732	0.7578	0.829467
304.8	1.0574	0.6732	0.7595	0.830033
305.1	1.0566	0.6707	0.7595	0.828933
305.4	1.0615	0.6675	0.7595	0.8295
305.7	1.0582	0.6626	0.7424	0.821067
306	1.0533	0.6716	0.7538	0.826233
306.3	1.0574	0.6724	0.753	0.8276
306.6	1.0517	0.6748	0.7578	0.8281
306.9	1.0452	0.6724	0.7521	0.823233
307.2	1.0476	0.6699	0.7538	0.823767
307.5	1.0403	0.6699	0.7611	0.823767
307.8	1.0533	0.6724	0.7595	0.8284
308.1	1.0533	0.6699	0.7595	0.827567
308.4	1.0517	0.6699	0.7611	0.827567
308.7	1.0517	0.6838	0.7627	0.832733
309	1.0533	0.6691	0.7595	0.8273
309.3	1.0631	0.6683	0.7586	0.83
309.6	1.059	0.6764	0.7595	0.831633
309.9	1.0525	0.6659	0.7595	0.825967
310.2	1.0476	0.6707	0.7595	0.825933
310.5	1.0492	0.6683	0.7554	0.8243
310.8	1.0492	0.674	0.7603	0.827833
311.1	1.0492	0.6699	0.7562	0.8251
311.4	1.046	0.6732	0.7562	0.825133
311.7	1.0517	0.6756	0.7595	0.828933
312	1.046	0.6748	0.7586	0.826467
312.3	1.046	0.6764	0.757	0.826467
312.6	1.0484	0.674	0.757	0.826467
312.9	1.0533	0.6675	0.7619	0.827567
313.2	1.0574	0.6667	0.7619	0.828667
313.5	1.0533	0.6683	0.7538	0.825133
313.8	1.0525	0.6667	0.757	0.8254
314.1	1.0541	0.6626	0.7538	0.8235
314.4	1.0566	0.6618	0.7562	0.824867
314.7	1.0598	0.6707	0.7546	0.828367
315	1.0582	0.6699	0.757	0.828367
315.3	1.0582	0.6691	0.7578	0.828367
315.6	1.0631	0.6756	0.7595	0.832733
315.9	1.0712	0.6781	0.7635	0.8376
316.2	1.0696	0.6716	0.7627	0.834633
316.5	1.0639	0.6707	0.766	0.833533
316.8	1.0729	0.6724	0.7611	0.835467
317.1	1.0623	0.6667	0.7627	0.830567
317.4	1.0566	0.6764	0.7717	0.8349
317.7	1.0558	0.6805	0.7554	0.830567
318	1.0492	0.6789	0.7595	0.8292
318.3	1.0492	0.6821	0.7586	0.829967
318.6	1.0606	0.6805	0.7562	0.832433
318.9	1.059	0.6797	0.7595	0.832733
319.2	1.0672	0.6838	0.7586	0.836533
319.5	1.0696	0.6813	0.7627	0.837867
319.8	1.0696	0.6789	0.7554	0.834633
320.1	1.0696	0.6748	0.7578	0.834067
320.4	1.0729	0.6756	0.7603	0.836267
320.7	1.0769	0.6789	0.7635	0.839767
321	1.0753	0.6772	0.7652	0.839233
321.3	1.0712	0.6797	0.7611	0.837333
321.6	1.0688	0.674	0.757	0.833267
321.9	1.0647	0.6797	0.7586	0.834333
322.2	1.0623	0.6781	0.757	0.832467
322.5	1.0655	0.6756	0.7627	0.8346
322.8	1.0639	0.6878	0.7611	0.8376
323.1	1.0655	0.6838	0.757	0.835433
323.4	1.0672	0.6805	0.7643	0.837333
323.7	1.0615	0.6772	0.7586	0.832433
324	1.0672	0.6716	0.7578	0.8322
324.3	1.0655	0.6732	0.7538	0.830833
324.6	1.068	0.6781	0.7586	0.8349
324.9	1.0623	0.674	0.7554	0.830567
325.2	1.0639	0.6675	0.7489	0.826767
325.5	1.0615	0.6699	0.7578	0.829733
325.8	1.0566	0.674	0.7481	0.826233
326.1	1.0574	0.6781	0.744	0.8265
326.4	1.0582	0.6756	0.7424	0.8254
326.7	1.0558	0.6764	0.7489	0.827033
327	1.0558	0.6772	0.7505	0.827833
327.3	1.0541	0.6797	0.7652	0.833
327.6	1.0566	0.6781	0.753	0.829233
327.9	1.0615	0.6838	0.757	0.8341
328.2	1.0623	0.6805	0.7554	0.832733
328.5	1.0663	0.6781	0.7611	0.835167
328.8	1.0688	0.6789	0.7595	0.835733
329.1	1.0655	0.6797	0.7562	0.8338
329.4	1.0647	0.6716	0.7619	0.832733
329.7	1.0696	0.6797	0.7554	0.8349
330	1.0655	0.6764	0.7546	0.832167
330.3	1.0672	0.6748	0.7538	0.831933
330.6	1.0492	0.6756	0.7554	0.826733
330.9	1.0606	0.6781	0.7513	0.83
331.2	1.0623	0.6805	0.7546	0.832467
331.5	1.0623	0.6813	0.7456	0.829733
331.8	1.0615	0.6772	0.7481	0.828933
332.1	1.059	0.6699	0.7546	0.827833
332.4	1.0525	0.6659	0.7513	0.823233
332.7	1.0541	0.6716	0.7505	0.8254
333	1.0468	0.6732	0.7505	0.8235
333.3	1.0492	0.6675	0.7521	0.822933
333.6	1.0517	0.6724	0.7595	0.827867
333.9	1.0509	0.6797	0.753	0.827867
334.2	1.0566	0.6838	0.7554	0.831933
334.5	1.0647	0.6846	0.7546	0.834633
334.8	1.068	0.6829	0.7595	0.8368
335.1	1.068	0.6813	0.7554	0.8349
335.4	1.0688	0.6862	0.7554	0.8368
335.7	1.059	0.687	0.7611	0.8357
336	1.0606	0.6854	0.7595	0.835167
336.3	1.0631	0.6821	0.7595	0.8349
336.6	1.0598	0.6772	0.757	0.831333
336.9	1.0533	0.6764	0.7554	0.828367
337.2	1.0541	0.6846	0.7578	0.832167
337.5	1.0574	0.6878	0.7562	0.8338
337.8	1.0541	0.6935	0.757	0.834867
338.1	1.0525	0.6886	0.7562	0.832433
338.4	1.0476	0.6968	0.7578	0.834067
338.7	1.0452	0.6919	0.7676	0.8349
339	1.0411	0.6919	0.7725	0.835167
339.3	1.0452	0.6935	0.757	0.8319
339.6	1.0452	0.6919	0.7586	0.8319
339.9	1.0411	0.6935	0.7562	0.830267
340.2	1.0427	0.6886	0.7676	0.832967
340.5	1.0387	0.6813	0.7627	0.827567
340.8	1.0387	0.6789	0.7643	0.8273
341.1	1.0435	0.6797	0.7627	0.828633
341.4	1.0444	0.6764	0.7611	0.8273
341.7	1.0476	0.6764	0.7643	0.829433
342	1.0476	0.6772	0.7733	0.8327
342.3	1.0452	0.6829	0.7578	0.828633
342.6	1.0484	0.6846	0.7538	0.828933
342.9	1.0468	0.6854	0.7505	0.827567
343.2	1.0444	0.6862	0.7554	0.828667
343.5	1.0484	0.6935	0.7497	0.830533
343.8	1.0566	0.6846	0.7456	0.828933
344.1	1.0484	0.6789	0.7538	0.827033
344.4	1.0492	0.674	0.753	0.8254
344.7	1.0549	0.6634	0.7521	0.823467
345	1.0468	0.674	0.7554	0.8254
345.3	1.0492	0.6724	0.7521	0.824567
345.6	1.0468	0.6699	0.7513	0.822667
345.9	1.0525	0.6854	0.7481	0.828667
346.2	1.0525	0.674	0.7456	0.824033
346.5	1.0484	0.6724	0.7456	0.822133
346.8	1.0517	0.6781	0.744	0.8246
347.1	1.0476	0.6724	0.7473	0.822433
347.4	1.0444	0.6732	0.753	0.823533
347.7	1.0444	0.6797	0.7497	0.8246
348	1.0427	0.6838	0.7481	0.824867
348.3	1.0435	0.6675	0.7513	0.820767
348.6	1.0427	0.6789	0.7554	0.825667
348.9	1.0484	0.6756	0.7578	0.827267
349.2	1.0549	0.6756	0.7554	0.828633
349.5	1.0566	0.6838	0.7513	0.830567
349.8	1.0606	0.6732	0.7505	0.8281
350.1	1.0598	0.6716	0.7554	0.828933
350.4	1.0549	0.6707	0.7635	0.8297
350.7	1.0558	0.6707	0.7652	0.830567
351	1.0549	0.6683	0.7611	0.8281
351.3	1.0533	0.6691	0.7611	0.827833
351.6	1.0598	0.6642	0.7595	0.827833
351.9	1.0615	0.665	0.7619	0.829467
352.2	1.0582	0.665	0.7643	0.829167
352.5	1.059	0.6683	0.7611	0.829467
352.8	1.0566	0.6772	0.766	0.833267
353.1	1.0574	0.6789	0.7595	0.831933
353.4	1.059	0.6797	0.7595	0.832733
353.7	1.0582	0.6813	0.753	0.830833
354	1.0598	0.6789	0.7603	0.833
354.3	1.059	0.6789	0.753	0.8303
354.6	1.0574	0.674	0.7538	0.8284
354.9	1.0509	0.6772	0.7562	0.8281
355.2	1.0623	0.6797	0.7546	0.8322
355.5	1.0558	0.6805	0.7554	0.830567
355.8	1.0533	0.6829	0.7562	0.8308
356.1	1.0525	0.6805	0.7595	0.830833
356.4	1.0476	0.6772	0.757	0.827267
356.7	1.0533	0.6797	0.7586	0.830533
357	1.0558	0.6781	0.7619	0.831933
357.3	1.0509	0.6813	0.7603	0.830833
357.6	1.0533	0.6716	0.7554	0.826767
357.9	1.0492	0.6772	0.7595	0.828633
358.2	1.0525	0.6838	0.7619	0.832733
358.5	1.0566	0.6846	0.7643	0.835167
358.8	1.0549	0.687	0.7619	0.8346
359.1	1.059	0.6886	0.7652	0.8376
359.4	1.0566	0.6903	0.766	0.837633
359.7	1.0582	0.6886	0.77	0.838933
360	1.0566	0.6976	0.757	0.837067
360.3	1.0558	0.6886	0.7554	0.833267
360.6	1.0598	0.6846	0.7538	0.832733
360.9	1.0606	0.6821	0.7627	0.835133
361.2	1.0615	0.6846	0.7586	0.8349
361.5	1.0525	0.6838	0.7578	0.831367
361.8	1.0582	0.6846	0.7603	0.834367
362.1	1.059	0.6846	0.7619	0.835167
362.4	1.0615	0.6854	0.7627	0.836533
362.7	1.0598	0.6862	0.7595	0.835167
363	1.0663	0.687	0.7603	0.837867
363.3	1.0631	0.6805	0.7611	0.8349
363.6	1.0623	0.6813	0.7611	0.8349
363.9	1.0663	0.6805	0.7643	0.837033
364.2	1.0672	0.687	0.7595	0.8379
364.5	1.0663	0.6838	0.7546	0.8349
364.8	1.0631	0.6829	0.757	0.834333
365.1	1.0566	0.6789	0.753	0.8295
365.4	1.0606	0.6756	0.753	0.829733
365.7	1.0598	0.6756	0.7586	0.831333
366	1.0606	0.6699	0.7603	0.830267
366.3	1.0558	0.6699	0.7611	0.828933
366.6	1.0484	0.6716	0.7562	0.8254
366.9	1.0427	0.6683	0.7562	0.8224
367.2	1.0484	0.6683	0.7562	0.8243
367.5	1.0517	0.6585	0.7546	0.8216
367.8	1.0549	0.6772	0.7538	0.828633
368.1	1.0427	0.6764	0.7521	0.823733
368.4	1.0419	0.6854	0.7489	0.8254
368.7	1.0403	0.6854	0.7489	0.824867
369	1.0411	0.6829	0.7489	0.8243
369.3	1.0444	0.674	0.7497	0.8227
369.6	1.0419	0.674	0.7456	0.8205
369.9	1.0435	0.6789	0.744	0.822133
370.2	1.0435	0.6813	0.7489	0.824567
370.5	1.0484	0.6854	0.7473	0.827033
370.8	1.0492	0.6821	0.7473	0.8262
371.1	1.0509	0.6797	0.7489	0.8265
371.4	1.0484	0.6846	0.7554	0.829467
371.7	1.0444	0.687	0.7578	0.829733
372	1.0484	0.6886	0.7586	0.831867
372.3	1.0541	0.6854	0.7611	0.833533
372.6	1.0574	0.6886	0.7627	0.836233
372.9	1.0558	0.6829	0.7586	0.832433
373.2	1.0566	0.6854	0.757	0.833
373.5	1.0574	0.6756	0.753	0.828667
373.8	1.0566	0.6764	0.7554	0.829467
374.1	1.0574	0.6789	0.7562	0.830833
374.4	1.0558	0.6707	0.757	0.827833
374.7	1.0533	0.6764	0.7562	0.828633
375	1.0533	0.6805	0.7586	0.8308
375.3	1.0525	0.6805	0.7586	0.830533
375.6	1.0582	0.6756	0.7578	0.830533
375.9	1.0631	0.6732	0.7595	0.831933
376.2	1.0655	0.6772	0.7554	0.8327
376.5	1.0647	0.6732	0.7497	0.8292
376.8	1.0655	0.6707	0.7513	0.829167
377.1	1.0655	0.6813	0.7513	0.8327
377.4	1.0688	0.6805	0.7505	0.833267
377.7	1.0712	0.6813	0.7497	0.834067
378	1.0712	0.6789	0.7489	0.833
378.3	1.0704	0.6764	0.7521	0.832967
378.6	1.0688	0.6781	0.7538	0.833567
378.9	1.0688	0.6659	0.7521	0.828933
379.2	1.0696	0.665	0.7497	0.8281
379.5	1.0631	0.674	0.7546	0.830567
379.8	1.0631	0.665	0.7521	0.826733
380.1	1.0623	0.6602	0.7554	0.825967
380.4	1.0663	0.6707	0.7603	0.832433
380.7	1.0615	0.6691	0.7619	0.830833
381	1.0598	0.6642	0.7652	0.829733
381.3	1.0696	0.6626	0.766	0.832733
381.6	1.0558	0.6724	0.7627	0.8303
381.9	1.0655	0.6691	0.7619	0.832167
382.2	1.0623	0.661	0.766	0.829767
382.5	1.0598	0.6699	0.7603	0.83
382.8	1.0639	0.6699	0.7586	0.8308
383.1	1.0672	0.6691	0.757	0.8311
383.4	1.0688	0.661	0.7586	0.829467
383.7	1.0696	0.661	0.7546	0.8284
384	1.0704	0.661	0.7578	0.829733
384.3	1.0704	0.6683	0.7546	0.8311
384.6	1.0704	0.674	0.7554	0.833267
384.9	1.0712	0.6797	0.7521	0.834333
385.2	1.0769	0.6821	0.7513	0.836767
385.5	1.0777	0.6772	0.753	0.835967
385.8	1.0769	0.6716	0.753	0.833833
386.1	1.0769	0.6724	0.7546	0.834633
386.4	1.0729	0.6667	0.7554	0.831667
386.7	1.0704	0.6683	0.7562	0.831633
387	1.0639	0.6634	0.7578	0.828367
387.3	1.0639	0.6675	0.7603	0.830567
387.6	1.0541	0.6724	0.7603	0.828933
387.9	1.0639	0.6707	0.7578	0.8308
388.2	1.0688	0.6675	0.7595	0.831933
388.5	1.0655	0.6691	0.7635	0.8327
388.8	1.0818	0.674	0.7652	0.840333
389.1	1.0704	0.6707	0.7684	0.8365
389.4	1.0696	0.6691	0.7757	0.838133
389.7	1.0615	0.6781	0.7749	0.838167
390	1.0639	0.6821	0.7757	0.840567
390.3	1.068	0.6813	0.7766	0.841967
390.6	1.0663	0.6748	0.7757	0.838933
390.9	1.0672	0.6748	0.7717	0.8379
391.2	1.0688	0.6772	0.7733	0.839767
391.5	1.0753	0.6724	0.766	0.8379
391.8	1.0712	0.6716	0.7676	0.8368
392.1	1.0663	0.6699	0.7586	0.8316
392.4	1.0688	0.6716	0.7627	0.834367
392.7	1.0777	0.6724	0.7643	0.838133
393	1.0761	0.674	0.7603	0.8368
393.3	1.0769	0.674	0.7619	0.8376
393.6	1.0777	0.6821	0.7652	0.841667
393.9	1.0761	0.6789	0.7684	0.841133
394.2	1.0704	0.6732	0.7668	0.8368
394.5	1.0729	0.6781	0.757	0.836
394.8	1.0712	0.6764	0.7627	0.836767
395.1	1.0712	0.6772	0.7652	0.837867
395.4	1.0712	0.6829	0.77	0.841367
395.7	1.0672	0.6756	0.7668	0.836533
396	1.059	0.6797	0.7668	0.835167
396.3	1.0549	0.6748	0.7627	0.8308
396.6	1.059	0.6797	0.7562	0.831633
396.9	1.0615	0.6756	0.7586	0.8319
397.2	1.0566	0.6838	0.7692	0.836533
397.5	1.0525	0.6781	0.7676	0.832733
397.8	1.0549	0.6772	0.7757	0.835933
398.1	1.0582	0.6756	0.7717	0.835167
398.4	1.0549	0.6707	0.766	0.830533
398.7	1.0533	0.6772	0.7586	0.8297
399	1.0582	0.6732	0.7595	0.8303
399.3	1.0566	0.6683	0.757	0.8273
399.6	1.059	0.674	0.7595	0.830833
[truncated: 3,334 more rows]
