# Supplementary material for: Flavodiiron-mediated O2 photoreduction at photosystem I acceptor-side provides photoprotection to conifer thylakoids in early spring
Source: Nat Commun. 2023 Jun 3;14:3210. doi: 10.1038/s41467-023-38938-z (PMC10239515; doi:10.1038/s41467-023-38938-z)
Supplement: Supplementary file 7 — Source Data [file 41467_2023_38938_MOESM7_ESM.zip › Raw data files/Supplementary figure 6/Supplementary Fig 6b.xlsx]

## Sheet: S
time/ms	S	S	S	Avg
-199.8	1.5922	1.6386	0.9703	1.40037
-199.5	1.5946	1.6443	0.9735	1.40413
-199.2	1.5954	1.6475	0.9792	1.40737
-198.9	1.5987	1.6508	0.9825	1.41067
-198.6	1.5987	1.6516	0.9841	1.41147
-198.3	1.602	1.6516	0.9849	1.41283
-198	1.6036	1.6516	0.9849	1.41337
-197.7	1.6044	1.6516	0.9858	1.41393
-197.4	1.6068	1.6516	0.9858	1.41473
-197.1	1.606	1.654	0.9866	1.41553
-196.8	1.6085	1.6508	0.9882	1.41583
-196.5	1.6085	1.65	0.9874	1.4153
-196.2	1.6068	1.65	0.9898	1.41553
-195.9	1.6085	1.6484	0.9915	1.41613
-195.6	1.6109	1.6484	0.9939	1.41773
-195.3	1.6093	1.6475	0.9955	1.41743
-195	1.6101	1.65	0.9955	1.41853
-194.7	1.6125	1.6508	0.9947	1.41933
-194.4	1.6117	1.6475	0.9963	1.4185
-194.1	1.6125	1.6508	0.9923	1.41853
-193.8	1.615	1.6532	0.9906	1.4196
-193.5	1.6125	1.6508	0.989	1.41743
-193.2	1.6093	1.6508	0.9874	1.41583
-192.9	1.6109	1.6508	0.9874	1.41637
-192.6	1.6093	1.6524	0.9858	1.41583
-192.3	1.6077	1.6516	0.9858	1.41503
-192	1.6077	1.654	0.9874	1.41637
-191.7	1.6052	1.6516	0.9866	1.41447
-191.4	1.6068	1.6492	0.989	1.415
-191.1	1.6085	1.6516	0.9906	1.4169
-190.8	1.6093	1.6524	0.9906	1.41743
-190.5	1.6109	1.6492	0.9906	1.4169
-190.2	1.6109	1.6508	0.9915	1.41773
-189.9	1.6117	1.6516	0.9906	1.41797
-189.6	1.6125	1.6532	0.9898	1.4185
-189.3	1.6117	1.6565	0.9882	1.4188
-189	1.6142	1.6508	0.9874	1.41747
-188.7	1.6158	1.6508	0.9866	1.41773
-188.4	1.6158	1.65	0.9874	1.41773
-188.1	1.6125	1.6532	0.9833	1.41633
-187.8	1.6109	1.6524	0.9866	1.41663
-187.5	1.6109	1.6524	0.9866	1.41663
-187.2	1.6101	1.654	0.9882	1.41743
-186.9	1.6109	1.654	0.9906	1.4185
-186.6	1.6101	1.654	0.9915	1.41853
-186.3	1.6125	1.6492	0.9915	1.41773
-186	1.6109	1.6532	0.9923	1.4188
-185.7	1.6125	1.6532	0.9931	1.4196
-185.4	1.6133	1.6557	0.9931	1.4207
-185.1	1.615	1.6516	0.9931	1.4199
-184.8	1.6117	1.6492	0.9915	1.41747
-184.5	1.6125	1.65	0.9931	1.41853
-184.2	1.6101	1.6508	0.9939	1.41827
-183.9	1.6077	1.6484	0.9931	1.4164
-183.6	1.6093	1.65	0.9947	1.418
-183.3	1.6101	1.6459	0.9939	1.41663
-183	1.6077	1.6459	0.9923	1.4153
-182.7	1.6068	1.6475	0.9931	1.4158
-182.4	1.6093	1.6475	0.9931	1.41663
-182.1	1.6093	1.65	0.9923	1.4172
-181.8	1.6109	1.6524	0.9931	1.4188
-181.5	1.6125	1.6524	0.9939	1.4196
-181.2	1.6125	1.654	0.9931	1.41987
-180.9	1.6133	1.6549	0.9915	1.4199
-180.6	1.6133	1.6516	0.9915	1.4188
-180.3	1.6117	1.6524	0.9915	1.41853
-180	1.6125	1.6532	0.9915	1.41907
-179.7	1.6101	1.6532	0.989	1.41743
-179.4	1.6093	1.6549	0.9906	1.41827
-179.1	1.6101	1.654	0.9874	1.41717
-178.8	1.6077	1.6549	0.989	1.4172
-178.5	1.606	1.6565	0.9906	1.4177
-178.2	1.606	1.6549	0.9931	1.418
-177.9	1.6077	1.6557	0.9898	1.41773
-177.6	1.6077	1.6549	0.989	1.4172
-177.3	1.6093	1.6524	0.9874	1.41637
-177	1.6068	1.6524	0.9882	1.4158
-176.7	1.606	1.654	0.9882	1.41607
-176.4	1.6068	1.6532	0.9866	1.41553
-176.1	1.6044	1.654	0.9858	1.41473
-175.8	1.606	1.6516	0.989	1.41553
-175.5	1.606	1.6492	0.9882	1.41447
-175.2	1.6044	1.6508	0.9898	1.415
-174.9	1.6052	1.6492	0.989	1.41447
-174.6	1.606	1.65	0.9898	1.41527
-174.3	1.606	1.6516	0.9915	1.41637
-174	1.6068	1.6524	0.9906	1.4166
-173.7	1.6101	1.6524	0.9906	1.4177
-173.4	1.6101	1.6492	0.9923	1.4172
-173.1	1.6125	1.65	0.9906	1.4177
-172.8	1.6142	1.65	0.9906	1.41827
-172.5	1.6133	1.6532	0.989	1.4185
-172.2	1.6125	1.654	0.9874	1.41797
-171.9	1.6101	1.6524	0.9866	1.41637
-171.6	1.6109	1.6508	0.989	1.4169
-171.3	1.6117	1.6508	0.9874	1.41663
-171	1.6109	1.6532	0.989	1.4177
-170.7	1.6101	1.6524	0.989	1.41717
-170.4	1.6101	1.6549	0.9882	1.41773
-170.1	1.6077	1.6565	0.9882	1.41747
-169.8	1.6077	1.6573	0.9898	1.41827
-169.5	1.6093	1.6597	0.9915	1.42017
-169.2	1.6093	1.6597	0.9931	1.4207
-168.9	1.6085	1.6565	0.9915	1.41883
-168.6	1.6109	1.6565	0.9906	1.41933
-168.3	1.6109	1.6597	0.9906	1.4204
-168	1.6109	1.6573	0.9882	1.4188
-167.7	1.6109	1.6557	0.9874	1.418
-167.4	1.6109	1.6549	0.9906	1.4188
-167.1	1.6133	1.6524	0.989	1.41823
-166.8	1.615	1.654	0.9898	1.4196
-166.5	1.6125	1.6573	0.9923	1.4207
-166.2	1.6117	1.6557	0.9906	1.41933
-165.9	1.6093	1.6532	0.9939	1.4188
-165.6	1.6068	1.6532	0.9931	1.4177
-165.3	1.6077	1.6524	0.9931	1.41773
-165	1.6077	1.6532	0.9939	1.41827
-164.7	1.6093	1.654	0.9915	1.41827
-164.4	1.6077	1.6532	0.989	1.41663
-164.1	1.6077	1.654	0.9898	1.41717
-163.8	1.6068	1.654	0.9882	1.41633
-163.5	1.6093	1.6565	0.989	1.41827
-163.2	1.6093	1.6549	0.9906	1.41827
-162.9	1.6068	1.654	0.9874	1.41607
-162.6	1.6093	1.654	0.9874	1.4169
-162.3	1.6085	1.6516	0.9882	1.4161
-162	1.6101	1.6508	0.9874	1.4161
-161.7	1.6109	1.6484	0.9931	1.41747
-161.4	1.6101	1.6475	0.9939	1.41717
-161.1	1.6101	1.6451	0.9939	1.41637
-160.8	1.6101	1.6467	0.9955	1.41743
-160.5	1.6085	1.6459	0.9955	1.41663
-160.2	1.6093	1.6451	0.9923	1.41557
-159.9	1.6068	1.6492	0.9923	1.4161
-159.6	1.606	1.65	0.9923	1.4161
-159.3	1.6077	1.6508	0.9906	1.41637
-159	1.6068	1.6492	0.9906	1.41553
-158.7	1.6052	1.6484	0.9882	1.41393
-158.4	1.6109	1.65	0.9866	1.41583
-158.1	1.6093	1.6516	0.989	1.41663
-157.8	1.6077	1.6524	0.989	1.41637
-157.5	1.6085	1.6532	0.9915	1.41773
-157.2	1.6085	1.6532	0.9915	1.41773
-156.9	1.6077	1.6524	0.9906	1.4169
-156.6	1.6093	1.6532	0.9898	1.41743
-156.3	1.6085	1.6524	0.9898	1.4169
-156	1.6093	1.6516	0.989	1.41663
-155.7	1.6109	1.6508	0.9898	1.41717
-155.4	1.6085	1.6484	0.989	1.4153
-155.1	1.6125	1.6508	0.9882	1.41717
-154.8	1.6125	1.65	0.989	1.41717
-154.5	1.6125	1.6467	0.9849	1.4147
-154.2	1.6133	1.6467	0.9858	1.41527
-153.9	1.6133	1.6475	0.9866	1.4158
-153.6	1.6125	1.6475	0.9866	1.41553
-153.3	1.615	1.6484	0.9882	1.4172
-153	1.6125	1.6492	0.9906	1.41743
-152.7	1.6117	1.6508	0.9882	1.4169
-152.4	1.6109	1.6549	0.989	1.41827
-152.1	1.6085	1.6573	0.9898	1.41853
-151.8	1.6085	1.654	0.9898	1.41743
-151.5	1.6077	1.6549	0.9906	1.41773
-151.2	1.6068	1.6549	0.9882	1.41663
-150.9	1.606	1.6532	0.9874	1.41553
-150.6	1.6077	1.654	0.9882	1.41663
-150.3	1.6085	1.6524	0.9874	1.4161
-150	1.6101	1.6565	0.9874	1.418
-149.7	1.6077	1.6565	0.989	1.41773
-149.4	1.6077	1.6581	0.9874	1.41773
-149.1	1.6085	1.6565	0.9882	1.41773
-148.8	1.6101	1.6557	0.9882	1.418
-148.5	1.6101	1.6557	0.989	1.41827
-148.2	1.6109	1.6565	0.9915	1.41963
-147.9	1.6093	1.6565	0.9931	1.41963
-147.6	1.606	1.654	0.9906	1.41687
-147.3	1.6068	1.654	0.9906	1.41713
-147	1.6077	1.6549	0.989	1.4172
-146.7	1.6068	1.6557	0.9898	1.41743
-146.4	1.6068	1.654	0.989	1.4166
-146.1	1.6068	1.6524	0.9898	1.41633
-145.8	1.6077	1.6516	0.989	1.4161
-145.5	1.6093	1.654	0.9915	1.41827
-145.2	1.6085	1.6524	0.9931	1.418
-144.9	1.6093	1.6516	0.9955	1.4188
-144.6	1.6093	1.6532	0.9955	1.41933
-144.3	1.6085	1.6581	0.9955	1.4207
-144	1.6093	1.6581	0.9931	1.42017
-143.7	1.6093	1.6614	0.9947	1.4218
-143.4	1.6117	1.6606	0.9923	1.42153
-143.1	1.6117	1.6589	0.9947	1.42177
-142.8	1.6109	1.6597	0.9947	1.42177
-142.5	1.6101	1.6581	0.9939	1.4207
-142.2	1.6093	1.6565	0.9939	1.4199
-141.9	1.6109	1.6573	0.9939	1.4207
-141.6	1.6085	1.6565	0.9915	1.41883
-141.3	1.6093	1.6573	0.9931	1.4199
-141	1.6101	1.6589	0.9939	1.42097
-140.7	1.6101	1.6573	0.9947	1.4207
-140.4	1.6093	1.6557	0.9972	1.42073
-140.1	1.6093	1.654	0.9972	1.42017
-139.8	1.6109	1.6532	0.9996	1.42123
-139.5	1.6109	1.6549	0.9988	1.42153
-139.2	1.6117	1.6524	0.9996	1.42123
-138.9	1.6101	1.6508	0.998	1.41963
-138.6	1.6101	1.6516	0.9963	1.41933
-138.3	1.6085	1.6516	0.9939	1.418
-138	1.6068	1.6532	0.9939	1.41797
-137.7	1.6077	1.6516	0.9939	1.41773
-137.4	1.6085	1.6508	0.9939	1.41773
-137.1	1.6077	1.6508	0.9955	1.418
-136.8	1.6068	1.6557	0.9947	1.41907
-136.5	1.6093	1.6573	0.9947	1.42043
-136.2	1.6093	1.6573	0.9963	1.42097
-135.9	1.6101	1.6565	0.9947	1.42043
-135.6	1.6077	1.6549	0.9947	1.4191
-135.3	1.606	1.6565	0.9972	1.4199
-135	1.6077	1.6565	0.9955	1.4199
-134.7	1.6093	1.6524	0.9947	1.4188
-134.4	1.6085	1.6524	0.9939	1.41827
-134.1	1.6093	1.6532	0.9923	1.41827
-133.8	1.6093	1.6565	0.9923	1.41937
-133.5	1.6117	1.6549	0.9923	1.41963
-133.2	1.6109	1.6532	0.9915	1.41853
-132.9	1.6142	1.6524	0.9906	1.41907
-132.6	1.6133	1.6549	0.9898	1.41933
-132.3	1.6133	1.6549	0.9915	1.4199
-132	1.6142	1.654	0.9915	1.4199
-131.7	1.6133	1.654	0.9906	1.4193
-131.4	1.6117	1.6549	0.989	1.41853
-131.1	1.6125	1.6557	0.9882	1.4188
-130.8	1.6142	1.6573	0.9882	1.4199
-130.5	1.6133	1.654	0.9874	1.41823
-130.2	1.6133	1.654	0.9882	1.4185
-129.9	1.6133	1.6524	0.989	1.41823
-129.6	1.6109	1.654	0.9874	1.41743
-129.3	1.6109	1.6565	0.9882	1.41853
-129	1.6109	1.6565	0.9898	1.41907
-128.7	1.6085	1.6549	0.9898	1.41773
-128.4	1.6068	1.6581	0.9923	1.41907
-128.1	1.6068	1.6549	0.9915	1.41773
-127.8	1.6068	1.6557	0.9923	1.41827
-127.5	1.6085	1.654	0.9906	1.4177
-127.2	1.6101	1.6516	0.9898	1.41717
-126.9	1.6109	1.6508	0.989	1.4169
-126.6	1.6101	1.6532	0.9906	1.41797
-126.3	1.6101	1.6532	0.9906	1.41797
-126	1.6085	1.65	0.9906	1.41637
-125.7	1.6093	1.6532	0.9906	1.4177
-125.4	1.6109	1.6549	0.9898	1.41853
-125.1	1.6109	1.6565	0.9915	1.41963
-124.8	1.6101	1.6557	0.9923	1.41937
-124.5	1.6077	1.654	0.9915	1.41773
-124.2	1.606	1.6549	0.9931	1.418
-123.9	1.6085	1.6565	0.9923	1.4191
-123.6	1.6077	1.6565	0.9939	1.41937
-123.3	1.6068	1.6549	0.9923	1.418
-123	1.6077	1.6532	0.9915	1.41747
-122.7	1.606	1.6565	0.9923	1.41827
-122.4	1.6052	1.6557	0.9906	1.41717
-122.1	1.6052	1.6581	0.989	1.41743
-121.8	1.6052	1.6573	0.9866	1.41637
-121.5	1.6036	1.6581	0.9882	1.41663
-121.2	1.6052	1.6573	0.9882	1.4169
-120.9	1.6085	1.6597	0.9898	1.41933
-120.6	1.6109	1.6589	0.989	1.4196
-120.3	1.6117	1.6606	0.9898	1.4207
-120	1.6133	1.6614	0.989	1.42123
-119.7	1.6142	1.6606	0.9898	1.42153
-119.4	1.6133	1.6614	0.9923	1.42233
-119.1	1.6133	1.6606	0.9906	1.4215
-118.8	1.6133	1.6589	0.9898	1.42067
-118.5	1.6142	1.6581	0.989	1.42043
-118.2	1.6109	1.6597	0.9882	1.4196
-117.9	1.6125	1.6597	0.9898	1.42067
-117.6	1.6117	1.6597	0.989	1.42013
-117.3	1.6109	1.6573	0.9898	1.41933
-117	1.6077	1.6581	0.9915	1.4191
-116.7	1.6077	1.6573	0.9915	1.41883
-116.4	1.6068	1.6581	0.9923	1.41907
-116.1	1.6077	1.6549	0.9923	1.4183
-115.8	1.6085	1.6557	0.9931	1.4191
-115.5	1.6085	1.6565	0.9939	1.41963
-115.2	1.6077	1.6557	0.9931	1.41883
-114.9	1.6068	1.6549	0.9939	1.41853
-114.6	1.6068	1.654	0.9931	1.41797
-114.3	1.6052	1.6532	0.9939	1.41743
-114	1.606	1.6573	0.9906	1.41797
-113.7	1.6068	1.6573	0.989	1.4177
-113.4	1.6077	1.6597	0.9898	1.41907
-113.1	1.6093	1.6565	0.9915	1.4191
-112.8	1.6077	1.6532	0.9939	1.41827
-112.5	1.606	1.6573	0.9923	1.41853
-112.2	1.6068	1.6581	0.9915	1.4188
-111.9	1.6052	1.6581	0.9906	1.41797
-111.6	1.6077	1.6589	0.9915	1.41937
-111.3	1.6077	1.6581	0.9923	1.41937
-111	1.6068	1.6597	0.9931	1.41987
-110.7	1.6085	1.6614	0.9931	1.421
-110.4	1.6068	1.6614	0.9915	1.4199
-110.1	1.6085	1.6581	0.9898	1.4188
-109.8	1.6085	1.6597	0.9906	1.4196
-109.5	1.6085	1.6622	0.9906	1.42043
-109.2	1.6093	1.6638	0.9898	1.42097
-108.9	1.6101	1.663	0.9882	1.42043
-108.6	1.6117	1.6622	0.989	1.42097
-108.3	1.615	1.6589	0.9874	1.42043
-108	1.6109	1.6654	0.9874	1.42123
-107.7	1.6093	1.6646	0.9898	1.42123
-107.4	1.6109	1.6638	0.989	1.42123
-107.1	1.6101	1.6622	0.9915	1.42127
-106.8	1.6109	1.6638	0.9906	1.42177
-106.5	1.6117	1.663	0.9915	1.42207
-106.2	1.6109	1.6622	0.9906	1.42123
-105.9	1.6101	1.6606	0.9923	1.421
-105.6	1.6085	1.6606	0.9915	1.4202
-105.3	1.6077	1.6614	0.9915	1.4202
-105	1.606	1.6589	0.9915	1.4188
-104.7	1.606	1.6597	0.9898	1.4185
-104.4	1.6077	1.6606	0.9898	1.41937
-104.1	1.6085	1.6606	0.989	1.41937
-103.8	1.6085	1.6614	0.9874	1.4191
-103.5	1.6093	1.6606	0.9874	1.4191
-103.2	1.6109	1.6606	0.9866	1.41937
-102.9	1.6109	1.6614	0.9882	1.42017
-102.6	1.6093	1.6638	0.989	1.4207
-102.3	1.6077	1.6654	0.9874	1.42017
-102	1.6093	1.6646	0.9866	1.42017
-101.7	1.6068	1.6614	0.9882	1.4188
-101.4	1.6093	1.6573	0.9866	1.41773
-101.1	1.6085	1.6581	0.9866	1.41773
-100.8	1.6085	1.6573	0.9874	1.41773
-100.5	1.6085	1.6606	0.9833	1.41747
-100.2	1.6077	1.6597	0.9841	1.41717
-99.9	1.6093	1.6597	0.9866	1.41853
-99.6	1.6101	1.6622	0.9915	1.42127
-99.3	1.6093	1.663	0.9947	1.42233
-99	1.6077	1.6597	0.9955	1.42097
-98.7	1.6101	1.6606	0.9955	1.42207
-98.4	1.6077	1.6597	0.9963	1.42123
-98.1	1.606	1.6614	0.9931	1.42017
-97.8	1.6077	1.6614	0.9906	1.4199
-97.5	1.6068	1.6606	0.9898	1.41907
-97.2	1.6068	1.6597	0.989	1.4185
-96.9	1.6085	1.6589	0.9874	1.41827
-96.6	1.6077	1.6606	0.9882	1.41883
-96.3	1.6085	1.6614	0.9866	1.41883
-96	1.6085	1.6597	0.9858	1.418
-95.7	1.6093	1.6573	0.9866	1.41773
-95.4	1.6117	1.6573	0.9858	1.41827
-95.1	1.6101	1.6573	0.9898	1.41907
-94.8	1.6125	1.6581	0.989	1.41987
-94.5	1.6142	1.6606	0.9874	1.42073
-94.2	1.6142	1.6597	0.9874	1.42043
-93.9	1.6117	1.6573	0.9866	1.41853
-93.6	1.6142	1.6581	0.9858	1.41937
-93.3	1.6117	1.6573	0.9866	1.41853
-93	1.6133	1.6549	0.9866	1.41827
-92.7	1.615	1.6573	0.9858	1.41937
-92.4	1.615	1.6557	0.9866	1.4191
-92.1	1.6142	1.6589	0.9858	1.41963
-91.8	1.6133	1.6573	0.9858	1.4188
-91.5	1.6109	1.6565	0.9833	1.4169
-91.2	1.6077	1.6549	0.9833	1.4153
-90.9	1.6085	1.6565	0.9874	1.41747
-90.6	1.6085	1.6565	0.9898	1.41827
-90.3	1.6093	1.6549	0.9915	1.41857
-90	1.6093	1.654	0.9939	1.41907
-89.7	1.6077	1.654	0.9955	1.41907
-89.4	1.606	1.6581	0.9963	1.42013
-89.1	1.606	1.6589	0.9931	1.41933
-88.8	1.6077	1.6565	0.989	1.41773
-88.5	1.6068	1.6581	0.9866	1.41717
-88.2	1.6077	1.6573	0.9866	1.4172
-87.9	1.6085	1.6606	0.9841	1.41773
-87.6	1.6109	1.6614	0.9866	1.41963
-87.3	1.6101	1.6597	0.9882	1.41933
-87	1.6101	1.6589	0.9882	1.41907
-86.7	1.6117	1.6581	0.9882	1.41933
-86.4	1.6125	1.6565	0.9915	1.42017
-86.1	1.6125	1.6549	0.9923	1.4199
-85.8	1.6133	1.6557	0.9923	1.42043
-85.5	1.6109	1.654	0.9931	1.41933
-85.2	1.6101	1.6532	0.9915	1.41827
-84.9	1.6077	1.6549	0.9915	1.41803
-84.6	1.6068	1.6532	0.989	1.41633
-84.3	1.606	1.6524	0.989	1.4158
-84	1.6068	1.6508	0.989	1.41553
-83.7	1.6077	1.6524	0.989	1.41637
-83.4	1.6077	1.6532	0.9898	1.4169
-83.1	1.6077	1.65	0.9923	1.41667
-82.8	1.6068	1.6524	0.9923	1.41717
-82.5	1.6085	1.654	0.9931	1.41853
-82.2	1.6093	1.6524	0.9939	1.41853
-81.9	1.6117	1.6549	0.9939	1.42017
-81.6	1.6117	1.6557	0.9923	1.4199
-81.3	1.6125	1.6565	0.9915	1.42017
-81	1.6109	1.6565	0.9915	1.41963
-80.7	1.6125	1.6573	0.9931	1.42097
-80.4	1.6142	1.6557	0.9923	1.42073
-80.1	1.6133	1.6549	0.9923	1.42017
-79.8	1.6125	1.6557	0.9931	1.42043
-79.5	1.615	1.6573	0.9931	1.4218
-79.2	1.6166	1.6581	0.9939	1.42287
-78.9	1.619	1.6606	0.9972	1.4256
-78.6	1.6182	1.6589	0.9963	1.42447
-78.3	1.6182	1.6622	0.9955	1.4253
-78	1.6158	1.663	0.9931	1.42397
-77.7	1.6125	1.6646	0.9923	1.42313
-77.4	1.6117	1.6646	0.9923	1.42287
-77.1	1.6117	1.6638	0.9906	1.42203
-76.8	1.6117	1.6614	0.9915	1.42153
-76.5	1.6109	1.6622	0.9923	1.4218
-76.2	1.6125	1.6622	0.9906	1.42177
-75.9	1.6109	1.6638	0.9906	1.42177
-75.6	1.6109	1.663	0.9906	1.4215
-75.3	1.6117	1.663	0.9898	1.4215
-75	1.6125	1.663	0.989	1.4215
-74.7	1.6133	1.6646	0.9906	1.42283
-74.4	1.6125	1.6638	0.989	1.42177
-74.1	1.6117	1.6638	0.9923	1.4226
-73.8	1.6117	1.6614	0.9915	1.42153
-73.5	1.6109	1.663	0.9882	1.4207
-73.2	1.6085	1.6614	0.989	1.41963
-72.9	1.6093	1.6597	0.9906	1.41987
-72.6	1.6109	1.6614	0.9898	1.4207
-72.3	1.6109	1.663	0.9906	1.4215
-72	1.6117	1.6622	0.9898	1.42123
-71.7	1.6109	1.6589	0.989	1.4196
-71.4	1.6093	1.6581	0.989	1.4188
-71.1	1.6117	1.6557	0.9898	1.41907
-70.8	1.6117	1.6565	0.9866	1.41827
-70.5	1.6125	1.6606	0.989	1.4207
-70.2	1.6125	1.6573	0.9866	1.4188
-69.9	1.6125	1.6565	0.9874	1.4188
-69.6	1.6133	1.6549	0.9898	1.41933
-69.3	1.6133	1.6516	0.989	1.41797
-69	1.6125	1.6532	0.9906	1.41877
-68.7	1.6125	1.6524	0.9906	1.4185
-68.4	1.6133	1.6508	0.9906	1.41823
-68.1	1.6158	1.6508	0.9882	1.41827
-67.8	1.6133	1.6508	0.9858	1.41663
-67.5	1.6125	1.6532	0.9841	1.4166
-67.2	1.6109	1.6532	0.9858	1.41663
-66.9	1.6117	1.6549	0.9866	1.41773
-66.6	1.6109	1.6532	0.9858	1.41663
-66.3	1.6117	1.6549	0.9866	1.41773
-66	1.6109	1.6549	0.989	1.41827
-65.7	1.6133	1.6549	0.989	1.41907
-65.4	1.6133	1.6532	0.9915	1.41933
-65.1	1.6142	1.6516	0.9882	1.418
-64.8	1.6142	1.654	0.9906	1.4196
-64.5	1.6133	1.654	0.9915	1.4196
-64.2	1.6142	1.6557	0.9906	1.42017
-63.9	1.6125	1.6581	0.9898	1.42013
-63.6	1.6077	1.6589	0.989	1.41853
-63.3	1.6068	1.6622	0.9915	1.42017
-63	1.606	1.6597	0.9906	1.41877
-62.7	1.6068	1.6589	0.989	1.41823
-62.4	1.6101	1.6565	0.9898	1.4188
-62.1	1.6101	1.6565	0.989	1.41853
-61.8	1.6117	1.6597	0.9898	1.4204
-61.5	1.6109	1.6622	0.989	1.4207
-61.2	1.6101	1.6614	0.9906	1.4207
-60.9	1.6117	1.6589	0.9882	1.4196
-60.6	1.6142	1.6581	0.9882	1.42017
-60.3	1.6133	1.6581	0.9882	1.41987
-60	1.6142	1.654	0.9882	1.4188
-59.7	1.615	1.654	0.989	1.41933
-59.4	1.6125	1.6565	0.9858	1.41827
-59.1	1.6125	1.6549	0.9849	1.41743
-58.8	1.6117	1.6581	0.9866	1.4188
-58.5	1.6109	1.6565	0.9858	1.41773
-58.2	1.6117	1.6557	0.9858	1.41773
-57.9	1.6125	1.6557	0.9858	1.418
-57.6	1.6125	1.6532	0.9882	1.41797
-57.3	1.615	1.654	0.989	1.41933
-57	1.6142	1.6532	0.9906	1.41933
-56.7	1.6117	1.6508	0.9882	1.4169
-56.4	1.6117	1.6524	0.9898	1.41797
-56.1	1.6085	1.6532	0.9866	1.4161
-55.8	1.6077	1.6557	0.9833	1.41557
-55.5	1.6101	1.6565	0.9874	1.418
-55.2	1.6085	1.6549	0.9858	1.4164
-54.9	1.6093	1.6532	0.9874	1.41663
-54.6	1.6077	1.6557	0.9882	1.4172
-54.3	1.6117	1.6573	0.9874	1.4188
-54	1.615	1.6549	0.9898	1.4199
-53.7	1.6166	1.6581	0.9898	1.4215
-53.4	1.6117	1.6565	0.9898	1.41933
-53.1	1.6117	1.6589	0.9866	1.41907
-52.8	1.6101	1.6597	0.9874	1.41907
-52.5	1.6093	1.6614	0.9874	1.41937
-52.2	1.6101	1.6581	0.9882	1.4188
-51.9	1.6133	1.6606	0.9882	1.4207
-51.6	1.6117	1.6622	0.9898	1.42123
-51.3	1.6101	1.6606	0.989	1.4199
-51	1.6117	1.6581	0.9882	1.41933
-50.7	1.6109	1.6557	0.9898	1.4188
-50.4	1.6117	1.6549	0.9923	1.41963
-50.1	1.6101	1.6565	0.9906	1.41907
-49.8	1.6085	1.6524	0.9923	1.41773
-49.5	1.6093	1.654	0.9939	1.41907
-49.2	1.6093	1.6557	0.9931	1.41937
-48.9	1.606	1.6557	0.9915	1.41773
-48.6	1.6101	1.6549	0.9931	1.41937
-48.3	1.6109	1.6516	0.9915	1.418
-48	1.6109	1.6508	0.9915	1.41773
-47.7	1.6133	1.65	0.9931	1.4188
-47.4	1.6133	1.65	0.9923	1.41853
-47.1	1.615	1.6492	0.9915	1.41857
-46.8	1.6142	1.6516	0.9939	1.4199
-46.5	1.615	1.65	0.9923	1.4191
-46.2	1.615	1.6508	0.9931	1.41963
-45.9	1.6158	1.654	0.9915	1.42043
-45.6	1.6158	1.6508	0.9923	1.41963
-45.3	1.6166	1.6484	0.9923	1.4191
-45	1.6142	1.6516	0.9906	1.4188
-44.7	1.6117	1.6524	0.9923	1.4188
-44.4	1.6117	1.6516	0.9931	1.4188
-44.1	1.6109	1.6508	0.989	1.4169
-43.8	1.6117	1.6508	0.9882	1.4169
-43.5	1.6093	1.6565	0.989	1.41827
-43.2	1.6101	1.6549	0.9874	1.41747
-42.9	1.6077	1.6524	0.989	1.41637
-42.6	1.6085	1.6524	0.9882	1.41637
-42.3	1.606	1.6532	0.9874	1.41553
-42	1.6068	1.6565	0.989	1.41743
-41.7	1.6077	1.6549	0.9882	1.41693
-41.4	1.6085	1.6557	0.9882	1.41747
-41.1	1.6101	1.6549	0.9882	1.41773
-40.8	1.6085	1.654	0.989	1.41717
-40.5	1.6068	1.6532	0.9882	1.41607
-40.2	1.6101	1.6516	0.9898	1.41717
-39.9	1.6109	1.6492	0.9898	1.41663
-39.6	1.6085	1.6516	0.9906	1.4169
-39.3	1.6077	1.6516	0.9906	1.41663
-39	1.6077	1.654	0.989	1.4169
-38.7	1.6077	1.6524	0.989	1.41637
-38.4	1.6085	1.654	0.989	1.41717
-38.1	1.6109	1.6524	0.989	1.41743
-37.8	1.6133	1.6492	0.9882	1.4169
-37.5	1.6133	1.65	0.9874	1.4169
-37.2	1.6101	1.6524	0.9866	1.41637
-36.9	1.6085	1.6524	0.9874	1.4161
-36.6	1.6077	1.6532	0.989	1.41663
-36.3	1.6068	1.6557	0.989	1.41717
-36	1.6052	1.6565	0.9915	1.41773
-35.7	1.606	1.6581	0.9915	1.41853
-35.4	1.6068	1.6557	0.9898	1.41743
-35.1	1.6093	1.6565	0.9906	1.4188
-34.8	1.6093	1.6573	0.9874	1.418
-34.5	1.6085	1.6516	0.9858	1.4153
-34.2	1.6068	1.6524	0.9841	1.41443
-33.9	1.6085	1.6516	0.9849	1.415
-33.6	1.6068	1.6508	0.9858	1.41447
-33.3	1.6093	1.6532	0.9874	1.41663
-33	1.6109	1.6524	0.9874	1.4169
-32.7	1.6109	1.6508	0.9906	1.41743
-32.4	1.6109	1.6492	0.9906	1.4169
-32.1	1.6117	1.65	0.9915	1.41773
-31.8	1.6085	1.6524	0.989	1.41663
-31.5	1.6052	1.6524	0.9866	1.41473
-31.2	1.6085	1.6508	0.9866	1.4153
-30.9	1.6077	1.6492	0.9858	1.41423
-30.6	1.606	1.6524	0.9866	1.415
-30.3	1.6077	1.6549	0.9849	1.41583
-30	1.6077	1.6549	0.9849	1.41583
-29.7	1.6093	1.6516	0.9858	1.41557
-29.4	1.6093	1.6508	0.9858	1.4153
-29.1	1.6052	1.6524	0.9841	1.4139
-28.8	1.6044	1.6549	0.9858	1.41503
-28.5	1.606	1.6549	0.9866	1.41583
-28.2	1.6036	1.6549	0.989	1.41583
-27.9	1.6044	1.6557	0.9866	1.41557
-27.6	1.6068	1.654	0.9874	1.41607
-27.3	1.6028	1.654	0.9858	1.4142
-27	1.606	1.6532	0.9849	1.4147
-26.7	1.6077	1.6508	0.989	1.41583
-26.4	1.6068	1.6524	0.9874	1.41553
-26.1	1.6101	1.6532	0.9882	1.41717
-25.8	1.6109	1.6565	0.9898	1.41907
-25.5	1.6125	1.6565	0.989	1.41933
-25.2	1.6133	1.654	0.9906	1.4193
-24.9	1.6142	1.6524	0.9923	1.41963
-24.6	1.6142	1.6532	0.9931	1.42017
-24.3	1.615	1.654	0.9931	1.4207
-24	1.6117	1.6532	0.9906	1.4185
-23.7	1.6125	1.6508	0.989	1.41743
-23.4	1.6109	1.6516	0.9906	1.4177
-23.1	1.6109	1.6573	0.989	1.41907
-22.8	1.6101	1.6565	0.9866	1.41773
-22.5	1.6093	1.6532	0.9858	1.4161
-22.2	1.6085	1.654	0.9866	1.41637
-21.9	1.6085	1.6532	0.9858	1.41583
-21.6	1.606	1.6549	0.9874	1.4161
-21.3	1.6052	1.6549	0.9866	1.41557
-21	1.6077	1.6524	0.9898	1.41663
-20.7	1.6101	1.6532	0.9915	1.41827
-20.4	1.6068	1.6565	0.9882	1.41717
-20.1	1.6085	1.6549	0.9915	1.4183
-19.8	1.6077	1.6516	0.9898	1.41637
-19.5	1.6077	1.6508	0.9898	1.4161
-19.2	1.6036	1.6492	0.9882	1.41367
-18.9	1.6077	1.6492	0.9874	1.41477
-18.6	1.6077	1.6484	0.9858	1.41397
-18.3	1.6085	1.6475	0.9874	1.41447
-18	1.606	1.6508	0.9882	1.415
-17.7	1.606	1.6508	0.9906	1.4158
-17.4	1.6044	1.654	0.9923	1.4169
-17.1	1.6044	1.654	0.9906	1.41633
-16.8	1.6044	1.6524	0.9923	1.41637
-16.5	1.6068	1.6524	0.9931	1.41743
-16.2	1.6052	1.654	0.9931	1.41743
-15.9	1.6077	1.654	0.9931	1.41827
-15.6	1.6085	1.6532	0.9915	1.41773
-15.3	1.6077	1.6524	0.989	1.41637
-15	1.6117	1.6524	0.989	1.4177
-14.7	1.6133	1.6549	0.989	1.41907
-14.4	1.6101	1.6565	0.9898	1.4188
-14.1	1.6117	1.6549	0.9898	1.4188
-13.8	1.6142	1.6565	0.9923	1.421
-13.5	1.6117	1.6565	0.9915	1.4199
-13.2	1.6158	1.6557	0.9923	1.42127
-12.9	1.6133	1.6565	0.9906	1.42013
-12.6	1.6109	1.6524	0.9898	1.4177
-12.3	1.6093	1.65	0.989	1.4161
-12	1.6085	1.654	0.9882	1.4169
-11.7	1.6068	1.6532	0.9898	1.4166
-11.4	1.6036	1.6532	0.9882	1.415
-11.1	1.6052	1.6516	0.9841	1.41363
-10.8	1.6085	1.6508	0.9866	1.4153
-10.5	1.6109	1.6508	0.9874	1.41637
-10.2	1.6109	1.6516	0.9882	1.4169
-9.9	1.6117	1.6516	0.9898	1.4177
-9.6	1.6109	1.65	0.989	1.41663
-9.3	1.6085	1.6508	0.989	1.4161
-9	1.606	1.6524	0.989	1.4158
-8.7	1.606	1.6532	0.9882	1.4158
-8.4	1.606	1.6508	0.9882	1.415
-8.1	1.6093	1.6508	0.989	1.41637
-7.8	1.6117	1.6492	0.9882	1.41637
-7.5	1.6085	1.6532	0.989	1.4169
-7.2	1.6077	1.654	0.989	1.4169
-6.9	1.606	1.6524	0.9882	1.41553
-6.6	1.606	1.6524	0.9915	1.41663
-6.3	1.6068	1.6524	0.9874	1.41553
-6	1.6068	1.6549	0.9874	1.41637
-5.7	1.6052	1.6524	0.9866	1.41473
-5.4	1.6036	1.6516	0.9882	1.41447
-5.1	1.6068	1.6492	0.9866	1.4142
-4.8	1.6077	1.6508	0.9874	1.4153
-4.5	1.6093	1.6524	0.989	1.4169
-4.2	1.6085	1.6516	0.9906	1.4169
-3.9	1.6068	1.65	0.9931	1.41663
-3.6	1.6068	1.6532	0.9923	1.41743
-3.3	1.6036	1.6557	0.9931	1.41747
-3	1.6044	1.6557	0.9906	1.4169
-2.7	1.6052	1.6581	0.9906	1.41797
-2.4	1.6028	1.6565	0.9915	1.41693
-2.1	1.6028	1.654	0.9866	1.41447
-1.8	1.606	1.6549	0.9841	1.415
-1.5	1.606	1.6524	0.9849	1.41443
-1.2	1.6077	1.6524	0.9874	1.41583
-0.9	1.6052	1.6532	0.9898	1.41607
-0.6	1.6068	1.6508	0.989	1.41553
-0.3	1.6068	1.6508	0.989	1.41553
0	1.6085	1.6549	0.9906	1.418
0.3	1.6492	1.6939	1.0305	1.45787
0.6	1.7354	1.7631	1.107	1.53517
0.9	1.8356	1.8437	1.1941	1.62447
1.2	1.9251	1.9202	1.2731	1.70613
1.5	2.0033	1.991	1.3431	1.77913
1.8	2.0692	2.0448	1.4017	1.83857
2.1	2.1254	2.092	1.4481	1.8885
2.4	2.1726	2.1302	1.4896	1.9308
2.7	2.2084	2.1595	1.523	1.96363
3	2.2377	2.1823	1.5499	1.98997
3.3	2.2613	2.197	1.571	2.00977
3.6	2.2751	2.2076	1.5865	2.02307
3.9	2.2857	2.2165	1.5995	2.0339
4.2	2.2947	2.2239	1.6101	2.0429
4.5	2.2996	2.2271	1.6182	2.0483
4.8	2.3036	2.2263	1.6207	2.0502
5.1	2.3061	2.2247	1.6247	2.05183
5.4	2.3053	2.2182	1.6264	2.04997
5.7	2.3053	2.2141	1.628	2.04913
6	2.302	2.2092	1.628	2.0464
6.3	2.2987	2.2043	1.6272	2.0434
6.6	2.2963	2.1978	1.6264	2.04017
6.9	2.2939	2.1921	1.6247	2.0369
7.2	2.2898	2.1848	1.6231	2.03257
7.5	2.2849	2.1775	1.6239	2.02877
7.8	2.2825	2.1685	1.6223	2.02443
8.1	2.2792	2.1636	1.619	2.0206
8.4	2.2759	2.1612	1.6158	2.01763
8.7	2.2719	2.1555	1.615	2.01413
9	2.2678	2.1481	1.6125	2.00947
9.3	2.2637	2.14	1.6077	2.0038
9.6	2.2621	2.1327	1.606	2.00027
9.9	2.2572	2.1237	1.6028	1.99457
10.2	2.2572	2.1197	1.6036	1.9935
10.5	2.2532	2.114	1.6028	1.99
10.8	2.2515	2.1107	1.6003	1.9875
11.1	2.2499	2.1074	1.602	1.98643
11.4	2.2466	2.1018	1.6011	1.98317
11.7	2.2426	2.0961	1.5995	1.9794
12	2.2401	2.0879	1.5987	1.97557
12.3	2.2377	2.0814	1.5946	1.97123
12.6	2.2352	2.079	1.5922	1.9688
12.9	2.232	2.0741	1.5889	1.965
13.2	2.2295	2.0692	1.5881	1.96227
13.5	2.2255	2.0643	1.5873	1.95903
13.8	2.223	2.0594	1.5857	1.95603
14.1	2.2214	2.0545	1.5824	1.95277
14.4	2.2173	2.0505	1.5824	1.95007
14.7	2.2133	2.0472	1.5808	1.9471
15	2.21	2.0431	1.5783	1.9438
15.3	2.2092	2.0391	1.58	1.94277
15.6	2.2092	2.0334	1.5783	1.9403
15.9	2.2092	2.0269	1.5743	1.9368
16.2	2.2084	2.022	1.5767	1.9357
16.5	2.2059	2.0155	1.5735	1.93163
16.8	2.2035	2.0138	1.5743	1.93053
17.1	2.2011	2.009	1.5726	1.92757
17.4	2.1986	2.0057	1.5702	1.92483
17.7	2.1945	2.0008	1.5678	1.92103
18	2.1937	1.9967	1.5686	1.91967
18.3	2.1937	1.9943	1.5661	1.91803
18.6	2.1905	1.9886	1.5678	1.91563
18.9	2.1888	1.9845	1.567	1.91343
19.2	2.1872	1.9805	1.5637	1.91047
19.5	2.184	1.978	1.5629	1.9083
19.8	2.1815	1.974	1.5596	1.90503
20.1	2.1775	1.9699	1.5588	1.90207
20.4	2.175	1.9674	1.5596	1.90067
20.7	2.1726	1.9593	1.5564	1.8961
21	2.1718	1.9536	1.5572	1.8942
21.3	2.1685	1.9503	1.5547	1.89117
21.6	2.1677	1.9446	1.549	1.8871
21.9	2.1661	1.9438	1.5433	1.8844
22.2	2.1644	1.9422	1.5409	1.8825
22.5	2.1604	1.9389	1.5385	1.87927
22.8	2.1604	1.9373	1.5376	1.87843
23.1	2.1595	1.9349	1.5368	1.87707
23.4	2.1604	1.93	1.5344	1.87493
23.7	2.1571	1.9267	1.5328	1.8722
24	2.153	1.9227	1.5336	1.86977
24.3	2.1538	1.9194	1.5295	1.86757
24.6	2.1506	1.9153	1.5287	1.86487
24.9	2.149	1.9145	1.5254	1.86297
25.2	2.1473	1.9105	1.5246	1.8608
25.5	2.1441	1.9056	1.5222	1.8573
25.8	2.1425	1.8974	1.5214	1.85377
26.1	2.14	1.8942	1.5206	1.8516
26.4	2.1368	1.8893	1.5197	1.8486
26.7	2.1359	1.8852	1.5173	1.84613
27	2.1319	1.8852	1.5189	1.84533
27.3	2.1278	1.886	1.5173	1.8437
27.6	2.1237	1.882	1.5157	1.84047
27.9	2.1213	1.8812	1.5157	1.8394
28.2	2.1197	1.8746	1.5149	1.8364
28.5	2.1164	1.8698	1.514	1.8334
28.8	2.1156	1.8673	1.514	1.8323
29.1	2.1148	1.8632	1.5124	1.83013
29.4	2.1115	1.86	1.5124	1.82797
29.7	2.1107	1.8575	1.5116	1.8266
30	2.1058	1.8543	1.5067	1.82227
30.3	2.1034	1.8478	1.5059	1.81903
30.6	2.1026	1.8453	1.5026	1.81683
30.9	2.1018	1.8396	1.5018	1.8144
31.2	2.0993	1.8396	1.4986	1.8125
31.5	2.0928	1.838	1.4961	1.80897
31.8	2.0904	1.8331	1.4929	1.80547
32.1	2.0879	1.8323	1.4912	1.8038
32.4	2.0847	1.8282	1.4929	1.80193
32.7	2.0855	1.8234	1.4896	1.7995
33	2.0838	1.8201	1.4904	1.7981
33.3	2.0822	1.816	1.488	1.7954
33.6	2.0814	1.8136	1.4872	1.79407
33.9	2.0773	1.8103	1.4864	1.79133
34.2	2.0757	1.8071	1.4807	1.78783
34.5	2.0733	1.8022	1.4774	1.7843
34.8	2.0708	1.7973	1.4766	1.78157
35.1	2.0676	1.7916	1.475	1.77807
35.4	2.0659	1.7884	1.4766	1.77697
35.7	2.0659	1.7867	1.4742	1.7756
36	2.0627	1.7843	1.4717	1.7729
36.3	2.0602	1.7818	1.4717	1.77123
36.6	2.0537	1.7778	1.4685	1.76667
36.9	2.0521	1.7729	1.4652	1.7634
37.2	2.0505	1.7672	1.4652	1.76097
37.5	2.044	1.7607	1.4628	1.75583
37.8	2.044	1.7566	1.4595	1.75337
38.1	2.0415	1.7558	1.4579	1.75173
38.4	2.0391	1.7534	1.4538	1.74877
38.7	2.0374	1.7509	1.4538	1.74737
39	2.035	1.7493	1.4538	1.74603
39.3	2.0309	1.7444	1.453	1.74277
39.6	2.0293	1.7387	1.4514	1.7398
39.9	2.026	1.733	1.4497	1.73623
40.2	2.022	1.7298	1.4457	1.7325
40.5	2.022	1.7241	1.444	1.73003
40.8	2.0155	1.7249	1.4449	1.72843
41.1	2.013	1.7184	1.4424	1.7246
41.4	2.0106	1.7143	1.4416	1.72217
41.7	2.0098	1.711	1.4408	1.72053
42	2.0065	1.7037	1.44	1.71673
42.3	2.0098	1.7004	1.4392	1.71647
42.6	2.0057	1.6972	1.4367	1.7132
42.9	2.0033	1.6915	1.4351	1.70997
43.2	2.0024	1.6915	1.4343	1.7094
43.5	2.0008	1.6842	1.4318	1.7056
43.8	1.9976	1.6801	1.431	1.7029
44.1	1.9959	1.6777	1.4278	1.70047
44.4	1.9951	1.6736	1.4269	1.69853
44.7	1.9927	1.6695	1.4253	1.69583
45	1.9878	1.6646	1.4229	1.69177
45.3	1.9886	1.6622	1.4204	1.6904
45.6	1.9845	1.6581	1.4212	1.68793
45.9	1.9829	1.6524	1.4196	1.68497
46.2	1.9788	1.6459	1.4155	1.68007
46.5	1.974	1.6418	1.4147	1.67683
46.8	1.9731	1.6345	1.4131	1.67357
47.1	1.9699	1.6296	1.4115	1.67033
47.4	1.9674	1.6272	1.4115	1.6687
47.7	1.9674	1.6239	1.4107	1.66733
48	1.9642	1.6199	1.409	1.66437
48.3	1.9617	1.615	1.4066	1.6611
48.6	1.9593	1.6133	1.405	1.6592
48.9	1.956	1.6093	1.4017	1.65567
49.2	1.9552	1.6036	1.4025	1.65377
49.5	1.9503	1.602	1.4009	1.65107
49.8	1.9463	1.5971	1.4025	1.64863
50.1	1.9479	1.5914	1.4017	1.647
50.4	1.9455	1.5857	1.4001	1.64377
50.7	1.9446	1.5808	1.3993	1.64157
51	1.943	1.5767	1.3944	1.63803
51.3	1.9381	1.567	1.3936	1.6329
51.6	1.9324	1.5637	1.3919	1.62933
51.9	1.9324	1.5613	1.3919	1.62853
52.2	1.93	1.558	1.3895	1.62583
52.5	1.9284	1.5564	1.3871	1.62397
52.8	1.9276	1.5531	1.3854	1.62203
53.1	1.9251	1.5474	1.3846	1.61903
53.4	1.9227	1.5474	1.3838	1.61797
53.7	1.921	1.5401	1.3822	1.61443
54	1.9162	1.5344	1.3822	1.61093
54.3	1.9153	1.5319	1.3789	1.6087
54.6	1.9153	1.5271	1.3765	1.6063
54.9	1.9137	1.523	1.374	1.60357
55.2	1.9129	1.5197	1.37	1.60087
55.5	1.9096	1.5157	1.3667	1.59733
55.8	1.9056	1.5092	1.3675	1.5941
56.1	1.9031	1.5051	1.3667	1.59163
56.4	1.8982	1.5018	1.3643	1.5881
56.7	1.8942	1.4994	1.3626	1.5854
57	1.8909	1.4986	1.361	1.5835
57.3	1.8869	1.4937	1.3561	1.5789
57.6	1.886	1.4896	1.3586	1.57807
57.9	1.8836	1.4872	1.3561	1.57563
58.2	1.8803	1.4831	1.3545	1.57263
58.5	1.8746	1.4782	1.3553	1.56937
58.8	1.8755	1.4725	1.3504	1.56613
59.1	1.8706	1.4709	1.3488	1.56343
59.4	1.8681	1.4693	1.3455	1.56097
59.7	1.8665	1.4644	1.3447	1.55853
60	1.8641	1.4579	1.3464	1.55613
60.3	1.8632	1.453	1.3464	1.5542
60.6	1.8657	1.4481	1.3455	1.5531
60.9	1.8616	1.4408	1.3423	1.54823
61.2	1.8624	1.4383	1.339	1.54657
61.5	1.8592	1.4335	1.3341	1.54227
61.8	1.8575	1.4326	1.3317	1.5406
62.1	1.8519	1.431	1.3317	1.5382
62.4	1.851	1.4253	1.3276	1.53463
62.7	1.8453	1.4212	1.326	1.53083
63	1.8413	1.4131	1.3252	1.52653
63.3	1.8413	1.4082	1.3236	1.52437
63.6	1.838	1.4074	1.3219	1.52243
63.9	1.838	1.4033	1.3211	1.5208
64.2	1.8372	1.4009	1.3187	1.51893
64.5	1.8348	1.3952	1.3154	1.51513
64.8	1.8307	1.3903	1.3122	1.51107
65.1	1.825	1.383	1.3097	1.5059
65.4	1.8209	1.3789	1.3089	1.5029
65.7	1.8201	1.3757	1.3089	1.50157
66	1.8185	1.3732	1.3089	1.5002
66.3	1.816	1.3716	1.3057	1.49777
66.6	1.816	1.3691	1.304	1.49637
66.9	1.8128	1.3651	1.3016	1.49317
67.2	1.8103	1.3618	1.2975	1.48987
67.5	1.8087	1.3553	1.2959	1.48663
67.8	1.8038	1.3504	1.2959	1.48337
68.1	1.8022	1.3439	1.2943	1.48013
68.4	1.8006	1.3382	1.2959	1.47823
68.7	1.7957	1.3366	1.2943	1.47553
69	1.7908	1.3358	1.2926	1.47307
69.3	1.7908	1.3325	1.2918	1.4717
69.6	1.79	1.3284	1.2894	1.46927
69.9	1.7867	1.3252	1.2853	1.46573
70.2	1.7859	1.3203	1.2845	1.46357
70.5	1.7835	1.3146	1.2837	1.4606
70.8	1.7818	1.3122	1.2821	1.4587
71.1	1.7786	1.3081	1.2829	1.45653
71.4	1.7753	1.3032	1.2796	1.4527
71.7	1.7713	1.2983	1.2796	1.44973
72	1.7688	1.2943	1.2796	1.44757
72.3	1.768	1.2918	1.278	1.44593
72.6	1.7664	1.2877	1.2764	1.4435
72.9	1.7656	1.2853	1.2764	1.44243
73.2	1.7631	1.2804	1.2731	1.43887
73.5	1.7591	1.2772	1.2731	1.43647
73.8	1.7591	1.2747	1.2707	1.43483
74.1	1.7566	1.2715	1.2674	1.43183
74.4	1.755	1.2658	1.2658	1.42887
74.7	1.7517	1.2633	1.2625	1.42583
75	1.7493	1.2593	1.2609	1.42317
75.3	1.7485	1.2552	1.2576	1.42043
75.6	1.7468	1.2536	1.2568	1.41907
75.9	1.7436	1.2495	1.256	1.41637
76.2	1.7436	1.247	1.256	1.41553
76.5	1.7403	1.2422	1.2552	1.41257
76.8	1.7387	1.2365	1.2544	1.40987
77.1	1.7371	1.2324	1.2527	1.4074
77.4	1.7363	1.2291	1.2503	1.40523
77.7	1.7354	1.2251	1.2495	1.40333
78	1.7314	1.2243	1.2495	1.40173
78.3	1.7306	1.2218	1.247	1.3998
78.6	1.7289	1.2177	1.2479	1.39817
78.9	1.7265	1.2145	1.247	1.396
79.2	1.7216	1.2096	1.247	1.39273
79.5	1.7208	1.2096	1.2446	1.39167
79.8	1.7184	1.2096	1.2446	1.39087
80.1	1.7151	1.2047	1.2414	1.38707
80.4	1.7118	1.2031	1.2381	1.38433
80.7	1.7102	1.2015	1.2348	1.38217
81	1.7094	1.195	1.2332	1.3792
81.3	1.7094	1.1868	1.2324	1.3762
81.6	1.7086	1.1844	1.2291	1.37403
81.9	1.7061	1.1827	1.2291	1.37263
82.2	1.7053	1.1811	1.2259	1.37077
82.5	1.7045	1.1803	1.2251	1.36997
82.8	1.7004	1.177	1.2226	1.36667
83.1	1.6947	1.1754	1.2186	1.3629
83.4	1.6923	1.1705	1.2169	1.3599
83.7	1.6891	1.1673	1.2137	1.3567
84	1.6882	1.1665	1.2137	1.35613
84.3	1.6866	1.1632	1.212	1.35393
84.6	1.685	1.1591	1.2112	1.35177
84.9	1.685	1.1583	1.2112	1.3515
85.2	1.6801	1.1543	1.2137	1.34937
85.5	1.6785	1.1551	1.2137	1.3491
85.8	1.676	1.1494	1.2112	1.34553
86.1	1.6777	1.1461	1.212	1.34527
86.4	1.676	1.1437	1.208	1.34257
86.7	1.6752	1.1429	1.2063	1.34147
87	1.6728	1.1396	1.2063	1.33957
87.3	1.6752	1.138	1.2047	1.3393
87.6	1.6744	1.138	1.2039	1.33877
87.9	1.6728	1.1347	1.2047	1.3374
88.2	1.6703	1.1323	1.2015	1.3347
88.5	1.6687	1.1274	1.2007	1.33227
88.8	1.6671	1.1233	1.2007	1.33037
89.1	1.6679	1.1217	1.1966	1.32873
89.4	1.6671	1.1209	1.1966	1.3282
89.7	1.6646	1.1201	1.195	1.32657
90	1.6606	1.1193	1.1917	1.32387
90.3	1.6597	1.1184	1.1933	1.3238
90.6	1.6565	1.116	1.1901	1.32087
90.9	1.6516	1.1136	1.1876	1.3176
91.2	1.6492	1.1111	1.186	1.31543
91.5	1.6484	1.1095	1.1844	1.3141
91.8	1.6484	1.1062	1.1836	1.31273
92.1	1.6459	1.1038	1.1836	1.3111
92.4	1.6467	1.1046	1.1811	1.3108
92.7	1.6475	1.103	1.1795	1.31
93	1.6451	1.0981	1.1795	1.30757
93.3	1.6459	1.0973	1.1754	1.3062
93.6	1.6443	1.0924	1.1746	1.30377
93.9	1.6386	1.0899	1.1746	1.30103
94.2	1.6386	1.0916	1.1738	1.30133
94.5	1.6378	1.0916	1.173	1.3008
94.8	1.6353	1.0883	1.1713	1.2983
95.1	1.6337	1.0875	1.1681	1.29643
95.4	1.6296	1.0851	1.1681	1.29427
95.7	1.6288	1.081	1.1665	1.2921
96	1.6272	1.0802	1.1665	1.2913
96.3	1.6256	1.0777	1.1665	1.28993
96.6	1.6231	1.0794	1.1673	1.28993
96.9	1.6223	1.0769	1.1656	1.28827
97.2	1.6199	1.0753	1.164	1.2864
97.5	1.6174	1.0712	1.1624	1.28367
97.8	1.6166	1.0704	1.1608	1.2826
98.1	1.6142	1.0663	1.1608	1.28043
98.4	1.6117	1.0663	1.1567	1.27823
98.7	1.6109	1.0639	1.1567	1.27717
99	1.6093	1.0631	1.1575	1.27663
99.3	1.6077	1.0647	1.1567	1.27637
99.6	1.6085	1.0615	1.1567	1.27557
99.9	1.6044	1.0598	1.1551	1.2731
100.2	1.606	1.0598	1.1534	1.27307
100.5	1.6068	1.0558	1.1534	1.272
100.8	1.6052	1.0549	1.1543	1.27147
101.1	1.6036	1.0541	1.1518	1.26983
101.4	1.602	1.0566	1.1502	1.2696
101.7	1.602	1.0549	1.1486	1.2685
102	1.6052	1.0541	1.1461	1.26847
102.3	1.602	1.0541	1.1486	1.26823
102.6	1.5987	1.0525	1.1477	1.2663
102.9	1.5954	1.0501	1.1486	1.2647
103.2	1.593	1.0484	1.1477	1.26303
103.5	1.5922	1.0484	1.1461	1.26223
103.8	1.5922	1.0484	1.1453	1.26197
104.1	1.5946	1.0452	1.142	1.2606
104.4	1.593	1.0452	1.1412	1.2598
104.7	1.5938	1.0444	1.1429	1.26037
105	1.5914	1.0444	1.1437	1.25983
105.3	1.5906	1.0419	1.1437	1.25873
105.6	1.5922	1.0387	1.1437	1.2582
105.9	1.593	1.0403	1.142	1.25843
106.2	1.5946	1.0403	1.1404	1.25843
106.5	1.593	1.0379	1.1388	1.25657
106.8	1.5922	1.0362	1.1372	1.2552
107.1	1.5914	1.0346	1.1355	1.25383
107.4	1.5873	1.0313	1.1363	1.25163
107.7	1.5857	1.0313	1.1331	1.25003
108	1.5857	1.0338	1.1363	1.25193
108.3	1.5889	1.0305	1.1355	1.25163
108.6	1.5865	1.0346	1.1347	1.25193
108.9	1.5865	1.0346	1.1372	1.25277
109.2	1.5849	1.0362	1.1363	1.25247
109.5	1.5824	1.0354	1.1363	1.25137
109.8	1.5832	1.0346	1.1355	1.2511
110.1	1.5832	1.0354	1.1347	1.2511
110.4	1.58	1.0362	1.1331	1.24977
110.7	1.58	1.0346	1.1315	1.2487
111	1.58	1.033	1.129	1.24733
111.3	1.5792	1.033	1.129	1.24707
111.6	1.5767	1.0297	1.1298	1.2454
111.9	1.5759	1.0281	1.1306	1.24487
112.2	1.5751	1.0273	1.1306	1.24433
112.5	1.5743	1.0232	1.1266	1.24137
112.8	1.5775	1.024	1.1258	1.24243
113.1	1.5767	1.0265	1.1266	1.24327
113.4	1.5783	1.0281	1.1266	1.24433
113.7	1.5767	1.0313	1.1233	1.24377
114	1.5783	1.0297	1.1233	1.24377
114.3	1.58	1.0273	1.1225	1.24327
114.6	1.5783	1.0265	1.1209	1.2419
114.9	1.5783	1.0248	1.1225	1.24187
115.2	1.5775	1.0248	1.1209	1.24107
115.5	1.5767	1.0256	1.1217	1.24133
115.8	1.5759	1.0256	1.1225	1.24133
116.1	1.5775	1.0281	1.1217	1.24243
116.4	1.5751	1.0256	1.1209	1.24053
116.7	1.571	1.0248	1.1217	1.23917
117	1.571	1.024	1.1217	1.2389
117.3	1.5735	1.0248	1.1217	1.24
117.6	1.5718	1.0256	1.1217	1.2397
117.9	1.571	1.0289	1.1201	1.24
118.2	1.5686	1.0289	1.1209	1.23947
118.5	1.567	1.0273	1.1201	1.23813
118.8	1.5629	1.0281	1.1209	1.2373
119.1	1.5645	1.0256	1.1193	1.23647
119.4	1.5629	1.0256	1.1209	1.23647
119.7	1.5653	1.0289	1.1193	1.23783
120	1.567	1.0297	1.1176	1.2381
120.3	1.5686	1.0273	1.1152	1.23703
120.6	1.5694	1.0289	1.116	1.2381
120.9	1.567	1.0305	1.1144	1.2373
121.2	1.5678	1.0297	1.1136	1.23703
121.5	1.567	1.0297	1.1152	1.2373
121.8	1.5686	1.0265	1.1144	1.2365
122.1	1.571	1.0281	1.1152	1.2381
122.4	1.5694	1.0289	1.1144	1.23757
122.7	1.5694	1.0281	1.1144	1.2373
123	1.5702	1.0297	1.116	1.23863
123.3	1.5702	1.0281	1.1168	1.23837
123.6	1.5718	1.0265	1.1152	1.23783
123.9	1.5694	1.0256	1.116	1.237
124.2	1.5686	1.0265	1.1152	1.23677
124.5	1.5702	1.0273	1.1119	1.23647
124.8	1.5718	1.0273	1.1127	1.23727
125.1	1.5686	1.0297	1.1144	1.23757
125.4	1.5726	1.0322	1.1127	1.23917
125.7	1.5735	1.0346	1.116	1.24137
126	1.5735	1.0322	1.1136	1.23977
126.3	1.5735	1.0338	1.1127	1.24
126.6	1.571	1.0379	1.1111	1.24
126.9	1.5726	1.0395	1.1103	1.2408
127.2	1.5702	1.0395	1.1103	1.24
127.5	1.5694	1.0395	1.1103	1.23973
127.8	1.5678	1.0403	1.1095	1.2392
128.1	1.567	1.0403	1.1127	1.24
128.4	1.5694	1.0403	1.1136	1.2411
128.7	1.5686	1.0387	1.1127	1.24
129	1.5694	1.0411	1.1136	1.24137
129.3	1.571	1.0411	1.1144	1.24217
129.6	1.5735	1.0419	1.1136	1.243
129.9	1.5759	1.0419	1.1127	1.2435
130.2	1.5743	1.0444	1.1136	1.2441
130.5	1.5759	1.0427	1.1127	1.24377
130.8	1.5775	1.0427	1.1152	1.24513
131.1	1.5759	1.0435	1.116	1.24513
131.4	1.5743	1.0444	1.1136	1.2441
131.7	1.5735	1.046	1.1152	1.2449
132	1.5759	1.0444	1.1144	1.2449
132.3	1.5759	1.046	1.1144	1.24543
132.6	1.58	1.0468	1.1127	1.2465
132.9	1.5808	1.0444	1.1168	1.24733
133.2	1.5824	1.0452	1.1152	1.2476
133.5	1.5808	1.046	1.116	1.2476
133.8	1.5767	1.0468	1.1136	1.2457
134.1	1.5775	1.0533	1.1127	1.24783
134.4	1.5751	1.0549	1.1127	1.24757
134.7	1.5751	1.0566	1.1103	1.24733
135	1.5775	1.0574	1.1111	1.24867
135.3	1.5767	1.0558	1.1119	1.24813
135.6	1.5767	1.0566	1.1127	1.24867
135.9	1.5767	1.059	1.1127	1.24947
136.2	1.5816	1.0631	1.1152	1.2533
136.5	1.5816	1.0655	1.1127	1.25327
136.8	1.584	1.0663	1.1136	1.25463
137.1	1.5816	1.0655	1.1119	1.253
137.4	1.5816	1.0663	1.1119	1.25327
137.7	1.5849	1.068	1.1111	1.25467
138	1.584	1.0704	1.1127	1.2557
138.3	1.5832	1.0704	1.1119	1.25517
138.6	1.5873	1.0745	1.1136	1.25847
138.9	1.5865	1.0737	1.1127	1.25763
139.2	1.5897	1.0761	1.1127	1.2595
139.5	1.5889	1.0769	1.1103	1.2587
139.8	1.5897	1.0745	1.1095	1.2579
140.1	1.5889	1.0745	1.1119	1.25843
140.4	1.5897	1.072	1.1095	1.25707
140.7	1.5906	1.0753	1.1095	1.25847
141	1.5914	1.0769	1.1095	1.25927
141.3	1.593	1.0794	1.1111	1.26117
141.6	1.593	1.081	1.1111	1.2617
141.9	1.5922	1.0786	1.1136	1.26147
142.2	1.5906	1.0794	1.1111	1.26037
142.5	1.5914	1.081	1.1095	1.26063
142.8	1.5922	1.0818	1.1127	1.26223
143.1	1.5946	1.0826	1.1103	1.2625
143.4	1.5963	1.0867	1.1111	1.2647
143.7	1.5946	1.0883	1.1103	1.2644
144	1.5954	1.0891	1.1136	1.26603
144.3	1.5954	1.0899	1.1152	1.26683
144.6	1.5979	1.0908	1.116	1.26823
144.9	1.5963	1.0908	1.1168	1.26797
145.2	1.5963	1.094	1.1168	1.26903
145.5	1.5987	1.0956	1.1168	1.27037
145.8	1.5963	1.0981	1.1152	1.26987
146.1	1.5963	1.0997	1.1184	1.27147
146.4	1.5979	1.1022	1.1176	1.27257
146.7	1.5979	1.1022	1.1193	1.27313
147	1.5979	1.1046	1.1184	1.27363
147.3	1.5995	1.1038	1.1168	1.27337
147.6	1.602	1.1079	1.1144	1.27477
147.9	1.6036	1.1111	1.1152	1.27663
148.2	1.6052	1.1119	1.1136	1.2769
148.5	1.6036	1.1111	1.116	1.2769
148.8	1.6044	1.1127	1.1152	1.27743
149.1	1.6036	1.1152	1.1127	1.27717
149.4	1.6036	1.1152	1.1127	1.27717
149.7	1.6068	1.1168	1.1144	1.27933
150	1.606	1.1168	1.1136	1.2788
150.3	1.6068	1.1184	1.1168	1.28067
150.6	1.6125	1.1217	1.1184	1.2842
150.9	1.6142	1.1233	1.1184	1.2853
151.2	1.615	1.1241	1.1184	1.28583
151.5	1.615	1.1249	1.1184	1.2861
151.8	1.6182	1.1258	1.1176	1.2872
152.1	1.6158	1.1258	1.1193	1.28697
152.4	1.6174	1.129	1.1209	1.2891
152.7	1.6166	1.1339	1.1233	1.29127
153	1.619	1.1372	1.1241	1.29343
153.3	1.6215	1.1388	1.1258	1.29537
153.6	1.6207	1.1412	1.1249	1.2956
153.9	1.6231	1.1396	1.1249	1.29587
154.2	1.6223	1.138	1.1266	1.29563
154.5	1.6207	1.1404	1.1274	1.29617
154.8	1.6207	1.142	1.1298	1.2975
155.1	1.6223	1.1429	1.1282	1.2978
155.4	1.6215	1.1461	1.1274	1.29833
155.7	1.6264	1.1518	1.1266	1.3016
156	1.628	1.151	1.1266	1.30187
156.3	1.6288	1.1518	1.1274	1.30267
156.6	1.6296	1.1518	1.129	1.30347
156.9	1.6313	1.1551	1.1323	1.30623
157.2	1.6321	1.1559	1.1323	1.30677
157.5	1.6337	1.1591	1.1323	1.30837
157.8	1.637	1.1624	1.1339	1.3111
158.1	1.6386	1.1648	1.1306	1.31133
158.4	1.6378	1.1648	1.1331	1.3119
158.7	1.6394	1.1648	1.1323	1.31217
159	1.6386	1.1656	1.1331	1.31243
159.3	1.6402	1.1665	1.1363	1.31433
159.6	1.6435	1.1689	1.138	1.3168
159.9	1.6435	1.1697	1.1372	1.3168
160.2	1.6451	1.1705	1.1372	1.3176
160.5	1.6443	1.1754	1.138	1.31923
160.8	1.6451	1.1762	1.1388	1.32003
161.1	1.6459	1.1787	1.1396	1.3214
161.4	1.6451	1.1811	1.1372	1.32113
161.7	1.6467	1.1827	1.1388	1.32273
162	1.6459	1.1868	1.1412	1.32463
162.3	1.6484	1.1876	1.1412	1.32573
162.6	1.6492	1.1876	1.1404	1.32573
162.9	1.6508	1.1893	1.1429	1.32767
163.2	1.6492	1.1925	1.1396	1.3271
163.5	1.6508	1.1909	1.138	1.32657
163.8	1.6508	1.1941	1.1412	1.3287
164.1	1.6484	1.1966	1.142	1.329
164.4	1.6492	1.199	1.1429	1.33037
164.7	1.6524	1.1998	1.1445	1.33223
165	1.6524	1.2023	1.1445	1.33307
165.3	1.654	1.2023	1.1453	1.33387
165.6	1.6532	1.2023	1.1469	1.33413
165.9	1.6549	1.2031	1.1477	1.33523
166.2	1.6573	1.2072	1.1469	1.33713
166.5	1.6573	1.2072	1.1469	1.33713
166.8	1.6565	1.2047	1.1486	1.3366
167.1	1.6614	1.208	1.1502	1.33987
167.4	1.6589	1.2096	1.1526	1.34037
167.7	1.6565	1.2137	1.1543	1.3415
168	1.6589	1.212	1.1543	1.34173
168.3	1.6597	1.2137	1.1534	1.34227
168.6	1.6606	1.2145	1.1543	1.34313
168.9	1.663	1.2177	1.1551	1.34527
169.2	1.6646	1.2202	1.1526	1.3458
169.5	1.6638	1.2226	1.1543	1.3469
169.8	1.6663	1.2267	1.1559	1.34963
170.1	1.6711	1.2259	1.1559	1.35097
170.4	1.6728	1.2251	1.1551	1.351
170.7	1.6728	1.2275	1.1559	1.35207
171	1.6728	1.2283	1.1567	1.3526
171.3	1.6703	1.2283	1.1583	1.3523
171.6	1.672	1.2291	1.1591	1.3534
171.9	1.6744	1.2308	1.16	1.35507
172.2	1.676	1.23	1.1616	1.35587
172.5	1.6785	1.23	1.1616	1.3567
172.8	1.6793	1.23	1.1608	1.3567
173.1	1.6825	1.2283	1.1591	1.35663
173.4	1.6825	1.234	1.1583	1.35827
173.7	1.6825	1.2373	1.1624	1.36073
174	1.6834	1.2414	1.1624	1.3624
174.3	1.6842	1.2414	1.1616	1.3624
174.6	1.6858	1.243	1.1624	1.36373
174.9	1.685	1.247	1.1591	1.3637
175.2	1.6858	1.247	1.1624	1.36507
175.5	1.6866	1.2503	1.1648	1.36723
175.8	1.6899	1.2536	1.1656	1.3697
176.1	1.6891	1.256	1.1681	1.37107
176.4	1.6891	1.2593	1.1713	1.37323
176.7	1.6899	1.2625	1.1713	1.37457
177	1.6899	1.2625	1.1713	1.37457
177.3	1.6907	1.2625	1.1713	1.37483
177.6	1.6899	1.265	1.1713	1.3754
177.9	1.6923	1.265	1.1697	1.37567
178.2	1.6972	1.2666	1.1705	1.3781
178.5	1.6996	1.2658	1.1681	1.37783
178.8	1.7021	1.2682	1.1689	1.37973
179.1	1.7037	1.2739	1.1705	1.3827
179.4	1.7053	1.2747	1.1722	1.38407
179.7	1.7045	1.2731	1.1738	1.3838
180	1.7061	1.2755	1.1754	1.38567
180.3	1.7078	1.2747	1.1754	1.38597
180.6	1.7086	1.2747	1.1787	1.38733
180.9	1.7094	1.278	1.1795	1.38897
181.2	1.711	1.2804	1.1811	1.39083
181.5	1.7127	1.2837	1.1819	1.39277
181.8	1.7167	1.2845	1.1836	1.39493
182.1	1.7167	1.2886	1.1827	1.396
182.4	1.7159	1.2886	1.1827	1.39573
182.7	1.7159	1.2902	1.1811	1.39573
183	1.7184	1.2926	1.1811	1.39737
183.3	1.7184	1.2943	1.1836	1.39877
183.6	1.72	1.2951	1.1836	1.39957
183.9	1.7167	1.2975	1.1901	1.40143
184.2	1.7192	1.3016	1.1876	1.4028
184.5	1.7224	1.3032	1.1876	1.4044
184.8	1.7216	1.3065	1.1893	1.4058
185.1	1.7249	1.3097	1.1884	1.40767
185.4	1.7257	1.3114	1.1868	1.40797
185.7	1.7281	1.3122	1.1901	1.41013
186	1.7289	1.3138	1.1884	1.41037
186.3	1.7298	1.3146	1.1868	1.4104
186.6	1.7338	1.3171	1.1884	1.4131
186.9	1.7354	1.3179	1.1884	1.4139
187.2	1.7346	1.3195	1.1901	1.41473
187.5	1.7338	1.3219	1.1917	1.4158
187.8	1.7346	1.326	1.1868	1.4158
188.1	1.7371	1.3284	1.1917	1.41907
188.4	1.7363	1.3317	1.1901	1.41937
188.7	1.7379	1.3382	1.1876	1.42123
189	1.7395	1.3333	1.1884	1.4204
189.3	1.7411	1.3341	1.1884	1.4212
189.6	1.7452	1.3325	1.1893	1.42233
189.9	1.7444	1.3333	1.1909	1.42287
190.2	1.7452	1.3341	1.1909	1.4234
190.5	1.7444	1.3374	1.1917	1.4245
190.8	1.7444	1.3415	1.1941	1.42667
191.1	1.7452	1.3415	1.1925	1.4264
191.4	1.7485	1.339	1.1925	1.42667
191.7	1.7485	1.3382	1.1917	1.42613
192	1.7509	1.3382	1.1909	1.42667
192.3	1.7517	1.3431	1.1925	1.4291
192.6	1.7501	1.348	1.1917	1.42993
192.9	1.7485	1.3496	1.1925	1.4302
193.2	1.7477	1.3521	1.1941	1.4313
193.5	1.7493	1.3521	1.1966	1.43267
193.8	1.7493	1.3553	1.199	1.43453
194.1	1.7517	1.3553	1.2015	1.43617
194.4	1.7493	1.3594	1.2007	1.43647
194.7	1.7493	1.361	1.2023	1.43753
195	1.7525	1.3602	1.2015	1.43807
195.3	1.7525	1.3635	1.2023	1.43943
195.6	1.7558	1.3635	1.2023	1.44053
195.9	1.7599	1.3643	1.2063	1.4435
196.2	1.7607	1.3667	1.2047	1.44403
196.5	1.7639	1.3683	1.2023	1.44483
196.8	1.7656	1.37	1.2015	1.4457
197.1	1.7672	1.374	1.2039	1.44837
197.4	1.7672	1.3781	1.2023	1.4492
197.7	1.7688	1.3814	1.2031	1.4511
198	1.7688	1.3805	1.2031	1.4508
198.3	1.7688	1.3822	1.2047	1.4519
198.6	1.7688	1.383	1.208	1.45327
198.9	1.7713	1.3822	1.2088	1.4541
199.2	1.7729	1.3822	1.2104	1.45517
199.5	1.7753	1.3854	1.2104	1.45703
199.8	1.777	1.3895	1.2129	1.4598
200.1	1.7761	1.3903	1.2112	1.4592
200.4	1.777	1.3928	1.2129	1.4609
200.7	1.7786	1.3952	1.2129	1.46223
201	1.7794	1.3968	1.2145	1.46357
201.3	1.7778	1.3985	1.212	1.46277
201.6	1.7794	1.3993	1.2153	1.46467
201.9	1.781	1.3993	1.2129	1.4644
202.2	1.7827	1.4033	1.2145	1.46683
202.5	1.7835	1.4042	1.2177	1.46847
202.8	1.7835	1.4082	1.2145	1.46873
203.1	1.7843	1.409	1.2145	1.46927
203.4	1.7859	1.4107	1.2169	1.47117
203.7	1.7884	1.4107	1.2186	1.47257
204	1.7908	1.4139	1.2169	1.47387
204.3	1.79	1.4172	1.221	1.47607
204.6	1.7916	1.4188	1.2202	1.47687
204.9	1.7892	1.4229	1.2218	1.47797
205.2	1.7932	1.4212	1.2243	1.47957
205.5	1.7924	1.4245	1.2234	1.4801
205.8	1.7924	1.4221	1.2259	1.48013
206.1	1.7932	1.4237	1.2267	1.4812
206.4	1.7916	1.4278	1.2259	1.48177
206.7	1.7924	1.4278	1.2283	1.48283
207	1.7908	1.4278	1.2291	1.48257
207.3	1.7908	1.4286	1.2291	1.48283
207.6	1.7941	1.4269	1.2308	1.48393
207.9	1.7965	1.4278	1.2332	1.48583
208.2	1.7989	1.4294	1.2316	1.48663
208.5	1.7998	1.4294	1.2324	1.4872
208.8	1.8006	1.4343	1.2348	1.4899
209.1	1.8006	1.4375	1.2373	1.4918
209.4	1.8014	1.44	1.2405	1.49397
209.7	1.803	1.4408	1.2381	1.49397
210	1.8038	1.4424	1.2381	1.49477
210.3	1.8046	1.4432	1.2381	1.4953
210.6	1.8063	1.4457	1.2373	1.49643
210.9	1.8095	1.4473	1.2381	1.4983
211.2	1.812	1.4522	1.2381	1.50077
211.5	1.8112	1.4554	1.2405	1.50237
211.8	1.8103	1.4554	1.2414	1.50237
212.1	1.8103	1.4554	1.2405	1.50207
212.4	1.8095	1.4587	1.2397	1.50263
212.7	1.8095	1.4571	1.2422	1.50293
213	1.812	1.4587	1.2438	1.50483
213.3	1.812	1.4603	1.2446	1.50563
213.6	1.8144	1.4636	1.247	1.50833
213.9	1.812	1.4652	1.243	1.50673
214.2	1.8128	1.466	1.2438	1.50753
214.5	1.812	1.466	1.2446	1.50753
214.8	1.8112	1.4676	1.243	1.50727
215.1	1.8152	1.4676	1.2462	1.50967
215.4	1.8168	1.4701	1.247	1.5113
215.7	1.8177	1.4709	1.2462	1.5116
216	1.8193	1.4701	1.2487	1.5127
216.3	1.8209	1.4717	1.2495	1.51403
216.6	1.8217	1.4725	1.2495	1.51457
216.9	1.8225	1.4766	1.2511	1.51673
217.2	1.825	1.4766	1.2503	1.5173
217.5	1.8266	1.4766	1.2503	1.51783
217.8	1.8274	1.4774	1.2519	1.5189
218.1	1.8299	1.4815	1.2503	1.52057
218.4	1.8307	1.4847	1.2536	1.523
218.7	1.8291	1.4847	1.2544	1.52273
219	1.8299	1.4864	1.2536	1.5233
219.3	1.8315	1.4896	1.2552	1.52543
219.6	1.8307	1.4896	1.2568	1.5257
219.9	1.8323	1.4904	1.2536	1.52543
220.2	1.8331	1.4912	1.2544	1.52623
220.5	1.8339	1.4961	1.2568	1.52893
220.8	1.8364	1.4978	1.2568	1.53033
221.1	1.8364	1.4994	1.2584	1.5314
221.4	1.8396	1.501	1.2601	1.53357
221.7	1.8396	1.4994	1.2609	1.5333
222	1.838	1.5002	1.2617	1.5333
222.3	1.8405	1.501	1.2625	1.53467
222.6	1.838	1.5051	1.2625	1.5352
222.9	1.8388	1.5092	1.2641	1.53737
223.2	1.838	1.5108	1.2633	1.53737
223.5	1.838	1.5132	1.2641	1.53843
223.8	1.8405	1.5157	1.2658	1.54067
224.1	1.8445	1.5157	1.2658	1.542
224.4	1.8429	1.5173	1.2658	1.542
224.7	1.8445	1.5157	1.2658	1.542
225	1.8462	1.5181	1.2633	1.54253
225.3	1.8445	1.5206	1.2658	1.54363
225.6	1.8453	1.5238	1.2674	1.5455
225.9	1.847	1.5254	1.2641	1.5455
226.2	1.8527	1.5279	1.2658	1.5488
226.5	1.8551	1.5311	1.2625	1.54957
226.8	1.8567	1.5319	1.265	1.5512
227.1	1.8551	1.5295	1.2666	1.5504
227.4	1.8575	1.5303	1.269	1.55227
227.7	1.8575	1.5328	1.269	1.5531
228	1.8575	1.5319	1.2698	1.55307
228.3	1.8592	1.5336	1.2707	1.5545
228.6	1.8608	1.5328	1.2707	1.55477
228.9	1.8624	1.5344	1.2715	1.5561
229.2	1.8641	1.5352	1.2698	1.55637
229.5	1.8657	1.5385	1.2723	1.55883
229.8	1.8673	1.5385	1.2715	1.5591
230.1	1.8673	1.5433	1.2747	1.56177
230.4	1.8665	1.5458	1.2739	1.56207
230.7	1.8649	1.5474	1.2739	1.56207
231	1.8649	1.5499	1.278	1.56427
231.3	1.8673	1.5523	1.2788	1.56613
231.6	1.8673	1.5531	1.2764	1.5656
231.9	1.8714	1.5523	1.2764	1.5667
232.2	1.8714	1.5499	1.2755	1.5656
232.5	1.8738	1.5507	1.2764	1.56697
232.8	1.8722	1.5531	1.2764	1.56723
233.1	1.8746	1.5556	1.2739	1.56803
233.4	1.8706	1.5556	1.2739	1.5667
233.7	1.8706	1.5572	1.2755	1.56777
234	1.8738	1.5556	1.2747	1.56803
234.3	1.8779	1.558	1.2764	1.57077
234.6	1.8803	1.5613	1.2764	1.57267
234.9	1.8812	1.5645	1.2755	1.57373
235.2	1.882	1.5678	1.2755	1.5751
235.5	1.8844	1.5702	1.2764	1.577
235.8	1.886	1.5743	1.2755	1.5786
236.1	1.8869	1.5743	1.2772	1.57947
236.4	1.8852	1.5726	1.2796	1.57913
236.7	1.8852	1.5743	1.2788	1.57943
237	1.886	1.5735	1.278	1.57917
237.3	1.8869	1.5775	1.278	1.5808
237.6	1.8844	1.5792	1.2772	1.58027
237.9	1.886	1.5816	1.2788	1.58213
238.2	1.8869	1.5816	1.2788	1.58243
238.5	1.8877	1.5824	1.2788	1.58297
238.8	1.8893	1.5849	1.2796	1.5846
239.1	1.8893	1.5881	1.2821	1.5865
239.4	1.8909	1.5881	1.2821	1.58703
239.7	1.8901	1.5897	1.2821	1.5873
240	1.8885	1.5922	1.2829	1.58787
240.3	1.8901	1.5938	1.2837	1.5892
240.6	1.8917	1.5954	1.2837	1.59027
240.9	1.8901	1.5963	1.2845	1.5903
241.2	1.8917	1.5971	1.2861	1.59163
241.5	1.8934	1.5963	1.2869	1.5922
241.8	1.8942	1.5954	1.2869	1.59217
242.1	1.895	1.5963	1.2877	1.593
242.4	1.8982	1.5946	1.2894	1.59407
242.7	1.8982	1.5979	1.2886	1.5949
243	1.8974	1.602	1.2894	1.59627
243.3	1.8966	1.602	1.2886	1.59573
243.6	1.8966	1.602	1.2894	1.596
243.9	1.8974	1.6044	1.2894	1.59707
244.2	1.8966	1.6036	1.2894	1.59653
244.5	1.8958	1.606	1.2869	1.59623
244.8	1.8958	1.6077	1.2894	1.59763
245.1	1.8974	1.6077	1.2886	1.5979
245.4	1.8958	1.6085	1.2902	1.59817
245.7	1.8982	1.6068	1.2894	1.59813
246	1.8991	1.6077	1.2918	1.59953
246.3	1.9023	1.6125	1.2918	1.6022
246.6	1.9039	1.6174	1.2918	1.60437
246.9	1.9064	1.619	1.2926	1.606
247.2	1.9064	1.6207	1.2934	1.60683
247.5	1.9088	1.6223	1.2951	1.60873
247.8	1.9088	1.6223	1.2943	1.60847
248.1	1.9105	1.6215	1.2959	1.6093
248.4	1.9096	1.6239	1.2934	1.60897
248.7	1.9113	1.6288	1.2967	1.61227
249	1.9105	1.6321	1.2975	1.61337
249.3	1.9113	1.6337	1.2959	1.61363
249.6	1.9121	1.6361	1.2959	1.6147
249.9	1.9137	1.6353	1.2983	1.61577
250.2	1.9137	1.6345	1.2975	1.61523
250.5	1.9137	1.6353	1.3016	1.61687
250.8	1.9153	1.6345	1.3024	1.6174
251.1	1.9186	1.6378	1.3032	1.61987
251.4	1.9194	1.6378	1.3048	1.62067
251.7	1.9219	1.6394	1.3065	1.6226
252	1.921	1.6394	1.3081	1.62283
252.3	1.921	1.6418	1.3073	1.62337
252.6	1.9227	1.6459	1.3089	1.62583
252.9	1.9194	1.6475	1.3089	1.62527
253.2	1.921	1.6467	1.3089	1.62553
253.5	1.9194	1.6475	1.3081	1.625
253.8	1.9178	1.6516	1.3114	1.62693
254.1	1.9202	1.6549	1.3105	1.62853
254.4	1.9227	1.6557	1.3105	1.62963
254.7	1.921	1.6557	1.313	1.6299
255	1.9227	1.6589	1.3114	1.631
255.3	1.9251	1.6573	1.3114	1.63127
255.6	1.9276	1.6589	1.3122	1.6329
255.9	1.9276	1.6589	1.3105	1.63233
256.2	1.9276	1.6622	1.3122	1.634
256.5	1.9284	1.6654	1.3146	1.63613
256.8	1.93	1.6671	1.3138	1.63697
257.1	1.93	1.6679	1.3154	1.63777
257.4	1.9284	1.6679	1.3179	1.63807
257.7	1.9292	1.6654	1.3162	1.63693
258	1.9292	1.6654	1.3179	1.6375
258.3	1.93	1.6654	1.3187	1.63803
258.6	1.9324	1.6663	1.3187	1.63913
258.9	1.9316	1.6679	1.3211	1.6402
259.2	1.9357	1.6711	1.3187	1.64183
259.5	1.9373	1.6695	1.3195	1.6421
259.8	1.9373	1.672	1.3219	1.64373
260.1	1.9365	1.672	1.3211	1.6432
260.4	1.9357	1.6728	1.3228	1.64377
260.7	1.9333	1.6752	1.3236	1.64403
261	1.9341	1.676	1.3203	1.64347
261.3	1.9357	1.6785	1.3211	1.6451
261.6	1.9357	1.6777	1.3228	1.6454
261.9	1.9357	1.6768	1.3203	1.64427
262.2	1.9357	1.6744	1.3219	1.644
262.5	1.9349	1.6777	1.3236	1.6454
262.8	1.9349	1.6801	1.3252	1.64673
263.1	1.9373	1.6842	1.3276	1.6497
263.4	1.9398	1.6858	1.3276	1.65107
263.7	1.9365	1.6874	1.3284	1.65077
264	1.9365	1.6891	1.3309	1.65217
264.3	1.9389	1.6907	1.3293	1.65297
264.6	1.9398	1.6915	1.3293	1.65353
264.9	1.9446	1.6915	1.3276	1.65457
265.2	1.9446	1.6931	1.3284	1.65537
265.5	1.9455	1.6939	1.3301	1.6565
265.8	1.9487	1.698	1.3325	1.65973
266.1	1.9495	1.7004	1.3317	1.66053
266.4	1.9528	1.7004	1.3317	1.66163
266.7	1.9512	1.7013	1.3333	1.66193
267	1.9503	1.6996	1.3333	1.66107
267.3	1.9495	1.6996	1.3325	1.66053
267.6	1.9487	1.7013	1.3333	1.6611
267.9	1.9503	1.7053	1.3317	1.66243
268.2	1.952	1.7053	1.3325	1.66327
268.5	1.9503	1.7053	1.3341	1.66323
268.8	1.9512	1.7037	1.3341	1.663
269.1	1.9528	1.7037	1.335	1.66383
269.4	1.952	1.7061	1.3341	1.66407
269.7	1.9536	1.7078	1.3341	1.66517
270	1.9544	1.7086	1.335	1.666
270.3	1.9536	1.7127	1.3358	1.66737
270.6	1.9544	1.7151	1.3366	1.6687
270.9	1.956	1.7127	1.3374	1.6687
271.2	1.9585	1.7127	1.3374	1.66953
271.5	1.9585	1.7061	1.339	1.66787
271.8	1.9609	1.7118	1.3374	1.67003
272.1	1.9601	1.7135	1.3366	1.67007
272.4	1.9593	1.7175	1.3382	1.67167
272.7	1.9585	1.7216	1.3366	1.67223
273	1.9601	1.7192	1.3374	1.67223
273.3	1.9626	1.7192	1.3358	1.67253
273.6	1.9634	1.7192	1.3366	1.67307
273.9	1.9634	1.72	1.3374	1.6736
274.2	1.9634	1.7192	1.3382	1.6736
274.5	1.9642	1.7175	1.3374	1.67303
274.8	1.9634	1.72	1.3374	1.6736
275.1	1.9634	1.7232	1.339	1.6752
275.4	1.9658	1.7249	1.3382	1.6763
275.7	1.9674	1.7249	1.3366	1.6763
276	1.9666	1.7281	1.3374	1.67737
276.3	1.9674	1.7281	1.3366	1.67737
276.6	1.9658	1.7273	1.3382	1.6771
276.9	1.9674	1.7306	1.3398	1.67927
277.2	1.9674	1.7314	1.3398	1.67953
277.5	1.9715	1.7363	1.339	1.68227
277.8	1.9723	1.7354	1.3423	1.68333
278.1	1.9707	1.7338	1.3423	1.68227
278.4	1.9699	1.7338	1.3447	1.6828
278.7	1.974	1.7363	1.3423	1.6842
279	1.9731	1.7379	1.3423	1.68443
279.3	1.9723	1.7403	1.3447	1.68577
279.6	1.9707	1.742	1.3423	1.685
279.9	1.9731	1.7428	1.3447	1.68687
280.2	1.9748	1.7444	1.348	1.68907
280.5	1.9748	1.7444	1.3472	1.6888
280.8	1.974	1.742	1.3455	1.68717
281.1	1.974	1.746	1.3447	1.68823
281.4	1.9756	1.7444	1.3431	1.6877
281.7	1.9731	1.7428	1.3439	1.6866
282	1.9723	1.7485	1.3455	1.68877
282.3	1.9756	1.7509	1.3423	1.6896
282.6	1.9756	1.7534	1.3431	1.6907
282.9	1.978	1.7542	1.3423	1.6915
283.2	1.978	1.7525	1.3447	1.69173
283.5	1.9813	1.7493	1.3455	1.69203
283.8	1.9813	1.7517	1.3464	1.69313
284.1	1.9813	1.7517	1.3464	1.69313
284.4	1.9829	1.755	1.3472	1.69503
284.7	1.9829	1.7558	1.348	1.69557
285	1.9845	1.7574	1.348	1.69663
285.3	1.9829	1.7591	1.3472	1.6964
285.6	1.9845	1.7599	1.3464	1.69693
285.9	1.9845	1.7607	1.3504	1.69853
286.2	1.9845	1.7631	1.3521	1.6999
286.5	1.9853	1.7648	1.3521	1.70073
286.8	1.9845	1.7639	1.3529	1.70043
287.1	1.9821	1.7664	1.3553	1.70127
287.4	1.9805	1.768	1.3553	1.70127
287.7	1.9788	1.7672	1.3553	1.70043
288	1.9805	1.7656	1.3537	1.69993
288.3	1.9796	1.7664	1.3537	1.6999
288.6	1.9796	1.7648	1.3553	1.6999
288.9	1.9829	1.768	1.3545	1.7018
289.2	1.9837	1.7696	1.3569	1.7034
289.5	1.987	1.7729	1.3569	1.7056
289.8	1.991	1.777	1.3569	1.7083
290.1	1.9902	1.7761	1.3594	1.70857
290.4	1.9894	1.7745	1.3586	1.7075
290.7	1.991	1.7745	1.3578	1.70777
291	1.9902	1.7753	1.3578	1.70777
291.3	1.9919	1.7794	1.3578	1.7097
291.6	1.9927	1.7778	1.3569	1.70913
291.9	1.9943	1.7802	1.3561	1.7102
292.2	1.9967	1.7827	1.3569	1.7121
292.5	1.9984	1.7851	1.3561	1.7132
292.8	1.9984	1.7827	1.3578	1.71297
293.1	2.0008	1.7851	1.3578	1.71457
293.4	2	1.7843	1.3586	1.7143
293.7	1.9992	1.7851	1.3602	1.71483
294	1.9992	1.7884	1.3602	1.71593
294.3	1.9992	1.7916	1.361	1.71727
294.6	2	1.7924	1.3602	1.71753
294.9	1.9992	1.7916	1.3594	1.71673
295.2	1.9984	1.79	1.3618	1.71673
295.5	1.9992	1.7916	1.3618	1.71753
295.8	2.0008	1.7949	1.3643	1.72
296.1	2	1.7973	1.3667	1.72133
296.4	2.0008	1.7989	1.3635	1.72107
296.7	2.0024	1.7941	1.3643	1.72027
297	2.0008	1.7981	1.3651	1.72133
297.3	2	1.7989	1.3643	1.72107
297.6	2.0016	1.7965	1.3667	1.7216
297.9	2.0057	1.7973	1.3675	1.7235
298.2	2.0033	1.7998	1.3659	1.723
298.5	2.0041	1.803	1.3683	1.72513
298.8	2.0016	1.803	1.3716	1.7254
299.1	2.0008	1.8046	1.3716	1.72567
299.4	2.0016	1.8055	1.374	1.72703
299.7	2	1.8046	1.3732	1.72593
300	2.0057	1.8079	1.3732	1.72893
300.3	2.0057	1.8071	1.3732	1.72867
300.6	2.0049	1.8112	1.3732	1.72977
300.9	2.0073	1.8136	1.3748	1.7319
301.2	2.0057	1.8144	1.3757	1.73193
301.5	2.0057	1.8152	1.3765	1.73247
301.8	2.0073	1.8152	1.3748	1.73243
302.1	2.0081	1.8144	1.3732	1.7319
302.4	2.0065	1.812	1.3732	1.73057
302.7	2.0049	1.8144	1.3757	1.73167
303	2.0065	1.816	1.3757	1.73273
303.3	2.0073	1.816	1.3765	1.73327
303.6	2.0081	1.8177	1.3773	1.73437
303.9	2.009	1.8177	1.3789	1.7352
304.2	2.0098	1.8201	1.3797	1.73653
304.5	2.0122	1.8209	1.3822	1.73843
304.8	2.0122	1.8201	1.3846	1.73897
305.1	2.013	1.8201	1.3822	1.73843
305.4	2.013	1.8193	1.3838	1.7387
305.7	2.0147	1.8201	1.3846	1.7398
306	2.0122	1.8201	1.3854	1.73923
306.3	2.0138	1.8201	1.3854	1.73977
306.6	2.0138	1.8209	1.3838	1.7395
306.9	2.0147	1.8209	1.3862	1.7406
307.2	2.0163	1.8217	1.3854	1.74113
307.5	2.0163	1.8201	1.3838	1.74007
307.8	2.0155	1.8177	1.3871	1.7401
308.1	2.0163	1.8201	1.3838	1.74007
308.4	2.0147	1.8225	1.3862	1.74113
308.7	2.0147	1.825	1.3887	1.7428
309	2.0171	1.8266	1.3862	1.7433
309.3	2.0187	1.8282	1.3879	1.74493
309.6	2.0187	1.8291	1.3887	1.7455
309.9	2.0171	1.8282	1.3911	1.74547
310.2	2.0171	1.8291	1.3887	1.74497
310.5	2.0179	1.8315	1.3911	1.74683
310.8	2.0195	1.8339	1.3919	1.74843
311.1	2.0163	1.8356	1.3919	1.74793
311.4	2.0138	1.8323	1.3911	1.74573
311.7	2.0147	1.8356	1.3895	1.7466
312	2.0179	1.8331	1.3903	1.7471
312.3	2.0171	1.8348	1.3903	1.7474
312.6	2.013	1.8348	1.3903	1.74603
312.9	2.013	1.8364	1.3895	1.7463
313.2	2.0163	1.8396	1.3903	1.74873
313.5	2.0163	1.8405	1.3895	1.74877
313.8	2.0187	1.8429	1.3903	1.75063
314.1	2.0187	1.8429	1.3887	1.7501
314.4	2.0195	1.8453	1.3879	1.7509
314.7	2.0138	1.8453	1.3903	1.7498
315	2.0212	1.8478	1.3887	1.75257
315.3	2.0204	1.8478	1.3911	1.7531
315.6	2.0236	1.847	1.3928	1.75447
315.9	2.0285	1.8478	1.3919	1.75607
316.2	2.0236	1.8494	1.3936	1.75553
316.5	2.0244	1.851	1.3919	1.75577
316.8	2.0244	1.8486	1.3919	1.75497
317.1	2.0244	1.8486	1.396	1.75633
317.4	2.0244	1.8519	1.3944	1.7569
317.7	2.026	1.8551	1.3968	1.7593
318	2.026	1.8551	1.396	1.75903
318.3	2.0252	1.8559	1.3944	1.7585
318.6	2.026	1.8567	1.396	1.75957
318.9	2.026	1.8551	1.3936	1.75823
319.2	2.0277	1.8543	1.3952	1.75907
319.5	2.0309	1.8551	1.3944	1.76013
319.8	2.0326	1.8543	1.396	1.76097
320.1	2.0317	1.8535	1.3919	1.75903
320.4	2.0334	1.8592	1.3936	1.76207
320.7	2.0285	1.8592	1.3968	1.7615
321	2.0317	1.86	1.3944	1.76203
321.3	2.0309	1.86	1.396	1.7623
321.6	2.0326	1.8551	1.3968	1.7615
321.9	2.0277	1.8584	1.3936	1.7599
322.2	2.0309	1.8584	1.3928	1.7607
322.5	2.0309	1.8592	1.3911	1.7604
322.8	2.0326	1.8608	1.3919	1.76177
323.1	2.0301	1.8616	1.3936	1.76177
323.4	2.0285	1.8632	1.3928	1.7615
323.7	2.035	1.8632	1.3911	1.7631
324	2.0326	1.8657	1.3919	1.7634
324.3	2.035	1.8632	1.3911	1.7631
324.6	2.0358	1.8665	1.3911	1.76447
324.9	2.0374	1.8681	1.3911	1.76553
325.2	2.0366	1.8698	1.3911	1.76583
325.5	2.0391	1.8698	1.3919	1.76693
325.8	2.0383	1.8689	1.3936	1.76693
326.1	2.0415	1.8689	1.3936	1.768
326.4	2.0423	1.8689	1.396	1.76907
326.7	2.0407	1.8689	1.3944	1.768
327	2.0431	1.8714	1.3936	1.76937
327.3	2.044	1.8722	1.3928	1.76967
327.6	2.0415	1.8722	1.3944	1.76937
327.9	2.0383	1.8755	1.3952	1.76967
328.2	2.0383	1.8763	1.4001	1.77157
328.5	2.0391	1.8746	1.3993	1.771
328.8	2.0399	1.8763	1.3993	1.77183
329.1	2.0391	1.8746	1.3976	1.77043
329.4	2.0415	1.8771	1.396	1.77153
329.7	2.0391	1.8787	1.3976	1.7718
330	2.0391	1.8812	1.3976	1.77263
330.3	2.0415	1.8803	1.3952	1.77233
330.6	2.0423	1.8812	1.396	1.77317
330.9	2.0407	1.882	1.3944	1.77237
331.2	2.0423	1.8803	1.3976	1.7734
331.5	2.0431	1.8836	1.3968	1.7745
331.8	2.044	1.8852	1.3993	1.77617
332.1	2.044	1.886	1.3985	1.77617
332.4	2.044	1.886	1.4017	1.77723
332.7	2.0472	1.8869	1.4001	1.77807
333	2.0423	1.886	1.3985	1.7756
333.3	2.044	1.8852	1.4017	1.77697
333.6	2.0431	1.8852	1.4009	1.7764
333.9	2.0448	1.8869	1.4033	1.77833
334.2	2.0448	1.8844	1.4042	1.7778
334.5	2.0464	1.8836	1.4033	1.77777
334.8	2.0521	1.8836	1.405	1.78023
335.1	2.0513	1.8844	1.4066	1.78077
335.4	2.0488	1.8844	1.4025	1.77857
335.7	2.0472	1.8852	1.4025	1.7783
336	2.0456	1.8869	1.4017	1.77807
336.3	2.044	1.8893	1.4033	1.77887
336.6	2.0448	1.8934	1.4025	1.78023
336.9	2.0464	1.8917	1.4001	1.7794
337.2	2.0505	1.8942	1.4025	1.7824
337.5	2.0488	1.8934	1.4017	1.7813
337.8	2.0464	1.8942	1.4025	1.78103
338.1	2.0456	1.8942	1.4017	1.7805
338.4	2.048	1.895	1.4009	1.7813
338.7	2.0488	1.8966	1.4025	1.78263
339	2.0505	1.8982	1.4025	1.78373
339.3	2.0505	1.9007	1.4033	1.78483
339.6	2.0497	1.9015	1.4042	1.78513
339.9	2.0594	1.8991	1.4082	1.7889
340.2	2.0521	1.8958	1.4082	1.78537
340.5	2.0505	1.8942	1.4074	1.78403
340.8	2.0529	1.895	1.409	1.78563
341.1	2.0545	1.8966	1.4082	1.78643
341.4	2.0545	1.9015	1.4107	1.7889
341.7	2.0497	1.9031	1.4107	1.78783
342	2.0545	1.9048	1.4098	1.7897
342.3	2.0554	1.9056	1.4098	1.79027
342.6	2.057	1.9039	1.4107	1.79053
342.9	2.0554	1.9031	1.4123	1.79027
343.2	2.0537	1.9015	1.4131	1.78943
343.5	2.057	1.9031	1.4115	1.79053
343.8	2.0578	1.9064	1.4115	1.7919
344.1	2.0586	1.9088	1.4115	1.79297
344.4	2.057	1.908	1.4139	1.79297
344.7	2.0578	1.9105	1.4139	1.79407
345	2.0578	1.9105	1.4172	1.79517
345.3	2.0586	1.9096	1.4188	1.79567
345.6	2.0594	1.9088	1.4164	1.79487
345.9	2.0602	1.9088	1.4139	1.7943
346.2	2.0627	1.908	1.4131	1.7946
346.5	2.0635	1.9096	1.4123	1.79513
346.8	2.0659	1.9113	1.4164	1.79787
347.1	2.0635	1.908	1.4188	1.79677
347.4	2.0643	1.9105	1.4196	1.79813
347.7	2.0627	1.9105	1.418	1.79707
348	2.0619	1.9096	1.4188	1.79677
348.3	2.0611	1.9113	1.4212	1.79787
348.6	2.0594	1.9121	1.4212	1.79757
348.9	2.0611	1.9153	1.4221	1.7995
349.2	2.0586	1.917	1.4245	1.80003
349.5	2.0602	1.9194	1.4253	1.80163
349.8	2.0602	1.921	1.4237	1.80163
350.1	2.0602	1.9194	1.4253	1.80163
350.4	2.0602	1.9194	1.4261	1.8019
350.7	2.0586	1.9202	1.4261	1.80163
351	2.0578	1.9227	1.4269	1.80247
351.3	2.0578	1.9235	1.4269	1.80273
351.6	2.057	1.9267	1.4278	1.80383
351.9	2.0586	1.9267	1.4278	1.80437
352.2	2.0619	1.9259	1.4269	1.8049
352.5	2.0602	1.9259	1.4286	1.8049
352.8	2.0586	1.9243	1.4237	1.8022
353.1	2.0602	1.9251	1.4245	1.80327
353.4	2.057	1.9243	1.4237	1.80167
353.7	2.0586	1.9235	1.4237	1.80193
354	2.0635	1.9251	1.4237	1.8041
354.3	2.0643	1.9259	1.4245	1.8049
354.6	2.0651	1.9292	1.4253	1.80653
354.9	2.0659	1.9284	1.4253	1.80653
355.2	2.0659	1.9292	1.4237	1.80627
355.5	2.0667	1.9292	1.4229	1.80627
355.8	2.0667	1.9308	1.4253	1.8076
356.1	2.0667	1.9316	1.4253	1.80787
356.4	2.0659	1.93	1.4229	1.80627
356.7	2.0651	1.93	1.4237	1.80627
357	2.0659	1.9276	1.4245	1.806
357.3	2.0684	1.9259	1.4212	1.80517
357.6	2.0692	1.9267	1.4229	1.80627
357.9	2.0659	1.9284	1.4212	1.80517
358.2	2.0676	1.93	1.4221	1.80657
358.5	2.0651	1.9316	1.4237	1.8068
358.8	2.0643	1.93	1.4237	1.806
359.1	2.0667	1.93	1.4253	1.80733
359.4	2.0667	1.9308	1.4253	1.8076
359.7	2.0676	1.9308	1.4253	1.8079
360	2.0667	1.9316	1.4261	1.80813
360.3	2.0667	1.9341	1.4294	1.81007
360.6	2.0684	1.9357	1.4294	1.81117
360.9	2.0676	1.9341	1.4318	1.81117
361.2	2.0692	1.9341	1.431	1.81143
361.5	2.0692	1.9324	1.4302	1.8106
361.8	2.0676	1.9324	1.4318	1.8106
362.1	2.0692	1.9316	1.431	1.8106
362.4	2.0724	1.9333	1.4302	1.81197
362.7	2.0773	1.9365	1.4302	1.81467
363	2.0741	1.9365	1.4335	1.8147
363.3	2.0749	1.9357	1.4326	1.8144
363.6	2.0757	1.9373	1.4335	1.8155
363.9	2.0724	1.9333	1.4335	1.81307
364.2	2.0781	1.9333	1.4318	1.8144
364.5	2.0765	1.9333	1.431	1.8136
364.8	2.0724	1.9349	1.4302	1.8125
365.1	2.0741	1.9365	1.4318	1.81413
365.4	2.0708	1.9373	1.4302	1.81277
365.7	2.0667	1.9373	1.4269	1.8103
366	2.0692	1.9341	1.4278	1.81037
366.3	2.0676	1.9357	1.4278	1.81037
366.6	2.0659	1.9349	1.4302	1.81033
366.9	2.0692	1.9381	1.4302	1.8125
367.2	2.07	1.9414	1.4294	1.8136
367.5	2.0716	1.9422	1.4269	1.81357
367.8	2.0757	1.9446	1.4278	1.81603
368.1	2.0765	1.9414	1.4261	1.81467
368.4	2.0765	1.9406	1.4294	1.8155
368.7	2.0749	1.943	1.4294	1.81577
369	2.0716	1.9422	1.431	1.81493
369.3	2.0724	1.9438	1.4302	1.81547
369.6	2.0733	1.9438	1.4326	1.81657
369.9	2.0708	1.9446	1.431	1.81547
370.2	2.0716	1.9463	1.4335	1.81713
370.5	2.0733	1.9446	1.4318	1.81657
370.8	2.0724	1.9446	1.4302	1.81573
371.1	2.0749	1.9471	1.4326	1.8182
371.4	2.0765	1.9471	1.4318	1.81847
371.7	2.0757	1.9471	1.4318	1.8182
372	2.0781	1.9495	1.4335	1.82037
372.3	2.0781	1.9528	1.431	1.82063
372.6	2.0806	1.9544	1.4335	1.82283
372.9	2.0822	1.9552	1.4318	1.82307
373.2	2.0806	1.9544	1.4318	1.82227
373.5	2.0765	1.9536	1.4351	1.82173
373.8	2.0798	1.9536	1.4335	1.8223
374.1	2.079	1.9528	1.4335	1.82177
374.4	2.0781	1.9552	1.4335	1.82227
374.7	2.0773	1.9544	1.4343	1.822
375	2.079	1.9544	1.4318	1.82173
375.3	2.0798	1.9528	1.431	1.8212
375.6	2.0806	1.9528	1.431	1.82147
375.9	2.0806	1.952	1.4318	1.82147
376.2	2.0814	1.9536	1.431	1.822
376.5	2.083	1.9552	1.4318	1.82333
376.8	2.0847	1.9585	1.4318	1.825
377.1	2.0855	1.9593	1.4326	1.8258
377.4	2.0887	1.9593	1.4318	1.8266
377.7	2.0879	1.9569	1.4302	1.825
378	2.0887	1.9569	1.4343	1.82663
378.3	2.0871	1.956	1.4351	1.82607
378.6	2.0855	1.9544	1.4367	1.82553
378.9	2.0855	1.956	1.4367	1.82607
379.2	2.0822	1.9585	1.4359	1.82553
379.5	2.0822	1.9617	1.4359	1.8266
379.8	2.0806	1.9609	1.4343	1.82527
380.1	2.083	1.9601	1.4335	1.82553
380.4	2.0806	1.9585	1.4359	1.825
380.7	2.0822	1.9601	1.4359	1.82607
381	2.083	1.9585	1.4375	1.82633
381.3	2.0855	1.9577	1.44	1.82773
381.6	2.083	1.9617	1.44	1.82823
381.9	2.0806	1.965	1.44	1.82853
382.2	2.0806	1.9658	1.4424	1.8296
382.5	2.083	1.9634	1.44	1.8288
382.8	2.0806	1.9642	1.4416	1.8288
383.1	2.083	1.9642	1.4392	1.8288
383.4	2.0871	1.9626	1.4375	1.82907
383.7	2.0887	1.9634	1.44	1.8307
384	2.0879	1.9674	1.4383	1.8312
384.3	2.0879	1.9691	1.4408	1.8326
384.6	2.0871	1.9699	1.4383	1.83177
384.9	2.0863	1.9666	1.4383	1.8304
385.2	2.083	1.9642	1.4392	1.8288
385.5	2.0838	1.965	1.44	1.8296
385.8	2.0863	1.9666	1.4392	1.8307
386.1	2.0855	1.9634	1.4383	1.82907
386.4	2.0855	1.965	1.4424	1.83097
386.7	2.0879	1.9674	1.44	1.83177
387	2.0879	1.9666	1.4416	1.83203
387.3	2.0863	1.9683	1.4432	1.8326
387.6	2.0871	1.9699	1.4432	1.8334
387.9	2.0838	1.9699	1.4449	1.83287
388.2	2.0863	1.9723	1.4432	1.83393
388.5	2.0904	1.9715	1.44	1.83397
388.8	2.0912	1.974	1.4432	1.83613
389.1	2.0904	1.974	1.4424	1.8356
389.4	2.0895	1.9723	1.444	1.83527
389.7	2.0871	1.9731	1.4457	1.8353
390	2.0879	1.9731	1.4449	1.8353
390.3	2.0879	1.974	1.4449	1.8356
390.6	2.0871	1.9748	1.444	1.8353
390.9	2.0847	1.9772	1.4449	1.8356
391.2	2.0855	1.9764	1.4416	1.8345
391.5	2.0838	1.9764	1.4408	1.83367
391.8	2.0855	1.978	1.44	1.8345
392.1	2.0855	1.9772	1.4408	1.8345
392.4	2.0863	1.9788	1.4424	1.83583
392.7	2.0887	1.9805	1.4416	1.83693
393	2.0895	1.9805	1.4449	1.8383
393.3	2.0887	1.9813	1.4432	1.83773
393.6	2.0895	1.9821	1.444	1.83853
393.9	2.0887	1.9821	1.4449	1.83857
394.2	2.0895	1.9845	1.4432	1.83907
394.5	2.0895	1.9829	1.444	1.8388
394.8	2.0904	1.9829	1.4449	1.8394
395.1	2.0904	1.9862	1.4449	1.8405
395.4	2.0879	1.987	1.4457	1.8402
395.7	2.0847	1.9886	1.4449	1.8394
396	2.0855	1.9902	1.4449	1.8402
396.3	2.0871	1.9862	1.4449	1.8394
396.6	2.0863	1.9845	1.444	1.83827
396.9	2.0879	1.9821	1.4449	1.8383
397.2	2.0879	1.9813	1.4457	1.8383
397.5	2.0879	1.9805	1.4465	1.8383
397.8	2.0863	1.9837	1.4473	1.8391
398.1	2.0895	1.9845	1.4489	1.84097
398.4	2.0879	1.9845	1.4473	1.8399
398.7	2.0887	1.9845	1.4481	1.84043
399	2.092	1.9829	1.4489	1.84127
399.3	2.0936	1.9813	1.4481	1.841
399.6	2.0952	1.9805	1.4473	1.841
[truncated: 3,334 more rows]

## Sheet: ES
ES	ES	ES	Avg
0.7904	1.0281	0.8091	0.875867
0.7961	1.0395	0.8059	0.8805
0.8018	1.0492	0.805	0.885333
0.805	1.0549	0.8059	0.8886
0.8075	1.0558	0.805	0.889433
0.8099	1.0615	0.805	0.892133
0.8099	1.0639	0.8042	0.892667
0.8099	1.0704	0.8018	0.894033
0.8083	1.0704	0.8042	0.8943
0.8067	1.0737	0.8018	0.894067
0.805	1.0745	0.8034	0.8943
0.8067	1.0737	0.8002	0.893533
0.8059	1.0753	0.801	0.894067
0.8059	1.0769	0.8018	0.894867
0.8083	1.0769	0.801	0.8954
0.8067	1.0777	0.7993	0.894567
0.8107	1.0761	0.7993	0.895367
0.8124	1.0737	0.7993	0.895133
0.8099	1.0737	0.7969	0.8935
0.8099	1.0794	0.7961	0.895133
0.8107	1.0802	0.7969	0.895933
0.8091	1.0826	0.7953	0.895667
0.8116	1.0826	0.7969	0.897033
0.8124	1.0818	0.7945	0.896233
0.8116	1.0818	0.7961	0.8965
0.8107	1.0818	0.7985	0.897
0.8148	1.081	0.7977	0.897833
0.814	1.0777	0.7985	0.896733
0.8156	1.0777	0.8002	0.897833
0.8124	1.0786	0.7977	0.896233
0.8132	1.0769	0.8002	0.896767
0.8132	1.0761	0.7985	0.895933
0.8132	1.0753	0.7969	0.895133
0.814	1.0753	0.7961	0.895133
0.814	1.0753	0.7985	0.895933
0.814	1.0769	0.7977	0.8962
0.8116	1.0786	0.7977	0.895967
0.8124	1.0769	0.7977	0.895667
0.814	1.0753	0.7969	0.8954
0.814	1.0729	0.7961	0.894333
0.8116	1.0712	0.7985	0.893767
0.8124	1.0712	0.7977	0.893767
0.8124	1.0696	0.7961	0.8927
0.8124	1.0712	0.7985	0.894033
0.8116	1.0712	0.7993	0.894033
0.8124	1.0729	0.7993	0.894867
0.8099	1.072	0.7953	0.8924
0.8099	1.0729	0.7969	0.893233
0.8116	1.0712	0.7969	0.893233
0.8107	1.0737	0.7961	0.8935
0.8099	1.0729	0.7969	0.893233
0.8075	1.0745	0.7953	0.892433
0.8075	1.0777	0.7961	0.893767
0.8083	1.0786	0.7969	0.8946
0.8091	1.0794	0.7961	0.894867
0.8067	1.0786	0.7969	0.894067
0.8059	1.0777	0.7993	0.8943
0.8083	1.0753	0.8034	0.895667
0.8107	1.0704	0.8018	0.8943
0.8091	1.0655	0.8018	0.892133
0.8116	1.068	0.8018	0.8938
0.8148	1.0704	0.8018	0.895667
0.814	1.0696	0.8034	0.895667
0.8107	1.068	0.8002	0.892967
0.8116	1.0672	0.801	0.893267
0.8124	1.068	0.8002	0.893533
0.8107	1.0672	0.7969	0.8916
0.8132	1.0672	0.7961	0.892167
0.8132	1.0663	0.7953	0.8916
0.8156	1.0696	0.7937	0.892967
0.8132	1.072	0.7969	0.894033
0.814	1.0704	0.7953	0.893233
0.8148	1.0737	0.7937	0.894067
0.8148	1.0737	0.7969	0.895133
0.8132	1.0745	0.7953	0.894333
0.814	1.0745	0.7961	0.894867
0.8124	1.0745	0.7977	0.894867
0.8116	1.0761	0.7961	0.8946
0.8116	1.0761	0.7953	0.894333
0.8107	1.0769	0.7937	0.893767
0.8107	1.0745	0.7928	0.892667
0.8107	1.0737	0.7937	0.8927
0.8099	1.072	0.7961	0.892667
0.8099	1.0729	0.7953	0.8927
0.8083	1.0729	0.7961	0.892433
0.8083	1.0712	0.7953	0.8916
0.8067	1.0737	0.7945	0.891633
0.8083	1.0712	0.7945	0.891333
0.8083	1.0729	0.7961	0.892433
0.8083	1.072	0.7961	0.892133
0.8091	1.072	0.7969	0.892667
0.8116	1.072	0.7977	0.893767
0.8132	1.0704	0.7977	0.893767
0.814	1.072	0.7993	0.8951
0.8164	1.0696	0.8002	0.8954
0.8156	1.0753	0.7993	0.896733
0.8164	1.0761	0.7969	0.896467
0.8156	1.0769	0.7969	0.896467
0.8164	1.0786	0.7953	0.896767
0.8116	1.0786	0.7961	0.895433
0.8091	1.0786	0.7969	0.894867
0.8083	1.081	0.7961	0.895133
0.8107	1.0818	0.7977	0.896733
0.8083	1.0826	0.7977	0.8962
0.8091	1.0826	0.7985	0.896733
0.8099	1.0818	0.7969	0.8962
0.8124	1.0794	0.7961	0.895967
0.8132	1.0769	0.7969	0.895667
0.814	1.0712	0.7961	0.893767
0.8132	1.0696	0.7953	0.8927
0.814	1.0745	0.7961	0.894867
0.814	1.0729	0.7969	0.8946
0.8132	1.0729	0.7961	0.894067
0.814	1.0729	0.7961	0.894333
0.8148	1.072	0.7977	0.894833
0.8132	1.0737	0.8018	0.896233
0.814	1.0737	0.8042	0.8973
0.8116	1.0729	0.8026	0.8957
0.8124	1.0729	0.7985	0.8946
0.8124	1.0745	0.7993	0.8954
0.8132	1.0761	0.7961	0.895133
0.8148	1.0769	0.7969	0.8962
0.8132	1.0786	0.7977	0.8965
0.814	1.0794	0.7961	0.8965
0.8132	1.0769	0.7937	0.8946
0.8148	1.0794	0.7961	0.896767
0.8148	1.0794	0.7945	0.896233
0.8132	1.0777	0.7953	0.8954
0.8107	1.0777	0.7969	0.8951
0.8124	1.0786	0.7961	0.8957
0.8124	1.0786	0.7993	0.896767
0.8148	1.0818	0.7985	0.898367
0.8156	1.081	0.7953	0.8973
0.8164	1.0826	0.7969	0.898633
0.8156	1.0842	0.7969	0.8989
0.8164	1.0802	0.7969	0.897833
0.814	1.0826	0.7985	0.898367
0.8173	1.0794	0.7993	0.898667
0.8173	1.0794	0.7993	0.898667
0.8181	1.0777	0.7993	0.898367
0.8189	1.0786	0.7977	0.8984
0.8173	1.0786	0.7977	0.897867
0.8164	1.081	0.7961	0.897833
0.8189	1.0794	0.7961	0.898133
0.8148	1.0761	0.7961	0.895667
0.8148	1.0786	0.7969	0.896767
0.814	1.0745	0.7945	0.894333
0.814	1.0729	0.7945	0.8938
0.8156	1.0786	0.7969	0.897033
0.8156	1.0777	0.7969	0.896733
0.814	1.0777	0.7977	0.896467
0.8173	1.0769	0.7961	0.896767
0.8164	1.0769	0.7969	0.896733
0.8164	1.0777	0.7985	0.897533
0.8164	1.0777	0.7977	0.897267
0.8132	1.0802	0.7969	0.896767
0.8132	1.0794	0.7961	0.896233
0.8164	1.0769	0.7969	0.896733
0.814	1.0769	0.7977	0.8962
0.8156	1.0769	0.7977	0.896733
0.8148	1.0769	0.7985	0.896733
0.814	1.0761	0.7977	0.895933
0.8148	1.0761	0.7993	0.896733
0.814	1.0729	0.8002	0.8957
0.8148	1.072	0.7969	0.894567
0.814	1.0712	0.7961	0.893767
0.8164	1.0704	0.7945	0.893767
0.8164	1.0712	0.7977	0.8951
0.8148	1.0688	0.7985	0.894033
0.814	1.0688	0.7977	0.8935
0.8156	1.0704	0.7985	0.894833
0.8156	1.0704	0.8002	0.8954
0.8156	1.0729	0.801	0.8965
0.814	1.0696	0.8026	0.8954
0.8181	1.0712	0.8042	0.897833
0.8189	1.0737	0.8059	0.8995
0.8189	1.0712	0.805	0.898367
0.8181	1.0688	0.8026	0.8965
0.8197	1.0704	0.8002	0.896767
0.8156	1.0688	0.801	0.895133
0.8173	1.0688	0.8026	0.896233
0.8156	1.0672	0.801	0.8946
0.8164	1.0663	0.8034	0.895367
0.8173	1.0688	0.7993	0.895133
0.8164	1.068	0.7985	0.8943
0.8156	1.0696	0.7993	0.894833
0.8148	1.0712	0.7977	0.894567
0.8132	1.0704	0.7969	0.8935
0.8116	1.0712	0.7961	0.892967
0.8132	1.0712	0.7937	0.8927
0.8156	1.0704	0.7961	0.894033
0.814	1.0704	0.7969	0.893767
0.8164	1.0704	0.7945	0.893767
0.8164	1.0688	0.7937	0.892967
0.8148	1.0672	0.7969	0.892967
0.8132	1.0704	0.7961	0.893233
0.8156	1.0729	0.7961	0.894867
0.8156	1.0753	0.7985	0.896467
0.8156	1.0737	0.8002	0.8965
0.8132	1.0712	0.7985	0.8943
0.8132	1.072	0.7993	0.894833
0.8148	1.0729	0.7969	0.894867
0.814	1.0737	0.7977	0.895133
0.8116	1.0753	0.7977	0.894867
0.8116	1.0753	0.7977	0.894867
0.8099	1.0729	0.7993	0.894033
0.8099	1.0704	0.7985	0.892933
0.8091	1.0729	0.7969	0.892967
0.8099	1.0737	0.7953	0.892967
0.8107	1.0761	0.7961	0.8943
0.8132	1.0794	0.7977	0.896767
0.8132	1.0842	0.7985	0.898633
0.8116	1.0777	0.7977	0.895667
0.8148	1.0786	0.7961	0.8965
0.8124	1.081	0.7945	0.895967
0.8148	1.081	0.7953	0.897033
0.814	1.081	0.7945	0.8965
0.8156	1.0769	0.7937	0.8954
0.8148	1.0761	0.7912	0.894033
0.8132	1.0745	0.7928	0.8935
0.8132	1.072	0.7928	0.892667
0.8156	1.068	0.7969	0.8935
0.8148	1.0729	0.7961	0.8946
0.8148	1.0753	0.7961	0.8954
0.8124	1.0753	0.7985	0.8954
0.8116	1.0745	0.7969	0.894333
0.8116	1.0745	0.7961	0.894067
0.814	1.0745	0.7977	0.8954
0.814	1.0761	0.7985	0.8962
0.814	1.0769	0.7961	0.895667
0.8156	1.0777	0.7977	0.897
0.8148	1.0761	0.7977	0.8962
0.8132	1.0753	0.7961	0.894867
0.814	1.072	0.7961	0.894033
0.8148	1.0704	0.7969	0.894033
0.8124	1.0688	0.7969	0.8927
0.8124	1.072	0.7977	0.894033
0.8107	1.0712	0.7985	0.893467
0.8132	1.072	0.7945	0.893233
0.8116	1.0737	0.7969	0.894067
0.8132	1.0712	0.7961	0.8935
0.8132	1.072	0.7969	0.894033
0.8132	1.0769	0.7961	0.8954
0.8132	1.0794	0.7969	0.8965
0.8132	1.0794	0.7961	0.896233
0.8156	1.0769	0.7985	0.897
0.8148	1.0729	0.7969	0.894867
0.814	1.0704	0.7969	0.893767
0.814	1.0696	0.7961	0.893233
0.8132	1.068	0.7961	0.892433
0.8148	1.0672	0.7969	0.892967
0.8148	1.0712	0.7977	0.894567
0.8148	1.0704	0.7977	0.8943
0.8148	1.0737	0.7977	0.8954
0.8148	1.0769	0.7985	0.896733
0.8148	1.0777	0.8002	0.897567
0.8156	1.0753	0.7985	0.896467
0.8148	1.0753	0.8018	0.8973
0.814	1.0737	0.801	0.896233
0.8132	1.0786	0.7985	0.896767
0.8132	1.0761	0.7985	0.895933
0.8099	1.0761	0.7977	0.894567
0.8124	1.0777	0.7961	0.8954
0.8132	1.0761	0.7977	0.895667
0.814	1.0729	0.7969	0.8946
0.814	1.0745	0.7961	0.894867
0.8132	1.0704	0.7945	0.8927
0.8156	1.0712	0.7961	0.8943
0.8156	1.0712	0.7945	0.893767
0.8132	1.072	0.7937	0.892967
0.8124	1.0761	0.7953	0.8946
0.8124	1.0786	0.7945	0.895167
0.8116	1.0769	0.7953	0.8946
0.8132	1.0769	0.7969	0.895667
0.814	1.0769	0.7977	0.8962
0.8148	1.0737	0.7977	0.8954
0.814	1.0769	0.7977	0.8962
0.8148	1.0769	0.7977	0.896467
0.8156	1.0761	0.7985	0.896733
0.8173	1.0769	0.7993	0.897833
0.8156	1.0769	0.8002	0.897567
0.8124	1.0761	0.8002	0.896233
0.814	1.0729	0.801	0.895967
0.8148	1.072	0.7993	0.895367
0.8148	1.072	0.8018	0.8962
0.8132	1.0712	0.8026	0.895667
0.8164	1.0712	0.801	0.8962
0.814	1.0737	0.805	0.897567
0.8132	1.072	0.8002	0.895133
0.814	1.072	0.7985	0.894833
0.814	1.0712	0.7969	0.894033
0.8156	1.0729	0.7969	0.895133
0.8156	1.0737	0.7945	0.8946
0.8156	1.0745	0.7961	0.8954
0.8156	1.0745	0.7969	0.895667
0.8173	1.0753	0.7937	0.895433
0.8148	1.0769	0.7953	0.895667
0.8148	1.0769	0.7953	0.895667
0.8164	1.0753	0.7969	0.8962
0.8156	1.0729	0.7985	0.895667
0.8164	1.0737	0.8002	0.896767
0.8181	1.0729	0.7993	0.896767
0.8156	1.072	0.801	0.8962
0.8148	1.0761	0.7985	0.896467
0.8148	1.0777	0.8002	0.897567
0.8132	1.0786	0.8018	0.897867
0.8124	1.0794	0.7993	0.897033
0.8132	1.0777	0.7993	0.896733
0.814	1.0769	0.7969	0.895933
0.8148	1.0737	0.7985	0.895667
0.8148	1.0737	0.8018	0.896767
0.8148	1.0769	0.8026	0.8981
0.8148	1.0761	0.8042	0.898367
0.8148	1.0753	0.8034	0.897833
0.8156	1.0729	0.8002	0.896233
0.8156	1.0704	0.7993	0.8951
0.8164	1.0729	0.7993	0.8962
0.8148	1.072	0.8002	0.895667
0.8156	1.0729	0.8002	0.896233
0.814	1.0704	0.8002	0.894867
0.8124	1.0704	0.8002	0.894333
0.8148	1.0729	0.7977	0.895133
0.8124	1.0737	0.805	0.897033
0.8124	1.0737	0.7977	0.8946
0.8124	1.072	0.7977	0.894033
0.8116	1.0753	0.8002	0.8957
0.8124	1.0729	0.7985	0.8946
0.8148	1.0704	0.801	0.8954
0.8148	1.068	0.801	0.8946
0.8132	1.0696	0.7993	0.894033
0.8124	1.072	0.8026	0.895667
0.8107	1.072	0.8034	0.895367
0.8132	1.0737	0.7937	0.893533
0.8148	1.0753	0.8002	0.896767
0.8148	1.0745	0.7993	0.8962
0.8148	1.0729	0.7977	0.895133
0.814	1.0745	0.7937	0.894067
0.8156	1.072	0.7961	0.894567
0.8156	1.0688	0.7937	0.8927
0.814	1.0663	0.7937	0.891333
0.8148	1.0655	0.7953	0.891867
0.8124	1.068	0.7977	0.8927
0.8124	1.0696	0.8002	0.894067
0.814	1.0704	0.7969	0.893767
0.8132	1.0688	0.7985	0.8935
0.8116	1.0761	0.7993	0.895667
0.8099	1.0745	0.7977	0.894033
0.8132	1.0737	0.7985	0.895133
0.8107	1.0786	0.8018	0.897033
0.8116	1.0761	0.8002	0.895967
0.8124	1.0737	0.801	0.8957
0.814	1.072	0.8002	0.8954
0.8132	1.0745	0.7937	0.8938
0.8148	1.0786	0.7937	0.8957
0.8156	1.0794	0.7953	0.896767
0.814	1.0786	0.7937	0.895433
0.814	1.0761	0.7912	0.893767
0.814	1.0753	0.7937	0.894333
0.8124	1.072	0.7928	0.8924
0.8124	1.0737	0.7937	0.893267
0.8124	1.0737	0.7953	0.8938
0.8107	1.0737	0.7953	0.893233
0.8132	1.0769	0.7937	0.8946
0.8107	1.0777	0.792	0.893467
0.8099	1.0777	0.7928	0.893467
0.8099	1.0802	0.7937	0.8946
0.8124	1.081	0.7937	0.8957
0.8124	1.0769	0.7961	0.895133
0.8156	1.0802	0.7977	0.897833
0.8148	1.0769	0.7953	0.895667
0.8156	1.0769	0.7985	0.897
0.8156	1.0769	0.7969	0.896467
0.814	1.0769	0.7953	0.8954
0.8148	1.0777	0.7969	0.896467
0.8124	1.0769	0.7961	0.895133
0.8124	1.0777	0.7945	0.894867
0.814	1.0777	0.7977	0.896467
0.8132	1.0777	0.7993	0.896733
0.8107	1.0777	0.8002	0.8962
0.814	1.0761	0.8018	0.8973
0.814	1.0745	0.7993	0.895933
0.8132	1.0753	0.8018	0.896767
0.814	1.0753	0.8026	0.8973
0.8099	1.0745	0.8018	0.8954
0.8083	1.0753	0.8026	0.8954
0.8083	1.0737	0.8042	0.8954
0.805	1.0704	0.8018	0.8924
0.8083	1.0696	0.8034	0.893767
0.8091	1.068	0.8018	0.892967
0.8091	1.0655	0.7993	0.8913
0.8091	1.0672	0.7993	0.891867
0.8083	1.0672	0.7961	0.890533
0.8083	1.068	0.7912	0.889167
0.8067	1.0663	0.7993	0.890767
0.8083	1.0655	0.7969	0.890233
0.8091	1.0647	0.7953	0.8897
0.8099	1.0615	0.7969	0.889433
0.8124	1.0623	0.7969	0.890533
0.8148	1.0639	0.7985	0.8924
0.8156	1.0631	0.7977	0.892133
0.8156	1.0631	0.7961	0.8916
0.8173	1.0639	0.7969	0.8927
0.8181	1.0647	0.7969	0.893233
0.8181	1.0655	0.7977	0.893767
0.8181	1.0655	0.7945	0.8927
0.8164	1.0647	0.7969	0.892667
0.814	1.0663	0.7928	0.891033
0.8173	1.0696	0.7961	0.894333
0.8148	1.0688	0.7977	0.893767
0.8156	1.0729	0.7953	0.8946
0.8148	1.0745	0.7961	0.895133
0.8148	1.0696	0.7953	0.893233
0.814	1.0688	0.7953	0.8927
0.814	1.0696	0.7977	0.893767
0.814	1.0712	0.7961	0.893767
0.8132	1.072	0.7945	0.893233
0.8124	1.0688	0.7953	0.892167
0.8132	1.0688	0.7945	0.892167
0.8124	1.0729	0.7937	0.893
0.8107	1.072	0.7928	0.891833
0.8132	1.0729	0.792	0.8927
0.8116	1.0712	0.7912	0.891333
0.8116	1.0737	0.7937	0.893
0.8124	1.0712	0.7937	0.892433
0.8132	1.068	0.7969	0.8927
0.8124	1.0672	0.7969	0.892167
0.8124	1.0655	0.7953	0.891067
0.8124	1.0639	0.7977	0.891333
0.814	1.0655	0.7945	0.891333
0.8124	1.0663	0.7928	0.8905
0.8116	1.0655	0.7937	0.890267
0.8164	1.0672	0.7928	0.892133
0.8181	1.0663	0.7945	0.892967
0.8173	1.0663	0.7969	0.8935
0.8189	1.0639	0.7953	0.8927
0.8197	1.0631	0.7961	0.892967
0.8197	1.0631	0.7977	0.8935
0.8197	1.0639	0.7953	0.892967
0.8148	1.0688	0.7937	0.892433
0.814	1.0729	0.792	0.892967
0.814	1.068	0.7937	0.8919
0.8132	1.0712	0.792	0.892133
0.8132	1.0712	0.7937	0.8927
0.8132	1.0712	0.7937	0.8927
0.8156	1.072	0.7985	0.895367
0.8132	1.072	0.7993	0.894833
0.8124	1.072	0.7953	0.893233
0.8148	1.0761	0.7961	0.895667
0.8124	1.0737	0.7969	0.894333
0.8099	1.0737	0.7953	0.892967
0.8107	1.0753	0.7969	0.8943
0.8099	1.0745	0.7977	0.894033
0.8083	1.0761	0.7969	0.893767
0.8083	1.0737	0.7993	0.893767
0.8059	1.0737	0.7993	0.892967
0.8091	1.0712	0.7961	0.892133
0.8091	1.0688	0.7993	0.8924
0.8091	1.068	0.7961	0.891067
0.8099	1.0712	0.7977	0.892933
0.8083	1.0712	0.7985	0.892667
0.8075	1.072	0.7961	0.891867
0.8083	1.0704	0.7977	0.892133
0.8091	1.0712	0.7985	0.892933
0.8075	1.072	0.7977	0.8924
0.8075	1.0712	0.8018	0.8935
0.8067	1.072	0.7993	0.892667
0.8075	1.0696	0.7985	0.891867
0.8083	1.0688	0.7985	0.891867
0.8083	1.072	0.7977	0.892667
0.8091	1.0729	0.7945	0.892167
0.8107	1.0712	0.7977	0.8932
0.8107	1.0737	0.7969	0.893767
0.8091	1.0761	0.7945	0.893233
0.8091	1.0729	0.7969	0.892967
0.8083	1.0696	0.7993	0.8924
0.8083	1.068	0.7985	0.8916
0.8107	1.0688	0.8091	0.8962
0.8107	1.0696	0.8002	0.8935
0.8099	1.0704	0.7961	0.892133
0.8091	1.072	0.7993	0.893467
0.8107	1.0745	0.7977	0.8943
0.8116	1.0737	0.7993	0.894867
0.814	1.0777	0.7969	0.8962
0.8132	1.0794	0.7977	0.896767
0.8124	1.0786	0.7985	0.8965
0.8132	1.0818	0.7969	0.8973
0.8124	1.0826	0.7961	0.897033
0.8124	1.0851	0.7977	0.8984
0.8107	1.0818	0.7953	0.895933
0.8075	1.0818	0.7928	0.894033
0.8083	1.081	0.7969	0.8954
0.8099	1.0802	0.7977	0.895933
0.8075	1.0786	0.7969	0.894333
0.8083	1.0794	0.7961	0.8946
0.8099	1.0794	0.7961	0.895133
0.8091	1.0753	0.7937	0.8927
0.8091	1.0753	0.7937	0.8927
0.8075	1.0761	0.7961	0.893233
0.805	1.0769	0.7953	0.8924
0.8059	1.0737	0.7961	0.8919
0.8091	1.0729	0.7953	0.892433
0.8091	1.0712	0.7945	0.8916
0.8083	1.0688	0.792	0.8897
0.8075	1.0663	0.7937	0.889167
0.8075	1.068	0.7961	0.890533
0.8083	1.0688	0.7961	0.891067
0.8091	1.0704	0.7953	0.8916
0.8091	1.0712	0.7961	0.892133
0.8116	1.0712	0.7977	0.8935
0.8107	1.072	0.7969	0.8932
0.8107	1.0696	0.7993	0.8932
0.8124	1.072	0.8018	0.8954
0.8116	1.072	0.801	0.894867
0.8099	1.0688	0.7993	0.892667
0.8107	1.0696	0.801	0.893767
0.8099	1.0696	0.7985	0.892667
0.8099	1.0696	0.7969	0.892133
0.8124	1.0712	0.7977	0.893767
0.8132	1.0696	0.7985	0.893767
0.8132	1.0745	0.8002	0.895967
0.814	1.0704	0.7969	0.893767
0.8132	1.0737	0.7961	0.894333
0.8124	1.072	0.7985	0.8943
0.8124	1.0753	0.7977	0.895133
0.814	1.072	0.7985	0.894833
0.8132	1.0704	0.7985	0.894033
0.814	1.0712	0.7977	0.8943
0.8132	1.0737	0.8002	0.8957
0.8107	1.0704	0.8002	0.893767
0.8116	1.0696	0.8018	0.894333
0.8099	1.0696	0.7993	0.892933
0.8116	1.0696	0.7985	0.893233
0.8124	1.0696	0.801	0.894333
0.8132	1.072	0.7969	0.894033
0.814	1.0712	0.7961	0.893767
0.8116	1.0729	0.7953	0.893267
0.8091	1.0761	0.7977	0.8943
0.8107	1.0777	0.7993	0.8959
0.8107	1.0794	0.7977	0.895933
0.8099	1.0794	0.7985	0.895933
0.8132	1.0777	0.7961	0.895667
0.8148	1.0769	0.7977	0.896467
0.8132	1.0745	0.7985	0.8954
0.8124	1.0696	0.7985	0.8935
0.8107	1.0696	0.7977	0.892667
0.8116	1.0696	0.7977	0.892967
0.8148	1.0672	0.7977	0.893233
0.8156	1.0696	0.7969	0.894033
0.8173	1.0688	0.7993	0.895133
0.8148	1.0704	0.7993	0.894833
0.8148	1.0696	0.7977	0.894033
0.8132	1.068	0.7961	0.892433
0.8107	1.0729	0.792	0.891867
0.8099	1.0769	0.7953	0.894033
0.8083	1.0769	0.7969	0.894033
0.8083	1.0794	0.7985	0.8954
0.8075	1.0794	0.7969	0.8946
0.8059	1.0769	0.7969	0.893233
0.8067	1.0745	0.7953	0.892167
0.8083	1.0753	0.7977	0.893767
0.8075	1.072	0.7953	0.8916
0.8075	1.072	0.7961	0.891867
0.8083	1.0696	0.7993	0.8924
0.8075	1.0704	0.801	0.892967
0.8091	1.068	0.8026	0.893233
0.8091	1.0704	0.8026	0.894033
0.8116	1.072	0.7993	0.8943
0.8124	1.072	0.8018	0.8954
0.8099	1.0737	0.801	0.894867
0.8083	1.0745	0.8002	0.894333
0.8107	1.0737	0.8002	0.894867
0.8099	1.0737	0.8002	0.8946
0.8116	1.072	0.8002	0.8946
0.8107	1.0712	0.801	0.8943
0.8116	1.0704	0.801	0.894333
0.8099	1.072	0.7993	0.893733
0.8075	1.0704	0.7985	0.892133
0.8075	1.0696	0.7969	0.891333
0.8116	1.0704	0.7961	0.8927
0.8091	1.0688	0.7953	0.891067
0.8083	1.0688	0.7953	0.8908
0.8083	1.0688	0.7961	0.891067
0.8083	1.072	0.7953	0.891867
0.8075	1.068	0.7961	0.890533
0.8067	1.068	0.7953	0.89
0.8083	1.0704	0.7945	0.891067
0.8099	1.0712	0.7928	0.8913
0.8116	1.0696	0.7961	0.892433
0.8099	1.0737	0.7961	0.893233
0.8124	1.0753	0.7945	0.894067
0.8116	1.0769	0.7937	0.894067
0.8099	1.0777	0.7912	0.892933
0.8107	1.0745	0.788	0.891067
0.8107	1.0761	0.7928	0.8932
0.8099	1.0737	0.792	0.891867
0.8099	1.0712	0.7912	0.890767
0.8124	1.072	0.7937	0.8927
0.8132	1.068	0.792	0.891067
0.8124	1.068	0.7928	0.891067
0.8124	1.0688	0.7937	0.891633
0.8116	1.0688	0.792	0.8908
0.8132	1.0696	0.7937	0.892167
0.8116	1.0712	0.7945	0.892433
0.8107	1.0712	0.7937	0.891867
0.8116	1.0696	0.7993	0.8935
0.8124	1.0729	0.7969	0.894067
0.8132	1.0737	0.7928	0.893233
0.8116	1.0753	0.7953	0.894067
0.8124	1.0786	0.7961	0.8957
0.8099	1.0794	0.7953	0.894867
0.8116	1.0777	0.7969	0.8954
0.8132	1.0745	0.7961	0.8946
0.8116	1.0745	0.7977	0.8946
0.8107	1.0696	0.7977	0.892667
0.8091	1.0704	0.7953	0.8916
0.8083	1.068	0.7953	0.890533
0.8083	1.0688	0.7969	0.891333
0.8067	1.0663	0.7969	0.889967
0.8067	1.0672	0.7961	0.89
0.8067	1.0647	0.7961	0.889167
0.8034	1.0672	0.7953	0.888633
0.8059	1.0672	0.7977	0.890267
0.805	1.0647	0.7985	0.8894
0.8075	1.068	0.7969	0.8908
0.8083	1.072	0.7961	0.892133
0.8099	1.0737	0.7993	0.8943
0.8099	1.0737	0.7961	0.893233
0.8099	1.0745	0.7977	0.894033
0.8124	1.0777	0.7993	0.896467
0.8116	1.0753	0.7977	0.894867
0.8107	1.0753	0.7969	0.8943
0.814	1.0753	0.7985	0.895933
0.8124	1.0753	0.7993	0.895667
0.8091	1.0745	0.7993	0.8943
0.8099	1.0753	0.801	0.8954
0.8099	1.0761	0.7993	0.8951
0.8075	1.0745	0.7977	0.893233
0.8091	1.0769	0.7969	0.8943
0.8083	1.0737	0.7969	0.892967
0.8107	1.072	0.7969	0.8932
0.8116	1.0696	0.7928	0.891333
0.8116	1.0688	0.7953	0.8919
0.8148	1.0704	0.7937	0.892967
0.814	1.0696	0.7953	0.892967
0.8148	1.0696	0.7961	0.8935
0.8148	1.068	0.7977	0.8935
0.8132	1.0631	0.7945	0.890267
0.8116	1.0631	0.7961	0.890267
0.8156	1.0663	0.7937	0.891867
0.814	1.0655	0.7928	0.890767
0.8156	1.0663	0.7953	0.8924
0.8156	1.0663	0.7945	0.892133
0.8156	1.0696	0.7937	0.892967
0.8173	1.072	0.7945	0.8946
0.8189	1.0704	0.7953	0.894867
0.8156	1.0688	0.7937	0.8927
0.8148	1.068	0.7985	0.893767
0.8173	1.0672	0.7985	0.894333
0.8148	1.0655	0.7993	0.8932
0.8173	1.0647	0.7969	0.892967
0.8148	1.0647	0.7985	0.892667
0.814	1.0688	0.8002	0.894333
0.8124	1.0688	0.8002	0.8938
0.8124	1.0672	0.7977	0.892433
0.8116	1.0672	0.7969	0.8919
0.8107	1.0672	0.7961	0.891333
0.8246	1.0867	0.7953	0.9022
0.8677	1.1404	0.8148	0.940967
0.9027	1.1713	0.8596	0.977867
0.954	1.2072	0.9101	1.02377
0.9988	1.2389	0.9597	1.0658
1.0452	1.2682	1.0069	1.10677
1.0834	1.2951	1.0476	1.14203
1.1184	1.3162	1.0851	1.17323
1.1494	1.3293	1.1168	1.1985
1.1754	1.3415	1.1412	1.21937
1.1966	1.3529	1.1648	1.2381
1.2153	1.361	1.1827	1.253
1.2291	1.3651	1.2015	1.26523
1.2446	1.3667	1.2186	1.27663
1.2568	1.3724	1.2283	1.28583
1.2682	1.3765	1.2397	1.2948
1.2772	1.3805	1.2495	1.3024
1.2877	1.3805	1.2584	1.30887
1.2951	1.3838	1.2658	1.3149
1.3016	1.3838	1.2707	1.3187
1.304	1.3822	1.2755	1.32057
1.3089	1.3846	1.2804	1.32463
1.3114	1.3814	1.2845	1.32577
1.3171	1.3765	1.2877	1.3271
1.3162	1.3748	1.2926	1.32787
1.3187	1.374	1.2943	1.329
1.3211	1.3691	1.2918	1.32733
1.3203	1.3635	1.2959	1.32657
1.3244	1.3643	1.2959	1.3282
1.326	1.361	1.2975	1.32817
1.3252	1.3618	1.3016	1.32953
1.3268	1.3626	1.2991	1.3295
1.3301	1.3618	1.3024	1.33143
1.3333	1.3594	1.3048	1.3325
1.3341	1.3594	1.304	1.3325
1.3374	1.3578	1.3073	1.33417
1.3374	1.3553	1.3073	1.33333
1.3374	1.3521	1.3057	1.33173
1.3382	1.3496	1.3065	1.33143
1.339	1.3512	1.3048	1.33167
1.3382	1.3504	1.3065	1.3317
1.3374	1.3529	1.3122	1.33417
1.339	1.3553	1.3138	1.33603
1.339	1.3561	1.3122	1.33577
1.3407	1.3586	1.3154	1.33823
1.339	1.3594	1.3154	1.33793
1.3398	1.3594	1.3138	1.33767
1.3431	1.3586	1.3154	1.33903
1.3455	1.3545	1.3146	1.3382
1.3455	1.3464	1.313	1.33497
1.3464	1.3447	1.3162	1.33577
1.3439	1.3464	1.3138	1.3347
1.3464	1.3464	1.3138	1.33553
1.3496	1.3464	1.3146	1.33687
1.3464	1.3488	1.3138	1.33633
1.348	1.3504	1.3146	1.33767
1.3496	1.3504	1.3138	1.33793
1.348	1.3504	1.3105	1.3363
1.3455	1.3488	1.3122	1.3355
1.3464	1.348	1.313	1.3358
1.3472	1.3464	1.313	1.33553
1.3464	1.3464	1.3146	1.3358
1.3472	1.3455	1.3154	1.33603
1.3464	1.3447	1.3138	1.33497
1.3464	1.3423	1.3114	1.33337
1.3472	1.3415	1.3114	1.33337
1.3464	1.339	1.3122	1.33253
1.3455	1.339	1.3114	1.33197
1.3464	1.3407	1.3089	1.332
1.3455	1.339	1.3105	1.33167
1.348	1.3366	1.3122	1.33227
1.3488	1.3382	1.3105	1.3325
1.3504	1.3366	1.3122	1.33307
1.3496	1.3333	1.3114	1.33143
1.3488	1.3325	1.3097	1.33033
1.3496	1.3309	1.3122	1.3309
1.348	1.3317	1.313	1.3309
1.3488	1.3309	1.3154	1.3317
1.3488	1.3301	1.3179	1.33227
1.348	1.3276	1.3171	1.3309
1.3488	1.326	1.3154	1.33007
1.3472	1.3228	1.3146	1.3282
1.3464	1.3228	1.3138	1.32767
1.3464	1.3252	1.3146	1.32873
1.3439	1.3309	1.3146	1.3298
1.3439	1.3317	1.3146	1.33007
1.3447	1.3309	1.3114	1.329
1.3439	1.3301	1.3105	1.32817
1.3464	1.3309	1.3105	1.32927
1.3472	1.3301	1.3089	1.32873
1.3431	1.3276	1.3122	1.32763
1.3431	1.3301	1.3122	1.32847
1.3431	1.3293	1.3114	1.32793
1.3423	1.3276	1.313	1.32763
1.3415	1.3268	1.3105	1.32627
1.3431	1.3284	1.313	1.32817
1.3415	1.3284	1.3105	1.3268
1.3431	1.326	1.3122	1.3271
1.3431	1.3268	1.3138	1.3279
1.3447	1.326	1.3138	1.32817
1.3455	1.3244	1.3122	1.32737
1.3447	1.326	1.3122	1.32763
1.3455	1.3236	1.3122	1.3271
1.3423	1.3236	1.3114	1.32577
1.3407	1.3236	1.3138	1.32603
1.3423	1.3228	1.3138	1.3263
1.3415	1.3228	1.3114	1.32523
1.3407	1.3219	1.3122	1.32493
1.3431	1.3228	1.3114	1.32577
1.3431	1.3219	1.3105	1.32517
1.3439	1.3236	1.313	1.32683
1.3447	1.3236	1.3105	1.32627
1.3464	1.3236	1.3114	1.32713
1.3464	1.3203	1.3114	1.32603
1.3464	1.3211	1.3114	1.3263
1.3472	1.3203	1.3122	1.32657
1.3504	1.3195	1.313	1.32763
1.3496	1.3203	1.3122	1.32737
1.3496	1.3179	1.3114	1.3263
1.348	1.3211	1.3114	1.32683
1.3488	1.3219	1.3081	1.32627
1.348	1.3203	1.3089	1.32573
1.348	1.3203	1.3073	1.3252
1.3488	1.3171	1.3089	1.32493
1.348	1.3171	1.3081	1.3244
1.3472	1.3171	1.3097	1.32467
1.3447	1.3162	1.3097	1.32353
1.3439	1.3162	1.3089	1.323
1.3455	1.3171	1.3089	1.32383
1.3455	1.3154	1.3097	1.32353
1.3464	1.3162	1.3089	1.32383
1.3464	1.3162	1.3073	1.3233
1.3472	1.3154	1.3065	1.32303
1.3447	1.3146	1.3105	1.32327
1.3447	1.3122	1.3089	1.32193
1.3439	1.3097	1.3122	1.32193
1.3415	1.3114	1.3114	1.32143
1.3423	1.3081	1.3114	1.3206
1.3431	1.3032	1.3097	1.31867
1.3407	1.3065	1.3097	1.31897
1.3439	1.304	1.3097	1.3192
1.3415	1.3008	1.3065	1.31627
1.3374	1.3016	1.3057	1.3149
1.339	1.3016	1.3048	1.31513
1.339	1.3065	1.3032	1.31623
1.3366	1.3105	1.3024	1.3165
1.3398	1.3114	1.3024	1.31787
1.3382	1.3138	1.304	1.31867
1.3382	1.3146	1.3065	1.31977
1.3382	1.3162	1.3073	1.32057
1.3374	1.3162	1.3089	1.32083
1.3374	1.313	1.3073	1.31923
1.3398	1.3105	1.3089	1.31973
1.3358	1.3081	1.3089	1.3176
1.3358	1.3089	1.3065	1.31707
1.3382	1.3057	1.3065	1.3168
1.3374	1.3057	1.3073	1.3168
1.3374	1.3057	1.304	1.3157
1.3374	1.3016	1.3073	1.31543
1.3398	1.3024	1.3073	1.3165
1.339	1.3016	1.3073	1.31597
1.3358	1.304	1.3065	1.31543
1.3366	1.304	1.3057	1.31543
1.335	1.3024	1.3065	1.31463
1.3366	1.3008	1.3065	1.31463
1.3358	1.2983	1.3024	1.31217
1.3358	1.3016	1.3008	1.31273
1.3341	1.2967	1.3024	1.31107
1.3341	1.2967	1.3008	1.31053
1.3325	1.2967	1.3	1.30973
1.335	1.2959	1.2991	1.31
1.3366	1.2959	1.2975	1.31
1.3341	1.2934	1.2951	1.30753
1.3341	1.2886	1.3008	1.30783
1.3333	1.2877	1.2959	1.30563
1.3341	1.2869	1.3	1.307
1.3333	1.2877	1.2991	1.3067
1.3309	1.2877	1.2991	1.3059
1.3325	1.2861	1.3008	1.30647
1.3317	1.2853	1.2991	1.30537
1.3301	1.2886	1.2983	1.30567
1.3301	1.2877	1.2975	1.3051
1.3309	1.2877	1.2975	1.30537
1.3317	1.291	1.2975	1.30673
1.3317	1.2894	1.2951	1.3054
1.3309	1.2894	1.2975	1.30593
1.3293	1.2886	1.2983	1.3054
1.3293	1.2886	1.3	1.30597
1.3293	1.291	1.3016	1.3073
1.3301	1.2934	1.2983	1.30727
1.3309	1.2918	1.2991	1.30727
1.3309	1.2918	1.2975	1.30673
1.3301	1.291	1.2991	1.30673
1.3317	1.2877	1.2991	1.30617
1.3293	1.2877	1.2983	1.3051
1.3301	1.2869	1.2983	1.3051
1.3293	1.2845	1.2991	1.3043
1.3276	1.2845	1.3008	1.3043
1.326	1.2861	1.3024	1.30483
1.3268	1.2861	1.3016	1.30483
1.3276	1.2886	1.2991	1.3051
1.3301	1.2894	1.3	1.3065
1.3309	1.2894	1.2967	1.30567
1.3268	1.2894	1.2951	1.30377
1.3268	1.291	1.2959	1.30457
1.326	1.2853	1.2926	1.3013
1.3293	1.2837	1.2902	1.30107
1.3276	1.2796	1.2902	1.29913
1.3284	1.2755	1.2934	1.2991
1.3244	1.2764	1.2918	1.29753
1.3244	1.278	1.2934	1.2986
1.3244	1.2788	1.2918	1.29833
1.3219	1.2829	1.2934	1.2994
1.3195	1.2837	1.2943	1.29917
1.3211	1.2829	1.2934	1.29913
1.3179	1.2812	1.2943	1.2978
1.3203	1.2804	1.2934	1.29803
1.3211	1.278	1.2926	1.29723
1.3195	1.2772	1.2934	1.2967
1.3228	1.278	1.2934	1.29807
1.3228	1.2755	1.2959	1.29807
1.3211	1.2739	1.2951	1.2967
1.3228	1.2723	1.2975	1.29753
1.3236	1.2731	1.2959	1.29753
1.3228	1.2739	1.2943	1.297
1.3219	1.2715	1.2902	1.29453
1.3203	1.2731	1.2877	1.2937
1.3211	1.2747	1.2886	1.2948
1.3228	1.2764	1.2877	1.29563
1.3236	1.2755	1.2886	1.2959
1.3244	1.2731	1.2902	1.2959
1.3228	1.2731	1.2886	1.29483
1.3195	1.2715	1.2894	1.29347
1.3203	1.2707	1.2902	1.29373
1.3219	1.269	1.2918	1.29423
1.3219	1.2658	1.2943	1.294
1.3211	1.2641	1.2959	1.2937
1.3211	1.2625	1.2926	1.29207
1.3203	1.2641	1.2926	1.29233
1.3219	1.265	1.2926	1.29317
1.3228	1.2658	1.291	1.2932
1.3236	1.2658	1.291	1.29347
1.3244	1.2641	1.2894	1.29263
1.3236	1.2609	1.2877	1.29073
1.3244	1.2584	1.2877	1.29017
1.3228	1.2609	1.2902	1.2913
1.3219	1.2601	1.2886	1.2902
1.3219	1.2601	1.2886	1.2902
1.3211	1.2601	1.2861	1.2891
1.3219	1.2593	1.2861	1.2891
1.3187	1.2584	1.2861	1.28773
1.3203	1.2584	1.2845	1.28773
1.3228	1.2576	1.2829	1.28777
1.3211	1.2601	1.2812	1.28747
1.3228	1.2617	1.2812	1.28857
1.3211	1.2617	1.2821	1.2883
1.3195	1.2617	1.2812	1.28747
1.3228	1.2584	1.2821	1.28777
1.3219	1.2584	1.2829	1.28773
1.3211	1.2568	1.2837	1.2872
1.3219	1.2576	1.2845	1.288
1.3211	1.2593	1.2861	1.28883
1.3162	1.2576	1.2845	1.2861
1.3195	1.2576	1.2845	1.2872
1.3203	1.2511	1.2853	1.28557
1.3203	1.2527	1.2829	1.2853
1.3195	1.2552	1.2845	1.2864
1.3187	1.2536	1.2829	1.28507
1.3195	1.2519	1.2821	1.2845
1.3171	1.2511	1.2796	1.2826
1.3171	1.2503	1.2812	1.28287
1.3187	1.2487	1.2796	1.28233
1.3211	1.2503	1.2821	1.2845
1.3171	1.2446	1.2821	1.28127
1.3211	1.2454	1.2788	1.28177
1.3219	1.2454	1.2804	1.28257
1.3219	1.2454	1.2788	1.28203
1.3211	1.2446	1.2772	1.28097
1.3219	1.243	1.2788	1.28123
1.3203	1.2414	1.2772	1.27963
1.3195	1.2422	1.2764	1.27937
1.3171	1.2414	1.2788	1.2791
1.3171	1.2414	1.2788	1.2791
1.3146	1.2422	1.2772	1.278
1.3154	1.2414	1.2755	1.27743
1.3162	1.2414	1.2755	1.2777
1.3179	1.2405	1.2747	1.2777
1.3187	1.2381	1.2739	1.2769
1.3162	1.2381	1.2731	1.2758
1.3179	1.2397	1.2723	1.27663
1.3187	1.2357	1.2747	1.27637
1.3203	1.2381	1.2739	1.27743
1.3203	1.2397	1.2715	1.27717
1.3211	1.2389	1.2715	1.27717
1.3211	1.2389	1.2707	1.2769
1.3195	1.2373	1.2715	1.2761
1.3179	1.2365	1.2715	1.2753
1.3162	1.2405	1.2723	1.27633
1.3171	1.243	1.2723	1.27747
1.3146	1.2414	1.2739	1.27663
1.313	1.2422	1.2731	1.2761
1.3162	1.243	1.2739	1.2777
1.313	1.2405	1.2739	1.2758
1.3138	1.2405	1.2747	1.27633
1.3146	1.2414	1.2739	1.27663
1.313	1.2397	1.2747	1.2758
1.3122	1.2373	1.2698	1.2731
1.3138	1.2373	1.2707	1.27393
1.3138	1.2348	1.2707	1.2731
1.3105	1.2332	1.2707	1.27147
1.3122	1.2332	1.2698	1.27173
1.3105	1.2316	1.2682	1.2701
1.3122	1.2308	1.2698	1.27093
1.3138	1.23	1.269	1.27093
1.3122	1.2251	1.269	1.26877
1.3097	1.2267	1.2707	1.26903
1.3114	1.2259	1.2682	1.2685
1.3105	1.2251	1.2666	1.2674
1.3114	1.23	1.2674	1.2696
1.313	1.2291	1.2674	1.26983
1.3114	1.2291	1.2698	1.2701
1.3114	1.2332	1.2682	1.27093
1.3105	1.2308	1.2682	1.26983
1.3081	1.2332	1.269	1.2701
1.3073	1.2316	1.2674	1.26877
1.3081	1.2275	1.265	1.26687
1.3081	1.2259	1.2658	1.2666
1.3097	1.2251	1.2658	1.26687
1.3105	1.2234	1.2682	1.26737
1.3097	1.2259	1.2682	1.26793
1.3097	1.2251	1.2674	1.2674
1.313	1.2251	1.2682	1.26877
1.3122	1.2283	1.265	1.2685
1.313	1.23	1.269	1.27067
1.3122	1.2283	1.2674	1.2693
1.3097	1.2251	1.2682	1.26767
1.3097	1.2218	1.2682	1.26657
1.3105	1.2202	1.2666	1.26577
1.3089	1.2226	1.2674	1.2663
1.3097	1.2218	1.2641	1.2652
1.3081	1.2194	1.2658	1.26443
1.3048	1.2145	1.2674	1.26223
1.3065	1.2137	1.2658	1.262
1.3057	1.2112	1.2682	1.2617
1.3081	1.2129	1.2682	1.26307
1.3097	1.2129	1.2658	1.2628
1.3073	1.2129	1.2666	1.26227
1.3081	1.2088	1.2682	1.2617
1.3089	1.2072	1.2658	1.26063
1.3089	1.2047	1.2666	1.26007
1.3057	1.2039	1.269	1.25953
1.304	1.2072	1.2666	1.25927
1.304	1.2055	1.2658	1.25843
1.3048	1.2047	1.2658	1.25843
1.3032	1.2039	1.2633	1.2568
1.3024	1.2007	1.2658	1.2563
1.3032	1.2023	1.2666	1.25737
1.3048	1.2015	1.2658	1.25737
1.304	1.1998	1.2641	1.25597
1.3024	1.2007	1.2609	1.25467
1.3048	1.199	1.2601	1.25463
1.3057	1.1982	1.2601	1.25467
1.3057	1.2007	1.2609	1.25577
1.3065	1.199	1.2609	1.25547
1.3081	1.2023	1.2593	1.25657
1.3073	1.2023	1.2593	1.2563
1.3032	1.2007	1.2568	1.25357
1.2983	1.1998	1.2568	1.25163
1.3	1.1982	1.2576	1.25193
1.3008	1.1941	1.2568	1.25057
1.2991	1.1974	1.2609	1.25247
1.2967	1.199	1.2609	1.2522
1.3008	1.1966	1.2609	1.25277
1.2991	1.1925	1.2617	1.2511
1.2991	1.1917	1.2584	1.24973
1.3008	1.1933	1.2584	1.25083
1.3008	1.1941	1.2593	1.2514
1.3008	1.195	1.2593	1.2517
1.3024	1.1982	1.2568	1.25247
1.3016	1.1958	1.2568	1.2514
1.3024	1.1958	1.2576	1.25193
1.304	1.1974	1.2584	1.25327
1.3032	1.1982	1.2576	1.253
1.3057	1.199	1.2568	1.25383
1.3048	1.195	1.2584	1.25273
1.3057	1.1933	1.2568	1.25193
1.3065	1.1917	1.2584	1.2522
1.304	1.1917	1.2584	1.25137
1.3008	1.1917	1.2568	1.24977
1.3016	1.1909	1.2552	1.24923
1.3008	1.1901	1.2544	1.24843
1.3	1.1909	1.2519	1.2476
1.3008	1.1917	1.2519	1.24813
1.2975	1.1909	1.2519	1.24677
1.2975	1.1925	1.2511	1.24703
1.2983	1.1933	1.2527	1.2481
1.2967	1.1901	1.2552	1.24733
1.2967	1.1925	1.2536	1.2476
1.2983	1.1925	1.2568	1.2492
1.2991	1.1941	1.2536	1.24893
1.2983	1.1958	1.2511	1.2484
1.2959	1.1933	1.2495	1.24623
1.2967	1.1925	1.2503	1.2465
1.2967	1.1925	1.2487	1.24597
1.2967	1.1917	1.2487	1.2457
1.2967	1.1917	1.2511	1.2465
1.2983	1.1925	1.2503	1.24703
1.3	1.1917	1.2519	1.24787
1.2991	1.1901	1.2511	1.24677
1.2967	1.1893	1.2503	1.24543
1.2959	1.1876	1.2527	1.2454
1.2967	1.1876	1.2495	1.2446
1.2983	1.1868	1.2503	1.24513
1.2983	1.1852	1.2527	1.2454
1.2959	1.1852	1.2511	1.24407
1.2959	1.1844	1.2527	1.24433
1.2959	1.1836	1.2527	1.24407
1.2943	1.1819	1.2511	1.24243
1.2934	1.1795	1.2527	1.24187
1.2943	1.1819	1.2503	1.24217
1.291	1.1836	1.247	1.24053
1.2918	1.1827	1.2487	1.24107
1.291	1.1803	1.2495	1.24027
1.2902	1.1819	1.2479	1.24
1.2918	1.1787	1.2487	1.23973
1.2918	1.1803	1.2487	1.24027
1.2918	1.1836	1.247	1.2408
1.2934	1.1852	1.2462	1.2416
1.2951	1.1876	1.2462	1.24297
1.2934	1.1884	1.2479	1.24323
1.2951	1.1868	1.2495	1.2438
1.2934	1.1868	1.2495	1.24323
1.2918	1.1844	1.2479	1.24137
1.2902	1.1827	1.2487	1.24053
1.2918	1.1803	1.247	1.2397
1.291	1.1827	1.2487	1.2408
1.2926	1.1827	1.2479	1.24107
1.2918	1.1803	1.2446	1.2389
1.2894	1.1779	1.2454	1.23757
1.2902	1.177	1.2446	1.23727
1.2902	1.1779	1.2422	1.23677
1.2894	1.1803	1.2438	1.23783
1.2869	1.1803	1.2438	1.237
1.2877	1.1811	1.2438	1.23753
1.2894	1.1819	1.2462	1.23917
1.291	1.1811	1.2446	1.2389
1.2918	1.1819	1.2438	1.23917
1.2918	1.1827	1.2454	1.23997
1.2902	1.1852	1.2454	1.24027
1.2877	1.1844	1.2446	1.2389
1.2886	1.1852	1.247	1.24027
1.2886	1.1852	1.2438	1.2392
1.2886	1.1819	1.243	1.23783
1.2886	1.1795	1.2446	1.23757
1.291	1.1779	1.243	1.2373
1.2894	1.1787	1.2454	1.23783
1.2902	1.177	1.2454	1.23753
1.2869	1.1779	1.2438	1.2362
1.2861	1.1803	1.247	1.2378
1.2837	1.1779	1.2446	1.2354
1.2845	1.1795	1.2446	1.2362
1.2837	1.1819	1.2446	1.23673
1.2853	1.1836	1.2454	1.2381
1.2829	1.1827	1.2462	1.23727
1.2869	1.1819	1.2446	1.2378
1.2853	1.1803	1.2422	1.23593
1.2837	1.1779	1.2438	1.23513
1.2837	1.1787	1.247	1.23647
1.2853	1.1787	1.2454	1.23647
1.2853	1.1787	1.247	1.237
1.2861	1.1787	1.2503	1.23837
1.2869	1.1795	1.2487	1.23837
1.2837	1.1795	1.2454	1.2362
1.2829	1.1811	1.2454	1.23647
1.2837	1.1819	1.2446	1.23673
1.2829	1.1819	1.2462	1.237
1.2812	1.1811	1.2462	1.23617
1.2821	1.1836	1.2422	1.23597
1.2829	1.1811	1.2414	1.23513
1.2829	1.1803	1.243	1.2354
1.2853	1.1803	1.2438	1.23647
1.2869	1.1803	1.2446	1.23727
1.2877	1.1811	1.2438	1.23753
1.2845	1.1803	1.2397	1.23483
1.2829	1.1827	1.2405	1.23537
1.2837	1.1811	1.2405	1.2351
1.2845	1.1811	1.2397	1.2351
1.2829	1.1819	1.2422	1.23567
1.2861	1.186	1.2405	1.23753
1.2837	1.1876	1.2414	1.23757
1.2829	1.1868	1.2422	1.2373
1.2796	1.1884	1.2414	1.23647
1.2796	1.1876	1.2446	1.23727
1.2796	1.1876	1.2454	1.23753
1.2812	1.1868	1.2422	1.23673
1.2821	1.1852	1.2438	1.23703
1.2837	1.1844	1.2422	1.23677
1.2861	1.1876	1.2405	1.23807
1.2837	1.1868	1.2397	1.23673
1.2861	1.186	1.2373	1.23647
1.2837	1.1852	1.2365	1.23513
1.2829	1.1827	1.2365	1.23403
1.2812	1.1819	1.234	1.23237
1.2821	1.1827	1.2365	1.23377
1.2812	1.1803	1.2381	1.2332
1.2837	1.1811	1.2389	1.23457
1.2829	1.1803	1.2414	1.23487
1.2796	1.1795	1.243	1.23403
1.2821	1.1795	1.2438	1.23513
1.2812	1.1795	1.2422	1.2343
1.2804	1.1803	1.2405	1.23373
1.2821	1.1795	1.2414	1.23433
1.2812	1.1819	1.2405	1.23453
1.2837	1.1852	1.2414	1.23677
1.2804	1.1876	1.2405	1.23617
1.2837	1.1901	1.2414	1.2384
1.2821	1.1876	1.2414	1.23703
1.2821	1.1876	1.2373	1.23567
1.2821	1.1852	1.2373	1.23487
1.2788	1.1819	1.2373	1.23267
1.2821	1.1827	1.2381	1.2343
1.2837	1.1836	1.2405	1.23593
1.2804	1.1827	1.2422	1.2351
1.2812	1.1819	1.2397	1.23427
1.2821	1.1795	1.2397	1.23377
1.2829	1.1779	1.2397	1.2335
1.2837	1.1779	1.2357	1.23243
1.2829	1.1844	1.2357	1.23433
1.2821	1.1819	1.2373	1.23377
1.2845	1.1852	1.2414	1.23703
1.2861	1.1876	1.2397	1.2378
1.2812	1.186	1.2365	1.23457
1.2821	1.1884	1.2381	1.2362
1.2829	1.1893	1.2405	1.23757
1.2845	1.1901	1.2381	1.23757
1.2804	1.1901	1.2397	1.23673
1.2796	1.1868	1.2373	1.23457
1.2812	1.1844	1.2357	1.23377
1.2821	1.1868	1.2373	1.2354
1.2821	1.1868	1.2365	1.23513
1.2837	1.1852	1.2348	1.23457
1.2821	1.1884	1.2357	1.2354
1.2796	1.1901	1.2357	1.23513
1.2796	1.1917	1.2373	1.2362
1.2812	1.1933	1.2373	1.23727
1.2804	1.1941	1.2389	1.2378
1.278	1.195	1.2357	1.23623
1.2796	1.1933	1.2357	1.2362
1.2796	1.1901	1.2357	1.23513
1.2796	1.1901	1.234	1.23457
1.2788	1.1884	1.2365	1.23457
1.2764	1.1884	1.2373	1.23403
1.2764	1.1868	1.2389	1.23403
1.278	1.1884	1.2365	1.2343
1.278	1.1925	1.2348	1.2351
1.2804	1.1941	1.2357	1.23673
1.2821	1.1917	1.2365	1.23677
1.2804	1.1941	1.2348	1.23643
1.2796	1.1958	1.2357	1.23703
1.2804	1.1941	1.2381	1.23753
1.2821	1.1933	1.2381	1.23783
1.2812	1.1941	1.2381	1.2378
1.2804	1.1966	1.2373	1.2381
1.2796	1.1958	1.2373	1.23757
1.2788	1.1974	1.2397	1.23863
1.2796	1.199	1.2397	1.23943
1.278	1.1982	1.2397	1.23863
1.2796	1.1974	1.2414	1.23947
1.2796	1.195	1.2365	1.23703
1.2804	1.1974	1.2365	1.2381
1.2812	1.1974	1.2381	1.2389
1.2796	1.1958	1.2381	1.23783
1.2804	1.195	1.2373	1.23757
1.2837	1.195	1.2357	1.23813
1.2821	1.1958	1.2348	1.23757
1.2829	1.1958	1.2373	1.23867
1.2837	1.199	1.2397	1.2408
1.2829	1.2007	1.2373	1.2403
1.2877	1.2023	1.2373	1.24243
1.2869	1.2039	1.2332	1.24133
1.2861	1.2047	1.234	1.2416
1.2869	1.2023	1.2348	1.24133
1.2845	1.2047	1.2348	1.24133
1.2837	1.2047	1.234	1.2408
1.2821	1.2039	1.234	1.24
1.2812	1.2055	1.2332	1.23997
1.2804	1.2023	1.2316	1.2381
1.2804	1.2039	1.2291	1.2378
1.2804	1.2031	1.23	1.23783
1.2796	1.2055	1.23	1.23837
1.2796	1.2007	1.2316	1.2373
1.2812	1.2015	1.23	1.23757
1.2829	1.199	1.2275	1.23647
1.2845	1.1974	1.2291	1.237
1.2861	1.1982	1.2291	1.2378
1.2853	1.1974	1.2324	1.23837
1.2837	1.1982	1.2332	1.23837
1.2861	1.1982	1.2291	1.2378
1.2853	1.2015	1.23	1.23893
1.2837	1.2023	1.2316	1.2392
1.2837	1.2039	1.2316	1.23973
1.2821	1.208	1.2324	1.24083
1.2796	1.2039	1.2308	1.2381
1.2804	1.2047	1.2332	1.23943
1.2788	1.2039	1.234	1.2389
1.2788	1.2031	1.234	1.23863
1.2772	1.208	1.2332	1.23947
1.2772	1.2063	1.234	1.23917
1.2788	1.2072	1.2332	1.23973
1.2788	1.2055	1.2316	1.23863
1.2788	1.2047	1.2324	1.23863
1.2812	1.2039	1.2308	1.23863
1.2821	1.2039	1.2316	1.2392
1.2829	1.2023	1.2316	1.23893
1.2829	1.2047	1.2316	1.23973
1.2829	1.2031	1.2348	1.24027
1.2837	1.1998	1.2308	1.2381
1.2845	1.2031	1.23	1.2392
1.2829	1.2047	1.2291	1.2389
1.2821	1.2039	1.23	1.23867
1.2821	1.2039	1.2291	1.23837
1.2837	1.2015	1.2316	1.23893
1.2853	1.2047	1.2308	1.24027
1.2853	1.2055	1.2316	1.2408
1.2837	1.2063	1.2324	1.2408
1.2804	1.2023	1.2332	1.23863
1.2804	1.2047	1.2324	1.23917
1.2804	1.2023	1.2332	1.23863
1.2812	1.2015	1.2316	1.2381
1.2821	1.2023	1.234	1.23947
1.2812	1.1998	1.2381	1.2397
1.2829	1.2007	1.2373	1.2403
1.2804	1.1998	1.2373	1.23917
1.2812	1.1998	1.2405	1.2405
1.2812	1.2007	1.2405	1.2408
1.2845	1.2031	1.2397	1.24243
1.2845	1.2047	1.2414	1.24353
1.2812	1.2039	1.2365	1.24053
1.2812	1.2023	1.2365	1.24
1.2796	1.2023	1.2348	1.2389
1.2829	1.2031	1.2332	1.23973
1.2845	1.2072	1.2348	1.24217
1.2845	1.2072	1.2332	1.24163
1.2821	1.2088	1.2332	1.24137
1.2821	1.2104	1.2365	1.243
1.2796	1.2104	1.2357	1.2419
1.2796	1.212	1.2348	1.24213
1.2788	1.2186	1.234	1.2438
1.2788	1.2153	1.234	1.2427
1.2772	1.2137	1.234	1.24163
1.2755	1.2153	1.2348	1.24187
1.2764	1.2145	1.2348	1.2419
1.2772	1.2112	1.2373	1.2419
1.278	1.212	1.2365	1.24217
1.2772	1.2153	1.2397	1.24407
1.278	1.2161	1.2405	1.24487
1.2772	1.2153	1.2414	1.24463
1.2747	1.2137	1.2405	1.24297
1.2772	1.2169	1.243	1.2457
1.2755	1.2177	1.2422	1.24513
1.2772	1.2218	1.2414	1.2468
1.2796	1.2202	1.2414	1.24707
1.2796	1.2186	1.2405	1.24623
1.2821	1.2177	1.2422	1.24733
1.2796	1.2177	1.2405	1.24593
1.278	1.2153	1.2405	1.2446
1.2755	1.2177	1.2405	1.24457
1.2747	1.2177	1.2414	1.2446
1.2747	1.2186	1.2381	1.2438
1.2747	1.2169	1.2373	1.24297
1.2747	1.2177	1.2405	1.2443
1.2772	1.221	1.2397	1.24597
1.2747	1.221	1.2405	1.2454
1.2764	1.2218	1.2422	1.2468
1.2764	1.2202	1.2422	1.24627
1.2772	1.2194	1.243	1.24653
1.278	1.2177	1.2422	1.24597
1.2788	1.2202	1.2397	1.24623
1.2796	1.2202	1.2389	1.24623
1.2812	1.2194	1.2381	1.24623
1.2812	1.2177	1.2373	1.2454
1.2821	1.221	1.2389	1.24733
1.2837	1.2194	1.2389	1.24733
1.2821	1.2186	1.2373	1.246
1.2821	1.2161	1.2405	1.24623
1.2829	1.2169	1.2397	1.2465
1.2788	1.2186	1.2397	1.2457
1.278	1.2194	1.2414	1.24627
1.2772	1.2202	1.2414	1.24627
1.2755	1.2161	1.2422	1.2446
1.2772	1.2169	1.2438	1.24597
1.2772	1.2177	1.2438	1.24623
1.2772	1.2194	1.2414	1.246
1.2796	1.2186	1.243	1.24707
1.278	1.2186	1.2405	1.2457
1.2812	1.221	1.2414	1.24787
1.2837	1.2194	1.2414	1.24817
1.2821	1.2194	1.2405	1.24733
1.2837	1.2186	1.243	1.24843
1.2853	1.2186	1.243	1.24897
1.2837	1.2194	1.2422	1.24843
1.2829	1.2202	1.2422	1.24843
1.2829	1.221	1.2422	1.2487
1.2812	1.2202	1.2397	1.24703
1.2796	1.2234	1.2422	1.2484
1.2821	1.2234	1.2438	1.24977
1.2821	1.2218	1.2397	1.24787
1.2796	1.2226	1.2414	1.24787
1.2796	1.221	1.2405	1.24703
1.2812	1.2194	1.2405	1.24703
1.2821	1.2194	1.2438	1.24843
1.2821	1.2218	1.2422	1.2487
1.2821	1.2234	1.2446	1.25003
1.2829	1.2194	1.2446	1.24897
1.2861	1.2186	1.2438	1.2495
1.2845	1.2194	1.2454	1.24977
1.2837	1.2177	1.2454	1.24893
1.2853	1.2202	1.2487	1.2514
1.2853	1.2218	1.2519	1.253
1.2861	1.2251	1.2503	1.25383
1.2861	1.2226	1.2519	1.25353
1.2869	1.2243	1.2511	1.2541
1.2853	1.2275	1.2503	1.25437
1.2869	1.2275	1.2495	1.25463
1.2853	1.2251	1.2495	1.2533
1.2869	1.2243	1.2503	1.25383
1.2861	1.2234	1.2503	1.25327
1.2853	1.2234	1.2503	1.253
1.2869	1.221	1.2503	1.25273
1.2861	1.2218	1.2519	1.25327
1.2821	1.2243	1.2536	1.25333
1.2837	1.2226	1.2519	1.25273
1.2837	1.2251	1.2519	1.25357
1.2853	1.2251	1.2503	1.25357
1.2877	1.2218	1.2479	1.25247
1.2869	1.2251	1.2495	1.25383
1.2877	1.2226	1.2479	1.25273
1.2877	1.2234	1.2487	1.25327
1.2861	1.2275	1.2487	1.2541
1.2861	1.2283	1.2495	1.25463
1.2853	1.2283	1.2487	1.2541
1.2845	1.2324	1.2487	1.2552
1.2861	1.2291	1.2495	1.2549
1.2853	1.2308	1.247	1.25437
1.2853	1.2267	1.2487	1.25357
1.2853	1.2243	1.2495	1.25303
1.2861	1.2267	1.2479	1.25357
1.2845	1.2267	1.2503	1.25383
1.2829	1.2251	1.2454	1.25113
1.2829	1.2243	1.2446	1.2506
1.2837	1.2226	1.2479	1.2514
1.2861	1.2202	1.2446	1.2503
1.2837	1.2186	1.2479	1.25007
1.2861	1.2202	1.247	1.2511
1.2853	1.221	1.2479	1.2514
1.2853	1.2226	1.2527	1.25353
1.2877	1.221	1.2519	1.25353
1.2869	1.2226	1.2527	1.25407
1.2886	1.2243	1.2527	1.2552
1.2877	1.2251	1.2519	1.2549
1.2877	1.2267	1.2527	1.2557
1.2877	1.2275	1.2552	1.2568
1.2861	1.2251	1.2536	1.25493
1.2853	1.2275	1.2544	1.25573
1.2861	1.2275	1.2552	1.25627
1.2869	1.2259	1.2544	1.25573
1.2853	1.2259	1.2552	1.25547
1.2869	1.2267	1.256	1.25653
1.2861	1.2283	1.2576	1.25733
1.2869	1.2316	1.256	1.25817
1.2877	1.23	1.2544	1.25737
1.2869	1.2291	1.2536	1.25653
1.2886	1.2291	1.2552	1.25763
1.2861	1.2267	1.256	1.25627
1.2837	1.2283	1.2568	1.25627
1.2861	1.2291	1.256	1.25707
1.2829	1.2275	1.2544	1.25493
1.2861	1.2291	1.2536	1.25627
1.2886	1.23	1.2552	1.25793
1.2869	1.2291	1.256	1.25733
1.2853	1.2291	1.2552	1.25653
1.2845	1.2324	1.256	1.25763
1.2829	1.2348	1.2576	1.25843
1.2853	1.2324	1.2536	1.2571
1.2845	1.2332	1.2544	1.25737
1.2853	1.2373	1.2519	1.25817
1.2853	1.2348	1.2511	1.25707
1.2869	1.234	1.2503	1.25707
1.2902	1.234	1.2487	1.25763
1.2894	1.2324	1.2503	1.25737
1.291	1.2324	1.2511	1.25817
1.2918	1.2308	1.2527	1.25843
1.2902	1.2275	1.2544	1.25737
1.291	1.2267	1.2527	1.2568
1.2902	1.2226	1.2527	1.25517
1.2894	1.2226	1.2584	1.2568
1.2918	1.2243	1.256	1.25737
1.2918	1.2259	1.2568	1.25817
1.291	1.2251	1.256	1.25737
1.2918	1.2275	1.2544	1.2579
1.291	1.2243	1.2568	1.25737
1.2934	1.2243	1.2552	1.25763
1.2918	1.2234	1.2544	1.25653
1.2894	1.2234	1.2527	1.25517
1.2918	1.2275	1.2536	1.25763
1.2926	1.2283	1.2519	1.2576
1.2926	1.2275	1.2527	1.2576
1.2918	1.23	1.2544	1.25873
1.2918	1.2291	1.2544	1.25843
1.2886	1.2291	1.2536	1.2571
1.291	1.2275	1.2527	1.25707
1.2886	1.2324	1.2511	1.25737
1.2877	1.23	1.2511	1.25627
1.2894	1.2283	1.2544	1.25737
1.2918	1.2275	1.2544	1.2579
1.291	1.2267	1.2544	1.25737
1.2926	1.2267	1.2536	1.25763
1.2926	1.2275	1.2519	1.25733
1.2902	1.23	1.2536	1.25793
1.2886	1.2308	1.2527	1.25737
1.2886	1.234	1.2519	1.25817
1.291	1.2332	1.2544	1.25953
1.2902	1.2316	1.2552	1.259
1.2894	1.2324	1.2552	1.259
1.2902	1.2316	1.2568	1.25953
1.2894	1.2324	1.2552	1.259
1.2877	1.2332	1.2544	1.25843
1.2877	1.2316	1.2527	1.25733
1.2877	1.2348	1.2536	1.2587
1.2869	1.2332	1.2544	1.25817
1.2869	1.2316	1.2552	1.2579
1.2861	1.2365	1.2552	1.25927
1.2861	1.2324	1.2568	1.25843
1.2845	1.23	1.256	1.25683
1.2869	1.2324	1.2593	1.25953
1.2861	1.2348	1.2584	1.25977
1.2886	1.2365	1.2568	1.26063
1.291	1.2405	1.2576	1.26303
1.2894	1.2397	1.256	1.2617
1.291	1.2405	1.256	1.2625
1.2902	1.2389	1.2584	1.2625
1.2894	1.2373	1.2568	1.26117
1.291	1.2373	1.2544	1.2609
1.2918	1.2357	1.2536	1.26037
1.2894	1.234	1.2568	1.26007
1.2894	1.234	1.2576	1.26033
1.291	1.2365	1.256	1.26117
1.2894	1.2365	1.2576	1.26117
1.2886	1.234	1.256	1.25953
1.2869	1.2365	1.2576	1.26033
1.2861	1.2373	1.2593	1.2609
1.2877	1.2357	1.2601	1.26117
1.2853	1.2381	1.2584	1.2606
1.2853	1.2422	1.2593	1.26227
1.2877	1.2405	1.2568	1.26167
1.291	1.2438	1.2584	1.2644
1.2902	1.2422	1.2568	1.26307
1.291	1.2365	1.2568	1.26143
1.2894	1.2332	1.2625	1.2617
1.2902	1.2316	1.265	1.26227
1.2918	1.2316	1.2633	1.26223
1.2894	1.2324	1.2674	1.26307
1.291	1.2316	1.2666	1.26307
1.291	1.2324	1.265	1.2628
1.2894	1.234	1.265	1.2628
1.2918	1.2365	1.2633	1.26387
1.2902	1.2381	1.2617	1.26333
1.2877	1.2373	1.265	1.26333
1.2869	1.2357	1.2617	1.26143
1.2877	1.2365	1.2617	1.26197
1.2894	1.2324	1.2641	1.26197
1.2902	1.2324	1.2633	1.26197
1.2877	1.2348	1.2658	1.26277
1.2886	1.2373	1.2633	1.26307
1.2902	1.2389	1.2633	1.26413
1.2894	1.2381	1.2641	1.26387
1.2902	1.2373	1.265	1.26417
1.2902	1.2357	1.2641	1.26333
1.2886	1.2365	1.2641	1.26307
1.2861	1.2348	1.2633	1.2614
1.2877	1.2348	1.2617	1.2614
1.2894	1.2332	1.2617	1.26143
1.2894	1.2373	1.2625	1.26307
1.2918	1.2373	1.2617	1.2636
1.2943	1.2357	1.2617	1.2639
1.2934	1.2291	1.2617	1.2614
1.2926	1.2357	1.2593	1.26253
1.2926	1.2381	1.2601	1.2636
1.2902	1.243	1.2609	1.2647
1.2934	1.2357	1.2617	1.2636
1.2943	1.2381	1.2617	1.2647
1.2943	1.2446	1.2593	1.26607
1.2943	1.2348	1.2609	1.26333
1.2934	1.2365	1.2625	1.26413
1.2943	1.2397	1.2609	1.26497
1.2943	1.2332	1.2633	1.2636
1.2934	1.2397	1.2625	1.2652
1.2926	1.2422	1.2617	1.2655
1.2918	1.2405	1.265	1.26577
1.291	1.2405	1.265	1.2655
1.291	1.2397	1.2641	1.26493
1.2926	1.2365	1.2674	1.2655
1.2902	1.2389	1.2641	1.2644
1.291	1.2414	1.2658	1.26607
1.2894	1.2438	1.2666	1.2666
1.2918	1.2422	1.2658	1.2666
1.2926	1.2373	1.269	1.2663
1.2934	1.2373	1.2674	1.26603
1.2951	1.2348	1.2674	1.26577
1.2943	1.2381	1.265	1.2658
1.2959	1.2381	1.2666	1.26687
1.2951	1.2389	1.2682	1.2674
1.2943	1.2397	1.2674	1.26713
1.2926	1.2389	1.2723	1.26793
1.2934	1.2365	1.2715	1.26713
1.2926	1.2332	1.2731	1.2663
1.2918	1.234	1.2723	1.26603
1.2918	1.2332	1.2715	1.2655
1.2894	1.2324	1.2707	1.26417
1.2918	1.2332	1.2731	1.26603
1.291	1.2324	1.2723	1.26523
1.2926	1.2348	1.2731	1.26683
1.2926	1.2373	1.2723	1.2674
1.2918	1.2373	1.269	1.26603
1.2951	1.2397	1.2682	1.26767
1.2934	1.2365	1.2698	1.26657
1.2934	1.2381	1.269	1.26683
1.2967	1.2373	1.2707	1.26823
1.2959	1.2397	1.269	1.2682
1.2959	1.2373	1.269	1.2674
1.2951	1.2365	1.2698	1.26713
1.2943	1.2389	1.269	1.2674
1.291	1.2373	1.2698	1.26603
1.2951	1.2348	1.2707	1.26687
1.2975	1.2365	1.269	1.26767
1.2943	1.2405	1.2715	1.26877
1.2959	1.2414	1.2707	1.26933
1.2951	1.2422	1.269	1.26877
1.2983	1.2373	1.2698	1.26847
1.2983	1.2381	1.2682	1.2682
1.2967	1.2357	1.2674	1.2666
1.2983	1.2348	1.2698	1.26763
1.2967	1.2381	1.269	1.26793
1.2951	1.2365	1.269	1.26687
1.2951	1.2348	1.269	1.2663
1.2959	1.2365	1.2674	1.2666
1.2959	1.2365	1.265	1.2658
1.2967	1.2332	1.2658	1.26523
1.2975	1.2324	1.265	1.26497
1.2967	1.2332	1.265	1.26497
1.2967	1.2348	1.2658	1.26577
1.2991	1.2316	1.2666	1.26577
1.2983	1.2316	1.269	1.2663
1.2951	1.2324	1.2674	1.26497
1.2951	1.2348	1.2658	1.26523
1.2959	1.234	1.2658	1.26523
1.2934	1.2332	1.265	1.26387
1.2918	1.2316	1.2658	1.26307
1.2918	1.234	1.2666	1.26413
1.2918	1.2324	1.2658	1.26333
1.2943	1.2332	1.2674	1.26497
1.2967	1.2348	1.2682	1.26657
1.2983	1.2332	1.2666	1.26603
1.3	1.2373	1.2666	1.26797
1.2975	1.2389	1.2674	1.26793
1.2959	1.2414	1.2666	1.26797
1.2951	1.2381	1.2666	1.2666
1.2943	1.2373	1.2715	1.2677
1.2943	1.2348	1.2715	1.26687
1.2934	1.234	1.2715	1.2663
1.2918	1.2348	1.2715	1.26603
1.2934	1.2332	1.2674	1.26467
1.2934	1.23	1.2682	1.26387
1.2943	1.2291	1.2682	1.26387
1.2967	1.2267	1.2666	1.26333
1.2959	1.2267	1.2682	1.2636
1.2943	1.2275	1.2682	1.26333
1.2943	1.2267	1.2674	1.2628
1.2926	1.2259	1.2682	1.26223
1.2943	1.2283	1.2707	1.26443
1.2959	1.2308	1.2698	1.2655
1.2943	1.2316	1.2707	1.26553
1.2934	1.2308	1.2682	1.26413
1.2926	1.2357	1.269	1.26577
1.2959	1.2381	1.269	1.26767
1.2951	1.2365	1.2707	1.26743
1.2983	1.234	1.2707	1.26767
1.2975	1.2324	1.2731	1.26767
1.2975	1.2308	1.2707	1.26633
1.2967	1.2316	1.2707	1.26633
1.2975	1.2324	1.2698	1.26657
1.2967	1.2308	1.2698	1.26577
1.2959	1.2324	1.2707	1.26633
1.2951	1.234	1.2715	1.26687
1.2975	1.2324	1.2715	1.26713
1.2959	1.2308	1.2707	1.2658
1.2967	1.2316	1.2698	1.26603
1.2967	1.23	1.2698	1.2655
1.2943	1.2291	1.2707	1.2647
1.2926	1.2316	1.2715	1.26523
1.2934	1.2316	1.2707	1.26523
1.2943	1.234	1.2723	1.26687
1.2951	1.2357	1.2739	1.26823
1.2967	1.2348	1.2715	1.26767
1.2951	1.2332	1.2715	1.2666
1.2959	1.2316	1.2715	1.26633
1.2967	1.2291	1.269	1.26493
1.2967	1.23	1.2715	1.26607
1.2967	1.2316	1.2698	1.26603
1.2975	1.2308	1.2715	1.2666
1.2975	1.234	1.2747	1.26873
1.2951	1.2324	1.2707	1.26607
1.2983	1.2316	1.2731	1.26767
1.2983	1.2316	1.2731	1.26767
1.2975	1.2316	1.2723	1.26713
1.3008	1.2332	1.2739	1.2693
1.3024	1.2332	1.2731	1.26957
1.3032	1.2324	1.2715	1.26903
1.3048	1.2348	1.2731	1.2709
1.3048	1.2373	1.2731	1.27173
1.3065	1.2348	1.2715	1.27093
1.3081	1.234	1.2707	1.27093
1.3048	1.2308	1.2698	1.26847
1.3032	1.2259	1.2698	1.2663
1.3024	1.2259	1.2715	1.2666
1.3008	1.2259	1.2698	1.2655
1.2991	1.2291	1.2715	1.26657
1.3016	1.23	1.2707	1.26743
1.2983	1.23	1.2698	1.26603
1.2975	1.2348	1.269	1.2671
1.2975	1.2357	1.2707	1.26797
1.2959	1.2381	1.269	1.26767
1.2951	1.2397	1.269	1.26793
1.2959	1.2373	1.269	1.2674
1.2967	1.2373	1.2682	1.2674
1.2983	1.2348	1.2707	1.26793
1.2991	1.2324	1.2682	1.26657
1.2975	1.2324	1.2682	1.26603
1.3008	1.2332	1.2682	1.2674
1.3	1.234	1.2707	1.26823
1.3032	1.2373	1.2707	1.2704
1.3016	1.234	1.2707	1.26877
1.3024	1.2316	1.2707	1.26823
1.3024	1.2332	1.2698	1.26847
1.3032	1.2332	1.2731	1.26983
1.3	1.2357	1.2739	1.26987
1.2991	1.2373	1.2739	1.2701
1.2975	1.2365	1.2755	1.26983
1.2975	1.2348	1.2747	1.269
1.2983	1.2365	1.2764	1.2704
1.2991	1.2348	1.278	1.27063
1.3	1.2365	1.2764	1.27097
1.2983	1.2389	1.2788	1.272
1.2991	1.2397	1.2755	1.27143
1.2959	1.2405	1.278	1.27147
1.2991	1.2389	1.2796	1.27253
1.3008	1.2365	1.2788	1.27203
1.3008	1.2324	1.2772	1.27013
1.3	1.2324	1.2796	1.27067
1.3016	1.2316	1.2772	1.27013
1.3024	1.2332	1.2772	1.27093
1.3024	1.234	1.2755	1.27063
1.3032	1.234	1.2755	1.2709
1.304	1.2357	1.2764	1.27203
1.304	1.234	1.2755	1.27117
1.3065	1.2332	1.2764	1.27203
1.304	1.2373	1.2764	1.27257
1.3057	1.2373	1.2764	1.27313
1.3089	1.234	1.2755	1.2728
1.3048	1.2348	1.2747	1.27143
1.3081	1.2332	1.2764	1.27257
1.3065	1.2308	1.2764	1.27123
1.3057	1.2308	1.2747	1.2704
1.3048	1.23	1.2764	1.2704
1.3032	1.2275	1.2755	1.26873
1.3008	1.2324	1.2747	1.2693
1.2991	1.2316	1.2731	1.26793
1.3008	1.2316	1.2723	1.26823
1.3008	1.234	1.2715	1.26877
1.3	1.2357	1.2739	1.26987
1.2975	1.2365	1.2747	1.26957
1.2983	1.2373	1.2747	1.2701
1.2967	1.2348	1.2764	1.2693
1.2983	1.2357	1.2747	1.26957
1.2975	1.2381	1.2772	1.27093
1.2975	1.2348	1.2764	1.26957
1.2959	1.2348	1.2764	1.26903
1.2943	1.234	1.2772	1.2685
1.2959	1.2332	1.2764	1.2685
1.2959	1.2308	1.2755	1.2674
1.2959	1.2316	1.2755	1.26767
1.2967	1.2324	1.2723	1.26713
1.2975	1.234	1.2731	1.2682
1.2943	1.2357	1.2739	1.26797
1.2967	1.2308	1.2747	1.2674
1.2943	1.2332	1.2731	1.26687
1.2934	1.2324	1.2739	1.26657
1.2926	1.2316	1.2715	1.26523
1.2934	1.2283	1.2715	1.2644
1.2943	1.2283	1.2723	1.26497
1.2967	1.2275	1.2731	1.26577
1.2967	1.2291	1.2723	1.26603
1.2991	1.2291	1.2731	1.2671
1.2959	1.2283	1.2731	1.26577
1.2983	1.2283	1.2747	1.2671
1.2983	1.2275	1.2747	1.26683
1.2991	1.2251	1.2747	1.2663
1.3008	1.2291	1.2755	1.26847
1.3032	1.2275	1.2764	1.26903
1.304	1.23	1.2747	1.26957
1.3097	1.2308	1.2739	1.27147
1.3032	1.2267	1.2707	1.26687
1.3057	1.2291	1.2715	1.26877
1.3089	1.2324	1.2707	1.27067
1.304	1.2332	1.2707	1.2693
1.3024	1.234	1.2715	1.2693
1.3016	1.2316	1.2698	1.26767
1.3032	1.2283	1.2698	1.2671
1.3016	1.23	1.2715	1.2677
1.3016	1.23	1.2731	1.26823
1.3032	1.2275	1.2747	1.26847
1.3048	1.2308	1.2755	1.27037
1.3008	1.2332	1.2764	1.27013
1.3032	1.2316	1.2772	1.27067
1.3016	1.2283	1.2788	1.26957
1.3024	1.2267	1.278	1.26903
1.3024	1.2275	1.278	1.2693
1.3016	1.2259	1.2788	1.26877
1.3016	1.2267	1.278	1.26877
1.3032	1.2259	1.2796	1.26957
1.3032	1.2275	1.2772	1.2693
1.3016	1.2308	1.2764	1.2696
1.2991	1.2308	1.2788	1.26957
1.2983	1.23	1.2764	1.26823
1.2991	1.2324	1.2764	1.2693
1.3008	1.2316	1.2764	1.2696
1.3016	1.2291	1.2755	1.26873
1.3024	1.2308	1.2764	1.26987
1.3048	1.23	1.2788	1.2712
1.3032	1.2324	1.2804	1.272
1.3032	1.2332	1.2796	1.272
1.3065	1.2308	1.278	1.27177
1.3081	1.2308	1.2764	1.27177
1.3048	1.2316	1.2755	1.27063
1.3073	1.2316	1.278	1.2723
1.3089	1.2316	1.2755	1.272
1.3081	1.2291	1.2747	1.27063
1.3089	1.2308	1.2764	1.27203
1.3081	1.2348	1.2764	1.2731
1.3073	1.2348	1.2755	1.27253
1.3081	1.234	1.2764	1.27283
1.3065	1.2332	1.2747	1.27147
1.3065	1.2316	1.2739	1.27067
1.3065	1.2332	1.2764	1.27203
1.3081	1.2332	1.2731	1.27147
1.3114	1.2357	1.2747	1.27393
1.3105	1.2365	1.2764	1.27447
1.3081	1.234	1.2747	1.27227
1.3081	1.2324	1.2764	1.2723
1.3065	1.2308	1.278	1.27177
1.3057	1.2316	1.2755	1.27093
1.3024	1.2275	1.2772	1.26903
1.304	1.2291	1.2764	1.26983
1.304	1.2308	1.2731	1.2693
1.3048	1.23	1.2731	1.2693
1.3048	1.2291	1.2707	1.2682
1.3032	1.2275	1.269	1.26657
1.3073	1.2267	1.2707	1.26823
1.3065	1.2251	1.2723	1.26797
1.3065	1.2283	1.2723	1.26903
1.3073	1.2283	1.2715	1.26903
1.3057	1.2291	1.2739	1.26957
1.304	1.23	1.2747	1.26957
1.304	1.2316	1.2739	1.26983
1.3048	1.23	1.2764	1.2704
1.304	1.2332	1.2755	1.2709
1.304	1.2308	1.2764	1.2704
1.304	1.234	1.278	1.272
1.304	1.2332	1.278	1.27173
1.304	1.2324	1.278	1.27147
1.304	1.234	1.2764	1.27147
1.3065	1.2365	1.2772	1.2734
1.3089	1.2332	1.2772	1.2731
1.3114	1.2332	1.2772	1.27393
1.3097	1.2332	1.2772	1.27337
1.3089	1.2316	1.2772	1.27257
1.3073	1.2316	1.278	1.2723
1.3057	1.2308	1.2804	1.2723
1.3057	1.2267	1.2796	1.27067
1.3048	1.2291	1.2804	1.27143
1.3057	1.23	1.2837	1.27313
1.3073	1.23	1.2812	1.27283
1.3057	1.2308	1.2821	1.27287
1.3065	1.2324	1.2796	1.27283
1.3048	1.2316	1.2764	1.27093
1.3057	1.2348	1.2788	1.2731
1.3073	1.234	1.2772	1.27283
1.304	1.2365	1.2772	1.27257
1.3057	1.2405	1.2788	1.275
1.3081	1.2397	1.2772	1.275
1.3073	1.2365	1.2747	1.27283
1.3081	1.2348	1.2747	1.27253
1.3114	1.2316	1.2731	1.27203
1.3105	1.2267	1.2723	1.26983
1.3097	1.2259	1.2723	1.2693
1.3105	1.2267	1.2723	1.26983
1.3097	1.2291	1.2723	1.27037
1.3114	1.2316	1.2747	1.27257
1.313	1.23	1.2764	1.27313
1.3138	1.23	1.2764	1.2734
1.313	1.23	1.278	1.27367
1.313	1.2324	1.2755	1.27363
1.3089	1.2357	1.2764	1.27367
1.3089	1.2357	1.2764	1.27367
1.3089	1.2348	1.2755	1.27307
1.3073	1.2365	1.2755	1.2731
1.3065	1.2357	1.2772	1.27313
1.3057	1.2365	1.2739	1.27203
1.304	1.2348	1.2739	1.2709
1.3032	1.2365	1.2772	1.2723
1.3048	1.2348	1.2755	1.2717
1.3065	1.2348	1.2772	1.27283
1.3073	1.2348	1.2764	1.27283
1.3089	1.2332	1.2755	1.27253
1.3097	1.2357	1.2788	1.27473
1.3097	1.2348	1.2796	1.2747
1.3114	1.2332	1.278	1.2742
1.3097	1.2348	1.2804	1.27497
1.3105	1.2357	1.2796	1.27527
1.3114	1.2357	1.2788	1.2753
1.3089	1.2373	1.2804	1.27553
1.3089	1.2365	1.2788	1.27473
1.3081	1.2365	1.2804	1.275
1.304	1.2381	1.2804	1.27417
1.304	1.2373	1.2796	1.27363
1.3048	1.234	1.2821	1.27363
1.304	1.2381	1.2788	1.27363
1.3057	1.2373	1.2796	1.2742
1.3032	1.2381	1.2812	1.27417
1.3032	1.2389	1.2796	1.2739
1.3048	1.2373	1.2829	1.275
1.304	1.2397	1.2837	1.2758
1.304	1.2405	1.2804	1.27497
1.3073	1.2365	1.2821	1.2753
1.3073	1.234	1.2821	1.27447
1.3065	1.2324	1.2821	1.27367
1.3073	1.2324	1.2812	1.27363
1.3065	1.2291	1.2845	1.27337
1.3057	1.2324	1.2829	1.27367
1.3048	1.2324	1.2829	1.27337
1.3057	1.2348	1.2853	1.27527
1.3081	1.2348	1.2837	1.27553
1.3065	1.2332	1.2853	1.275
1.3065	1.2324	1.2853	1.27473
1.3073	1.23	1.2821	1.27313
1.3081	1.2291	1.2837	1.27363
1.3081	1.2332	1.2837	1.275
1.3065	1.2357	1.2829	1.27503
1.3081	1.2357	1.2812	1.275
1.3105	1.2348	1.2837	1.27633
1.3146	1.234	1.2821	1.2769
1.313	1.2316	1.2869	1.27717
1.3138	1.2316	1.2894	1.27827
1.313	1.2332	1.2845	1.2769
1.313	1.2324	1.2861	1.27717
1.3114	1.2324	1.2837	1.27583
1.3105	1.2316	1.2821	1.27473
1.3122	1.2324	1.2821	1.27557
1.3122	1.234	1.2764	1.2742
1.3097	1.2348	1.278	1.27417
1.3122	1.2324	1.2829	1.27583
1.3105	1.234	1.2837	1.27607
1.3089	1.2348	1.2837	1.2758
1.3114	1.2316	1.2837	1.27557
1.3097	1.2316	1.2821	1.27447
1.3105	1.2316	1.2853	1.2758
1.3122	1.2316	1.2829	1.27557
1.3114	1.2324	1.2821	1.2753
1.3122	1.2316	1.2829	1.27557
1.3122	1.2316	1.2829	1.27557
1.3114	1.2291	1.2829	1.27447
1.3138	1.23	1.2821	1.2753
1.313	1.2308	1.2812	1.275
1.3105	1.2316	1.2804	1.27417
1.3097	1.2308	1.2821	1.2742
1.3105	1.2308	1.2837	1.275
1.3089	1.2332	1.2812	1.27443
1.3089	1.234	1.2804	1.27443
1.3081	1.2324	1.2804	1.27363
1.3097	1.2332	1.2812	1.2747
1.3105	1.2348	1.2837	1.27633
1.3073	1.234	1.2829	1.27473
1.3089	1.234	1.2821	1.275
1.3097	1.2332	1.2788	1.2739
1.3097	1.234	1.2772	1.27363
1.3097	1.234	1.2796	1.27443
1.3105	1.2316	1.2804	1.27417
1.3105	1.2308	1.2788	1.27337
1.3089	1.2316	1.2812	1.2739
1.3081	1.2291	1.2788	1.272
1.3065	1.23	1.2772	1.27123
1.3081	1.2291	1.2788	1.272
1.3081	1.23	1.2788	1.2723
1.3089	1.2283	1.2796	1.27227
1.3089	1.2283	1.2829	1.27337
1.3089	1.2259	1.2829	1.27257
1.3089	1.2275	1.2812	1.27253
1.3081	1.2291	1.2821	1.2731
1.3097	1.2291	1.2812	1.27333
1.3065	1.234	1.2812	1.2739
1.3057	1.2357	1.2812	1.2742
1.3089	1.2365	1.2804	1.27527
1.3081	1.2365	1.2821	1.27557
1.3081	1.2373	1.2829	1.2761
1.3105	1.2381	1.2821	1.2769
1.3081	1.2373	1.2845	1.27663
1.3089	1.2373	1.2853	1.27717
1.3097	1.2389	1.2845	1.2777
1.3081	1.2397	1.2829	1.2769
1.3105	1.2405	1.2845	1.2785
1.3114	1.2397	1.2837	1.27827
1.3089	1.2381	1.2837	1.2769
1.3089	1.2405	1.2853	1.27823
1.3081	1.2405	1.2829	1.27717
1.3048	1.2397	1.2845	1.27633
1.3057	1.2373	1.2845	1.27583
1.3048	1.2332	1.2845	1.27417
1.304	1.234	1.2853	1.27443
1.3024	1.2324	1.2837	1.27283
1.3016	1.2275	1.2837	1.27093
1.3032	1.2267	1.2861	1.272
1.3048	1.2275	1.2845	1.27227
1.3057	1.2275	1.2861	1.2731
[truncated: 3,334 more rows]

## Sheet: S-MV
S-MV	S-MV	S-MV	Avg
0.2711	0.2116	0.2572	0.246633
0.2743	0.2108	0.2483	0.244467
0.2768	0.2141	0.2483	0.2464
0.2735	0.2125	0.2515	0.245833
0.2751	0.2141	0.2515	0.2469
0.2727	0.2133	0.2483	0.244767
0.2711	0.2116	0.2532	0.2453
0.2784	0.2149	0.2515	0.248267
0.2768	0.2116	0.2483	0.245567
0.2784	0.2165	0.2532	0.249367
0.2743	0.2141	0.254	0.247467
0.2792	0.2149	0.258	0.2507
0.2759	0.2157	0.2523	0.247967
0.2735	0.2182	0.2507	0.247467
0.2711	0.2149	0.2491	0.245033
0.2735	0.2173	0.2475	0.2461
0.2719	0.2173	0.2491	0.2461
0.2759	0.2165	0.245	0.2458
0.2743	0.2182	0.2491	0.2472
0.2702	0.2214	0.2483	0.246633
0.2735	0.2198	0.2613	0.251533
0.2735	0.2206	0.254	0.249367
0.2727	0.2157	0.2499	0.2461
0.2727	0.2198	0.2523	0.248267
0.2719	0.219	0.2466	0.245833
0.2768	0.2295	0.2499	0.252067
0.2719	0.219	0.2499	0.246933
0.2743	0.2173	0.2523	0.247967
0.2743	0.2198	0.2458	0.246633
0.2735	0.219	0.2466	0.246367
0.2751	0.2173	0.2483	0.2469
0.2759	0.2239	0.2483	0.249367
0.28	0.2141	0.2466	0.2469
0.2743	0.2214	0.2466	0.247433
0.2751	0.2206	0.2466	0.247433
0.2759	0.2214	0.2458	0.2477
0.2727	0.2214	0.2466	0.2469
0.2759	0.223	0.2466	0.2485
0.2743	0.2214	0.2466	0.247433
0.2759	0.2239	0.2475	0.2491
0.2743	0.2182	0.2458	0.2461
0.2735	0.2165	0.2458	0.245267
0.2743	0.2247	0.2491	0.249367
0.2751	0.223	0.2499	0.249333
0.2751	0.2222	0.2475	0.248267
0.2743	0.2182	0.2483	0.246933
0.2702	0.2206	0.2491	0.246633
0.2759	0.2279	0.2475	0.250433
0.2768	0.2263	0.2466	0.2499
0.2759	0.2182	0.2466	0.2469
0.2743	0.2222	0.2475	0.248
0.2735	0.2214	0.2409	0.245267
0.2751	0.2173	0.245	0.2458
0.2751	0.2222	0.2458	0.2477
0.2743	0.2206	0.245	0.246633
0.2759	0.2279	0.2499	0.251233
0.2735	0.2263	0.2499	0.2499
0.2768	0.2247	0.2434	0.2483
0.2768	0.2214	0.2523	0.250167
0.2751	0.232	0.2491	0.252067
0.2776	0.219	0.2475	0.248033
0.2735	0.2198	0.2475	0.246933
0.2743	0.2198	0.2499	0.248
0.2759	0.2198	0.2483	0.248
0.2751	0.219	0.2483	0.247467
0.2759	0.2206	0.2483	0.248267
0.2759	0.2214	0.2491	0.2488
0.2751	0.223	0.2475	0.248533
0.2743	0.2198	0.2442	0.2461
0.2735	0.2271	0.2483	0.249633
0.2751	0.223	0.2491	0.249067
0.2759	0.2239	0.2515	0.250433
0.2743	0.2247	0.2499	0.249633
0.2768	0.2239	0.2532	0.2513
0.2751	0.2214	0.2491	0.248533
0.2776	0.223	0.2475	0.249367
0.2759	0.2222	0.2458	0.247967
0.2751	0.2214	0.2483	0.248267
0.2768	0.2214	0.2466	0.248267
0.2759	0.2206	0.2475	0.248
0.2768	0.219	0.2589	0.251567
0.2751	0.223	0.2572	0.251767
0.2743	0.2198	0.2475	0.2472
0.2776	0.2206	0.2507	0.249633
0.2743	0.2222	0.2499	0.2488
0.2784	0.223	0.2523	0.251233
0.2776	0.2222	0.2507	0.250167
0.2759	0.223	0.2515	0.250133
0.2768	0.2279	0.2523	0.252333
0.2776	0.2214	0.2499	0.249633
0.2784	0.2239	0.2409	0.247733
0.2776	0.2206	0.2491	0.2491
0.2768	0.2247	0.2475	0.249667
0.2751	0.2239	0.2475	0.248833
0.2751	0.2263	0.2491	0.250167
0.2768	0.2239	0.2491	0.249933
0.2808	0.2214	0.2466	0.2496
0.2776	0.2198	0.2523	0.2499
0.2678	0.2198	0.2515	0.246367
0.2694	0.2206	0.2483	0.2461
0.2784	0.2198	0.2515	0.2499
0.2759	0.2214	0.2499	0.249067
0.2759	0.2173	0.2483	0.247167
0.2792	0.2222	0.2548	0.252067
0.2768	0.2239	0.254	0.251567
0.2759	0.2141	0.2523	0.247433
0.2759	0.223	0.254	0.250967
0.2751	0.2198	0.2442	0.246367
0.2759	0.2239	0.2523	0.2507
0.2751	0.2108	0.2548	0.2469
0.2776	0.2173	0.2532	0.249367
0.2768	0.2222	0.2523	0.250433
0.2751	0.2312	0.2499	0.252067
0.2759	0.2206	0.2499	0.2488
0.2776	0.223	0.2507	0.250433
0.2776	0.2328	0.254	0.2548
0.2751	0.219	0.2532	0.2491
0.2776	0.2214	0.2548	0.251267
0.2768	0.2198	0.2515	0.249367
0.2735	0.2239	0.2499	0.2491
0.2825	0.2222	0.2499	0.251533
0.2759	0.223	0.2523	0.2504
0.2743	0.2255	0.2491	0.249633
0.2792	0.219	0.2523	0.250167
0.2735	0.2222	0.2507	0.2488
0.2768	0.2247	0.2491	0.2502
0.2784	0.2214	0.2507	0.250167
0.2743	0.2214	0.2491	0.248267
0.2759	0.2182	0.2475	0.2472
0.2759	0.2214	0.2499	0.249067
0.2743	0.2214	0.2483	0.248
0.2768	0.2239	0.2475	0.2494
0.2735	0.2206	0.2491	0.247733
0.2743	0.219	0.2499	0.247733
0.2768	0.2198	0.2515	0.249367
0.2743	0.2198	0.2532	0.2491
0.2759	0.219	0.2515	0.2488
0.2743	0.2198	0.2458	0.246633
0.2759	0.2206	0.2523	0.2496
0.28	0.2214	0.2483	0.2499
0.2784	0.2206	0.2434	0.247467
0.2768	0.219	0.2442	0.246667
0.2662	0.2165	0.2499	0.2442
0.2784	0.2173	0.2426	0.2461
0.2759	0.2173	0.2548	0.249333
0.2808	0.2198	0.2466	0.249067
0.2735	0.2173	0.258	0.2496
0.2719	0.2165	0.254	0.247467
0.2768	0.2165	0.2548	0.249367
0.2768	0.2157	0.2548	0.2491
0.2759	0.2173	0.2523	0.2485
0.2768	0.2165	0.2523	0.248533
0.2776	0.2165	0.2523	0.2488
0.2776	0.2173	0.2548	0.2499
0.2768	0.2157	0.2532	0.248567
0.2776	0.2198	0.2548	0.250733
0.2727	0.2173	0.2532	0.247733
0.2768	0.219	0.254	0.249933
0.2743	0.2182	0.2556	0.249367
0.2776	0.2149	0.254	0.248833
0.2743	0.219	0.2556	0.249633
0.2743	0.2222	0.2572	0.251233
0.2711	0.2198	0.254	0.2483
0.2719	0.2263	0.2491	0.2491
0.2759	0.2035	0.258	0.2458
0.2686	0.219	0.2523	0.246633
0.2751	0.2141	0.2532	0.247467
0.2768	0.2182	0.2491	0.248033
0.2776	0.2198	0.2654	0.254267
0.2759	0.2214	0.2564	0.251233
0.2743	0.2182	0.2491	0.2472
0.2768	0.2173	0.2678	0.253967
0.2759	0.2222	0.2605	0.252867
0.2751	0.2214	0.258	0.2515
0.2784	0.2239	0.2637	0.255333
0.2776	0.2222	0.258	0.2526
0.2792	0.2198	0.2556	0.251533
0.2833	0.219	0.2532	0.251833
0.2776	0.2222	0.2548	0.251533
0.2751	0.2206	0.2548	0.250167
0.2759	0.2182	0.2572	0.250433
0.2776	0.2182	0.254	0.249933
0.2768	0.219	0.2564	0.250733
0.2768	0.2198	0.2548	0.250467
0.2743	0.219	0.254	0.2491
0.2759	0.219	0.2499	0.248267
0.2784	0.2198	0.2548	0.251
0.2751	0.2206	0.2515	0.249067
0.2776	0.219	0.2572	0.251267
0.2776	0.2198	0.2523	0.2499
0.2792	0.2222	0.2556	0.252333
0.2735	0.2222	0.2442	0.246633
0.2776	0.2198	0.2475	0.2483
0.2792	0.223	0.2507	0.250967
0.2751	0.2214	0.2475	0.248
0.2776	0.2239	0.2523	0.251267
0.2833	0.2239	0.2548	0.254
0.2784	0.2173	0.2654	0.2537
0.2825	0.2182	0.2548	0.251833
0.2768	0.2108	0.2548	0.247467
0.2776	0.219	0.2572	0.251267
0.2768	0.219	0.2532	0.249667
0.2784	0.2198	0.2532	0.250467
0.2759	0.2206	0.2532	0.2499
0.2735	0.2198	0.2548	0.249367
0.2751	0.2198	0.2523	0.249067
0.2776	0.2173	0.254	0.249633
0.2735	0.2165	0.2572	0.249067
0.2792	0.2149	0.2548	0.249633
0.2792	0.2116	0.2564	0.249067
0.2751	0.2198	0.245	0.246633
0.2727	0.2263	0.2523	0.250433
0.2808	0.223	0.254	0.2526
0.2751	0.2312	0.2597	0.255333
0.2694	0.2255	0.254	0.249633
0.2727	0.2214	0.2556	0.2499
0.2759	0.2206	0.258	0.2515
0.2759	0.2206	0.254	0.250167
0.2768	0.2206	0.2564	0.251267
0.2759	0.2222	0.2589	0.252333
0.2759	0.223	0.2564	0.251767
0.2743	0.2222	0.2572	0.251233
0.2735	0.2173	0.2548	0.248533
0.2727	0.2239	0.2523	0.249633
0.2678	0.2198	0.2532	0.246933
0.2735	0.2182	0.2556	0.2491
0.2751	0.2182	0.2605	0.251267
0.2735	0.2182	0.2572	0.249633
0.2768	0.2149	0.2548	0.248833
0.2727	0.2247	0.2572	0.251533
0.2759	0.2222	0.2556	0.251233
0.2751	0.2239	0.254	0.251
0.2743	0.2239	0.2572	0.2518
0.2743	0.2239	0.2523	0.250167
0.2743	0.223	0.2499	0.249067
0.2735	0.223	0.2564	0.250967
0.2751	0.2247	0.2556	0.2518
0.2759	0.223	0.2564	0.251767
0.2743	0.219	0.2523	0.248533
0.2776	0.223	0.254	0.251533
0.2776	0.2206	0.2499	0.249367
0.2751	0.219	0.2515	0.248533
0.2678	0.2214	0.2523	0.247167
0.2808	0.2222	0.2499	0.250967
0.2759	0.2214	0.254	0.250433
0.2776	0.2206	0.2532	0.250467
0.2833	0.2271	0.254	0.2548
0.2792	0.2328	0.2556	0.255867
0.2759	0.223	0.2499	0.2496
0.2735	0.2206	0.2491	0.247733
0.2743	0.223	0.2475	0.248267
0.2751	0.2165	0.2507	0.247433
0.2751	0.2157	0.2548	0.248533
0.2768	0.2222	0.2556	0.251533
0.2743	0.2206	0.2532	0.249367
0.2776	0.223	0.2523	0.250967
0.2768	0.2206	0.254	0.250467
0.2743	0.2214	0.254	0.2499
0.2751	0.2198	0.2548	0.2499
0.28	0.2239	0.2548	0.2529
0.28	0.223	0.258	0.253667
0.2751	0.223	0.2564	0.2515
0.2792	0.2198	0.2523	0.250433
0.267	0.223	0.2515	0.247167
0.2759	0.2214	0.254	0.250433
0.2768	0.2214	0.2515	0.2499
0.2792	0.2214	0.2532	0.251267
0.2743	0.2222	0.2523	0.2496
0.2759	0.2206	0.2548	0.250433
0.2759	0.2206	0.2532	0.2499
0.2768	0.2247	0.2523	0.251267
0.2768	0.2206	0.2532	0.2502
0.2751	0.2198	0.2548	0.2499
0.28	0.2206	0.2532	0.251267
0.2784	0.2222	0.2532	0.251267
0.2735	0.2182	0.2548	0.248833
0.2808	0.2206	0.2523	0.251233
0.2735	0.223	0.2515	0.249333
0.2719	0.2247	0.2523	0.249633
0.2784	0.2214	0.2532	0.251
0.2759	0.219	0.2499	0.248267
0.2759	0.2165	0.2507	0.2477
0.2792	0.2206	0.2532	0.251
0.2784	0.2214	0.2515	0.250433
0.2776	0.2198	0.2556	0.251
0.2751	0.2165	0.2507	0.247433
0.2768	0.2222	0.2515	0.250167
0.2768	0.2198	0.2523	0.249633
0.2792	0.2222	0.2466	0.249333
0.2768	0.2206	0.2507	0.249367
0.2743	0.2222	0.2515	0.249333
0.2751	0.2247	0.2523	0.2507
0.2759	0.2165	0.2507	0.2477
0.2751	0.2214	0.2523	0.2496
0.2751	0.223	0.2532	0.250433
0.2743	0.2206	0.254	0.249633
0.2727	0.2173	0.2564	0.2488
0.2735	0.2222	0.254	0.2499
0.2776	0.2214	0.2523	0.250433
0.2743	0.219	0.2548	0.249367
0.2776	0.2222	0.2515	0.250433
0.2743	0.2206	0.2515	0.2488
0.2743	0.2133	0.2548	0.247467
0.2743	0.2198	0.254	0.249367
0.2784	0.2295	0.258	0.2553
0.2776	0.2255	0.254	0.252367
0.2759	0.2182	0.2564	0.250167
0.2751	0.2222	0.2523	0.249867
0.2768	0.2222	0.2548	0.251267
0.2735	0.2214	0.2564	0.250433
0.2727	0.2214	0.2654	0.253167
0.2719	0.2198	0.2548	0.248833
0.2768	0.2214	0.2564	0.251533
0.2735	0.223	0.2548	0.250433
0.2727	0.223	0.2572	0.250967
0.2759	0.2255	0.2548	0.252067
0.2735	0.2287	0.2572	0.253133
0.2768	0.223	0.2442	0.248
0.2759	0.2206	0.2556	0.2507
0.2759	0.2214	0.254	0.250433
0.2743	0.2312	0.2556	0.2537
0.2759	0.2263	0.2564	0.252867
0.2751	0.2239	0.2572	0.252067
0.2759	0.2255	0.254	0.2518
0.2719	0.2247	0.2523	0.249633
0.2751	0.2271	0.254	0.252067
0.2743	0.2214	0.2597	0.2518
0.2743	0.2222	0.2564	0.250967
0.2792	0.2247	0.2556	0.253167
0.2833	0.2222	0.2548	0.253433
0.2784	0.2222	0.254	0.251533
0.2784	0.2157	0.2589	0.251
0.2759	0.2214	0.258	0.251767
0.2776	0.2206	0.254	0.250733
0.2825	0.2222	0.2572	0.253967
0.2743	0.2239	0.2589	0.252367
0.2768	0.2222	0.254	0.251
0.2784	0.2206	0.254	0.251
0.2776	0.2206	0.2548	0.251
0.2735	0.2214	0.2564	0.250433
0.2759	0.2214	0.2523	0.249867
0.2776	0.2198	0.2548	0.250733
0.2776	0.2239	0.2532	0.251567
0.2784	0.2222	0.2523	0.250967
0.2759	0.223	0.2548	0.251233
0.2751	0.223	0.2499	0.249333
0.2768	0.2214	0.2426	0.246933
0.2735	0.2198	0.2507	0.248
0.2751	0.2182	0.2507	0.248
0.2776	0.2214	0.2523	0.250433
0.2743	0.2206	0.2515	0.2488
0.2768	0.2239	0.2523	0.251
0.2743	0.2198	0.254	0.249367
0.2759	0.2206	0.2532	0.2499
0.2768	0.219	0.2564	0.250733
0.2768	0.2214	0.254	0.250733
0.2759	0.2157	0.2523	0.247967
0.2792	0.2116	0.2507	0.247167
0.2784	0.2108	0.2523	0.247167
0.2792	0.2125	0.2556	0.2491
0.2678	0.2149	0.2556	0.2461
0.2751	0.2141	0.2466	0.245267
0.2751	0.2182	0.2532	0.248833
0.2751	0.2165	0.2532	0.248267
0.2719	0.2173	0.2523	0.247167
0.2784	0.2173	0.2499	0.248533
0.2743	0.2182	0.254	0.248833
0.2751	0.2287	0.2515	0.251767
0.2711	0.2287	0.2523	0.2507
0.2768	0.2214	0.2556	0.251267
0.2768	0.2133	0.2523	0.247467
0.2759	0.2198	0.2548	0.250167
0.2776	0.2068	0.2532	0.245867
0.2759	0.2182	0.2548	0.249633
0.2768	0.2133	0.2532	0.247767
0.2768	0.219	0.2572	0.251
0.2759	0.219	0.2556	0.250167
0.2768	0.219	0.2548	0.2502
0.2784	0.2165	0.2621	0.252333
0.2784	0.2214	0.2564	0.252067
0.2759	0.2222	0.2548	0.250967
0.2784	0.2214	0.2572	0.252333
0.2743	0.2263	0.2507	0.250433
0.2784	0.219	0.2475	0.2483
0.2784	0.2157	0.2621	0.252067
0.2759	0.2198	0.258	0.251233
0.2727	0.2214	0.2637	0.2526
0.2743	0.219	0.2532	0.248833
0.2686	0.2214	0.2523	0.247433
0.2743	0.2198	0.2572	0.250433
0.2759	0.219	0.2523	0.249067
0.2816	0.2206	0.2475	0.2499
0.2751	0.2206	0.2589	0.251533
0.2751	0.2198	0.2523	0.249067
0.2735	0.2222	0.254	0.2499
0.2768	0.2222	0.2548	0.251267
0.2759	0.2222	0.2548	0.250967
0.2751	0.2206	0.2515	0.249067
0.2735	0.2173	0.2556	0.2488
0.2751	0.2214	0.254	0.250167
0.2768	0.219	0.245	0.246933
0.2784	0.2255	0.2515	0.2518
0.28	0.2247	0.254	0.2529
0.2776	0.2247	0.2532	0.251833
0.2768	0.2271	0.258	0.253967
0.2759	0.223	0.2507	0.249867
0.2751	0.2222	0.2499	0.249067
0.2759	0.2222	0.2548	0.250967
0.2768	0.223	0.2507	0.250167
0.2743	0.2263	0.2483	0.249633
0.2768	0.2239	0.2532	0.2513
0.2768	0.2239	0.2466	0.2491
0.2784	0.2279	0.2532	0.253167
0.2784	0.223	0.2523	0.251233
0.2784	0.2173	0.2523	0.249333
0.2776	0.2182	0.2515	0.2491
0.2768	0.219	0.2523	0.249367
0.2784	0.2198	0.2507	0.249633
0.2776	0.2206	0.2548	0.251
0.2768	0.2247	0.2556	0.252367
0.2776	0.2247	0.258	0.253433
0.2759	0.2214	0.2597	0.252333
0.2751	0.2247	0.2572	0.252333
0.2759	0.2182	0.254	0.249367
0.2743	0.2182	0.2564	0.249633
0.2776	0.2206	0.254	0.250733
0.2759	0.2206	0.254	0.250167
0.2768	0.2247	0.2572	0.2529
0.2784	0.2206	0.2564	0.2518
0.2743	0.2165	0.2564	0.249067
0.2768	0.2182	0.2564	0.250467
0.2776	0.219	0.258	0.251533
0.28	0.2206	0.2556	0.252067
0.2743	0.2198	0.2466	0.2469
0.2816	0.2149	0.2499	0.2488
0.2792	0.2222	0.2564	0.2526
0.2743	0.2214	0.245	0.2469
0.2776	0.2255	0.2548	0.252633
0.2776	0.2206	0.254	0.250733
0.2784	0.2239	0.2548	0.252367
0.2792	0.2247	0.2523	0.252067
0.28	0.2198	0.254	0.251267
0.2841	0.2214	0.2523	0.2526
0.2792	0.219	0.2507	0.249633
0.2776	0.2247	0.2556	0.252633
0.2784	0.2255	0.2556	0.253167
0.2808	0.2222	0.254	0.252333
0.2776	0.2255	0.2556	0.2529
0.2776	0.2344	0.2523	0.254767
0.2857	0.2206	0.254	0.253433
0.2792	0.2198	0.2548	0.251267
0.2751	0.223	0.2532	0.250433
0.2792	0.2214	0.2548	0.2518
0.2759	0.2198	0.254	0.2499
0.2743	0.2206	0.2523	0.249067
0.2768	0.2239	0.254	0.251567
0.2751	0.223	0.2532	0.250433
0.2776	0.2247	0.254	0.2521
0.2784	0.2214	0.267	0.2556
0.2776	0.2239	0.2548	0.2521
0.2743	0.223	0.2556	0.250967
0.2743	0.2198	0.2532	0.2491
0.2743	0.2198	0.2523	0.2488
0.2768	0.219	0.2507	0.248833
0.2719	0.2206	0.2515	0.248
0.2768	0.2263	0.2499	0.251
0.2776	0.2214	0.2499	0.249633
0.2882	0.2239	0.2515	0.254533
0.2743	0.2263	0.2507	0.250433
0.2759	0.2239	0.2548	0.251533
0.2816	0.2214	0.2523	0.251767
0.2808	0.2165	0.2572	0.2515
0.2882	0.2182	0.2556	0.254
0.28	0.2222	0.2532	0.2518
0.2702	0.2255	0.2556	0.250433
0.2873	0.2141	0.2572	0.252867
0.2833	0.2222	0.2532	0.2529
0.2873	0.2271	0.2532	0.255867
0.2882	0.2247	0.2507	0.254533
0.28	0.223	0.2515	0.2515
0.2751	0.2239	0.2507	0.2499
0.2776	0.2271	0.2507	0.2518
0.2808	0.2239	0.254	0.2529
0.2768	0.2255	0.254	0.2521
0.2743	0.2239	0.2515	0.2499
0.2759	0.2239	0.254	0.251267
0.2768	0.223	0.2483	0.249367
0.2768	0.2206	0.258	0.2518
0.2759	0.2165	0.2572	0.249867
0.2768	0.219	0.2572	0.251
0.2759	0.219	0.2572	0.2507
0.2776	0.219	0.2556	0.250733
0.2776	0.2108	0.2556	0.248
0.2776	0.2141	0.2564	0.249367
0.28	0.223	0.2572	0.2534
0.2792	0.2328	0.2548	0.2556
0.2784	0.2182	0.2572	0.251267
0.2759	0.2182	0.2597	0.251267
0.2816	0.21	0.2556	0.249067
0.2784	0.2165	0.2621	0.252333
0.2784	0.2165	0.2597	0.251533
0.2751	0.2133	0.2613	0.2499
0.2776	0.2157	0.2597	0.251
0.2768	0.2149	0.2507	0.247467
0.2784	0.2141	0.2605	0.251
0.2751	0.219	0.2597	0.251267
0.2768	0.2173	0.2532	0.2491
0.2768	0.2182	0.2572	0.250733
0.2743	0.2182	0.2589	0.250467
0.2751	0.219	0.254	0.249367
0.2768	0.223	0.2597	0.253167
0.2751	0.219	0.2572	0.250433
0.28	0.219	0.2572	0.252067
0.2768	0.2206	0.2613	0.2529
0.2808	0.2239	0.2613	0.255333
0.2784	0.2206	0.2613	0.253433
0.2743	0.2214	0.2589	0.251533
0.2768	0.2214	0.2605	0.2529
0.2784	0.2222	0.2605	0.2537
0.2702	0.2312	0.2597	0.2537
0.2751	0.219	0.2629	0.252333
0.2743	0.219	0.2613	0.251533
0.2792	0.2206	0.258	0.2526
0.2776	0.223	0.254	0.251533
0.2759	0.2173	0.2548	0.249333
0.2768	0.2198	0.258	0.251533
0.2792	0.2214	0.2646	0.255067
0.2816	0.2198	0.2523	0.251233
0.2784	0.2182	0.258	0.251533
0.2776	0.219	0.258	0.251533
0.2768	0.2206	0.2564	0.251267
0.2768	0.2206	0.2572	0.251533
0.2784	0.2182	0.258	0.251533
0.2776	0.2206	0.2589	0.252367
0.2768	0.2214	0.2523	0.250167
0.2776	0.2255	0.2605	0.254533
0.2776	0.223	0.2605	0.2537
0.2784	0.2214	0.2605	0.253433
0.2776	0.2157	0.2589	0.250733
0.2784	0.2198	0.2597	0.252633
0.2768	0.2214	0.2564	0.251533
0.2792	0.2263	0.2556	0.2537
0.2743	0.2116	0.258	0.247967
0.2825	0.219	0.2548	0.2521
0.2776	0.2239	0.254	0.251833
0.2768	0.2239	0.2532	0.2513
0.2751	0.2214	0.2556	0.2507
0.2776	0.2214	0.2589	0.252633
0.2792	0.223	0.2499	0.2507
0.2711	0.2182	0.2597	0.249667
0.2768	0.2206	0.2556	0.251
0.2735	0.2206	0.2556	0.2499
0.2784	0.2206	0.2548	0.251267
0.2743	0.2222	0.2523	0.2496
0.2759	0.2247	0.2564	0.252333
0.2719	0.2255	0.2556	0.251
0.2776	0.2214	0.2589	0.252633
0.2719	0.223	0.2613	0.252067
0.2751	0.2239	0.2613	0.253433
0.2768	0.2271	0.2613	0.255067
0.2768	0.219	0.2621	0.252633
0.2776	0.2214	0.2597	0.2529
0.2784	0.2165	0.2564	0.250433
0.2776	0.2352	0.2572	0.256667
0.2776	0.2206	0.2572	0.2518
0.2751	0.2157	0.2548	0.248533
0.2768	0.2239	0.2532	0.2513
0.2898	0.219	0.2556	0.2548
0.2792	0.2255	0.2572	0.253967
0.28	0.2214	0.2597	0.2537
0.2768	0.2222	0.2515	0.250167
0.28	0.2271	0.2556	0.254233
0.2792	0.2247	0.2564	0.253433
0.2776	0.2206	0.2515	0.2499
0.289	0.223	0.2589	0.256967
0.2784	0.2247	0.2556	0.2529
0.2768	0.2239	0.2515	0.250733
0.2776	0.2255	0.2499	0.251
0.2898	0.2222	0.254	0.255333
0.2792	0.223	0.2523	0.2515
0.2784	0.2255	0.2523	0.252067
0.2759	0.2263	0.254	0.252067
0.2776	0.2263	0.2507	0.251533
0.2768	0.2255	0.2556	0.252633
0.2784	0.2263	0.2523	0.252333
0.2784	0.2271	0.2532	0.2529
0.2784	0.2247	0.2556	0.2529
0.2784	0.2255	0.2532	0.252367
0.2759	0.2295	0.254	0.253133
0.2735	0.2263	0.2499	0.2499
0.2768	0.2271	0.2466	0.250167
0.2719	0.2279	0.2483	0.249367
0.2768	0.2271	0.2499	0.251267
0.2759	0.2279	0.2491	0.250967
0.2784	0.2336	0.2483	0.253433
0.2784	0.2312	0.2491	0.2529
0.2776	0.2239	0.2466	0.249367
0.2751	0.2255	0.2548	0.2518
0.2768	0.223	0.2532	0.251
0.2776	0.2239	0.2523	0.251267
0.2776	0.2239	0.2523	0.251267
0.28	0.2247	0.2515	0.252067
0.2768	0.2214	0.2572	0.2518
0.2784	0.2255	0.2548	0.2529
0.28	0.2239	0.2523	0.252067
0.2784	0.2206	0.2523	0.250433
0.2808	0.2214	0.2499	0.2507
0.2816	0.2239	0.2548	0.253433
0.2784	0.2247	0.2532	0.2521
0.2792	0.223	0.2475	0.2499
0.2784	0.2247	0.2564	0.253167
0.2751	0.2214	0.2589	0.2518
0.2743	0.2214	0.2572	0.250967
0.2759	0.2239	0.254	0.251267
0.2776	0.2157	0.2499	0.247733
0.2784	0.2295	0.2532	0.2537
0.2792	0.2247	0.2507	0.251533
0.2784	0.2312	0.2523	0.253967
0.2792	0.2222	0.2548	0.252067
0.2784	0.2206	0.2548	0.251267
0.2759	0.2239	0.254	0.251267
0.2768	0.2206	0.2523	0.2499
0.2776	0.223	0.254	0.251533
0.2743	0.2239	0.2597	0.252633
0.2743	0.2247	0.254	0.251
0.2768	0.2239	0.254	0.251567
0.2776	0.223	0.2548	0.2518
0.2768	0.2206	0.2597	0.252367
0.2816	0.2239	0.2556	0.2537
0.2784	0.2198	0.2564	0.251533
0.2768	0.2239	0.2613	0.254
0.2768	0.2206	0.2572	0.251533
0.2768	0.223	0.2572	0.252333
0.2784	0.2247	0.2572	0.253433
0.2784	0.223	0.254	0.2518
0.2759	0.223	0.2515	0.250133
0.2768	0.223	0.258	0.2526
0.2768	0.223	0.2564	0.252067
0.2768	0.2222	0.2532	0.250733
0.2759	0.223	0.2564	0.251767
0.2735	0.2255	0.254	0.251
0.2776	0.2255	0.2556	0.2529
0.2751	0.2247	0.2523	0.2507
0.2743	0.2263	0.254	0.251533
0.2768	0.2239	0.2564	0.252367
0.2751	0.2263	0.2572	0.252867
0.2768	0.2263	0.2548	0.252633
0.2792	0.2255	0.2572	0.253967
0.2759	0.2247	0.2556	0.252067
0.2768	0.2239	0.2532	0.2513
0.2751	0.2214	0.2572	0.251233
0.2743	0.223	0.2532	0.250167
0.2759	0.2255	0.2589	0.253433
0.2768	0.2239	0.2564	0.252367
0.2743	0.2247	0.2532	0.250733
0.2768	0.2239	0.254	0.251567
0.2768	0.2247	0.2548	0.2521
0.2825	0.2239	0.254	0.253467
0.2768	0.2206	0.2548	0.250733
0.2751	0.2222	0.2532	0.250167
0.2751	0.2206	0.2532	0.249633
0.2833	0.223	0.254	0.253433
0.2784	0.2239	0.2548	0.252367
0.2759	0.2239	0.2548	0.251533
0.2808	0.2239	0.2556	0.253433
0.2784	0.2222	0.254	0.251533
0.2768	0.2255	0.254	0.2521
0.2702	0.2344	0.2662	0.256933
0.2857	0.2605	0.289	0.2784
0.3012	0.2898	0.3126	0.3012
0.3101	0.3166	0.346	0.324233
0.3223	0.3419	0.3712	0.345133
0.3386	0.3687	0.3997	0.369
0.346	0.3923	0.4298	0.389367
0.3541	0.4176	0.4453	0.405667
0.3655	0.4396	0.4721	0.425733
0.3704	0.4558	0.4851	0.4371
0.3753	0.4721	0.5088	0.452067
0.385	0.4884	0.5201	0.4645
0.3915	0.4974	0.5324	0.473767
0.3964	0.5144	0.5446	0.485133
0.4029	0.5153	0.5519	0.490033
0.4062	0.534	0.5576	0.499267
0.4086	0.5324	0.5649	0.501967
0.4127	0.5324	0.569	0.5047
0.416	0.5462	0.5771	0.5131
0.4217	0.5446	0.5812	0.515833
0.4241	0.5495	0.5861	0.5199
0.4257	0.5543	0.5869	0.5223
0.429	0.5584	0.5902	0.525867
0.433	0.5641	0.5934	0.530167
0.433	0.5543	0.5967	0.528
0.4363	0.569	0.5991	0.5348
0.4379	0.5706	0.5975	0.535333
0.4396	0.5722	0.6007	0.5375
0.4428	0.5739	0.6048	0.5405
0.4453	0.5804	0.6056	0.543767
0.4469	0.5836	0.604	0.544833
0.4469	0.5828	0.6056	0.5451
0.4493	0.582	0.6113	0.547533
0.4542	0.5853	0.6121	0.550533
0.4526	0.5804	0.6121	0.548367
0.4534	0.5836	0.6129	0.549967
0.4526	0.5853	0.6146	0.550833
0.4558	0.5918	0.6178	0.555133
0.4558	0.5869	0.6154	0.5527
0.4558	0.5869	0.6162	0.552967
0.4526	0.5902	0.6178	0.553533
0.4591	0.5853	0.6186	0.554333
0.4607	0.5902	0.6227	0.557867
0.4615	0.5902	0.6195	0.557067
0.4664	0.5893	0.6227	0.559467
0.4624	0.5934	0.6227	0.5595
0.464	0.5926	0.6227	0.559767
0.4583	0.5934	0.6268	0.5595
0.464	0.5967	0.6276	0.562767
0.4648	0.5958	0.6227	0.5611
0.4672	0.5958	0.6227	0.5619
0.4607	0.5942	0.6276	0.560833
0.4672	0.5967	0.63	0.564633
0.4786	0.5958	0.6268	0.567067
0.4672	0.5942	0.63	0.5638
0.4681	0.5958	0.6284	0.5641
0.4689	0.6007	0.626	0.5652
0.4721	0.5967	0.6276	0.565467
0.4697	0.5967	0.6276	0.564667
0.4705	0.5958	0.6333	0.566533
0.4729	0.5967	0.6317	0.5671
0.4729	0.5967	0.63	0.566533
0.4729	0.5975	0.63	0.5668
0.4737	0.5983	0.6292	0.567067
0.4746	0.5975	0.6309	0.567667
0.4754	0.5926	0.6309	0.5663
0.4762	0.5942	0.6333	0.5679
0.4746	0.5958	0.6309	0.5671
0.4746	0.5934	0.6317	0.566567
0.4754	0.5926	0.6276	0.5652
0.4754	0.5958	0.63	0.567067
0.4746	0.591	0.6309	0.5655
0.4762	0.5902	0.6317	0.566033
0.4746	0.5918	0.6309	0.565767
0.4754	0.5918	0.63	0.565733
0.4794	0.5926	0.6227	0.5649
0.4737	0.5926	0.6268	0.564367
0.4721	0.5934	0.6341	0.566533
0.4746	0.5918	0.6211	0.5625
0.4762	0.5942	0.626	0.565467
0.4786	0.5893	0.6333	0.567067
0.4746	0.5902	0.6268	0.563867
0.477	0.5918	0.6317	0.566833
0.4794	0.5845	0.6349	0.566267
0.477	0.5942	0.6309	0.567367
0.4803	0.5942	0.6309	0.568467
0.4803	0.5999	0.6309	0.570367
0.4794	0.5902	0.6284	0.566
0.4794	0.5934	0.63	0.5676
0.4786	0.5934	0.6325	0.568167
0.4786	0.595	0.6317	0.568433
0.4762	0.5942	0.6341	0.568167
0.4786	0.5877	0.6341	0.5668
0.4786	0.5885	0.6309	0.566
0.4811	0.5861	0.6333	0.566833
0.4786	0.5877	0.6333	0.566533
0.4721	0.5902	0.6276	0.5633
0.4786	0.5918	0.6309	0.5671
0.4794	0.5885	0.6317	0.566533
0.4786	0.5853	0.6268	0.563567
0.477	0.5877	0.63	0.5649
0.4819	0.5885	0.6284	0.566267
0.4778	0.5893	0.6341	0.567067
0.4811	0.5869	0.6284	0.565467
0.4705	0.5877	0.6292	0.562467
0.4778	0.5853	0.6284	0.563833
0.4778	0.582	0.6309	0.563567
0.477	0.5861	0.6284	0.563833
0.4811	0.5836	0.626	0.563567
0.4819	0.5845	0.6243	0.563567
0.4803	0.5828	0.6276	0.563567
0.4786	0.5804	0.6276	0.5622
0.4778	0.5828	0.6284	0.563
0.4786	0.5812	0.6284	0.562733
0.4803	0.5804	0.6325	0.5644
0.4786	0.5845	0.6333	0.565467
0.4762	0.5861	0.63	0.5641
0.4908	0.5861	0.6317	0.569533
0.4762	0.5828	0.6292	0.562733
0.4778	0.591	0.6284	0.565733
0.4697	0.5788	0.63	0.5595
0.4827	0.582	0.6284	0.564367
0.4778	0.582	0.6235	0.5611
0.477	0.5788	0.6252	0.560333
0.4762	0.5771	0.6268	0.560033
0.4803	0.5771	0.6284	0.561933
0.4778	0.5755	0.6317	0.561667
0.4786	0.5763	0.626	0.5603
0.4794	0.5739	0.6227	0.558667
0.4786	0.5739	0.6284	0.5603
0.4778	0.5771	0.6268	0.560567
0.4819	0.5731	0.6227	0.559233
0.4786	0.5771	0.6211	0.558933
0.4754	0.5747	0.6203	0.5568
0.4778	0.5779	0.6203	0.558667
0.4778	0.5779	0.6162	0.5573
0.4778	0.5763	0.6195	0.557867
0.4778	0.5804	0.6211	0.559767
0.477	0.5788	0.6162	0.557333
0.4762	0.5796	0.6178	0.557867
0.4762	0.5747	0.6195	0.5568
0.4754	0.5698	0.6162	0.5538
0.4778	0.5714	0.6121	0.553767
0.4803	0.5747	0.6211	0.5587
0.4778	0.5788	0.617	0.557867
0.4786	0.5714	0.6276	0.5592
0.4778	0.5714	0.6219	0.557033
0.4705	0.5755	0.6195	0.555167
0.4778	0.5722	0.6154	0.555133
0.4786	0.5714	0.6203	0.556767
0.4803	0.5731	0.6219	0.558433
0.4754	0.5698	0.6064	0.550533
0.4762	0.5698	0.6235	0.5565
0.4754	0.5698	0.604	0.549733
0.4786	0.5682	0.6138	0.553533
0.4762	0.5682	0.6105	0.551633
0.4762	0.5706	0.6154	0.554067
0.4778	0.5714	0.617	0.5554
0.477	0.569	0.6162	0.554067
0.4746	0.5714	0.6129	0.552967
0.4778	0.5674	0.6138	0.553
0.477	0.5706	0.6146	0.554067
0.477	0.5698	0.6121	0.552967
0.4778	0.5698	0.6121	0.553233
0.477	0.5674	0.6121	0.552167
0.4786	0.5674	0.6097	0.5519
0.477	0.5682	0.6113	0.552167
0.4762	0.5665	0.6105	0.551067
0.4778	0.5665	0.6121	0.552133
0.4786	0.5649	0.6146	0.5527
0.4868	0.5682	0.6113	0.555433
0.477	0.5649	0.6129	0.5516
0.4713	0.569	0.617	0.552433
0.4835	0.5674	0.6138	0.5549
0.4803	0.5706	0.6097	0.553533
0.4794	0.5674	0.6064	0.551067
0.4843	0.5706	0.6081	0.554333
0.4794	0.5698	0.617	0.5554
0.4778	0.569	0.6138	0.553533
0.4786	0.5674	0.6105	0.552167
0.4786	0.5657	0.6146	0.552967
0.4778	0.5641	0.6081	0.55
0.4762	0.5665	0.6105	0.551067
0.4803	0.5649	0.6113	0.552167
0.4794	0.5641	0.6089	0.5508
0.4762	0.5657	0.6081	0.55
0.4803	0.5625	0.6105	0.5511
0.4786	0.5633	0.6089	0.550267
0.4754	0.556	0.6081	0.5465
0.4794	0.5608	0.6097	0.549967
0.4778	0.5617	0.6064	0.548633
0.4713	0.5665	0.6081	0.548633
0.4794	0.5665	0.604	0.549967
0.4778	0.5641	0.604	0.548633
0.4794	0.5568	0.6081	0.5481
0.4786	0.5625	0.604	0.548367
0.477	0.5592	0.6048	0.547
0.4746	0.5649	0.6097	0.549733
0.4778	0.5608	0.6097	0.549433
0.4778	0.5641	0.604	0.548633
0.4746	0.5657	0.6081	0.549467
0.4762	0.5584	0.6089	0.547833
0.4786	0.56	0.6097	0.549433
0.4786	0.5649	0.6081	0.550533
0.4803	0.5608	0.6146	0.5519
0.4786	0.5584	0.6105	0.549167
0.4811	0.5698	0.6089	0.553267
0.4786	0.5543	0.6072	0.5467
0.4786	0.5608	0.6105	0.549967
0.4762	0.5576	0.6105	0.5481
0.4851	0.5625	0.6056	0.551067
0.4786	0.5608	0.6097	0.5497
0.477	0.5608	0.6064	0.548067
0.4721	0.5584	0.6072	0.5459
0.4737	0.5633	0.6089	0.548633
0.4762	0.5617	0.6007	0.5462
0.4794	0.5657	0.6032	0.549433
0.477	0.5674	0.6048	0.549733
0.4778	0.5641	0.5934	0.5451
0.4762	0.5584	0.604	0.5462
0.4843	0.5633	0.6072	0.5516
0.4819	0.5617	0.6032	0.548933
0.4762	0.5657	0.6056	0.549167
0.4754	0.5608	0.6032	0.546467
0.4672	0.5649	0.6048	0.545633
0.4794	0.5592	0.6072	0.5486
0.4811	0.5641	0.6015	0.5489
0.4786	0.5722	0.604	0.5516
0.4786	0.5641	0.6048	0.549167
0.4778	0.5641	0.604	0.548633
0.4786	0.5698	0.6024	0.550267
0.4819	0.5682	0.6024	0.550833
0.4786	0.5657	0.604	0.549433
0.4843	0.569	0.6048	0.5527
0.4786	0.5633	0.6056	0.549167
0.4778	0.5625	0.6056	0.548633
0.4835	0.5625	0.6105	0.552167
0.4778	0.5739	0.6056	0.552433
0.4786	0.5625	0.6048	0.548633
0.4786	0.5617	0.6081	0.549467
0.4762	0.56	0.6024	0.5462
0.4762	0.5608	0.6007	0.5459
0.477	0.5633	0.6024	0.547567
0.4778	0.5682	0.6129	0.552967
0.4762	0.5625	0.6024	0.547033
0.4778	0.5633	0.5983	0.546467
0.477	0.5633	0.6007	0.547
0.477	0.5592	0.6007	0.545633
0.4786	0.5608	0.5983	0.5459
0.4794	0.5625	0.6015	0.5478
0.4737	0.5608	0.6056	0.5467
0.4778	0.5633	0.6032	0.5481
0.4811	0.5649	0.604	0.55
0.4786	0.56	0.6048	0.5478
0.4819	0.5641	0.6072	0.551067
0.4811	0.5625	0.6097	0.5511
0.4778	0.5649	0.6064	0.5497
0.4811	0.5584	0.6072	0.5489
0.4803	0.56	0.604	0.5481
0.4786	0.5641	0.6048	0.549167
0.4786	0.5576	0.604	0.546733
0.4794	0.5617	0.6064	0.549167
0.477	0.5592	0.6032	0.546467
0.4786	0.5633	0.6056	0.549167
0.4811	0.5576	0.6064	0.548367
0.4803	0.5608	0.6056	0.5489
0.4803	0.56	0.6089	0.549733
0.4851	0.5608	0.604	0.549967
0.4786	0.5617	0.6121	0.5508
0.4803	0.5592	0.6007	0.546733
0.4762	0.5617	0.6024	0.546767
0.4811	0.5608	0.6048	0.5489
0.4811	0.5625	0.6072	0.550267
0.4786	0.5625	0.6032	0.5481
0.4803	0.5608	0.604	0.548367
0.4794	0.5625	0.6032	0.548367
0.4876	0.5617	0.6015	0.550267
0.4803	0.5608	0.6072	0.549433
0.4803	0.56	0.6032	0.547833
0.4819	0.5551	0.6072	0.548067
0.4827	0.5657	0.6072	0.551867
0.4819	0.5576	0.6064	0.548633
0.4803	0.5592	0.6089	0.549467
0.4803	0.556	0.6072	0.547833
0.4835	0.56	0.6072	0.550233
0.4803	0.5592	0.6089	0.549467
0.4778	0.5568	0.604	0.5462
0.4762	0.56	0.6097	0.548633
0.4827	0.5625	0.6072	0.5508
0.4851	0.5608	0.6105	0.552133
0.4794	0.56	0.6056	0.548333
0.4811	0.5584	0.6064	0.548633
0.4827	0.5535	0.6081	0.5481
0.4794	0.5576	0.6089	0.548633
0.4729	0.556	0.6072	0.545367
0.4819	0.556	0.604	0.5473
0.4803	0.5576	0.6081	0.548667
0.4892	0.5625	0.6064	0.5527
0.4819	0.5592	0.6105	0.550533
0.4794	0.5584	0.6113	0.5497
0.4778	0.5641	0.6121	0.551333
0.4819	0.5641	0.6105	0.552167
0.4827	0.5641	0.6105	0.552433
0.4868	0.5641	0.6146	0.555167
0.4811	0.5584	0.6121	0.550533
0.4811	0.5617	0.6097	0.550833
0.4827	0.5649	0.6081	0.5519
0.4868	0.5714	0.6105	0.556233
0.4803	0.5633	0.6129	0.552167
0.4827	0.5674	0.6105	0.553533
0.4705	0.5649	0.6089	0.5481
0.4835	0.5641	0.6072	0.5516
0.4811	0.5641	0.6072	0.5508
0.4778	0.5674	0.6089	0.551367
0.4851	0.5641	0.6105	0.553233
0.4819	0.5625	0.6113	0.5519
0.4819	0.5649	0.6089	0.5519
0.4827	0.5625	0.6113	0.552167
0.4827	0.5657	0.6121	0.5535
0.4803	0.5665	0.6121	0.552967
0.4827	0.5657	0.6097	0.5527
0.4835	0.5625	0.6097	0.5519
0.4778	0.5568	0.6081	0.547567
0.4835	0.5584	0.6113	0.551067
0.4811	0.5625	0.6097	0.5511
0.4819	0.556	0.6089	0.548933
0.4827	0.5755	0.6121	0.556767
0.4819	0.5649	0.6121	0.552967
0.4827	0.5665	0.6146	0.5546
0.4811	0.5682	0.6129	0.554067
0.4827	0.5617	0.6105	0.551633
0.4835	0.5633	0.6121	0.552967
0.4819	0.5657	0.6129	0.5535
0.4778	0.5674	0.6105	0.5519
0.4851	0.5714	0.6113	0.555933
0.4835	0.5625	0.6089	0.551633
0.4827	0.5641	0.6138	0.553533
0.49	0.5608	0.6121	0.5543
0.4843	0.5665	0.6097	0.5535
0.4811	0.5633	0.6007	0.548367
0.4835	0.5657	0.6121	0.553767
0.4811	0.5657	0.6113	0.5527
0.4827	0.5674	0.626	0.5587
0.4851	0.5706	0.6081	0.5546
0.4843	0.5698	0.6097	0.5546
0.486	0.5706	0.6089	0.555167
0.4843	0.5674	0.6121	0.5546
0.4851	0.5706	0.6113	0.555667
0.486	0.5731	0.6146	0.5579
0.4868	0.5698	0.6081	0.5549
0.4868	0.5714	0.6113	0.5565
0.486	0.5682	0.6121	0.555433
0.4868	0.5641	0.6121	0.554333
0.4835	0.5674	0.6072	0.5527
0.4835	0.5665	0.6072	0.5524
0.4851	0.5665	0.6072	0.552933
0.4819	0.5665	0.604	0.5508
0.4811	0.569	0.5958	0.548633
0.486	0.5682	0.6129	0.5557
0.4851	0.5804	0.6105	0.558667
0.4892	0.5698	0.6097	0.556233
0.4835	0.5698	0.6138	0.5557
0.4843	0.5714	0.6097	0.555133
0.4917	0.5722	0.6089	0.5576
0.4851	0.5706	0.6081	0.5546
0.4835	0.5706	0.6121	0.5554
0.4835	0.5698	0.6129	0.5554
0.4835	0.5682	0.6129	0.554867
0.4851	0.5706	0.6121	0.555933
0.486	0.5698	0.6113	0.5557
0.4843	0.5706	0.6097	0.554867
0.4851	0.569	0.6097	0.5546
0.4917	0.5657	0.6097	0.5557
0.4868	0.569	0.6113	0.5557
0.4851	0.5665	0.6113	0.5543
0.4884	0.5649	0.6089	0.554067
0.4884	0.5665	0.6081	0.554333
0.4884	0.569	0.6121	0.5565
0.4876	0.5714	0.6113	0.556767
0.486	0.5722	0.6105	0.556233
0.486	0.5674	0.6138	0.555733
0.4876	0.5665	0.6121	0.5554
0.4884	0.5682	0.6154	0.557333
0.4868	0.5722	0.6154	0.558133
0.4876	0.5682	0.6138	0.556533
0.4868	0.5706	0.6056	0.554333
0.49	0.5698	0.6154	0.5584
0.4884	0.5698	0.6138	0.557333
0.4868	0.5682	0.6089	0.554633
0.4851	0.5682	0.617	0.556767
0.4868	0.5674	0.617	0.557067
0.4851	0.5657	0.6203	0.557033
0.4851	0.5649	0.6105	0.5535
0.4884	0.5674	0.6154	0.557067
0.4876	0.5682	0.6154	0.557067
0.4884	0.569	0.6146	0.557333
0.49	0.5649	0.6138	0.556233
0.49	0.5657	0.6162	0.5573
0.4892	0.5698	0.6154	0.558133
0.4892	0.5698	0.6138	0.5576
0.4892	0.5804	0.6162	0.561933
0.4892	0.569	0.6186	0.558933
0.4884	0.5722	0.6105	0.557033
0.486	0.5714	0.617	0.558133
0.486	0.5698	0.6235	0.559767
0.4884	0.5682	0.617	0.557867
0.49	0.5722	0.6154	0.5592
0.4892	0.5739	0.6219	0.561667
0.4876	0.5731	0.6146	0.558433
0.4917	0.569	0.6097	0.5568
0.49	0.5731	0.6138	0.558967
0.4917	0.5698	0.6146	0.5587
0.4925	0.5714	0.6138	0.559233
0.486	0.569	0.6138	0.556267
0.4982	0.5731	0.6129	0.5614
0.49	0.5739	0.617	0.5603
0.486	0.5747	0.6162	0.558967
0.4851	0.5739	0.6186	0.5592
0.4876	0.5763	0.6178	0.560567
0.4868	0.5771	0.6121	0.558667
0.49	0.5747	0.617	0.560567
0.4876	0.5714	0.6146	0.557867
0.486	0.5706	0.617	0.557867
0.49	0.569	0.6162	0.5584
0.4884	0.5731	0.6162	0.559233
0.4884	0.5682	0.6162	0.5576
0.4949	0.5674	0.6186	0.5603
0.4884	0.5698	0.6154	0.557867
0.4892	0.5714	0.6154	0.558667
0.4925	0.5771	0.617	0.5622
0.4884	0.5714	0.6178	0.5592
0.4908	0.5714	0.6162	0.559467
0.4917	0.5722	0.6195	0.561133
0.4803	0.5698	0.6227	0.5576
0.49	0.5698	0.6219	0.560567
0.4925	0.569	0.6219	0.561133
0.4917	0.5714	0.6178	0.5603
0.4917	0.5706	0.6203	0.560867
0.4908	0.5722	0.6146	0.5592
0.4925	0.5731	0.6235	0.563033
0.4908	0.5714	0.6235	0.5619
0.4908	0.5731	0.6227	0.5622
0.49	0.5706	0.6195	0.560033
0.49	0.5682	0.6211	0.559767
0.4908	0.5731	0.6203	0.5614
0.4908	0.5747	0.6203	0.561933
0.4876	0.5665	0.6186	0.557567
0.4917	0.5739	0.6252	0.5636
0.49	0.5771	0.6243	0.5638
0.4925	0.5845	0.6227	0.566567
0.4908	0.5763	0.6235	0.563533
0.49	0.5771	0.6219	0.563
0.49	0.5698	0.6276	0.562467
0.4892	0.5771	0.6227	0.563
0.4917	0.5796	0.6203	0.563867
0.4917	0.5771	0.617	0.561933
0.4917	0.5796	0.6219	0.5644
0.4965	0.5796	0.6203	0.565467
0.4933	0.5788	0.6146	0.562233
0.49	0.5812	0.6162	0.562467
0.4957	0.5828	0.6203	0.566267
0.4925	0.5796	0.6195	0.563867
0.4917	0.5796	0.6243	0.5652
0.4933	0.5796	0.6243	0.565733
0.4974	0.5788	0.6235	0.566567
0.49	0.5796	0.6365	0.5687
0.4933	0.5779	0.6227	0.564633
0.4925	0.5788	0.6219	0.5644
0.4908	0.5796	0.6268	0.565733
0.4957	0.5771	0.6252	0.566
0.4933	0.5812	0.6252	0.566567
0.4917	0.5796	0.6186	0.5633
0.4933	0.5853	0.6243	0.567633
0.4941	0.5779	0.6243	0.565433
0.4941	0.5804	0.6243	0.566267
0.4974	0.5771	0.6276	0.567367
0.49	0.5804	0.6268	0.565733
0.4965	0.5771	0.6268	0.5668
0.4949	0.5763	0.6252	0.565467
0.4917	0.5812	0.6235	0.565467
0.4949	0.5812	0.6235	0.566533
0.4998	0.5812	0.6195	0.566833
0.4949	0.5788	0.6219	0.5652
0.4933	0.582	0.6268	0.567367
0.5006	0.5828	0.6203	0.5679
0.4876	0.5828	0.6235	0.564633
0.499	0.5812	0.6276	0.569267
0.4917	0.5779	0.626	0.5652
0.4917	0.5788	0.6243	0.564933
0.4933	0.5828	0.6227	0.566267
0.4908	0.5788	0.6252	0.564933
0.4933	0.5796	0.6243	0.565733
0.4908	0.5804	0.626	0.565733
0.4908	0.5804	0.6268	0.566
0.4941	0.5828	0.6252	0.567367
0.4917	0.5877	0.6243	0.5679
0.4965	0.5828	0.6211	0.5668
0.4998	0.5836	0.6243	0.569233
0.4925	0.5796	0.6235	0.5652
0.4974	0.5828	0.6284	0.569533
0.5006	0.5861	0.6284	0.5717
0.4957	0.5836	0.63	0.569767
0.4835	0.5918	0.6268	0.567367
0.4827	0.5804	0.63	0.564367
0.4949	0.5828	0.6284	0.5687
0.4925	0.5861	0.6333	0.570633
0.4908	0.5788	0.6292	0.566267
0.4933	0.5836	0.6276	0.568167
0.4925	0.591	0.63	0.571167
0.4941	0.5861	0.63	0.570067
0.4917	0.5836	0.6284	0.5679
0.4941	0.5861	0.6268	0.569
0.4925	0.5812	0.6219	0.5652
0.4917	0.5836	0.6235	0.566267
0.4957	0.5853	0.6235	0.568167
0.4957	0.5812	0.6284	0.568433
0.4933	0.5902	0.6227	0.568733
0.4941	0.5845	0.6292	0.569267
0.4941	0.5845	0.6276	0.568733
0.4933	0.5885	0.6284	0.570067
0.4949	0.5828	0.6317	0.5698
0.4957	0.5812	0.6333	0.570067
0.4933	0.5836	0.6276	0.568167
0.4957	0.582	0.6309	0.569533
0.4949	0.5845	0.6341	0.571167
0.4917	0.5853	0.6292	0.568733
0.4957	0.5869	0.6284	0.570333
0.4974	0.5845	0.6325	0.571467
0.4965	0.5836	0.6292	0.569767
0.4917	0.5869	0.6284	0.569
0.4957	0.582	0.6309	0.569533
0.4965	0.5836	0.6325	0.570867
0.499	0.582	0.6252	0.568733
0.4982	0.5845	0.6317	0.571467
0.4957	0.5853	0.6309	0.570633
0.4982	0.5845	0.6333	0.572
0.4892	0.5828	0.63	0.567333
0.4917	0.5812	0.6292	0.567367
0.4933	0.5796	0.6276	0.566833
0.4957	0.5812	0.6276	0.568167
0.4941	0.5853	0.63	0.5698
0.4965	0.5836	0.6276	0.569233
0.4965	0.582	0.63	0.5695
0.4908	0.5845	0.63	0.568433
0.4957	0.5836	0.6292	0.5695
0.4974	0.5885	0.6309	0.572267
0.4949	0.5869	0.6333	0.5717
0.4949	0.5885	0.6292	0.570867
0.4941	0.5804	0.6284	0.567633
0.5014	0.5845	0.6317	0.572533
0.5039	0.5861	0.6292	0.573067
0.4974	0.5869	0.6374	0.5739
0.4965	0.5861	0.63	0.570867
0.5022	0.5853	0.6309	0.5728
0.4974	0.5861	0.6341	0.572533
0.5014	0.5902	0.63	0.573867
0.4892	0.5861	0.6284	0.5679
0.4974	0.5885	0.6292	0.5717
0.4974	0.5877	0.6349	0.573333
0.499	0.5869	0.63	0.571967
0.4965	0.5885	0.6317	0.572233
0.4982	0.5893	0.6317	0.573067
0.499	0.591	0.6292	0.573067
0.499	0.5893	0.6325	0.5736
0.4965	0.5885	0.6341	0.573033
0.4949	0.5877	0.6292	0.5706
0.499	0.595	0.6317	0.575233
0.499	0.5877	0.6317	0.5728
0.4974	0.5869	0.6341	0.5728
0.499	0.5877	0.6341	0.5736
0.4965	0.5877	0.6325	0.572233
0.4974	0.5877	0.6317	0.572267
0.4957	0.5893	0.6333	0.572767
0.4982	0.5877	0.6325	0.5728
0.4965	0.5902	0.6309	0.572533
0.4957	0.5926	0.63	0.572767
0.4884	0.5926	0.6309	0.570633
0.4974	0.5934	0.6325	0.574433
0.4941	0.5902	0.6365	0.5736
0.4933	0.5942	0.6276	0.5717
0.4974	0.5902	0.6341	0.5739
0.4998	0.595	0.6349	0.576567
0.4998	0.5934	0.6284	0.573867
0.4974	0.5934	0.6341	0.574967
0.4982	0.5926	0.63	0.5736
0.5047	0.5861	0.6317	0.574167
0.4982	0.6048	0.6349	0.5793
0.4982	0.5958	0.6309	0.574967
0.4998	0.5926	0.6317	0.5747
0.5006	0.5893	0.6333	0.5744
0.499	0.582	0.6325	0.571167
0.4998	0.5893	0.6382	0.575767
0.499	0.5893	0.6325	0.5736
0.4998	0.5934	0.6333	0.5755
0.4982	0.5885	0.6268	0.571167
0.499	0.5845	0.6349	0.5728
0.4933	0.5877	0.6374	0.5728
0.4974	0.591	0.6398	0.576067
0.4974	0.5902	0.6349	0.574167
0.4998	0.5942	0.63	0.574667
0.4925	0.5934	0.6341	0.573333
0.4982	0.5934	0.6365	0.576033
0.4957	0.5958	0.6268	0.572767
0.4949	0.5958	0.6317	0.574133
0.4982	0.595	0.6325	0.575233
0.4982	0.5958	0.6341	0.576033
0.4933	0.5926	0.6382	0.5747
0.4957	0.5934	0.63	0.573033
0.4982	0.5934	0.6325	0.5747
0.4982	0.5934	0.6284	0.573333
0.4974	0.5934	0.626	0.572267
0.4998	0.5942	0.6333	0.575767
0.499	0.5918	0.6325	0.574433
0.4998	0.595	0.6325	0.575767
0.4982	0.5942	0.63	0.574133
0.4998	0.5958	0.6325	0.576033
0.4957	0.591	0.6341	0.5736
0.499	0.5934	0.6317	0.5747
0.5014	0.5942	0.6341	0.576567
0.5006	0.5877	0.6317	0.573333
0.5104	0.5918	0.6292	0.577133
0.5031	0.5918	0.6341	0.576333
0.5039	0.5958	0.6317	0.577133
0.4917	0.5877	0.6325	0.570633
0.5014	0.5926	0.6317	0.575233
0.5031	0.5918	0.6292	0.5747
0.5039	0.595	0.6333	0.5774
0.4998	0.595	0.6317	0.5755
0.4998	0.5958	0.6398	0.578467
0.5014	0.5926	0.6325	0.5755
0.499	0.5942	0.6268	0.573333
0.499	0.5942	0.63	0.5744
0.4982	0.5926	0.6333	0.5747
0.4998	0.5926	0.6309	0.574433
0.499	0.5926	0.6309	0.574167
0.5022	0.595	0.63	0.575733
0.5006	0.591	0.6309	0.574167
0.5014	0.5967	0.6317	0.5766
0.5047	0.5926	0.6325	0.5766
0.5047	0.5877	0.6341	0.5755
0.5022	0.6007	0.6317	0.5782
0.4998	0.5845	0.63	0.571433
0.5047	0.595	0.6309	0.576867
0.5039	0.5934	0.6374	0.578233
0.5022	0.5942	0.63	0.575467
0.5039	0.5942	0.6333	0.577133
0.5014	0.5926	0.6349	0.5763
0.5031	0.5934	0.6325	0.576333
0.5055	0.5934	0.639	0.5793
0.5006	0.5942	0.6406	0.578467
0.4998	0.595	0.6374	0.5774
0.499	0.5967	0.6333	0.576333
0.4998	0.595	0.6317	0.5755
0.5006	0.591	0.639	0.576867
0.4998	0.5934	0.6382	0.577133
0.5006	0.5918	0.6382	0.576867
0.499	0.591	0.639	0.576333
0.499	0.5958	0.639	0.577933
0.499	0.5926	0.6431	0.578233
0.5039	0.5926	0.6398	0.578767
0.5014	0.5934	0.6398	0.5782
0.5039	0.5934	0.639	0.578767
0.5006	0.5934	0.6349	0.5763
0.5031	0.595	0.6374	0.5785
0.5022	0.595	0.6341	0.5771
0.5006	0.5934	0.6374	0.577133
0.5031	0.5934	0.6382	0.578233
0.5014	0.5942	0.6374	0.577667
0.5055	0.5967	0.6357	0.5793
0.5055	0.5967	0.6365	0.579567
0.5039	0.5975	0.6382	0.579867
0.5039	0.5958	0.6374	0.579033
0.4974	0.5902	0.6349	0.574167
0.5022	0.595	0.6333	0.576833
0.5096	0.5958	0.63	0.578467
0.4974	0.595	0.639	0.577133
0.5022	0.5942	0.6365	0.577633
0.499	0.5967	0.6374	0.5777
0.4998	0.5975	0.6365	0.577933
0.5006	0.5999	0.6357	0.578733
0.4982	0.5975	0.6309	0.575533
0.4998	0.5942	0.639	0.577667
0.5006	0.595	0.6325	0.576033
0.5014	0.5983	0.6414	0.580367
0.5014	0.5991	0.6365	0.579
0.4998	0.6024	0.6357	0.5793
0.5031	0.5967	0.6349	0.578233
0.4998	0.5975	0.6333	0.576867
0.5022	0.5991	0.6341	0.578467
0.5022	0.5942	0.6365	0.577633
0.5022	0.5983	0.6398	0.5801
0.5039	0.5999	0.6406	0.581467
0.5063	0.5845	0.6382	0.576333
0.4949	0.5958	0.6333	0.574667
0.5014	0.595	0.6406	0.579
0.4965	0.591	0.6382	0.575233
0.4941	0.5958	0.6422	0.577367
0.5022	0.5975	0.6463	0.582
0.4998	0.5999	0.6349	0.5782
0.5047	0.5975	0.6406	0.580933
0.5006	0.5967	0.6374	0.578233
0.5022	0.5926	0.6333	0.576033
0.5022	0.595	0.6365	0.5779
0.5022	0.6007	0.6422	0.5817
0.5022	0.5991	0.6374	0.579567
0.5039	0.5991	0.6406	0.5812
0.5031	0.5975	0.6422	0.580933
0.5055	0.5991	0.6406	0.581733
0.5039	0.595	0.6422	0.580367
0.5031	0.6097	0.6398	0.5842
0.5031	0.5999	0.6398	0.580933
0.5014	0.5958	0.6398	0.579
0.5031	0.5975	0.6357	0.578767
0.5031	0.5877	0.6374	0.576067
0.5022	0.5991	0.6317	0.577667
0.5031	0.6064	0.6398	0.5831
0.5031	0.5999	0.6398	0.580933
0.5031	0.5999	0.6325	0.5785
0.5088	0.5991	0.6422	0.583367
0.5039	0.5983	0.6333	0.5785
0.5031	0.5991	0.6398	0.580667
0.5006	0.5967	0.6406	0.5793
0.5104	0.5983	0.6406	0.5831
0.5031	0.5967	0.6431	0.580967
0.5014	0.5975	0.6479	0.582267
0.5006	0.5958	0.6398	0.578733
0.5039	0.5942	0.6422	0.5801
0.4998	0.5926	0.6431	0.5785
0.5039	0.5942	0.6431	0.5804
0.4998	0.5958	0.6431	0.579567
0.4998	0.5967	0.6422	0.579567
0.5022	0.5975	0.6431	0.580933
0.5039	0.5942	0.6398	0.5793
0.5022	0.5983	0.6406	0.580367
0.5022	0.5967	0.6414	0.5801
0.5014	0.5934	0.6463	0.580367
0.5031	0.5958	0.6422	0.580367
0.5014	0.5983	0.6431	0.580933
0.4957	0.5942	0.6422	0.577367
0.5128	0.5991	0.6414	0.584433
0.5006	0.6007	0.6365	0.579267
0.5022	0.5991	0.6382	0.579833
0.5031	0.6048	0.6382	0.582033
0.4982	0.5991	0.6398	0.579033
0.5022	0.5999	0.6406	0.5809
0.499	0.6007	0.6374	0.579033
0.5022	0.5983	0.6374	0.5793
0.5039	0.595	0.6357	0.5782
0.5039	0.5975	0.6349	0.578767
0.5063	0.5967	0.6357	0.579567
0.5063	0.6007	0.6365	0.581167
0.5022	0.6015	0.639	0.5809
0.5047	0.595	0.6357	0.578467
0.5071	0.5967	0.6382	0.580667
0.5031	0.5999	0.6398	0.580933
0.5014	0.5991	0.6382	0.579567
0.5014	0.6121	0.6374	0.583633
0.5022	0.5999	0.6382	0.5801
0.5071	0.6015	0.6382	0.582267
0.5047	0.5934	0.6398	0.5793
0.5063	0.6007	0.6382	0.581733
0.4998	0.5999	0.6414	0.580367
0.5039	0.6024	0.6398	0.582033
0.5039	0.6081	0.6439	0.5853
0.5031	0.5999	0.6447	0.582567
0.5014	0.5975	0.6414	0.5801
0.4998	0.5991	0.6422	0.580367
0.5031	0.5991	0.6455	0.582567
0.4949	0.5967	0.6325	0.5747
0.5039	0.5967	0.6422	0.580933
0.5031	0.6007	0.6349	0.579567
0.5039	0.5999	0.6431	0.5823
0.5055	0.5983	0.6447	0.582833
0.5039	0.6024	0.639	0.581767
0.5022	0.604	0.6374	0.5812
0.5014	0.6015	0.6447	0.582533
0.5039	0.5999	0.6406	0.581467
0.5031	0.6015	0.6414	0.582
0.5047	0.6048	0.639	0.582833
0.5047	0.6032	0.639	0.5823
0.5039	0.6024	0.6374	0.581233
0.5047	0.6048	0.6431	0.5842
0.5014	0.6015	0.6414	0.581433
0.5014	0.6024	0.639	0.580933
0.5055	0.5999	0.6398	0.581733
0.5039	0.604	0.6414	0.5831
0.4982	0.6064	0.6422	0.582267
0.5006	0.6024	0.6422	0.581733
0.5022	0.6048	0.6439	0.583633
0.4933	0.6056	0.6439	0.580933
0.5031	0.6024	0.6439	0.583133
0.5006	0.6024	0.6463	0.5831
0.5022	0.6015	0.6455	0.583067
0.4957	0.6007	0.6431	0.579833
0.5039	0.6048	0.6398	0.582833
0.5014	0.604	0.6414	0.582267
0.5006	0.6064	0.6463	0.584433
0.5014	0.6048	0.6406	0.582267
0.5031	0.6048	0.6414	0.5831
0.5063	0.6024	0.6422	0.583633
0.5014	0.6024	0.6357	0.579833
0.5014	0.6024	0.639	0.580933
0.5055	0.6007	0.6398	0.582
0.5055	0.6007	0.6439	0.583367
0.5031	0.604	0.6431	0.5834
0.5047	0.604	0.6382	0.5823
0.4998	0.6072	0.6382	0.581733
0.5022	0.604	0.6382	0.581467
0.5055	0.6056	0.6406	0.5839
0.5014	0.6056	0.6406	0.582533
0.5039	0.604	0.6406	0.582833
0.5014	0.6064	0.6422	0.583333
0.5055	0.6105	0.6431	0.586367
0.5047	0.604	0.6422	0.583633
0.5031	0.6007	0.639	0.580933
0.5014	0.6072	0.6382	0.582267
0.5039	0.6024	0.639	0.581767
0.5031	0.6056	0.639	0.582567
0.5031	0.6015	0.6439	0.582833
0.5006	0.6024	0.6398	0.580933
0.5063	0.6024	0.6398	0.582833
0.5079	0.6024	0.6496	0.586633
0.5063	0.6056	0.6447	0.585533
0.5055	0.6024	0.6431	0.583667
0.5079	0.5942	0.6463	0.5828
0.5079	0.5918	0.6431	0.580933
0.5071	0.5999	0.6439	0.583633
0.5071	0.6007	0.6447	0.584167
0.5063	0.6007	0.6422	0.583067
0.5063	0.6138	0.6398	0.586633
0.5055	0.6007	0.6365	0.5809
0.5079	0.6048	0.6374	0.583367
0.5063	0.6121	0.6374	0.585267
0.5063	0.5991	0.6365	0.580633
0.5031	0.6032	0.6447	0.583667
0.5063	0.5983	0.639	0.5812
0.5071	0.6032	0.6431	0.584467
0.5071	0.604	0.6431	0.584733
0.5063	0.6048	0.6414	0.584167
0.5047	0.6081	0.639	0.583933
0.5014	0.6056	0.6374	0.581467
0.5063	0.6064	0.6365	0.583067
0.4982	0.6064	0.6349	0.579833
0.5047	0.6064	0.639	0.583367
0.5055	0.6056	0.6422	0.584433
0.5055	0.6032	0.639	0.582567
0.5031	0.6048	0.6422	0.583367
0.5031	0.6048	0.6431	0.583667
0.5022	0.6056	0.6414	0.583067
0.5039	0.604	0.6447	0.5842
0.5055	0.6064	0.6455	0.5858
0.5031	0.6105	0.6496	0.587733
0.5071	0.6064	0.6471	0.586867
0.5096	0.6056	0.6455	0.5869
0.5039	0.6064	0.6439	0.584733
0.5055	0.6056	0.6439	0.585
0.5079	0.6064	0.6431	0.5858
0.5071	0.6064	0.6431	0.585533
0.5047	0.6007	0.6422	0.582533
0.5096	0.6007	0.6374	0.582567
0.5055	0.6032	0.6284	0.579033
0.5039	0.6032	0.639	0.582033
0.5047	0.604	0.6431	0.583933
0.5055	0.604	0.6406	0.583367
0.5063	0.6081	0.6422	0.585533
0.5088	0.604	0.6406	0.584467
0.4998	0.6072	0.6422	0.583067
0.5031	0.6072	0.6479	0.586067
0.5055	0.6056	0.6422	0.584433
0.5031	0.6048	0.6414	0.5831
0.5047	0.604	0.6431	0.583933
0.5014	0.6056	0.6431	0.583367
0.4941	0.6048	0.6488	0.582567
0.5039	0.6048	0.6479	0.585533
0.5047	0.6048	0.6463	0.585267
0.5039	0.6097	0.6422	0.585267
0.5063	0.5999	0.6422	0.5828
0.5047	0.6015	0.6398	0.582
0.5071	0.6032	0.6406	0.583633
0.5047	0.604	0.6414	0.583367
0.5055	0.6056	0.639	0.583367
0.5063	0.6032	0.639	0.582833
0.5047	0.6056	0.6414	0.5839
0.5055	0.6048	0.6374	0.582567
0.5071	0.6056	0.6414	0.5847
0.5047	0.6048	0.6414	0.583633
0.5063	0.6048	0.6398	0.583633
0.5071	0.6056	0.6455	0.586067
0.5071	0.6064	0.6439	0.5858
0.5112	0.6081	0.6455	0.588267
0.5063	0.6064	0.6422	0.584967
0.5096	0.6007	0.6569	0.589067
0.5063	0.6056	0.6463	0.586067
0.5112	0.6072	0.6439	0.587433
0.5079	0.6064	0.6447	0.586333
0.5096	0.6064	0.6431	0.586367
0.5096	0.6048	0.6422	0.585533
0.5079	0.6064	0.639	0.584433
0.5071	0.6129	0.6463	0.588767
0.5071	0.6032	0.6406	0.583633
0.5071	0.6048	0.639	0.583633
0.5136	0.6121	0.6422	0.5893
0.5063	0.6048	0.6398	0.583633
0.5039	0.6064	0.6406	0.583633
0.5071	0.6097	0.6422	0.586333
0.5063	0.6032	0.6414	0.583633
0.5055	0.6056	0.6431	0.584733
0.5063	0.604	0.6317	0.580667
0.5079	0.6089	0.6398	0.585533
0.5055	0.6105	0.6406	0.585533
0.5063	0.6024	0.63	0.579567
0.5039	0.6081	0.6406	0.5842
0.5039	0.6097	0.6422	0.585267
0.5063	0.6081	0.6414	0.585267
0.5031	0.6097	0.6374	0.5834
0.5063	0.6089	0.6431	0.5861
0.4965	0.6064	0.6414	0.581433
0.5031	0.6048	0.6406	0.582833
0.5014	0.6072	0.6406	0.583067
0.5063	0.6072	0.6422	0.585233
0.5055	0.6064	0.6365	0.5828
0.5071	0.6072	0.6439	0.586067
0.5022	0.6089	0.6414	0.584167
0.5055	0.6105	0.6414	0.5858
0.5079	0.6129	0.6414	0.5874
0.5071	0.6113	0.6406	0.586333
0.5039	0.6089	0.6398	0.5842
0.5071	0.6081	0.6414	0.585533
0.5088	0.6024	0.6374	0.582867
0.5022	0.6081	0.6365	0.582267
0.5071	0.6064	0.6414	0.584967
0.5079	0.6081	0.639	0.585
0.5088	0.6146	0.639	0.587467
0.5063	0.6105	0.639	0.585267
0.5079	0.6138	0.6382	0.586633
0.5063	0.6113	0.639	0.585533
0.5071	0.6081	0.6398	0.585
0.5071	0.6138	0.6398	0.5869
0.4965	0.6081	0.6357	0.5801
0.5096	0.6089	0.639	0.585833
0.5039	0.6097	0.6374	0.583667
0.5071	0.6097	0.639	0.585267
0.5055	0.6097	0.639	0.584733
0.5047	0.6097	0.6374	0.583933
0.5063	0.6097	0.6463	0.587433
0.5063	0.6097	0.6374	0.584467
0.5096	0.6105	0.6398	0.586633
0.5071	0.6113	0.6414	0.5866
0.5063	0.6032	0.6422	0.5839
0.5071	0.617	0.6431	0.589067
0.5096	0.6105	0.6422	0.587433
0.5039	0.6064	0.6431	0.584467
0.5079	0.6162	0.6422	0.588767
0.5071	0.6072	0.6439	0.586067
0.5063	0.6105	0.6406	0.5858
0.5136	0.6138	0.639	0.5888
0.5063	0.6089	0.6406	0.585267
0.5055	0.6097	0.6374	0.5842
0.4998	0.6113	0.639	0.583367
0.5088	0.6081	0.6406	0.585833
0.5071	0.6105	0.639	0.585533
0.5112	0.6072	0.6357	0.5847
0.5079	0.6105	0.639	0.5858
0.5055	0.6121	0.6365	0.5847
0.5088	0.6105	0.6398	0.586367
0.5088	0.6105	0.6398	0.586367
0.5063	0.6121	0.6414	0.5866
0.5047	0.6105	0.6422	0.5858
0.5055	0.6211	0.6414	0.589333
0.5063	0.6129	0.6406	0.5866
0.5055	0.6138	0.6422	0.587167
0.5047	0.6081	0.6374	0.5834
0.5039	0.6105	0.639	0.584467
0.5055	0.6097	0.6414	0.585533
0.5063	0.6064	0.6447	0.5858
0.5022	0.6113	0.6431	0.585533
0.5063	0.6105	0.6398	0.585533
0.5039	0.6138	0.6414	0.586367
0.5055	0.6105	0.639	0.585
0.5063	0.6113	0.6406	0.586067
0.5039	0.6138	0.6398	0.585833
0.5055	0.6113	0.6382	0.585
0.5031	0.6162	0.639	0.5861
0.5063	0.6121	0.6382	0.585533
0.5088	0.6089	0.6447	0.587467
0.5063	0.6154	0.6414	0.5877
0.5071	0.6072	0.6414	0.585233
0.5063	0.6097	0.6422	0.586067
0.5039	0.6105	0.6422	0.585533
0.5047	0.6105	0.6414	0.585533
0.5071	0.6138	0.6455	0.5888
0.5071	0.6105	0.6422	0.5866
0.5047	0.6089	0.6414	0.585
0.5071	0.6089	0.6406	0.585533
0.5071	0.6089	0.639	0.585
0.5071	0.6162	0.6422	0.5885
0.5088	0.6138	0.6414	0.588
0.5063	0.6081	0.6406	0.585
0.5039	0.6089	0.6414	0.584733
0.5047	0.6138	0.6374	0.5853
0.5055	0.6089	0.639	0.584467
0.5022	0.6105	0.6398	0.584167
0.5063	0.6097	0.6414	0.5858
0.5055	0.6081	0.6414	0.585
0.5055	0.6056	0.6406	0.5839
0.5006	0.6072	0.6398	0.582533
0.5055	0.6105	0.6406	0.585533
0.5079	0.6064	0.6398	0.5847
0.5063	0.6064	0.6439	0.585533
0.5014	0.6072	0.6422	0.5836
0.5071	0.6064	0.6463	0.5866
0.5096	0.604	0.6463	0.586633
0.5112	0.6089	0.6455	0.588533
0.5047	0.6048	0.6414	0.583633
0.5031	0.6064	0.6357	0.581733
0.5071	0.6105	0.6422	0.5866
0.5039	0.6048	0.6398	0.582833
0.5071	0.6121	0.6357	0.584967
0.5055	0.6121	0.6414	0.586333
0.5071	0.6105	0.6414	0.586333
0.5096	0.6064	0.6414	0.5858
0.5079	0.6032	0.6398	0.583633
0.5071	0.6178	0.6406	0.5885
0.5071	0.6105	0.6422	0.5866
0.5088	0.6162	0.639	0.588
0.5071	0.6113	0.6447	0.5877
0.5079	0.6186	0.6431	0.589867
0.5079	0.6081	0.6431	0.586367
0.5088	0.6081	0.6398	0.585567
0.5055	0.6138	0.6374	0.585567
0.5079	0.6113	0.6447	0.587967
0.5071	0.6121	0.6406	0.5866
0.5079	0.6097	0.6422	0.5866
0.5112	0.6105	0.6439	0.588533
0.5088	0.6097	0.6414	0.586633
0.5161	0.6121	0.6398	0.589333
0.5088	0.6121	0.6414	0.587433
0.5079	0.6097	0.6406	0.586067
0.5063	0.6097	0.6422	0.586067
0.5079	0.6113	0.6406	0.5866
0.5055	0.6138	0.6357	0.585
0.5079	0.6138	0.6406	0.587433
0.5096	0.6138	0.6398	0.587733
0.5096	0.6121	0.6406	0.587433
0.5088	0.6113	0.6439	0.588
0.5088	0.6113	0.639	0.586367
0.5055	0.6138	0.6398	0.586367
0.5112	0.6097	0.6406	0.587167
0.5079	0.6121	0.6431	0.5877
0.5055	0.6121	0.6447	0.587433
0.5079	0.6113	0.6431	0.587433
0.5088	0.6072	0.6431	0.586367
0.5079	0.6097	0.6406	0.586067
0.5071	0.6113	0.6439	0.587433
0.5128	0.6129	0.652	0.592567
0.5039	0.6162	0.6414	0.587167
0.5014	0.6138	0.6398	0.585
0.499	0.6138	0.6406	0.584467
0.5006	0.6146	0.6398	0.585
0.5031	0.6105	0.6398	0.584467
0.5063	0.6129	0.6406	0.5866
0.5153	0.6089	0.6414	0.588533
0.5169	0.6138	0.6374	0.589367
0.5079	0.6113	0.639	0.586067
0.5128	0.6154	0.639	0.589067
0.5071	0.6146	0.639	0.5869
0.5088	0.6138	0.6382	0.586933
0.5104	0.6146	0.6414	0.5888
0.5136	0.6154	0.639	0.589333
0.5096	0.6186	0.639	0.589067
0.5104	0.6162	0.6422	0.5896
0.5112	0.6138	0.6414	0.5888
0.5104	0.6178	0.6406	0.5896
0.5088	0.6154	0.6398	0.588
0.5055	0.6121	0.6406	0.586067
0.5063	0.617	0.6414	0.588233
0.5088	0.6121	0.6422	0.5877
0.5096	0.6121	0.6406	0.587433
0.5071	0.6113	0.6455	0.587967
0.5079	0.6113	0.6374	0.585533
0.5079	0.6121	0.6439	0.587967
0.5079	0.6138	0.6463	0.589333
0.5096	0.6121	0.6422	0.587967
0.5088	0.6129	0.6414	0.5877
0.5079	0.6113	0.6382	0.5858
0.5096	0.6097	0.6431	0.587467
0.5079	0.6097	0.6447	0.587433
0.5112	0.6064	0.6471	0.588233
0.5112	0.6089	0.6447	0.588267
0.5088	0.6105	0.6455	0.588267
0.5112	0.617	0.6398	0.589333
0.5096	0.6007	0.6439	0.584733
0.5096	0.6146	0.6439	0.589367
0.5096	0.6138	0.6406	0.588
0.5144	0.6146	0.6447	0.591233
0.5071	0.6129	0.6422	0.5874
0.5104	0.6138	0.6455	0.5899
0.5088	0.6024	0.6382	0.583133
0.5112	0.6138	0.6431	0.589367
0.512	0.6129	0.6422	0.589033
0.5104	0.6146	0.6317	0.585567
0.5088	0.6121	0.6463	0.589067
0.5022	0.6113	0.6455	0.586333
0.5096	0.6121	0.6406	0.587433
0.5136	0.6113	0.6406	0.5885
0.512	0.6089	0.6422	0.5877
0.5088	0.6105	0.6422	0.587167
0.5112	0.6081	0.6414	0.5869
0.5104	0.6097	0.6431	0.587733
0.5104	0.6097	0.6398	0.586633
0.5096	0.6097	0.6406	0.586633
0.5079	0.6105	0.6422	0.586867
0.5079	0.6121	0.639	0.586333
0.5088	0.6121	0.6406	0.587167
0.5088	0.6129	0.639	0.5869
0.5079	0.6081	0.6374	0.584467
0.512	0.6089	0.639	0.586633
0.5071	0.6081	0.6382	0.584467
0.5096	0.6146	0.6382	0.587467
0.5096	0.6081	0.6374	0.585033
0.5079	0.6056	0.6382	0.5839
0.4998	0.604	0.6357	0.579833
0.5063	0.6056	0.6414	0.584433
0.5079	0.6089	0.6439	0.5869
0.5096	0.6064	0.6439	0.586633
0.5096	0.6089	0.6447	0.587733
0.5079	0.6105	0.6439	0.587433
0.5063	0.6105	0.6431	0.586633
0.5063	0.6097	0.6398	0.585267
0.5022	0.6105	0.6455	0.586067
0.5104	0.6113	0.6471	0.5896
0.5063	0.6097	0.6479	0.587967
0.5039	0.6113	0.6455	0.5869
0.5071	0.6097	0.6455	0.587433
0.5071	0.6105	0.6463	0.587967
0.5088	0.6154	0.6439	0.589367
0.5088	0.6097	0.6447	0.587733
0.5055	0.6064	0.6439	0.585267
0.5096	0.6121	0.6447	0.5888
0.5088	0.6121	0.6463	0.589067
0.5104	0.6081	0.6455	0.588
0.5047	0.6154	0.6447	0.588267
0.512	0.6056	0.6431	0.5869
0.5104	0.6097	0.6422	0.587433
0.5128	0.6105	0.6431	0.5888
0.5039	0.6072	0.6463	0.5858
0.5088	0.6121	0.6447	0.588533
0.5128	0.6162	0.6569	0.5953
0.499	0.6097	0.6422	0.583633
0.5104	0.6089	0.6422	0.587167
0.5088	0.6081	0.6406	0.585833
0.5071	0.6064	0.6422	0.585233
0.5104	0.6072	0.6447	0.587433
0.5088	0.6138	0.639	0.5872
0.5088	0.6146	0.6414	0.588267
0.5079	0.6129	0.6431	0.587967
0.5144	0.6121	0.6488	0.591767
0.5047	0.6162	0.6398	0.5869
0.5096	0.617	0.6414	0.589333
0.5096	0.6129	0.6406	0.5877
0.5088	0.6113	0.639	0.586367
0.5071	0.6121	0.6431	0.587433
0.5104	0.6121	0.6488	0.590433
0.5079	0.6129	0.6439	0.588233
0.5079	0.6024	0.6431	0.584467
0.5079	0.6113	0.6447	0.587967
0.5063	0.6105	0.6455	0.587433
0.5071	0.6089	0.652	0.589333
0.5039	0.6121	0.6488	0.588267
0.5031	0.6138	0.6374	0.584767
0.5096	0.6146	0.6463	0.590167
0.5104	0.6138	0.652	0.592067
0.5014	0.6121	0.6553	0.5896
0.5136	0.6121	0.6406	0.588767
0.5039	0.6105	0.6471	0.587167
0.5014	0.6105	0.6545	0.5888
0.5055	0.6113	0.6496	0.5888
0.5079	0.6105	0.6471	0.5885
0.5088	0.6097	0.6471	0.588533
0.5031	0.6097	0.6496	0.587467
0.5088	0.6113	0.6439	0.588
0.5063	0.6121	0.6439	0.587433
0.5079	0.6105	0.6455	0.587967
0.5088	0.6097	0.6463	0.588267
0.5063	0.6081	0.6479	0.587433
0.5071	0.6097	0.6422	0.586333
0.5055	0.6097	0.6414	0.585533
0.5031	0.6048	0.6439	0.583933
0.5039	0.6056	0.6439	0.584467
0.5055	0.6089	0.6463	0.5869
0.5006	0.6089	0.6471	0.585533
0.5063	0.6121	0.6479	0.588767
0.5039	0.6081	0.6447	0.585567
0.5079	0.6056	0.6439	0.5858
0.5055	0.6089	0.6447	0.586367
0.5144	0.6064	0.6471	0.5893
0.5079	0.6056	0.6455	0.586333
0.5071	0.6048	0.6422	0.5847
0.5063	0.6186	0.6447	0.589867
0.5071	0.6105	0.6447	0.587433
0.5079	0.6007	0.6431	0.5839
0.5096	0.6113	0.6439	0.588267
0.5088	0.6072	0.6406	0.585533
0.5071	0.6072	0.6414	0.585233
0.5088	0.6097	0.6439	0.587467
0.5079	0.6089	0.6447	0.587167
0.5088	0.6007	0.6447	0.584733
0.5088	0.6089	0.6447	0.587467
0.5104	0.6097	0.6447	0.588267
0.5079	0.6089	0.6463	0.5877
0.5088	0.6081	0.6463	0.587733
0.5088	0.6146	0.6479	0.590433
0.5096	0.6072	0.6455	0.587433
0.5104	0.6048	0.6439	0.586367
0.5079	0.6072	0.6382	0.584433
0.5088	0.617	0.6471	0.590967
0.5079	0.6081	0.6463	0.587433
0.5071	0.6072	0.6365	0.5836
0.5055	0.6072	0.6398	0.584167
0.5079	0.6089	0.6422	0.586333
0.5088	0.6097	0.6455	0.588
0.5071	0.6089	0.6406	0.585533
0.5088	0.6097	0.6463	0.588267
0.5161	0.6121	0.6414	0.589867
0.5055	0.6072	0.6414	0.5847
0.5088	0.6089	0.6406	0.5861
0.5079	0.6097	0.6422	0.5866
0.5079	0.6072	0.6357	0.5836
0.5055	0.6064	0.6406	0.584167
0.5063	0.6064	0.6398	0.584167
0.5071	0.6072	0.6414	0.585233
0.5063	0.6081	0.6406	0.585
0.5063	0.6089	0.6398	0.585
0.5071	0.6089	0.6398	0.585267
0.5071	0.6154	0.6365	0.586333
0.5088	0.6113	0.639	0.586367
0.5088	0.6097	0.6406	0.586367
0.5088	0.6113	0.6455	0.588533
0.5112	0.6105	0.6414	0.5877
0.5104	0.6089	0.6382	0.585833
0.5079	0.6113	0.6422	0.587133
0.5104	0.6081	0.6463	0.588267
0.5096	0.6121	0.6431	0.588267
0.5055	0.6072	0.6447	0.5858
0.5096	0.6072	0.6422	0.586333
0.5088	0.5999	0.6431	0.583933
0.5088	0.6113	0.6422	0.587433
0.5088	0.6105	0.6455	0.588267
0.5071	0.6129	0.6414	0.587133
0.5079	0.6105	0.6398	0.586067
0.5063	0.6097	0.6447	0.5869
0.5096	0.6138	0.639	0.587467
0.5088	0.6097	0.6414	0.586633
0.5128	0.6089	0.6431	0.588267
0.5088	0.6089	0.6439	0.5872
0.5096	0.6105	0.6479	0.589333
0.5104	0.6089	0.6431	0.587467
0.5169	0.6138	0.6422	0.590967
0.5128	0.6072	0.6422	0.5874
0.5104	0.6089	0.6455	0.588267
0.5088	0.6072	0.6414	0.5858
0.5071	0.6121	0.6398	0.586333
0.5079	0.6048	0.6463	0.586333
0.5088	0.6064	0.6422	0.5858
0.5088	0.6089	0.6422	0.586633
0.5071	0.5983	0.6447	0.583367
0.5079	0.6081	0.6447	0.5869
0.5096	0.6105	0.6406	0.5869
0.5022	0.6097	0.6463	0.586067
0.512	0.6105	0.6471	0.589867
0.5079	0.6015	0.6569	0.588767
0.5104	0.6072	0.6431	0.5869
0.5079	0.6121	0.6414	0.587133
0.5088	0.6072	0.6406	0.585533
0.5136	0.6072	0.6463	0.589033
0.512	0.6081	0.6431	0.587733
0.5096	0.6113	0.6439	0.588267
0.5104	0.6146	0.6431	0.589367
0.5088	0.6162	0.6439	0.589633
0.5096	0.6089	0.6463	0.588267
0.5112	0.6113	0.6414	0.587967
0.5088	0.6081	0.6455	0.587467
0.5096	0.6081	0.6398	0.585833
0.5088	0.6105	0.6406	0.586633
0.5079	0.6105	0.6447	0.5877
0.5088	0.6089	0.6422	0.586633
0.5079	0.6129	0.6406	0.587133
0.5112	0.6024	0.6463	0.586633
0.5088	0.6105	0.6414	0.5869
0.5096	0.6105	0.639	0.586367
0.5063	0.6113	0.6504	0.589333
0.5088	0.6097	0.6439	0.587467
0.5079	0.6113	0.6431	0.587433
0.5079	0.6113	0.639	0.586067
0.5088	0.6113	0.6414	0.587167
0.5088	0.6081	0.6382	0.585033
0.5088	0.6081	0.6309	0.5826
0.5136	0.6072	0.6406	0.587133
0.5079	0.6081	0.6365	0.584167
0.5096	0.6072	0.6382	0.585
0.5063	0.6064	0.6471	0.5866
0.5079	0.6097	0.6414	0.586333
0.5079	0.6056	0.6406	0.5847
0.5071	0.6048	0.6382	0.583367
0.4982	0.6064	0.6431	0.582567
0.5071	0.6064	0.6431	0.585533
0.5079	0.6097	0.6431	0.5869
0.5096	0.6072	0.6422	0.586333
0.5088	0.6097	0.6406	0.586367
0.5079	0.6072	0.6422	0.585767
0.5096	0.6032	0.6447	0.585833
0.5104	0.604	0.6439	0.5861
0.5071	0.6056	0.6422	0.584967
0.5088	0.6081	0.6406	0.585833
0.5096	0.6064	0.639	0.585
0.5079	0.6048	0.639	0.5839
0.5088	0.6089	0.6398	0.585833
0.5079	0.6129	0.6414	0.5874
0.5096	0.6138	0.6398	0.587733
0.5088	0.6097	0.6414	0.586633
0.5079	0.6105	0.6398	0.586067
0.5112	0.6064	0.6382	0.585267
0.5096	0.6146	0.6398	0.588
0.5071	0.6121	0.6414	0.586867
0.5088	0.6072	0.6406	0.585533
0.5096	0.6097	0.6414	0.5869
0.5071	0.6113	0.6422	0.586867
0.5104	0.6105	0.6455	0.5888
0.5079	0.6113	0.6414	0.586867
0.5063	0.6089	0.6406	0.585267
0.5088	0.6097	0.6414	0.586633
0.5088	0.6089	0.6447	0.587467
[truncated: 3,334 more rows]
