# Supplementary material for: Flavodiiron-mediated O2 photoreduction at photosystem I acceptor-side provides photoprotection to conifer thylakoids in early spring
Source: Nat Commun. 2023 Jun 3;14:3210. doi: 10.1038/s41467-023-38938-z (PMC10239515; doi:10.1038/s41467-023-38938-z)
Supplement: Supplementary file 7 — Source Data [file 41467_2023_38938_MOESM7_ESM.zip › Raw data files/Supplementary figure 7/Supplementary Fig 7a.xlsx]

## Sheet: Control
	Raw Recordings					Basline Corrected				Baseline ROI normalised to 50 ug chl (DF *3)
Time	1	2	3		Time	1	2	3		Time	Time (o offset)	1	2	3	Avg C	SE C
0	222.79	220.097	219.055		0	-0.44723	0.76408	0.22722		150	0	0.05715	-1.16496	-0.01065	-0.37282	0.396553
0.1	222.822	220.171	219.001		0.1	-0.44138	0.81625	0.16365		150.1	0.1	0.08403	-1.13802	-0.01185	-0.35528	0.392347
0.2	222.859	220.242	218.956		0.2	-0.43113	0.86434	0.11024		150.2	0.2	0.10083	-1.11423	-0.02028	-0.34456	0.38642
0.3	222.898	220.286	218.92		0.3	-0.41868	0.88531	0.06489		150.3	0.3	0.11637	-1.08792	-0.03279	-0.33478	0.379024
0.4	222.938	220.3	218.895		0.4	-0.40497	0.87675	0.03074		150.4	0.4	0.12378	-1.06194	-0.04185	-0.32667	0.370731
0.5	222.978	220.302	218.944		0.5	-0.39148	0.85574	0.07092		150.5	0.5	0.11922	-1.04253	-0.05217	-0.32516	0.362081
0.6	223.013	220.301	219.1		0.6	-0.38322	0.8319	0.21769		150.6	0.6	0.11781	-1.03005	-0.06216	-0.3248	0.356432
0.7	223.043	220.289	219.279		0.7	-0.37956	0.79728	0.38759		150.7	0.7	0.13212	-1.00971	-0.07248	-0.31669	0.351508
0.8	223.069	220.267	219.411		0.8	-0.3801	0.75177	0.51121		150.8	0.8	0.15048	-0.99186	-0.08154	-0.30764	0.348605
0.9	223.095	220.281	219.481		0.9	-0.38126	0.743	0.57139		150.9	0.9	0.1494	-0.98031	-0.08682	-0.30591	0.344026
1	223.124	220.376	219.499		1	-0.37865	0.81569	0.581		151	1	0.12789	-0.96279	-0.08235	-0.30575	0.334079
1.1	223.155	220.519	219.517		1.1	-0.37353	0.93623	0.5902		151.1	1.1	0.10167	-0.94467	-0.07854	-0.30718	0.322962
1.2	223.19	220.66	219.56		1.2	-0.36527	1.05435	0.62358		151.2	1.2	0.07011	-0.92589	-0.08538	-0.31372	0.309359
1.3	223.225	220.771	219.605		1.3	-0.3569	1.1418	0.65926		151.3	1.3	0.05175	-0.9021	-0.08754	-0.31263	0.297465
1.4	223.26	220.847	219.623		1.4	-0.34791	1.19565	0.66877		151.4	1.4	0.04374	-0.88362	-0.08433	-0.30807	0.29014
1.5	223.299	220.892	219.605		1.5	-0.33588	1.21756	0.64132		151.5	1.5	0.03636	-0.86832	-0.08334	-0.3051	0.283722
1.6	223.338	220.896	219.582		1.6	-0.32332	1.19906	0.60937		151.6	1.6	0.03276	-0.85173	-0.08424	-0.30107	0.277394
1.7	223.377	220.882	219.578		1.7	-0.31046	1.16171	0.59636		151.7	1.7	0.02601	-0.83454	-0.08136	-0.29663	0.270735
1.8	223.417	220.861	219.573		1.8	-0.29717	1.1183	0.58284		151.8	1.8	0.00828	-0.82047	-0.07785	-0.29668	0.263073
1.9	223.455	220.82	219.55		1.9	-0.28619	1.05457	0.55068		151.9	1.9	-0.02769	-0.80703	-0.0759	-0.30354	0.252129
2	223.487	220.76	219.506		2	-0.28044	0.97168	0.49737		152	2	-0.06993	-0.7914	-0.07083	-0.31072	0.24034
2.1	223.517	220.691	219.444		2.1	-0.2771	0.87958	0.427		152.1	2.1	-0.10398	-0.783	-0.06606	-0.31768	0.232917
2.2	223.542	220.615	219.375		2.2	-0.27805	0.78131	0.34835		152.2	2.2	-0.13209	-0.7749	-0.07197	-0.32632	0.22496
2.3	223.566	220.536	219.305		2.3	-0.28036	0.67937	0.26929		152.3	2.3	-0.13884	-0.76053	-0.07161	-0.32366	0.219295
2.4	223.592	220.456	219.237		2.4	-0.28173	0.57606	0.19201		152.4	2.4	-0.11763	-0.74931	-0.06183	-0.30959	0.220449
2.5	223.613	220.377	219.175		2.5	-0.28719	0.47517	0.12184		152.5	2.5	-0.0867	-0.74781	-0.06114	-0.29855	0.224751
2.6	223.632	220.324	219.173		2.6	-0.29474	0.39909	0.11062		152.6	2.6	-0.05793	-0.74787	-0.05982	-0.28854	0.229666
2.7	223.659	220.308	219.27		2.7	-0.29422	0.36049	0.19834		152.7	2.7	-0.04146	-0.74511	-0.05319	-0.27992	0.23262
2.8	223.693	220.322	219.427		2.8	-0.28575	0.3512	0.34604		152.8	2.8	-0.02841	-0.74394	-0.05217	-0.27484	0.23465
2.9	223.73	220.367	219.58		2.9	-0.27571	0.37405	0.4906		152.9	2.9	-0.02574	-0.72987	-0.05622	-0.27061	0.229799
3	223.77	220.436	219.685		3	-0.26263	0.41994	0.58659		153	3	-0.03561	-0.35652	-0.05553	-0.14922	0.103809
3.1	223.81	220.494	219.726		3.1	-0.24903	0.45452	0.61819		153.1	3.1	-0.05148	0.56997	-0.05265	0.15528	0.207345
3.2	223.847	220.527	219.716		3.2	-0.23826	0.46523	0.59943		153.2	3.2	-0.08082	1.60824	-0.05604	0.49046	0.558936
3.3	223.883	220.548	219.697		3.3	-0.22906	0.46338	0.57167		153.3	3.3	-0.11208	2.37297	-0.05946	0.73381	0.819721
3.4	223.92	220.554	219.704		3.4	-0.21818	0.44655	0.56945		153.4	3.4	-0.14112	2.7768	-0.05469	0.86033	0.95856
3.5	223.954	220.541	219.724		3.5	-0.21054	0.4113	0.58011		153.5	3.5	-0.17079	2.85084	-0.05307	0.87566	0.988174
3.6	223.98	220.521	219.728		3.6	-0.21076	0.3682	0.57496		153.6	3.6	-0.19638	2.68305	-0.05805	0.80954	0.937606
3.7	224	220.493	219.705		3.7	-0.21737	0.31714	0.54322		153.7	3.7	-0.22011	2.3601	-0.05547	0.69484	0.833985
3.8	224.016	220.472	219.658		3.8	-0.22837	0.27309	0.48708		153.8	3.8	-0.24759	1.94889	-0.05103	0.55009	0.701698
3.9	224.03	220.486	219.595		3.9	-0.24115	0.26433	0.41545		153.9	3.9	-0.26625	1.50282	-0.05598	0.39353	0.557957
4	224.043	220.528	219.525		4	-0.25383	0.28415	0.33597		154	4	-0.26862	1.07091	-0.05814	0.24805	0.415892
4.1	224.057	220.572	219.48		4.1	-0.26672	0.30522	0.28225		154.1	4.1	-0.26247	0.67287	-0.06153	0.11629	0.284271
4.2	224.074	220.598	219.506		4.2	-0.27615	0.3086	0.29856		154.2	4.2	-0.25164	0.31695	-0.07311	-0.0026	0.167881
4.3	224.1	220.604	219.575		4.3	-0.27627	0.29105	0.35895		154.3	4.3	-0.24582	0.00909	-0.07806	-0.10493	0.0748026
4.4	224.133	220.589	219.631		4.4	-0.26989	0.2536	0.40583		154.4	4.4	-0.24912	-0.2523	-0.07551	-0.19231	0.0584072
4.5	224.168	220.555	219.683		4.5	-0.26142	0.19741	0.44853		154.5	4.5	-0.24738	-0.46878	-0.07734	-0.2645	0.113323
4.6	224.205	220.513	219.754		4.6	-0.25096	0.13169	0.51101		154.6	4.6	-0.23778	-0.64851	-0.07509	-0.32046	0.170616
4.7	224.244	220.467	219.823		4.7	-0.23851	0.06283	0.57109		154.7	4.7	-0.22821	-0.78867	-0.07284	-0.36324	0.217392
4.8	224.283	220.421	219.862		4.8	-0.22658	-0.00508	0.60132		154.8	4.8	-0.23526	-0.90402	-0.07686	-0.40538	0.253478
4.9	224.317	220.385	219.865		4.9	-0.21916	-0.06473	0.59471		154.9	4.9	-0.26211	-0.99549	-0.08247	-0.44669	0.279257
5	224.346	220.363	219.844		5	-0.21645	-0.10909	0.56464		155	5	-0.29085	-1.0593	-0.08679	-0.47898	0.296079
5.1	224.378	220.357	219.832		5.1	-0.21091	-0.13795	0.544		155.1	5.1	-0.32334	-1.10964	-0.09114	-0.50804	0.308178
5.2	224.41	220.354	219.839		5.2	-0.20558	-0.16346	0.54199		155.2	5.2	-0.36213	-1.14426	-0.09864	-0.53501	0.313978
5.3	224.443	220.355	219.855		5.3	-0.19889	-0.18521	0.54836		155.3	5.3	-0.38739	-1.15908	-0.10047	-0.54898	0.316095
5.4	224.478	220.362	219.875		5.4	-0.1901	-0.20088	0.55975		155.4	5.4	-0.39477	-1.1667	-0.09852	-0.55333	0.318386
5.5	224.51	220.369	219.884		5.5	-0.18488	-0.2175	0.55984		155.5	5.5	-0.39714	-1.17495	-0.10257	-0.55822	0.319875
5.6	224.538	220.373	219.87		5.6	-0.18311	-0.2361	0.53637		155.6	5.6	-0.39162	-1.17312	-0.1047	-0.55648	0.319251
5.7	224.567	220.376	219.83		5.7	-0.18103	-0.25533	0.48756		155.7	5.7	-0.37827	-1.12608	-0.10809	-0.53748	0.30446
5.8	224.597	220.38	219.77		5.8	-0.17716	-0.27457	0.41876		155.8	5.8	-0.36303	-1.11141	-0.1134	-0.52928	0.299853
5.9	224.626	220.385	219.703		5.9	-0.17455	-0.29254	0.34221		155.9	5.9	-0.33993	-1.09578	-0.11523	-0.51698	0.29658
6	224.657	220.408	219.633		6	-0.16996	-0.2923	0.26367		156	6	-0.29958	-1.08078	-0.12177	-0.50071	0.294542
6.1	224.692	220.496	219.564		6.1	-0.16128	-0.22694	0.18607		156.1	6.1	-0.2589	-1.07205	-0.12516	-0.48537	0.29587
6.2	224.73	220.642	219.503		6.2	-0.14998	-0.10379	0.11538		156.2	6.2	-0.2289	-1.06143	-0.12669	-0.47234	0.296019
6.3	224.772	220.78	219.449		6.3	-0.1347	0.01193	0.05265		156.3	6.3	-0.20298	-1.04205	-0.12567	-0.4569	0.293425
6.4	224.82	220.877	219.437		6.4	-0.11294	0.08587	0.03148		156.4	6.4	-0.19086	-1.02828	-0.12093	-0.44669	0.291495
6.5	224.87	220.931	219.514		6.5	-0.08971	0.11742	0.09973		156.5	6.5	-0.19449	-1.0155	-0.12306	-0.44435	0.286318
6.6	224.92	220.95	219.641		6.6	-0.06637	0.11368	0.21717		156.6	6.6	-0.20595	-0.99327	-0.12708	-0.4421	0.276524
6.7	224.968	220.946	219.745		6.7	-0.04481	0.08617	0.31274		156.7	6.7	-0.22275	-0.9723	-0.12516	-0.44007	0.267602
6.8	225.01	220.928	219.805		6.8	-0.0288	0.04569	0.36392		156.8	6.8	-0.24645	-0.9576	-0.12666	-0.44357	0.259331
6.9	225.048	220.901	219.823		6.9	-0.0175	-0.0038	0.37259		156.9	6.9	-0.27801	-0.94197	-0.14262	-0.4542	0.246997
7	225.077	220.904	219.808		7	-0.01511	-0.02387	0.3488		157	7	-0.30423	-0.93231	-0.1539	-0.46348	0.238398
7.1	225.098	220.959	219.769		7.1	-0.02108	0.00799	0.3		157.1	7.1	-0.3207	-0.92514	-0.15855	-0.46813	0.23325
7.2	225.119	221.039	219.717		7.2	-0.02643	0.0656	0.23894		157.2	7.2	-0.34599	-0.91236	-0.16887	-0.47574	0.224218
7.3	225.146	221.127	219.661		7.3	-0.02571	0.13075	0.17432		157.3	7.3	-0.36528	-0.90237	-0.1776	-0.48175	0.217176
7.4	225.176	221.208	219.604		7.4	-0.02164	0.18878	0.10866		157.4	7.4	-0.378	-0.90183	-0.17127	-0.4837	0.217416
7.5	225.209	221.274	219.555		7.5	-0.01568	0.23174	0.04991		157.5	7.5	-0.39354	-0.90219	-0.16146	-0.48573	0.218742
7.6	225.243	221.338	219.57		7.6	-0.00763	0.27344	0.05617		157.6	7.6	-0.39276	-0.89694	-0.15546	-0.48172	0.21862
7.7	225.281	221.402	219.68		7.7	0.00367	0.31472	0.1576		157.7	7.7	-0.37971	-0.90171	-0.1491	-0.47684	0.222622
7.8	225.319	221.445	219.819		7.8	0.01528	0.33516	0.28761		157.8	7.8	-0.35505	-0.91152	-0.15033	-0.4723	0.227423
7.9	225.356	221.459	219.926		7.9	0.02511	0.32609	0.38517		157.9	7.9	-0.32475	-0.91254	-0.1512	-0.46283	0.230369
8	225.389	221.455	219.981		8	0.03149	0.29879	0.43111		158	8	-0.2982	-0.91011	-0.15021	-0.45284	0.232592
8.1	225.415	221.44	220.006		8.1	0.03096	0.26113	0.44763		158.1	8.1	-0.27666	-0.90642	-0.14544	-0.44284	0.234865
8.2	225.437	221.412	220.05		8.2	0.02676	0.21049	0.48164		158.2	8.2	-0.26676	-0.87069	-0.14163	-0.42636	0.225082
8.3	225.458	221.379	220.122		8.3	0.02099	0.15504	0.54465		158.3	8.3	-0.26565	-0.79002	-0.13905	-0.39824	0.19927
8.4	225.477	221.345	220.184		8.4	0.01355	0.09843	0.59855		158.4	8.4	-0.2655	-0.71943	-0.13053	-0.37182	0.178119
8.5	225.491	221.329	220.209		8.5	0.00171	0.05888	0.61434		158.5	8.5	-0.26346	-0.67428	-0.12009	-0.35261	0.166075
8.6	225.501	221.367	220.195		8.6	-0.01505	0.07441	0.59055		158.6	8.6	-0.26172	-0.64263	-0.11691	-0.34042	0.156781
8.7	225.51	221.464	220.146		8.7	-0.03244	0.14815	0.53295		158.7	8.7	-0.25935	-0.63549	-0.11529	-0.33671	0.15507
8.8	225.521	221.589	220.076		8.8	-0.04816	0.25057	0.45357		158.8	8.8	-0.2529	-0.64686	-0.11052	-0.33676	0.160405
8.9	225.532	221.706	219.997		8.9	-0.06324	0.34514	0.36593		158.9	8.9	-0.23736	-0.64662	-0.10953	-0.33117	0.161984
9	225.545	221.791	219.921		9	-0.07686	0.40694	0.281		159	9	-0.21708	-0.62595	-0.10854	-0.31719	0.157528
9.1	225.563	221.839	219.849		9.1	-0.08567	0.43251	0.20037		159.1	9.1	-0.19557	-0.60813	-0.10377	-0.30249	0.155101
9.2	225.581	221.857	219.785		9.2	-0.09395	0.42815	0.12654		159.2	9.2	-0.17532	-0.60192	-0.10089	-0.29271	0.156091
9.3	225.598	221.852	219.729		9.3	-0.10369	0.3996	0.06182		159.3	9.3	-0.1698	-0.60324	-0.1002	-0.29108	0.157368
9.4	225.62	221.841	219.679		9.4	-0.10841	0.36634	0.00327		159.4	9.4	-0.17562	-0.61119	-0.09858	-0.29513	0.159587
9.5	225.644	221.847	219.641		9.5	-0.1101	0.34888	-0.04386		159.5	9.5	-0.18801	-0.62382	-0.09633	-0.30272	0.162717
9.6	225.673	221.862	219.616		9.6	-0.10791	0.34106	-0.07863		159.6	9.6	-0.20355	-0.63708	-0.09249	-0.31104	0.166143
9.7	225.712	221.865	219.596		9.7	-0.09577	0.32172	-0.10724		159.7	9.7	-0.20874	-0.65661	-0.08427	-0.31654	0.17379
9.8	225.756	221.845	219.582		9.8	-0.07799	0.27904	-0.12997		159.8	9.8	-0.207	-0.68151	-0.0795	-0.32267	0.183156
9.9	225.803	221.805	219.578		9.9	-0.05716	0.21594	-0.1435		159.9	9.9	-0.20022	-0.70452	-0.07539	-0.32671	0.192311
10	225.858	221.752	219.578		10	-0.02943	0.13986	-0.15179		160	10	-0.18594	-0.73065	-0.06591	-0.3275	0.204531
10.1	225.914	221.691	219.582		10.1	0.000505198	0.05676	-0.15777		160.1	10.1	-0.17856	-0.76182	-0.05424	-0.33154	0.218113
10.2	225.964	221.636	219.589		10.2	0.02363	-0.0212	-0.15936		160.2	10.2	-0.18405	-0.78543	-0.06573	-0.34507	0.222814
10.3	226.004	221.609	219.598		10.3	0.03755	-0.07111	-0.1598		160.3	10.3	-0.1911	-0.79935	-0.04881	-0.34642	0.23016
10.4	226.041	221.631	219.607		10.4	0.04822	-0.07202	-0.15919		160.4	10.4	-0.18717	-0.79659	-0.0504	-0.34472	0.229359
10.5	226.079	221.685	219.621		10.5	0.05941	-0.041	-0.15398		160.5	10.5	-0.18165	-0.77907	-0.06204	-0.34092	0.221779
10.6	226.118	221.734	219.636		10.6	0.07154	-0.0149	-0.14792		160.6	10.6	-0.17271	-0.75591	-0.06897	-0.33253	0.213798
10.7	226.158	221.763	219.648		10.7	0.08556	-0.00848	-0.14512		160.7	10.7	-0.15465	-0.73776	-0.07497	-0.32246	0.20892
10.8	226.196	221.77	219.659		10.8	0.09707	-0.02395	-0.14304		160.8	10.8	-0.1413	-0.72651	-0.08565	-0.31782	0.204976
10.9	226.23	221.765	219.672		10.9	0.10407	-0.05218	-0.1396		160.9	10.9	-0.13263	-0.70209	-0.09417	-0.30963	0.196544
11	226.263	221.765	219.683		11	0.11077	-0.07466	-0.13701		161	11	-0.11364	-0.63684	-0.09732	-0.2826	0.177183
11.1	226.293	221.799	219.694		11.1	0.11484	-0.06374	-0.13577		161.1	11.1	-0.0918	-0.53805	-0.09546	-0.24177	0.148144
11.2	226.321	221.86	219.705		11.2	0.11556	-0.02529	-0.13401		161.2	11.2	-0.07719	-0.44022	-0.09738	-0.20493	0.117789
11.3	226.347	221.934	219.719		11.3	0.11503	0.02646	-0.12858		161.3	11.3	-0.06384	-0.35529	-0.09771	-0.17228	0.0920259
11.4	226.369	222.016	219.731		11.4	0.11073	0.08523	-0.12546		161.4	11.4	-0.05706	-0.30489	-0.09552	-0.15249	0.0770046
11.5	226.392	222.081	219.741		11.5	0.10747	0.12713	-0.12475		161.5	11.5	-0.0588	-0.27963	-0.10059	-0.14634	0.0677281
11.6	226.417	222.116	219.754		11.6	0.106	0.13983	-0.12016		161.6	11.6	-0.06648	-0.2619	-0.10281	-0.14373	0.0600086
11.7	226.439	222.113	219.768		11.7	0.1019	0.1139	-0.11599		161.7	11.7	-0.08139	-0.26739	-0.10188	-0.15022	0.0588828
11.8	226.458	222.113	219.782		11.8	0.09394	0.09111	-0.11077		161.8	11.8	-0.11421	-0.29994	-0.10755	-0.1739	0.0630493
11.9	226.473	222.128	219.798		11.9	0.08283	0.08287	-0.10409		161.9	11.9	-0.15552	-0.35193	-0.11511	-0.20752	0.0731413
12	226.493	222.172	219.891		12	0.0757	0.10478	-0.02004		162	12	-0.1914	-0.41052	-0.12111	-0.24101	0.0871501
12.1	226.519	222.218	220.139		12.1	0.07527	0.12795	0.21906		162.1	12.1	-0.23001	-0.46755	-0.12774	-0.2751	0.100652
12.2	226.552	222.24	220.449		12.2	0.08196	0.12683	0.52014		162.2	12.2	-0.26325	-0.52329	-0.13119	-0.30591	0.115182
12.3	226.593	222.235	220.693		12.3	0.09609	0.09901	0.75526		162.3	12.3	-0.28962	-0.57843	-0.12243	-0.33016	0.133187
12.4	226.639	222.208	220.836		12.4	0.11576	0.04931	0.88936		162.4	12.4	-0.31314	-0.62574	-0.11742	-0.3521	0.148027
12.5	226.688	222.169	220.886		12.5	0.13805	-0.01243	0.93038		162.5	12.5	-0.33039	-0.66201	-0.11274	-0.36838	0.159694
12.6	226.732	222.18	220.863		12.6	0.15584	-0.02423	0.89791		162.6	12.6	-0.34323	-0.68733	-0.09864	-0.3764	0.170748
12.7	226.77	222.239	220.79		12.7	0.16734	0.01182	0.81633		162.7	12.7	-0.34131	-0.70194	-0.08859	-0.37728	0.17797
12.8	226.801	222.304	220.69		12.8	0.17225	0.05383	0.70722		162.8	12.8	-0.33186	-0.71436	-0.08139	-0.37587	0.184043
12.9	226.826	222.366	220.581		12.9	0.17005	0.09292	0.58942		162.9	12.9	-0.31047	-0.72018	-0.07545	-0.3687	0.188381
13	226.845	222.439	220.473		13	0.16292	0.14393	0.47225		163	13	-0.28437	-0.72099	-0.06825	-0.35787	0.19198
13.1	226.864	222.507	220.37		13.1	0.15526	0.18898	0.36021		163.1	13.1	-0.27144	-0.71709	-0.06105	-0.34986	0.193399
13.2	226.887	222.544	220.28		13.2	0.1517	0.20325	0.26136		163.2	13.2	-0.26733	-0.70437	-0.05196	-0.34122	0.191924
13.3	226.913	222.555	220.205		13.3	0.15169	0.19103	0.17695		163.3	13.3	-0.27138	-0.69387	-0.03849	-0.33458	0.191813
13.4	226.943	222.554	220.141		13.4	0.15523	0.16772	0.10354		163.4	13.4	-0.28014	-0.69372	-0.03252	-0.33546	0.192866
13.5	226.972	222.555	220.09		13.5	0.15763	0.14514	0.04406		163.5	13.5	-0.29298	-0.69579	-0.03129	-0.34002	0.193261
13.6	226.998	222.544	220.053		13.6	0.15731	0.11219	-0.00255		163.6	13.6	-0.30927	-0.6969	-0.0222	-0.34279	0.195489
13.7	227.026	222.522	220.023		13.7	0.15897	0.06657	-0.0411		163.7	13.7	-0.30831	-0.70869	-0.01563	-0.34421	0.200873
13.8	227.054	222.513	220.003		13.8	0.16022	0.03551	-0.07053		163.8	13.8	-0.26619	-0.72333	-0.02037	-0.33663	0.205961
13.9	227.075	222.532	219.99		13.9	0.15487	0.03104	-0.09181		163.9	13.9	-0.23946	-0.71532	-0.02292	-0.3259	0.204498
14	227.091	222.549	219.981		14	0.14439	0.02594	-0.10983		164	14	-0.21837	-0.66933	-0.02325	-0.30365	0.191319
14.1	227.104	222.551	219.975		14.1	0.13056	0.00461	-0.12545		164.1	14.1	-0.20202	-0.61422	-0.02514	-0.28046	0.174517
14.2	227.116	222.541	219.975		14.2	0.11558	-0.02834	-0.13416		164.2	14.2	-0.18252	-0.57765	-0.02988	-0.26335	0.163211
14.3	227.131	222.524	219.979		14.3	0.10468	-0.06746	-0.1391		164.3	14.3	-0.15075	-0.56808	-0.03525	-0.25136	0.161832
14.4	227.151	222.524	220.034		14.4	0.0985	-0.09057	-0.09295		164.4	14.4	-0.11964	-0.58836	-0.03777	-0.24859	0.171521
14.5	227.17	222.549	220.213		14.5	0.09074	-0.08865	0.07716		164.5	14.5	-0.08757	-0.62181	-0.04095	-0.25011	0.186337
14.6	227.185	222.577	220.46		14.6	0.07932	-0.08359	0.31438		164.6	14.6	-0.04983	-0.65466	-0.03249	-0.24566	0.204561
14.7	227.205	222.593	220.664		14.7	0.07251	-0.08943	0.50993		164.7	14.7	-0.02184	-0.68499	-0.02685	-0.24456	0.22022
14.8	227.228	222.596	220.808		14.8	0.06915	-0.1095	0.64465		164.8	14.8	-0.00579	-0.70746	-0.02814	-0.24713	0.230255
14.9	227.251	222.591	220.94		14.9	0.06537	-0.13784	0.76807		164.9	14.9	0.00555	-0.71862	-0.02721	-0.24676	0.236119
15	227.276	222.591	221.066		15	0.06379	-0.1599	0.88426		165	15	0.00903	-0.73512	-0.02283	-0.24964	0.242914
15.1	227.301	222.6	221.14		15.1	0.06221	-0.17421	0.94936		165.1	15.1	0.01596	-0.76137	-0.02286	-0.25609	0.252888
15.2	227.321	222.609	221.152		15.2	0.05612	-0.18758	0.9529		165.2	15.2	0.0336	-0.78165	-0.02634	-0.25813	0.262331
15.3	227.339	222.614	221.11		15.3	0.04805	-0.20587	0.90158		165.3	15.3	0.05217	-0.80319	-0.0204	-0.25714	0.273828
15.4	227.361	222.612	221.029		15.4	0.04302	-0.23023	0.81194		165.4	15.4	0.06978	-0.82755	-0.01821	-0.25866	0.285577
15.5	227.385	222.61	220.936		15.5	0.0407	-0.25533	0.70953		165.5	15.5	0.08802	-0.84279	-0.01635	-0.25704	0.294421
15.6	227.411	222.608	220.869		15.6	0.04017	-0.2799	0.63351		165.6	15.6	0.10878	-0.82725	-0.00915	-0.24254	0.29433
15.7	227.441	222.607	220.828		15.7	0.0432	-0.30426	0.58323		165.7	15.7	0.11322	-0.7668	-0.0054	-0.21966	0.275705
15.8	227.471	222.608	220.784		15.8	0.04696	-0.32601	0.53034		165.8	15.8	0.10194	-0.6627	-0.0048	-0.18852	0.239084
15.9	227.499	222.613	220.73		15.9	0.04862	-0.34357	0.4674		165.9	15.9	0.09759	-0.53505	-0.00105488	-0.146172	0.196513
16	227.524	222.619	220.665		16	0.04725	-0.36008	0.39295		166	16	0.09384	-0.42216	0.00489	-0.10781	0.159259
16.1	227.545	222.627	220.594		16.1	0.04138	-0.37512	0.31326		166.1	16.1	0.08319	-0.3504	0.00771	-0.0865	0.133737
16.2	227.56	222.637	220.524		16.2	0.03017	-0.38755	0.2343		166.2	16.2	0.06408	-0.31068	0.00768	-0.07964	0.116662
16.3	227.575	222.65	220.394		16.3	0.01864	-0.39715	0.09493		166.3	16.3	0.03489	-0.29106	0.00891	-0.08242	0.104589
16.4	227.592	222.668	220.34		16.4	0.00889	-0.40193	0.03251		166.4	16.4	-0.000558849	-0.29124	0.01455	-0.0924163	0.0995075
16.5	227.61	222.691	220.309		16.5	0.000300368	-0.40232	-0.00729		166.5	16.5	-0.03603	-0.30774	0.02112	-0.10755	0.101445
16.6	227.631	222.715	220.35		16.6	-0.00494	-0.40072	0.02421		166.6	16.6	-0.07086	-0.33618	0.02958	-0.12582	0.109103
16.7	227.658	222.739	220.46		16.7	-0.00485	-0.39954	0.1249		166.7	16.7	-0.09342	-0.37782	0.04242	-0.14294	0.123814
16.8	227.69	222.766	220.57		16.8	0.000690344	-0.39532	0.22665		166.8	16.8	-0.09309	-0.43326	0.04869	-0.15922	0.143002
16.9	227.722	222.826	220.646		16.9	0.00644	-0.35854	0.29269		166.9	16.9	-0.08175	-0.49248	0.04365	-0.17686	0.161909
17	227.755	223.001	220.678		17	0.01271	-0.20586	0.31602		167	17	-0.07887	-0.53883	0.04266	-0.19168	0.177085
17.1	227.787	223.276	220.675		17.1	0.01877	0.04658	0.30448		167.1	17.1	-0.08388	-0.56256	0.04203	-0.20147	0.184167
17.2	227.82	223.534	220.651		17.2	0.02473	0.28123	0.27096		167.2	17.2	-0.09453	-0.55992	0.03729	-0.20572	0.181142
17.3	227.852	223.721	220.611		17.3	0.031	0.44584	0.22184		167.3	17.3	-0.10329	-0.53967	0.03225	-0.20357	0.172545
17.4	227.885	223.829	220.562		17.4	0.03686	0.53078	0.16434		167.4	17.4	-0.10923	-0.52194	0.0231	-0.20269	0.164132
17.5	227.918	223.869	220.515		17.5	0.04396	0.54746	0.108		167.5	17.5	-0.11169	-0.51144	0.01836	-0.20159	0.159409
17.6	227.951	223.899	220.469		17.6	0.05045	0.55471	0.0527		167.6	17.6	-0.1035	-0.50061	0.02211	-0.194	0.157535
17.7	227.986	223.967	220.428		17.7	0.05902	0.60081	0.00295		167.7	17.7	-0.09279	-0.47817	0.02775	-0.18107	0.152571
17.8	228.023	224.058	220.397		17.8	0.06885	0.669	-0.03685		167.8	17.8	-0.09432	-0.30402	0.03087	-0.12249	0.0976951
17.9	228.057	224.131	220.372		17.9	0.07617	0.71855	-0.07058		167.9	17.9	-0.10497	0.26208	0.03399	0.0637	0.106994
18	228.09	224.159	220.351		18	0.0836	0.7235	-0.10107		168	18	-0.11781	1.06629	0.04653	0.33167	0.370361
18.1	228.125	224.143	220.336		18.1	0.09165	0.68563	-0.12496		168.1	18.1	-0.13788	1.74108	0.06441	0.55587	0.595475
18.2	228.161	224.104	220.328		18.2	0.10075	0.62327	-0.14235		168.2	18.2	-0.15732	2.15769	0.07098	0.69045	0.736574
18.3	228.197	224.051	220.321		18.3	0.11089	0.54718	-0.15818		168.3	18.3	-0.17583	2.30544	0.07944	0.73635	0.787998
18.4	228.235	223.982	220.318		18.4	0.12176	0.45571	-0.17014		168.4	18.4	-0.20124	2.22423	0.0945	0.70583	0.763985
18.5	228.27	223.905	220.321		18.5	0.12952	0.35608	-0.17602		168.5	18.5	-0.21219	1.99698	0.09543	0.62674	0.690851
18.6	228.301	223.829	220.325		18.6	0.13372	0.25759	-0.18106		168.6	18.6	-0.19989	1.69497	0.09792	0.531	0.5883
18.7	228.331	223.759	220.331		18.7	0.13614	0.16392	-0.18454		168.7	18.7	-0.18699	1.34868	0.1092	0.42363	0.470362
18.8	228.358	223.713	220.339		18.8	0.13573	0.09559	-0.18529		168.8	18.8	-0.17001	0.98793	0.11358	0.3105	0.348468
18.9	228.382	223.735	220.349		18.9	0.1325	0.09509	-0.18468		168.9	18.9	-0.14517	0.63756	0.11448	0.20229	0.230181
19	228.405	223.807	220.357		19	0.12906	0.14391	-0.18501		169	19	-0.11622	0.31326	0.12138	0.10614	0.124214
19.1	228.429	223.872	220.366		19.1	0.1254	0.18634	-0.18503		169.1	19.1	-0.0939	0.02634	0.12513	0.01919	0.0633295
19.2	228.451	223.917	220.377		19.2	0.12018	0.20888	-0.18337		169.2	19.2	-0.08445	-0.22353	0.12039	-0.06253	0.0998843
19.3	228.476	223.96	220.388		19.3	0.1182	0.22849	-0.18172		169.3	19.3	-0.08439	-0.43698	0.11721	-0.13472	0.161948
19.4	228.504	223.997	220.4		19.4	0.11905	0.24308	-0.17828		169.4	19.4	-0.09096	-0.60447	0.11658	-0.19295	0.214305
19.5	228.53	224.012	220.414		19.5	0.11739	0.23536	-0.17369		169.5	19.5	-0.09723	-0.72105	0.11436	-0.23464	0.250758
19.6	228.554	224.01	220.429		19.6	0.11405	0.21058	-0.16733		169.6	19.6	-0.09123	-0.79866	0.11937	-0.25684	0.277648
19.7	228.58	224.006	220.444		19.7	0.11333	0.18308	-0.16169		169.7	19.7	-0.08112	-0.86244	0.12309	-0.27349	0.300318
19.8	228.611	224.015	220.459		19.8	0.11732	0.1695	-0.15501		169.8	19.8	-0.09021	-0.91272	0.11712	-0.29527	0.314473
19.9	228.646	224.036	220.478		19.9	0.12435	0.16775	-0.14508		169.9	19.9	-0.11499	-0.95391	0.11112	-0.31926	0.323969
20	228.679	224.079	220.496		20	0.13096	0.18851	-0.13694		170	20	-0.13443	-0.99288	0.1086	-0.33957	0.334104
20.1	228.712	224.146	220.512		20.1	0.13662	0.23199	-0.12921		170.1	20.1	-0.13974	-1.01709	0.1026	-0.35141	0.340113
20.2	228.745	224.2	220.53		20.2	0.14229	0.26384	-0.12033		170.2	20.2	-0.14283	-1.0281	0.09534	-0.35853	0.341772
20.3	228.778	224.225	220.547		20.3	0.14753	0.26566	-0.1127		170.3	20.3	-0.15129	-1.03224	0.09345	-0.36336	0.341821
20.4	228.836	224.237	220.564		20.4	0.17843	0.25448	-0.10424		170.4	20.4	-0.16257	-1.03413	0.09438	-0.36744	0.341498
20.5	228.86	224.267	220.582		20.5	0.17509	0.26184	-0.09547		170.5	20.5	-0.16914	-1.0326	0.09246	-0.36976	0.339915
20.6	228.883	224.306	220.61		20.6	0.17123	0.278	-0.07706		170.6	20.6	-0.16878	-1.02762	0.09306	-0.36778	0.338468
20.7	228.907	224.34	220.763		20.7	0.16831	0.29007	0.06698		170.7	20.7	-0.1722	-1.01382	0.09618	-0.36328	0.334369
20.8	228.932	224.386	221.073		20.8	0.16634	0.31292	0.36795		170.8	20.8	-0.17247	-0.99249	0.09303	-0.35731	0.326707
20.9	228.963	224.433	221.388		20.9	0.1698	0.33735	0.67417		170.9	20.9	-0.16995	-0.96582	0.08922	-0.34885	0.317428
21	228.998	224.46	221.61		21	0.17725	0.34146	0.8871		171	21	-0.16614	-0.94167	0.08544	-0.34079	0.309093
21.1	229.029	224.457	221.723		21.1	0.18103	0.31501	0.99135		171.1	21.1	-0.15855	-0.92916	0.07818	-0.33651	0.304103
21.2	229.057	224.429	221.743		21.2	0.18177	0.26457	1.00222		171.2	21.2	-0.15225	-0.91506	0.06843	-0.33296	0.29794
21.3	229.081	224.386	221.694		21.3	0.17865	0.19907	0.94368		171.3	21.3	-0.15756	-0.89907	0.06621	-0.33014	0.291707
21.4	229.097	224.339	221.601		21.4	0.16808	0.12906	0.8419		171.4	21.4	-0.17259	-0.89124	0.07089	-0.33098	0.288813
21.5	229.11	224.297	221.49		21.5	0.15365	0.06418	0.72169		171.5	21.5	-0.19392	-0.88467	0.06963	-0.33632	0.284535
21.6	229.123	224.268	221.373		21.6	0.13869	0.01207	0.59562		171.6	21.6	-0.20928	-0.87528	0.06741	-0.33905	0.27976
21.7	229.133	224.25	221.255		21.7	0.12174	-0.0282	0.46923		171.7	21.7	-0.22023	-0.87219	0.07209	-0.34011	0.279102
21.8	229.145	224.235	221.149		21.8	0.10636	-0.06607	0.35405		171.8	21.8	-0.22773	-0.87567	0.07803	-0.34179	0.281154
21.9	229.16	224.233	221.059		21.9	0.09496	-0.09065	0.25457		171.9	21.9	-0.22803	-0.8691	0.07203	-0.3417	0.277562
22	229.18	224.245	220.981		22	0.08765	-0.1014	0.16755		172	22	-0.24117	-0.85782	0.06573	-0.34442	0.271558
22.1	229.202	224.259	220.916		22.1	0.08253	-0.11089	0.09362		172.1	22.1	-0.25278	-0.84498	0.06321	-0.34485	0.266183
22.2	229.224	224.27	220.866		22.2	0.07741	-0.12217	0.03518		172.2	22.2	-0.25179	-0.8271	0.05439	-0.3415	0.258387
22.3	229.246	224.276	220.828		22.3	0.07187	-0.13952	-0.01226		172.3	22.3	-0.25209	-0.80985	0.04305	-0.33963	0.250071
22.4	229.268	224.274	220.797		22.4	0.06686	-0.1643	-0.05217		172.4	22.4	-0.25173	-0.79512	0.03897	-0.33596	0.244436
22.5	229.292	224.27	220.776		22.5	0.06363	-0.19076	-0.08255		172.5	22.5	-0.25107	-0.78291	0.03453	-0.33315	0.239517
22.6	229.317	224.27	220.762		22.6	0.06144	-0.21386	-0.10539		172.6	22.6	-0.2592	-0.77352	0.03201	-0.33357	0.235491
22.7	229.346	224.268	220.752		22.7	0.06313	-0.23781	-0.12436		172.7	22.7	-0.27645	-0.7701	0.02853	-0.33934	0.232679
22.8	229.376	224.268	220.749		22.8	0.06607	-0.2606	-0.13663		172.8	22.8	-0.29778	-0.76479	0.01845	-0.34804	0.227494
22.9	229.408	224.274	220.748		22.9	0.07017	-0.27826	-0.14639		172.9	22.9	-0.31374	-0.7557	0.01026	-0.35306	0.221986
23	229.441	224.281	220.749		23	0.07604	-0.29414	-0.15468		173	23	-0.31656	-0.75513	0.00837	-0.35444	0.221216
23.1	229.471	224.288	220.753		23.1	0.07919	-0.3095	-0.15899		173.1	23.1	-0.31557	-0.75294	-0.000145814	-0.356219	0.218261
23.2	229.502	224.3	220.759		23.2	0.08256	-0.32067	-0.16225		173.2	23.2	-0.30957	-0.73791	-0.00801	-0.35183	0.211761
23.3	229.535	224.316	220.766		23.3	0.08822	-0.32745	-0.16437		173.3	23.3	-0.30891	-0.64623	-0.01464	-0.32326	0.182465
23.4	229.567	224.33	220.776		23.4	0.09357	-0.33569	-0.16376		173.4	23.4	-0.31452	-0.42513	-0.02754	-0.25573	0.118479
23.5	229.598	224.349	220.787		23.5	0.09746	-0.33942	-0.16158		173.5	23.5	-0.31419	-0.15381	-0.03666	-0.16822	0.0804393
23.6	229.634	224.375	220.797		23.6	0.10606	-0.33688	-0.16055		173.6	23.6	-0.30597	0.12882	-0.04014	-0.07243	0.126547
23.7	229.672	224.399	220.806		23.7	0.11727	-0.33497	-0.16036		173.7	23.7	-0.28647	0.64263	-0.03702	0.10638	0.277626
23.8	229.708	224.426	220.815		23.8	0.12587	-0.33096	-0.16038		173.8	23.8	-0.26949	1.38228	-0.04083	0.35732	0.516714
23.9	229.742	224.457	220.825		23.9	0.13237	-0.32255	-0.15924		173.9	23.9	-0.26223	2.01762	-0.04242	0.57099	0.726093
24	229.774	224.489	220.835		24	0.1372	-0.31351	-0.15801		174	24	-0.26313	2.38005	-0.03396	0.69432	0.845457
24.1	229.804	224.519	220.847		24.1	0.13951	-0.30595	-0.15583		174.1	24.1	-0.27567	2.46639	-0.02676	0.72132	0.875489
24.2	229.831	224.551	220.858		24.2	0.13963	-0.29733	-0.15354		174.2	24.2	-0.29385	2.35014	-0.02112	0.67839	0.839575
24.3	229.862	224.582	220.869		24.3	0.14383	-0.28892	-0.15136		174.3	24.3	-0.30009	2.11017	-0.01485	0.59841	0.760352
24.4	229.891	224.609	220.882		24.4	0.14583	-0.28502	-0.14709		174.4	24.4	-0.28938	1.797	-0.00798	0.49988	0.653627
24.5	229.915	224.632	220.896		24.5	0.14187	-0.28478	-0.14219		174.5	24.5	-0.2658	1.44486	-0.00549	0.39119	0.532167
24.6	229.938	224.658	220.912		24.6	0.13748	-0.28182	-0.13509		174.6	24.6	-0.23592	1.09119	0.000773949	0.285348	0.408673
24.7	229.957	224.682	220.927		24.7	0.13016	-0.27969	-0.12935		174.7	24.7	-0.20418	0.75225	0.01269	0.18692	0.289515
24.8	229.977	224.705	220.943		24.8	0.12285	-0.28018	-0.12288		174.8	24.8	-0.17871	0.4416	0.0249	0.09593	0.182556
24.9	229.999	224.728	220.977		24.9	0.11731	-0.27973	-0.09756		174.9	24.9	-0.14913	0.17019	0.03621	0.01909	0.0925763
25	230.02	224.751	221.15		25	0.11062	-0.27939	0.06606		175	25	-0.11049	-0.06258	0.04749	-0.04186	0.0467668
25.1	230.042	224.773	221.482		25.1	0.10582	-0.28019	0.38923		175.1	25.1	-0.07149	-0.26769	0.05721	-0.09399	0.0944628
25.2	230.067	224.795	221.811		25.2	0.10321	-0.28152	0.70905		175.2	25.2	-0.03441	-0.44016	0.06315	-0.13714	0.154105
25.3	230.092	224.815	222.04		25.3	0.10124	-0.28348	0.92941		175.3	25.3	-0.00957	-0.57021	0.07317	-0.16887	0.202086
25.4	230.117	224.835	222.155		25.4	0.09947	-0.2867	1.03482		175.4	25.4	0.00303	-0.66825	0.08163	-0.19453	0.237944
25.5	230.143	224.857	222.172		25.5	0.09801	-0.2875	1.04307		175.5	25.5	0.00747	-0.74901	0.08223	-0.21977	0.265499
25.6	230.173	224.881	222.119		25.6	0.10075	-0.28611	0.98139		175.6	25.6	0.00657	-0.80934	0.08442	-0.23945	0.28583
25.7	230.204	224.905	222.023		25.7	0.10432	-0.28493	0.87636		175.7	25.7	0.00627	-0.84675	0.09129	-0.24973	0.299517
25.8	230.234	224.929	221.906		25.8	0.10716	-0.28354	0.7505		175.8	25.8	0.00411	-0.87441	0.096	-0.2581	0.309295
25.9	230.267	224.954	221.781		25.9	0.11335	-0.28141	0.61626		175.9	25.9	-0.000251455	-0.89046	0.09597	-0.264914	0.314004
26	230.298	224.978	221.656		26	0.11692	-0.28002	0.48213		176	26	-0.00336	-0.89898	0.09375	-0.26953	0.315971
26.1	230.325	225.003	221.545		26.1	0.11693	-0.27863	0.36213		176.1	26.1	-0.00771	-0.91314	0.09246	-0.27613	0.319815
26.2	230.353	225.029	221.451		26.2	0.11789	-0.27493	0.25888		176.2	26.2	-0.00203865	-0.93516	0.08364	-0.28452	0.326259
26.3	230.378	225.057	221.369		26.3	0.1158	-0.26998	0.16778		176.3	26.3	0.0159	-0.95655	0.07452	-0.28871	0.334349
26.4	230.398	225.083	221.299		26.4	0.10828	-0.26691	0.08861		176.4	26.4	0.0285	-0.97698	0.07104	-0.29248	0.34247
26.5	230.416	225.108	221.246		26.5	0.09855	-0.26447	0.02662		176.5	26.5	0.03669	-0.99147	0.06222	-0.29752	0.347053
26.6	230.434	225.138	221.206		26.6	0.08967	-0.25764	-0.02219		176.6	26.6	0.03642	-0.9981	0.05373	-0.30265	0.347761
26.7	230.452	225.166	221.173		26.7	0.08088	-0.25206	-0.0643		176.7	26.7	0.0264	-1.00785	0.04647	-0.31166	0.348143
26.8	230.469	225.191	221.15		26.8	0.07011	-0.24993	-0.09635		176.8	26.8	0.01293	-1.01574	0.04017	-0.32088	0.347519
26.9	230.487	225.219	221.134		26.9	0.06102	-0.24477	-0.12066		176.9	26.9	-0.00495	-1.0161	0.03261	-0.32948	0.343481
27	230.508	225.247	221.124		27	0.05527	-0.23909	-0.14026		177	27	-0.02973	-1.01832	0.02724	-0.34027	0.339424
27.1	230.529	225.274	221.119		27.1	0.04921	-0.23466	-0.15378		177.1	27.1	-0.05766	-1.02087	0.0285	-0.35001	0.336351
27.2	230.552	225.303	221.119		27.2	0.0442	-0.22887	-0.1628		177.2	27.2	-0.0705	-1.02123	0.02376	-0.35599	0.333731
27.3	230.579	225.332	221.121		27.3	0.04452	-0.22266	-0.17036		177.3	27.3	-0.08052	-1.01904	0.01368	-0.36196	0.329663
27.4	230.61	225.37	221.125		27.4	0.04799	-0.20745	-0.17509		177.4	27.4	-0.08613	-1.0128	0.01239	-0.36218	0.326551
27.5	230.642	225.53	221.133		27.5	0.05303	-0.07006	-0.17637		177.5	27.5	-0.08202	-1.00185	0.0174	-0.35549	0.324452
27.6	230.677	225.855	221.143		27.6	0.06068	0.2317	-0.17544		177.6	27.6	-0.0732	-0.99432	0.01488	-0.35088	0.322723
27.7	230.713	226.198	221.154		27.7	0.06917	0.5522	-0.17368		177.7	27.7	-0.06876	-0.99312	0.01548	-0.3488	0.323077
27.8	230.747	226.451	221.166		27.8	0.07631	0.78245	-0.16983		177.8	27.8	-0.0681	-0.98685	0.01419	-0.34692	0.320846
27.9	230.782	226.593	221.179		27.9	0.08375	0.90162	-0.16671		177.9	27.9	-0.06399	-0.97338	0.01041	-0.34232	0.31626
28	230.817	226.637	221.189		28	0.09203	0.92301	-0.16495		178	28	-0.06582	-0.96243	0.01227	-0.33866	0.312699
28.1	230.85	226.61	221.202		28.1	0.09781	0.87342	-0.16151		178.1	28.1	-0.0636	-0.95304	0.00849	-0.33605	0.309196
28.2	230.883	226.54	221.213		28.2	0.10305	0.78059	-0.15954		178.2	28.2	-0.05289	-0.9408	0.00468	-0.32967	0.306017
28.3	230.916	226.444	221.222		28.3	0.10903	0.66179	-0.15935		178.3	28.3	-0.04845	-0.93141	0.0021479	-0.325904	0.303105
28.4	230.948	226.337	221.232		28.4	0.11386	0.53137	-0.15864		178.4	28.4	-0.04875	-0.92643	0.00369	-0.32383	0.30168
28.5	230.98	226.232	221.244		28.5	0.11837	0.40347	-0.15593		178.5	28.5	-0.05184	-0.92331	0.000218735	-0.324977	0.299544
28.6	231.008	226.135	221.257		28.6	0.11964	0.28425	-0.15166		178.6	28.6	-0.05559	-0.91362	-0.00735	-0.32552	0.29438
28.7	231.031	226.052	221.27		28.7	0.11505	0.17812	-0.1477		178.7	28.7	-0.06057	-0.90705	-0.00924	-0.32562	0.291092
28.8	231.053	225.98	221.284		28.8	0.11024	0.08341	-0.14238		178.8	28.8	-0.07215	-0.90489	-0.01398	-0.33034	0.287765
28.9	231.079	225.921	221.298		28.9	0.109	0.00136	-0.13716		178.9	28.9	-0.07275	-0.88953	-0.02406	-0.32878	0.280727
29	231.106	225.876	221.311		29	0.10838	-0.06572	-0.1331		179	29	-0.06708	-0.87354	-0.02376	-0.32146	0.276323
29.1	231.131	225.843	221.326		29.1	0.10672	-0.12202	-0.12767		179.1	29.1	-0.06891	-0.86541	-0.02097	-0.31843	0.27384
29.2	231.158	225.822	221.34		29.2	0.106	-0.16585	-0.12225		179.2	29.2	-0.07455	-0.85758	-0.02412	-0.31875	0.269808
29.3	231.184	225.811	221.353		29.3	0.10528	-0.19932	-0.11818		179.3	29.3	-0.09117	-0.84726	-0.02727	-0.3219	0.263327
29.4	231.209	225.808	221.367		29.4	0.10246	-0.22557	-0.11402		179.4	29.4	-0.11469	-0.83787	-0.02889	-0.32715	0.256558
29.5	231.231	225.813	221.381		29.5	0.09735	-0.24281	-0.10849		179.5	29.5	-0.12942	-0.82188	-0.02922	-0.32684	0.249204
29.6	231.254	225.825	221.393		29.6	0.09307	-0.25378	-0.10547		179.6	29.6	-0.12999	-0.79773	-0.03708	-0.3216	0.239571
29.7	231.278	225.839	221.404		29.7	0.09036	-0.26243	-0.10371		179.7	29.7	-0.11301	-0.7836	-0.04056	-0.31239	0.236531
29.8	231.299	225.858	221.418		29.8	0.0845	-0.26701	-0.09912		179.8	29.8	-0.08535	-0.7488	-0.03996	-0.29137	0.22909
29.9	231.321	225.881	221.432		29.9	0.07897	-0.26666	-0.09359		179.9	29.9	-0.05577	-0.74127	-0.04029	-0.27911	0.231123
30	231.346	225.904	221.445		30	0.07636	-0.2658	-0.09015		180	30	-0.02874	-0.74256	-0.03591	-0.26907	0.236754
30.1	231.374	225.926	221.459		30.1	0.07711	-0.2666	-0.08483		180.1	30.1	-0.0108	-0.73599	-0.03405	-0.26028	0.23795
30.2	231.405	225.95	221.473		30.2	0.08078	-0.26552	-0.07983		180.2	30.2	-0.00197396	-0.72882	-0.03753	-0.256108	0.236579
30.3	231.436	225.976	221.484		30.3	0.08509	-0.26256	-0.07754		180.3	30.3	0.00182731	-0.7389	-0.0366	-0.257891	0.24076
30.4	231.468	226.001	221.495		30.4	0.08981	-0.26044	-0.0761		180.4	30.4	-0.00128043	-0.74019	-0.03318	-0.258217	0.241162
30.5	231.494	226.024	221.505		30.5	0.08878	-0.2603	-0.07497		180.5	30.5	-0.01506	-0.73173	-0.02976	-0.25885	0.236478
30.6	231.518	226.048	221.515		30.6	0.08512	-0.25891	-0.07352		180.6	30.6	-0.03261	-0.72894	-0.02286	-0.26147	0.233752
30.7	231.539	226.075	221.526		30.7	0.07927	-0.25417	-0.07239		180.7	30.7	-0.05427	-0.72048	-0.0144	-0.26305	0.229004
30.8	231.554	226.103	221.536		30.8	0.06725	-0.24942	-0.07083		180.8	30.8	-0.08343	-0.70734	-0.00375	-0.26484	0.222442
30.9	231.572	226.128	221.546		30.9	0.05773	-0.24545	-0.07002		180.9	30.9	-0.10728	-0.69732	0.00282676	-0.267258	0.217368
31	231.593	226.153	221.554		31	0.05115	-0.24025	-0.07087		181	31	-0.12765	-0.66813	0.01161	-0.26139	0.207305
31.1	231.613	226.176	221.564		31.1	0.04404	-0.23746	-0.06963		181.1	31.1	-0.15024	-0.61413	0.02319	-0.24706	0.190241
31.2	231.636	226.199	221.574		31.2	0.04018	-0.23394	-0.06861		181.2	31.2	-0.1656	-0.55827	0.03102	-0.23095	0.173223
31.3	231.662	226.224	221.584		31.3	0.03872	-0.22926	-0.06831		181.3	31.3	-0.17688	-0.51528	0.03885	-0.21777	0.161265
31.4	231.686	226.254	221.597		31.4	0.03591	-0.21904	-0.06446		181.4	31.4	-0.19695	-0.48357	0.05046	-0.21002	0.1543
31.5	231.71	226.405	221.61		31.5	0.03257	-0.08779	-0.05987		181.5	31.5	-0.21951	-0.46194	0.05733	-0.20804	0.15001
31.6	231.735	226.715	221.624		31.6	0.0308	0.20218	-0.05528		181.6	31.6	-0.24399	-0.44751	0.06108	-0.21014	0.14779
31.7	231.76	227.04	221.636		31.7	0.02799	0.50775	-0.05247		181.7	31.7	-0.27756	-0.43215	0.07176	-0.21265	0.149043
31.8	231.78	227.283	221.647		31.8	0.02099	0.72998	-0.04977		181.8	31.8	-0.31176	-0.4212	0.07833	-0.21821	0.151598
31.9	231.799	227.419	221.66		31.9	0.01315	0.84688	-0.04665		181.9	31.9	-0.3381	-0.41967	0.07578	-0.22733	0.153373
32	231.818	227.463	221.67		32	0.00478	0.87082	-0.04552		182	32	-0.34971	-0.42189	0.07827	-0.23111	0.156087
32.1	231.835	227.437	221.679		32.1	-0.00567	0.82483	-0.04512		182.1	32.1	-0.35154	-0.4128	0.08358	-0.22692	0.156254
32.2	231.857	227.365	221.688		32.2	-0.01111	0.73266	-0.04535		182.2	32.2	-0.34461	-0.39807	0.08892	-0.21792	0.154194
32.3	231.887	227.269	221.697		32.3	-0.00676	0.61662	-0.04547		182.3	32.3	-0.33954	-0.3909	0.09108	-0.21312	0.152821
32.4	231.918	227.164	221.706		32.4	0.00543	0.49137	-0.04538		182.4	32.4	-0.35115	-0.3906	0.09954	-0.21407	0.157218
32.5	231.953	227.06	221.715		32.5	0.02077	0.36822	-0.04519		182.5	32.5	-0.36774	-0.39723	0.10518	-0.21993	0.162778
32.6	231.989	226.969	221.726		32.6	0.03788	0.2571	-0.04312		182.6	32.6	-0.38907	-0.39948	0.10233	-0.22874	0.165562
32.7	232.02	226.889	221.737		32.7	0.04933	0.15708	-0.04178		182.7	32.7	-0.42075	-0.39729	0.10608	-0.23732	0.171834
32.8	232.044	226.822	221.747		32.8	0.05462	0.06963	-0.04085		182.8	32.8	-0.45558	-0.39891	0.11076	-0.24791	0.18008
32.9	232.062	226.771	221.757		32.9	0.05299	-0.00118	-0.04004		182.9	32.9	-0.4851	-0.41745	0.10728	-0.26509	0.187206
33	232.076	226.731	221.764		33	0.0479	-0.06047	-0.04257		183	33	-0.51582	-0.44043	0.09345	-0.2876	0.191764
33.1	232.09	226.702	221.773		33.1	0.04282	-0.10961	-0.0431		183.1	33.1	-0.55254	-0.45522	0.08526	-0.3075	0.198379
33.2	232.105	226.683	221.784		33.2	0.03836	-0.14828	-0.04154		183.2	33.2	-0.58488	-0.48948	0.07362	-0.33358	0.205454
33.3	232.121	226.674	221.791		33.3	0.03537	-0.17732	-0.04375		183.3	33.3	-0.61374	-0.54792	0.06039	-0.36709	0.214583
33.4	232.137	226.671	221.795		33.4	0.03228	-0.20038	-0.0492		183.4	33.4	-0.65169	-0.60639	0.04812	-0.40332	0.226098
33.5	232.157	226.672	221.801		33.5	0.03316	-0.21947	-0.05277		183.5	33.5	-0.69312	-0.67017	0.02988	-0.44447	0.237268
33.6	232.183	226.681	221.809		33.6	0.0398	-0.2305	-0.05382		183.6	33.6	-0.72858	-0.74841	0.01008	-0.48897	0.249591
33.7	232.213	226.694	221.817		33.7	0.05032	-0.23703	-0.0553		183.7	33.7	-0.7587	-0.83199	-0.00187955	-0.530857	0.265333
33.8	232.243	226.71	221.827		33.8	0.06178	-0.24167	-0.05457		183.8	33.8	-0.77721	-0.90771	-0.01164	-0.56552	0.279491
33.9	232.275	226.729	221.84		33.9	0.07407	-0.24181	-0.05144		183.9	33.9	-0.78375	-0.97809	-0.03114	-0.59766	0.288762
34	232.306	226.748	221.851		34	0.08542	-0.24269	-0.04999		184	34	-0.7944	-1.05321	-0.05001	-0.63254	0.300695
34.1	232.33	226.766	221.861		34.1	0.09039	-0.24534	-0.04905		184.1	34.1	-0.81228	-1.11666	-0.07014	-0.66636	0.31079
34.2	232.355	226.786	221.87		34.2	0.09672	-0.24464	-0.04917		184.2	34.2	-0.82323	-1.17072	-0.11004	-0.70133	0.312199
34.3	232.383	226.808	221.877		34.3	0.10566	-0.24279	-0.05148		184.3	34.3	-0.83043	-1.22163	-0.13989	-0.73065	0.316232
34.4	232.409	226.83	221.885		34.4	0.11157	-0.24074	-0.05369		184.4	34.4	-0.8508	-1.27788	-0.18138	-0.77002	0.319099
34.5	232.431	226.855	221.892		34.5	0.11486	-0.23554	-0.05579		184.5	34.5	-0.88218	-1.34388	-0.22224	-0.8161	0.325471
34.6	232.454	226.974	221.898		34.6	0.1191	-0.13695	-0.05936		184.6	34.6	-0.93051	-1.42056	-0.25587	-0.86898	0.337622
34.7	232.476	227.244	221.904		34.7	0.12113	0.11365	-0.0624		184.7	34.7	-0.99801	-1.50288	-0.29232	-0.93107	0.351058
34.8	232.497	227.558	221.911		34.8	0.12317	0.40707	-0.06461		184.8	34.8	-1.0806	-1.5918	-0.33222	-1.00154	0.365752
34.9	232.521	227.805	221.918		34.9	0.12813	0.63475	-0.06724		184.9	34.9	-1.16787	-1.69359	-0.37338	-1.07828	0.383735
35	232.543	227.955	221.924		35	0.13101	0.76453	-0.07112		185	35	-1.25106	-1.79505	-0.41676	-1.15429	0.400809
35.1	232.566	228.014	221.931		35.1	0.1344	0.80386	-0.07343		185.1	35.1	-1.32453	-1.89717	-0.46641	-1.22937	0.415756
35.2	232.591	228.005	221.94		35.2	0.14052	0.77483	-0.07418		185.2	35.2	-1.38669	-2.00589	-0.51858	-1.30372	0.431349
35.3	232.616	227.95	221.946		35.3	0.14612	0.70014	-0.07764		185.3	35.3	-1.44351	-2.12274	-0.57135	-1.3792	0.449001
35.4	232.639	227.868	221.951		35.4	0.15035	0.59751	-0.08194		185.4	35.4	-1.49937	-2.23929	-0.62727	-1.45531	0.465871
35.5	232.66	227.772	221.956		35.5	0.15207	0.48168	-0.08572		185.5	35.5	-1.55838	-2.34549	-0.68385	-1.52924	0.479895
35.6	232.679	227.676	221.963		35.6	0.15149	0.36627	-0.08845		185.6	35.6	-1.62432	-2.45388	-0.74103	-1.60641	0.494538
35.7	232.697	227.585	221.97		35.7	0.14996	0.25494	-0.09087		185.7	35.7	-1.70091	-2.56197	-0.79068	-1.68452	0.511393
35.8	232.716	227.505	221.978		35.8	0.1498	0.15566	-0.09234		185.8	35.8	-1.78254	-2.65968	-0.83688	-1.7597	0.526321
35.9	232.736	227.44	221.986		35.9	0.15068	0.07051	-0.09403		185.9	35.9	-1.85505	-2.7486	-0.88527	-1.82964	0.538047
36	232.753	227.387	221.991		36	0.14811	-0.00282	-0.09791		186	36	-1.91472	-2.83749	-0.93114	-1.89445	0.550409
36.1	232.766	227.348	222		36.1	0.14251	-0.06127	-0.09897		186.1	36.1	-1.96431	-2.9283	-0.98613	-1.95958	0.560661
36.2	232.782	227.322	222.117		36.2	0.13889	-0.10695	0.00896		186.2	36.2	-2.001	-3.01941	-1.04142	-2.02061	0.571081
36.3	232.801	227.309	222.436		36.3	0.13904	-0.1408	0.31812		186.3	36.3	-2.04528	-3.1275	-1.08981	-2.08753	0.58861
36.4	232.82	227.302	222.845		36.4	0.13898	-0.16722	0.71793		186.4	36.4	-2.10396	-3.25065	-1.14039	-2.165	0.609944
36.5	232.84	227.308	223.201		36.5	0.13944	-0.18118	1.06467		186.5	36.5	-2.17461	-3.38292	-1.19697	-2.2515	0.632199
36.6	232.864	227.316	223.454		36.6	0.14431	-0.19274	1.30776		186.6	36.6	-2.25873	-3.52836	-1.25823	-2.34844	0.656863
36.7	232.889	227.327	223.604		36.7	0.1499	-0.20188	1.44909		186.7	36.7	-2.34696	-3.66408	-1.3173	-2.44278	0.679149
36.8	232.912	227.342	223.666		36.8	0.15413	-0.20705	1.50122		186.8	36.8	-2.43456	-3.78816	-1.38171	-2.53481	0.696488
36.9	232.936	227.357	223.654		36.9	0.15816	-0.21169	1.47964		186.9	36.9	-2.50647	-3.91416	-1.4502	-2.62361	0.713691
37	232.958	227.374	223.595		37	0.16124	-0.21497	1.4119		187	37	-2.56797	-4.04388	-1.50957	-2.70714	0.734894
37.1	232.981	227.393	223.52		37.1	0.16474	-0.21574	1.3275		187.1	37.1	-2.62701	-4.17678	-1.57275	-2.79218	0.756242
37.2	233.008	227.415	223.44		37.2	0.17316	-0.21347	1.23767		187.2	37.2	-2.68035	-4.32381	-1.63557	-2.87991	0.782416
37.3	233.037	227.439	223.35		37.3	0.18305	-0.21005	1.13788		187.3	37.3	-2.74377	-4.48872	-1.69401	-2.9755	0.815041
37.4	233.066	227.461	223.257		37.4	0.19221	-0.20778	1.03601		187.4	37.4	-2.81976	-4.64706	-1.7556	-3.07414	0.844328
37.5	233.096	227.485	223.162		37.5	0.20314	-0.20374	0.93183		187.5	37.5	-2.9664	-4.79721	-1.81719	-3.1936	0.867726
37.6	233.127	227.51	223.059		37.6	0.2147	-0.19812	0.81896		187.6	37.6	-3.05304	-4.94676	-1.88409	-3.29463	0.892331
37.7	233.156	227.533	222.957		37.7	0.2249	-0.19533	0.70714		187.7	37.7	-3.14472	-5.10006	-1.95258	-3.39912	0.91746
37.8	233.179	227.556	222.875		37.8	0.2284	-0.19233	0.61594		187.8	37.8	-3.2232	-5.25369	-2.02077	-3.49922	0.943413
37.9	233.198	227.581	222.814		37.9	0.22835	-0.18702	0.54568		187.9	37.9	-3.29574	-5.40291	-2.09145	-3.5967	0.967708
38	233.217	227.605	222.751		38	0.22776	-0.18319	0.47333		188	38	-3.37077	-5.54616	-2.15808	-3.69167	0.991128
38.1	233.232	227.629	222.678		38.1	0.22394	-0.17872	0.39082		188.1	38.1	-3.44643	-5.68689	-2.22531	-3.78621	1.01361
38.2	233.248	227.675	222.597		38.2	0.22105	-0.1529	0.30035		188.2	38.2	-3.5133	-5.8383	-2.29788	-3.88316	1.03863
38.3	233.267	227.857	222.508		38.3	0.22047	0.00924	0.20204		188.3	38.3	-3.58047	-5.99697	-2.36952	-3.98232	1.06626
38.4	233.286	228.188	222.419		38.4	0.22031	0.32036	0.10299		188.4	38.4	-3.64263	-6.14241	-2.44053	-4.07519	1.09031
38.5	233.305	228.513	222.334		38.5	0.22025	0.62477	0.00907		188.5	38.5	-3.69411	-6.27057	-2.51091	-4.15853	1.10988
38.6	233.327	228.744	222.257		38.6	0.22312	0.83601	-0.077		188.6	38.6	-3.75438	-6.41352	-2.57814	-4.24868	1.13443
38.7	233.349	228.87	222.19		38.7	0.2261	0.94234	-0.15365		188.7	38.7	-3.825	-6.5706	-2.64444	-4.34668	1.16301
38.8	233.372	228.903	222.134		38.8	0.22991	0.95497	-0.21878		188.8	38.8	-3.89847	-6.72546	-2.71827	-4.4474	1.18889
38.9	233.403	228.865	222.1		38.9	0.24126	0.89788	-0.26265		188.9	38.9	-3.98166	-6.89133	-2.79711	-4.5567	1.21637
39	233.437	228.786	222.136		39	0.25607	0.79817	-0.23576		189	39	-4.07775	-7.06224	-2.87376	-4.67125	1.24499
39.1	233.468	228.684	222.257		39.1	0.26774	0.6768	-0.12458		189.1	39.1	-4.17948	-7.22841	-2.952	-4.78663	1.27127
39.2	233.496	228.577	222.419		39.2	0.27668	0.54966	0.02837		189.2	39.2	-4.29156	-7.40088	-3.03306	-4.9085	1.29807
39.3	233.52	228.47	222.576		39.3	0.28155	0.42326	0.17556		189.3	39.3	-4.41213	-7.58277	-3.11004	-5.03498	1.32819
39.4	233.538	228.373	222.702		39.4	0.27992	0.30576	0.29229		189.4	39.4	-4.52454	-7.75899	-3.18417	-5.1559	1.35784
39.5	233.553	228.29	222.799		39.5	0.2764	0.2027	0.37928		189.5	39.5	-4.63098	-7.92675	-3.25989	-5.27254	1.38487
39.6	233.57	228.219	222.85		39.6	0.27404	0.11242	0.42104		189.6	39.6	-4.74216	-8.09733	-3.33246	-5.39065	1.4132
39.7	233.59	228.162	222.873		39.7	0.27419	0.03502	0.43496		189.7	39.7	-4.85802	-8.26947	-3.40191	-5.5098	1.44244
39.8	233.613	228.118	222.888		39.8	0.27874	-0.02867	0.4405		189.8	39.8	-4.97199	-8.43849	-3.47166	-5.62738	1.47077
39.9	233.641	228.088	222.877		39.9	0.28706	-0.07907	0.42018		189.9	39.9	-5.08596	-8.61219	-3.54141	-5.74652	1.50061
40	233.667	228.069	222.834		40	0.29433	-0.11784	0.3674		190	40	-5.21001	-8.78592	-3.61302	-5.86965	1.52928
40.1	233.688	228.059	222.765		40.1	0.29584	-0.14719	0.2896		190.1	40.1	-5.32491	-8.95179	-3.68907	-5.98859	1.55504
40.2	233.704	228.056	222.682		40.2	0.29212	-0.17047	0.19704		190.2	40.2	-5.4279	-9.11607	-3.76635	-6.10344	1.58084
40.3	233.714	228.064	222.592		40.3	0.28347	-0.18202	0.09768		190.3	40.3	-5.52681	-9.27849	-3.83988	-6.21506	1.60726
40.4	233.719	228.173	222.426		40.4	0.26917	-0.09359	-0.07821		190.4	40.4	-5.63262	-9.42897	-3.91497	-6.32552	1.62902
40.5	233.725	228.414	222.355		40.5	0.25572	0.12728	-0.15863		190.5	40.5	-5.75319	-9.57348	-3.99129	-6.43932	1.64755
40.6	233.737	228.674	222.293		40.6	0.24812	0.36741	-0.22972		190.6	40.6	-5.87721	-9.72333	-4.05885	-6.55313	1.66975
40.7	233.752	228.869	222.241		40.7	0.24429	0.54253	-0.29182		190.7	40.7	-6.00345	-9.87882	-4.12827	-6.67018	1.69318
40.8	233.769	228.981	222.199		40.8	0.24161	0.63442	-0.34334		190.8	40.8	-6.1281	-10.0343	-4.20399	-6.78881	1.71519
40.9	233.789	229.019	222.168		40.9	0.24239	0.65249	-0.38376		190.9	40.9	-6.24744	-10.1933	-4.27845	-6.90639	1.73896
41	233.813	229	222.145		41	0.24746	0.61403	-0.41549		191	41	-6.357	-10.356	-4.34757	-7.02019	1.7659
41.1	233.837	228.946	222.133		41.1	0.25254	0.53998	-0.43727		191.1	41.1	-6.44493	-10.5188	-4.4145	-7.12606	1.79475
41.2	233.86	228.873	222.126		41.2	0.25635	0.44687	-0.4532		191.2	41.2	-6.52185	-10.6887	-4.48488	-7.23181	1.82573
41.3	233.882	228.794	222.125		41.3	0.25943	0.348	-0.46378		191.3	41.3	-6.61227	-10.8618	-4.55463	-7.34289	1.857
41.4	233.901	228.717	222.129		41.4	0.25854	0.25123	-0.46923		191.4	41.4	-6.70332	-11.032	-4.62375	-7.45304	1.88751
41.5	233.915	228.646	222.136		41.5	0.25345	0.16074	-0.47196		191.5	41.5	-6.80442	-11.1989	-4.69665	-7.56664	1.91532
41.6	233.932	228.586	222.146		41.6	0.25141	0.08009	-0.47156		191.6	41.6	-6.91461	-11.371	-4.76859	-7.68473	1.94446
41.7	233.95	228.535	222.156		41.7	0.24967	0.0098	-0.47083		191.7	41.7	-7.01478	-11.5475	-4.84209	-7.80147	1.97526
41.8	233.966	228.497	222.166		41.8	0.24699	-0.04792	-0.4699		191.8	41.8	-7.10268	-11.7222	-4.91844	-7.91444	2.00558
41.9	233.985	228.469	222.177		41.9	0.24652	-0.0959	-0.46876		191.9	41.9	-7.19751	-11.9016	-4.99635	-8.03181	2.03655
42	234.007	228.449	222.187		42	0.2495	-0.13509	-0.46803		192	42	-7.29831	-12.0759	-5.07207	-8.14877	2.06607
42.1	234.031	228.441	222.198		42.1	0.25415	-0.16234	-0.46679		192.1	42.1	-7.39533	-12.2456	-5.14935	-8.26341	2.09397
42.2	234.055	228.439	222.209		42.2	0.25953	-0.18279	-0.46543		192.2	42.2	-7.50459	-12.419	-5.23983	-8.3878	2.11897
42.3	234.081	228.441	222.26		42.3	0.26628	-0.2001	-0.42304		192.3	42.3	-7.62894	-12.5939	-5.32782	-8.5169	2.14402
42.4	234.104	228.447	222.442		42.4	0.26978	-0.21384	-0.25104		192.4	42.4	-7.75737	-12.7711	-5.41044	-8.64631	2.17083
42.5	234.129	228.457	222.712		42.5	0.27496	-0.22257	0.00995		192.5	42.5	-7.88391	-12.942	-5.50029	-8.7754	2.19399
42.6	234.158	228.474	222.946		42.6	0.28495	-0.22438	0.2341		192.6	42.6	-8.01231	-13.1101	-5.58384	-8.90208	2.21772
42.7	234.187	228.495	223.097		42.7	0.29525	-0.22315	0.37616		192.7	42.7	-8.13165	-13.2835	-5.6583	-9.02448	2.24601
42.8	234.213	228.514	223.164		42.8	0.30169	-0.22245	0.43321		192.8	42.8	-8.23872	-13.4553	-5.73747	-9.14384	2.27345
42.9	234.232	228.535	223.161		42.9	0.30131	-0.22123	0.42105		192.9	42.9	-8.33667	-13.6265	-5.81634	-9.25984	2.30137
43	234.246	228.555	223.112		43	0.29602	-0.21958	0.36252		193	43	-8.43621	-13.8034	-5.89017	-9.37659	2.33224
43.1	234.26	228.576	223.036		43.1	0.29073	-0.21846	0.27729		193.1	43.1	-8.52852	-13.9837	-5.96307	-9.49176	2.36491
43.2	234.274	228.596	222.948		43.2	0.28627	-0.21724	0.1797		193.2	43.2	-8.62866	-14.1628	-6.04254	-9.61132	2.39504
43.3	234.286	228.614	222.855		43.3	0.27909	-0.21832	0.07709		193.3	43.3	-8.74863	-14.3475	-6.1239	-9.74	2.42514
43.4	234.293	228.633	222.765		43.4	0.26637	-0.21825	-0.02175		193.4	43.4	-8.8563	-14.5272	-6.20121	-9.86156	2.45549
43.5	234.298	228.653	222.685		43.5	0.25238	-0.21713	-0.112		193.5	43.5	-8.96118	-14.7037	-6.27567	-9.98018	2.48574
43.6	234.309	228.671	222.615		43.6	0.24384	-0.21841	-0.19095		193.6	43.6	-9.07233	-14.8887	-6.35388	-10.105	2.51732
43.7	234.323	228.688	222.559		43.7	0.23855	-0.22012	-0.25639		193.7	43.7	-9.1794	-15.0684	-6.43809	-10.2286	2.54599
43.8	234.336	228.71	222.564		43.8	0.23273	-0.21775	-0.26101		193.8	43.8	-9.28269	-15.2437	-6.52104	-10.3491	2.57385
43.9	234.351	228.73	222.669		43.9	0.22786	-0.21652	-0.16522		193.9	43.9	-9.39228	-15.4212	-6.60303	-10.4722	2.60222
44	234.367	228.751	222.816		44	0.22529	-0.21498	-0.02745		194	44	-9.50154	-15.5974	-6.68094	-10.5933	2.63121
44.1	234.387	228.777	222.932		44.1	0.22596	-0.208	0.07922		194.1	44.1	-9.59136	-15.7724	-6.76293	-10.7089	2.66016
44.2	234.41	228.804	222.996		44.2	0.22957	-0.20028	0.13313		194.2	44.2	-9.67299	-15.9502	-6.85215	-10.8251	2.68881
44.3	234.434	228.828	223.027		44.3	0.23443	-0.1955	0.15469		194.3	44.3	-9.76404	-16.1286	-6.93981	-10.9442	2.71742
44.4	234.474	228.851	223.069		44.4	0.25562	-0.19166	0.18776		194.4	44.4	-9.85758	-16.2998	-7.01991	-11.0591	2.74542
44.5	234.493	228.874	223.12		44.5	0.25462	-0.18719	0.2291		194.5	44.5	-9.95964	-16.4701	-7.10727	-11.179	2.77072
44.6	234.508	228.896	223.141		44.6	0.25059	-0.18397	0.24072		194.6	44.6	-10.0774	-16.6444	-7.19961	-11.3072	2.79496
44.7	234.522	228.918	223.127		44.7	0.2454	-0.18097	0.21757		194.7	44.7	-10.197	-16.8157	-7.28256	-11.4317	2.82037
44.8	234.537	228.94	223.084		44.8	0.24167	-0.17849	0.16521		194.8	44.8	-10.3113	-16.9897	-7.36518	-11.5554	2.84714
44.9	234.553	228.962	223.02		44.9	0.23816	-0.17528	0.09098		194.9	44.9	-10.4105	-17.1662	-7.44843	-11.6751	2.87566
45	234.57	228.984	222.946		45	0.23601	-0.17269	0.00815		195	45	-10.4997	-17.3412	-7.53357	-11.7915	2.90396
45.1	234.587	229.006	222.874		45.1	0.23386	-0.16948	-0.07373		195.1	45.1	-10.5772	-17.5187	-7.61118	-11.9024	2.9358
45.2	234.604	229.051	222.807		45.2	0.23181	-0.14396	-0.15016		195.2	45.2	-10.6538	-17.6965	-7.68471	-12.0117	2.96882
45.3	234.624	229.235	222.8		45.3	0.23196	0.02069	-0.1664		195.3	45.3	-10.7411	-17.8759	-7.76451	-12.1272	3.00004
45.4	234.642	229.58	222.907		45.4	0.23138	0.34699	-0.06915		195.4	45.4	-10.8278	-18.0505	-7.84587	-12.2414	3.02944
45.5	234.658	229.957	223.064		45.5	0.22807	0.70532	0.07909		195.5	45.5	-10.9119	-18.223	-7.92723	-12.3541	3.05835
45.6	234.672	230.277	223.191		45.6	0.22257	1.00597	0.19665		195.6	45.6	-10.9929	-18.3955	-8.00859	-12.4657	3.08753
45.7	234.682	230.488	223.26		45.7	0.21298	1.19732	0.2559		195.7	45.7	-11.078	-18.5629	-8.08935	-12.5767	3.11493
45.8	234.693	230.588	223.27		45.8	0.20486	1.27874	0.25683		195.8	45.8	-11.1697	-18.7162	-8.16633	-12.6841	3.1382
45.9	234.707	230.618	223.252		45.9	0.19978	1.2897	0.2295		195.9	45.9	-11.2808	-18.8111	-8.24265	-12.7782	3.14136
46	234.72	230.609	223.247		46	0.19375	1.26193	0.21515		196	46	-11.4061	-18.8598	-8.31774	-12.8612	3.12899
46.1	234.736	230.577	223.253		46.1	0.19034	1.21028	0.21105		196.1	46.1	-11.522	-18.927	-8.39472	-12.9479	3.12289
46.2	234.759	230.543	223.24		46.2	0.19385	1.15707	0.18843		196.2	46.2	-11.6297	-18.9924	-8.47515	-13.0324	3.11603
46.3	234.787	230.514	223.216		46.3	0.20331	1.1094	0.15502		196.3	46.3	-11.7289	-19.0392	-8.55306	-13.1071	3.10454
46.4	234.817	230.485	223.221		46.4	0.21373	1.061	0.15114		196.4	46.4	-11.8244	-19.1021	-8.62878	-13.1851	3.09899
46.5	234.843	230.452	223.266		46.5	0.22089	1.00935	0.18662		196.5	46.5	-11.9163	-19.2155	-8.70387	-13.2786	3.10995
46.6	234.865	230.425	223.31		46.6	0.22324	0.96336	0.22085		196.6	46.6	-12.0096	-19.3961	-8.77959	-13.3951	3.14205
46.7	234.879	230.408	223.324		46.7	0.21795	0.92721	0.22587		196.7	46.7	-12.1072	-19.627	-8.85687	-13.5304	3.18946
46.8	234.891	230.38	223.303		46.8	0.21066	0.87975	0.19497		196.8	46.8	-12.2099	-19.8884	-8.93574	-13.678	3.24584
46.9	234.904	230.336	223.25		46.9	0.20432	0.8168	0.13246		196.9	46.9	-12.3236	-20.1711	-9.01992	-13.8382	3.30694
47	234.913	230.3	223.179		47	0.19474	0.76159	0.05226		197	47	-12.4448	-20.4575	-9.10068	-14.001	3.36952
47.1	234.924	230.286	223.1		47.1	0.18662	0.729	-0.03612		197.1	47.1	-12.5732	-20.7239	-9.17451	-14.1572	3.4268
47.2	234.94	230.281	223.019		47.2	0.1831	0.70426	-0.12616		197.2	47.2	-12.7126	-20.9385	-9.24927	-14.3001	3.46648
47.3	234.956	230.271	222.94		47.3	0.18043	0.67523	-0.21495		197.3	47.3	-12.8574	-21.1065	-9.32406	-14.4293	3.49094
47.4	234.975	230.259	222.87		47.4	0.17953	0.64442	-0.29432		197.4	47.4	-12.9918	-21.2746	-9.39789	-14.5547	3.51645
47.5	234.999	230.242	222.812		47.5	0.18418	0.60837	-0.36186		197.5	47.5	-13.1136	-21.4574	-9.48144	-14.6842	3.54523
47.6	235.025	230.228	222.762		47.6	0.19135	0.57525	-0.42081		197.6	47.6	-13.2301	-21.6607	-9.57099	-14.8206	3.57944
47.7	235.049	230.228	222.724		47.7	0.19558	0.55596	-0.46887		197.7	47.7	-13.3393	-21.8783	-9.65613	-14.9579	3.61987
47.8	235.069	230.237	222.695		47.8	0.19699	0.54556	-0.50678		197.8	47.8	-13.4348	-22.1067	-9.74724	-15.0963	3.66331
47.9	235.088	230.238	222.675		47.9	0.19693	0.52773	-0.53663		197.9	47.9	-13.523	-22.3411	-9.84054	-15.2349	3.70871
48	235.105	230.232	222.662		48	0.19425	0.5031	-0.55935		198	48	-13.6031	-22.5682	-9.92568	-15.3656	3.75447
48.1	235.122	230.228	222.654		48.1	0.19221	0.47961	-0.57632		198.1	48.1	-13.6772	-22.7771	-10.0052	-15.4865	3.7963
48.2	235.139	230.223	222.651		48.2	0.19047	0.45592	-0.58879		198.2	48.2	-13.7597	-22.9809	-10.0875	-15.6094	3.8352
48.3	235.154	230.218	222.653		48.3	0.18581	0.43108	-0.59623		198.3	48.3	-13.8496	-23.1917	-10.1666	-15.736	3.87651
48.4	235.167	230.223	222.66		48.4	0.17999	0.41722	-0.59907		198.4	48.4	-13.9437	-23.33	-10.2408	-15.8381	3.89544
48.5	235.184	230.241	222.67		48.5	0.1769	0.41677	-0.59856		198.5	48.5	-14.0439	-23.2863	-10.3244	-15.8849	3.85336
48.6	235.201	230.268	222.681		48.6	0.17516	0.42407	-0.59668		198.6	48.6	-14.1475	-23.1302	-10.4173	-15.8984	3.77286
48.7	235.22	230.293	222.696		48.7	0.17531	0.43011	-0.59093		198.7	48.7	-14.2517	-23.015	-10.5103	-15.9257	3.70555
48.8	235.242	230.307	222.786		48.8	0.17724	0.42505	-0.51075		198.8	48.8	-14.3551	-23.006	-10.6058	-15.989	3.67164
48.9	235.265	230.318	223.013		48.9	0.18106	0.41654	-0.29236		198.9	48.9	-14.4568	-23.114	-10.7057	-16.0922	3.67411
49	235.286	230.32	223.295		49	0.18299	0.40018	-0.02027		199	49	-14.5535	-23.3044	-10.7975	-16.2185	3.70517
49.1	235.306	230.304	223.52		49.1	0.18356	0.36444	0.19507		199.1	49.1	-14.6414	-23.5422	-10.881	-16.3549	3.75402
49.2	235.327	230.28	223.653		49.2	0.18601	0.32128	0.3186		199.2	49.2	-14.7249	-23.8145	-10.9674	-16.5023	3.81362
49.3	235.344	230.269	223.698		49.3	0.18334	0.2912	0.35482		199.3	49.3	-14.8116	-24.1101	-11.0579	-16.6599	3.87952
49.4	235.351	230.259	223.68		49.4	0.17187	0.2629	0.32717		199.4	49.4	-14.8985	-24.416	-11.144	-16.8195	3.94987
49.5	235.353	230.239	223.651		49.5	0.15432	0.22319	0.28853		199.5	49.5	-14.9842	-24.7201	-11.2279	-16.9774	4.02035
49.6	235.349	230.205	223.663		49.6	0.13092	0.1705	0.29135		199.6	49.6	-15.0731	-25.0176	-11.313	-17.1346	4.08823
49.7	235.342	230.161	223.709		49.7	0.10469	0.10765	0.32725		199.7	49.7	-15.1623	-25.3044	-11.3916	-17.2861	4.15429
49.8	235.34	230.14	223.743		49.8	0.08348	0.06752	0.35216		199.8	49.8	-15.2511	-25.5638	-11.4701	-17.4284	4.21163
49.9	235.342	230.165	223.736		49.9	0.06667	0.07304	0.33592		199.9	49.9	-15.3487	-25.801	-11.5493	-17.5663	4.26091
50	235.351	230.205	223.688		50	0.05562	0.09373	0.27885		200	50	-15.463	-26.0284	-11.6259	-17.7058	4.30621
50.1	235.366	230.228	223.614		50.1	0.05158	0.09757	0.19467		200.1	50.1	-15.5764	-26.2392	-11.7092	-17.8416	4.34468
50.2	235.383	230.233	223.522		50.2	0.04943	0.08351	0.09321		200.2	50.2	-15.6948	-26.4421	-11.795	-17.9773	4.37958
50.3	235.4	230.258	223.423		50.3	0.04707	0.08976	-0.01442		200.3	50.3	-15.8311	-26.6447	-11.8801	-18.1186	4.41299
50.4	235.418	230.33	223.326		50.4	0.04596	0.1426	-0.12143		200.4	50.4	-15.9705	-26.8386	-11.9615	-18.2568	4.4442
50.5	235.438	230.418	223.234		50.5	0.04726	0.21125	-0.22278		200.5	50.5	-16.1105	-27.0223	-12.0444	-18.3924	4.47175
50.6	235.456	230.499	223.151		50.6	0.04532	0.27309	-0.31545		200.6	50.6	-16.2528	-27.2052	-12.1295	-18.5292	4.49834
50.7	235.471	230.566	223.079		50.7	0.0416	0.32101	-0.39649		200.7	50.7	-16.3799	-27.3826	-12.2096	-18.6574	4.52568
50.8	235.489	230.614	223.065		50.8	0.0406	0.35082	-0.41964		200.8	50.8	-16.4949	-27.5526	-12.2945	-18.7807	4.5505
50.9	235.511	230.65	223.142		50.9	0.04315	0.36743	-0.35233		200.9	50.9	-16.6085	-27.726	-12.378	-18.9042	4.57685
51	235.537	230.674	223.255		51	0.04948	0.3719	-0.24932		201	51	-16.7078	-27.9	-12.4578	-19.0219	4.60549
51.1	235.565	230.692	223.342		51.1	0.05822	0.37072	-0.17133		201.1	51.1	-16.7972	-28.065	-12.5373	-19.1332	4.63211
51.2	235.595	230.702	223.389		51.2	0.06978	0.36231	-0.13407		201.2	51.2	-16.8839	-28.2277	-12.625	-19.2455	4.65632
51.3	235.623	230.691	223.394		51.3	0.07852	0.3315	-0.13785		201.3	51.3	-16.9822	-28.3895	-12.7123	-19.3613	4.67934
51.4	235.649	230.655	223.371		51.4	0.08526	0.27702	-0.17094		201.4	51.4	-17.093	-28.544	-12.7906	-19.4759	4.70112
51.5	235.674	230.602	223.328		51.5	0.09065	0.20454	-0.22288		201.5	51.5	-17.2051	-28.6933	-12.8722	-19.5902	4.72027
51.6	235.693	230.538	223.273		51.6	0.09059	0.1217	-0.28759		201.6	51.6	-17.3291	-28.8472	-12.9542	-19.7102	4.73985
51.7	235.708	230.508	223.217		51.7	0.08666	0.07225	-0.35345		201.7	51.7	-17.4604	-28.9992	-13.0356	-19.8317	4.75839
51.8	235.722	230.53	223.164		51.8	0.08147	0.07547	-0.41512		201.8	51.8	-17.5897	-29.1456	-13.1176	-19.951	4.77515
51.9	235.737	230.584	223.116		51.9	0.07649	0.11009	-0.47292		201.9	51.9	-17.7178	-29.2951	-13.198	-20.0703	4.7934
52	235.75	230.64	223.074		52	0.07099	0.14775	-0.52423		202	52	-17.8416	-29.4456	-13.2744	-20.1872	4.81331
52.1	235.767	230.673	223.041		52.1	0.0681	0.1608	-0.56633		202.1	52.1	-17.9562	-29.5905	-13.3532	-20.2999	4.83157
52.2	235.787	230.692	223.016		52.2	0.06961	0.16108	-0.6012		202.2	52.2	-18.0642	-29.7347	-13.4336	-20.4108	4.84977
52.3	235.808	230.72	222.997		52.3	0.07154	0.17005	-0.6299		202.3	52.3	-18.1684	-29.8851	-13.5094	-20.521	4.87142
52.4	235.828	230.747	222.987		52.4	0.0718	0.17808	-0.64938		202.4	52.4	-18.2661	-30.0381	-13.5829	-20.629	4.89494
52.5	235.849	230.757	222.983		52.5	0.07394	0.16842	-0.66247		202.5	52.5	-18.365	-30.1905	-13.6555	-20.737	4.91838
52.6	235.872	230.768	222.983		52.6	0.07765	0.16095	-0.67191		202.6	52.6	-18.4652	-30.3473	-13.7265	-20.8463	4.94351
52.7	235.896	230.798	222.986		52.7	0.08178	0.17213	-0.67809		202.7	52.7	-18.5543	-30.5053	-13.7984	-20.9527	4.9697
52.8	235.922	230.84	222.99		52.8	0.08936	0.19481	-0.68323		202.8	52.8	-18.6488	-30.6598	-13.8697	-21.0594	4.99451
52.9	235.951	230.871	222.997		52.9	0.09907	0.20672	-0.68628		202.9	52.9	-18.749	-30.8251	-13.9461	-21.1734	5.02107
53	235.979	230.873	223.006		53	0.11157	0.18962	-0.68639		203	53	-18.8457	-30.9919	-14.0318	-21.2898	5.04615
53.1	236.006	230.852	223.017		53.1	0.1226	0.14896	-0.68493		203.1	53.1	-18.9433	-31.1549	-14.1148	-21.4043	5.07063
53.2	236.03	230.813	223.026		53.2	0.13132	0.09146	-0.68568		203.2	53.2	-19.0413	-31.322	-14.1993	-21.5209	5.09602
53.3	236.049	230.761	223.034		53.3	0.13513	0.02002	-0.68705		203.3	53.3	-19.1446	-31.4873	-14.2916	-21.6412	5.1185
53.4	236.063	230.718	223.045		53.4	0.13328	-0.04167	-0.68548		203.4	53.4	-19.2444	-31.6475	-14.384	-21.7586	5.13964
53.5	236.078	230.742	223.058		53.5	0.13311	-0.03689	-0.68141		203.5	53.5	-19.3427	-31.8077	-14.4707	-21.8737	5.16227
53.6	236.092	230.837	223.071		53.6	0.13105	0.03867	-0.67765		203.6	53.6	-19.4488	-32.1187	-14.5574	-22.0416	5.23263
53.7	236.101	230.953	223.083		53.7	0.12449	0.136	-0.67567		203.7	53.7	-19.5524	-32.1284	-14.6319	-22.1043	5.20948
53.8	236.11	231.051	223.097		53.8	0.11824	0.21501	-0.67118		203.8	53.8	-19.6444	-32.4231	-14.6919	-22.2531	5.28213
53.9	236.118	231.105	223.113		53.9	0.11043	0.24953	-0.66491		203.9	53.9	-19.7251	-32.5735	-14.7591	-22.3526	5.30773
54	236.124	231.135	223.128		54	0.10041	0.26018	-0.65884		204	54	-19.8083	-32.7131	-14.8367	-22.4527	5.32714
54.1	236.129	231.156	223.144		54.1	0.09029	0.26234	-0.65236		204.1	54.1	-19.9006	-32.8598	-14.9118	-22.5574	5.3487
54.2	236.139	231.154	223.174		54.2	0.08426	0.24106	-0.63154		204.2	54.2	-20.0008	-33.0121	-14.9844	-22.6658	5.37203
54.3	236.153	231.124	223.334		54.3	0.08314	0.19214	-0.48141		204.3	54.3	-20.0987	-33.1591	-15.0689	-22.7756	5.39098
54.4	236.17	231.076	223.66		54.4	0.08454	0.12541	-0.16483		204.4	54.4	-20.192	-33.3043	-15.1531	-22.8831	5.40979
54.5	236.192	231.044	224.018		54.5	0.09086	0.07387	0.18411		204.5	54.5	-20.2824	-33.2327	-15.2339	-22.9163	5.36012
54.6	236.218	231.048	224.306		54.6	0.10178	0.0595	0.46217		204.6	54.6	-20.3754	-32.6171	-15.324	-22.7722	5.13391
54.7	236.248	231.066	224.483		54.7	0.11585	0.05831	0.62977		204.7	54.7	-20.4843	-31.7035	-15.4148	-22.5342	4.81255
54.8	236.283	231.07	224.547		54.8	0.13494	0.043	0.68483		204.8	54.8	-20.5996	-30.9881	-15.5056	-22.3644	4.55568
54.9	236.32	231.052	224.518		54.9	0.15644	0.0059	0.64655		204.9	54.9	-20.7198	-30.6369	-15.5989	-22.3185	4.41408
55	236.354	231.015	224.427		55	0.17563	-0.05045	0.54879		205	55	-20.8482	-30.631	-15.6897	-22.3896	4.3815
55.1	236.386	230.979	224.302		55.1	0.19179	-0.10503	0.41712		205.1	55.1	-20.9738	-30.8917	-15.7774	-22.5476	4.43353
55.2	236.415	230.989	224.166		55.2	0.20512	-0.11459	0.27423		205.2	55.2	-21.0906	-31.3358	-15.865	-22.7638	4.54373
55.3	236.435	231.039	224.075		55.3	0.20987	-0.08353	0.17669		205.3	55.3	-21.2024	-31.8786	-15.9517	-23.0109	4.68578
55.4	236.45	231.086	224.048		55.4	0.20844	-0.05519	0.14248		205.4	55.4	-21.2966	-32.4619	-16.0343	-23.2643	4.8432
55.5	236.465	231.109	224.032		55.5	0.20858	-0.05197	0.12052		205.5	55.5	-21.3735	-33.0574	-16.1204	-23.5171	5.00539
55.6	236.478	231.101	224		55.6	0.20579	-0.07881	0.0816		205.6	55.6	-21.4545	-33.6392	-16.21	-23.7679	5.16262
55.7	236.489	231.074	223.948		55.7	0.20101	-0.12491	0.02289		205.7	55.7	-21.5399	-34.1756	-16.2964	-24.004	5.30631
55.8	236.503	231.037	223.88		55.8	0.19937	-0.18053	-0.05183		205.8	55.8	-21.6275	-34.659	-16.3727	-24.2197	5.4356
55.9	236.514	230.999	223.803		55.9	0.19512	-0.23856	-0.13619		205.9	55.9	-21.7183	-35.1007	-16.4497	-24.4229	5.55131
56	236.523	230.98	223.723		56	0.18856	-0.27618	-0.22306		206	56	-21.809	-35.5002	-16.5263	-24.6118	5.65373
56.1	236.533	231.03	223.646		56.1	0.18294	-0.24501	-0.30627		206.1	56.1	-21.9004	-35.8586	-16.6001	-24.7864	5.74366
56.2	236.545	231.131	223.576		56.2	0.179	-0.1637	-0.38382		206.2	56.2	-21.9826	-36.1759	-16.6825	-24.947	5.81918
56.3	236.558	231.218	223.514		56.3	0.17673	-0.09557	-0.45257		206.3	56.3	-22.0643	-36.4564	-16.7679	-25.0962	5.88226
56.4	236.571	231.299	223.462		56.4	0.17415	-0.0331	-0.51128		206.4	56.4	-22.1562	-36.7146	-16.8493	-25.24	5.93829
56.5	236.586	231.387	223.42		56.5	0.17387	0.03502	-0.55941		206.5	56.5	-22.2577	-36.948	-16.9335	-25.3797	5.98485
56.6	236.601	231.451	223.39		56.6	0.17339	0.08064	-0.59655		206.6	56.6	-22.3773	-37.16	-17.0227	-25.52	6.02177
56.7	236.615	231.474	223.368		56.7	0.17112	0.08479	-0.62521		206.7	56.7	-22.4963	-37.3541	-17.1094	-25.6533	6.05357
56.8	236.626	231.461	223.354		56.8	0.16749	0.05335	-0.64623		206.8	56.8	-22.6037	-37.5398	-17.1927	-25.7787	6.08446
56.9	236.636	231.419	223.343		56.9	0.16145	-0.00635	-0.66421		206.9	56.9	-22.7023	-37.7192	-17.2784	-25.9	6.11351
57	236.641	231.361	223.334		57	0.15113	-0.08292	-0.67916		207	57	-22.7883	-37.8856	-17.3633	-26.0124	6.13972
57.1	236.645	231.297	223.332		57.1	0.13912	-0.16398	-0.68824		207.1	57.1	-22.8743	-38.0547	-17.4456	-26.1248	6.16734
57.2	236.654	231.235	223.335		57.2	0.13235	-0.24474	-0.69198		207.2	57.2	-22.9707	-38.2208	-17.5294	-26.2403	6.19277
57.3	236.662	231.174	223.34		57.3	0.12569	-0.3235	-0.69426		207.3	57.3	-23.0743	-38.3748	-17.6212	-26.3568	6.21179
57.4	236.672	231.121	223.346		57.4	0.11965	-0.39451	-0.69454		207.4	57.4	-23.1729	-38.5221	-17.7117	-26.4689	6.22941
57.5	236.687	231.08	223.356		57.5	0.11948	-0.45286	-0.6919		207.5	57.5	-23.2636	-38.6751	-17.7899	-26.5762	6.2524
57.6	236.702	231.047	223.365		57.6	0.11878	-0.50409	-0.68957		207.6	57.6	-23.3513	-38.8265	-17.8703	-26.6827	6.27468
57.7	236.714	231.021	223.375		57.7	0.11484	-0.54767	-0.68619		207.7	57.7	-23.4344	-38.971	-17.9511	-26.7855	6.29503
57.8	236.728	231.006	223.387		57.8	0.11383	-0.58058	-0.68062		207.8	57.8	-23.5205	-39.119	-18.0239	-26.8878	6.31809
57.9	236.741	231	223.476		57.9	0.11114	-0.60511	-0.59914		207.9	57.9	-23.6181	-39.2632	-18.0956	-26.9923	6.33918
58	236.75	230.999	223.743		58	0.10385	-0.62419	-0.33863		208	58	-23.7186	-39.403	-18.1597	-27.0938	6.36038
58.1	236.757	231.005	224.121		58.1	0.09572	-0.63595	0.03295		208.1	58.1	-23.8137	-39.5444	-18.2675	-27.2085	6.37235
58.2	236.763	231.017	224.468		58.2	0.08634	-0.64216	0.37281		208.2	58.2	-23.9048	-39.6842	-18.3359	-27.3083	6.39334
58.3	236.768	231.029	224.726		58.3	0.07559	-0.64795	0.62432		208.3	58.3	-23.9946	-39.8152	-18.4088	-27.4062	6.4106
58.4	236.775	231.044	224.89		58.4	0.06735	-0.65018	0.78159		208.4	58.4	-24.0853	-39.9484	-18.4833	-27.5056	6.42811
58.5	236.789	231.063	224.974		58.5	0.0653	-0.6498	0.85847		208.5	58.5	-24.1726	-40.0885	-18.5615	-27.6075	6.44727
58.6	236.804	231.082	224.993		58.6	0.06523	-0.64815	0.87116		208.6	58.6	-24.2558	-40.228	-18.6448	-27.7095	6.46541
58.7	236.821	231.101	224.97		58.7	0.06663	-0.64703	0.84156		208.7	58.7	-24.3317	-40.3561	-18.7352	-27.8077	6.47888
58.8	236.839	231.124	224.923		58.8	0.06886	-0.64183	0.78693		208.8	58.8	-24.4055	-40.4875	-18.8229	-27.9053	6.49422
58.9	236.854	231.219	224.861		58.9	0.06775	-0.56491	0.71828		208.9	58.9	-24.4941	-40.6273	-18.908	-28.0098	6.51156
59	236.866	231.466	224.793		59	0.06433	-0.33577	0.64335		209	59	-24.5949	-40.7614	-18.9941	-28.1168	6.52576
59.1	236.875	231.795	224.724		59.1	0.0585	-0.02465	0.56758		209.1	59.1	-24.6906	-40.8977	-19.0795	-28.2226	6.54127
59.2	236.883	232.072	224.658		59.2	0.05089	0.2336	0.49557		209.2	59.2	-24.7807	-41.0338	-19.166	-28.3268	6.55697
59.3	236.891	232.26	224.598		59.3	0.04276	0.40411	0.42828		209.3	59.3	-24.8768	-41.1679	-19.2467	-28.4305	6.57283
59.4	236.899	232.385	224.545		59.4	0.03505	0.51139	0.36915		209.4	59.4	-24.9716	-41.3052	-19.3218	-28.5329	6.59115
59.5	236.91	232.451	224.502		59.5	0.0308	0.55868	0.31861		209.5	59.5	-25.0649	-41.439	-19.3997	-28.6345	6.60782
59.6	236.923	232.451	224.463		59.6	0.0279	0.54116	0.27331		209.6	59.6	-25.1656	-41.5748	-19.4789	-28.7398	6.62414
59.7	236.934	232.428	224.429		59.7	0.02323	0.50041	0.23261		209.7	59.7	-25.2749	-41.7077	-19.5605	-28.8477	6.6382
59.8	236.946	232.421	224.404		59.8	0.02044	0.47567	0.2007		209.8	59.8	-25.3886	-41.8421	-19.646	-28.9589	6.65149
59.9	236.962	232.427	224.383		59.9	0.02079	0.46328	0.17267		209.9	59.9	-25.5013	-41.9819	-19.7346	-29.0726	6.66587
60	236.977	232.396	224.363		60	0.02009	0.41467	0.146		210	60	-25.6191	-42.1117	-19.8166	-29.1824	6.67809
60.1	236.992	232.396	224.351		60.1	0.01971	0.39673	0.12676		210.1	60.1	-25.7299	-42.2426	-19.8974	-29.29	6.69163
60.2	237.007	232.383	224.341		60.2	0.0188	0.36529	0.11056		210.2	60.2	-25.8322	-42.3793	-19.9837	-29.3984	6.70644
60.3	237.019	232.375	224.331		60.3	0.0157	0.3393	0.09384		210.3	60.3	-25.9296	-42.5009	-20.0723	-29.5009	6.71629
60.4	237.034	232.355	224.326		60.4	0.015	0.30168	0.08235		210.4	60.4	-26.0162	-42.5889	-20.1562	-29.5871	6.71737
60.5	237.054	232.302	224.326		60.5	0.01933	0.23129	0.07473		210.5	60.5	-26.1035	-42.6567	-20.2451	-29.6685	6.71073
60.6	237.073	232.238	224.325		60.6	0.0225	0.14855	0.06691		210.6	60.6	-26.1999	-42.7303	-20.3372	-29.7558	6.70437
60.7	237.089	232.199	224.326		60.7	0.02338	0.09178	0.06159		210.7	60.7	-26.3057	-42.8022	-20.4267	-29.8449	6.69727
60.8	237.106	232.18	224.328		60.8	0.02457	0.0551	0.05691		210.8	60.8	-26.4166	-42.8638	-20.5181	-29.9328	6.68595
60.9	237.119	232.157	224.329		60.9	0.02209	0.01434	0.05076		210.9	60.9	-26.5283	-42.926	-20.6029	-30.0191	6.67631
61	237.131	232.12	224.331		61	0.01804	-0.04128	0.04639		211	61	-26.6335	-42.9798	-20.6758	-30.0964	6.66733
61.1	237.142	232.067	224.335		61.1	0.014	-0.11156	0.0438		211.1	61.1	-26.7305	-43.0081	-20.7512	-30.1633	6.6503
61.2	237.151	232.024	224.339		61.2	0.00723	-0.17253	0.04027		211.2	61.2	-26.815	-43.0358	-20.8342	-30.2283	6.63238
61.3	237.158	232.027	224.341		61.3	-0.00164	-0.18774	0.03621		211.3	61.3	-26.891	-43.0992	-20.9105	-30.3002	6.62828
61.4	237.168	232.065	224.344		61.4	-0.00704	-0.16809	0.03226		211.4	61.4	-26.96	-43.2189	-20.9803	-30.3864	6.6444
61.5	237.182	232.092	224.348		61.5	-0.00805	-0.1586	0.02956		211.5	61.5	-27.0634	-43.4008	-21.0513	-30.5051	6.67732
61.6	237.198	232.093	224.351		61.6	-0.00791	-0.17548	0.02551		211.6	61.6	-27.1198	-43.6153	-21.1216	-30.6189	6.72494
61.7	237.213	232.072	224.354		61.7	-0.00861	-0.21467	0.02166		211.7	61.7	-27.182	-43.8274	-21.1848	-30.7314	6.77299
61.8	237.23	232.033	224.358		61.8	-0.00679	-0.27155	0.01907		211.8	61.8	-27.2592	-44.019	-21.2527	-30.8436	6.81206
61.9	237.252	231.984	224.36		61.9	-0.000789595	-0.33786	0.01459		211.9	61.9	-27.3462	-44.2012	-21.3309	-30.9594	6.84482
62	237.278	231.937	224.365		62	0.00982	-0.40343	0.01242		212	62	-27.4366	-44.4007	-21.4094	-31.0823	6.88276
62.1	237.308	231.893	224.371		62.1	0.02389	-0.46554	0.01192		212.1	62.1	-27.5305	-44.6344	-21.4845	-31.2165	6.93226
62.2	237.337	231.88	224.376		62.2	0.03743	-0.49625	0.00975		212.2	62.2	-27.6335	-44.891	-21.5618	-31.3621	6.98784
62.3	237.363	231.965	224.379		62.3	0.04835	-0.42938	0.00601		212.3	62.3	-27.7437	-45.1448	-21.6388	-31.5091	7.04195
62.4	237.389	232.125	224.384		62.4	0.05875	-0.28672	0.00394		212.4	62.4	-27.8473	-45.3877	-21.7173	-31.6508	7.09274
62.5	237.415	232.269	224.391		62.5	0.06926	-0.1608	0.00491		212.5	62.5	-27.9443	-45.6276	-21.8047	-31.7922	7.14115
62.6	237.439	232.359	224.397		62.6	0.07704	-0.08891	0.00358		212.6	62.6	-28.0275	-45.8633	-21.8977	-31.9295	7.1881
62.7	237.461	232.397	224.402		62.7	0.08378	-0.06915	0.00193		212.7	62.7	-28.0938	-46.0897	-21.9768	-32.0534	7.23688
62.8	237.479	232.389	224.409		62.8	0.08612	-0.09431	0.00185		212.8	62.8	-28.1585	-46.32	-22.0569	-32.1784	7.28684
62.9	237.491	232.352	224.414		62.9	0.08259	-0.14921	0.000409509		212.9	62.9	-28.2225	-46.5408	-22.1477	-32.3037	7.33138
63	237.499	232.305	224.42		63	0.07488	-0.21446	-0.000716069		213	63	-28.2818	-46.745	-22.2301	-32.419	7.37297
63.1	237.504	232.253	224.427		63.1	0.06487	-0.28453	4.33526e-05		213.1	63.1	-28.3474	-46.9394	-22.3055	-32.5308	7.41246
63.2	237.508	232.199	224.434		63.2	0.05318	-0.35649	6.97746e-05		213.2	63.2	-28.418	-47.1169	-22.3865	-32.6405	7.44469
63.3	237.508	232.148	224.44		63.3	0.03783	-0.42573	-0.000950803		213.3	63.3	-28.4843	-47.2592	-22.4679	-32.7371	7.46588
63.4	237.507	232.124	224.446		63.4	0.02038	-0.46732	-0.00166		213.4	63.4	-28.5533	-47.3768	-22.5436	-32.8246	7.48006
63.5	237.508	232.497	224.451		63.5	0.00639	-0.11223	-0.0032		213.5	63.5	-28.6303	-47.4923	-22.6212	-32.9146	7.49244
63.6	237.51	233.703	224.456		63.6	-0.00687	1.07633	-0.00516		213.6	63.6	-28.6971	-47.6149	-22.7	-33.004	7.50776
63.7	237.514	235.412	224.461		63.7	-0.01856	2.767	-0.00692		213.7	63.7	-28.7549	-47.754	-22.772	-33.0936	7.53092
63.8	237.525	236.936	224.467		63.8	-0.02303	4.2731	-0.00773		213.8	63.8	-28.8058	-47.9105	-22.8433	-33.1865	7.56051
63.9	237.539	238.031	224.47		63.9	-0.0254	5.34974	-0.01158		213.9	63.9	-28.8563	-48.0754	-22.9241	-33.2852	7.59078
64	237.551	238.822	224.478		64	-0.02809	6.12266	-0.01019		214	64	-28.9131	-48.2435	-23.0038	-33.3868	7.62169
64.1	237.565	239.316	224.481		64.1	-0.02973	6.59962	-0.01362		214.1	64.1	-28.9771	-48.4232	-23.0789	-33.4931	7.65676
64.2	237.582	239.393	224.484		64.2	-0.02864	6.65822	-0.01725		214.2	64.2	-29.0597	-48.574	-23.1525	-33.5954	7.68098
64.3	237.601	239.067	224.49		64.3	-0.02526	6.31437	-0.01848		214.3	64.3	-29.1574	-48.6337	-23.2241	-33.6717	7.67455
64.4	237.622	238.458	224.497		64.4	-0.0202	5.68701	-0.01867		214.4	64.4	-29.2604	-48.6371	-23.2957	-33.7311	7.64934
64.5	237.643	237.74	224.503		64.5	-0.0143	4.9515	-0.01885		214.5	64.5	-29.3728	-48.6629	-23.3648	-33.8002	7.63108
64.6	237.661	237.031	224.509		64.6	-0.01185	4.22489	-0.01966		214.6	64.6	-29.4842	-48.7267	-23.4346	-33.8818	7.62512
64.7	237.674	236.364	224.516		64.7	-0.01401	3.53974	-0.01911		214.7	64.7	-29.5781	-48.8357	-23.5091	-33.9743	7.63447
64.8	237.687	235.768	224.522		64.8	-0.01743	2.92536	-0.02034		214.8	64.8	-29.672	-48.9928	-23.5867	-34.0838	7.65869
64.9	237.699	235.298	224.526		64.9	-0.02022	2.43746	-0.02272		214.9	64.9	-29.7765	-49.1801	-23.6658	-34.2075	7.69131
65	237.713	234.985	224.534		65	-0.02176	2.10659	-0.02228		215	65	-29.8852	-49.3776	-23.7463	-34.3364	7.72661
65.1	237.731	234.783	224.54		65.1	-0.01942	1.88712	-0.02267		215.1	65.1	-30.0035	-49.5884	-23.8267	-34.4729	7.76526
65.2	237.751	234.634	224.543		65.2	-0.01551	1.71958	-0.02631		215.2	65.2	-30.1313	-49.7964	-23.9115	-34.6131	7.80109
65.3	237.77	234.497	224.547		65.3	-0.01223	1.56449	-0.0289		215.3	65.3	-30.2532	-49.9911	-23.9904	-34.7449	7.83457
65.4	237.792	234.351	224.555		65.4	-0.00507	1.40145	-0.02845		215.4	65.4	-30.365	-50.1878	-24.051	-34.8679	7.8738
65.5	237.819	234.193	224.56		65.5	0.00648	1.22491	-0.02979		215.5	65.5	-30.4632	-50.3851	-24.1088	-34.9857	7.91517
65.6	237.846	234.026	224.565		65.6	0.0172	1.04061	-0.03133		215.6	65.6	-30.5552	-50.5603	-24.1723	-35.096	7.94871
65.7	237.874	233.864	224.572		65.7	0.02969	0.85988	-0.03162		215.7	65.7	-30.6444	-50.7139	-24.2357	-35.198	7.9755
65.8	237.903	233.713	224.577		65.8	0.04313	0.69097	-0.03327		215.8	65.8	-30.7323	-50.8644	-24.2961	-35.2976	8.0021
65.9	237.93	233.579	224.583		65.9	0.0552	0.53893	-0.03355		215.9	65.9	-30.8215	-51.0036	-24.3627	-35.3959	8.02349
66	237.956	233.465	224.592		66	0.06477	0.40698	-0.03143		216	66	-30.9015	-51.1359	-24.4384	-35.4919	8.04141
66.1	237.977	233.417	224.603		66.1	0.07077	0.3412	-0.02785		216.1	66.1	-30.9809	-51.2697	-24.5154	-35.5887	8.05961
66.2	237.997	233.477	224.612		66.2	0.07531	0.38399	-0.02478		216.2	66.2	-31.0673	-51.4098	-24.5908	-35.6893	8.07955
66.3	238.015	233.592	224.623		66.3	0.07754	0.48048	-0.02141		216.3	66.3	-31.1571	-51.5493	-24.6715	-35.7926	8.09774
66.4	238.028	233.69	224.634		66.4	0.07507	0.56065	-0.0173		216.4	66.4	-31.251	-51.6844	-24.7516	-35.8957	8.11425
66.5	238.037	233.745	224.643		66.5	0.0683	0.59726	-0.01486		216.5	66.5	-31.3543	-51.8267	-24.8349	-36.0053	8.13149
66.6	238.042	233.753	224.652		66.6	0.05808	0.58812	-0.01243		216.6	66.6	-31.4657	-51.9649	-24.9235	-36.118	8.1454
66.7	238.044	233.732	224.662		66.7	0.0444	0.54893	-0.00874		216.7	66.7	-31.5778	-52.0915	-25.008	-36.2258	8.15643
66.8	238.047	233.689	224.672		66.8	0.03197	0.48838	-0.00599		216.8	66.8	-31.6811	-52.1852	-25.089	-36.3184	8.1584
66.9	238.051	233.636	224.679		66.9	0.01987	0.41705	-0.00523		216.9	66.9	-31.7766	-51.8831	-25.1707	-36.2768	8.03277
67	238.049	233.636	224.687		67	0.00305	0.39901	-0.00437		217	67	-31.8632	-51.0856	-25.254	-36.0676	7.74761
67.1	238.045	233.736	224.694		67.1	-0.01702	0.48148	-0.00413		217.1	67.1	-31.9452	-50.204	-25.3325	-35.8272	7.43753
67.2	238.043	233.875	224.698		67.2	-0.03499	0.60206	-0.00693		217.2	67.2	-32.0243	-49.4911	-25.4042	-35.6398	7.18446
67.3	238.046	233.983	224.703		67.3	-0.04689	0.69238	-0.00931		217.3	67.3	-32.0911	-49.0746	-25.4742	-35.5467	7.02852
67.4	238.057	234.039	224.709		67.4	-0.05156	0.73077	-0.00939		217.4	67.4	-32.153	-49.0009	-25.5474	-35.5671	6.98231
67.5	238.074	234.043	224.715		67.5	-0.05027	0.7166	-0.01083		217.5	67.5	-32.2195	-49.217	-25.6219	-35.6861	7.02839
67.6	238.092	234.026	224.719		67.6	-0.04762	0.68118	-0.01321		217.6	67.6	-32.2839	-49.6394	-25.691	-35.8715	7.14224
67.7	238.111	234.04	224.726		67.7	-0.04413	0.67738	-0.01266		217.7	67.7	-32.3467	-50.1835	-25.7589	-36.0964	7.29579
67.8	238.133	234.082	224.735		67.8	-0.03812	0.70153	-0.01043		217.8	67.8	-32.4145	-50.7881	-25.8277	-36.3434	7.46845
67.9	238.154	234.105	224.742		67.9	-0.03222	0.70673	-0.01083		217.9	67.9	-32.4763	-51.415	-25.899	-36.5968	7.64855
68	238.175	234.099	224.748		68	-0.02695	0.68273	-0.01111		218	68	-32.5297	-52.025	-25.9688	-36.8412	7.82462
68.1	238.194	234.068	224.758		68.1	-0.02325	0.63349	-0.00837		218.1	68.1	-32.5922	-52.5885	-26.0385	-37.0731	7.98509
68.2	238.213	234.017	224.766		68.2	-0.02049	0.56499	-0.00677		218.2	68.2	-32.6722	-53.0993	-26.1142	-37.2952	8.12563
68.3	238.232	233.956	224.774		68.3	-0.01627	0.48549	-0.00538		218.3	68.3	-32.762	-53.5582	-26.183	-37.5011	8.25012
68.4	238.267	233.894	224.783		68.4	0.00251	0.40631	-0.00305		218.4	68.4	-32.8512	-53.9596	-26.2468	-37.6858	8.35724
68.5	238.278	233.835	224.79		68.5	-0.00185	0.32922	-0.00323		218.5	68.5	-32.9413	-54.3152	-26.3169	-37.8578	8.44798
68.6	238.287	233.781	224.796		68.6	-0.00862	0.25674	-0.00352		218.6	68.6	-33.0195	-54.6349	-26.3897	-38.0147	8.52765
68.7	238.297	233.788	224.805		68.7	-0.01351	0.24656	-0.00193		218.7	68.7	-33.0948	-54.9145	-26.4645	-38.1579	8.59412
68.8	238.309	233.891	224.812		68.8	-0.01766	0.33122	-0.00127		218.8	68.8	-33.1799	-55.1586	-26.5456	-38.2947	8.64671
68.9	238.319	234.026	224.818		68.9	-0.02349	0.44824	-0.0024		218.9	68.9	-33.2728	-55.3794	-26.631	-38.4278	8.68998
69	238.329	234.131	224.824		69	-0.02879	0.5351	-0.00258		219	69	-33.3739	-55.5823	-26.7162	-38.5575	8.72669
69.1	238.34	234.185	224.83		69.1	-0.03315	0.57119	-0.00433		219.1	69.1	-33.4659	-55.7655	-26.7972	-38.6762	8.75881
69.2	238.349	234.193	224.834		69.2	-0.03746	0.5611	-0.00713		219.2	69.2	-33.5626	-55.9398	-26.8836	-38.7954	8.78639
69.3	238.358	234.171	224.839		69.3	-0.0377	0.52202	-0.00836		219.3	69.3	-33.6656	-56.1035	-26.9719	-38.9137	8.80944
69.4	238.371	234.13	224.845		69.4	-0.03449	0.46273	-0.00875		219.4	69.4	-33.7611	-56.2571	-27.0508	-39.023	8.83211
69.5	238.385	234.075	224.851		69.5	-0.02919	0.38952	-0.00998		219.5	69.5	-33.8458	-56.4063	-27.1268	-39.1263	8.85505
69.6	238.4	234.017	224.854		69.6	-0.02357	0.31379	-0.01341		219.6	69.6	-33.9206	-56.5477	-27.2038	-39.224	8.87621
69.7	238.417	233.962	224.857		69.7	-0.01554	0.24058	-0.01757		219.7	69.7	-33.9874	-56.6844	-27.2763	-39.316	8.89764
69.8	238.436	233.913	224.86		69.8	-0.00595	0.17396	-0.02121		219.8	69.8	-34.0558	-56.8163	-27.3436	-39.4052	8.91857
69.9	238.455	233.872	224.863		69.9	0.00375	0.1152	-0.02558		219.9	69.9	-34.1287	-56.9388	-27.413	-39.4935	8.9355
70	238.475	233.841	224.866		70	0.01524	0.06596	-0.02901		220	70	-34.1924	-57.0601	-27.4843	-39.5789	8.95251
70.1	238.5	233.818	224.868		70.1	0.03059	0.02541	-0.0337		220.1	70.1	-34.2536	-57.1877	-27.5515	-39.6643	8.97276
70.2	238.522	233.802	224.87		70.2	0.04406	-0.00928	-0.03859		220.2	70.2	-34.3211	-57.3149	-27.6172	-39.7511	8.99261
70.3	238.54	233.793	224.875		70.3	0.05303	-0.03559	-0.04013		220.3	70.3	-34.3783	-57.4352	-27.6876	-39.8337	9.0102
70.4	238.559	233.794	224.88		70.4	0.06221	-0.05237	-0.0421		220.4	70.4	-34.4266	-57.5439	-27.7621	-39.9109	9.02399
70.5	238.572	233.8	224.886		70.5	0.06594	-0.06476	-0.0428		220.5	70.5	-34.4831	-57.6517	-27.8312	-39.9886	9.03786
70.6	238.578	233.808	224.893		70.6	0.06276	-0.07494	-0.04236		220.6	70.6	-34.544	-57.7563	-27.9097	-40.07	9.04815
70.7	238.582	233.821	224.902		70.7	0.0577	-0.07906	-0.03992		220.7	70.7	-34.6036	-57.8615	-28.0005	-40.1552	9.05604
70.8	238.58	233.836	224.911		70.8	0.04668	-0.08234	-0.03759		220.8	70.8	-34.6683	-57.9731	-28.0926	-40.2447	9.06519
70.9	238.571	233.853	224.917		70.9	0.02905	-0.08363	-0.03882		220.9	70.9	-34.7342	-58.0855	-28.1903	-40.3367	9.07327
71	238.557	233.873	224.923		71	0.00609	-0.08125	-0.03963		221	71	-34.8017	-58.1955	-28.2889	-40.4287	9.08017
71.1	238.541	233.894	224.931		71.1	-0.01928	-0.07877	-0.03814		221.1	71.1	-34.8676	-58.3077	-28.386	-40.5204	9.08832
71.2	238.528	233.913	224.939		71.2	-0.04193	-0.07681	-0.03717		221.2	71.2	-34.9241	-58.4248	-28.49	-40.613	9.09756
71.3	238.517	233.934	224.948		71.3	-0.06144	-0.07465	-0.03547		221.3	71.3	-34.9788	-58.5417	-28.6062	-40.7089	9.10421
71.4	238.511	233.952	224.957		71.4	-0.07739	-0.07426	-0.03272		221.4	71.4	-35.0431	-58.647	-28.7149	-40.8017	9.10774
71.5	238.506	233.97	224.966		71.5	-0.09093	-0.0745	-0.03029		221.5	71.5	-35.1188	-58.745	-28.8016	-40.8884	9.1126
71.6	238.507	233.989	224.974		71.6	-0.09892	-0.07265	-0.029		221.6	71.6	-35.2023	-58.8546	-28.8663	-40.9744	9.12529
71.7	238.517	234.008	224.982		71.7	-0.09864	-0.07163	-0.02804		221.7	71.7	-35.2955	-58.9696	-28.9015	-41.0556	9.14524
71.8	238.529	234.026	224.988		71.8	-0.09543	-0.07146	-0.02895		221.8	71.8	-35.3982	-59.0874	-28.9226	-41.1361	9.16828
71.9	238.538	234.044	224.992		71.9	-0.09578	-0.07212	-0.03123		221.9	71.9	-35.5065	-59.2103	-28.9506	-41.2225	9.19087
72	238.547	234.061	224.999		72	-0.09571	-0.07288	-0.0312		222	72	-35.608	-59.3206	-28.9851	-41.3045	9.20865
72.1	238.557	234.078	225.007		72.1	-0.0947	-0.07365	-0.03023		222.1	72.1	-35.71	-59.3579	-29.0282	-41.3654	9.20074
72.2	238.569	234.095	225.013		72.2	-0.09222	-0.07504	-0.03146		222.2	72.2	-35.8171	-59.3187	-29.0907	-41.4088	9.16305
72.3	238.587	234.112	225.02		72.3	-0.08326	-0.07528	-0.0307		222.3	72.3	-35.9175	-59.2713	-29.1649	-41.4512	9.12079
72.4	238.606	234.129	225.03		72.4	-0.07324	-0.07615	-0.02712		222.4	72.4	-36.0177	-59.2701	-29.2425	-41.5101	9.09284
72.5	238.627	234.147	225.038		72.5	-0.06187	-0.07629	-0.02569		222.5	72.5	-36.1188	-59.3361	-29.3176	-41.5908	9.08727
72.6	238.647	234.167	225.046		72.6	-0.05038	-0.07433	-0.02479		222.6	72.6	-36.2101	-59.4589	-29.4033	-41.6908	9.09878
72.7	238.667	234.187	225.053		72.7	-0.03943	-0.07258	-0.0241		222.7	72.7	-36.2883	-59.6185	-29.4859	-41.7976	9.12427
72.8	238.687	234.204	225.059		72.8	-0.02847	-0.07314	-0.02435		222.8	72.8	-36.3571	-59.6233	-29.5607	-41.847	9.10208
72.9	238.707	234.22	225.064		72.9	-0.01783	-0.07495	-0.02502		222.9	72.9	-36.4196	-59.2093	-29.6468	-41.7586	8.94175
73	238.731	234.236	225.072		73	-0.00341	-0.07655	-0.0237		223	73	-36.4833	-58.5642	-29.7282	-41.5919	8.70734
73.1	238.758	234.252	225.08		73.1	0.01466	-0.07858	-0.02185		223.1	73.1	-36.5508	-58.0696	-29.8105	-41.4769	8.52144
73.2	238.784	234.268	225.086		73.2	0.03148	-0.08112	-0.02252		223.2	73.2	-36.6255	-57.8372	-29.8962	-41.453	8.41928
73.3	238.831	234.284	225.091		73.3	0.06945	-0.08335	-0.02392		223.3	73.3	-36.7012	-57.8583	-29.9786	-41.5127	8.40005
73.4	238.923	234.299	225.097		73.4	0.15233	-0.08537	-0.02407		223.4	73.4	-36.7699	-58.092	-30.0574	-41.6398	8.45125
73.5	239.032	234.313	225.102		73.5	0.25186	-0.08959	-0.02505		223.5	73.5	-36.8528	-58.4711	-30.1347	-41.8195	8.54867
73.6	239.129	234.328	225.107		73.6	0.34019	-0.09297	-0.02687		223.6	73.6	-36.9567	-58.931	-30.2104	-42.0327	8.67067
73.7	239.236	234.346	225.113		73.7	0.43794	-0.09238	-0.0267		223.7	73.7	-37.0619	-59.4304	-30.2751	-42.2558	8.80795
73.8	239.39	234.38	225.12		73.8	0.58311	-0.0766	-0.02654		223.8	73.8	-37.1627	-59.9326	-30.3348	-42.4767	8.94775
73.9	239.606	234.555	225.124		73.9	0.78933	0.08072	-0.02867		223.9	73.9	-37.2566	-60.4088	-30.3996	-42.6883	9.07866
74	239.865	234.901	225.128		74	1.03888	0.40901	-0.0306		224	74	-37.3366	-60.8445	-30.4665	-42.8825	9.19735
74.1	240.136	235.254	225.134		74.1	1.301	0.74327	-0.03074		224.1	74.1	-37.4126	-61.2195	-30.5331	-43.0551	9.29682
74.2	240.393	235.505	225.14		74.2	1.54919	0.97722	-0.03193		224.2	74.2	-37.4832	-61.5176	-30.6013	-43.2007	9.37145
74.3	240.62	235.637	225.146		74.3	1.76661	1.09089	-0.03187		224.3	74.3	-37.5482	-61.7564	-30.6704	-43.325	9.42714
74.4	240.808	235.664	225.154		74.4	1.94623	1.09986	-0.02971		224.4	74.4	-37.6135	-61.9747	-30.7427	-43.4436	9.47544
74.5	240.954	235.613	225.164		74.5	2.08303	1.03052	-0.02661		224.5	74.5	-37.6675	-62.1861	-30.8159	-43.5565	9.52248
74.6	241.061	235.512	225.173		74.6	2.18004	0.91219	-0.02403		224.6	74.6	-37.7234	-62.3724	-30.8925	-43.6627	9.56038
74.7	241.129	235.388	225.18		74.7	2.23906	0.76977	-0.02271		224.7	74.7	-37.7849	-62.5329	-30.9707	-43.7628	9.58896
74.8	241.162	235.253	225.185		74.8	2.263	0.61762	-0.02464		224.8	74.8	-37.8505	-62.684	-31.043	-43.8592	9.61536
74.9	241.163	235.12	225.19		74.9	2.25521	0.46641	-0.02615		224.9	74.9	-37.9237	-62.8373	-31.115	-43.9586	9.6418
75	241.14	234.999	225.196		75	2.22283	0.32682	-0.02629		225	75	-37.9955	-62.9837	-31.19	-44.0564	9.6654
75.1	241.112	234.891	225.201		75.1	2.18542	0.20157	-0.02759		225.1	75.1	-38.0722	-63.1103	-31.2595	-44.1473	9.68331
75.2	241.083	234.798	225.204		75.2	2.14738	0.09077	-0.03046		225.2	75.2	-38.1588	-63.0984	-31.3298	-44.1957	9.65476
75.3	241.042	234.722	225.207		75.3	2.0974	-0.00401	-0.03416		225.3	75.3	-38.2461	-62.9172	-31.4037	-44.189	9.57016
75.4	240.984	234.661	225.212		75.4	2.03036	-0.08288	-0.03483		225.4	75.4	-38.3374	-62.7445	-31.469	-44.1837	9.48986
75.5	240.914	234.614	225.218		75.5	1.95139	-0.14792	-0.0355		225.5	75.5	-38.4379	-62.6836	-31.5353	-44.2189	9.44491
75.6	240.839	234.581	225.223		75.6	1.86728	-0.19884	-0.03648		225.6	75.6	-38.5365	-62.7329	-31.6038	-44.2911	9.43561
75.7	240.766	234.56	225.23		75.7	1.78506	-0.2374	-0.03652		225.7	75.7	-38.6332	-62.8869	-31.6664	-44.3955	9.46191
75.8	240.697	234.546	225.235		75.8	1.7063	-0.26967	-0.0373		225.8	75.8	-38.7224	-63.1247	-31.7257	-44.5243	9.51699
75.9	240.618	234.539	225.24		75.9	1.61822	-0.29452	-0.03933		225.9	75.9	-38.7927	-63.3951	-31.7835	-44.6571	9.58499
76	240.522	234.54	225.245		76	1.51328	-0.3112	-0.04041		226	76	-38.8593	-63.6825	-31.8439	-44.7952	9.65836
76.1	240.413	234.547	225.251		76.1	1.39525	-0.32243	-0.04056		226.1	76.1	-38.9274	-63.9731	-31.9089	-44.9365	9.73156
76.2	240.301	234.555	225.256		76.2	1.27398	-0.33189	-0.04175		226.2	76.2	-39.0027	-64.2508	-31.9758	-45.0764	9.79941
76.3	240.197	234.566	225.26		76.3	1.16098	-0.33883	-0.04388		226.3	76.3	-39.0771	-64.5083	-32.0452	-45.2102	9.86026
76.4	240.103	234.58	225.263		76.4	1.05782	-0.34294	-0.04738		226.4	76.4	-39.1538	-64.7392	-32.1115	-45.3348	9.91288
76.5	240.017	234.592	225.266		76.5	0.96283	-0.34884	-0.0513		226.5	76.5	-39.2454	-64.944	-32.175	-45.4548	9.95606
76.6	239.941	234.603	225.269		76.6	0.87809	-0.35589	-0.05385		226.6	76.6	-39.3374	-64.9444	-32.2404	-45.5074	9.9321
76.7	239.878	234.615	225.276		76.7	0.8053	-0.36168	-0.05389		226.7	76.7	-39.4187	-64.3257	-32.3041	-45.3495	9.70782
76.8	239.822	234.627	225.283		76.8	0.74067	-0.36747	-0.0532		226.8	76.8	-39.4903	-64.3355	-32.3657	-45.3972	9.68992
76.9	239.772	234.638	225.288		76.9	0.68074	-0.37441	-0.05397		226.9	76.9	-39.5471	-64.0905	-32.4286	-45.3554	9.5903
77	239.726	234.652	225.296		77	0.62574	-0.37842	-0.05276		227	77	-39.5801	-63.9178	-32.4977	-45.3319	9.51522
77.1	239.688	234.666	225.304		77.1	0.5787	-0.38264	-0.05123		227.1	77.1	-39.5986	-63.7887	-32.5668	-45.318	9.4558
77.2	239.656	234.678	225.31		77.2	0.53784	-0.38832	-0.05074		227.2	77.2	-39.6117	-63.6854	-32.6384	-45.3119	9.40474
77.3	239.632	234.693	225.319		77.3	0.5043	-0.39129	-0.04817		227.3	77.3	-39.6202	-63.5978	-32.7195	-45.3125	9.35716
77.4	239.618	234.708	225.33		77.4	0.48102	-0.39373	-0.04329		227.4	77.4	-39.6186	-63.5492	-32.7968	-45.3215	9.32417
77.5	239.611	234.724	225.341		77.5	0.46507	-0.39648	-0.03945		227.5	77.5	-39.6148	-63.5828	-32.8653	-45.3543	9.3202
77.6	239.609	234.74	225.35		77.6	0.45404	-0.3984	-0.03625		227.6	77.6	-39.6232	-63.6824	-32.9357	-45.4138	9.33611
77.7	239.611	234.757	225.362		77.7	0.4472	-0.39948	-0.03032		227.7	77.7	-39.6389	-64.1275	-33.0063	-45.5909	9.46399
77.8	239.614	234.773	225.374		77.8	0.44057	-0.40077	-0.02523		227.8	77.8	-39.6593	-64.5003	-33.0764	-45.7453	9.5681
77.9	239.616	234.788	225.383		77.9	0.43373	-0.40415	-0.02192		227.9	77.9	-39.6859	-64.9288	-33.1499	-45.9215	9.68911
78	239.621	234.803	225.393		78	0.42993	-0.40669	-0.01893		228	78	-39.7245	-65.3864	-33.2181	-46.1097	9.81968
78.1	239.626	234.818	225.399		78.1	0.4256	-0.40924	-0.01918		228.1	78.1	-39.7835	-65.8431	-33.2831	-46.3033	9.94851
78.2	239.629	234.833	225.405		78.2	0.41897	-0.41241	-0.01974		228.2	78.2	-39.8586	-66.2741	-33.3513	-46.4947	10.0665
78.3	239.628	234.849	225.413		78.3	0.4093	-0.41485	-0.01748		228.3	78.3	-39.9352	-66.5759	-33.4179	-46.643	10.1425
78.4	239.623	234.862	225.421		78.4	0.39534	-0.41907	-0.01574		228.4	78.4	-40.0093	-66.6532	-33.4839	-46.7155	10.1453
78.5	239.614	234.874	225.427		78.5	0.37678	-0.42528	-0.01599		228.5	78.5	-40.0853	-66.6187	-33.5502	-46.7514	10.1112
78.6	239.601	234.889	225.434		78.6	0.35476	-0.42856	-0.01561		228.6	78.6	-40.164	-66.6156	-33.6237	-46.8011	10.0855
78.7	239.586	234.907	225.442		78.7	0.33064	-0.4288	-0.01366		228.7	78.7	-40.2469	-66.6524	-33.6998	-46.8664	10.0719
78.8	239.569	235.003	225.451		78.8	0.30422	-0.34511	-0.01129		228.8	78.8	-40.3333	-66.654	-33.7717	-46.9196	10.0473
78.9	239.549	235.278	225.457		78.9	0.2755	-0.07768	-0.01144		228.9	78.9	-40.4234	-66.5959	-33.8537	-46.9577	10.0006
79	239.53	235.664	225.465		79	0.24709	0.29978	-0.01033		229	79	-40.5088	-66.5331	-33.9401	-46.994	9.95189
79.1	239.513	236.015	225.474		79.1	0.22141	0.64385	-0.00744		229.1	79.1	-40.5945	-66.4892	-34.0205	-47.0347	9.91063
79.2	239.497	236.259	225.481		79.2	0.19635	0.87935	-0.00664		229.2	79.2	-40.6792	-66.4635	-34.095	-47.0792	9.87674
79.3	239.485	236.377	225.487		79.3	0.17496	0.99037	-0.00679		229.3	79.3	-40.7574	-66.4748	-34.1694	-47.1339	9.85569
79.4	239.48	236.389	225.495		79.4	0.16047	0.99429	-0.00526		229.4	79.4	-40.846	-66.5336	-34.2376	-47.2057	9.85042
79.5	239.478	236.32	225.503		79.5	0.14966	0.91769	-0.00383		229.5	79.5	-40.9461	-66.6426	-34.3008	-47.2965	9.86144
79.6	239.479	236.201	225.508		79.6	0.14093	0.79053	-0.00482		229.6	79.6	-41.0428	-66.8267	-34.3683	-47.4126	9.89641
79.7	239.482	236.055	225.513		79.7	0.13514	0.63751	-0.00611		229.7	79.7	-41.1292	-67.0981	-34.4374	-47.5549	9.96071
79.8	239.487	235.899	225.516		79.8	0.1307	0.47329	-0.0094		229.8	79.8	-41.2142	-67.4398	-34.5019	-47.7186	10.0492
79.9	239.492	235.746	225.519		79.9	0.127	0.31252	-0.01248		229.9	79.9	-41.3091	-67.829	-34.5669	-47.9017	10.152
80	239.5	235.603	225.525		80	0.12613	0.16212	-0.01346		230	80	-41.4105	-68.2292	-34.6344	-48.0914	10.2571
80.1	239.51	235.475	225.529		80.1	0.1261	0.02679	-0.01528		230.1	80.1	-41.5153	-68.522	-34.6973	-48.2449	10.3278
80.2	239.518	235.365	225.534		80.2	0.12512	-0.09084	-0.0171		230.2	80.2	-41.6249	-68.6677	-34.7576	-48.3501	10.3504
80.3	239.525	235.272	225.54		80.3	0.12288	-0.19235	-0.01735		230.3	80.3	-41.7245	-68.789	-34.8248	-48.4461	10.3646
80.4	239.529	235.194	225.547		80.4	0.11772	-0.27795	-0.01634		230.4	80.4	-41.8143	-68.9523	-34.8924	-48.553	10.3936
80.5	239.53	235.13	225.554		80.5	0.10952	-0.3491	-0.01565		230.5	80.5	-41.91	-69.171	-34.9584	-48.6798	10.4403
80.6	239.531	235.08	225.56		80.6	0.10215	-0.40705	-0.01622		230.6	80.6	-42.007	-69.4314	-35.0319	-48.8234	10.4989
80.7	239.538	235.041	225.566		80.7	0.10013	-0.45349	-0.01636		230.7	80.7	-42.1028	-69.7122	-35.1073	-48.9741	10.5639
80.8	239.548	235.012	225.57		80.8	0.10041	-0.4902	-0.0186		230.8	80.8	-42.2096	-70.0056	-35.1773	-49.1308	10.633
80.9	239.557	234.992	225.574		80.9	0.10037	-0.51779	-0.02094		230.9	80.9	-42.3201	-70.293	-35.2402	-49.2844	10.7013
81	239.566	234.982	225.581		81	0.10034	-0.53618	-0.02078		231	81	-42.4159	-70.5547	-35.3059	-49.4255	10.7621
81.1	239.575	234.978	225.588		81.1	0.10041	-0.54744	-0.01987		231.1	81.1	-42.5091	-70.6571	-35.3715	-49.5126	10.7712
81.2	239.586	234.981	225.594		81.2	0.10215	-0.55263	-0.02033		231.2	81.2	-42.5992	-70.5663	-35.4375	-49.5343	10.7173
81.3	239.6	234.987	225.6		81.3	0.10714	-0.55395	-0.02037		231.3	81.3	-42.6642	-70.4109	-35.5179	-49.531	10.6418
81.4	239.618	234.996	225.605		81.4	0.1159	-0.55265	-0.02136		231.4	81.4	-42.7264	-70.1798	-35.6008	-49.5023	10.5414
81.5	239.638	235.006	225.609		81.5	0.12654	-0.5501	-0.02381		231.5	81.5	-42.7961	-69.9034	-35.67	-49.4565	10.4284
81.6	239.656	235.017	225.617		81.6	0.13572	-0.54681	-0.0228		231.6	81.6	-42.8673	-69.7159	-35.741	-49.4414	10.3439
81.7	239.675	235.031	225.625		81.7	0.14521	-0.54059	-0.02085		231.7	81.7	-42.9423	-69.6833	-35.8135	-49.4797	10.3093
81.8	239.693	235.047	225.633		81.8	0.15397	-0.53301	-0.01943		231.8	81.8	-43.023	-69.7571	-35.8748	-49.5517	10.3113
81.9	239.708	235.06	225.641		81.9	0.16022	-0.5271	-0.01737		231.9	81.9	-43.1056	-69.8335	-35.9766	-49.6386	10.305
82	239.724	235.074	225.651		82	0.16678	-0.5212	-0.01354		232	82	-43.1772	-69.9127	-36.0354	-49.7084	10.3104
82.1	239.736	235.088	225.66		82.1	0.16988	-0.51445	-0.01107		232.1	82.1	-43.2403	-70.0088	-36.0932	-49.7807	10.3223
82.2	239.743	235.101	225.667		82.2	0.16713	-0.50907	-0.01048		232.2	82.2	-43.2971	-70.1037	-36.1563	-49.8524	10.3334
82.3	239.748	235.115	225.675		82.3	0.16343	-0.50285	-0.00832		232.3	82.3	-43.3514	-70.2287	-36.2248	-49.935	10.3533
82.4	239.752	235.13	225.684		82.4	0.15858	-0.49621	-0.00616		232.4	82.4	-43.4082	-70.4326	-36.2896	-50.0435	10.3996
82.5	239.755	235.143	225.691		82.5	0.15163	-0.4902	-0.00537		232.5	82.5	-43.4647	-70.7037	-36.3612	-50.1765	10.4664
82.6	239.758	235.158	225.697		82.6	0.14615	-0.48314	-0.0053		232.6	82.6	-43.5174	-71.0109	-36.4356	-50.3213	10.5449
82.7	239.762	235.174	225.704		82.7	0.1413	-0.47514	-0.00451		232.7	82.7	-43.5636	-71.3527	-36.5092	-50.4751	10.6355
82.8	239.769	235.189	225.71		82.8	0.13896	-0.46777	-0.00476		232.8	82.8	-43.61	-71.6743	-36.5843	-50.6229	10.7193
82.9	239.775	235.204	225.717		82.9	0.13579	-0.45998	-0.0049		232.9	82.9	-43.6546	-71.892	-36.6562	-50.7343	10.77
83	239.779	235.221	225.724		83	0.13073	-0.45083	-0.00421		233	83	-43.6835	-72.0211	-36.7228	-50.8091	10.7947
83.1	239.785	235.24	225.728		83.1	0.12744	-0.43948	-0.00614		233.1	83.1	-43.7202	-72.0846	-36.7866	-50.8638	10.7975
83.2	239.791	235.259	225.73		83.2	0.12385	-0.42855	-0.01005		233.2	83.2	-43.7754	-72.0903	-36.8469	-50.9042	10.7802
83.3	239.798	235.277	225.735		83.3	0.12245	-0.41783	-0.01208		233.3	83.3	-43.8335	-72.1308	-36.9072	-50.9572	10.774
83.4	239.807	235.295	225.74		83.4	0.122	-0.40742	-0.01327		233.4	83.4	-43.8997	-72.2354	-36.965	-51.0334	10.7884
83.5	239.815	235.311	225.743		83.5	0.12039	-0.39994	-0.01666		233.5	83.5	-43.9823	-72.347	-37.027	-51.1187	10.8024
83.6	239.82	235.327	225.744		83.6	0.11638	-0.39142	-0.02131		233.6	83.6	-44.0627	-72.4632	-37.0901	-51.2053	10.8178
83.7	239.825	235.341	225.748		83.7	0.11278	-0.38447	-0.02397		233.7	83.7	-44.1361	-72.6363	-37.1523	-51.3082	10.8529
83.8	239.831	235.353	225.754		83.8	0.10919	-0.38087	-0.02453		233.8	83.8	-44.2127	-72.8128	-37.2236	-51.4164	10.8868
83.9	239.837	235.364	225.76		83.9	0.10643	-0.37695	-0.0252		233.9	83.9	-44.2758	-72.8967	-37.3009	-51.4912	10.8905
84	239.849	235.378	225.767		84	0.10943	-0.37073	-0.02419		234	84	-44.3128	-72.9263	-37.3779	-51.539	10.8794
84.1	239.865	235.405	225.776		84.1	0.11547	-0.35205	-0.02183		234.1	84.1	-44.3383	-72.9316	-37.4454	-51.5718	10.8637
84.2	239.883	235.419	225.782		84.2	0.12496	-0.34531	-0.02145		234.2	84.2	-44.3618	-72.888	-37.5133	-51.5877	10.8321
84.3	239.905	235.434	225.789		84.3	0.13749	-0.33836	-0.02055		234.3	84.3	-44.3863	-72.8755	-37.5881	-51.6166	10.8091
84.4	239.926	235.448	225.797		84.4	0.14939	-0.33224	-0.01965		234.4	84.4	-44.4239	-72.9465	-37.6534	-51.6746	10.814
84.5	239.939	235.462	225.801		84.5	0.15375	-0.32581	-0.02126		234.5	84.5	-44.4704	-73.0389	-37.7156	-51.7416	10.8257
84.6	239.945	235.477	225.805		84.6	0.14995	-0.31844	-0.02423		234.6	84.6	-44.5149	-73.1033	-37.7744	-51.7975	10.8291
84.7	239.947	235.49	225.811		84.7	0.143	-0.31274	-0.02469		234.7	84.7	-44.6217	-73.168	-37.8237	-51.8712	10.8278
84.8	239.945	235.503	225.815		84.8	0.13176	-0.30726	-0.02651		234.8	84.8	-44.632	-73.2774	-37.8718	-51.9271	10.8521
84.9	239.938	235.519	225.816		84.9	0.11561	-0.29926	-0.03147		234.9	84.9	-44.6863	-73.4059	-37.9256	-52.0059	10.8765
85	239.93	235.626	225.821		85	0.0983	-0.19986	-0.03329		235	85	-44.7365	-73.5369	-37.9783	-52.0839	10.9025
85.1	239.923	235.932	225.825		85.1	0.08235	0.09793	-0.03584		235.1	85.1	-44.7874	-73.682	-38.0277	-52.1657	10.9337
85.2	239.918	236.343	225.827		85.2	0.06818	0.50157	-0.04018		235.2	85.2	-44.8477	-73.862	-38.0814	-52.2637	10.9744
85.3	239.916	236.698	225.832		85.3	0.05746	0.84847	-0.04127		235.3	85.3	-44.9296	-74.1124	-38.1423	-52.3948	11.0341
85.4	239.919	236.947	225.838		85.4	0.05115	1.08994	-0.0411		235.4	85.4	-44.977	-74.4214	-38.2067	-52.5351	11.1163
85.5	239.926	237.094	225.843		85.5	0.04902	1.22974	-0.04239		235.5	85.5	-45.0184	-74.7598	-38.2762	-52.6848	11.2078
85.6	239.936	237.138	225.849		85.6	0.05003	1.26538	-0.04317		235.6	85.6	-45.0608	-75.1065	-38.3485	-52.8386	11.3013
85.7	239.95	237.088	225.855		85.7	0.0546	1.20837	-0.04373		235.7	85.7	-45.106	-75.4508	-38.4213	-52.9927	11.3937
85.8	239.965	236.977	225.859		85.8	0.06064	1.08896	-0.04545		235.8	85.8	-45.1496	-75.7781	-38.5005	-53.1427	11.4793
85.9	239.98	236.862	225.864		85.9	0.06615	0.96661	-0.04674		235.9	85.9	-45.1898	-76.0734	-38.58	-53.2811	11.5548
86	239.993	236.785	225.872		86	0.06988	0.88154	-0.04574		236	86	-45.2331	-76.3109	-38.6633	-53.4024	11.6102
86.1	240.001	236.719	225.88		86.1	0.06922	0.80809	-0.044		236.1	86.1	-45.2927	-76.4064	-38.7393	-53.4795	11.6185
86.2	240.004	236.637	225.887		86.2	0.06301	0.71893	-0.04331		236.2	86.2	-45.3502	-76.3056	-38.8109	-53.4889	11.5635
86.3	240.008	236.538	225.893		86.3	0.05805	0.61197	-0.04366		236.3	86.3	-45.412	-76.1225	-38.8813	-53.4719	11.4811
86.4	240.015	236.426	225.898		86.4	0.0555	0.49225	-0.04506		236.4	86.4	-45.4946	-76.0107	-38.9447	-53.4833	11.4213
86.5	240.022	236.308	225.904		86.5	0.05348	0.36603	-0.04552		236.5	86.5	-45.5816	-76.0142	-39.0067	-53.5341	11.3992
86.6	240.036	236.19	225.911		86.6	0.05836	0.24054	-0.04473		236.6	86.6	-45.6657	-76.122	-39.0682	-53.6186	11.4117
86.7	240.055	236.081	225.917		86.7	0.06786	0.12406	-0.04435		236.7	86.7	-45.7473	-76.3042	-39.1323	-53.7279	11.4485
86.8	240.071	235.987	225.923		86.8	0.07494	0.02213	-0.0447		236.8	86.8	-45.8277	-76.5272	-39.1898	-53.8482	11.5002
86.9	240.083	235.958	225.93		86.9	0.07731	-0.01426	-0.04422		236.9	86.9	-45.9024	-76.7779	-39.2505	-53.9769	11.5611
87	240.093	236.035	225.938		87	0.07906	0.05446	-0.04227		237	87	-45.9727	-77.0402	-39.3111	-54.108	11.6262
87.1	240.101	236.167	225.947		87.1	0.07787	0.17899	-0.04043		237.1	87.1	-46.0481	-77.3037	-39.3671	-54.2396	11.6922
87.2	240.106	236.285	225.954		87.2	0.07323	0.2898	-0.03963		237.2	87.2	-46.126	-77.5531	-39.4245	-54.3679	11.7529
87.3	240.109	236.355	225.962		87.3	0.06723	0.3513	-0.03758		237.3	87.3	-46.2167	-77.7435	-39.4811	-54.4804	11.7929
87.4	240.11	236.366	225.974		87.4	0.05892	0.355	-0.03238		237.4	87.4	-46.3219	-77.7149	-39.5364	-54.5244	11.7595
87.5	240.108	236.331	225.982		87.5	0.04821	0.31212	-0.02991		237.5	87.5	-46.4116	-77.447	-39.5898	-54.4828	11.6498
87.6	240.104	236.268	225.991		87.6	0.03435	0.2415	-0.02733		237.6	87.6	-46.4914	-77.171	-39.653	-54.4385	11.5364
87.7	240.101	236.187	226.002		87.7	0.02228	0.15328	-0.02256		237.7	87.7	-46.5771	-77.0319	-39.7161	-54.4417	11.4674
87.8	240.101	236.102	226.01		87.8	0.01376	0.06036	-0.02103		237.8	87.8	-46.6572	-77.042	-39.7736	-54.4909	11.4493
87.9	240.106	236.02	226.018		87.9	0.00943	-0.02922	-0.01981		237.9	87.9	-46.7325	-77.1667	-39.8387	-54.5793	11.4677
88	240.115	235.944	226.028		88	0.0094	-0.11345	-0.01619		238	88	-46.8041	-77.3696	-39.9015	-54.6917	11.5127
88.1	240.128	235.876	226.037		88.1	0.01344	-0.18879	-0.01288		238.1	88.1	-46.87	-77.6178	-39.953	-54.8136	11.5756
88.2	240.143	235.821	226.045		88.2	0.01938	-0.25167	-0.01198		238.2	88.2	-46.93	-77.8747	-40.008	-54.9376	11.6414
88.3	240.159	235.78	226.051		88.3	0.02552	-0.30052	-0.01233		238.3	88.3	-46.9943	-78.1358	-40.0699	-55.0667	11.7065
88.4	240.175	235.747	226.062		88.4	0.03239	-0.34068	-0.00735		238.4	88.4	-47.0697	-78.4025	-40.129	-55.2004	11.7728
88.5	240.185	235.722	226.066		88.5	0.03393	-0.37372	-0.00969		238.5	88.5	-47.1406	-78.6625	-40.1789	-55.3274	11.8394
88.6	240.192	235.707	226.071		88.6	0.03169	-0.39692	-0.01057		238.6	88.6	-47.2062	-78.9088	-40.2302	-55.4484	11.9018
88.7	240.197	235.697	226.077		88.7	0.02674	-0.41394	-0.01124		238.7	88.7	-47.2759	-79.1155	-40.2848	-55.5588	11.95
88.8	240.197	235.694	226.081		88.8	0.01812	-0.42531	-0.01337		238.8	88.8	-47.3453	-79.2465	-40.3354	-55.6424	11.9743
88.9	240.197	235.696	226.086		88.9	0.00845	-0.43008	-0.01467		238.9	88.9	-47.4059	-79.3244	-40.3964	-55.7089	11.9799
89	240.196	235.702	226.092		89	-0.000797837	-0.43234	-0.01565		239	89	-47.4602	-79.3798	-40.4664	-55.7688	11.9769
89.1	240.201	235.709	226.097		89.1	-0.00513	-0.43314	-0.01674		239.1	89.1	-47.517	-79.2475	-40.539	-55.7679	11.9114
89.2	240.21	235.721	226.103		89.2	-0.00568	-0.42838	-0.01668		239.2	89.2	-47.5644	-78.8958	-40.6157	-55.692	11.7741
89.3	240.222	235.744	226.111		89.3	-0.00247	-0.41326	-0.01473		239.3	89.3	-47.6074	-78.5623	-40.6939	-55.6212	11.6429
89.4	240.239	235.775	226.12		89.4	0.00555	-0.38956	-0.01289		239.4	89.4	-47.6623	-78.3883	-40.7712	-55.6073	11.5629
89.5	240.26	235.803	226.125		89.5	0.01693	-0.36931	-0.01345		239.5	89.5	-47.7151	-78.3855	-40.851	-55.6505	11.5389
89.6	240.284	235.822	226.13		89.6	0.03145	-0.35827	-0.01464		239.6	89.6	-47.764	-78.5203	-40.9327	-55.739	11.5601
89.7	240.307	235.836	226.134		89.7	0.04596	-0.35206	-0.01709		239.7	89.7	-47.8218	-78.7669	-41.0109	-55.8665	11.6178
89.8	240.326	235.853	226.139		89.8	0.05608	-0.34311	-0.01891		239.8	89.8	-47.8846	-79.0788	-41.0835	-56.0156	11.6975
89.9	240.34	235.873	226.145		89.9	0.06044	-0.33082	-0.01885		239.9	89.9	-47.9555	-79.4077	-41.1557	-56.173	11.782
90	240.355	235.891	226.151		90	0.06585	-0.32052	-0.01941		240	90	-48.0268	-79.74	-41.2255	-56.3308	11.8681
90.1	240.37	235.904	226.157		90.1	0.07241	-0.31545	-0.01935		240.1	90.1	-48.0984	-80.0591	-41.2902	-56.4826	11.951
90.2	240.385	235.911	226.163		90.2	0.07772	-0.31551	-0.02012		240.2	90.2	-48.1731	-80.2081	-41.3565	-56.5792	11.9772
90.3	240.397	235.934	226.166		90.3	0.08051	-0.29997	-0.0232		240.3	90.3	-48.2384	-80.122	-41.4291	-56.5965	11.9259
90.4	240.404	235.981	226.169		90.4	0.07869	-0.2614	-0.02669		240.4	90.4	-48.304	-79.9911	-41.4913	-56.5954	11.862
90.5	240.407	236.031	226.173		90.5	0.07248	-0.21865	-0.02935		240.5	90.5	-48.3614	-79.9371	-41.5365	-56.6117	11.8279
90.6	240.405	236.075	226.175		90.6	0.06156	-0.1829	-0.03337		240.6	90.6	-48.4073	-79.9798	-41.5827	-56.6566	11.8269
90.7	240.403	236.105	226.178		90.7	0.05074	-0.16024	-0.03687		240.7	90.7	-48.4515	-80.1174	-41.6299	-56.7329	11.8569
90.8	240.402	236.12	226.18		90.8	0.04055	-0.15245	-0.04057		240.8	90.8	-48.497	-80.3122	-41.6782	-56.8291	11.9054
90.9	240.398	236.127	226.184		90.9	0.02669	-0.15398	-0.04354		240.9	90.9	-48.5469	-80.5151	-41.7354	-56.9325	11.9541
91	240.395	236.131	226.188		91	0.01525	-0.1575	-0.0461		241	91	-48.6034	-80.7159	-41.7955	-57.0382	12.0008
91.1	240.398	236.134	226.19		91.1	0.00882	-0.16196	-0.05043		241.1	91.1	-48.6709	-80.9122	-41.8536	-57.1456	12.0452
91.2	240.4	236.138	226.195		91.2	0.00125	-0.16589	-0.05131		241.2	91.2	-48.7447	-81.096	-41.9117	-57.2508	12.0847
91.3	240.402	236.237	226.2		91.3	-0.00601	-0.07466	-0.05453		241.3	91.3	-48.8134	-81.2841	-41.9714	-57.3563	12.1258
91.4	240.407	236.532	226.205		91.4	-0.00929	0.21298	-0.05926		241.4	91.4	-48.8857	-81.4921	-42.0339	-57.4706	12.1725
91.5	240.415	236.935	226.213		91.5	-0.01069	0.60803	-0.06169		241.5	91.5	-48.9667	-81.7126	-42.098	-57.5924	12.222
91.6	240.423	237.289	226.221		91.6	-0.01156	0.95482	-0.06296		241.6	91.6	-49.0451	-81.9347	-42.1671	-57.7157	12.2712
91.7	240.427	237.526	226.229		91.7	-0.01704	1.18372	-0.06414		241.7	91.7	-49.1171	-82.1574	-42.2426	-57.839	12.3201
91.8	240.423	237.655	226.236		91.8	-0.03058	1.30542	-0.06719		241.8	91.8	-49.1811	-82.3726	-42.3123	-57.9553	12.3686
91.9	240.418	237.718	226.242		91.9	-0.04443	1.36053	-0.07035		241.9	91.9	-49.2398	-82.5752	-42.3827	-58.0659	12.4135
92	240.416	237.73	226.25		92	-0.05515	1.36456	-0.07289		242	92	-49.2994	-82.7621	-42.4577	-58.1731	12.4521
92.1	240.421	237.7	226.257		92.1	-0.05937	1.3268	-0.07532		242.1	92.1	-49.3653	-82.9283	-42.5288	-58.2741	12.4841
92.2	240.421	237.648	226.266		92.2	-0.06669	1.26728	-0.07555		242.2	92.2	-49.4316	-83.0788	-42.6032	-58.3712	12.5101
92.3	240.424	237.58	226.277		92.3	-0.07078	1.19121	-0.07473		242.3	92.3	-49.4953	-83.2167	-42.6811	-58.4644	12.5315
92.4	240.43	237.498	226.286		92.4	-0.07078	1.10153	-0.07517		242.4	92.4	-49.5534	-83.1903	-42.7509	-58.4982	12.5013
92.5	240.436	237.411	226.294		92.5	-0.07141	1.00661	-0.07655		242.5	92.5	-49.5998	-82.8037	-42.8112	-58.4049	12.3558
92.6	240.441	237.322	226.302		92.6	-0.07226	0.91044	-0.07877		242.6	92.6	-49.6431	-82.1995	-42.8725	-58.2384	12.1389
92.7	240.445	237.239	226.309		92.7	-0.07509	0.81971	-0.08099		242.7	92.7	-49.6975	-81.6235	-42.9363	-58.0857	11.9296
92.8	240.447	237.154	226.317		92.8	-0.0798	0.72742	-0.08279		242.8	92.8	-49.7499	-81.1718	-42.9953	-57.9724	11.7625
92.9	240.45	237.059	226.324		92.9	-0.08263	0.62434	-0.08532		242.9	92.9	-49.796	-80.8499	-43.0572	-57.9011	11.6382
93	240.456	236.954	226.332		93	-0.08264	0.51162	-0.08712		243	93	-49.8406	-80.6776	-43.1251	-57.8811	11.5619
93.1	240.464	236.846	226.338		93.1	-0.08149	0.39577	-0.09101		243.1	93.1	-49.8801	-80.7033	-43.1867	-57.9234	11.5527
93.2	240.476	236.769	226.343		93.2	-0.07542	0.31112	-0.09543		243.2	93.2	-49.9118	-80.8805	-43.2426	-58.0116	11.5954
93.3	240.491	236.74	226.352		93.3	-0.06726	0.2742	-0.09629		243.3	93.3	-49.9422	-81.0966	-43.2989	-58.1126	11.6509
93.4	240.503	236.726	226.359		93.4	-0.06119	0.25247	-0.09882		243.4	93.4	-49.973	-81.3234	-43.3588	-58.2184	11.7092
93.5	240.517	236.703	226.366		93.5	-0.05439	0.22225	-0.10135		243.5	93.5	-50.0106	-81.5879	-43.4176	-58.3387	11.7794
93.6	240.53	236.688	226.373		93.6	-0.04769	0.19905	-0.10431		243.6	93.6	-50.0546	-81.8081	-43.4682	-58.4436	11.836
93.7	240.54	236.699	226.376		93.7	-0.04382	0.20297	-0.11008		243.7	93.7	-50.101	-81.9467	-43.5116	-58.5198	11.8669
93.8	240.548	236.717	226.381		93.8	-0.04268	0.21306	-0.11502		243.8	93.8	-50.1531	-82.0616	-43.5543	-58.5897	11.8896
93.9	240.554	236.715	226.384		93.9	-0.0431	0.20295	-0.12175		243.9	93.9	-50.2074	-82.1807	-43.5989	-58.6624	11.9129
94	240.561	236.689	226.387		94	-0.04227	0.16939	-0.12805		244	94	-50.2696	-82.3255	-43.6486	-58.7479	11.9428
94.1	240.573	236.661	226.39		94.1	-0.03662	0.13373	-0.13529		244.1	94.1	-50.3292	-82.5266	-43.7004	-58.8521	11.9909
94.2	240.588	236.677	226.391		94.2	-0.02741	0.14204	-0.14411		244.2	94.2	-50.3879	-82.7879	-43.7523	-58.9761	12.0591
94.3	240.602	236.74	226.392		94.3	-0.01998	0.19758	-0.15219		244.3	94.3	-50.452	-83.0964	-43.8028	-59.1171	12.1423
94.4	240.611	236.806	226.394		94.4	-0.01726	0.2553	-0.16058		244.4	94.4	-50.5223	-83.3913	-43.8516	-59.2551	12.2208
94.5	240.621	236.867	226.397		94.5	-0.01381	0.30906	-0.16636		244.5	94.5	-50.5929	-83.5971	-43.904	-59.3647	12.2691
94.6	240.631	236.929	226.403		94.6	-0.01078	0.36302	-0.17026		244.6	94.6	-50.6573	-83.7391	-43.9625	-59.4529	12.2959
94.7	240.639	236.968	226.408		94.7	-0.0091	0.39436	-0.17488		244.7	94.7	-50.7197	-83.8739	-44.0231	-59.5389	12.3201
94.8	240.646	236.97	226.411		94.8	-0.00827	0.38896	-0.1816		244.8	94.8	-50.7781	-83.9942	-44.0787	-59.617	12.3411
94.9	240.651	236.939	226.415		94.9	-0.00932	0.35027	-0.18717		244.9	94.9	-50.8318	-84.0935	-44.1378	-59.6877	12.3549
95	240.656	236.884	226.42		95	-0.01069	0.28739	-0.1917		245	95	-50.8855	-84.2041	-44.1965	-59.762	12.3726
95.1	240.662	236.815	226.425		95.1	-0.01174	0.21069	-0.19643		245.1	95.1	-50.9423	-84.3586	-44.2405	-59.8472	12.4075
95.2	240.668	236.743	226.431		95.2	-0.01164	0.13085	-0.20011		245.2	95.2	-50.9922	-84.5556	-44.2776	-59.9418	12.4586
95.3	240.671	236.672	226.437		95.3	-0.01478	0.05279	-0.20442		245.3	95.3	-51.0327	-84.7167	-44.3188	-60.0227	12.4982
95.4	240.67	236.603	226.443		95.4	-0.02253	-0.02422	-0.20769		245.4	95.4	-51.0704	-84.7758	-44.3593	-60.0685	12.5046
95.5	240.666	236.538	226.451		95.5	-0.0329	-0.09662	-0.20938		245.5	95.5	-51.0958	-84.8022	-44.3939	-60.0973	12.5031
95.6	240.661	236.484	226.458		95.6	-0.04411	-0.15877	-0.21181		245.6	95.6	-51.1149	-84.8673	-44.4269	-60.1364	12.5153
95.7	240.654	236.438	226.465		95.7	-0.0573	-0.21254	-0.21508		245.7	95.7	-51.1324	-84.9901	-44.4637	-60.1954	12.5459
95.8	240.642	236.397	226.472		95.8	-0.07615	-0.26128	-0.21719		245.8	95.8	-51.1396	-85.1569	-44.4929	-60.2631	12.5939
95.9	240.626	236.366	226.48		95.9	-0.09856	-0.29998	-0.2191		245.9	95.9	-51.1434	-85.3489	-44.5156	-60.3359	12.652
96	240.609	236.344	226.486		96	-0.1217	-0.32925	-0.22236		246	96	-51.1487	-85.5603	-44.5394	-60.4161	12.716
96.1	240.596	236.329	226.492		96.1	-0.1416	-0.35182	-0.22657		246.1	96.1	-51.1552	-85.7758	-44.5615	-60.4975	12.7817
96.2	240.588	236.319	226.496		96.2	-0.15584	-0.3701	-0.23151		246.2	96.2	-51.1637	-85.9793	-44.5791	-60.574	12.8441
96.3	240.584	236.311	226.503		96.3	-0.16568	-0.38576	-0.23436		246.3	96.3	-51.1797	-86.1518	-44.5979	-60.6431	12.8951
96.4	240.586	236.308	226.51		96.4	-0.17019	-0.39629	-0.23731		246.4	96.4	-51.207	-86.3063	-44.6209	-60.7114	12.9379
96.5	240.59	236.314	226.515		96.5	-0.17271	-0.39845	-0.24183		246.5	96.5	-51.2443	-86.4465	-44.641	-60.7773	12.9754
96.6	240.598	236.335	226.521		96.6	-0.17156	-0.38469	-0.24594		246.6	96.6	-51.2842	-86.5627	-44.6705	-60.8391	13.0027
96.7	240.607	236.368	226.525		96.7	-0.16895	-0.35941	-0.25119		246.7	96.7	-51.3322	-86.6633	-44.7076	-60.901	13.0223
96.8	240.613	236.404	226.529		96.8	-0.16853	-0.3311	-0.25676		246.8	96.8	-51.383	-86.7393	-44.7384	-60.9536	13.0347
96.9	240.618	236.441	226.534		96.9	-0.1699	-0.30206	-0.26191		246.9	96.9	-51.4292	-86.7255	-44.7652	-60.9733	13.019
97	240.621	236.521	226.539		97	-0.17419	-0.22967	-0.26643		247	97	-51.4722	-86.4454	-44.7994	-60.9057	12.9143
97.1	240.621	236.694	226.542		97.1	-0.17996	-0.06421	-0.27315		247.1	97.1	-51.5036	-85.9381	-44.8368	-60.7595	12.7356
97.2	240.621	236.909	226.544		97.2	-0.18676	0.1425	-0.2805		247.2	97.2	-51.5324	-85.4831	-44.8695	-60.6283	12.5753
97.3	240.621	237.097	226.548		97.3	-0.19326	0.32376	-0.28565		247.3	97.3	-51.5713	-85.2095	-44.906	-60.5623	12.4729
97.4	240.622	237.252	226.552		97.4	-0.19808	0.47027	-0.29164		247.4	97.4	-51.6105	-85.1241	-44.944	-60.5596	12.4321
97.5	240.626	237.376	226.556		97.5	-0.20028	0.58663	-0.2969		247.5	97.5	-51.6353	-85.1867	-44.9785	-60.6002	12.4425
97.6	240.635	237.469	226.565		97.6	-0.19851	0.67231	-0.29817		247.6	97.6	-51.6658	-85.3604	-45.0081	-60.6781	12.4899
97.7	240.645	237.532	226.574		97.7	-0.19411	0.72701	-0.29861		247.7	97.7	-51.7109	-85.5884	-45.0351	-60.7782	12.5539
97.8	240.656	237.555	226.583		97.8	-0.19014	0.74307	-0.29978		247.8	97.8	-51.759	-85.6972	-45.0615	-60.8392	12.5784
97.9	240.666	237.534	226.594		97.9	-0.18658	0.7139	-0.29813		247.9	97.9	-51.8026	-85.6316	-45.0889	-60.841	12.5459
98	240.675	237.475	226.604		98	-0.18355	0.64746	-0.29752		248	98	-51.8412	-85.5427	-45.1216	-60.8351	12.5051
98.1	240.682	237.403	226.61		98.1	-0.18282	0.56804	-0.30089		248.1	98.1	-51.877	-85.533	-45.1502	-60.8534	12.4917
98.2	240.692	237.366	226.618		98.2	-0.17989	0.52275	-0.30321		248.2	98.2	-51.9096	-85.62	-45.1747	-60.9014	12.5113
98.3	240.705	237.368	226.625		98.3	-0.17299	0.51767	-0.30575		248.3	98.3	-51.9347	-85.789	-45.2127	-60.9788	12.556
98.4	240.72	237.379	226.629		98.4	-0.16462	0.52022	-0.31163		248.4	98.4	-51.9648	-86.0045	-45.2486	-61.0726	12.6158
98.5	240.739	237.39	226.634		98.5	-0.15195	0.52424	-0.31584		248.5	98.5	-52.0066	-86.1936	-45.2771	-61.1591	12.6671
98.6	240.761	237.397	226.642		98.6	-0.13583	0.52335	-0.31712		248.6	98.6	-52.0448	-86.2172	-45.3146	-61.1922	12.6624
98.7	240.781	237.381	226.65		98.7	-0.12191	0.49931	-0.31944		248.7	98.7	-52.0831	-86.1092	-45.3576	-61.1833	12.6133
98.8	240.797	237.356	226.656		98.8	-0.1127	0.46658	-0.32302		248.8	98.8	-52.1158	-86.0348	-45.3956	-61.1821	12.5769
98.9	240.81	237.337	226.663		98.9	-0.10653	0.44024	-0.32576		248.9	98.9	-52.1342	-86.0414	-45.4277	-61.2011	12.5701
99	240.816	237.326	226.667		99	-0.10622	0.42144	-0.33123		249	99	-52.1483	-86.1373	-45.4667	-61.2508	12.5919
99.1	240.819	237.326	226.67		99.1	-0.10999	0.41332	-0.33774		249.1	99.1	-52.1599	-86.3012	-45.5003	-61.3205	12.6375
99.2	240.824	237.33	226.675		99.2	-0.11104	0.41032	-0.34205		249.2	99.2	-52.1611	-86.5063	-45.5308	-61.3994	12.6985
99.3	240.832	237.34	226.678		99.3	-0.10927	0.41173	-0.34929		249.3	99.3	-52.1605	-86.7228	-45.566	-61.4831	12.7626
99.4	240.842	237.349	226.678		99.4	-0.10613	0.41355	-0.35884		249.4	99.4	-52.1658	-86.9443	-45.5999	-61.57	12.8279
99.5	240.854	237.357	226.677		99.5	-0.10006	0.41391	-0.36954		249.5	99.5	-52.1774	-87.1572	-45.6229	-61.6525	12.892
99.6	240.863	237.37	226.676		99.6	-0.09756	0.41866	-0.38045		249.6	99.6	-52.183	-87.3454	-45.6411	-61.7232	12.9496
99.7	240.867	237.383	226.675		99.7	-0.09997	0.42415	-0.39021		249.7	99.7	-52.193	-87.5207	-45.6647	-61.7928	13.0013
99.8	240.875	237.396	226.691		99.8	-0.09913	0.42974	-0.38447		249.8	99.8	-52.2106	-87.6599	-45.6744	-61.8483	13.043
99.9	240.887	237.407	226.741		99.9	-0.09307	0.43313	-0.34397		249.9	99.9	-52.2175	-87.7293	-45.682	-61.8762	13.0635
100	240.901	237.412	226.811		100	-0.08564	0.43045	-0.28348		250	100	-52.2149	-87.7494	-45.7018	-61.8887	13.0663
100.1	240.915	237.406	226.876		100.1	-0.07768	0.41689	-0.22864		250.1	100.1	-52.2108	-87.7601	-45.7223	-61.8977	13.0662
100.2	240.931	237.398	226.922		100.2	-0.06847	0.40133	-0.19233		250.2	100.2	-52.2164	-87.7734	-45.7383	-61.9094	13.0665
100.3	240.941	237.402	226.945		100.3	-0.06429	0.39729	-0.17832		250.3	100.3	-52.2311	-87.7922	-45.7613	-61.9282	13.0662
100.4	240.944	237.41	226.986		100.4	-0.06754	0.39723	-0.14735		250.4	100.4	-52.2465	-87.8165	-45.787	-61.95	13.067
100.5	240.944	237.403	227.448		100.5	-0.07403	0.38293	0.3047		250.5	100.5	-52.2565	-87.8331	-45.8128	-61.9675	13.0659
100.6	240.943	237.374	228.471		100.6	-0.0822	0.34591	1.31801		250.6	100.6	-52.2665	-87.8021	-45.8467	-61.9718	13.0474
100.7	240.938	237.336	229.558		100.7	-0.0932	0.3001	2.39592		250.7	100.7	-52.2844	-87.5562	-45.8797	-61.9068	12.9573
100.8	240.935	237.312	230.363		100.8	-0.10263	0.26821	3.19095		250.8	100.8	-52.2979	-87.1045	-45.9014	-61.768	12.8022
100.9	240.937	237.312	230.807		100.9	-0.10734	0.26092	3.62593		250.9	100.9	-52.3104	-86.6869	-45.9184	-61.6386	12.6593
101	240.941	237.33	230.929		101	-0.10944	0.27164	3.73814		251	101	-52.3349	-86.4334	-45.9348	-61.5677	12.5694
101.1	240.948	237.352	230.812		101.1	-0.1084	0.28582	3.61155		251.1	101.1	-52.3653	-86.3496	-45.9552	-61.5567	12.5338
101.2	240.96	237.377	230.541		101.2	-0.10317	0.30314	3.33011		251.2	101.2	-52.3942	-86.3924	-45.9703	-61.5856	12.5412
101.3	240.972	237.404	230.179		101.3	-0.09731	0.32255	2.95874		251.3	101.3	-52.4227	-86.5306	-45.9845	-61.6459	12.5804
101.4	240.983	237.427	229.774		101.4	-0.0926	0.33725	2.54465		251.4	101.4	-52.4528	-86.7329	-46.0061	-61.7306	12.6389
101.5	240.995	237.447	229.37		101.5	-0.08685	0.34944	2.13046		251.5	101.5	-52.4742	-86.9616	-46.0225	-61.8194	12.7083
101.6	241.005	237.465	228.993		101.6	-0.0834	0.35974	1.7437		251.6	101.6	-52.4807	-87.0888	-46.0345	-61.868	12.747
101.7	241.011	237.478	228.653		101.7	-0.08424	0.36575	1.39453		251.7	101.7	-52.4857	-86.9108	-46.0493	-61.8152	12.6846
101.8	241.014	237.488	228.369		101.8	-0.0878	0.36768	1.10074		251.8	101.8	-52.4961	-86.7402	-46.0643	-61.7669	12.624
101.9	241.015	237.496	228.146		101.9	-0.09294	0.36772	0.86767		251.9	101.9	-52.5011	-86.586	-46.0776	-61.7216	12.5698
102	241.018	237.498	227.965		102	-0.09618	0.36221	0.67689		252	102	-52.501	-86.5305	-46.0983	-61.7099	12.5472
102.1	241.02	237.482	227.81		102.1	-0.10038	0.33839	0.51261		252.1	102.1	-52.5029	-86.5679	-46.1184	-61.7297	12.5551
102.2	241.023	237.452	227.678		102.2	-0.10415	0.30105	0.37136		252.2	102.2	-52.5085	-86.6452	-46.1294	-61.761	12.5776
102.3	241.033	237.436	227.568		102.3	-0.10091	0.27691	0.25104		252.3	102.3	-52.5282	-86.7398	-46.1411	-61.803	12.604
102.4	241.045	237.443	227.473		102.4	-0.09494	0.27633	0.14685		252.4	102.4	-52.5568	-86.8752	-46.1559	-61.8626	12.642
102.5	241.057	237.465	227.396		102.5	-0.08898	0.29103	0.05994		252.5	102.5	-52.5941	-87.0357	-46.1669	-61.9322	12.6881
102.6	241.069	237.492	227.334		102.6	-0.08354	0.30992	-0.01201		252.6	102.6	-52.6428	-87.1472	-46.1798	-61.9899	12.7163
102.7	241.079	237.517	227.282		102.7	-0.08019	0.32692	-0.07286		252.7	102.7	-52.6873	-87.1994	-46.1971	-62.0279	12.7244
102.8	241.091	237.539	227.244		102.8	-0.07402	0.34141	-0.12114		252.8	102.8	-52.7237	-87.2578	-46.2138	-62.0651	12.7358
102.9	241.106	237.558	227.217		102.9	-0.06617	0.35307	-0.15718		252.9	102.9	-52.7467	-87.3499	-46.2348	-62.1105	12.759
103	241.122	237.574	227.2		103	-0.05644	0.36076	-0.18389		253	103	-52.7579	-87.4799	-46.2568	-62.1649	12.7959
103.1	241.136	237.584	227.188		103.1	-0.04849	0.36332	-0.20538		253.1	103.1	-52.7579	-87.6411	-46.2685	-62.2225	12.8466
103.2	241.147	237.594	227.183		103.2	-0.04357	0.36524	-0.22037		253.2	103.2	-52.7503	-87.8032	-46.2738	-62.2758	12.8999
103.3	241.158	237.601	227.182		103.3	-0.03949	0.36497	-0.23128		253.3	103.3	-52.75	-87.8683	-46.2921	-62.3034	12.9176
103.4	241.165	237.602	227.183		103.4	-0.03887	0.3581	-0.23946		253.4	103.4	-52.7597	-87.7326	-46.3131	-62.2685	12.8673
103.5	241.167	237.592	227.19		103.5	-0.04285	0.34056	-0.24252		253.5	103.5	-52.771	-87.4892	-46.3251	-62.1951	12.7832
103.6	241.165	237.565	227.199		103.6	-0.05175	0.30563	-0.24317		253.6	103.6	-52.7875	-87.3083	-46.3446	-62.1468	12.7175
103.7	241.16	237.533	227.208		103.7	-0.06285	0.2661	-0.24361		253.7	103.7	-52.8083	-87.2437	-46.3628	-62.1382	12.6899
103.8	241.156	237.505	227.219		103.8	-0.07322	0.23034	-0.24227		253.8	103.8	-52.8296	-87.2804	-46.3773	-62.1624	12.6964
103.9	241.157	237.469	227.234		103.9	-0.07846	0.18631	-0.23684		253.9	103.9	-52.8465	-87.3964	-46.3908	-62.2112	12.7297
104	241.163	237.418	227.25		104	-0.0792	0.12762	-0.23058		254	104	-52.8594	-87.5641	-46.4028	-62.2754	12.781
104.1	241.171	237.356	227.266		104.1	-0.07732	0.05804	-0.2239		254.1	104.1	-52.8741	-87.746	-46.4141	-62.3447	12.8368
104.2	241.181	237.288	227.285		104.2	-0.07355	-0.01709	-0.21471		254.2	104.2	-52.8794	-87.9266	-46.4267	-62.4109	12.8931
104.3	241.188	237.219	227.304		104.3	-0.07272	-0.09368	-0.20604		254.3	104.3	-52.8806	-88.1019	-46.4377	-62.4734	12.9485
104.4	241.19	237.155	227.322		104.4	-0.07722	-0.16598	-0.19737		254.4	104.4	-52.8806	-88.2223	-46.4503	-62.5177	12.9856
104.5	241.188	237.101	227.343		104.5	-0.08613	-0.22753	-0.1864		254.5	104.5	-52.873	-88.2706	-46.4651	-62.5362	12.9995
104.6	241.188	237.057	227.363		104.6	-0.09199	-0.27941	-0.17542		254.6	104.6	-52.8676	-88.2958	-46.4752	-62.5462	13.0064
104.7	241.192	237.021	227.384		104.7	-0.09514	-0.32303	-0.16456		254.7	104.7	-52.8654	-88.3235	-46.4849	-62.5579	13.0138
104.8	241.196	237	227.405		104.8	-0.09745	-0.35125	-0.15317		254.8	104.8	-52.86	-88.3584	-46.4909	-62.5698	13.0247
104.9	241.202	236.997	227.425		104.9	-0.09766	-0.36146	-0.1423		254.9	104.9	-52.8613	-88.4058	-46.511	-62.5927	13.0361
105	241.205	237.036	227.442		105	-0.1008	-0.33001	-0.13551		255	105	-52.8788	-88.4684	-46.5563	-62.6345	13.0453
105.1	241.209	237.147	227.458		105.1	-0.1029	-0.22715	-0.12915		255.1	105.1	-52.9143	-88.5394	-46.6235	-62.6924	13.0505
105.2	241.219	237.308	227.475		105.2	-0.09935	-0.07342	-0.12194		255.2	105.2	-52.9551	-88.6123	-46.7002	-62.7559	13.0537
105.3	241.231	237.467	227.491		105.3	-0.09401	0.07833	-0.11505		255.3	105.3	-52.9999	-88.6205	-46.757	-62.7925	13.0391
105.4	241.242	237.586	227.508		105.4	-0.08941	0.18883	-0.10764		255.4	105.4	-53.0514	-88.4465	-46.79	-62.7627	12.9685
105.5	241.252	237.65	227.525		105.5	-0.08564	0.2452	-0.10012		255.5	105.5	-53.1001	-88.1585	-46.8108	-62.6898	12.8631
105.6	241.262	237.664	227.542		105.6	-0.08251	0.25173	-0.09323		255.6	105.6	-53.1497	-87.9331	-46.8275	-62.6367	12.7792
105.7	241.266	237.641	227.557		105.7	-0.0845	0.22163	-0.0875		255.7	105.7	-53.1876	-87.8285	-46.8281	-62.6147	12.7398
105.8	241.266	237.608	227.575		105.8	-0.09058	0.18074	-0.07935		255.8	105.8	-53.2156	-87.8219	-46.82	-62.6192	12.7359
105.9	241.272	237.608	227.593		105.9	-0.09152	0.17293	-0.07089		255.9	105.9	-53.2249	-87.8967	-46.81	-62.6439	12.7615
106	241.277	237.634	227.609		106	-0.0931	0.19213	-0.06515		256	106	-53.2161	-88.0283	-46.8087	-62.6844	12.8063
106.1	241.278	237.647	227.622		106.1	-0.09844	0.19689	-0.06161		256.1	106.1	-53.1991	-88.1823	-46.8075	-62.7296	12.8594
106.2	241.28	237.632	227.636		106.2	-0.10253	0.17432	-0.05692		256.2	106.2	-53.1724	-88.3428	-46.8078	-62.7743	12.9156
106.3	241.281	237.591	227.652		106.3	-0.10829	0.12589	-0.05108		256.3	106.3	-53.1454	-88.4933	-46.8138	-62.8175	12.9674
106.4	241.283	237.531	227.663		106.4	-0.11269	0.05799	-0.04921		256.4	106.4	-53.118	-88.6315	-46.8135	-62.8543	13.0164
106.5	241.29	237.46	227.675		106.5	-0.11133	-0.02006	-0.04662		256.5	106.5	-53.0928	-88.7594	-46.827	-62.8931	13.059
106.6	241.303	237.386	227.689		106.6	-0.10547	-0.10147	-0.04266		256.6	106.6	-53.0771	-88.88	-46.8802	-62.9458	13.0899
106.7	241.32	237.314	227.699		106.7	-0.0948	-0.18141	-0.04195		256.7	106.7	-53.0843	-88.9934	-46.9571	-63.0116	13.1108
106.8	241.339	237.249	227.711		106.8	-0.08161	-0.25392	-0.04029		256.8	106.8	-53.1062	-89.0801	-47.0702	-63.0855	13.1136
106.9	241.361	237.195	227.724		106.9	-0.06644	-0.31575	-0.03665		256.9	106.9	-53.1298	-89.1537	-47.1965	-63.16	13.1092
107	241.383	237.156	227.738		107	-0.05084	-0.36219	-0.03279		257	107	-53.1624	-89.219	-47.2662	-63.2159	13.1125
107.1	241.405	237.134	227.75		107.1	-0.03524	-0.39146	-0.0302		257.1	107.1	-53.1991	-89.2706	-47.3062	-63.2586	13.1168
107.2	241.428	237.129	227.761		107.2	-0.01871	-0.40439	-0.02823		257.2	107.2	-53.2264	-89.3117	-47.3778	-63.3053	13.1124
107.3	241.445	237.13	227.773		107.3	-0.00751	-0.41157	-0.02626		257.3	107.3	-53.2496	-89.3419	-47.4215	-63.3377	13.1105
107.4	241.457	237.128	227.785		107.4	-0.0028	-0.42053	-0.02377		257.4	107.4	-53.2665	-89.368	-47.3706	-63.3351	13.1273
107.5	241.468	237.135	227.799		107.5	0.00274	-0.4208	-0.01918		257.5	107.5	-53.2781	-89.3882	-47.2796	-63.3153	13.151
107.6	241.483	237.15	227.815		107.6	0.01132	-0.41384	-0.01334		257.6	107.6	-53.2885	-89.402	-47.1894	-63.2933	13.1725
107.7	241.495	237.164	227.83		107.7	0.01676	-0.40794	-0.00739		257.7	107.7	-53.3	-89.413	-47.0886	-63.2672	13.1953
107.8	241.505	237.173	227.845		107.8	0.0199	-0.40559	-0.00249		257.8	107.8	-53.3145	-89.4165	-47.0064	-63.2458	13.2115
107.9	241.517	237.179	227.86		107.9	0.02607	-0.40795	0.00293		257.9	107.9	-53.3282	-89.4175	-46.9483	-63.2313	13.222
108	241.53	237.176	227.874		108	0.03235	-0.41817	0.00731		258	108	-53.3474	-89.4263	-46.9081	-63.2273	13.2308
108.1	241.543	237.175	227.887		108.1	0.03894	-0.4266	0.01033		258.1	108.1	-53.3718	-89.4295	-46.9257	-63.2423	13.2251
108.2	241.558	237.179	227.9		108.2	0.04742	-0.43074	0.01418		258.2	108.2	-53.3872	-89.4217	-47.0275	-63.2788	13.1997
108.3	241.572	237.184	227.914		108.3	0.05558	-0.433	0.01803		258.3	108.3	-53.4016	-89.4205	-47.1981	-63.34	13.1626
108.4	241.587	237.192	227.927		108.4	0.06385	-0.43296	0.02168		258.4	108.4	-53.4107	-89.417	-47.4157	-63.4145	13.1159
108.5	241.605	237.213	227.942		108.5	0.07557	-0.4193	0.02689		258.5	108.5	-53.404	-89.3301	-47.657	-63.4637	13.0392
108.6	241.623	237.254	227.958		108.6	0.08708	-0.38544	0.03336		258.6	108.6	-53.4012	-88.8389	-47.9048	-63.3816	12.8271
108.7	241.635	237.305	227.972		108.7	0.09242	-0.34247	0.03805		258.7	108.7	-53.4062	-87.9563	-48.1486	-63.1704	12.4856
108.8	241.641	237.348	227.985		108.8	0.09262	-0.30704	0.04138		258.8	108.8	-53.4011	-87.1234	-48.3754	-62.9666	12.1652
108.9	241.648	237.373	227.998		108.9	0.09293	-0.28919	0.04419		258.9	108.9	-53.3882	-86.4975	-48.5773	-62.821	11.9194
109	241.656	237.379	228.01		109	0.09398	-0.29156	0.04668		259	109	-53.3832	-86.0154	-48.752	-62.7169	11.7257
109.1	241.663	237.372	228.021		109.1	0.09492	-0.30585	0.04813		259.1	109.1	-53.3891	-85.6624	-48.8993	-62.6503	11.5788
109.2	241.672	237.365	228.032		109.2	0.09742	-0.32068	0.04894		259.2	109.2	-53.4001	-85.463	-49.0036	-62.6222	11.4907
109.3	241.679	237.404	228.042		109.3	0.09815	-0.28891	0.04976		259.3	109.3	-53.4142	-85.4046	-48.9512	-62.59	11.4798
109.4	241.684	237.563	228.053		109.4	0.097	-0.13779	0.05131		259.4	109.4	-53.4358	-85.4476	-48.7156	-62.533	11.538
109.5	241.691	237.805	228.066		109.5	0.09794	0.09667	0.05401		259.5	109.5	-53.4461	-85.5322	-48.4587	-62.479	11.6162
109.6	241.702	238.028	228.076		109.6	0.10181	0.31196	0.05473		259.6	109.6	-53.437	-85.6648	-48.2851	-62.4623	11.6962
109.7	241.712	238.203	228.085		109.7	0.10536	0.48004	0.05397		259.7	109.7	-53.426	-85.8853	-48.2053	-62.5055	11.7866
109.8	241.717	238.342	228.093		109.8	0.104	0.61096	0.05259		259.8	109.8	-53.4175	-86.179	-48.2069	-62.6011	11.8845
109.9	241.718	238.435	228.102		109.9	0.09844	0.69674	0.05226		259.9	109.9	-53.4127	-86.4608	-48.272	-62.7151	11.9652
110	241.716	238.471	228.111		110	0.09069	0.72464	0.05161		260	110	-53.3998	-86.69	-48.3744	-62.8214	12.0222
110.1	241.717	238.454	228.119		110.1	0.08503	0.70029	0.04939		260.1	110.1	-53.3815	-86.9137	-48.4931	-62.9295	12.0749
110.2	241.724	238.408	228.128		110.2	0.08535	0.64673	0.04885		260.2	110.2	-53.3758	-87.1729	-48.6191	-63.0559	12.1364
110.3	241.733	238.367	228.136		110.3	0.08848	0.5982	0.04736		260.3	110.3	-53.3777	-87.4728	-48.7476	-63.1994	12.2101
110.4	241.744	238.344	228.143		110.4	0.09308	0.56778	0.04409		260.4	110.4	-53.3905	-87.7892	-48.8616	-63.3471	12.2908
110.5	241.758	238.319	228.152		110.5	0.10083	0.53495	0.04376		260.5	110.5	-53.4166	-88.0876	-48.953	-63.4857	12.3682
110.6	241.774	238.274	228.162		110.6	0.11014	0.48244	0.04468		260.6	110.6	-53.4483	-88.3458	-49.0228	-63.6056	12.4359
110.7	241.791	238.208	228.17		110.7	0.12061	0.40899	0.04288		260.7	110.7	-53.4734	-88.5656	-49.0718	-63.7036	12.4958
110.8	241.808	238.129	228.177		110.8	0.13191	0.32151	0.04024		260.8	110.8	-53.4806	-88.7529	-49.107	-63.7801	12.55
110.9	241.825	238.04	228.185		110.9	0.14238	0.22555	0.03876		260.9	110.9	-53.483	-88.9153	-49.1397	-63.846	12.5972
111	241.836	237.951	228.192		111	0.14698	0.12833	0.0356		261	111	-53.4884	-89.0485	-49.1648	-63.9006	12.6358
111.1	241.842	237.871	228.199		111.1	0.14582	0.04138	0.03296		261.1	111.1	-53.489	-89.149	-49.1733	-63.9371	12.6674
111.2	241.844	237.835	228.208		111.2	0.14226	-0.00255	0.0321		261.2	111.2	-53.4905	-89.2091	-49.1771	-63.9589	12.6863
111.3	241.842	237.863	228.216		111.3	0.13367	0.0177	0.03041		261.3	111.3	-53.4945	-89.1865	-49.1812	-63.9541	12.6775
111.4	241.836	237.918	228.223		111.4	0.12152	0.06518	0.0285		261.4	111.4	-53.4923	-88.9855	-49.1831	-63.887	12.6108
111.5	241.831	237.957	228.233		111.5	0.10969	0.09726	0.02859		261.5	111.5	-53.4744	-88.6372	-49.1838	-63.7651	12.4976
111.6	241.829	237.964	228.245		111.6	0.1011	0.09667	0.03055		261.6	111.6	-53.4568	-88.3231	-49.1851	-63.655	12.3956
111.7	241.826	237.94	228.255		111.7	0.09146	0.06458	0.03137		261.7	111.7	-53.4423	-88.1401	-49.1854	-63.5892	12.3368
111.8	241.819	237.897	228.264		111.8	0.07848	0.01364	0.02999		261.8	111.8	-53.4184	-88.0763	-49.1807	-63.5585	12.3198
111.9	241.813	237.84	228.273		111.9	0.06622	-0.05018	0.03008		261.9	111.9	-53.4079	-88.1188	-49.1795	-63.5687	12.3356
112	241.806	237.78	228.282		112	0.05313	-0.1186	0.02869		262	112	-53.3988	-88.2479	-49.1839	-63.6102	12.3788
112.1	241.799	237.721	228.287		112.1	0.03931	-0.18483	0.02417		262.1	112.1	-53.3837	-88.4226	-49.1792	-63.6618	12.4397
112.2	241.794	237.666	228.302		112.2	0.02768	-0.24708	0.02981		262.2	112.2	-53.3711	-88.618	-49.1663	-63.7185	12.5088
112.3	241.791	237.618	228.311		112.3	0.01868	-0.30315	0.02937		262.3	112.3	-53.3692	-88.8052	-49.1595	-63.7779	12.5725
112.4	241.792	237.577	228.319		112.4	0.01323	-0.35126	0.02778		262.4	112.4	-53.3795	-88.9704	-49.1482	-63.8327	12.6281
112.5	241.798	237.545	228.33		112.5	0.0127	-0.3909	0.02859		262.5	112.5	-53.3952	-88.9723	-49.1315	-63.833	12.6298
112.6	241.809	237.519	228.34		112.6	0.01783	-0.42425	0.02889		262.6	112.6	-53.4172	-88.674	-49.1203	-63.7371	12.53
112.7	241.826	237.501	228.348		112.7	0.02798	-0.45059	0.02751		262.7	112.7	-53.4284	-88.2421	-49.1084	-63.593	12.3875
112.8	241.843	237.489	228.36		112.8	0.03876	-0.47022	0.0301		262.8	112.8	-53.4369	-87.8948	-49.0858	-63.4725	12.2756
112.9	241.86	237.481	228.37		112.9	0.04954	-0.48588	0.0305		262.9	112.9	-53.4472	-87.7017	-49.0694	-63.4061	12.2133
113	241.877	237.477	228.377		113	0.06032	-0.49746	0.02797		263	113	-53.4556	-87.6675	-49.0566	-63.3932	12.2034
113.1	241.892	237.478	228.387		113.1	0.06837	-0.50422	0.02763		263.1	113.1	-53.4641	-87.7579	-49.0327	-63.4183	12.2369
113.2	241.908	237.48	228.397		113.2	0.07811	-0.50972	0.02856		263.2	113.2	-53.4716	-87.9361	-48.7001	-63.3693	12.3604
113.3	241.927	237.482	228.407		113.3	0.09088	-0.51523	0.02854		263.3	113.3	-53.4926	-88.1679	-47.7133	-63.1246	12.6323
113.4	241.945	237.488	228.414		113.4	0.1026	-0.51686	0.02642		263.4	113.4	-53.5152	-88.418	-46.3615	-62.7649	12.9917
113.5	241.96	237.497	228.421		113.5	0.11045	-0.51545	0.02336		263.5	113.5	-53.5378	-88.6642	-45.1354	-62.4458	13.3317
113.6	241.971	237.506	228.428		113.6	0.11589	-0.51383	0.02094		263.6	113.6	-53.5726	-88.8885	-44.2396	-62.2336	13.597
113.7	241.984	237.517	228.436		113.7	0.12258	-0.51044	0.01945		263.7	113.7	-53.6065	-89.0839	-43.7258	-62.1387	13.7712
113.8	241.997	237.53	228.446		113.8	0.12834	-0.50495	0.01922		263.8	113.8	-53.6416	-89.1533	-43.5914	-62.1288	13.8202
113.9	242.003	237.543	228.455		113.9	0.12865	-0.49915	0.01826		263.9	113.9	-53.6837	-89.0406	-43.7755	-62.1666	13.7381
114	242.007	237.556	228.462		114	0.12634	-0.49408	0.01604		264	114	-53.7261	-88.8418	-44.1813	-62.2497	13.5785
114.1	242.009	237.57	228.469		114.1	0.12162	-0.48785	0.01309		264.1	114.1	-53.7644	-88.665	-44.7206	-62.3833	13.3977
114.2	242.006	237.583	228.476		114.2	0.1123	-0.48236	0.01087		264.2	114.2	-53.7973	-88.5774	-45.3218	-62.5655	13.2341
114.3	242.005	237.593	228.484		114.3	0.10497	-0.48012	0.00949		264.3	114.3	-53.8268	-88.5831	-45.9349	-62.7816	13.1004
114.4	242.007	237.605	228.491		114.4	0.10005	-0.47505	0.00633		264.4	114.4	-53.8487	-88.6497	-46.5169	-63.0051	12.9958
114.5	242.01	237.621	228.499		114.5	0.0968	-0.46726	0.00432		264.5	114.5	-53.8622	-88.7321	-47.0342	-63.2095	12.9126
114.6	242.017	237.635	228.503		114.6	0.09742	-0.4603	-0.000832971		264.6	114.6	-53.8681	-88.8087	-47.4944	-63.3904	12.8417
114.7	242.025	237.65	228.508		114.7	0.09909	-0.45366	-0.00588		264.7	114.7	-53.8615	-88.8857	-47.8889	-63.5454	12.7869
114.8	242.043	237.668	228.516		114.8	0.11039	-0.44241	-0.00695		264.8	114.8	-53.8564	-88.9624	-48.1622	-63.6603	12.7574
114.9	242.043	237.691	228.524		114.9	0.104	-0.42719	-0.00875		264.9	114.9	-53.8649	-89.0387	-48.079	-63.6609	12.7984
115	242.055	237.715	228.533		115	0.10965	-0.41133	-0.00898		265	115	-53.8771	-89.1132	-47.6003	-63.5302	12.9192
115.1	242.065	237.738	228.545		115.1	0.11331	-0.396	-0.00732		265.1	115.1	-53.8856	-89.1808	-47.0554	-63.3739	13.0532
115.2	242.076	237.756	228.553		115.2	0.11844	-0.38517	-0.0086		265.2	115.2	-53.8993	-89.2502	-46.6723	-63.2739	13.1546
115.3	242.084	237.77	228.559		115.3	0.12022	-0.37916	-0.01137		265.3	115.3	-53.9179	-89.325	-46.5074	-63.2501	13.2118
115.4	242.087	237.781	228.567		115.4	0.11623	-0.37587	-0.00952		265.4	115.4	-53.9273	-89.402	-46.5369	-63.2887	13.2298
115.5	242.089	237.792	228.575		115.5	0.11246	-0.37216	-0.00641		265.5	115.5	-53.9294	-89.4808	-46.683	-63.3644	13.2247
115.6	242.094	237.872	228.583		115.6	0.11068	-0.29967	-0.00467		265.6	115.6	-53.9353	-89.5562	-46.7459	-63.4125	13.2356
115.7	242.097	238.119	228.59		115.7	0.10774	-0.0604	-0.0025		265.7	115.7	-53.9441	-89.6185	-46.6174	-63.3933	13.2821
115.8	242.1	238.455	228.6		115.8	0.10344	0.2686	0.00176		265.8	115.8	-53.9519	-89.6609	-46.3951	-63.336	13.342
115.9	242.098	238.732	228.609		115.9	0.09517	0.53729	0.00487		265.9	115.9	-53.9644	-89.6924	-46.1812	-63.2793	13.3963
116	242.095	238.898	228.617		116	0.08564	0.69636	0.00683		266	116	-53.982	-89.7125	-46.0295	-63.2413	13.4332
116.1	242.094	238.961	228.624		116.1	0.07841	0.75148	0.0092		266.1	116.1	-53.9926	-89.7153	-45.9488	-63.2189	13.4502
116.2	242.096	238.94	228.632		116.2	0.07453	0.72315	0.01147		266.2	116.2	-53.9914	-89.7223	-45.9407	-63.2181	13.4543
116.3	242.101	238.861	228.639		116.3	0.07275	0.63662	0.01249		266.3	116.3	-53.9797	-89.7352	-46.0173	-63.2441	13.4435
116.4	242.11	238.751	228.646		116.4	0.07568	0.51867	0.01434		266.4	116.4	-53.9671	-89.7402	-46.1414	-63.2829	13.4202
116.5	242.12	238.627	228.656		116.5	0.07871	0.38691	0.01829		266.5	116.5	-53.9586	-89.7283	-46.2608	-63.3159	13.3919
116.6	242.126	238.498	228.664		116.6	0.07923	0.25064	0.02077		266.6	116.6	-53.9536	-89.6373	-46.3462	-63.3124	13.3444
116.7	242.13	238.376	228.671		116.7	0.0765	0.12034	0.02273		266.7	116.7	-53.9466	-89.4438	-46.3887	-63.2597	13.2726
116.8	242.131	238.266	228.68		116.8	0.07074	0.00344	0.02521		266.8	116.8	-53.9224	-89.2287	-46.4104	-63.1872	13.2001
116.9	242.13	238.169	228.686		116.9	0.06341	-0.10142	0.02643		266.9	116.9	-53.9016	-89.0572	-46.4267	-63.1285	13.1427
117	242.129	238.083	228.692		117	0.05587	-0.19476	0.02629		267	117	-53.8928	-88.9367	-46.4625	-63.0973	13.0965
117.1	242.126	238.014	228.699		117.1	0.04675	-0.27208	0.02825		267.1	117.1	-53.8899	-88.8629	-46.554	-63.1023	13.0533
117.2	242.119	237.956	228.708		117.2	0.03335	-0.33758	0.03126		267.2	117.2	-53.8949	-88.8441	-46.679	-63.1393	13.0201
117.3	242.11	237.906	228.716		117.3	0.01806	-0.39438	0.03353		267.3	117.3	-53.9125	-88.8724	-46.7808	-63.1885	13.0059
117.4	242.097	237.873	228.724		117.4	-0.00142	-0.4359	0.03601		267.4	117.4	-53.9275	-88.9381	-46.8684	-63.2447	13.0073
117.5	242.082	237.849	228.731		117.5	-0.02299	-0.46663	0.03713		267.5	117.5	-53.9375	-89.0213	-46.9542	-63.3044	13.0156
117.6	242.067	237.833	228.735		117.6	-0.04424	-0.49098	0.03626		267.6	117.6	-53.9529	-89.104	-47.0038	-63.3536	13.0305
117.7	242.053	237.824	228.741		117.7	-0.06424	-0.50674	0.03602		267.7	117.7	-53.9654	-89.1832	-47.0023	-63.3836	13.0554
117.8	242.048	237.824	228.749		117.8	-0.07587	-0.51507	0.03839		267.8	117.8	-53.9802	-89.2529	-46.9995	-63.4109	13.0772
117.9	242.05	237.825	228.756		117.9	-0.08038	-0.52121	0.04024		267.9	117.9	-53.9955	-89.3132	-47.0727	-63.4605	13.08
118	242.056	237.828	228.761		118	-0.08101	-0.52608	0.03927		268	118	-54.0024	-89.3607	-47.2316	-63.5316	13.0616
118.1	242.07	237.834	228.764		118.1	-0.07347	-0.52771	0.03735		268.1	118.1	-53.9977	-89.3978	-47.4584	-63.618	13.0274
118.2	242.088	237.841	228.77		118.2	-0.06196	-0.5284	0.03753		268.2	118.2	-53.9797	-89.428	-47.7034	-63.7037	12.9891
118.3	242.102	237.848	228.776		118.3	-0.05349	-0.52867	0.03792		268.3	118.3	-53.9605	-89.4522	-47.8212	-63.7447	12.9754
118.4	242.115	237.857	228.78		118.4	-0.04742	-0.52705	0.03684		268.4	118.4	-53.9417	-89.4764	-47.7358	-63.718	13.0032
118.5	242.123	237.868	228.786		118.5	-0.04554	-0.52439	0.03723		268.5	118.5	-53.9328	-89.4934	-47.5125	-63.6463	13.0558
118.6	242.122	237.876	228.793		118.6	-0.05276	-0.52319	0.03824		268.6	118.6	-53.9391	-89.5057	-47.2594	-63.568	13.1114
118.7	242.117	237.887	228.797		118.7	-0.06449	-0.52001	0.03706		268.7	118.7	-53.9607	-89.5217	-47.0782	-63.5202	13.1517
118.8	242.114	237.902	228.8		118.8	-0.0735	-0.51232	0.03399		268.8	118.8	-53.9924	-89.5171	-47.0277	-63.5124	13.1569
118.9	242.116	237.916	228.8		118.9	-0.07818	-0.50631	0.02862		268.9	118.9	-54.0263	-89.481	-47.114	-63.5404	13.1229
119	242.123	237.928	228.8		119	-0.07612	-0.50207	0.02335		269	119	-54.0652	-89.4285	-47.2972	-63.597	13.0627
119.1	242.142	237.942	228.804		119.1	-0.06254	-0.49512	0.02091		269.1	119.1	-54.1019	-89.3793	-47.534	-63.6717	12.9929
119.2	242.169	237.957	228.806		119.2	-0.04091	-0.48837	0.01795		269.2	119.2	-54.1267	-89.3426	-47.7033	-63.7242	12.9427
119.3	242.193	237.967	228.809		119.3	-0.0222	-0.4855	0.01467		269.3	119.3	-54.1342	-89.3297	-47.7081	-63.724	12.9366
119.4	242.216	237.976	228.814		119.4	-0.00464	-0.48483	0.01422		269.4	119.4	-54.1323	-89.3288	-47.6425	-63.7012	12.95
119.5	242.24	237.983	228.819		119.5	0.01469	-0.48489	0.01356		269.5	119.5	-54.1231	-89.332	-47.6001	-63.6851	12.961
119.6	242.262	237.992	228.821		119.6	0.03099	-0.48379	0.01028		269.6	119.6	-54.1074	-89.343	-47.5024	-63.6509	12.9868
119.7	242.277	238.001	228.824		119.7	0.04101	-0.48197	0.00742		269.7	119.7	-54.0957	-89.3572	-47.2936	-63.5822	13.0362
119.8	242.291	238.013	228.83		119.8	0.04925	-0.47815	0.00781		269.8	119.8	-54.0891	-89.3716	-47.0436	-63.5014	13.094
119.9	242.3	238.026	228.835		119.9	0.05298	-0.47256	0.00778		269.9	119.9	-54.0894	-89.383	-46.8225	-63.4316	13.1441
120	242.3	238.039	228.84		120	0.04814	-0.46739	0.00701		270	120	-54.095	-89.3915	-46.6739	-63.3868	13.1776
120.1	242.296	238.054	228.846		120.1	0.03816	-0.45991	0.00782		270.1	120.1	-54.0956	-89.3902	-46.5945	-63.3601	13.194
120.2	242.289	238.069	228.854		120.2	0.0265	-0.45243	0.0104		270.2	120.2	-54.0978	-89.3831	-46.5836	-63.3548	13.1937
120.3	242.284	238.081	228.864		120.3	0.01632	-0.44725	0.01393		270.3	120.3	-54.1009	-89.3778	-46.6166	-63.3651	13.1846
120.4	242.284	238.093	228.873		120.4	0.01073	-0.44354	0.01767		270.4	120.4	-54.1033	-89.3687	-46.6401	-63.3707	13.1763
120.5	242.29	238.1	228.882		120.5	0.01133	-0.44423	0.02119		270.5	120.5	-54.1052	-89.3505	-46.6559	-63.3705	13.1668
120.6	242.295	238.103	228.889		120.6	0.01171	-0.44806	0.02305		270.6	120.6	-54.1178	-89.3351	-46.686	-63.3796	13.1539
120.7	242.297	238.109	228.895		120.7	0.00791	-0.44969	0.02343		270.7	120.7	-54.1344	-89.3239	-46.7325	-63.3969	13.1384
120.8	242.296	238.117	228.903		120.8	0.00202	-0.44964	0.02497		270.8	120.8	-54.1425	-89.3022	-46.79	-63.4116	13.1182
120.9	242.294	238.125	228.909		120.9	-0.00503	-0.44949	0.02578		270.9	120.9	-54.1491	-89.2919	-46.8425	-63.4278	13.1029
121	242.291	238.133	228.916		121	-0.01417	-0.44872	0.02773		271	121	-54.1506	-89.2859	-46.8689	-63.4352	13.0952
121.1	242.287	238.143	228.927		121.1	-0.02279	-0.44626	0.03294		271.1	121.1	-54.1446	-89.2609	-46.8787	-63.428	13.0856
121.2	242.287	238.153	228.936		121.2	-0.02806	-0.44412	0.03605		271.2	121.2	-54.1323	-88.9735	-46.889	-63.3316	12.9903
121.3	242.286	238.163	228.942		121.3	-0.03479	-0.44209	0.03664		271.3	121.3	-54.1191	-88.1915	-46.9104	-63.0737	12.7301
121.4	242.28	238.174	228.95		121.4	-0.04634	-0.43807	0.03891		271.4	121.4	-54.0971	-87.1842	-46.967	-62.7494	12.3896
121.5	242.276	238.186	228.958		121.5	-0.05517	-0.43436	0.0415		271.5	121.5	-54.0722	-86.3196	-47.0418	-62.4779	12.0924
121.6	242.277	238.197	228.963		121.6	-0.05928	-0.43033	0.04063		271.6	121.6	-54.0493	-85.6912	-47.0826	-62.2743	11.8799
121.7	242.28	238.21	228.967		121.7	-0.06151	-0.42547	0.03934		271.7	121.7	-54.026	-85.3096	-47.1301	-62.1552	11.7471
121.8	242.287	238.222	228.974		121.8	-0.05966	-0.42071	0.04015		271.8	121.8	-54.0084	-85.1966	-47.2152	-62.14	11.6939
121.9	242.299	238.23	228.979		121.9	-0.05362	-0.41994	0.04001		271.9	121.9	-53.9939	-85.3244	-47.2881	-62.2021	11.7221
122	242.31	238.24	228.983		122	-0.04769	-0.41832	0.0383		272	122	-53.9759	-85.6335	-47.3487	-62.3194	11.813
122.1	242.32	238.251	228.989		122.1	-0.0429	-0.41482	0.0389		272.1	122.1	-53.9505	-86.045	-47.4477	-62.4811	11.9306
122.2	242.328	238.259	228.996		122.2	-0.04022	-0.41394	0.04044		272.2	122.2	-53.9291	-86.4872	-47.6013	-62.6725	12.0466
122.3	242.336	238.267	229.002		122.3	-0.03679	-0.41358	0.04103		272.3	122.3	-53.9127	-86.9216	-47.8108	-62.8817	12.1483
122.4	242.35	238.276	229.01		122.4	-0.02824	-0.41259	0.04299		272.4	122.4	-53.902	-87.3385	-48.0511	-63.0972	12.2377
122.5	242.369	238.285	229.018		122.5	-0.01498	-0.41056	0.04537		272.5	122.5	-53.8938	-87.7204	-48.2556	-63.2899	12.3232
122.6	242.392	238.294	229.024		122.6	0.003	-0.40988	0.04575		272.6	122.6	-53.8809	-88.0575	-48.277	-63.4051	12.4319
122.7	242.416	238.3	229.029		122.7	0.02181	-0.41088	0.04583		272.7	122.7	-53.868	-88.3493	-48.1222	-63.4465	12.5614
122.8	242.438	238.307	229.036		122.8	0.03832	-0.41126	0.04726		272.8	122.8	-53.8554	-88.5889	-47.9711	-63.4718	12.6729
122.9	242.459	238.315	229.043		122.9	0.05378	-0.41163	0.04838		272.9	122.9	-53.8466	-88.79	-47.9017	-63.5128	12.7546
123	242.479	238.322	229.047		123	0.06861	-0.41201	0.04699		273	123	-53.8421	-88.9646	-47.9052	-63.5707	12.8121
123.1	242.498	238.332	229.052		123.1	0.08261	-0.40903	0.04643		273.1	123.1	-53.8411	-89.1048	-47.9203	-63.6221	12.8555
123.2	242.513	238.343	229.06		123.2	0.09273	-0.40647	0.04881		273.2	123.2	-53.8443	-89.2179	-47.8581	-63.6401	12.9051
123.3	242.518	238.352	229.065		123.3	0.09249	-0.40465	0.04741		273.3	123.3	-53.8568	-89.3134	-47.6961	-63.6221	12.9682
123.4	242.517	238.362	229.069		123.4	0.08617	-0.40251	0.04613		273.4	123.4	-53.8703	-89.3778	-47.5378	-63.5953	13.0202
123.5	242.512	238.37	229.077		123.5	0.07599	-0.40162	0.0484		273.5	123.5	-53.8765	-89.3986	-47.4734	-63.5828	13.0395
123.6	242.498	238.455	229.081		123.6	0.05648	-0.3249	0.04732		273.6	123.6	-53.8912	-89.4039	-47.5234	-63.6062	13.0292
123.7	242.477	238.721	229.085		123.7	0.03027	-0.06246	0.04571		273.7	123.7	-53.9079	-89.3006	-47.6673	-63.6253	12.9635
123.8	242.456	239.086	229.092		123.8	0.00344	0.29808	0.04715		273.8	123.8	-53.9223	-88.8367	-47.8658	-63.5416	12.7678
123.9	242.436	239.386	229.097		123.9	-0.02162	0.59361	0.04638		273.9	123.9	-53.9367	-88.0704	-48.0583	-63.3552	12.4736
124	242.416	239.567	229.102		124	-0.04646	0.76988	0.04614		274	124	-53.9479	-87.2856	-48.075	-63.1028	12.2096
124.1	242.4	239.632	229.111		124.1	-0.06764	0.83131	0.04915		274.1	124.1	-53.9498	-86.6185	-47.8869	-62.8184	12.0281
124.2	242.389	239.607	229.116		124.2	-0.08474	0.80145	0.04901		274.2	124.2	-53.9435	-86.1279	-47.6831	-62.5848	11.9095
124.3	242.38	239.518	229.121		124.3	-0.09817	0.70835	0.04793		274.3	124.3	-53.9435	-85.844	-47.5854	-62.4577	11.8364
124.4	242.384	239.392	229.126		124.4	-0.09957	0.57839	0.04769		274.4	124.4	-53.9485	-85.763	-47.6137	-62.4417	11.8032
124.5	242.402	239.252	229.13		124.5	-0.08683	0.43337	0.04619		274.5	124.5	-53.9531	-85.7976	-47.7284	-62.493	11.79
124.6	242.426	239.11	229.132		124.6	-0.06812	0.28771	0.04281		274.6	124.6	-53.9619	-85.8667	-47.903	-62.5772	11.7754
124.7	242.451	238.975	229.135		124.7	-0.04857	0.14844	0.04016		274.7	124.7	-53.9719	-85.9459	-48.1113	-62.6764	11.7571
124.8	242.473	238.854	229.141		124.8	-0.03165	0.02267	0.04044		274.8	124.8	-53.9747	-86.0722	-48.3249	-62.7906	11.7545
124.9	242.492	238.747	229.147		124.9	-0.01859	-0.08833	0.04083		274.9	124.9	-53.9762	-86.2692	-48.5338	-62.9264	11.7767
125	242.508	238.657	229.151		125	-0.00721	-0.18311	0.03902		275	125	-53.9768	-86.4872	-48.731	-63.065	11.8086
125.1	242.527	238.586	229.156		125.1	0.00626	-0.2581	0.03836		275.1	125.1	-53.9753	-86.6854	-48.9076	-63.1894	11.8387
125.2	242.545	238.528	229.162		125.2	0.0191	-0.32073	0.03885		275.2	125.2	-53.9846	-86.8799	-49.0483	-63.3043	11.8736
125.3	242.558	238.48	229.165		125.3	0.0265	-0.37331	0.03662		275.3	125.3	-53.9918	-87.1076	-49.1636	-63.421	11.925
125.4	242.567	238.443	229.17		125.4	0.03013	-0.41396	0.03606		275.4	125.4	-53.989	-87.363	-49.2538	-63.5352	11.992
125.5	242.577	238.417	229.178		125.5	0.03481	-0.44467	0.03823		275.5	125.5	-53.9833	-87.8279	-49.3075	-63.7062	12.1361
125.6	242.586	238.397	229.184		125.6	0.03907	-0.46919	0.0383		275.6	125.6	-53.9685	-87.8976	-49.1439	-63.67	12.1936
125.7	242.595	238.382	229.189		125.7	0.04239	-0.48828	0.03827		275.7	125.7	-53.9468	-87.843	-48.5921	-63.4606	12.2888
125.8	242.608	238.374	229.196		125.8	0.05084	-0.50045	0.0396		275.8	125.8	-53.9251	-87.7403	-47.8958	-63.187	12.3994
125.9	242.624	238.369	229.203		125.9	0.06138	-0.50948	0.04082		275.9	125.9	-53.9084	-87.6433	-47.3452	-62.9656	12.4834
126	242.636	238.366	229.208		126	0.06805	-0.51683	0.04037		276	126	-53.8967	-87.5959	-47.028	-62.8402	12.5357
126.1	242.65	238.367	229.213		126.1	0.0766	-0.52021	0.03982		276.1	126.1	-53.8791	-87.5614	-46.9341	-62.7915	12.5461
126.2	242.665	238.37	229.221		126.2	0.0862	-0.52192	0.04188		276.2	126.2	-53.859	-87.5366	-46.9973	-62.7976	12.5271
126.3	242.674	238.372	229.227		126.3	0.08962	-0.52393	0.04226		276.3	126.3	-53.8382	-87.5658	-47.1782	-62.8608	12.5013
126.4	242.682	238.377	229.231		126.4	0.09252	-0.52375	0.04098		276.4	126.4	-53.814	-87.6271	-47.4273	-62.9561	12.4725
126.5	242.691	238.382	229.237		126.5	0.09657	-0.52231	0.04094		276.5	126.5	-53.7898	-87.6648	-47.6378	-63.0308	12.4444
126.6	242.703	238.389	229.24		126.6	0.10366	-0.52035	0.03892		276.6	126.6	-53.7844	-87.6397	-47.5592	-62.9945	12.453
126.7	242.723	238.398	229.243		126.7	0.11755	-0.51525	0.03659		276.7	126.7	-53.7897	-87.5672	-47.1978	-62.8516	12.5035
126.8	242.744	238.41	229.248		126.8	0.13353	-0.50763	0.03603		276.8	126.8	-53.7953	-87.4843	-46.8366	-62.7054	12.5512
126.9	242.764	238.42	229.254		126.9	0.14795	-0.50148	0.03569		276.9	126.9	-53.8097	-87.4181	-46.6058	-62.6112	12.5766
127	242.779	238.43	229.257		127	0.15797	-0.49607	0.03366		277	127	-53.8282	-87.4194	-46.4547	-62.5674	12.607
127.1	242.788	238.444	229.263		127.1	0.16233	-0.48678	0.03353		277.1	127.1	-53.8411	-87.5099	-46.3423	-62.5644	12.6592
127.2	242.792	238.458	229.269		127.2	0.16052	-0.47665	0.03423		277.2	127.2	-53.8411	-87.5975	-46.3373	-62.5919	12.689
127.3	242.79	238.47	229.274		127.3	0.15357	-0.46966	0.03325		277.3	127.3	-53.8429	-87.5963	-46.4651	-62.6348	12.6612
127.4	242.787	238.481	229.281		127.4	0.14516	-0.46299	0.03469		277.4	127.4	-53.8466	-87.5662	-46.6992	-62.704	12.6012
127.5	242.782	238.49	229.286		127.5	0.13456	-0.4582	0.03466		277.5	127.5	-53.846	-87.5941	-46.9944	-62.8115	12.5482
127.6	242.776	238.497	229.29		127.6	0.12374	-0.45488	0.03305		277.6	127.6	-53.8588	-87.689	-47.3161	-62.9546	12.5106
127.7	242.776	238.508	229.295		127.7	0.11816	-0.44863	0.03271		277.7	127.7	-53.8701	-87.8267	-47.6346	-63.1104	12.4885
127.8	242.783	238.519	229.301		127.8	0.12022	-0.44153	0.0332		277.8	127.8	-53.8628	-87.9796	-47.932	-63.2582	12.4787
127.9	242.795	238.532	229.306		127.9	0.12678	-0.4335	0.03223		277.9	127.9	-53.8537	-88.0805	-48.2031	-63.3791	12.4579
128	242.807	238.545	229.311		128	0.13398	-0.42421	0.03156		278	128	-53.8477	-88.0789	-48.4456	-63.4574	12.4091
128.1	242.82	238.563	229.319		128.1	0.14138	-0.41105	0.03415		278.1	128.1	-53.8351	-88.0215	-48.6507	-63.5024	12.3505
128.2	242.829	238.58	229.327		128.2	0.1449	-0.39851	0.03632		278.2	128.2	-53.8206	-87.9179	-48.609	-63.4492	12.3265
128.3	242.836	238.593	229.331		128.3	0.14623	-0.38932	0.03534		278.3	128.3	-53.8096	-87.7681	-48.2104	-63.2627	12.3588
128.4	242.844	238.609	229.337		128.4	0.14955	-0.37825	0.03531		278.4	128.4	-53.8011	-87.651	-47.6222	-63.0247	12.4416
128.5	242.855	238.625	229.343		128.5	0.15559	-0.36603	0.0358		278.5	128.5	-53.8051	-87.6073	-47.01	-62.8075	12.5541
128.6	242.868	238.637	229.347		128.6	0.1632	-0.35821	0.03441		278.6	128.6	-53.8243	-87.6422	-46.5091	-62.6585	12.6691
128.7	242.877	238.649	229.352		128.7	0.16662	-0.35028	0.03354		278.7	128.7	-53.8531	-87.7309	-46.1765	-62.5868	12.7658
128.8	242.878	238.663	229.357		128.8	0.16209	-0.34141	0.03277		278.8	128.8	-53.8958	-87.8323	-45.9962	-62.5748	12.833
128.9	242.869	238.671	229.36		128.9	0.14823	-0.33746	0.03086		278.9	128.9	-53.9429	-87.8575	-45.9649	-62.5884	12.8427
129	242.856	238.678	229.365		129	0.1303	-0.33476	0.02967		279	129	-53.9796	-87.7671	-46.0415	-62.5961	12.7924
129.1	242.848	238.688	229.371		129.1	0.11623	-0.32882	0.02996		279.1	129.1	-53.9956	-87.6433	-46.0974	-62.5788	12.738
129.2	242.836	238.695	229.376		129.2	0.09924	-0.32634	0.0293		279.2	129.2	-53.994	-87.5617	-46.1	-62.5519	12.7109
129.3	242.819	238.699	229.379		129.3	0.07691	-0.32668	0.02717		279.3	129.3	-53.9921	-87.5354	-46.1119	-62.5465	12.6999
129.4	242.804	238.704	229.384		129.4	0.05677	-0.32629	0.02651		279.4	129.4	-53.9804	-87.5505	-46.1735	-62.5681	12.6928
129.5	242.789	238.707	229.389		129.5	0.03695	-0.32757	0.02595		279.5	129.5	-53.971	-87.6073	-46.5278	-62.702	12.6367
129.6	242.773	238.711	229.392		129.6	0.01515	-0.32729	0.02299		279.6	129.6	-53.9797	-87.6916	-46.5385	-62.7366	12.661
129.7	242.761	238.715	229.395		129.7	-0.00174	-0.32794	0.02097		279.7	129.7	-53.9904	-87.8009	-46.7835	-62.8583	12.6436
129.8	242.757	238.719	229.401		129.8	-0.01088	-0.32839	0.02094		279.8	129.8	-54.002	-87.9426	-46.8775	-62.9407	12.669
129.9	242.756	238.725	229.405		129.9	-0.01804	-0.32695	0.01996		279.9	129.9	-54.0129	-88.1018	-46.7782	-62.9643	12.7411
130	242.757	238.732	229.409		130	-0.02184	-0.32373	0.01773		280	130	-54.0217	-88.2696	-46.7154	-63.0022	12.8085
130.1	242.766	238.74	229.414		130.1	-0.0181	-0.32052	0.01791		280.1	130.1	-54.0342	-88.432	-46.7623	-63.0762	12.8506
130.2	242.778	238.747	229.42		130.2	-0.01123	-0.31793	0.0183		280.2	130.2	-54.0593	-88.5721	-46.9177	-63.1831	12.8608
130.3	242.787	238.757	229.425		130.3	-0.00812	-0.3123	0.01732		280.3	130.3	-54.0822	-88.6538	-47.1546	-63.2969	12.8352
130.4	242.796	238.764	229.432		130.4	-0.00438	-0.30877	0.01865		280.4	130.4	-54.0897	-88.6504	-47.4398	-63.3933	12.7736
130.5	242.807	238.77	229.439		130.5	0.00197	-0.30723	0.01998		280.5	130.5	-54.0922	-88.6014	-47.7341	-63.4759	12.6961
130.6	242.818	238.778	229.445		130.6	0.00728	-0.30411	0.02037		280.6	130.6	-54.1028	-88.5553	-48.0247	-63.5609	12.6198
130.7	242.825	238.786	229.455		130.7	0.00944	-0.30037	0.02515		280.7	130.7	-54.1157	-88.5258	-48.2976	-63.6464	12.5526
130.8	242.833	238.795	229.468		130.8	0.01182	-0.29548	0.03266		280.8	130.8	-54.1298	-88.5158	-48.5313	-63.7256	12.5
130.9	242.843	238.803	229.478		130.9	0.01671	-0.29205	0.0366		280.9	130.9	-54.1473	-88.5299	-48.7343	-63.8038	12.4614
131	242.852	238.81	229.487		131	0.02086	-0.28957	0.04003		281	131	-54.1649	-88.5419	-48.8068	-63.8379	12.4485
131.1	242.862	238.82	229.495		131.1	0.02502	-0.28383	0.04293		281.1	131.1	-54.1736	-88.5507	-48.5204	-63.7483	12.5082
131.2	242.869	238.83	229.501		131.2	0.02708	-0.27821	0.04321		281.2	131.2	-54.1843	-88.5432	-47.9105	-63.546	12.6292
131.3	242.874	238.837	229.507		131.3	0.02652	-0.27551	0.04349		281.3	131.3	-54.2172	-88.4569	-47.2585	-63.3109	12.7325
131.4	242.877	238.845	229.513		131.4	0.02461	-0.27188	0.04419		281.4	131.4	-54.2521	-88.3074	-46.7418	-63.1004	12.7886
131.5	242.88	238.852	229.518		131.5	0.02164	-0.26877	0.0429		281.5	131.5	-54.275	-88.1589	-46.3963	-62.9434	12.8112
131.6	242.88	238.856	229.521		131.6	0.01679	-0.26869	0.04036		281.6	131.6	-54.2979	-87.9513	-46.2239	-62.8244	12.7778
131.7	242.883	238.862	229.526		131.7	0.01414	-0.26777	0.03991		281.7	131.7	-54.3157	-87.6212	-46.2431	-62.7267	12.6635
131.8	242.888	238.878	229.532		131.8	0.01453	-0.25566	0.04103		281.8	131.8	-54.3245	-87.2777	-46.4077	-62.67	12.5143
131.9	242.893	238.939	229.539		131.9	0.01439	-0.19925	0.04173		281.9	131.9	-54.3326	-87.0358	-46.6744	-62.681	12.3765
132	242.896	239.179	229.544		132	0.01184	0.0368	0.04149		282	132	-54.3348	-86.9181	-46.991	-62.748	12.2696
132.1	242.896	239.542	229.551		132.1	0.00616	0.39514	0.04281		282.1	132.1	-54.3344	-86.9147	-47.1776	-62.8089	12.2287
132.2	242.894	239.853	229.556		132.2	-0.000470241	0.70218	0.04257		282.2	132.2	-54.3401	-87.0055	-47.1154	-62.8203	12.2711
132.3	242.894	240.05	229.56		132.3	-0.00616	0.89521	0.04076		282.3	132.3	-54.3539	-87.1484	-46.9245	-62.8089	12.3573
132.4	242.898	240.131	229.564		132.4	-0.00745	0.97172	0.03937		282.4	132.4	-54.3648	-87.2706	-46.7631	-62.7995	12.4308
132.5	242.908	240.116	229.566		132.5	-0.00245	0.95242	0.03557		282.5	132.5	-54.3667	-87.3281	-46.6312	-62.7753	12.4778
132.6	242.925	240.037	229.566		132.6	0.00966	0.86885	0.02967		282.6	132.6	-54.366	-87.3555	-46.5235	-62.7483	12.5101
132.7	242.95	239.921	229.567		132.7	0.02879	0.74811	0.02503		282.7	132.7	-54.3625	-87.3919	-46.4594	-62.738	12.5363
132.8	242.977	239.784	229.57		132.8	0.05053	0.60748	0.02259		282.8	132.8	-54.353	-87.4306	-46.4453	-62.743	12.5531
132.9	243.003	239.643	229.574		132.9	0.07185	0.4614	0.02162		282.9	132.9	-54.3439	-87.4715	-46.484	-62.7665	12.5592
133	243.025	239.509	229.579		133	0.08847	0.3236	0.02085		283	133	-54.3407	-87.5318	-46.5358	-62.8028	12.5681
133.1	243.042	239.387	229.586		133.1	0.09943	0.1971	0.02156		283.1	133.1	-54.3156	-87.6101	-46.6137	-62.8465	12.5798
133.2	243.051	239.278	229.592		133.2	0.10327	0.084	0.02278		283.2	133.2	-54.308	-87.7122	-46.7494	-62.9232	12.5851
133.3	243.049	239.187	229.597		133.3	0.09632	-0.01119	0.02149		283.3	133.3	-54.2954	-87.808	-46.8616	-62.9883	12.594
133.4	243.039	239.111	229.602		133.4	0.08101	-0.09225	0.02125		283.4	133.4	-54.2809	-87.8746	-46.9078	-63.0211	12.6077
133.5	243.026	239.046	229.608		133.5	0.06234	-0.16075	0.02143		283.5	133.5	-54.2668	-87.9356	-46.9719	-63.0581	12.6158
133.6	243.012	238.995	229.612		133.6	0.04315	-0.21606	0.02014		283.6	133.6	-54.2526	-87.9925	-47.1041	-63.1164	12.6081
133.7	243.005	238.957	229.618		133.7	0.03118	-0.25848	0.02053		283.7	133.7	-54.2344	-88.0459	-47.3008	-63.1937	12.5863
133.8	243.009	238.928	229.627		133.8	0.02979	-0.29233	0.02353		283.8	133.8	-54.223	-88.0984	-47.5367	-63.286	12.5554
133.9	243.021	238.909	229.634		133.9	0.03635	-0.31518	0.02559		283.9	133.9	-54.2129	-88.1546	-47.7936	-63.387	12.5217
134	243.04	238.982	229.64		134	0.05034	-0.24674	0.02556		284	134	-54.1959	-88.2084	-47.967	-63.4571	12.5056
134.1	243.063	239.202	229.646		134.1	0.06779	-0.03078	0.02574		284.1	134.1	-54.184	-88.2536	-47.8691	-63.4355	12.5422
134.2	243.085	239.471	229.651		134.2	0.08462	0.23354	0.02581		284.2	134.2	-54.1761	-88.3023	-47.5644	-63.3476	12.6225
134.3	243.1	239.687	229.656		134.3	0.09505	0.4451	0.02473		284.3	134.3	-54.1553	-88.3435	-47.3015	-63.2668	12.6935
134.4	243.108	239.818	229.661		134.4	0.09722	0.57249	0.02417		284.4	134.4	-54.1358	-88.3715	-47.1722	-63.2265	12.7322
134.5	243.106	239.866	229.667		134.5	0.09017	0.61559	0.02509		284.5	134.5	-54.1264	-88.3916	-47.1747	-63.2309	12.7394
134.6	243.098	239.848	229.674		134.6	0.07663	0.59348	0.02631		284.6	134.6	-54.1169	-88.4036	-47.2796	-63.2667	12.7225
134.7	243.087	239.784	229.68		134.7	0.06037	0.5255	0.02628		284.7	134.7	-54.1144	-88.4071	-47.3255	-63.2823	12.7143
134.8	243.072	239.693	229.686		134.8	0.04055	0.4302	0.02666		284.8	134.8	-54.1228	-88.409	-47.2495	-63.2604	12.7299
134.9	243.054	239.593	229.693		134.9	0.01717	0.32548	0.02878		284.9	134.9	-54.1369	-88.3786	-47.1779	-63.2311	12.7332
135	243.038	239.497	229.699		135	-0.00411	0.22463	0.03042		285	135	-54.1466	-88.2577	-47.1874	-63.1972	12.6903
135.1	243.028	239.405	229.707		135.1	-0.01922	0.12839	0.03258		285.1	135.1	-54.1557	-88.0859	-47.253	-63.1649	12.6188
135.2	243.022	239.321	229.715		135.2	-0.03056	0.04063	0.0359		285.2	135.2	-54.1695	-87.9327	-47.2408	-63.1143	12.5693
135.3	243.019	239.25	229.72		135.3	-0.03918	-0.03499	0.03607		285.3	135.3	-54.1767	-87.8008	-47.1601	-63.0459	12.5421
135.4	243.019	239.19	229.726		135.4	-0.04476	-0.09877	0.03625		285.4	135.4	-54.1735	-87.6554	-47.0945	-62.9744	12.5085
135.5	243.019	239.142	229.733		135.5	-0.04929	-0.15199	0.03873		285.5	135.5	-54.175	-87.4971	-46.9793	-62.8838	12.4807
135.6	243.018	239.102	229.739		135.6	-0.0554	-0.19557	0.04005		285.6	135.6	-54.1797	-87.3671	-46.8383	-62.795	12.4675
135.7	243.019	239.069	229.746		135.7	-0.05983	-0.23318	0.0419		285.7	135.7	-54.1831	-87.2978	-46.7811	-62.754	12.4565
135.8	243.025	239.039	229.755		135.8	-0.05913	-0.26723	0.04574		285.8	135.8	-54.195	-87.2855	-46.837	-62.7725	12.4392
135.9	243.034	239.015	229.765		135.9	-0.05571	-0.29615	0.05053		285.9	135.9	-54.2075	-87.3154	-46.9894	-62.8374	12.4151
136	243.041	238.994	229.773		136	-0.05344	-0.32079	0.05342		286	136	-54.2248	-87.3858	-47.2218	-62.9441	12.3869
136.1	243.049	238.979	229.781		136.1	-0.05148	-0.34081	0.05601		286.1	136.1	-54.2533	-87.4757	-47.4929	-63.074	12.3559
136.2	243.052	238.966	229.795		136.2	-0.05371	-0.35822	0.06529		286.2	136.2	-54.2772	-87.5771	-47.7649	-63.2064	12.3295
136.3	243.046	238.958	229.801		136.3	-0.06516	-0.36966	0.06599		286.3	136.3	-54.2822	-87.6852	-48.0244	-63.3306	12.3106
136.4	243.035	238.956	229.805		136.4	-0.081	-0.37628	0.06554		286.4	136.4	-54.2737	-87.7854	-48.2587	-63.4393	12.2963
136.5	243.025	238.953	229.806		136.5	-0.0959	-0.38322	0.0609		286.5	136.5	-54.2608	-87.8744	-48.4695	-63.5349	12.284
136.6	243.017	238.953	229.807		136.6	-0.10944	-0.38848	0.0572		286.6	136.6	-54.2538	-87.9576	-48.6567	-63.6227	12.2743
136.7	243.009	238.954	229.808		136.7	-0.12235	-0.39123	0.05287		286.7	136.7	-54.2506	-88.0223	-48.8188	-63.6972	12.2632
136.8	243.007	238.958	229.809		136.8	-0.13034	-0.39167	0.04928		286.8	136.8	-54.2459	-88.0729	-48.9494	-63.7561	12.2542
136.9	243.011	238.962	229.813		136.9	-0.13142	-0.39202	0.04757		286.9	136.9	-54.2383	-88.1232	-49.061	-63.8075	12.2494
137	243.018	238.966	229.816		137	-0.12967	-0.39204	0.04607		287	137	-54.2219	-88.1528	-49.1602	-63.845	12.2414
137.1	243.029	238.971	229.82		137.1	-0.12415	-0.39134	0.04457		287.1	137.1	-54.2012	-88.1644	-49.2325	-63.866	12.2336
137.2	243.041	238.976	229.823		137.2	-0.11748	-0.39126	0.04265		287.2	137.2	-54.1751	-88.1723	-49.219	-63.8555	12.2423
137.3	243.048	238.982	229.829		137.3	-0.11532	-0.3893	0.04345		287.3	137.3	-54.1405	-88.1689	-48.8632	-63.7242	12.3169
137.4	243.054	238.99	229.835		137.4	-0.11483	-0.38566	0.04447		287.4	137.4	-54.1025	-88.1645	-48.1634	-63.4768	12.4623
137.5	243.059	238.998	229.839		137.5	-0.11476	-0.38203	0.04391		287.5	137.5	-54.0732	-88.1624	-47.4794	-63.2383	12.6065
137.6	243.06	239.006	229.844		137.6	-0.11877	-0.37797	0.04314		287.6	137.6	-54.0499	-88.0587	-47.0196	-63.0428	12.6716
137.7	243.063	239.015	229.849		137.7	-0.12173	-0.37371	0.04363		287.7	137.7	-54.0179	-87.6583	-46.8042	-62.8268	12.5892
137.8	243.069	239.022	229.854		137.8	-0.12082	-0.37133	0.04339		287.8	137.8	-53.9811	-87.0588	-46.7376	-62.5925	12.4106
137.9	243.077	239.028	229.857		137.9	-0.11824	-0.36895	0.04126		287.9	137.9	-53.9478	-86.544	-46.6283	-62.3734	12.2686
138	243.084	239.038	229.861		138	-0.1166	-0.36311	0.04008		288	138	-53.9154	-86.2142	-46.4477	-62.1925	12.2028
138.1	243.091	239.049	229.865		138.1	-0.11495	-0.35675	0.03868		288.1	138.1	-53.8915	-86.078	-46.3482	-62.1059	12.1822
138.2	243.1	239.058	229.867		138.2	-0.11101	-0.35228	0.03645		288.2	138.2	-53.8707	-86.0984	-46.384	-62.1177	12.1836
138.3	243.11	239.067	229.872		138.3	-0.10643	-0.34759	0.0362		288.3	138.3	-53.8462	-86.2209	-46.5424	-62.2032	12.1926
138.4	243.119	239.1	229.879		138.4	-0.10186	-0.31914	0.03753		288.4	138.4	-53.8345	-86.405	-46.788	-62.3425	12.202
138.5	243.129	239.276	229.884		138.5	-0.09739	-0.14695	0.03792		288.5	138.5	-53.8333	-86.6186	-47.0741	-62.5087	12.2119
138.6	243.138	239.603	229.886		138.6	-0.09397	0.17516	0.03516		288.6	138.6	-53.8297	-86.8407	-47.37	-62.6802	12.2234
138.7	243.143	239.94	229.888		138.7	-0.09432	0.50838	0.03219		288.7	138.7	-53.8357	-87.0471	-47.6515	-62.8447	12.2322
138.8	243.149	240.228	229.892		138.8	-0.09383	0.79165	0.03059		288.8	138.8	-53.8526	-87.2328	-47.7109	-62.9321	12.279
138.9	243.154	240.452	229.895		138.9	-0.09344	1.01169	0.02888		288.9	138.9	-53.8692	-87.3961	-47.3968	-62.8874	12.396
139	243.155	240.605	229.897		139	-0.09787	1.15981	0.02581		289	139	-53.8956	-87.5334	-46.9266	-62.7852	12.5366
139.1	243.154	240.687	229.897		139.1	-0.10377	1.23778	0.02002		289.1	139.1	-53.9361	-87.65	-46.5582	-62.7148	12.6482
139.2	243.153	240.713	229.897		139.2	-0.11039	1.25953	0.01517		289.2	139.2	-53.9788	-87.7426	-46.3824	-62.7013	12.7113
139.3	243.152	240.692	229.901		139.3	-0.11671	1.23416	0.01409		289.3	139.3	-54.0004	-87.8074	-46.3924	-62.7334	12.7279
139.4	243.153	240.637	229.904		139.4	-0.12062	1.17509	0.01217		289.4	139.4	-54.012	-87.8476	-46.4958	-62.7851	12.7177
139.5	243.157	240.553	229.906		139.5	-0.12211	1.08712	0.00931		289.5	139.5	-54.0339	-87.88	-46.5049	-62.8063	12.7239
139.6	243.164	240.447	229.911		139.6	-0.12047	0.97643	0.00917		289.6	139.6	-54.0493	-87.9011	-46.4026	-62.7843	12.7509
139.7	243.173	240.347	229.917		139.7	-0.11653	0.87244	0.01018		289.7	139.7	-54.0577	-87.9046	-46.3448	-62.769	12.7635
139.8	243.193	240.274	229.923		139.8	-0.10232	0.79515	0.01099		289.8	139.8	-54.0637	-87.9059	-46.3272	-62.7656	12.767
139.9	243.198	240.218	229.929		139.9	-0.10214	0.7344	0.01221		289.9	139.9	-54.0605	-87.9034	-46.2798	-62.7479	12.7767
140	243.206	240.159	229.936		140	-0.09914	0.67124	0.01427		290	140	-54.0482	-87.8924	-46.2362	-62.7256	12.7839
140.1	243.214	240.085	229.942		140.1	-0.09666	0.593	0.01528		290.1	140.1	-54.0353	-87.8799	-46.2635	-62.7262	12.7754
140.2	243.221	239.994	229.946		140.2	-0.09554	0.49739	0.0142		290.2	140.2	-54.0252	-87.868	-46.3945	-62.7626	12.7445
140.3	243.23	239.893	229.951		140.3	-0.09097	0.39173	0.01354		290.3	140.3	-54.0195	-87.8551	-46.6241	-62.8329	12.6919
140.4	243.247	239.79	229.958		140.4	-0.07969	0.2847	0.01549		290.4	140.4	-54.0179	-87.8341	-46.9119	-62.9213	12.6242
140.5	243.272	239.693	229.963		140.5	-0.05994	0.18301	0.01525		290.5	140.5	-54.0195	-87.8062	-47.1767	-63.0008	12.559
140.6	243.3	239.604	229.968		140.6	-0.03683	0.09023	0.01543		290.6	140.6	-54.026	-87.7729	-47.2495	-63.0162	12.532
140.7	243.328	239.533	229.976		140.7	-0.01478	0.01503	0.01811		290.7	140.7	-54.0251	-87.7293	-47.1032	-62.9525	12.5485
140.8	243.35	239.483	229.981		140.8	0.00184	-0.03944	0.01839		290.8	140.8	-54.0238	-87.6891	-46.8749	-62.8626	12.5836
140.9	243.364	239.45	229.987		140.9	0.01123	-0.07653	0.01909		290.9	140.9	-54.025	-87.6543	-46.6227	-62.7673	12.6256
141	243.372	239.433	229.993		141	0.01329	-0.09802	0.02073		291	141	-54.0275	-87.6091	-46.4167	-62.6844	12.6545
141.1	243.373	239.42	230		141.1	0.00938	-0.11584	0.02258		291.1	141.1	-54.0378	-87.567	-46.3344	-62.6464	12.6572
141.2	243.375	239.399	230.007		141.2	0.006	-0.14026	0.02402		291.2	141.2	-54.0525	-87.5372	-46.3781	-62.656	12.6364
141.3	243.38	239.396	230.014		141.3	0.00586	-0.14783	0.02618		291.3	141.3	-54.0644	-87.5027	-46.4306	-62.6659	12.6124
141.4	243.389	239.452	230.022		141.4	0.0096	-0.09603	0.02876		291.4	141.4	-54.0672	-87.3894	-46.4158	-62.6242	12.5781
141.5	243.396	239.546	230.026		141.5	0.01176	-0.00697	0.02842		291.5	141.5	-54.0678	-86.8256	-46.3832	-62.4255	12.4001
141.6	243.398	239.622	230.03		141.6	0.00827	0.06535	0.02702		291.6	141.6	-54.065	-85.7829	-46.3952	-62.081	12.056
141.7	243.398	239.664	230.034		141.7	0.0029	0.10249	0.02636		291.7	141.7	-54.0583	-84.7505	-46.4363	-61.7484	11.7096
141.8	243.397	239.669	230.038		141.8	-0.00362	0.10382	0.02486		291.8	141.8	-54.0614	-84.0147	-46.4847	-61.5203	11.4579
141.9	243.398	239.652	230.041		141.9	-0.00795	0.08191	0.02304		291.9	141.9	-54.0548	-83.6008	-46.5818	-61.4125	11.302
142	243.405	239.626	230.048		142	-0.00578	0.05194	0.02469		292	142	-54.0293	-83.3888	-46.753	-61.3904	11.198
142.1	243.418	239.605	230.055		142.1	0.00204	0.02598	0.02664		292.1	142.1	-54.0045	-83.3389	-46.9854	-61.4429	11.1339
142.2	243.431	239.588	230.061		142.2	0.00912	0.0045	0.02724		292.2	142.2	-53.984	-83.4796	-47.2518	-61.5718	11.125
142.3	243.445	239.573	230.068		142.3	0.01788	-0.0151	0.0294		292.3	142.3	-53.9664	-83.7623	-47.5292	-61.7526	11.1606
142.4	243.459	239.553	230.076		142.4	0.02675	-0.04015	0.03261		292.4	142.4	-53.9614	-84.1119	-47.787	-61.9534	11.2217
142.5	243.47	239.519	230.082		142.5	0.03248	-0.07786	0.03394		292.5	142.5	-53.9673	-84.4091	-47.8653	-62.0806	11.3024
142.6	243.483	239.48	230.087		142.6	0.04051	-0.12176	0.03307		292.6	142.6	-53.9717	-84.6126	-47.6787	-62.0877	11.408
142.7	243.497	239.439	230.092		142.7	0.04958	-0.16764	0.03356		292.7	142.7	-53.977	-84.7857	-47.3493	-62.0373	11.534
142.8	243.509	239.401	230.097		142.8	0.05593	-0.21017	0.03331		292.8	142.8	-53.9835	-84.9572	-46.9752	-61.972	11.6693
142.9	243.521	239.419	230.1		142.9	0.06218	-0.1971	0.03098		292.9	142.9	-53.9923	-85.1586	-46.6517	-61.9342	11.804
143	243.537	239.508	230.104		143	0.07314	-0.11243	0.0301		293	143	-53.9938	-85.3952	-46.4184	-61.9358	11.9318
143.1	243.557	239.606	230.109		143.1	0.08819	-0.01865	0.03028		293.1	143.1	-53.9907	-85.6524	-46.2893	-61.9775	12.0444
143.2	243.578	239.672	230.113		143.2	0.10365	0.04247	0.02951		293.2	143.2	-53.9869	-85.9131	-46.2956	-62.0652	12.1289
143.3	243.6	239.698	230.117		143.3	0.12089	0.0637	0.02801		293.3	143.3	-53.9636	-86.16	-46.4235	-62.1824	12.1848
143.4	243.62	239.692	230.119		143.4	0.13541	0.0531	0.02484		293.4	143.4	-53.9233	-86.3812	-46.6421	-62.3155	12.215
143.5	243.633	239.663	230.12		143.5	0.14302	0.01905	0.02135		293.5	143.5	-53.8853	-86.5788	-46.9103	-62.4581	12.2272
143.6	243.646	239.624	230.123		143.6	0.15063	-0.02453	0.0188		293.6	143.6	-53.8448	-86.7578	-47.2003	-62.6009	12.2298
143.7	243.657	239.583	230.126		143.7	0.15625	-0.06989	0.01647		293.7	143.7	-53.8089	-86.9039	-47.4107	-62.7079	12.2382
143.8	243.661	239.54	230.13		143.8	0.15517	-0.11786	0.01549		293.8	143.8	-53.7882	-87.0226	-47.3718	-62.7275	12.288
143.9	243.664	239.499	230.134		143.9	0.15252	-0.16364	0.01483		293.9	143.9	-53.7734	-87.018	-47.0863	-62.6259	12.3479
144	243.668	239.461	230.14		144	0.15165	-0.20606	0.01553		294	144	-53.7551	-86.7181	-46.728	-62.4004	12.3269
144.1	243.671	239.428	230.145		144.1	0.14952	-0.24367	0.0156		294.1	144.1	-53.7413	-86.2319	-46.4296	-62.1343	12.2323
144.2	243.672	239.397	230.149		144.2	0.14509	-0.27866	0.01483		294.2	144.2	-53.7287	-85.811	-46.222	-61.9206	12.1402
144.3	243.673	239.373	230.154		144.3	0.14129	-0.308	0.01448		294.3	144.3	-53.7129	-85.5476	-46.1291	-61.7965	12.0756
144.4	243.673	239.356	230.158		144.4	0.1355	-0.32928	0.01351		294.4	144.4	-53.7101	-85.4464	-46.1806	-61.7791	12.0317
144.5	243.666	239.34	230.161		144.5	0.12353	-0.34951	0.01085		294.5	144.5	-53.7185	-85.4801	-46.3525	-61.8504	12.0047
144.6	243.658	239.329	230.164		144.6	0.10968	-0.36597	0.00914		294.6	144.6	-53.7216	-85.6004	-46.5833	-61.9684	11.9943
144.7	243.649	239.322	230.17		144.7	0.09604	-0.37699	0.00995		294.7	144.7	-53.7191	-85.7424	-46.7256	-62.0624	12.0109
144.8	243.635	239.319	230.175		144.8	0.07611	-0.38497	0.00981		294.8	144.8	-53.7197	-85.87	-46.7297	-62.1065	12.0519
144.9	243.616	239.321	230.179		144.9	0.05252	-0.38771	0.00915		294.9	144.9	-53.7149	-85.9937	-46.7291	-62.1459	12.0932
145	243.604	239.328	230.183		145	0.03522	-0.3847	0.00796		295	145	-53.7055	-86.1185	-46.7989	-62.2076	12.1205
145.1	243.595	239.337	230.187		145.1	0.02105	-0.38075	0.00698		295.1	145.1	-53.6935	-86.2454	-46.9406	-62.2931	12.1337
145.2	243.586	239.344	230.191		145.2	0.00636	-0.37805	0.00632		295.2	145.2	-53.6816	-86.3676	-47.1331	-62.3941	12.1349
145.3	243.58	239.351	230.196		145.3	-0.0053	-0.3764	0.00566		295.3	145.3	-53.6699	-86.4659	-47.3564	-62.4974	12.1221
145.4	243.574	239.357	230.202		145.4	-0.01643	-0.37454	0.00667		295.4	145.4	-53.6677	-86.5545	-47.592	-62.6047	12.1027
145.5	243.564	239.362	230.207		145.5	-0.03091	-0.37394	0.00664		295.5	145.5	-53.666	-86.6472	-47.8157	-62.7097	12.0874
145.6	243.557	239.369	230.211		145.6	-0.04392	-0.37176	0.00566		295.6	145.6	-53.6541	-86.7336	-48.0157	-62.8011	12.0764
145.7	243.555	239.38	230.216		145.7	-0.05118	-0.3655	0.00511		295.7	145.7	-53.6362	-86.7996	-48.1904	-62.8754	12.065
145.8	243.554	239.389	230.219		145.8	-0.05728	-0.36155	0.0035		295.8	145.8	-53.6138	-86.8521	-48.3283	-62.9314	12.0573
145.9	243.552	239.394	230.223		145.9	-0.06485	-0.36074	0.002		295.9	145.9	-53.5931	-86.8993	-48.2454	-62.9126	12.0923
146	243.55	239.404	230.226		146	-0.07148	-0.35584	0.000187848		296	146	-53.5757	-86.9326	-47.823	-62.7771	12.1914
146.1	243.556	239.414	230.23		146.1	-0.07101	-0.35031	-0.000997483		296.1	146.1	-53.56	-86.9565	-47.2906	-62.6024	12.3108
146.2	243.567	239.421	230.233		146.2	-0.06436	-0.34783	-0.00239		296.2	146.2	-53.5439	-86.9753	-46.8912	-62.4701	12.4022
146.3	243.58	239.428	230.236		146.3	-0.05625	-0.34576	-0.00452		296.3	146.3	-53.527	-86.9788	-46.688	-62.3979	12.448
146.4	243.594	239.433	230.24		146.4	-0.04698	-0.34453	-0.0056		296.4	146.4	-53.5122	-86.9789	-46.6462	-62.3791	12.4586
146.5	243.606	239.439	230.244		146.5	-0.03928	-0.34403	-0.00679		296.5	146.5	-53.5062	-86.9814	-46.5885	-62.3587	12.4723
146.6	243.619	239.443	230.25		146.6	-0.03127	-0.34436	-0.0064		296.6	146.6	-53.5033	-86.9739	-46.4164	-62.2979	12.5065
146.7	243.629	239.449	230.256		146.7	-0.02577	-0.34324	-0.00508		296.7	146.7	-53.5027	-86.9551	-46.2603	-62.2393	12.5335
146.8	243.636	239.467	230.259		146.8	-0.02394	-0.32955	-0.00741		296.8	146.8	-53.5183	-86.9366	-46.2148	-62.2232	12.5353
146.9	243.644	239.61	230.26		146.9	-0.02106	-0.19096	-0.01122		296.9	146.9	-53.5315	-86.9228	-46.2927	-62.249	12.5126
147	243.654	239.908	230.262		147	-0.01535	0.10185	-0.01387		297	147	-53.5223	-86.9027	-46.4692	-62.2981	12.4697
147.1	243.663	240.211	230.265		147.1	-0.011	0.40094	-0.01641		297.1	147.1	-53.4931	-86.8827	-46.7042	-62.36	12.417
147.2	243.668	240.425	230.267		147.2	-0.01074	0.60967	-0.01896		297.2	147.2	-53.4434	-86.857	-46.9618	-62.4207	12.3606
147.3	243.67	240.532	230.273		147.3	-0.01383	0.71288	-0.01826		297.3	147.3	-53.3815	-86.8174	-47.2272	-62.4754	12.3
147.4	243.669	240.552	230.281		147.4	-0.01932	0.72803	-0.01557		297.4	147.4	-53.3375	-86.7628	-47.4844	-62.5282	12.2345
147.5	243.67	240.505	230.285		147.5	-0.02366	0.67629	-0.01686		297.5	147.5	-53.3146	-86.6981	-47.71	-62.5742	12.17
147.6	243.672	240.414	230.286		147.6	-0.02612	0.58026	-0.02025		297.6	147.6	-53.3057	-86.6256	-47.9016	-62.611	12.1082
147.7	243.677	240.302	230.289		147.7	-0.02586	0.4634	-0.02217		297.7	147.7	-53.3038	-86.5349	-48.0599	-62.6328	12.0465
147.8	243.682	240.181	230.292		147.8	-0.02517	0.33785	-0.02471		297.8	147.8	-53.2893	-86.4548	-48.1959	-62.6467	11.9945
147.9	243.686	240.062	230.295		147.9	-0.02606	0.21481	-0.02663		297.9	147.9	-53.2676	-86.3999	-48.309	-62.6588	11.9565
148	243.691	239.956	230.301		148	-0.0258	0.1036	-0.02593		298	148	-53.2409	-86.263	-48.3957	-62.6332	11.8974
148.1	243.698	239.861	230.307		148.1	-0.02407	0.00411	-0.02513		298.1	148.1	-53.2139	-85.7441	-48.4626	-62.4735	11.7159
148.2	243.706	239.779	230.311		148.2	-0.02087	-0.0826	-0.0259		298.2	148.2	-53.205	-84.898	-48.4181	-62.1737	11.4459
148.3	243.716	239.711	230.316		148.3	-0.01548	-0.15507	-0.02614		298.3	148.3	-53.1975	-84.1317	-47.9881	-61.7724	11.2803
148.4	243.729	239.657	230.321		148.4	-0.00695	-0.21341	-0.02607		298.4	148.4	-53.1855	-83.621	-47.2428	-61.3498	11.267
148.5	243.741	239.613	230.325		148.5	0.000228216	-0.2618	-0.02694		298.5	148.5	-53.1877	-83.3896	-46.5691	-61.0488	11.3326
148.6	243.747	239.58	230.33		148.6	0.00154	-0.29941	-0.02718		298.6	148.6	-53.1945	-83.3996	-46.1263	-60.9068	11.43
148.7	243.75	239.558	230.337		148.7	-8.17199e-05	-0.32624	-0.02565		298.7	148.7	-53.1989	-83.5649	-45.931	-60.8982	11.5259
148.8	243.75	239.542	230.341		148.8	-0.00463	-0.34689	-0.026		298.8	148.8	-53.2045	-83.8253	-45.941	-60.9903	11.6085
148.9	243.749	239.528	230.345		148.9	-0.01117	-0.36523	-0.02718		298.9	148.9	-53.2108	-84.152	-46.0949	-61.1526	11.6817
149	243.75	239.518	230.352		149	-0.01458	-0.38023	-0.02502		299	149	-53.2092	-84.4881	-46.3355	-61.3443	11.7408
149.1	243.753	239.512	230.36		149.1	-0.01682	-0.39093	-0.02233		299.1	149.1	-53.2113	-84.8044	-46.622	-61.5459	11.7838
149.2	243.753	239.508	230.365		149.2	-0.02085	-0.39975	-0.02278		299.2	149.2	-53.2179	-85.0862	-46.9104	-61.7381	11.8152
149.3	243.756	239.508	230.371		149.3	-0.02258	-0.40417	-0.02156		299.3	149.3	-53.2219	-85.3208	-47.1789	-61.9072	11.8361
149.4	243.761	239.511	230.379		149.4	-0.02252	-0.40608	-0.01898		299.4	149.4	-53.2273	-85.3306	-47.4268	-61.9949	11.7874
149.5	243.766	239.514	230.386		149.5	-0.02195	-0.40778	-0.01671		299.5	149.5	-53.2395	-85.8133	-47.6372	-62.23	11.9021
149.6	243.779	239.519	230.394		149.6	-0.01456	-0.40676	-0.01402		299.6	149.6	-53.2501	-85.9349	-47.8078	-62.331	11.9061
149.7	243.794	239.527	230.402		149.7	-0.00362	-0.40406	-0.01062		299.7	149.7	-53.2604	-86.0395	-47.9441	-62.4147	11.9117
149.8	243.806	239.535	230.411		149.8	0.00282	-0.4001	-0.00558		299.8	149.8	-53.2871	-86.1228	-48.0481	-62.486	11.9148
149.9	243.816	239.544	230.418		149.9	0.00853	-0.39615	-0.00357		299.9	149.9	-53.3222	-86.1872	-48.1238	-62.5444	11.9163
150	243.831	239.556	230.423		150	0.01905	-0.38832	-0.00355		300	150	-53.3524	-86.2325	-48.1823	-62.589	11.9156
150.1	243.845	239.57	230.427		150.1	0.02801	-0.37934	-0.00395		300.1	150.1	-53.3734	-86.2658	-48.2297	-62.623	11.9143
150.2	243.855	239.582	230.429		150.2	0.03361	-0.37141	-0.00676		300.2	150.2	-53.3828	-86.29	-48.2577	-62.6435	11.9155
150.3	243.865	239.596	230.429		150.3	0.03879	-0.36264	-0.01093		300.3	150.3	-53.3764	0	0	-17.7921	17.7921
150.4	243.873	239.609	230.431		150.4	0.04126	-0.35398	-0.01395
150.5	243.876	239.62	230.432		150.5	0.03974	-0.34751	-0.01739
150.6	243.88	239.629	230.433		150.6	0.03927	-0.34335	-0.02072
150.7	243.89	239.64	230.434		150.7	0.04404	-0.33657	-0.02416
150.8	243.9	239.651	230.436		150.8	0.05016	-0.33062	-0.02718
150.9	243.905	239.66	230.439		150.9	0.0498	-0.32677	-0.02894
151	243.902	239.67	230.445		151	0.04263	-0.32093	-0.02745
151.1	243.899	239.681	230.451		151.1	0.03389	-0.31489	-0.02618
151.2	243.893	239.692	230.453		151.2	0.02337	-0.30863	-0.02846
151.3	243.891	239.704	230.457		151.3	0.01725	-0.3007	-0.02918
151.4	243.893	239.715	230.462		151.4	0.01458	-0.29454	-0.02811
151.5	243.896	239.725	230.467		151.5	0.01212	-0.28944	-0.02778
151.6	243.899	239.735	230.472		151.6	0.01092	-0.28391	-0.02808
151.7	243.902	239.745	230.477		151.7	0.00867	-0.27818	-0.02712
151.8	243.901	239.755	230.483		151.8	0.00276	-0.27349	-0.02595
151.9	243.893	239.764	230.488		151.9	-0.00923	-0.26901	-0.0253
152	243.884	239.773	230.494		152	-0.02331	-0.2638	-0.02361
152.1	243.878	239.781	230.501		152.1	-0.03466	-0.261	-0.02202
152.2	243.873	239.788	230.503		152.2	-0.04403	-0.2583	-0.02399
152.3	243.875	239.798	230.508		152.3	-0.04628	-0.25351	-0.02387
152.4	243.887	239.806	230.516		152.4	-0.03921	-0.24977	-0.02061
152.5	243.902	239.811	230.521		152.5	-0.0289	-0.24927	-0.02038
152.6	243.917	239.816	230.526		152.6	-0.01931	-0.24929	-0.01994
152.7	243.927	239.821	230.532		152.7	-0.01382	-0.24837	-0.01773
152.8	243.936	239.826	230.537		152.8	-0.00947	-0.24798	-0.01739
152.9	243.942	239.836	230.541		152.9	-0.00858	-0.24329	-0.01874
153	243.943	239.965	230.545		153	-0.01187	-0.11884	-0.01851
153.1	243.943	240.278	230.551		153.1	-0.01716	0.18999	-0.01755
153.2	243.938	240.629	230.554		153.2	-0.02694	0.53608	-0.01868
153.3	243.932	240.888	230.558		153.3	-0.03736	0.79099	-0.01982
153.4	243.927	241.028	230.564		153.4	-0.04704	0.9256	-0.01823
153.5	243.922	241.057	230.569		153.5	-0.05693	0.95028	-0.01769
153.6	243.918	241.006	230.572		153.6	-0.06546	0.89435	-0.01935
153.7	243.915	240.903	230.578		153.7	-0.07337	0.7867	-0.01849
153.8	243.911	240.77	230.584		153.8	-0.08253	0.64963	-0.01701
153.9	243.909	240.626	230.587		153.9	-0.08875	0.50094	-0.01866
154	243.913	240.487	230.59		154	-0.08954	0.35697	-0.01938
154.1	243.92	240.359	230.594		154.1	-0.08749	0.22429	-0.02051
154.2	243.928	240.245	230.595		154.2	-0.08388	0.10565	-0.02437
154.3	243.935	240.147	230.598		154.3	-0.08194	0.00303	-0.02602
154.4	243.939	240.064	230.603		154.4	-0.08304	-0.0841	-0.02517
154.5	243.944	239.997	230.607		154.5	-0.08246	-0.15626	-0.02578
154.6	243.952	239.941	230.612		154.6	-0.07926	-0.21617	-0.02503
154.7	243.96	239.899	230.618		154.7	-0.07607	-0.26289	-0.02428
154.8	243.962	239.866	230.621		154.8	-0.07842	-0.30134	-0.02562
154.9	243.958	239.84	230.624		154.9	-0.08737	-0.33183	-0.02749
155	243.953	239.823	230.627		155	-0.09695	-0.3531	-0.02893
155.1	243.947	239.811	230.63		155.1	-0.10778	-0.36988	-0.03038
155.2	243.939	239.804	230.632		155.2	-0.12071	-0.38142	-0.03288
155.3	243.935	239.804	230.636		155.3	-0.12913	-0.38636	-0.03349
155.4	243.938	239.806	230.641		155.4	-0.13159	-0.3889	-0.03284
155.5	243.942	239.808	230.644		155.5	-0.13238	-0.39165	-0.03419
155.6	243.948	239.813	230.648		155.6	-0.13054	-0.39104	-0.0349
155.7	243.958	239.833	230.652		155.7	-0.12609	-0.37536	-0.03603
155.8	243.967	239.843	230.655		155.8	-0.12101	-0.37047	-0.0378
155.9	243.98	239.853	230.659		155.9	-0.11331	-0.36526	-0.03841
156	243.998	239.862	230.661		156	-0.09986	-0.36026	-0.04059
156.1	244.016	239.87	230.664		156.1	-0.0863	-0.35735	-0.04172
156.2	244.031	239.878	230.669		156.2	-0.0763	-0.35381	-0.04223
156.3	244.045	239.889	230.673		156.3	-0.06766	-0.34735	-0.04189
156.4	244.053	239.898	230.68		156.4	-0.06362	-0.34276	-0.04031
156.5	244.057	239.907	230.683		156.5	-0.06483	-0.3385	-0.04102
156.6	244.058	239.919	230.687		156.6	-0.06865	-0.33109	-0.04236
156.7	244.057	239.931	230.692		156.7	-0.07425	-0.3241	-0.04172
156.8	244.054	239.94	230.696		156.8	-0.08215	-0.3192	-0.04222
156.9	244.048	239.95	230.695		156.9	-0.09267	-0.31399	-0.04754
157	244.044	239.958	230.696		157	-0.10141	-0.31077	-0.0513
157.1	244.043	239.965	230.699		157.1	-0.1069	-0.30838	-0.05285
157.2	244.04	239.974	230.7		157.2	-0.11533	-0.30412	-0.05629
157.3	244.038	239.982	230.702		157.3	-0.12176	-0.30079	-0.0592
157.4	244.039	239.987	230.709		157.4	-0.126	-0.30061	-0.05709
157.5	244.038	239.991	230.717		157.5	-0.13118	-0.30073	-0.05382
157.6	244.043	239.998	230.723		157.6	-0.13092	-0.29898	-0.05182
157.7	244.052	240.001	230.73		157.7	-0.12657	-0.30057	-0.0497
157.8	244.065	240.002	230.734		157.8	-0.11835	-0.30384	-0.05011
157.9	244.08	240.006	230.738		157.9	-0.10825	-0.30418	-0.0504
158	244.094	240.012	230.743		158	-0.0994	-0.30337	-0.05007
158.1	244.106	240.018	230.749		158.1	-0.09222	-0.30214	-0.04848
158.2	244.114	240.034	230.755		158.2	-0.08892	-0.29023	-0.04721
158.3	244.119	240.066	230.761		158.3	-0.08855	-0.26334	-0.04635
158.4	244.124	240.094	230.768		158.4	-0.0885	-0.23981	-0.04351
158.5	244.129	240.113	230.776		158.5	-0.08782	-0.22476	-0.04003
158.6	244.134	240.129	230.782		158.6	-0.08724	-0.21421	-0.03897
158.7	244.14	240.136	230.787		158.7	-0.08645	-0.21183	-0.03843
158.8	244.147	240.137	230.793		158.8	-0.0843	-0.21562	-0.03684
158.9	244.157	240.141	230.798		158.9	-0.07912	-0.21554	-0.03651
159	244.168	240.153	230.803		159	-0.07236	-0.20865	-0.03618
159.1	244.18	240.163	230.809		159.1	-0.06519	-0.20271	-0.03459
159.2	244.192	240.17	230.815		159.2	-0.05844	-0.20064	-0.03363
159.3	244.198	240.174	230.82		159.3	-0.0566	-0.20108	-0.0334
159.4	244.201	240.176	230.825		159.4	-0.05854	-0.20373	-0.03286
159.5	244.202	240.177	230.83		159.5	-0.06267	-0.20794	-0.03211
159.6	244.201	240.177	230.836		159.6	-0.06785	-0.21236	-0.03083
159.7	244.205	240.175	230.843		159.7	-0.06958	-0.21887	-0.02809
159.8	244.21	240.171	230.849		159.8	-0.069	-0.22717	-0.0265
159.9	244.217	240.168	230.855		159.9	-0.06674	-0.23484	-0.02513
160	244.226	240.164	230.863		160	-0.06198	-0.24355	-0.02197
160.1	244.234	240.158	230.872		160.1	-0.05952	-0.25394	-0.01808
160.2	244.237	240.155	230.872		160.2	-0.06135	-0.26181	-0.02191
160.3	244.239	240.155	230.881		160.3	-0.0637	-0.26645	-0.01627
160.4	244.245	240.161	230.884		160.4	-0.06239	-0.26553	-0.0168
160.5	244.252	240.171	230.884		160.5	-0.06055	-0.25969	-0.02068
160.6	244.259	240.184	230.885		160.6	-0.05757	-0.25197	-0.02299
160.7	244.27	240.194	230.886		160.7	-0.05155	-0.24592	-0.02499
160.8	244.279	240.203	230.886		160.8	-0.0471	-0.24217	-0.02855
160.9	244.287	240.215	230.887		160.9	-0.04421	-0.23403	-0.03139
161	244.298	240.242	230.89		161	-0.03788	-0.21228	-0.03244
161.1	244.31	240.278	230.894		161.1	-0.0306	-0.17935	-0.03182
161.2	244.32	240.314	230.897		161.2	-0.02573	-0.14674	-0.03246
161.3	244.329	240.346	230.9		161.3	-0.02128	-0.11843	-0.03257
161.4	244.336	240.366	230.905		161.4	-0.01902	-0.10163	-0.03184
161.5	244.34	240.378	230.906		161.5	-0.0196	-0.09321	-0.03353
161.6	244.342	240.387	230.909		161.6	-0.02216	-0.0873	-0.03427
161.7	244.342	240.388	230.913		161.7	-0.02713	-0.08913	-0.03396
161.8	244.336	240.381	230.915		161.8	-0.03807	-0.09998	-0.03585
161.9	244.327	240.367	230.916		161.9	-0.05184	-0.11731	-0.03837
162	244.319	240.351	230.917		162	-0.0638	-0.13684	-0.04037
162.1	244.31	240.335	230.919		162.1	-0.07667	-0.15585	-0.04258
162.2	244.302	240.32	230.921		162.2	-0.08775	-0.17443	-0.04373
162.3	244.297	240.305	230.928		162.3	-0.09654	-0.19281	-0.04081
162.4	244.292	240.292	230.933		162.4	-0.10438	-0.20858	-0.03914
162.5	244.29	240.283	230.938		162.5	-0.11013	-0.22067	-0.03758
162.6	244.289	240.278	230.946		162.6	-0.11441	-0.22911	-0.03288
162.7	244.293	240.277	230.953		162.7	-0.11377	-0.23398	-0.02953
162.8	244.3	240.276	230.959		162.8	-0.11062	-0.23812	-0.02713
162.9	244.31	240.277	230.965		162.9	-0.10349	-0.24006	-0.02515
163	244.322	240.28	230.971		163	-0.09479	-0.24033	-0.02275
163.1	244.33	240.285	230.977		163.1	-0.09048	-0.23903	-0.02035
163.2	244.335	240.292	230.983		163.2	-0.08911	-0.23479	-0.01732
163.3	244.337	240.299	230.991		163.3	-0.09046	-0.23129	-0.01283
163.4	244.338	240.302	230.997		163.4	-0.09338	-0.23124	-0.01084
163.5	244.337	240.305	231.001		163.5	-0.09766	-0.23193	-0.01043
163.6	244.335	240.308	231.007		163.6	-0.10309	-0.2323	-0.0074
163.7	244.339	240.307	231.013		163.7	-0.10277	-0.23623	-0.00521
163.8	244.356	240.306	231.015		163.8	-0.08873	-0.24111	-0.00679
163.9	244.368	240.312	231.018		163.9	-0.07982	-0.23844	-0.00764
164	244.379	240.33	231.021		164	-0.07279	-0.22311	-0.00775
164.1	244.388	240.352	231.024		164.1	-0.06734	-0.20474	-0.00838
164.2	244.398	240.368	231.026		164.2	-0.06084	-0.19255	-0.00996
164.3	244.412	240.374	231.028		164.3	-0.05025	-0.18936	-0.01175
164.4	244.426	240.371	231.031		164.4	-0.03988	-0.19612	-0.01259
164.5	244.44	240.363	231.033		164.5	-0.02919	-0.20727	-0.01365
164.6	244.456	240.355	231.04		164.6	-0.01661	-0.21822	-0.01083
164.7	244.468	240.348	231.045		164.7	-0.00728	-0.22833	-0.00895
164.8	244.477	240.344	231.048		164.8	-0.00193	-0.23582	-0.00938
164.9	244.484	240.344	231.052		164.9	0.00185	-0.23954	-0.00907
165	244.489	240.342	231.057		165	0.00301	-0.24504	-0.00761
165.1	244.495	240.336	231.061		165.1	0.00532	-0.25379	-0.00762
165.2	244.504	240.333	231.063		165.2	0.0112	-0.26055	-0.00878
165.3	244.514	240.329	231.069		165.3	0.01739	-0.26773	-0.0068
165.4	244.523	240.324	231.073		165.4	0.02326	-0.27585	-0.00607
165.5	244.533	240.322	231.077		165.5	0.02934	-0.28093	-0.00545
165.6	244.543	240.331	231.083		165.6	0.03626	-0.27575	-0.00305
165.7	244.548	240.354	231.088		165.7	0.03774	-0.2556	-0.0018
165.8	244.548	240.392	231.092		165.8	0.03398	-0.2209	-0.0016
165.9	244.55	240.438	231.097		165.9	0.03253	-0.17835	-0.000351626
166	244.552	240.479	231.102		166	0.03128	-0.14072	0.00163
166.1	244.552	240.506	231.107		166.1	0.02773	-0.1168	0.00257
166.2	244.549	240.523	231.11		166.2	0.02136	-0.10356	0.00256
166.3	244.542	240.532	231.114		166.3	0.01163	-0.09702	0.00297
166.4	244.534	240.536	231.12		166.4	-0.000186283	-0.09708	0.00485
166.5	244.526	240.534	231.125		166.5	-0.01201	-0.10258	0.00704
166.6	244.518	240.527	231.132		166.6	-0.02362	-0.11206	0.00986
166.7	244.513	240.517	231.14		166.7	-0.03114	-0.12594	0.01414
166.8	244.517	240.502	231.145		166.8	-0.03103	-0.14442	0.01623
166.9	244.524	240.485	231.147		166.9	-0.02725	-0.16416	0.01455
167	244.529	240.473	231.15		167	-0.02629	-0.17961	0.01422
167.1	244.53	240.468	231.154		167.1	-0.02796	-0.18752	0.01401
167.2	244.53	240.473	231.156		167.2	-0.03151	-0.18664	0.01243
167.3	244.531	240.483	231.158		167.3	-0.03443	-0.17989	0.01075
167.4	244.532	240.492	231.158		167.4	-0.03641	-0.17398	0.0077
167.5	244.535	240.499	231.16		167.5	-0.03723	-0.17048	0.00612
167.6	244.541	240.506	231.165		167.6	-0.0345	-0.16687	0.00737
167.7	244.548	240.516	231.17		167.7	-0.03093	-0.15939	0.00925
167.8	244.551	240.578	231.175		167.8	-0.03144	-0.10134	0.01029
167.9	244.551	240.77	231.18		167.9	-0.03499	0.08736	0.01133
168	244.55	241.041	231.187		168	-0.03927	0.35543	0.01551
168.1	244.547	241.269	231.197		168.1	-0.04596	0.58036	0.02147
168.2	244.544	241.411	231.203		168.2	-0.05244	0.71923	0.02366
168.3	244.541	241.464	231.209		168.3	-0.05861	0.76848	0.02648
168.4	244.536	241.44	231.218		168.4	-0.06708	0.74141	0.0315
168.5	244.536	241.368	231.221		168.5	-0.07073	0.66566	0.03181
168.6	244.543	241.27	231.226		168.6	-0.06663	0.56499	0.03264
168.7	244.551	241.158	231.233		168.7	-0.06233	0.44956	0.0364
168.8	244.56	241.041	231.238		168.8	-0.05667	0.32931	0.03786
168.9	244.572	240.928	231.242		168.9	-0.04839	0.21252	0.03816
169	244.585	240.823	231.248		169	-0.03874	0.10442	0.04046
169.1	244.596	240.731	231.253		169.1	-0.0313	0.00878	0.04171
169.2	244.603	240.651	231.255		169.2	-0.02815	-0.07451	0.04013
169.3	244.606	240.583	231.257		169.3	-0.02813	-0.14566	0.03907
169.4	244.607	240.53	231.261		169.4	-0.03032	-0.20149	0.03886
169.5	244.609	240.495	231.263		169.5	-0.03241	-0.24035	0.03812
169.6	244.614	240.472	231.269		169.6	-0.03041	-0.26622	0.03979
169.7	244.621	240.454	231.273		169.7	-0.02704	-0.28748	0.04103
169.8	244.621	240.441	231.275		169.8	-0.03007	-0.30424	0.03904
169.9	244.616	240.43	231.277		169.9	-0.03833	-0.31797	0.03704
170	244.613	240.42	231.279		170	-0.04481	-0.33096	0.0362
170.1	244.615	240.416	231.281		170.1	-0.04658	-0.33903	0.0342
170.2	244.618	240.415	231.282		170.2	-0.04761	-0.3427	0.03178
170.3	244.618	240.417	231.285		170.3	-0.05043	-0.34408	0.03115
170.4	244.618	240.42	231.289		170.4	-0.05419	-0.34471	0.03146
170.5	244.619	240.423	231.292		170.5	-0.05638	-0.3442	0.03082
170.6	244.623	240.428	231.296		170.6	-0.05626	-0.34254	0.03102
170.7	244.625	240.436	231.3		170.7	-0.0574	-0.33794	0.03206
170.8	244.628	240.447	231.303		170.8	-0.05749	-0.33083	0.03101
170.9	244.633	240.459	231.305		170.9	-0.05665	-0.32194	0.02974
171	244.637	240.47	231.307		171	-0.05538	-0.31389	0.02848
171.1	244.643	240.478	231.308		171.1	-0.05285	-0.30972	0.02606
171.2	244.649	240.485	231.309		171.2	-0.05075	-0.30502	0.02281
171.3	244.651	240.494	231.312		171.3	-0.05252	-0.29969	0.02207
171.4	244.649	240.5	231.317		171.4	-0.05753	-0.29708	0.02363
171.5	244.645	240.505	231.32		171.5	-0.06464	-0.29489	0.02321
171.6	244.644	240.512	231.323		171.6	-0.06976	-0.29176	0.02247
171.7	244.643	240.516	231.328		171.7	-0.07341	-0.29073	0.02403
171.8	244.644	240.518	231.333		171.8	-0.07591	-0.29189	0.02601
171.9	244.648	240.524	231.335		171.9	-0.07601	-0.2897	0.02401
172	244.647	240.531	231.336		172	-0.08039	-0.28594	0.02191
172.1	244.646	240.538	231.339		172.1	-0.08426	-0.28166	0.02107
172.2	244.65	240.547	231.34		172.2	-0.08393	-0.2757	0.01813
172.3	244.653	240.556	231.34		172.3	-0.08403	-0.26995	0.01435
172.4	244.657	240.565	231.342		172.4	-0.08391	-0.26504	0.01299
172.5	244.661	240.572	231.344		172.5	-0.08369	-0.26097	0.01151
172.6	244.661	240.578	231.347		172.6	-0.0864	-0.25784	0.01067
172.7	244.659	240.583	231.349		172.7	-0.09215	-0.2567	0.00951
172.8	244.655	240.588	231.349		172.8	-0.09926	-0.25493	0.00615
172.9	244.654	240.594	231.35		172.9	-0.10458	-0.2519	0.00342
173	244.656	240.597	231.353		173	-0.10552	-0.25171	0.00279
173.1	244.66	240.601	231.354		173.1	-0.10519	-0.25098	-4.86047e-05
173.2	244.665	240.61	231.355		173.2	-0.10319	-0.24597	-0.00267
173.3	244.669	240.643	231.356		173.3	-0.10297	-0.21541	-0.00488
173.4	244.671	240.72	231.355		173.4	-0.10484	-0.14171	-0.00918
173.5	244.674	240.814	231.356		173.5	-0.10473	-0.05127	-0.01222
173.6	244.68	240.912	231.358		173.6	-0.10199	0.04294	-0.01338
173.7	244.69	241.086	231.363		173.7	-0.09549	0.21421	-0.01234
173.8	244.699	241.336	231.365		173.8	-0.08983	0.46076	-0.01361
173.9	244.705	241.551	231.368		173.9	-0.08741	0.67254	-0.01414
174	244.708	241.675	231.374		174	-0.08771	0.79335	-0.01132
174.1	244.708	241.707	231.38		174.1	-0.09189	0.82213	-0.00892
174.2	244.705	241.672	231.386		174.2	-0.09795	0.78338	-0.00704
174.3	244.706	241.595	231.392		174.3	-0.10003	0.70339	-0.00495
174.4	244.713	241.494	231.397		174.4	-0.09646	0.599	-0.00266
174.5	244.725	241.38	231.402		174.5	-0.0886	0.48162	-0.00183
174.6	244.738	241.265	231.407		174.6	-0.07864	0.36373	0.000257983
174.7	244.752	241.155	231.415		174.7	-0.06806	0.25075	0.00423
174.8	244.764	241.055	231.423		174.8	-0.05957	0.1472	0.0083
174.9	244.777	240.968	231.43		174.9	-0.04971	0.05673	0.01207
175	244.794	240.893	231.437		175	-0.03683	-0.02086	0.01583
175.1	244.81	240.828	231.444		175.1	-0.02383	-0.08923	0.01907
175.2	244.826	240.774	231.45		175.2	-0.01147	-0.14672	0.02105
175.3	244.838	240.734	231.457		175.3	-0.00319	-0.19007	0.02439
175.4	244.845	240.704	231.463		175.4	0.00101	-0.22275	0.02721
175.5	244.85	240.681	231.467		175.5	0.00249	-0.24967	0.02741
175.6	244.853	240.664	231.471		175.6	0.00219	-0.26978	0.02814
175.7	244.857	240.655	231.477		175.7	0.00209	-0.28225	0.03043
175.8	244.859	240.649	231.482		175.8	0.00137	-0.29147	0.032
175.9	244.861	240.647	231.486		175.9	-8.38183e-05	-0.29682	0.03199
176	244.864	240.647	231.488		176	-0.00112	-0.29966	0.03125
176.1	244.866	240.646	231.492		176.1	-0.00257	-0.30438	0.03082
176.2	244.871	240.642	231.492		176.2	-0.000679551	-0.31172	0.02788
176.3	244.881	240.638	231.493		176.3	0.0053	-0.31885	0.02484
176.4	244.888	240.634	231.495		176.4	0.0095	-0.32566	0.02368
176.5	244.894	240.633	231.496		176.5	0.01223	-0.33049	0.02074
176.6	244.898	240.634	231.496		176.6	0.01214	-0.3327	0.01791
176.7	244.898	240.634	231.498		176.7	0.0088	-0.33595	0.01549
176.8	244.897	240.634	231.499		176.8	0.00431	-0.33858	0.01339
176.9	244.894	240.637	231.5		176.9	-0.00165	-0.3387	0.01087
177	244.889	240.64	231.502		177	-0.00991	-0.33944	0.00908
177.1	244.884	240.642	231.506		177.1	-0.01922	-0.34029	0.0095
177.2	244.883	240.645	231.508		177.2	-0.0235	-0.34041	0.00792
177.3	244.883	240.649	231.508		177.3	-0.02684	-0.33968	0.00456
177.4	244.884	240.655	231.511		177.4	-0.02871	-0.3376	0.00413
177.5	244.889	240.662	231.516		177.5	-0.02734	-0.33395	0.0058
177.6	244.896	240.667	231.519		177.6	-0.0244	-0.33144	0.00496
177.7	244.901	240.671	231.523		177.7	-0.02292	-0.33104	0.00516
177.8	244.904	240.676	231.526		177.8	-0.0227	-0.32895	0.00473
177.9	244.909	240.684	231.528		177.9	-0.02133	-0.32446	0.00347
178	244.912	240.691	231.533		178	-0.02194	-0.32081	0.00409
178.1	244.916	240.697	231.535		178.1	-0.0212	-0.31768	0.00283
178.2	244.923	240.705	231.537		178.2	-0.01763	-0.3136	0.00156
178.3	244.928	240.711	231.54		178.3	-0.01615	-0.31047	0.000715967
178.4	244.931	240.716	231.544		178.4	-0.01625	-0.30881	0.00123
178.5	244.934	240.72	231.546		178.5	-0.01728	-0.30777	7.29116e-05
178.6	244.936	240.727	231.547		178.6	-0.01853	-0.30454	-0.00245
178.7	244.938	240.732	231.55		178.7	-0.02019	-0.30235	-0.00308
178.8	244.937	240.736	231.552		178.8	-0.02405	-0.30163	-0.00466
178.9	244.941	240.745	231.553		178.9	-0.02425	-0.29651	-0.00802
179	244.946	240.753	231.556		179	-0.02236	-0.29118	-0.00792
179.1	244.949	240.759	231.561		179.1	-0.02297	-0.28847	-0.00699
179.2	244.95	240.765	231.563		179.2	-0.02485	-0.28586	-0.00804
179.3	244.948	240.772	231.566		179.3	-0.03039	-0.28242	-0.00909
179.4	244.944	240.778	231.569		179.4	-0.03823	-0.27929	-0.00963
179.5	244.942	240.787	231.572		179.5	-0.04314	-0.27396	-0.00974
179.6	244.946	240.798	231.573		179.6	-0.04333	-0.26591	-0.01236
179.7	244.955	240.806	231.576		179.7	-0.03767	-0.2612	-0.01352
179.8	244.967	240.821	231.579		179.8	-0.02845	-0.2496	-0.01332
179.9	244.981	240.827	231.583		179.9	-0.01859	-0.24709	-0.01343
180	244.993	240.83	231.588		180	-0.00958	-0.24752	-0.01197
180.1	245.003	240.835	231.592		180.1	-0.0036	-0.24533	-0.01135
180.2	245.009	240.841	231.594		180.2	-0.000657987	-0.24294	-0.01251
180.3	245.014	240.84	231.598		180.3	0.000609102	-0.2463	-0.0122
180.4	245.016	240.843	231.603		180.4	-0.000426809	-0.24673	-0.01106
180.5	245.015	240.849	231.608		180.5	-0.00502	-0.24391	-0.00992
180.6	245.012	240.854	231.614		180.6	-0.01087	-0.24298	-0.00762
180.7	245.009	240.86	231.62		180.7	-0.01809	-0.24016	-0.0048
180.8	245.002	240.867	231.627		180.8	-0.02781	-0.23578	-0.00125
180.9	244.998	240.874	231.633		180.9	-0.03576	-0.23244	0.000942252
181	244.995	240.887	231.639		181	-0.04255	-0.22271	0.00387
181.1	244.99	240.908	231.647		181.1	-0.05008	-0.20471	0.00773
181.2	244.989	240.93	231.653		181.2	-0.0552	-0.18609	0.01034
181.3	244.988	240.948	231.659		181.3	-0.05896	-0.17176	0.01295
181.4	244.985	240.961	231.667		181.4	-0.06565	-0.16119	0.01682
181.5	244.981	240.972	231.672		181.5	-0.07317	-0.15398	0.01911
181.6	244.976	240.98	231.677		181.6	-0.08133	-0.14917	0.02036
181.7	244.969	240.988	231.684		181.7	-0.09252	-0.14405	0.02392
181.8	244.961	240.995	231.69		181.8	-0.10392	-0.1404	0.02611
181.9	244.955	240.999	231.693		181.9	-0.1127	-0.13989	0.02526
182	244.955	241.002	231.697		182	-0.11657	-0.14063	0.02609
182.1	244.958	241.008	231.703		182.1	-0.11718	-0.1376	0.02786
182.2	244.964	241.016	231.708		182.2	-0.11487	-0.13269	0.02964
182.3	244.969	241.022	231.712		182.3	-0.11318	-0.1303	0.03036
182.4	244.968	241.025	231.719		182.4	-0.11705	-0.1302	0.03318
182.5	244.966	241.026	231.724		182.5	-0.12258	-0.13241	0.03506
182.6	244.963	241.029	231.727		182.6	-0.12969	-0.13316	0.03411
182.7	244.955	241.033	231.731		182.7	-0.14025	-0.13243	0.03536
182.8	244.947	241.035	231.737		182.8	-0.15186	-0.13297	0.03692
182.9	244.941	241.032	231.739		182.9	-0.1617	-0.13915	0.03576
183	244.934	241.028	231.738		183	-0.17194	-0.14681	0.03115
183.1	244.925	241.026	231.739		183.1	-0.18418	-0.15174	0.02842
183.2	244.918	241.018	231.738		183.2	-0.19496	-0.16316	0.02454
183.3	244.912	241.002	231.738		183.3	-0.20458	-0.18264	0.02013
183.4	244.903	240.986	231.737		183.4	-0.21723	-0.20213	0.01604
183.5	244.892	240.968	231.735		183.5	-0.23104	-0.22339	0.00996
183.6	244.884	240.945	231.732		183.6	-0.24286	-0.24947	0.00336
183.7	244.877	240.92	231.731		183.7	-0.2529	-0.27733	-0.000626517
183.8	244.874	240.898	231.731		183.8	-0.25907	-0.30257	-0.00388
183.9	244.876	240.878	231.729		183.9	-0.26125	-0.32603	-0.01038
184	244.876	240.856	231.726		184	-0.2648	-0.35107	-0.01667
184.1	244.873	240.838	231.723		184.1	-0.27076	-0.37222	-0.02338
184.2	244.873	240.824	231.713		184.2	-0.27441	-0.39024	-0.03668
184.3	244.874	240.81	231.707		184.3	-0.27681	-0.40721	-0.04663
184.4	244.871	240.794	231.696		184.4	-0.2836	-0.42596	-0.06046
184.5	244.864	240.776	231.686		184.5	-0.29406	-0.44796	-0.07408
184.6	244.851	240.753	231.679		184.6	-0.31017	-0.47352	-0.08529
184.7	244.832	240.729	231.67		184.7	-0.33267	-0.50096	-0.09744
184.8	244.808	240.703	231.66		184.8	-0.3602	-0.5306	-0.11074
184.9	244.782	240.672	231.65		184.9	-0.38929	-0.56453	-0.12446
185	244.758	240.641	231.639		185	-0.41702	-0.59835	-0.13892
185.1	244.737	240.611	231.626		185.1	-0.44151	-0.63239	-0.15547
185.2	244.72	240.578	231.612		185.2	-0.46223	-0.66863	-0.17286
185.3	244.704	240.542	231.598		185.3	-0.48117	-0.70758	-0.19045
185.4	244.689	240.506	231.583		185.4	-0.49979	-0.74643	-0.20909
185.5	244.673	240.474	231.568		185.5	-0.51946	-0.78183	-0.22795
185.6	244.654	240.441	231.553		185.6	-0.54144	-0.81796	-0.24701
185.7	244.632	240.409	231.54		185.7	-0.56697	-0.85399	-0.26356
185.8	244.608	240.379	231.528		185.8	-0.59418	-0.88656	-0.27896
185.9	244.587	240.353	231.515		185.9	-0.61835	-0.9162	-0.29509
186	244.571	240.327	231.503		186	-0.63824	-0.94583	-0.31038
186.1	244.558	240.3	231.489		186.1	-0.65477	-0.9761	-0.32871
186.2	244.549	240.272	231.474		186.2	-0.667	-1.00647	-0.34714
186.3	244.538	240.24	231.461		186.3	-0.68176	-1.0425	-0.36327
186.4	244.522	240.202	231.448		186.4	-0.70132	-1.08355	-0.38013
186.5	244.502	240.161	231.433		186.5	-0.72487	-1.12764	-0.39899
186.6	244.477	240.116	231.416		186.6	-0.75291	-1.17612	-0.41941
186.7	244.451	240.074	231.4		186.7	-0.78232	-1.22136	-0.4391
186.8	244.425	240.036	231.382		186.8	-0.81152	-1.26272	-0.46057
186.9	244.405	239.997	231.363		186.9	-0.83549	-1.30472	-0.4834
187	244.388	239.957	231.346		187	-0.85599	-1.34796	-0.50319
187.1	244.372	239.916	231.329		187.1	-0.87567	-1.39226	-0.52425
187.2	244.357	239.87	231.311		187.2	-0.89345	-1.44127	-0.54519
187.3	244.339	239.818	231.296		187.3	-0.91459	-1.49624	-0.56467
187.4	244.318	239.769	231.279		187.4	-0.93992	-1.54902	-0.5852
187.5	244.272	239.722	231.262		187.5	-0.9888	-1.59907	-0.60573
187.6	244.247	239.676	231.243		187.6	-1.01768	-1.64892	-0.62803
187.7	244.22	239.628	231.224		187.7	-1.04824	-1.70002	-0.65086
187.8	244.197	239.58	231.204		187.8	-1.0744	-1.75123	-0.67359
187.9	244.176	239.533	231.184		187.9	-1.09858	-1.80097	-0.69715
188	244.155	239.489	231.166		188	-1.12359	-1.84872	-0.71936
188.1	244.133	239.445	231.147		188.1	-1.14881	-1.89563	-0.74177
188.2	244.114	239.398	231.126		188.2	-1.1711	-1.9461	-0.76596
188.3	244.095	239.348	231.106		188.3	-1.19349	-1.99899	-0.78984
188.4	244.078	239.303	231.086		188.4	-1.21421	-2.04747	-0.81351
188.5	244.064	239.264	231.066		188.5	-1.23137	-2.09019	-0.83697
188.6	244.047	239.219	231.047		188.6	-1.25146	-2.13784	-0.85938
188.7	244.027	239.17	231.029		188.7	-1.275	-2.1902	-0.88148
188.8	244.006	239.122	231.008		188.8	-1.29949	-2.24182	-0.90609
188.9	243.982	239.07	230.985		188.9	-1.32722	-2.29711	-0.93237
189	243.953	239.016	230.963		189	-1.35925	-2.35408	-0.95792
189.1	243.923	238.964	230.94		189.1	-1.39316	-2.40947	-0.984
189.2	243.889	238.91	230.917		189.2	-1.43052	-2.46696	-1.01102
189.3	243.852	238.852	230.895		189.3	-1.47071	-2.52759	-1.03668
189.4	243.818	238.797	230.874		189.4	-1.50818	-2.58633	-1.06139
189.5	243.786	238.744	230.852		189.5	-1.54366	-2.64225	-1.08663
189.6	243.753	238.69	230.831		189.6	-1.58072	-2.69911	-1.11082
189.7	243.717	238.636	230.812		189.7	-1.61934	-2.75649	-1.13397
189.8	243.683	238.583	230.792		189.8	-1.65733	-2.81283	-1.15722
189.9	243.648	238.529	230.772		189.9	-1.69532	-2.87073	-1.18047
190	243.61	238.474	230.752		190	-1.73667	-2.92864	-1.20434
190.1	243.576	238.422	230.73		190.1	-1.77497	-2.98393	-1.22969
190.2	243.545	238.37	230.708		190.2	-1.8093	-3.03869	-1.25545
190.3	243.515	238.32	230.687		190.3	-1.84227	-3.09283	-1.27996
190.4	243.483	238.273	230.666		190.4	-1.87754	-3.14299	-1.30499
190.5	243.447	238.228	230.644		190.5	-1.91773	-3.19116	-1.33043
190.6	243.409	238.181	230.625		190.6	-1.95907	-3.24111	-1.35295
190.7	243.37	238.132	230.605		190.7	-2.00115	-3.29294	-1.37609
190.8	243.332	238.084	230.584		190.8	-2.0427	-3.34478	-1.40133
190.9	243.296	238.034	230.562		190.9	-2.08248	-3.39776	-1.42615
191	243.262	237.983	230.543		191	-2.119	-3.452	-1.44919
191.1	243.237	237.932	230.524		191.1	-2.14831	-3.50625	-1.4715
191.2	243.214	237.879	230.504		191.2	-2.17395	-3.5629	-1.49496
191.3	243.188	237.824	230.485		191.3	-2.20409	-3.62059	-1.51821
191.4	243.161	237.771	230.465		191.4	-2.23444	-3.67735	-1.54125
191.5	243.131	237.719	230.444		191.5	-2.26814	-3.73295	-1.56555
191.6	243.097	237.664	230.424		191.6	-2.30487	-3.79033	-1.58953
191.7	243.067	237.609	230.403		191.7	-2.33826	-3.84918	-1.61403
191.8	243.041	237.554	230.381		191.8	-2.36756	-3.9074	-1.63948
191.9	243.013	237.497	230.359		191.9	-2.39917	-3.96719	-1.66545
192	242.983	237.442	230.337		192	-2.43277	-4.02531	-1.69069
192.1	242.954	237.389	230.315		192.1	-2.46511	-4.08185	-1.71645
192.2	242.921	237.335	230.288		192.2	-2.50153	-4.13966	-1.74661
192.3	242.883	237.28	230.263		192.3	-2.54298	-4.19798	-1.77594
192.4	242.844	237.224	230.239		192.4	-2.58579	-4.25704	-1.80348
192.5	242.805	237.17	230.212		192.5	-2.62797	-4.314	-1.83343
192.6	242.766	237.117	230.188		192.6	-2.67077	-4.37003	-1.86128
192.7	242.729	237.063	230.167		192.7	-2.71055	-4.42783	-1.8861
192.8	242.697	237.009	230.144		192.8	-2.74624	-4.48511	-1.91249
192.9	242.668	236.955	230.121		192.9	-2.77889	-4.54217	-1.93878
193	242.638	236.899	230.1		193	-2.81207	-4.60113	-1.96339
193.1	242.611	236.842	230.079		193.1	-2.84284	-4.66123	-1.98769
193.2	242.581	236.786	230.056		193.2	-2.87622	-4.72092	-2.01418
193.3	242.544	236.728	230.033		193.3	-2.91621	-4.78249	-2.0413
193.4	242.512	236.671	230.011		193.4	-2.9521	-4.84239	-2.06707
193.5	242.481	236.615	229.989		193.5	-2.98706	-4.90123	-2.09189
193.6	242.447	236.557	229.967		193.6	-3.02411	-4.96291	-2.11796
193.7	242.415	236.5	229.942		193.7	-3.0598	-5.0228	-2.14603
193.8	242.384	236.445	229.918		193.8	-3.09423	-5.08123	-2.17368
193.9	242.351	236.389	229.895		193.9	-3.13076	-5.1404	-2.20101
194	242.318	236.334	229.872		194	-3.16718	-5.19914	-2.22698
194.1	242.291	236.279	229.848		194.1	-3.19712	-5.25747	-2.25431
194.2	242.267	236.223	229.822		194.2	-3.22433	-5.31673	-2.28405
194.3	242.24	236.166	229.797		194.3	-3.25468	-5.37621	-2.31327
194.4	242.213	236.113	229.773		194.4	-3.28586	-5.43328	-2.33997
194.5	242.182	236.059	229.748		194.5	-3.31988	-5.49003	-2.36909
194.6	242.146	236.004	229.721		194.6	-3.35913	-5.54815	-2.39987
194.7	242.11	235.95	229.697		194.7	-3.39901	-5.60522	-2.42752
194.8	242.075	235.896	229.673		194.8	-3.4371	-5.66323	-2.45506
194.9	242.046	235.84	229.648		194.9	-3.47017	-5.72208	-2.48281
195	242.019	235.785	229.624		195	-3.4999	-5.7804	-2.51119
195.1	241.997	235.729	229.601		195.1	-3.52575	-5.83957	-2.53706
195.2	241.975	235.673	229.58		195.2	-3.55128	-5.89883	-2.56157
195.3	241.949	235.617	229.557		195.3	-3.58037	-5.95862	-2.58817
195.4	241.924	235.562	229.534		195.4	-3.60926	-6.01684	-2.61529
195.5	241.899	235.507	229.51		195.5	-3.63731	-6.07433	-2.64241
195.6	241.876	235.453	229.487		195.6	-3.66431	-6.13182	-2.66953
195.7	241.851	235.401	229.463		195.7	-3.69267	-6.18763	-2.69645
195.8	241.824	235.353	229.441		195.8	-3.72323	-6.23873	-2.72211
195.9	241.79	235.324	229.419		195.9	-3.76028	-6.27036	-2.74755
196	241.752	235.311	229.398		196	-3.80204	-6.2866	-2.77258
196.1	241.716	235.292	229.376		196.1	-3.84066	-6.30901	-2.79824
196.2	241.684	235.274	229.353		196.2	-3.87656	-6.3308	-2.82505
196.3	241.654	235.261	229.33		196.3	-3.90963	-6.34641	-2.85102
196.4	241.626	235.244	229.309		196.4	-3.94145	-6.36736	-2.87626
196.5	241.599	235.209	229.287		196.5	-3.97211	-6.40517	-2.90129
196.6	241.571	235.152	229.265		196.6	-4.0032	-6.46538	-2.92653
196.7	241.542	235.078	229.243		196.7	-4.03574	-6.54234	-2.95229
196.8	241.511	234.995	229.22		196.8	-4.06997	-6.62945	-2.97858
196.9	241.477	234.904	229.196		196.9	-4.10786	-6.72369	-3.00664
197	241.44	234.811	229.173		197	-4.14826	-6.81918	-3.03356
197.1	241.401	234.726	229.152		197.1	-4.19107	-6.90797	-3.05817
197.2	241.357	234.658	229.13		197.2	-4.23754	-6.97949	-3.08309
197.3	241.313	234.605	229.109		197.3	-4.28579	-7.03551	-3.10802
197.4	241.271	234.552	229.088		197.4	-4.33059	-7.09153	-3.13263
197.5	241.234	234.494	229.064		197.5	-4.3712	-7.15247	-3.16048
197.6	241.199	234.43	229.037		197.6	-4.41003	-7.22022	-3.19033
197.7	241.166	234.361	229.012		197.7	-4.44645	-7.29278	-3.21871
197.8	241.137	234.288	228.986		197.8	-4.47827	-7.36891	-3.24908
197.9	241.111	234.213	228.958		197.9	-4.50768	-7.44702	-3.28018
198	241.088	234.14	228.933		198	-4.53436	-7.52272	-3.30856
198.1	241.067	234.074	228.91		198.1	-4.55906	-7.59236	-3.33505
198.2	241.043	234.009	228.887		198.2	-4.58658	-7.66031	-3.36249
198.3	241.016	233.942	228.864		198.3	-4.61652	-7.73057	-3.38888
198.4	240.988	233.899	228.843		198.4	-4.64791	-7.77665	-3.41359
198.5	240.958	233.917	228.818		198.5	-4.6813	-7.76211	-3.44145
198.6	240.927	233.973	228.791		198.6	-4.71584	-7.71008	-3.47245
198.7	240.896	234.014	228.763		198.7	-4.75058	-7.67167	-3.50344
198.8	240.865	234.021	228.735		198.8	-4.78502	-7.66865	-3.53528
198.9	240.835	233.988	228.705		198.9	-4.81893	-7.70467	-3.56858
199	240.806	233.928	228.678		199	-4.85116	-7.76813	-3.59916
199.1	240.78	233.852	228.654		199.1	-4.88047	-7.84739	-3.62701
199.2	240.756	233.764	228.629		199.2	-4.9083	-7.93817	-3.65581
199.3	240.73	233.669	228.602		199.3	-4.93719	-8.0367	-3.68597
199.4	240.705	233.57	228.577		199.4	-4.96618	-8.13868	-3.71466
199.5	240.679	233.472	228.553		199.5	-4.99475	-8.24004	-3.74263
199.6	240.653	233.376	228.528		199.6	-5.02437	-8.33919	-3.771
199.7	240.627	233.284	228.505		199.7	-5.05409	-8.43479	-3.79719
[truncated: 1,006 more rows]

## Sheet: -8C
	Raw Recordings					Basline Corrected				Baseline ROI normalised to 50 ug chl (DF *1.5)
Time	7	8	9		Time	7	8	9		Time	Time (o offset)	7	8	9	Avg -8	SE -8
0	242.959	224.305	211.398		0	-0.48394	-0.9394	-0.97899		150	0	-1.38672	0.35718	-0.155475	-0.395005	0.517471
0.1	242.987	224.375	211.561		0.1	-0.4841	-0.91094	-0.90826		150.1	0.1	-1.43673	0.359145	-0.157815	-0.4118	0.533752
0.2	243.02	224.444	211.725		0.2	-0.48102	-0.88404	-0.83701		150.2	0.2	-1.47574	0.36204	-0.16143	-0.425045	0.546651
0.3	243.055	224.507	211.885		0.3	-0.47469	-0.86269	-0.76879		150.3	0.3	-1.50236	0.3654	-0.165975	-0.43431	0.555617
0.4	243.092	224.566	212.042		0.4	-0.46648	-0.8447	-0.70445		150.4	0.4	-1.51185	0.366735	-0.16848	-0.437865	0.558777
0.5	243.132	224.632	212.192		0.5	-0.45607	-0.82052	-0.64639		150.5	0.5	-1.51209	0.365865	-0.16941	-0.438545	0.558571
0.6	243.173	224.706	212.336		0.6	-0.44388	-0.78839	-0.59461		150.6	0.6	-1.50619	0.369075	-0.170655	-0.435925	0.557356
0.7	243.22	224.787	212.477		0.7	-0.42552	-0.74893	-0.5467		150.7	0.7	-1.48741	0.37464	-0.17175	-0.428175	0.552608
0.8	243.286	224.873	212.611		0.8	-0.38872	-0.70434	-0.50508		150.8	0.8	-1.4619	0.37236	-0.17379	-0.42111	0.543753
0.9	243.364	224.96	212.739		0.9	-0.34052	-0.65944	-0.46848		150.9	0.9	-1.43339	0.368025	-0.175515	-0.413625	0.533477
1	243.432	225.047	212.868		1	-0.30079	-0.61454	-0.43261		151	1	-1.3942	0.364635	-0.18006	-0.40321	0.519848
1.1	243.487	225.13	212.995		1.1	-0.27468	-0.57267	-0.39769		151.1	1.1	-1.35375	0.36048	-0.187905	-0.393725	0.505443
1.2	243.531	225.213	213.117		1.2	-0.26029	-0.53164	-0.36737		151.2	1.2	-1.31441	0.354255	-0.19449	-0.38488	0.491017
1.3	243.564	225.291	213.239		1.3	-0.25606	-0.49542	-0.33852		151.3	1.3	-1.27067	0.351345	-0.19716	-0.37216	0.476339
1.4	243.588	225.356	213.361		1.4	-0.26104	-0.47177	-0.30872		151.4	1.4	-1.22802	0.3489	-0.196515	-0.358545	0.462371
1.5	243.608	225.41	213.48		1.5	-0.27052	-0.45974	-0.28176		151.5	1.5	-1.1937	0.3438	-0.19494	-0.34828	0.450411
1.6	243.627	225.455	213.595		1.6	-0.28	-0.45599	-0.25887		151.6	1.6	-1.16457	0.340575	-0.19242	-0.338805	0.44062
1.7	243.65	225.494	213.71		1.7	-0.28686	-0.45903	-0.2362		151.7	1.7	-1.13512	0.337185	-0.188955	-0.328965	0.430746
1.8	243.675	225.535	213.823		1.8	-0.29101	-0.45988	-0.21561		151.8	1.8	-1.11054	0.331125	-0.187545	-0.32232	0.421593
1.9	243.701	225.594	213.936		1.9	-0.2941	-0.44241	-0.19493		151.9	1.9	-1.0894	0.32601	-0.18675	-0.316715	0.41373
2	243.728	225.67	214.055		2	-0.29584	-0.40829	-0.16786		152	2	-1.06875	0.32499	-0.18501	-0.30959	0.407131
2.1	243.757	225.748	214.177		2.1	-0.296	-0.37186	-0.13838		152.1	2.1	-1.04904	0.32349	-0.18657	-0.30404	0.400545
2.2	243.785	225.828	214.299		2.2	-0.297	-0.33324	-0.10869		152.2	2.2	-1.03278	0.319005	-0.18798	-0.300585	0.394268
2.3	243.815	225.907	214.421		2.3	-0.29601	-0.29567	-0.07931		152.3	2.3	-1.01448	0.31656	-0.18735	-0.29509	0.387996
2.4	243.853	225.983	214.54		2.4	-0.28697	-0.26186	-0.05193		152.4	2.4	-0.99162	0.313965	-0.18828	-0.288645	0.380216
2.5	243.902	226.061	214.66		2.5	-0.26671	-0.22565	-0.02423		152.5	2.5	-0.968925	0.307905	-0.188595	-0.283205	0.371612
2.6	243.96	226.141	214.781		2.6	-0.23819	-0.18692	0.00431		152.6	2.6	-0.94575	0.304365	-0.18576	-0.275715	0.363669
2.7	244.015	226.22	214.901		2.7	-0.21229	-0.14945	0.03243		152.7	2.7	-0.921015	0.305535	-0.185115	-0.266865	0.356426
2.8	244.063	226.291	215.02		2.8	-0.1935	-0.12004	0.05908		152.8	2.8	-0.899565	0.305925	-0.18558	-0.25974	0.349965
2.9	244.105	226.356	215.14		2.9	-0.17995	-0.09702	0.08605		152.9	2.9	-0.88095	0.303945	-0.186525	-0.25451	0.343735
3	244.144	226.416	215.258		3	-0.17027	-0.0784	0.11208		153	3	-0.859515	0.305595	-0.188715	-0.247545	0.337622
3.1	244.18	226.469	215.374		3.1	-0.16363	-0.0671	0.13601		153.1	3.1	-0.832725	0.30786	-0.19059	-0.238485	0.330128
3.2	244.21	226.525	215.49		3.2	-0.16223	-0.05329	0.15921		153.2	3.2	-0.808935	0.307455	-0.193725	-0.231735	0.322834
3.3	244.239	226.581	215.606		3.3	-0.16239	-0.03843	0.18324		153.3	3.3	-0.7875	0.3084	-0.191205	-0.223435	0.316769
3.4	244.269	226.631	215.722		3.4	-0.16172	-0.0307	0.20686		153.4	3.4	-0.75789	0.30522	-0.189315	-0.213995	0.307141
3.5	244.3	226.677	215.837		3.5	-0.15989	-0.02631	0.22943		153.5	3.5	-0.726075	0.298755	-0.192765	-0.206695	0.295925
3.6	244.331	226.728	215.953		3.6	-0.15807	-0.0169	0.25336		153.6	3.6	-0.69474	0.29448	-0.1926	-0.19762	0.285574
3.7	244.359	226.791	216.07		3.7	-0.15833	0.00455	0.27803		153.7	3.7	-0.659475	0.28863	-0.19227	-0.187705	0.273704
3.8	244.385	226.859	216.187		3.8	-0.16132	0.03061	0.3029		153.8	3.8	-0.62124	0.282315	-0.1962	-0.178375	0.260986
3.9	244.412	226.92	216.304		3.9	-0.164	0.04997	0.32735		153.9	3.9	-0.58629	0.28056	-0.198855	-0.168195	0.250707
4	244.446	226.971	216.419		4	-0.15924	0.05959	0.35066		154	4	-0.550875	0.28398	-0.198225	-0.15504	0.241967
4.1	244.482	227.014	216.535		4.1	-0.15176	0.06063	0.37417		154.1	4.1	-0.51027	0.28566	-0.197895	-0.140835	0.23153
4.2	244.517	227.053	216.759		4.2	-0.14628	0.05769	0.50604		154.2	4.2	-0.4725	0.28344	-0.197775	-0.128945	0.220918
4.3	244.552	227.095	216.759		4.3	-0.14005	0.05799	0.41376		154.3	4.3	-0.438495	0.286695	-0.19494	-0.11558	0.213072
4.4	244.591	227.139	216.873		4.4	-0.13048	0.06112	0.43487		154.4	4.4	-0.405585	0.29436	-0.18942	-0.100215	0.206921
4.5	244.628	227.184	216.985		4.5	-0.12258	0.06383	0.45503		154.5	4.5	-0.37425	0.29904	-0.188775	-0.087995	0.200788
4.6	244.666	227.24	217.097		4.6	-0.11364	0.07796	0.47498		154.6	4.6	-0.347145	0.305445	-0.189225	-0.076975	0.196569
4.7	244.703	227.314	217.209		4.7	-0.1048	0.11113	0.49452		154.7	4.7	-0.322575	0.31389	-0.18843	-0.065705	0.193708
4.8	244.734	227.401	217.32		4.8	-0.10339	0.15583	0.51269		154.8	4.8	-0.30066	0.317625	-0.190605	-0.05788	0.190421
4.9	244.758	227.487	217.429		4.9	-0.10848	0.2001	0.5295		154.9	4.9	-0.28062	0.32229	-0.19311	-0.05048	0.188089
5	244.778	227.565	217.644		5	-0.11754	0.23663	0.65258		155	5	-0.25698	0.32697	-0.19308	-0.04103	0.184922
5.1	244.794	227.635	217.748		5.1	-0.13048	0.26489	0.66447		155.1	5.1	-0.2313	0.325995	-0.19212	-0.032475	0.179592
5.2	244.81	227.696	217.852		5.2	-0.14352	0.28393	0.67584		155.2	5.2	-0.20562	0.32298	-0.19383	-0.02549	0.174268
5.3	244.829	227.745	217.957		5.3	-0.15394	0.29209	0.68919		155.3	5.3	-0.18591	0.321525	-0.192555	-0.01898	0.170263
5.4	244.869	227.784	218.061		5.4	-0.1429	0.28925	0.70098		155.4	5.4	-0.170115	0.321645	-0.19113	-0.0132	0.167532
5.5	244.888	227.819	218.165		5.5	-0.15312	0.28233	0.71214		155.5	5.5	-0.151815	0.31848	-0.194415	-0.00925	0.164326
5.6	244.888	227.859	218.269		5.6	-0.18218	0.28054	0.72372		155.6	5.6	-0.13776	0.31389	-0.19329	-0.00572	0.160607
5.7	244.931	227.905	218.371		5.7	-0.16747	0.28461	0.73351		155.7	5.7	-0.124485	0.311025	-0.1884	-0.00062	0.156911
5.8	244.954	227.953	218.471		5.8	-0.17361	0.29172	0.74153		155.8	5.8	-0.109635	0.30675	-0.18273	0.004795	0.152445
5.9	244.982	228.002	218.57		5.9	-0.17524	0.29894	0.74777		155.9	5.9	-0.097935	0.299805	-0.1791	0.00759	0.147974
6	245.012	228.049	218.666		6	-0.17362	0.30405	0.7516		156	6	-0.087645	0.29223	-0.174855	0.00991	0.143387
6.1	245.045	228.093	218.761		6.1	-0.16991	0.30666	0.75459		156.1	6.1	-0.076245	0.28341	-0.16776	0.013135	0.137696
6.2	245.082	228.139	218.855		6.2	-0.16264	0.31011	0.75633		156.2	6.2	-0.066165	0.276	-0.16005	0.016595	0.132504
6.3	245.119	228.187	218.949		6.3	-0.15432	0.31669	0.75827		156.3	6.3	-0.06087	0.271725	-0.1536	0.019085	0.129125
6.4	245.158	228.235	219.043		6.4	-0.14402	0.32328	0.7598		156.4	6.4	-0.055875	0.26823	-0.151845	0.02017	0.127086
6.5	245.2	228.283	219.134		6.5	-0.13131	0.32997	0.75871		156.5	6.5	-0.05136	0.264585	-0.15105	0.020725	0.12528
6.6	245.242	228.341	219.227		6.6	-0.1188	0.34629	0.75909		156.6	6.6	-0.050145	0.261255	-0.14898	0.02071	0.12361
6.7	245.278	228.411	219.322		6.7	-0.11174	0.37413	0.76197		156.7	6.7	-0.053625	0.259485	-0.148965	0.018965	0.123369
6.8	245.307	228.483	219.416		6.8	-0.11138	0.4049	0.7634		156.8	6.8	-0.07455	0.257565	-0.14973	0.011095	0.125131
6.9	245.333	228.551	219.508		6.9	-0.11479	0.43075	0.76304		156.9	6.9	-0.11133	0.254085	-0.151125	-0.00279	0.12895
7	245.357	228.61	219.6		7	-0.11925	0.44801	0.76268		157	7	-0.15204	0.25044	-0.15252	-0.01804	0.13424
7.1	245.384	228.661	219.69		7.1	-0.12213	0.45711	0.76065		157.1	7.1	-0.191655	0.250245	-0.15471	-0.03204	0.141545
7.2	245.41	228.708	219.78		7.2	-0.12439	0.46265	0.7583		157.2	7.2	-0.223725	0.246285	-0.15972	-0.04572	0.147167
7.3	245.438	228.753	219.873		7.3	-0.12571	0.4663	0.75941		157.3	7.3	-0.246225	0.24201	-0.16143	-0.055215	0.150615
7.4	245.471	228.796	219.967		7.4	-0.12189	0.46702	0.76052		157.4	7.4	-0.259755	0.23961	-0.164235	-0.06146	0.15304
7.5	245.509	228.838	220.058		7.5	-0.11284	0.46743	0.75953		157.5	7.5	-0.267495	0.23487	-0.1716	-0.068075	0.153981
7.6	245.55	228.881	220.15		7.6	-0.10076	0.4692	0.7598		157.6	7.6	-0.27192	0.233115	-0.174405	-0.07107	0.154676
7.7	245.589	228.923	220.241		7.7	-0.09129	0.4694	0.75787		157.7	7.7	-0.268665	0.23151	-0.173295	-0.07015	0.153322
7.8	245.619	228.96	220.327		7.8	-0.09051	0.46499	0.75134		157.8	7.8	-0.25959	0.230055	-0.177675	-0.06907	0.15142
7.9	245.645	228.995	220.413		7.9	-0.09361	0.45807	0.74585		157.9	7.9	-0.250995	0.227355	-0.18063	-0.06809	0.149113
8	245.666	229.028	220.5		8	-0.10079	0.44979	0.74057		158	8	-0.24114	0.224175	-0.17967	-0.065545	0.145943
8.1	245.683	229.061	220.584		8.1	-0.11299	0.44015	0.73194		158.1	8.1	-0.226245	0.22053	-0.17934	-0.061685	0.141756
8.2	245.701	229.093	220.666		8.2	-0.12415	0.43051	0.72195		158.2	8.2	-0.210735	0.215475	-0.17901	-0.05809	0.137089
8.3	245.723	229.125	220.748		8.3	-0.13143	0.42149	0.71175		158.3	8.3	-0.19947	0.211665	-0.177105	-0.05497	0.133474
8.4	245.747	229.159	220.831		8.4	-0.13609	0.41332	0.7025		158.4	8.4	-0.19212	0.208335	-0.173475	-0.05242	0.130489
8.5	245.774	229.196	220.912		8.5	-0.13877	0.4088	0.69104		158.5	8.5	-0.188385	0.20217	-0.173145	-0.05312	0.127721
8.6	245.803	229.238	220.992		8.6	-0.1382	0.40921	0.67812		158.6	8.6	-0.18717	0.199155	-0.179415	-0.05581	0.127502
8.7	245.833	229.285	221.075		8.7	-0.13795	0.41475	0.66928		158.7	8.7	-0.18846	0.197715	-0.186615	-0.05912	0.128419
8.8	245.857	229.334	221.158		8.8	-0.14282	0.42186	0.65982		158.8	8.8	-0.19353	0.190455	-0.19131	-0.064795	0.127627
8.9	245.879	229.383	221.239		8.9	-0.14937	0.42897	0.64826		158.9	8.9	-0.20172	0.18429	-0.194745	-0.070725	0.127523
9	245.905	229.435	221.322		9	-0.15247	0.43964	0.63973		159	9	-0.21087	0.181275	-0.194565	-0.07472	0.128084
9.1	245.933	229.488	221.406		9.1	-0.15378	0.45051	0.63121		159.1	9.1	-0.215145	0.17244	-0.19392	-0.078875	0.125807
9.2	245.965	229.537	221.491		9.2	-0.15081	0.45815	0.62394		159.2	9.2	-0.21345	0.16158	-0.19344	-0.08177	0.121812
9.3	246.001	229.586	221.579		9.3	-0.14364	0.46547	0.61992		159.3	9.3	-0.21192	0.150075	-0.19122	-0.084355	0.117367
9.4	246.04	229.637	221.666		9.4	-0.13438	0.47456	0.61464		159.4	9.4	-0.20787	0.135285	-0.188535	-0.08704	0.111303
9.5	246.077	229.687	221.751		9.5	-0.12586	0.48345	0.60737		159.5	9.5	-0.202575	0.123945	-0.18804	-0.08889	0.1065
9.6	246.114	229.739	221.835		9.6	-0.11817	0.49339	0.59896		159.6	9.6	-0.198045	0.115275	-0.18912	-0.09063	0.102985
9.7	246.151	229.793	221.92		9.7	-0.11027	0.50604	0.59137		159.7	9.7	-0.19008	0.110835	-0.187545	-0.08893	0.0998852
9.8	246.187	229.846	222.002		9.8	-0.10363	0.51682	0.58097		159.8	9.8	-0.17457	0.105615	-0.18705	-0.085335	0.0955429
9.9	246.221	229.897	222.08		9.9	-0.09804	0.52602	0.56731		159.9	9.9	-0.157485	0.10134	-0.18813	-0.081425	0.0918097
10	246.257	229.948	222.16		10	-0.09129	0.53543	0.5547		160	10	-0.1404	0.103035	-0.18387	-0.073745	0.0892763
10.1	246.297	229.997	222.238		10.1	-0.08036	0.54338	0.54011		160.1	10.1	-0.12003	0.103005	-0.175845	-0.06429	0.0851852
10.2	246.336	230.045	222.313		10.2	-0.07026	0.54923	0.523		160.2	10.2	-0.09525	0.104535	-0.16908	-0.053265	0.0817279
10.3	246.374	230.094	222.389		10.3	-0.06205	0.55644	0.50704		160.3	10.3	-0.066855	0.10749	-0.164655	-0.04134	0.0795906
10.4	246.41	230.143	222.466		10.4	-0.05499	0.56397	0.4914		160.4	10.4	-0.03753	0.10635	-0.16071	-0.03063	0.0771707
10.5	246.445	230.191	222.541		10.5	-0.04835	0.57024	0.47398		160.5	10.5	-0.01149	0.102075	-0.159915	-0.02311	0.0758528
10.6	246.483	230.242	222.616		10.6	-0.04014	0.57924	0.45687		160.6	10.6	0.005115	0.100005	-0.161145	-0.018675	0.0763202
10.7	246.524	230.292	222.692		10.7	-0.02816	0.58823	0.44091		160.7	10.7	0.01764	0.09918	-0.158775	-0.013985	0.0761256
10.8	246.565	230.342	222.768		10.8	-0.01597	0.59639	0.42464		160.8	10.8	0.031575	0.09507	-0.15609	-0.009815	0.0753993
10.9	246.601	230.39	222.844		10.9	-0.00922	0.60255	0.40837		160.9	10.9	0.04113	0.091575	-0.15372	-0.007005	0.0747889
11	246.633	230.435	222.922		11	-0.00603	0.60642	0.39419		161	11	0.043755	0.092955	-0.14946	-0.00425	0.0739811
11.1	246.663	230.483	223.001		11.1	-0.00494	0.61185	0.38075		161.1	11.1	0.043245	0.092145	-0.144255	-0.002955	0.0720464
11.2	246.705	230.528	223.077		11.2	0.00819	0.61529	0.36437		161.2	11.2	0.029085	0.09399	-0.141735	-0.00622	0.0703003
11.3	246.762	230.571	223.154		11.3	0.03567	0.61644	0.34946		161.3	11.3	-0.010065	0.09945	-0.142185	-0.0176	0.0698557
11.4	246.818	230.615	223.233		11.4	0.06293	0.61915	0.33591		161.4	11.4	-0.06459	0.100365	-0.143265	-0.03583	0.071785
11.5	246.866	230.661	223.312		11.5	0.08203	0.62343	0.32236		161.5	11.5	-0.12288	0.100635	-0.14529	-0.055845	0.078507
11.6	246.904	230.707	223.39		11.6	0.09056	0.62813	0.30839		161.6	11.6	-0.179145	0.101385	-0.14433	-0.07403	0.0882814
11.7	246.933	230.754	223.467		11.7	0.0906	0.63293	0.29327		161.7	11.7	-0.225195	0.10167	-0.140385	-0.08797	0.0979297
11.8	246.953	230.797	223.545		11.8	0.08196	0.6345	0.27826		161.8	11.8	-0.255225	0.09897	-0.1377	-0.097985	0.104158
11.9	246.969	230.837	223.624		11.9	0.06808	0.63333	0.26492		161.9	11.9	-0.267345	0.09642	-0.134385	-0.10177	0.106269
12	246.983	230.878	223.704		12	0.05347	0.63196	0.25273		162	12	-0.271155	0.099045	-0.12729	-0.0998	0.107748
12.1	246.997	230.919	223.782		12.1	0.03854	0.63174	0.23908		162.1	12.1	-0.27087	0.097755	-0.1221	-0.098405	0.10707
12.2	247.012	230.961	223.858		12.2	0.02435	0.63205	0.22207		162.2	12.2	-0.264945	0.093645	-0.1227	-0.098	0.10425
12.3	247.029	231.004	223.93		12.3	0.01246	0.63287	0.20203		162.3	12.3	-0.25038	0.095655	-0.126615	-0.09378	0.101232
12.4	247.05	231.048	224.001		12.4	0.00444	0.63538	0.18074		162.4	12.4	-0.225435	0.09609	-0.12864	-0.085995	0.095234
12.5	247.076	231.09	224.071		12.5	0.00103	0.63568	0.15839		162.5	12.5	-0.192345	0.09213	-0.133485	-0.0779	0.0866964
12.6	247.102	231.134	224.138		12.6	-0.00154	0.63808	0.13385		162.6	12.6	-0.156255	0.09036	-0.14085	-0.068915	0.0797616
12.7	247.128	231.18	224.206		12.7	-0.00516	0.64225	0.10952		162.7	12.7	-0.118455	0.089235	-0.14067	-0.05663	0.0732139
12.8	247.151	231.226	224.276		12.8	-0.01077	0.64654	0.08655		162.8	12.8	-0.08205	0.084795	-0.14097	-0.046075	0.0676094
12.9	247.171	231.278	224.345		12.9	-0.02014	0.65731	0.06316		162.9	12.9	-0.049575	0.07848	-0.146445	-0.03918	0.0651379
13	247.19	231.335	224.415		13	-0.03056	0.67217	0.04144		163	13	-0.019305	0.07437	-0.151455	-0.03213	0.0655047
13.1	247.213	231.389	224.488		13.1	-0.03617	0.68514	0.02203		163.1	13.1	0.01065	0.068205	-0.15489	-0.025345	0.0668695
13.2	247.241	231.44	224.559		13.2	-0.03686	0.69392	0.000313277		163.2	13.2	0.044385	0.06063	-0.162255	-0.01908	0.0717409
13.3	247.274	231.487	224.629		13.3	-0.03326	0.69935	-0.02203		163.3	13.3	0.07764	0.055425	-0.168525	-0.01182	0.0786145
13.4	247.309	231.529	224.701		13.4	-0.02703	0.69934	-0.04207		163.4	13.4	0.10869	0.04926	-0.168825	-0.003625	0.0843628
13.5	247.345	231.565	224.77		13.5	-0.0205	0.6941	-0.06525		163.5	13.5	0.13755	0.039795	-0.171	0.002115	0.0910414
13.6	247.379	231.602	224.84		13.6	-0.01553	0.68917	-0.08739		163.6	13.6	0.16296	0.0327	-0.174435	0.007075	0.0982367
13.7	247.413	231.68	224.913		13.7	-0.01098	0.72601	-0.10669		163.7	13.7	0.19041	0.03078	-0.174885	0.015435	0.10573
13.8	247.446	231.68	224.984		13.8	-0.00665	0.68433	-0.12757		163.8	13.8	0.223035	0.02556	-0.172365	0.02541	0.114142
13.9	247.476	231.72	225.055		13.9	-0.00534	0.68233	-0.14939		163.9	13.9	0.25221	0.021285	-0.16701	0.035495	0.121227
14	247.505	231.765	225.124		14	-0.00614	0.68536	-0.17226		164	14	0.27525	0.019215	-0.158355	0.04537	0.125852
14.1	247.531	231.811	225.194		14.1	-0.00892	0.68985	-0.19481		164.1	14.1	0.30144	0.01416	-0.154095	0.053835	0.132989
14.2	247.559	231.856	225.263		14.2	-0.0096	0.69277	-0.21768		164.2	14.2	0.32466	0.00642	-0.156435	0.058215	0.141274
14.3	247.591	231.901	225.334		14.3	-0.00705	0.69621	-0.23918		164.3	14.3	0.341415	-0.000518804	-0.157515	0.0611271	0.14729
14.4	247.621	231.944	225.406		14.4	-0.00585	0.69767	-0.25922		164.4	14.4	0.35772	-0.00558	-0.156555	0.065195	0.152618
14.5	247.646	232.031	225.476		14.5	-0.0101	0.7432	-0.2822		164.5	14.5	0.372285	-0.010485	-0.160455	0.067115	0.158608
14.6	247.67	232.031	225.545		14.6	-0.01518	0.70152	-0.30559		164.6	14.6	0.384495	-0.007065	-0.166875	0.070185	0.163786
14.7	247.697	232.075	225.613		14.7	-0.01681	0.70392	-0.32919		164.7	14.7	0.392625	-0.001755	-0.167955	0.074305	0.166234
14.8	247.725	232.153	225.682		14.8	-0.01781	0.73972	-0.35247		164.8	14.8	0.401235	0.00119316	-0.16371	0.0795727	0.167728
14.9	247.753	232.19	225.752		14.9	-0.01923	0.73573	-0.37544		164.9	14.9	0.409995	0.007755	-0.16164	0.08537	0.169519
15	247.78	232.226	225.82		15	-0.02128	0.72985	-0.39946		165	15	0.41859	0.01071	-0.159585	0.089905	0.171538
15.1	247.808	232.26	225.887		15.1	-0.02239	0.72251	-0.42432		165.1	15.1	0.425775	0.010665	-0.155805	0.093545	0.172926
15.2	247.836	232.295	225.952		15.2	-0.0237	0.7158	-0.45148		165.2	15.2	0.435315	0.01299	-0.15342	0.098295	0.175224
15.3	247.863	232.333	226.017		15.3	-0.02596	0.71161	-0.47065		165.3	15.3	0.44157	0.01185	-0.151995	0.100475	0.176985
15.4	247.888	232.371	226.085		15.4	-0.02958	0.70814	-0.45444		165.4	15.4	0.44499	0.00774	-0.147885	0.101615	0.177468
15.5	247.914	232.409	226.153		15.5	-0.03226	0.70436	-0.43792		165.5	15.5	0.452175	0.002205	-0.14301	0.10379	0.179166
15.6	247.945	232.448	226.219		15.6	-0.03095	0.70173	-0.42277		165.6	15.6	0.459675	-0.0063	-0.143775	0.1032	0.182602
15.7	247.976	232.486	226.284		15.7	-0.0284	0.69774	-0.40918		165.7	15.7	0.466545	-0.01263	-0.144225	0.10323	0.185587
15.8	248.007	232.523	226.347		15.8	-0.02678	0.69355	-0.39685		165.8	15.8	0.479385	-0.01674	-0.14499	0.105885	0.190384
15.9	248.035	232.561	226.408		15.9	-0.02841	0.68945	-0.38693		165.9	15.9	0.49458	-0.023205	-0.15	0.107125	0.197155
16	248.062	232.596	226.471		16	-0.03004	0.68337	-0.37564		166	16	0.502245	-0.02262	-0.15579	0.107945	0.200863
16.1	248.09	232.635	226.536		16.1	-0.03146	0.68001	-0.36227		166.1	16.1	0.50928	-0.01935	-0.162375	0.109185	0.204264
16.2	248.116	232.674	226.6		16.2	-0.03372	0.67717	-0.34868		166.2	16.2	0.513645	-0.02394	-0.17115	0.106185	0.208115
16.3	248.145	232.713	226.666		16.3	-0.03399	0.67538	-0.33467		166.3	16.3	0.51753	-0.02712	-0.1782	0.10407	0.21128
16.4	248.175	232.756	226.733		16.4	-0.03342	0.67631	-0.31857		166.4	16.4	0.52314	-0.02778	-0.18399	0.10379	0.214469
16.5	248.205	232.799	226.803		16.5	-0.03222	0.67787	-0.29965		166.5	16.5	0.525465	-0.03504	-0.190875	0.09985	0.21751
16.6	248.241	232.847	226.873		16.6	-0.02516	0.68415	-0.28061		166.6	16.6	0.522285	-0.041985	-0.20013	0.09339	0.219253
16.7	248.291	232.899	226.945		16.7	-0.0048	0.69377	-0.2597		166.7	16.7	0.512355	-0.04548	-0.20844	0.086145	0.218236
16.8	248.348	232.956	227.018		16.8	0.02361	0.70977	-0.23847		166.8	16.8	0.49851	-0.04944	-0.21486	0.07807	0.215575
16.9	248.398	233.028	227.089		16.9	0.04439	0.74034	-0.21871		166.9	16.9	0.484965	-0.051825	-0.22473	0.06947	0.213659
17	248.436	233.114	227.163		17	0.05302	0.78398	-0.19538		167	17	0.473145	-0.05265	-0.23382	0.062225	0.212012
17.1	248.462	233.201	227.238		17.1	0.05066	0.82909	-0.17206		167.1	17.1	0.463845	-0.054255	-0.24228	0.05577	0.211134
17.2	248.481	233.28	227.308		17.2	0.04076	0.86709	-0.15303		167.2	17.2	0.46161	-0.06276	-0.253725	0.048375	0.213845
17.3	248.5	233.35	227.376		17.3	0.02981	0.89482	-0.13598		167.3	17.3	0.465975	-0.07269	-0.263925	0.04312	0.218516
17.4	248.517	233.402	227.441		17.4	0.01813	0.9057	-0.12303		167.4	17.4	0.47301	-0.079485	-0.2694	0.041375	0.222672
17.5	248.531	233.439	227.503		17.5	0.0031	0.90056	-0.11185		167.5	17.5	0.484425	-0.09192	-0.27645	0.038685	0.229148
17.6	248.543	233.463	227.564		17.6	-0.01424	0.88327	-0.10213		167.6	17.6	0.49209	-0.105615	-0.29025	0.032075	0.236102
17.7	248.553	233.482	227.623		17.7	-0.03314	0.86065	-0.09378		167.7	17.7	0.49692	-0.11664	-0.30405	0.02541	0.241883
17.8	248.564	233.497	227.683		17.8	-0.05068	0.83352	-0.08595		167.8	17.8	0.505215	-0.131595	-0.31377	0.01995	0.248266
17.9	248.578	233.512	227.741		17.9	-0.06624	0.80671	-0.07886		167.9	17.9	0.51177	-0.14514	-0.323175	0.014485	0.253899
18	248.596	233.528	227.8		18	-0.0775	0.78147	-0.07124		168	18	0.51315	-0.152865	-0.332265	0.00934	0.257173
18.1	248.619	233.541	227.859		18.1	-0.08363	0.75288	-0.06362		168.1	18.1	0.511545	-0.160275	-0.339	0.00409	0.25892
18.2	248.648	233.558	227.917		18.2	-0.08369	0.72847	-0.05663		168.2	18.2	0.50868	-0.166605	-0.342435	-0.00012	0.259414
18.3	248.681	233.579	227.977		18.3	-0.07914	0.70732	-0.04785		168.3	18.3	0.49953	-0.16962	-0.342105	-0.004065	0.256673
18.4	248.717	233.6	228.038		18.4	-0.07208	0.68637	-0.03741		168.4	18.4	0.481755	-0.172635	-0.3435	-0.01146	0.251492
18.5	248.755	233.622	228.098		18.5	-0.06335	0.66678	-0.02947		168.5	18.5	0.459885	-0.177375	-0.34569	-0.02106	0.245332
18.6	248.788	233.648	228.159		18.6	-0.05985	0.65117	-0.01955		168.6	18.6	0.43473	-0.178665	-0.344565	-0.0295	0.237004
18.7	248.817	233.679	228.223		18.7	-0.06011	0.64069	-0.00659		168.7	18.7	0.409245	-0.174765	-0.34533	-0.03695	0.228466
18.8	248.845	233.712	228.286		18.8	-0.06112	0.63157	0.00563		168.8	18.8	0.3855	-0.172815	-0.34704	-0.044785	0.220943
18.9	248.869	233.749	228.346		18.9	-0.0661	0.62706	0.01419		168.9	18.9	0.36222	-0.1704	-0.347805	-0.051995	0.213345
19	248.888	233.79	228.405		19	-0.07568	0.62684	0.02171		169	19	0.339105	-0.17019	-0.34449	-0.058525	0.205083
19.1	248.909	233.832	228.466		19.1	-0.08412	0.62651	0.03121		169.1	19.1	0.313785	-0.16605	-0.34023	-0.064165	0.19555
19.2	248.934	233.868	228.524		19.2	-0.08805	0.62179	0.0382		169.2	19.2	0.29019	-0.15468	-0.33849	-0.06766	0.186627
19.3	248.96	233.904	228.58		19.3	-0.09115	0.6154	0.04342		169.3	19.3	0.26628	-0.142065	-0.335175	-0.07032	0.177292
19.4	248.983	233.941	228.636		19.4	-0.09665	0.61057	0.04842		169.4	19.4	0.23688	-0.1365	-0.329505	-0.076375	0.166242
19.5	249.004	233.98	228.69		19.5	-0.1055	0.60794	0.05091		169.5	19.5	0.203085	-0.137865	-0.324465	-0.086415	0.154448
19.6	249.02	234.023	228.742		19.6	-0.11844	0.6094	0.05204		169.6	19.6	0.167865	-0.1422	-0.32271	-0.099015	0.143253
19.7	249.033	234.062	228.798		19.7	-0.13441	0.60729	0.0562		169.7	19.7	0.131235	-0.147315	-0.31893	-0.11167	0.131168
19.8	249.049	234.1	228.853		19.8	-0.14745	0.60288	0.05995		169.8	19.8	0.09492	-0.15276	-0.31185	-0.12323	0.118349
19.9	249.067	234.144	228.906		19.9	-0.15819	0.60602	0.06191		169.9	19.9	0.062385	-0.16071	-0.310725	-0.13635	0.108394
20	249.087	234.192	228.961		20	-0.16746	0.61155	0.06524		170	20	0.038325	-0.16881	-0.31149	-0.147325	0.101553
20.1	249.111	234.235	229.017		20.1	-0.17202	0.6129	0.07003		170.1	20.1	0.023685	-0.17394	-0.306765	-0.15234	0.0960021
20.2	249.135	234.273	229.072		20.2	-0.17711	0.60944	0.07378		170.2	20.2	0.014685	-0.17655	-0.301725	-0.15453	0.0920009
20.3	249.157	234.309	229.125		20.3	-0.18439	0.60367	0.07595		170.3	20.3	0.01089	-0.17931	-0.30045	-0.15629	0.0906101
20.4	249.18	234.358	229.179		20.4	-0.19031	0.61109	0.07876		170.4	20.4	0.014775	-0.18036	-0.301695	-0.15576	0.0921813
20.5	249.206	234.432	229.236		20.5	-0.19393	0.64364	0.08491		170.5	20.5	0.023535	-0.179205	-0.304335	-0.153335	0.0955277
20.6	249.233	234.514	229.295		20.6	-0.19577	0.68383	0.09243		170.6	20.6	0.03465	-0.179295	-0.308085	-0.15091	0.0999518
20.7	249.261	234.584	229.355		20.7	-0.19688	0.7123	0.10099		170.7	20.7	0.04467	-0.17736	-0.31278	-0.14849	0.104192
20.8	249.288	234.639	229.418		20.8	-0.19893	0.72506	0.1128		170.8	20.8	0.05499	-0.175725	-0.3159	-0.145545	0.108125
20.9	249.313	234.676	229.48		20.9	-0.20275	0.72076	0.12418		170.9	20.9	0.068145	-0.17472	-0.324375	-0.14365	0.114371
21	249.34	234.7	229.546		21	-0.20491	0.70348	0.13829		171	21	0.08178	-0.168225	-0.33174	-0.139395	0.12024
21.1	249.369	234.717	229.617		21.1	-0.20465	0.67813	0.15806		171.1	21.1	0.08865	-0.160635	-0.330615	-0.1342	0.121751
21.2	249.398	234.727	229.686		21.2	-0.20524	0.64629	0.17646		171.2	21.2	0.085635	-0.155865	-0.332175	-0.134135	0.1211
21.3	249.426	234.734	229.752		21.3	-0.20079	0.61184	0.19036		171.3	21.3	0.07617	-0.15156	-0.33246	-0.13595	0.118219
21.4	249.455	234.741	229.815		21.4	-0.18983	0.57717	0.20269		171.4	21.4	0.064035	-0.145695	-0.32883	-0.13683	0.113497
21.5	249.489	234.747	229.875		21.5	-0.17383	0.54209	0.21157		171.5	21.5	0.05349	-0.138405	-0.32427	-0.136395	0.109055
21.6	249.525	234.758	229.929		21.6	-0.15585	0.51109	0.21448		171.6	21.6	0.046845	-0.13191	-0.31938	-0.134815	0.10573
21.7	249.563	234.779	229.979		21.7	-0.13661	0.49035	0.21309		171.7	21.7	0.04446	-0.126675	-0.30915	-0.130455	0.102096
21.8	249.598	234.806	230.027		21.8	-0.11947	0.4761	0.2093		171.8	21.8	0.04929	-0.120165	-0.309915	-0.12693	0.103749
21.9	249.63	234.832	230.072		21.9	-0.10557	0.45986	0.20394		171.9	21.9	0.062445	-0.111945	-0.302985	-0.117495	0.105527
22	249.66	234.855	230.118		22	-0.0945	0.44122	0.19795		172	22	0.07671	-0.105285	-0.29874	-0.109105	0.1084
22.1	249.687	234.874	230.158		22.1	-0.08521	0.4188	0.18672		172.1	22.1	0.09018	-0.10005	-0.2907	-0.10019	0.109951
22.2	249.713	234.891	230.189		22.2	-0.07791	0.39398	0.16733		172.2	22.2	0.10443	-0.09669	-0.283935	-0.092065	0.112135
22.3	249.738	234.909	230.219		22.3	-0.07144	0.37041	0.14616		172.3	22.3	0.11805	-0.095685	-0.27936	-0.085665	0.114832
22.4	249.766	234.931	230.25		22.4	-0.06142	0.35093	0.1252		172.4	22.4	0.128385	-0.095475	-0.273375	-0.080155	0.116231
22.5	249.794	234.961	230.279		22.5	-0.05108	0.33909	0.10298		172.5	22.5	0.136035	-0.09777	-0.26613	-0.075955	0.116606
22.6	249.824	235	230.307		22.6	-0.03969	0.33615	0.08045		172.6	22.6	0.141345	-0.10023	-0.25842	-0.072435	0.116236
22.7	249.853	235.045	230.336		22.7	-0.02872	0.34001	0.05823		172.7	22.7	0.1545	-0.099855	-0.251805	-0.06572	0.118525
22.8	249.883	235.089	230.368		22.8	-0.01692	0.3422	0.03821		172.8	22.8	0.195615	-0.104655	-0.246765	-0.051935	0.130396
22.9	249.913	235.127	230.401		22.9	-0.00532	0.33832	0.02007		172.9	22.9	0.25698	-0.111195	-0.243765	-0.03266	0.149791
23	249.941	235.16	230.437		23	0.00386	0.32941	0.00529		173	23	0.293685	-0.111765	-0.241395	-0.019825	0.16116
23.1	249.967	235.187	230.476		23.1	0.01221	0.31516	-0.00688		173.1	23.1	0.27135	-0.10794	-0.23871	-0.0251	0.152957
23.2	249.991	235.212	230.518		23.2	0.01763	0.29787	-0.01622		173.2	23.2	0.188235	-0.10536	-0.2379	-0.051675	0.125909
23.3	250.011	235.233	230.561		23.3	0.01991	0.27776	-0.0243		173.3	23.3	0.05268	-0.09792	-0.23616	-0.0938	0.0834064
23.4	250.028	235.257	230.607		23.4	0.01821	0.25953	-0.02988		173.4	23.4	-0.29991	0.117435	-0.23472	-0.139065	0.129623
23.5	250.044	235.282	230.657		23.5	0.01651	0.2435	-0.03095		173.5	23.5	-0.47835	0.66384	-0.23643	-0.01698	0.3475
23.6	250.063	235.309	230.708		23.6	0.0169	0.22884	-0.03128		173.6	23.6	-0.649875	1.29787	-0.23343	0.13819	0.592174
23.7	250.079	235.342	230.76		23.7	0.01447	0.2194	-0.03078		173.7	23.7	-0.81354	1.78068	-0.22839	0.24625	0.78559
23.8	250.098	235.378	230.812		23.8	0.01496	0.21447	-0.02976		173.8	23.8	-0.96936	2.05147	-0.22743	0.284895	0.908886
23.9	250.119	235.418	230.864		23.9	0.0185	0.21279	-0.02894		173.9	23.9	-1.11357	2.1255	-0.22647	0.26182	0.966387
24	250.14	235.462	230.917		24	0.02109	0.21466	-0.02687		174	24	-1.2474	2.05301	-0.225195	0.19347	0.975471
24.1	250.164	235.504	230.971		24.1	0.02693	0.21497	-0.0247		174.1	24.1	-1.36821	1.88739	-0.222825	0.098785	0.953469
24.2	250.192	235.543	231.022		24.2	0.03611	0.21192	-0.0242		174.2	24.2	-1.46827	1.66586	-0.22092	-0.00778	0.911
24.3	250.219	235.641	231.073		24.3	0.04551	0.26918	-0.02485		174.3	24.3	-1.54731	1.4222	-0.217605	-0.11424	0.858779
24.4	250.244	235.948	231.127		24.4	0.05208	0.53383	-0.02184		174.4	24.4	-1.60577	1.17679	-0.213195	-0.214055	0.803256
24.5	250.269	236.408	231.185		24.5	0.05834	0.95218	-0.01516		174.5	24.5	-1.64175	0.945225	-0.20814	-0.301555	0.748255
24.6	250.295	236.813	231.24		24.6	0.06669	1.31556	-0.01162		174.6	24.6	-1.6608	0.735315	-0.20436	-0.376615	0.69704
24.7	250.32	237.083	231.293		24.7	0.07346	1.54389	-0.00997		174.7	24.7	-1.66806	0.55179	-0.202455	-0.439575	0.651691
24.8	250.345	237.213	231.348		24.8	0.08035	1.63182	-0.0057		174.8	24.8	-1.65898	0.39732	-0.200235	-0.4873	0.610711
24.9	250.371	237.228	231.404		24.9	0.08786	1.60585	-0.00122		174.9	24.9	-1.63719	0.266565	-0.20211	-0.524245	0.572683
25	250.397	237.165	231.456		25	0.09516	1.50104	1.0705e-05		175	25	-1.61115	0.159675	-0.203505	-0.55166	0.54002
25.1	250.422	237.054	231.507		25.1	0.10268	1.34828	-0.000221849		175.1	25.1	-1.57726	0.076515	-0.200655	-0.567135	0.511363
25.2	250.447	236.921	231.558		25.2	0.10925	1.17385	-0.000559403		175.2	25.2	-1.53444	0.01014	-0.19734	-0.57388	0.484
25.3	250.468	236.796	231.607		25.3	0.11226	1.00727	-0.00309		175.3	25.3	-1.49002	-0.04116	-0.193245	-0.57481	0.459709
25.4	250.486	236.716	231.655		25.4	0.1116	0.8855	-0.00657		175.4	25.4	-1.44468	-0.07674	-0.183645	-0.568355	0.439248
25.5	250.504	236.673	231.703		25.5	0.11116	0.80079	-0.0089		175.5	25.5	-1.39698	-0.100245	-0.177345	-0.55819	0.419985
25.6	250.523	236.635	231.751		25.6	0.11228	0.72122	-0.01259		175.6	25.6	-1.34834	-0.11793	-0.17481	-0.547025	0.400991
25.7	250.543	236.593	231.797		25.7	0.11425	0.63672	-0.01795		175.7	25.7	-1.29968	-0.12807	-0.168045	-0.53193	0.384046
25.8	250.581	236.542	231.845		25.8	0.1338	0.54489	-0.02122		175.8	25.8	-1.25307	-0.12849	-0.1608	-0.51412	0.369593
25.9	250.661	236.486	231.892		25.9	0.19502	0.44678	-0.0248		175.9	25.9	-1.20348	-0.126855	-0.16032	-0.496885	0.35343
26	250.765	236.43	231.938		26	0.28074	0.34909	-0.03058		176	26	-1.15153	-0.121935	-0.16155	-0.47834	0.336792
26.1	250.862	236.379	231.986		26.1	0.36017	0.25685	-0.03364		176.1	26.1	-1.10148	-0.115755	-0.15981	-0.459015	0.321484
26.2	250.938	236.336	232.032		26.2	0.41773	0.17151	-0.0389		176.2	26.2	-1.05143	-0.109875	-0.16104	-0.44078	0.30568
26.3	250.988	236.303	232.076		26.3	0.44943	0.09706	-0.04604		176.3	26.3	-1.00262	-0.100875	-0.16386	-0.42245	0.290652
26.4	251.012	236.281	232.122		26.4	0.45495	0.03329	-0.0512		176.4	26.4	-0.957585	-0.09045	-0.16509	-0.404375	0.277443
26.5	251.014	236.267	232.167		26.5	0.43933	-0.02189	-0.05739		176.5	26.5	-0.91287	-0.082065	-0.16413	-0.386355	0.264321
26.6	251.008	236.262	232.212		26.6	0.41501	-0.0686	-0.06339		176.6	26.6	-0.86484	-0.075885	-0.163335	-0.36802	0.249689
26.7	250.998	236.266	232.259		26.7	0.38672	-0.1063	-0.06791		176.7	26.7	-0.818715	-0.065775	-0.163785	-0.349425	0.236345
26.8	250.99	236.279	232.308		26.8	0.35968	-0.13478	-0.06971		176.8	26.8	-0.77211	-0.05409	-0.16455	-0.33025	0.223219
26.9	250.99	236.298	232.358		26.9	0.34154	-0.15814	-0.0711		176.9	26.9	-0.72111	-0.048375	-0.170025	-0.31317	0.206971
27	250.998	236.32	232.407		27	0.33157	-0.17773	-0.07311		177	27	-0.67308	-0.04455	-0.17409	-0.29724	0.191605
27.1	251.007	236.347	232.457		27.1	0.32191	-0.19271	-0.07449		177.1	27.1	-0.62067	-0.037575	-0.17235	-0.276865	0.17625
27.2	251.018	236.371	232.511		27.2	0.31529	-0.21	-0.07253		177.2	27.2	-0.56385	-0.029355	-0.17532	-0.256175	0.159504
27.3	251.031	236.399	232.564		27.3	0.31024	-0.22414	-0.07056		177.3	27.3	-0.505785	-0.021135	-0.183	-0.23664	0.142454
27.4	251.039	236.432	232.615		27.4	0.29985	-0.23242	-0.07079		177.4	27.4	-0.445995	-0.011025	-0.1869	-0.21464	0.126329
27.5	251.044	236.465	232.664		27.5	0.28621	-0.2407	-0.07312		177.5	27.5	-0.38541	-0.002325	-0.189555	-0.19243	0.110596
27.6	251.046	236.5	232.71		27.6	0.27028	-0.24762	-0.07827		177.6	27.6	-0.32106	0.005115	-0.190785	-0.16891	0.0947917
27.7	251.046	236.539	232.756		27.7	0.25245	-0.25067	-0.0829		177.7	27.7	-0.25827	0.01476	-0.18921	-0.14424	0.0819615
27.8	251.058	236.579	232.801		27.8	0.24531	-0.25183	-0.08889		177.8	27.8	-0.20037	0.022665	-0.190125	-0.12261	0.0726977
27.9	251.086	236.619	232.846		27.9	0.25585	-0.25383	-0.09541		177.9	27.9	-0.143715	0.02571	-0.192945	-0.10365	0.0662229
28	251.119	236.657	232.89		28	0.27059	-0.2575	-0.10318		178	28	-0.092085	0.028905	-0.19464	-0.08594	0.064605
28.1	251.151	236.693	232.934		28.1	0.28376	-0.26348	-0.10969		178.1	28.1	-0.04704	0.03462	-0.193995	-0.068805	0.0668867
28.2	251.178	236.728	232.982		28.2	0.29231	-0.27009	-0.11307		178.2	28.2	-0.003105	0.03735	-0.19398	-0.053245	0.07133
28.3	251.2	236.76	233.029		28.3	0.29606	-0.27942	-0.1177		178.3	28.3	0.03486	0.03804	-0.193965	-0.040355	0.0768105
28.4	251.219	236.79	233.073		28.4	0.2976	-0.29157	-0.12505		178.4	28.4	0.067965	0.041865	-0.19332	-0.02783	0.0830873
28.5	251.236	236.817	233.114		28.5	0.29622	-0.30166	-0.13449		178.5	28.5	0.099645	0.04695	-0.19314	-0.015515	0.0901058
28.6	251.252	236.843	233.2		28.6	0.29399	-0.29634	-0.1006		178.6	28.6	0.132435	0.05124	-0.19203	-0.002785	0.0974823
28.7	251.266	236.87	233.241		28.7	0.28999	-0.29039	-0.11015		178.7	28.7	0.16647	0.058215	-0.188235	0.01215	0.104953
28.8	251.28	236.897	233.283		28.8	0.28525	-0.28445	-0.11991		178.8	28.8	0.196275	0.06408	-0.183825	0.02551	0.111407
28.9	251.29	236.921	233.324		28.9	0.27737	-0.28164	-0.12956		178.9	28.9	0.22671	0.069015	-0.182235	0.03783	0.119078
29	251.297	236.943	233.367		29	0.26614	-0.27988	-0.13786		179	29	0.25824	0.073935	-0.18222	0.049985	0.127713
29.1	251.305	236.97	233.412		29.1	0.25575	-0.27394	-0.14458		179.1	29.1	0.28317	0.079185	-0.182205	0.06005	0.134682
29.2	251.314	237.006	233.455		29.2	0.24662	-0.25878	-0.15193		179.2	29.2	0.29664	0.08019	-0.181875	0.064985	0.138344
29.3	251.325	237.056	233.499		29.3	0.23937	-0.23011	-0.15981		179.3	29.3	0.296445	0.078045	-0.181545	0.064315	0.138154
29.4	251.344	237.113	233.544		29.4	0.24029	-0.1936	-0.16548		179.4	29.4	0.279915	0.0792	-0.177915	0.0604	0.132498
29.5	251.353	237.17	233.591		29.5	0.23032	-0.1576	-0.17032		179.5	29.5	0.25209	0.079725	-0.17286	0.052985	0.123399
29.6	251.364	237.224	233.638		29.6	0.22286	-0.12475	-0.1739		179.6	29.6	0.22425	0.07806	-0.17112	0.04373	0.115417
29.7	251.375	237.276	233.687		29.7	0.21613	-0.09337	-0.17644		179.7	29.7	0.199875	0.07671	-0.166395	0.03673	0.107606
29.8	251.389	237.331	233.733		29.8	0.21181	-0.05926	-0.18138		179.8	29.8	0.179895	0.075675	-0.16119	0.03146	0.100914
29.9	251.404	237.384	233.778		29.9	0.20885	-0.02672	-0.18821		179.9	29.9	0.172485	0.07416	-0.160545	0.0287	0.098788
30	251.418	237.435	233.823		30	0.20443	0.00362	-0.1942		180	30	0.18108	0.07437	-0.163035	0.030805	0.101698
30.1	251.432	237.485	233.867		30.1	0.20022	0.03239	-0.20187		180.1	30.1	0.19722	0.076005	-0.16647	0.035585	0.106916
30.2	251.448	237.524	233.909		30.2	0.19799	0.0509	-0.2109		180.2	30.2	0.223875	0.077625	-0.167715	0.044595	0.114242
30.3	251.463	237.556	233.949		30.3	0.19514	0.06124	-0.22223		180.3	30.3	0.259335	0.07863	-0.172095	0.05529	0.125089
30.4	251.481	237.661	233.99		30.4	0.1947	0.1455	-0.23219		180.4	30.4	0.296055	0.078375	-0.17694	0.06583	0.136686
30.5	251.501	237.875	234.033		30.5	0.19624	0.33906	-0.23986		180.5	30.5	0.334335	0.07923	-0.181005	0.07752	0.148768
30.6	251.519	238.098	234.076		30.6	0.19559	0.54162	-0.24857		180.6	30.6	0.373245	0.080535	-0.187425	0.088785	0.161904
30.7	251.536	238.261	234.12		30.7	0.1943	0.68335	-0.2554		180.7	30.7	0.412785	0.084675	-0.19338	0.10136	0.175184
30.8	251.558	238.354	234.168		30.8	0.19826	0.75557	-0.25919		180.8	30.8	0.451695	0.09087	-0.200115	0.11415	0.188521
30.9	251.581	238.388	234.214		30.9	0.20357	0.76864	-0.26403		180.9	30.9	0.48636	0.09516	-0.20466	0.12562	0.200061
31	251.6	238.38	234.257		31	0.20417	0.73993	-0.27254		181	31	0.514755	0.103545	-0.207615	0.136895	0.209196
31.1	251.617	238.341	234.299		31.1	0.203	0.6795	-0.28188		181.1	31.1	0.531825	0.111135	-0.208545	0.144805	0.214388
31.2	251.635	238.278	234.339		31.2	0.20224	0.59625	-0.29247		181.2	31.2	0.540585	0.114495	-0.208365	0.148905	0.216887
31.3	251.651	238.204	234.379		31.3	0.20064	0.50106	-0.30433		181.3	31.3	0.54228	0.117225	-0.21165	0.149285	0.21823
31.4	251.666	238.128	234.421		31.4	0.19695	0.40472	-0.30792		181.4	31.4	0.528585	0.11745	-0.214455	0.14386	0.214903
31.5	251.679	238.056	234.466		31.5	0.192	0.31152	-0.29295		181.5	31.5	0.50703	0.11781	-0.220725	0.134705	0.210255
31.6	251.693	237.991	234.512		31.6	0.18758	0.22596	-0.27734		181.6	31.6	0.48453	0.119295	-0.229815	0.12467	0.206231
31.7	251.707	237.941	234.557		31.7	0.18358	0.15454	-0.26195		181.7	31.7	0.463305	0.119505	-0.242835	0.113325	0.203868
31.8	251.724	237.906	234.603		31.8	0.1823	0.09872	-0.24604		181.8	31.8	0.444885	0.12207	-0.25836	0.102865	0.203236
31.9	251.743	237.885	234.648		31.9	0.18311	0.05692	-0.23065		181.9	31.9	0.43323	0.12324	-0.271215	0.095085	0.203842
32	251.764	237.874	234.694		32	0.18528	0.02497	-0.21494		182	32	0.422835	0.11889	-0.28581	0.085305	0.205256
32.1	251.786	237.872	234.741		32.1	0.18913	0.00254	-0.19788		182.1	32.1	0.408195	0.11361	-0.301335	0.07349	0.205804
32.2	251.807	237.877	234.787		32.2	0.19245	-0.01339	-0.18259		182.2	32.2	0.39465	0.08886	-0.316395	0.055705	0.205929
32.3	251.828	237.888	234.828		32.3	0.19442	-0.02336	-0.17118		182.3	32.3	0.381735	0.07683	-0.33663	0.040645	0.208162
32.4	251.848	237.909	234.868		32.4	0.19617	-0.0237	-0.16165		182.4	32.4	0.3693	0.06024	-0.36174	0.0226	0.211871
32.5	251.87	237.934	234.905		32.5	0.20023	-0.0188	-0.15422		182.5	32.5	0.361095	0.035805	-0.386385	0.003505	0.216382
32.6	251.892	237.959	234.941		32.6	0.20439	-0.01453	-0.14804		182.6	32.6	0.359325	0.00336	-0.414945	-0.01742	0.223754
32.7	251.912	237.985	234.978		32.7	0.20572	-0.00931	-0.14113		182.7	32.7	0.35976	-0.034905	-0.448065	-0.04107	0.233219
32.8	251.93	238.013	235.017		32.8	0.20601	-0.00232	-0.13275		182.8	32.8	0.362235	-0.077715	-0.48102	-0.0655	0.243503
32.9	251.948	238.054	235.056		32.9	0.20557	0.01797	-0.12333		182.9	32.9	0.367395	-0.126345	-0.517905	-0.092285	0.256131
33	251.965	238.122	235.093		33	0.20418	0.06495	-0.11684		183	33	0.367515	-0.179205	-0.56343	-0.12504	0.270102
33.1	251.982	238.204	235.129		33.1	0.20258	0.12545	-0.11066		183.1	33.1	0.357585	-0.23505	-0.612885	-0.16345	0.282429
33.2	252	238.278	235.164		33.2	0.20298	0.17903	-0.10532		183.2	33.2	0.33618	-0.301575	-0.67065	-0.212015	0.294076
33.3	252.02	238.336	235.197		33.3	0.2041	0.21617	-0.10239		183.3	33.3	0.30459	-0.374865	-0.73707	-0.269115	0.305315
33.4	252.036	238.374	235.232		33.4	0.20219	0.23353	-0.0982		183.4	33.4	0.259635	-0.452685	-0.804885	-0.332645	0.313107
33.5	252.052	238.412	235.266		33.5	0.19997	0.25036	-0.0939		183.5	33.5	0.198345	-0.540105	-0.876165	-0.405975	0.317352
33.6	252.072	238.528	235.302		33.6	0.20141	0.34551	-0.08794		183.6	33.6	0.133935	-0.633645	-0.96048	-0.48673	0.324358
33.7	252.094	238.728	235.342		33.7	0.20547	0.52462	-0.0783		183.7	33.7	0.070755	-0.732045	-1.05108	-0.57079	0.333732
33.8	252.115	238.919	235.382		33.8	0.20785	0.69462	-0.06773		183.8	33.8	0.008535	-0.84003	-1.14246	-0.657985	0.344506
33.9	252.133	239.049	235.421		33.9	0.20803	0.8038	-0.05862		183.9	33.9	-0.049605	-0.958695	-1.23823	-0.748845	0.358812
34	252.149	239.111	235.462		34	0.20602	0.84492	-0.04783		184	34	-0.10869	-1.08348	-1.33731	-0.84316	0.374474
34.1	252.163	239.116	235.504		34.1	0.20149	0.82919	-0.03569		184.1	34.1	-0.172005	-1.21566	-1.43905	-0.94224	0.39048
34.2	252.176	239.082	235.545		34.2	0.1957	0.77442	-0.02511		184.2	34.2	-0.23769	-1.35834	-1.54661	-1.04755	0.408558
34.3	252.189	239.023	235.587		34.3	0.19118	0.69441	-0.01349		184.3	34.3	-0.30384	-1.50717	-1.6606	-1.15721	0.428975
34.4	252.201	238.953	235.629		34.4	0.18487	0.60383	-0.000926774		184.4	34.4	-0.36873	-1.65817	-1.77711	-1.26801	0.450946
34.5	252.214	238.885	235.671		34.5	0.17929	0.51482	0.01069		184.5	34.5	-0.4308	-1.81391	-1.90021	-1.38164	0.476072
34.6	252.23	238.82	235.71		34.6	0.17686	0.42884	0.0198		184.6	34.6	-0.48831	-1.97559	-2.02897	-1.49762	0.504893
34.7	252.245	238.761	235.749		34.7	0.17369	0.34946	0.02849		184.7	34.7	-0.544575	-2.13666	-2.16369	-1.61498	0.535257
34.8	252.26	238.717	235.788		34.8	0.17105	0.28442	0.03729		184.8	34.8	-0.60585	-2.29868	-2.29951	-1.73468	0.564415
34.9	252.279	238.69	235.828		34.9	0.17113	0.23624	0.04713		184.9	34.9	-0.674355	-2.47026	-2.43988	-1.8615	0.593637
35	252.296	238.674	235.867		35	0.16985	0.2	0.05666		185	35	-0.749925	-2.64609	-2.59032	-1.99545	0.622968
35.1	252.309	238.669	235.904		35.1	0.1648	0.1737	0.06315		185.1	35.1	-0.83556	-2.82489	-2.73996	-2.13347	0.649418
35.2	252.322	238.672	235.936		35.2	0.16006	0.15598	0.06514		185.2	35.2	-0.92652	-3.01109	-2.89164	-2.27642	0.675828
35.3	252.336	238.677	235.965		35.3	0.15595	0.13984	0.06462		185.3	35.3	-1.01685	-3.20309	-3.05416	-2.4247	0.705236
35.4	252.35	238.683	235.998		35.4	0.15111	0.12558	0.06734		185.4	35.4	-1.11111	-3.39839	-3.21842	-2.57597	0.73427
35.5	252.364	238.692	236.032		35.5	0.14752	0.11352	0.07101		185.5	35.5	-1.20789	-3.59572	-3.38658	-2.73006	0.763478
35.6	252.379	238.702	236.065		35.6	0.14331	0.10282	0.07415		185.6	35.6	-1.30373	-3.79779	-3.56292	-2.88815	0.795106
35.7	252.389	238.716	236.101		35.7	0.13596	0.09536	0.08033		185.7	35.7	-1.39782	-4.00203	-3.74256	-3.04747	0.828219
35.8	252.4	238.733	236.141		35.8	0.12871	0.09147	0.08996		185.8	35.8	-1.49412	-4.20864	-3.92441	-3.20905	0.861384
35.9	252.417	238.753	236.181		35.9	0.12711	0.0904	0.0998		185.9	35.9	-1.59372	-4.41777	-4.10844	-3.37331	0.894264
36	252.439	238.774	236.221		36	0.13033	0.09059	0.10975		186	36	-1.69851	-4.62672	-4.29639	-3.54054	0.925938
36.1	252.46	238.801	236.262		36.1	0.13355	0.09737	0.12137		186.1	36.1	-1.81051	-4.83976	-4.48137	-3.71055	0.955634
36.2	252.483	238.833	236.304		36.2	0.13834	0.10813	0.13341		186.2	36.2	-1.92629	-5.06019	-4.66477	-3.88375	0.985366
36.3	252.507	238.861	236.345		36.3	0.14397	0.11523	0.14388		186.3	36.3	-2.03766	-5.28439	-4.85714	-4.05973	1.01853
36.4	252.527	238.888	236.386		36.4	0.14551	0.12128	0.15467		186.4	36.4	-2.14575	-5.50969	-5.05185	-4.23576	1.05333
36.5	252.547	238.914	236.427		36.5	0.14779	0.1267	0.16608		186.5	36.5	-2.25759	-5.73954	-5.24766	-4.41493	1.08798
36.6	252.57	238.939	236.467		36.6	0.15216	0.13076	0.17571		186.6	36.6	-2.36599	-5.97473	-5.45179	-4.59751	1.12592
36.7	252.592	238.961	236.505		36.7	0.15643	0.13231	0.18377		186.7	36.7	-2.47517	-6.2107	-5.65845	-4.78144	1.16411
36.8	252.614	238.986	236.541		36.8	0.15954	0.13617	0.18974		186.8	36.8	-2.58984	-6.44982	-5.86525	-4.9683	1.20115
36.9	252.633	239.013	236.577		36.9	0.16035	0.14211	0.19571		186.9	36.9	-2.70247	-6.69489	-6.07597	-5.15778	1.24059
37	252.649	239.037	236.612		37	0.15834	0.14534	0.20105		187	37	-2.81229	-6.9425	-6.29079	-5.34852	1.282
37.1	252.663	239.057	236.649		37.1	0.15434	0.14479	0.20723		187.1	37.1	-2.92257	-7.14046	-6.50796	-5.52367	1.3133
37.2	252.678	239.074	236.685		37.2	0.15127	0.141	0.21372		187.2	37.2	-3.03662	-7.04727	-6.72576	-5.60321	1.28665
37.3	252.692	239.088	236.72		37.3	0.14706	0.13417	0.21812		187.3	37.3	-3.14988	-6.67	-6.94465	-5.58818	1.22173
37.4	252.704	239.101	236.756		37.4	0.14002	0.12567	0.22409		187.4	37.4	-3.26706	-6.33277	-7.16702	-5.58895	1.18566
37.5	252.715	239.113	236.79		37.5	0.13308	0.11748	0.2288		187.5	37.5	-3.39132	-6.19217	-7.38858	-5.65735	1.18449
37.6	252.727	239.13	236.823		37.6	0.1273	0.11359	0.2311		187.6	37.6	-3.51684	-6.26874	-7.61125	-5.79895	1.20507
37.7	252.738	239.155	236.855		37.7	0.11932	0.11786	0.2333		187.7	37.7	-3.64501	-6.52576	-7.8391	-6.0033	1.23859
37.8	252.747	239.186	236.887		37.8	0.11081	0.12768	0.23529		187.8	37.8	-3.77979	-6.91249	-8.06679	-6.25303	1.28072
37.9	252.758	239.218	236.916		37.9	0.10346	0.13865	0.23446		187.9	37.9	-3.91913	-7.38137	-8.29605	-6.53218	1.33294
38	252.767	239.246	236.945		38	0.09359	0.14554	0.23362		188	38	-4.06128	-7.89483	-8.53175	-6.82928	1.39616
38.1	252.773	239.27	236.975		38.1	0.08205	0.14855	0.2331		188.1	38.1	-4.21035	-8.42384	-8.76699	-7.13373	1.46504
38.2	252.779	239.29	237.003		38.2	0.06998	0.14853	0.23121		188.2	38.2	-4.3668	-8.9472	-9.00191	-7.43864	1.536
38.3	252.786	239.307	237.034		38.3	0.05781	0.1439	0.23237		188.3	38.3	-4.52482	-9.458	-9.23981	-7.74087	1.60926
38.4	252.792	239.319	237.069		38.4	0.04596	0.13551	0.23687		188.4	38.4	-4.68189	-9.94806	-9.48319	-8.03772	1.68327
38.5	252.797	239.333	237.105		38.5	0.03316	0.12868	0.24294		188.5	38.5	-4.83897	-10.4099	-9.73287	-8.32723	1.75505
38.6	252.805	239.35	237.14		38.6	0.02203	0.12499	0.24797		188.6	38.6	-4.99071	-10.8489	-9.99056	-8.61005	1.82655
38.7	252.815	239.369	237.171		38.7	0.01457	0.12298	0.24923		188.7	38.7	-5.13962	-11.2658	-10.2555	-8.88695	1.89623
38.8	252.826	239.412	237.202		38.8	0.00701	0.14537	0.24965		188.8	38.8	-5.29308	-11.6571	-10.5224	-9.15752	1.95978
38.9	252.835	239.434	237.232		38.9	-0.00202	0.14576	0.24954		188.9	38.9	-5.44419	-12.0331	-10.7931	-9.42348	2.02159
39	252.841	239.457	237.256		39	-0.01408	0.14805	0.24378		189	39	-5.59075	-12.3946	-11.067	-9.68411	2.08225
39.1	252.846	239.479	237.277		39.1	-0.02814	0.14918	0.23499		189.1	39.1	-5.73715	-12.7375	-11.3385	-9.93772	2.13876
39.2	252.851	239.5	237.299		39.2	-0.04073	0.14968	0.22693		189.2	39.2	-5.88715	-13.0681	-11.6069	-10.1874	2.19111
39.3	252.856	239.526	237.319		39.3	-0.05447	0.15479	0.21615		189.3	39.3	-6.03622	-13.3918	-11.8746	-10.4342	2.24218
39.4	252.861	239.556	237.335		39.4	-0.06769	0.16398	0.20233		189.4	39.4	-6.18027	-13.7072	-12.1411	-10.6762	2.29297
39.5	252.869	239.587	237.35		39.5	-0.07808	0.17369	0.18788		189.5	39.5	-6.3262	-14.0168	-12.3993	-10.9141	2.34099
39.6	252.879	239.613	237.365		39.6	-0.08637	0.17912	0.17291		189.6	39.6	-6.46868	-14.3249	-12.655	-11.1495	2.38956
39.7	252.889	239.636	237.381		39.7	-0.09457	0.18129	0.15805		189.7	39.7	-6.60581	-14.627	-12.917	-11.3832	2.43919
39.8	252.901	239.659	237.399		39.8	-0.10024	0.18368	0.14632		189.8	39.8	-6.74812	-14.9261	-13.1756	-11.6166	2.48613
39.9	252.916	239.679	237.421		39.9	-0.10341	0.18219	0.13816		189.9	39.9	-6.89939	-15.2263	-13.4289	-11.8515	2.52985
40	252.933	239.694	237.441		40	-0.1049	0.17641	0.12779		190	40	-7.06337	-15.5273	-13.6869	-12.0925	2.57008
40.1	252.95	239.713	237.461		40.1	-0.10598	0.17461	0.11795		190.1	40.1	-7.24605	-15.8276	-13.9509	-12.3415	2.6047
40.2	252.968	239.734	237.482		40.2	-0.1059	0.17543	0.10885		190.2	40.2	-7.44018	-16.1294	-14.212	-12.5939	2.63562
40.3	252.988	239.758	237.5		40.3	-0.10001	0.17771	0.09702		190.3	40.3	-7.62884	-16.4354	-14.4716	-12.8453	2.66912
40.4	253.007	239.788	237.52		40.4	-0.09268	0.18763	0.08665		190.4	40.4	-7.80884	-16.7384	-14.7312	-13.0928	2.70479
40.5	253.024	239.822	237.54		40.5	-0.08733	0.2008	0.07744		190.5	40.5	-7.97895	-17.0443	-14.9906	-13.3379	2.7443
40.6	253.038	239.854	237.562		40.6	-0.08555	0.21146	0.06917		190.6	40.6	-8.13397	-17.3545	-15.2526	-13.5804	2.78999
40.7	253.05	239.883	237.585		40.7	-0.08481	0.21981	0.06216		190.7	40.7	-8.27881	-17.6632	-15.5166	-13.8196	2.83883
40.8	253.062	239.913	237.611		40.8	-0.08523	0.22859	0.05776		190.8	40.8	-8.41092	-17.9708	-15.7771	-14.053	2.89122
40.9	253.073	239.941	237.641		40.9	-0.08574	0.23642	0.05745		190.9	40.9	-8.53188	-18.2795	-16.0353	-14.2822	2.94726
41	253.083	239.966	237.669		41	-0.08699	0.24006	0.05598		191	41	-8.64733	-18.5876	-16.2947	-14.5099	3.00507
41.1	253.093	239.986	237.698		41.1	-0.08919	0.23951	0.05494		191.1	41.1	-8.76169	-18.8909	-16.5555	-14.736	3.06231
41.2	253.102	240.003	237.731		41.2	-0.09149	0.23572	0.05745		191.2	41.2	-8.87669	-19.1924	-16.8171	-14.9621	3.11899
41.3	253.114	240.019	237.763		41.3	-0.0918	0.23078	0.05975		191.3	41.3	-8.99403	-19.4952	-17.0817	-15.1903	3.17552
41.4	253.128	240.037	237.795		41.4	-0.08959	0.22804	0.06185		191.4	41.4	-9.11751	-19.8005	-17.3482	-15.4221	3.23079
41.5	253.141	240.056	237.828		41.5	-0.0876	0.22582	0.06447		191.5	41.5	-9.23311	-20.104	-17.6109	-15.6493	3.28785
41.6	253.156	240.074	237.861		41.6	-0.08424	0.22276	0.06771		191.6	41.6	-9.33115	-20.4084	-17.8755	-15.8717	3.35102
41.7	253.172	240.091	237.896		41.7	-0.08036	0.2196	0.07243		191.7	41.7	-9.43877	-20.7168	-18.1434	-16.0997	3.41229
41.8	253.186	240.11	237.931		41.8	-0.07858	0.21696	0.07745		191.8	41.8	-9.61216	-21.0233	-18.4112	-16.3489	3.45172
41.9	253.197	240.129	237.965		41.9	-0.07847	0.21537	0.08164		191.9	41.9	-9.86614	-21.3324	-18.677	-16.6252	3.46537
42	253.212	240.146	237.999		42	-0.07605	0.2121	0.08499		192	42	-10.1719	-21.6471	-18.9432	-16.9207	3.4635
42.1	253.227	240.164	238.033		42.1	-0.07186	0.20873	0.08897		192.1	42.1	-10.5035	-21.9606	-19.2086	-17.2242	3.45301
42.2	253.243	240.186	238.069		42.2	-0.06788	0.21028	0.09515		192.2	42.2	-10.8424	-22.2721	-19.4713	-17.5286	3.43948
42.3	253.26	240.22	238.106		42.3	-0.06327	0.22324	0.10196		192.3	42.3	-11.17	-22.5868	-19.7362	-17.831	3.43064
42.4	253.274	240.261	238.142		42.4	-0.06012	0.2429	0.10855		192.4	42.4	-11.4747	-22.9002	-20.0022	-18.1257	3.4291
42.5	253.287	240.3	238.179		42.5	-0.05938	0.26162	0.11494		192.5	42.5	-11.7579	-23.2111	-20.268	-18.4123	3.43397
42.6	253.296	240.334	238.213		42.6	-0.06168	0.27426	0.11902		192.6	42.6	-12.0196	-23.5262	-20.5341	-18.6933	3.44682
42.7	253.305	240.359	238.245		42.7	-0.06513	0.27833	0.12133		192.7	42.7	-12.2629	-23.8429	-20.7997	-18.9685	3.46599
42.8	253.313	240.379	238.277		42.8	-0.06868	0.27799	0.12311		192.8	42.8	-12.4953	-24.1588	-21.0681	-19.2407	3.48872
42.9	253.324	240.396	238.309		42.9	-0.06941	0.2743	0.1251		192.9	42.9	-12.7199	-24.4747	-21.3382	-19.511	3.51415
43	253.338	240.414	238.341		43	-0.06721	0.27062	0.12646		193	43	-12.9345	-24.7916	-21.6107	-19.7789	3.54325
43.1	253.353	240.434	238.37		43.1	-0.06354	0.26976	0.12573		193.1	43.1	-13.1403	-25.1082	-21.8845	-20.0443	3.57528
43.2	253.368	240.454	238.399		43.2	-0.0605	0.26932	0.125		193.2	43.2	-13.341	-25.4232	-22.1567	-20.307	3.60837
43.3	253.379	240.472	238.428		43.3	-0.06091	0.26605	0.12405		193.3	43.3	-13.5309	-25.7382	-22.428	-20.5657	3.64489
43.4	253.392	240.488	238.458		43.4	-0.05954	0.26142	0.12332		193.4	43.4	-13.7132	-26.0541	-22.6976	-20.8216	3.68391
43.5	253.404	240.508	238.489		43.5	-0.05985	0.26036	0.12468		193.5	43.5	-13.8882	-26.3706	-22.9649	-21.0746	3.72525
43.6	253.412	240.524	238.521		43.6	-0.06341	0.25615	0.12667		193.6	43.6	-14.056	-26.6879	-23.2301	-21.3247	3.76893
43.7	253.423	240.535	238.552		43.7	-0.0634	0.24586	0.12751		193.7	43.7	-14.2186	-27.0089	-23.4977	-21.575	3.81534
43.8	253.436	240.545	238.584		43.8	-0.06277	0.23495	0.12982		193.8	43.8	-14.3727	-27.3351	-23.7673	-21.825	3.86591
43.9	253.448	240.556	238.617		43.9	-0.06193	0.22879	0.13275		193.9	43.9	-14.5231	-27.6649	-24.0322	-22.0734	3.91808
44	253.462	240.566	238.649		44	-0.05983	0.22489	0.13443		194	44	-14.6648	-27.9985	-24.2968	-22.3201	3.97398
44.1	253.474	240.575	238.68		44.1	-0.05982	0.22036	0.13506		194.1	44.1	-14.7999	-28.3369	-24.5646	-22.5671	4.03339
44.2	253.485	240.585	238.711		44.2	-0.06086	0.2174	0.1361		194.2	44.2	-14.932	-28.6782	-24.8287	-22.813	4.09418
44.3	253.495	240.595	238.741		44.3	-0.06201	0.21329	0.13673		194.3	44.3	-15.0577	-29.0224	-25.089	-23.0564	4.15741
44.4	253.506	240.605	238.773		44.4	-0.06284	0.2096	0.13799		194.4	44.4	-15.1801	-29.3639	-25.3507	-23.2982	4.22117
44.5	253.517	240.619	238.806		44.5	-0.06315	0.20979	0.14103		194.5	44.5	-15.3027	-29.6993	-25.6148	-23.5389	4.28357
44.6	253.53	240.634	238.838		44.6	-0.06199	0.21133	0.14302		194.6	44.6	-15.4264	-30.0369	-25.8795	-23.7809	4.34625
44.7	253.544	240.65	238.869		44.7	-0.05958	0.21413	0.14365		194.7	44.7	-15.5486	-30.3745	-26.1493	-24.0241	4.4098
44.8	253.558	240.668	238.899		44.8	-0.0579	0.21819	0.14354		194.8	44.8	-15.6732	-30.7042	-26.4163	-24.2645	4.47047
44.9	253.57	240.687	238.931		44.9	-0.05737	0.2236	0.14626		194.9	44.9	-15.8053	-31.0345	-26.6798	-24.5065	4.52861
45	253.586	240.708	238.963		45	-0.05318	0.23112	0.14825		195	45	-15.9407	-31.3683	-26.9469	-24.752	4.58681
45.1	253.604	240.734	238.995		45.1	-0.047	0.24355	0.14983		195.1	45.1	-16.0679	-31.6971	-27.2137	-24.9929	4.6464
45.2	253.618	240.766	239.028		45.2	-0.0449	0.26111	0.15286		195.2	45.2	-16.1925	-32.0251	-27.4781	-25.2319	4.70646
45.3	253.632	240.795	239.058		45.3	-0.04269	0.2771	0.15307		195.3	45.3	-16.3175	-32.3552	-27.7427	-25.4718	4.76688
45.4	253.649	240.822	239.087		45.4	-0.03756	0.29079	0.15129		195.4	45.4	-16.4383	-32.681	-28.0114	-25.7102	4.82796
45.5	253.669	240.892	239.116		45.5	-0.02876	0.34667	0.15025		195.5	45.5	-16.5544	-32.9997	-28.2813	-25.9452	4.88895
45.6	253.691	241.163	239.147		45.6	-0.0186	0.60367	0.1513		195.6	45.6	-16.6666	-33.3164	-28.5495	-26.1775	4.95056
45.7	253.714	241.62	239.176		45.7	-0.00771	1.04713	0.15077		195.7	45.7	-16.7736	-33.6391	-29.0811	-26.4979	5.03706
45.8	253.737	242.052	239.203		45.8	0.00413	1.46557	0.14774		195.8	45.8	-16.8758	-33.962	-29.3468	-26.7282	5.10318
45.9	253.76	242.352	239.231		45.9	0.01502	1.75198	0.14575		195.9	45.9	-16.9803	-34.2845	-29.6125	-26.9591	5.16848
46	253.784	242.501	239.259		46	0.02707	1.88701	0.14303		196	46	-17.0881	-34.6116	-29.879	-27.1929	5.23386
46.1	253.809	242.525	239.286		46.1	0.04047	1.89798	0.1401		196.1	46.1	-17.1933	-34.9366	-30.1429	-27.4243	5.29936
46.2	253.831	242.495	239.316		46.2	0.05126	1.8544	0.1401		196.2	46.2	-17.299	-35.2588	-30.4077	-27.6552	5.3641
46.3	253.85	242.475	239.344		46.3	0.05797	1.82066	0.13811		196.3	46.3	-17.4087	-35.5881	-30.6767	-27.8911	5.42961
46.4	253.868	242.475	239.368		46.4	0.06509	1.80682	0.13256		196.4	46.4	-17.519	-35.9178	-30.9435	-28.1267	5.49484
46.5	253.887	242.474	239.395		46.5	0.07222	1.79234	0.12932		196.5	46.5	-17.6336	-36.2428	-31.2045	-28.3603	5.55704
46.6	253.904	242.442	239.423		46.6	0.07746	1.74688	0.12712		196.6	46.6	-17.7529	-36.573	-31.4665	-28.5975	5.6191
46.7	253.92	242.387	239.449		46.7	0.08144	1.67765	0.12325		196.7	46.7	-17.8787	-36.9049	-31.7324	-28.8387	5.67978
46.8	253.933	242.342	239.477		46.8	0.08323	1.61931	0.12084		196.8	46.8	-18.0095	-37.2317	-31.9956	-29.0789	5.73739
46.9	253.947	242.306	239.506		46.9	0.08543	1.56966	0.12042		196.9	46.9	-18.1459	-37.5623	-32.2581	-29.3221	5.7941
47	253.96	242.254	239.535		47	0.08638	1.5043	0.11927		197	47	-18.2906	-37.8971	-32.521	-29.5696	5.84914
47.1	253.974	242.178	239.564		47.1	0.08816	1.41476	0.1177		197.1	47.1	-18.5865	-38.2278	-32.7842	-29.8661	5.85467
47.2	253.989	242.08	239.593		47.2	0.09173	1.30282	0.11666		197.2	47.2	-18.7282	-38.5542	-33.0489	-30.1104	5.90887
47.3	254.003	241.965	239.623		47.3	0.09414	1.17465	0.11729		197.3	47.3	-18.8709	-38.8802	-33.3117	-30.3542	5.96243
47.4	254.016	241.844	239.653		47.4	0.0954	1.03915	0.11634		197.4	47.4	-19.0065	-39.2085	-33.5733	-30.5961	6.01879
47.5	254.028	241.727	239.679		47.5	0.09541	0.90919	0.11279		197.5	47.5	-19.1356	-39.5333	-33.8328	-30.8339	6.07623
47.6	254.04	241.626	239.706		47.6	0.09635	0.79401	0.11007		197.6	47.6	-19.2622	-39.8569	-34.0935	-31.0709	6.13426
47.7	254.054	241.544	239.732		47.7	0.09877	0.69839	0.10525		197.7	47.7	-19.3865	-40.1838	-34.3532	-31.3079	6.19376
47.8	254.069	241.481	239.755		47.8	0.10139	0.62184	0.09813		197.8	47.8	-19.5111	-40.5074	-34.6097	-31.5427	6.2521
47.9	254.079	241.429	239.781		47.9	0.09941	0.55648	0.09436		197.9	47.9	-19.6386	-40.8282	-34.8683	-31.7784	6.309
48	254.087	241.384	239.808		48	0.09616	0.4973	0.09112		198	48	-19.7701	-41.1488	-35.1315	-32.0168	6.36497
48.1	254.097	241.345	239.833		48.1	0.09481	0.44556	0.08641		198.1	48.1	-19.9022	-41.4646	-35.3951	-32.254	6.41961
48.2	254.104	241.315	239.86		48.2	0.08958	0.40187	0.0839		198.2	48.2	-20.0373	-41.7769	-35.656	-32.4901	6.47224
48.3	254.106	241.289	239.888		48.3	0.08037	0.36185	0.08139		198.3	48.3	-20.173	-42.0918	-35.9174	-32.7274	6.52535
48.4	254.109	241.27	239.914		48.4	0.07085	0.32875	0.0772		198.4	48.4	-20.3042	-42.4076	-36.1814	-32.9644	6.58033
48.5	254.112	241.266	239.943		48.5	0.06258	0.31165	0.07678		198.5	48.5	-20.4382	-42.7227	-36.4471	-33.2027	6.63438
48.6	254.116	241.272	239.976		48.6	0.05484	0.30419	0.07877		198.6	48.6	-20.5792	-43.038	-36.7137	-33.4437	6.68628
48.7	254.124	241.281	240.005		48.7	0.05108	0.29914	0.07804		198.7	48.7	-20.7192	-43.3555	-36.9785	-33.6844	6.73891
48.8	254.135	241.292	240.034		48.8	0.05056	0.2965	0.07752		198.8	48.8	-20.8579	-43.6742	-37.2385	-33.9235	6.79186
48.9	254.147	241.304	240.065		48.9	0.05078	0.29469	0.07762		198.9	48.9	-20.999	-43.9931	-37.4981	-34.1634	6.84405
49	254.162	241.315	240.095		49	0.0535	0.29236	0.07783		199	49	-21.1387	-44.3121	-37.7602	-34.4037	6.89688
49.1	254.178	241.332	240.121		49.1	0.05801	0.296	0.07448		199.1	49.1	-21.2789	-44.6281	-38.0224	-34.6431	6.94888
49.2	254.195	241.357	240.149		49.2	0.06325	0.30686	0.07208		199.2	49.2	-21.4237	-44.9422	-38.2829	-34.883	6.99881
49.3	254.21	241.387	240.179		49.3	0.06713	0.32359	0.07197		199.3	49.3	-21.5718	-45.2589	-38.5433	-35.1247	7.04828
49.4	254.227	241.422	240.206		49.4	0.07226	0.3444	0.06894		199.4	49.4	-21.7223	-45.5745	-38.8046	-35.3671	7.09681
49.5	254.245	241.453	240.231		49.5	0.07876	0.36175	0.06412		199.5	49.5	-21.8767	-45.887	-39.0623	-35.6087	7.14303
49.6	254.26	241.479	240.256		49.6	0.08191	0.37491	0.05836		199.6	49.6	-22.0329	-46.1985	-39.3195	-35.8503	7.18844
49.7	254.271	241.499	240.277		49.7	0.08118	0.38117	0.05009		199.7	49.7	-22.188	-46.5114	-39.5767	-36.0921	7.23449
49.8	254.281	241.516	240.296		49.8	0.07878	0.38387	0.03889		199.8	49.8	-22.3393	-46.8269	-39.833	-36.333	7.28233
49.9	254.287	241.529	240.316		49.9	0.07386	0.38415	0.02884		199.9	49.9	-22.4863	-47.1423	-40.0908	-36.5731	7.33165
50	254.293	241.544	240.338		50	0.06769	0.38497	0.02026		200	50	-22.6302	-47.4591	-40.3523	-36.8139	7.38261
50.1	254.301	241.565	240.359		50.1	0.06371	0.39227	0.01168		200.1	50.1	-22.767	-47.7776	-40.6166	-37.0537	7.43644
50.2	254.31	241.595	240.383		50.2	0.06152	0.4092	0.00508		200.2	50.2	-22.8999	-48.0942	-40.8777	-37.2906	7.49085
50.3	254.319	241.637	240.406		50.3	0.05828	0.43713	-0.0013		200.3	50.3	-23.0314	-48.4092	-41.1382	-37.5263	7.54526
50.4	254.327	241.684	240.431		50.4	0.05473	0.47061	-0.00654		200.4	50.4	-23.1541	-48.7223	-41.4033	-37.7599	7.60239
50.5	254.337	241.734	240.457		50.5	0.05306	0.50638	-0.01041		200.5	50.5	-23.2773	-49.0358	-41.6693	-37.9941	7.65955
50.6	254.346	241.777	240.484		50.6	0.05003	0.53599	-0.01407		200.6	50.6	-23.4059	-49.353	-41.9333	-38.2307	7.71567
50.7	254.354	241.804	240.511		50.7	0.04668	0.54989	-0.01659		200.7	50.7	-23.5327	-49.6697	-42.1938	-38.4654	7.77199
50.8	254.367	241.818	240.539		50.8	0.04763	0.54965	-0.01847		200.8	50.8	-23.6632	-49.9847	-42.4515	-38.6998	7.82648
50.9	254.38	241.823	240.568		50.9	0.04941	0.54135	-0.02004		200.9	50.9	-23.796	-50.2996	-42.7098	-38.9351	7.8803
51	254.395	241.823	240.596		51	0.05214	0.52772	-0.02192		201	51	-23.9296	-50.6163	-42.9681	-39.1713	7.93424
51.1	254.413	241.819	240.623		51.1	0.05843	0.50968	-0.02506		201.1	51.1	-24.0658	-50.9368	-43.2286	-39.4104	7.98846
51.2	254.43	241.814	240.649		51.2	0.06398	0.49113	-0.02935		201.2	51.2	-24.2078	-51.2506	-43.4857	-39.648	8.03895
51.3	254.446	241.809	240.674		51.3	0.06797	0.4732	-0.03417		201.3	51.3	-24.3586	-51.563	-43.7421	-39.8879	8.0862
51.4	254.46	241.803	240.697		51.4	0.07111	0.45265	-0.0415		201.4	51.4	-24.5093	-51.8778	-44.002	-40.1297	8.13439
51.5	254.476	241.798	240.718		51.5	0.07509	0.4342	-0.0505		201.5	51.5	-24.6593	-52.1894	-44.2584	-40.369	8.18175
51.6	254.491	241.799	240.74		51.6	0.07866	0.42171	-0.05846		201.6	51.6	-24.8122	-52.5017	-44.5152	-40.6097	8.22833
51.7	254.504	241.805	240.761		51.7	0.07919	0.41415	-0.06683		201.7	51.7	-24.9627	-52.8137	-44.776	-40.8508	8.27596
51.8	254.518	241.812	240.781		51.8	0.08212	0.40742	-0.07699		201.8	51.8	-25.1099	-53.1238	-45.0326	-41.0888	8.32385
51.9	254.533	241.825	240.802		51.9	0.08548	0.40645	-0.08599		201.9	51.9	-25.2537	-53.4319	-45.284	-41.3232	8.37195
52	254.547	241.844	240.823		52	0.08685	0.41271	-0.09551		202	52	-25.3964	-53.7405	-45.5403	-41.5591	8.42089
52.1	254.56	241.865	240.841		52.1	0.08832	0.41938	-0.10776		202.1	52.1	-25.535	-54.0539	-45.7983	-41.7957	8.47246
52.2	254.573	241.885	240.86		52.2	0.08968	0.42606	-0.11834		202.2	52.2	-25.6718	-54.3664	-46.0534	-42.0305	8.52414
52.3	254.585	241.911	240.884		52.3	0.09032	0.43828	-0.12462		202.3	52.3	-25.813	-54.6777	-46.3111	-42.2673	8.57433
52.4	254.596	241.943	240.906		52.4	0.08959	0.45647	-0.13205		202.4	52.4	-25.9571	-54.9903	-46.5704	-42.5059	8.62405
52.5	254.607	241.981	240.928		52.5	0.08886	0.48115	-0.14011		202.5	52.5	-26.1119	-55.2995	-46.8271	-42.7462	8.66928
52.6	254.616	242.027	240.955		52.6	0.08614	0.51358	-0.14388		202.6	52.6	-26.2842	-55.6106	-47.0807	-42.9918	8.70914
52.7	254.627	242.072	240.981		52.7	0.08531	0.54496	-0.14785		202.7	52.7	-26.4652	-55.9271	-47.3351	-43.2425	8.74763
52.8	254.639	242.11	241.027		52.8	0.08595	0.56954	-0.12311		202.8	52.8	-26.645	-56.2421	-47.594	-43.4937	8.78645
52.9	254.65	242.14	241.048		52.9	0.0848	0.58574	-0.12326		202.9	52.9	-26.826	-56.5546	-47.8488	-43.7431	8.82403
53	254.661	242.162	241.067		53	0.08428	0.59357	-0.12488		203	53	-27.0123	-56.8657	-48.1024	-43.9934	8.85944
53.1	254.672	242.177	241.086		53.1	0.08355	0.59511	-0.12692		203.1	53.1	-27.1992	-57.1811	-48.3582	-44.2462	8.89589
53.2	254.692	242.184	241.103		53.2	0.0912	0.58839	-0.12969		203.2	53.2	-27.3907	-57.4986	-48.6121	-44.5005	8.93124
53.3	254.699	242.186	241.122		53.3	0.0867	0.57716	-0.13225		203.3	53.3	-27.5802	-57.8115	-48.8658	-44.7525	8.96609
53.4	254.708	242.19	241.138		53.4	0.08462	0.56708	-0.13617		203.4	53.4	-27.7595	-58.1235	-49.1197	-45.0009	9.00403
53.5	254.717	242.198	241.155		53.5	0.082	0.56182	-0.13999		203.5	53.5	-27.9288	-58.4303	-49.3734	-45.2442	9.04384
53.6	254.726	242.209	241.172		53.6	0.07918	0.55939	-0.14339		203.6	53.6	-28.0962	-58.7304	-49.6274	-45.4847	9.08267
53.7	254.736	242.219	241.189		53.7	0.07678	0.55559	-0.14752		203.7	53.7	-28.2726	-59.0301	-49.8815	-45.7281	9.11855
53.8	254.744	242.227	241.207		53.8	0.07343	0.54939	-0.15019		203.8	53.8	-28.4522	-59.3311	-50.1334	-45.9722	9.15357
53.9	254.751	242.23	241.229		53.9	0.06852	0.53952	-0.14898		203.9	53.9	-28.6322	-59.6289	-50.3828	-46.2146	9.18749
54	254.757	242.233	241.25		54	0.06297	0.52882	-0.1484		204	54	-28.8112	-59.9269	-50.6324	-46.4569	9.22177
54.1	254.764	242.236	241.271		54.1	0.05837	0.51811	-0.14803		204.1	54.1	-28.9793	-60.2278	-50.8878	-46.6983	9.26068
54.2	254.768	242.241	241.298		54.2	0.05042	0.50898	-0.14232		204.2	54.2	-29.1398	-60.5266	-51.1415	-46.936	9.30138
54.3	254.773	242.245	241.323		54.3	0.04383	0.49932	-0.13755		204.3	54.3	-29.2957	-60.8258	-51.3906	-47.1707	9.34333
54.4	254.784	242.247	241.347		54.4	0.0431	0.4884	-0.13467		204.4	54.4	-29.4367	-61.1254	-51.6453	-47.4025	9.3905
54.5	254.797	242.253	241.371		54.5	0.04405	0.48053	-0.13095		204.5	54.5	-29.565	-61.4272	-51.8986	-47.6303	9.44215
54.6	254.811	242.265	241.396		54.6	0.04657	0.47893	-0.1267		204.6	54.6	-29.6892	-61.7313	-52.1493	-47.8566	9.49553
54.7	254.828	242.286	241.419		54.7	0.05191	0.48634	-0.12455		204.7	54.7	-29.8082	-62.0307	-52.4022	-48.0804	9.54953
54.8	254.843	242.312	241.44		54.8	0.05558	0.49887	-0.12376		204.8	54.8	-29.9229	-62.3304	-52.6523	-48.3019	9.6048
54.9	254.853	242.342	241.465		54.9	0.05308	0.51455	-0.11942		204.9	54.9	-30.0401	-62.6308	-52.8995	-48.5234	9.65921
55	254.859	242.371	241.489		55	0.04785	0.53002	-0.11674		205	55	-30.1653	-62.9296	-53.1462	-48.747	9.71064
55.1	254.865	242.395	241.512		55.1	0.04241	0.54078	-0.11417		205.1	55.1	-30.2958	-63.2278	-53.3958	-48.9731	9.76044
55.2	254.87	242.416	241.539		55.2	0.03529	0.54839	-0.10794		205.2	55.2	-30.4352	-63.5256	-53.6469	-49.2026	9.80746
55.3	254.877	242.436	241.566		55.3	0.03017	0.55444	-0.1015		205.3	55.3	-30.5847	-63.8261	-53.8961	-49.4357	9.85174
55.4	254.887	242.458	241.592		55.4	0.02871	0.56247	-0.0961		205.4	55.4	-30.7336	-64.1252	-54.1447	-49.6679	9.89583
55.5	254.897	242.484	241.618		55.5	0.02725	0.57501	-0.09081		205.5	55.5	-30.8827	-64.422	-54.3953	-49.9	9.93944
55.6	254.905	242.512	241.645		55.6	0.02359	0.58943	-0.08426		205.6	55.6	-31.0305	-64.7203	-54.6425	-50.1311	9.98358
55.7	254.914	242.535	241.672		55.7	0.02035	0.59883	-0.07834		205.7	55.7	-31.1761	-65.0219	-54.8868	-50.3616	10.029
55.8	254.923	242.553	241.697		55.8	0.01784	0.60289	-0.07379		205.8	55.8	-31.3211	-65.3237	-55.129	-50.5913	10.0745
55.9	254.926	242.57	241.724		55.9	0.00895	0.606	-0.06776		205.9	55.9	-31.464	-65.6241	-55.3686	-50.8189	10.1201
56	254.927	242.581	241.752		56	-0.00194	0.60399	-0.05954		206	56	-31.6118	-65.9261	-55.6078	-51.0486	10.1646
56.1	254.929	242.59	241.787		56.1	-0.01114	0.59956	-0.04567		206.1	56.1	-31.7658	-66.5425	-55.8496	-51.3859	10.2843
56.2	254.93	242.604	241.824		56.2	-0.02161	0.59964	-0.02949		206.2	56.2	-31.9218	-66.8494	-56.0903	-51.6205	10.3275
56.3	254.933	242.621	241.856		56.3	-0.03061	0.60286	-0.0177		206.3	56.3	-32.0815	-67.1592	-56.3285	-51.8564	10.37
56.4	254.937	242.726	241.882		56.4	-0.03835	0.69434	-0.01252		206.4	56.4	-32.2378	-67.4724	-56.5714	-52.0939	10.4148
56.5	254.94	243.038	241.902		56.5	-0.04682	0.99217	-0.0134		206.5	56.5	-32.3845	-67.7825	-56.817	-52.328	10.4621
56.6	254.945	243.457	241.918		56.6	-0.05383	1.39814	-0.01774		206.6	56.6	-32.527	-68.0925	-57.059	-52.5595	10.5105
56.7	254.954	243.798	241.932		56.7	-0.05686	1.72497	-0.02428		206.7	56.7	-32.6674	-68.4048	-57.3021	-52.7914	10.5601
56.8	254.962	243.998	241.945		56.8	-0.06052	1.91224	-0.03198		206.8	56.8	-32.8039	-68.7144	-57.5482	-53.0222	10.6106
56.9	254.968	244.07	241.958		56.9	-0.06628	1.97011	-0.04009		206.9	56.9	-32.9378	-69.0187	-57.7909	-53.2491	10.6604
57	254.975	244.046	241.97		57	-0.07035	1.93229	-0.04872		207	57	-33.0738	-69.32	-58.0296	-53.4745	10.7084
57.1	254.986	243.96	241.981		57.1	-0.07129	1.83249	-0.05798		207.1	57.1	-33.2097	-69.6226	-58.2697	-53.7006	10.7569
57.2	254.997	243.838	241.993		57.2	-0.0717	1.69689	-0.06672		207.2	57.2	-33.3433	-69.9226	-58.5073	-53.9244	10.8053
57.3	255.006	243.698	242.007		57.3	-0.07536	1.54317	-0.07347		207.3	57.3	-33.4756	-70.2208	-58.7465	-54.1476	10.8538
57.4	255.017	243.552	242.022		57.4	-0.07536	1.38401	-0.07906		207.4	57.4	-33.6054	-70.5181	-58.9892	-54.3709	10.9031
57.5	255.032	243.411	242.039		57.5	-0.07211	1.22904	-0.08288		207.5	57.5	-33.7335	-70.8154	-59.232	-54.5936	10.953
57.6	255.047	243.279	242.057		57.6	-0.06896	1.0838	-0.08555		207.6	57.6	-33.8644	-71.1104	-59.4754	-54.8167	11.0014
57.7	255.061	243.161	242.073		57.7	-0.06665	0.95154	-0.09094		207.7	57.7	-33.9979	-71.4052	-59.7174	-55.0402	11.0489
57.8	255.074	243.059	242.09		57.8	-0.06571	0.83646	-0.09381		207.8	57.8	-34.1327	-71.7039	-59.9594	-55.2653	11.0969
57.9	255.086	242.978	242.113		57.9	-0.06507	0.74169	-0.09208		207.9	57.9	-34.2719	-71.9995	-60.2012	-55.4909	11.1428
58	255.098	242.915	242.134		58	-0.06528	0.66502	-0.09181		208	58	-34.4154	-72.292	-60.4446	-55.7174	11.1866
58.1	255.109	242.863	242.154		58.1	-0.066	0.59967	-0.09228		208.1	58.1	-34.5585	-72.5853	-60.6897	-55.9445	11.2309
58.2	255.116	242.825	242.177		58.2	-0.07071	0.54792	-0.08961		208.2	58.2	-34.701	-72.877	-60.9334	-56.1705	11.2749
58.3	255.119	242.802	242.199		58.3	-0.0795	0.51073	-0.08851		208.3	58.3	-34.8416	-73.1697	-61.1752	-56.3955	11.3195
58.4	255.124	242.783	242.218		58.4	-0.08588	0.47835	-0.09044		208.4	58.4	-34.9814	-73.4663	-61.4188	-56.6222	11.3656
58.5	255.131	242.77	242.238		58.5	-0.09006	0.45174	-0.09091		208.5	58.5	-35.1201	-73.7623	-61.6647	-56.849	11.4119
58.6	255.139	242.765	242.261		58.6	-0.09404	0.43318	-0.08844		208.6	58.6	-35.2572	-74.0578	-61.9089	-57.0746	11.4586
58.7	255.148	242.766	242.283		58.7	-0.09686	0.42027	-0.08765		208.7	58.7	-35.4002	-74.3536	-62.1529	-57.3022	11.5035
58.8	255.16	242.768	242.303		58.8	-0.09685	0.40947	-0.0876		208.8	58.8	-35.5439	-74.6509	-62.3968	-57.5305	11.5485
58.9	255.174	242.776	242.326		58.9	-0.09465	0.40316	-0.08597		208.9	58.9	-35.6843	-74.9491	-62.6395	-57.7577	11.5946
59	255.186	242.789	242.346		59	-0.09391	0.40292	-0.08591		209	59	-35.8249	-75.2478	-62.8768	-57.9832	11.6405
59.1	255.198	242.801	242.368		59.1	-0.0938	0.40122	-0.08492		209.1	59.1	-35.9624	-75.5486	-63.1124	-58.2078	11.6877
59.2	255.209	242.813	242.39		59.2	-0.09505	0.39952	-0.08339		209.2	59.2	-36.0957	-75.8447	-63.3518	-58.4307	11.7354
59.3	255.215	242.83	242.41		59.3	-0.09997	0.40284	-0.08397		209.3	59.3	-36.2281	-76.1385	-63.5899	-58.6522	11.7827
59.4	255.224	242.847	242.428		59.4	-0.1031	0.40596	-0.08684		209.4	59.4	-36.3584	-76.4333	-63.8276	-58.8731	11.8309
59.5	255.234	242.861	242.445		59.5	-0.10519	0.40646	-0.09055		209.5	59.5	-36.4848	-76.7249	-64.0669	-59.0922	11.8796
59.6	255.24	242.876	242.465		59.6	-0.11053	0.40821	-0.09144		209.6	59.6	-36.6066	-77.013	-64.3069	-59.3088	11.929
59.7	255.248	242.893	242.484		59.7	-0.11408	0.41111	-0.09337		209.7	59.7	-36.7326	-77.3046	-64.5442	-59.5271	11.9778
59.8	255.259	242.909	242.5		59.8	-0.11449	0.4136	-0.09792		209.8	59.8	-36.8676	-77.5963	-64.7817	-59.7486	12.0237
59.9	255.269	242.925	242.519		59.9	-0.11679	0.4163	-0.09902		209.9	59.9	-37.0097	-77.8877	-65.0209	-59.9727	12.0674
60	255.277	242.941	242.541		60	-0.12003	0.41857	-0.09812		210	60	-37.1619	-78.1832	-65.2561	-60.2004	12.1086
60.1	255.289	242.955	242.56		60.1	-0.11961	0.41886	-0.09985		210.1	60.1	-37.3282	-78.4796	-65.4877	-60.4319	12.1454
60.2	255.302	242.968	242.578		60.2	-0.11447	0.418	-0.10262		210.2	60.2	-37.508	-78.7731	-65.72	-60.667	12.1772
60.3	255.313	242.983	242.596		60.3	-0.10944	0.41975	-0.10497		210.3	60.3	-37.6921	-79.0658	-65.9494	-60.9024	12.2072
60.4	255.324	243	242.614		60.4	-0.1039	0.42266	-0.10743		210.4	60.4	-37.8743	-79.362	-66.1787	-61.1383	12.2387
60.5	255.335	243.016	242.632		60.5	-0.0994	0.42483	-0.1102		210.5	60.5	-38.0473	-79.655	-66.4112	-61.3712	12.2726
60.6	255.341	243.036	242.65		60.6	-0.09888	0.4315	-0.11297		210.6	60.6	-38.2036	-79.9442	-66.6424	-61.5967	12.3108
60.7	255.346	243.06	242.666		60.7	-0.09961	0.44237	-0.11741		210.7	60.7	-38.3476	-80.2374	-66.8696	-61.8182	12.3535
60.8	255.352	243.083	242.681		60.8	-0.0992	0.45134	-0.12301		210.8	60.8	-38.4885	-80.5314	-67.0957	-62.0386	12.3974
60.9	255.357	243.105	242.7		60.9	-0.10088	0.45948	-0.12547		210.9	60.9	-38.6239	-80.8213	-67.3223	-62.2558	12.4419
61	255.359	243.132	242.718		61	-0.10412	0.47296	-0.1274		211	61	-38.7554	-81.1078	-67.5472	-62.4701	12.4868
61.1	255.366	243.162	242.734		61.1	-0.10329	0.48958	-0.13195		211.1	61.1	-38.888	-81.3951	-67.7731	-62.6854	12.5317
61.2	255.377	243.19	242.752		61.2	-0.09816	0.50348	-0.13514		211.2	61.2	-39.0206	-81.6812	-68.0001	-62.9006	12.5763
61.3	255.389	243.214	242.772		61.3	-0.0923	0.51392	-0.13592		211.3	61.3	-39.1528	-81.9641	-68.2257	-63.1142	12.6201
61.4	255.401	243.232	242.79		61.4	-0.08581	0.51892	-0.1388		211.4	61.4	-39.2907	-82.2466	-68.4518	-63.3297	12.662
61.5	255.415	243.247	242.808		61.5	-0.07817	0.51984	-0.14146		211.5	61.5	-39.429	-82.5278	-68.6809	-63.5459	12.7037
61.6	255.429	243.259	242.827		61.6	-0.0698	0.51782	-0.14235		211.6	61.6	-39.5633	-82.806	-68.911	-63.7601	12.746
61.7	255.446	243.269	242.846		61.7	-0.05881	0.51424	-0.1447		211.7	61.7	-39.7026	-83.0879	-69.1399	-63.9768	12.7875
61.8	255.462	243.281	242.864		61.8	-0.04824	0.51285	-0.14705		211.8	61.8	-39.8478	-83.375	-69.3706	-64.1978	12.8287
61.9	255.476	243.295	242.885		61.9	-0.04008	0.51283	-0.14689		211.9	61.9	-40.0009	-83.6591	-69.6013	-64.4204	12.8665
62	255.485	243.311	242.904		62	-0.03662	0.51563	-0.1482		212	62	-40.1627	-83.9445	-69.8315	-64.6462	12.9019
62.1	255.493	243.331	242.922		62.1	-0.03495	0.52209	-0.15107		212.1	62.1	-40.3323	-84.2298	-70.0611	-64.8744	12.9347
62.2	255.503	243.356	242.945		62.2	-0.03045	0.53295	-0.14924		212.2	62.2	-40.504	-84.5138	-70.2881	-65.102	12.9665
62.3	255.513	243.517	242.967		62.3	-0.02658	0.68054	-0.14792		212.3	62.3	-40.6686	-84.7958	-70.5133	-65.3259	12.9998
62.4	255.521	243.893	242.987		62.4	-0.0248	1.04276	-0.14766		212.4	62.4	-40.8328	-85.0798	-70.7371	-65.5499	13.0337
62.5	255.531	244.316	243.008		62.5	-0.02083	1.4523	-0.14812		212.5	62.5	-41.0057	-85.3654	-70.961	-65.7774	13.0652
62.6	255.538	244.637	243.027		62.6	-0.01926	1.75997	-0.14922		212.6	62.6	-41.1856	-85.6472	-71.1846	-66.0058	13.0936
62.7	255.54	244.889	243.047		62.7	-0.02303	1.99781	-0.1499		212.7	62.7	-41.3684	-85.9294	-71.408	-66.2353	13.1211
62.8	255.54	244.864	243.066		62.8	-0.02942	1.95957	-0.15162		212.8	62.8	-41.5429	-86.2153	-71.6331	-66.4638	13.1523
62.9	255.541	244.779	243.086		62.9	-0.03361	1.8606	-0.15282		212.9	62.9	-41.6973	-86.4973	-71.8589	-66.6845	13.1889
63	255.546	244.655	243.106		63	-0.03445	1.72353	-0.15339		213	63	-41.8388	-86.7738	-72.0823	-66.8983	13.228
63.1	255.55	244.545	243.155		63.1	-0.03655	1.59965	-0.12486		213.1	63.1	-41.9761	-87.052	-72.3072	-67.1118	13.269
63.2	255.554	244.481	243.25		63.2	-0.03844	1.52205	-0.05047		213.2	63.2	-42.1046	-87.3266	-72.5328	-67.3214	13.312
63.3	255.558	244.462	243.354		63.3	-0.04053	1.48936	0.03303		213.3	63.3	-42.2205	-87.5987	-72.7577	-67.5256	13.3582
63.4	255.559	244.462	243.433		63.4	-0.04504	1.47572	0.09119		213.4	63.4	-42.3335	-87.8735	-72.9843	-67.7304	13.4062
63.5	255.56	244.453	243.481		63.5	-0.04965	1.45319	0.11857		213.5	63.5	-42.4414	-88.1499	-73.209	-67.9335	13.456
63.6	255.564	244.453	243.505		63.6	-0.05174	1.43987	0.12177		213.6	63.6	-42.5451	-88.4269	-73.4321	-68.1347	13.5072
63.7	255.571	244.462	243.508		63.7	-0.05049	1.43492	0.10392		213.7	63.7	-42.6604	-88.7048	-73.6543	-68.3398	13.5549
63.8	255.581	244.458	243.497		63.8	-0.04641	1.41741	0.07246		213.8	63.8	-42.7968	-88.9829	-73.8729	-68.5509	13.5957
63.9	255.593	244.432	243.484		63.9	-0.04076	1.3777	0.03923		213.9	63.9	-42.9483	-89.2586	-74.0928	-68.7666	13.6313
64	255.604	244.376	243.476		64	-0.03521	1.30764	0.01049		214	64	-43.1007	-89.5299	-74.3135	-68.9814	13.6655
64.1	255.614	244.296	243.479		64.1	-0.03124	1.21391	-0.00767		214.1	64.1	-43.2523	-89.7993	-74.5329	-69.1948	13.6995
64.2	255.624	244.222	243.494		64.2	-0.02695	1.12688	-0.01316		214.2	64.2	-43.4039	-90.0727	-74.7546	-69.4104	13.7346
64.3	255.633	244.171	243.52		64.3	-0.02349	1.06174	-0.00818		214.3	64.3	-43.5504	-90.3016	-74.9762	-69.6094	13.7601
64.4	255.638	244.124	243.556		64.4	-0.02434	1.0012	0.00768		214.4	64.4	-43.6894	-90.2586	-75.1979	-69.7153	13.72
64.5	255.645	244.067	243.599		64.5	-0.0236	0.93061	0.03014		214.5	64.5	-43.817	-89.9458	-75.42	-69.7276	13.617
64.6	255.654	244.003	243.647		64.6	-0.02068	0.8529	0.05752		214.6	64.6	-43.9328	-89.6613	-75.6398	-69.7446	13.5258
64.7	255.662	243.938	243.699		64.7	-0.0189	0.77467	0.08846		214.7	64.7	-44.0429	-89.5543	-75.8576	-69.8183	13.4806
64.8	255.67	243.873	243.75		64.8	-0.0166	0.69612	0.11836		214.8	64.8	-44.1453	-89.6486	-76.0765	-69.9568	13.4873
64.9	255.678	243.814	243.797		64.9	-0.01451	0.62323	0.14522		214.9	64.9	-44.2393	-89.9108	-76.2984	-70.1495	13.538
65	255.683	243.76	243.842		65	-0.01461	0.55515	0.16946		215	65	-44.3272	-90.2935	-76.517	-70.3792	13.6196
65.1	255.69	243.708	243.883		65.1	-0.01409	0.48979	0.19014		215.1	65.1	-44.4124	-90.7578	-76.7321	-70.6341	13.7218
65.2	255.697	243.665	243.922		65.2	-0.01263	0.43323	0.20851		215.2	65.2	-44.4966	-91.2595	-76.9507	-70.9022	13.8339
65.3	255.704	243.632	243.963		65.3	-0.01138	0.38693	0.22825		215.3	65.3	-44.5793	-91.7018	-77.1702	-71.1504	13.9321
65.4	255.712	243.608	244.003		65.4	-0.00918	0.3489	0.24789		215.4	65.4	-44.6689	-92.0284	-77.383	-71.3601	13.9992
65.5	255.722	243.593	244.042		65.5	-0.00562	0.32019	0.26564		215.5	65.5	-44.761	-92.3077	-77.5923	-71.5537	14.0537
65.6	255.736	243.585	244.083		65.6	0.00285	0.29859	0.28642		215.6	65.6	-44.8557	-92.603	-77.8	-71.7529	14.1112
65.7	255.752	243.582	244.123		65.7	0.0129	0.28255	0.30553		215.7	65.7	-44.9582	-92.9048	-78.009	-71.9573	14.1679
65.8	255.767	243.585	244.159		65.8	0.02169	0.27153	0.32056		215.8	65.8	-45.068	-93.2141	-78.2214	-72.1678	14.2244
65.9	255.779	243.599	244.196		65.9	0.02808	0.2714	0.33705		215.9	65.9	-45.1834	-93.5583	-78.4362	-72.3926	14.2878
66	255.788	243.623	244.233		66	0.03142	0.28226	0.35365		216	66	-45.2981	-93.9381	-78.6513	-72.6292	14.3604
66.1	255.796	243.647	244.267		66.1	0.0333	0.2925	0.367		216.1	66.1	-45.4114	-94.3439	-78.8656	-72.8736	14.4398
66.2	255.803	243.666	244.299		66.2	0.03414	0.29833	0.37837		216.2	66.2	-45.5228	-94.7664	-79.0828	-73.124	14.5243
66.3	255.808	243.685	244.331		66.3	0.03372	0.30302	0.38984		216.3	66.3	-45.6302	-95.1941	-79.3034	-73.3759	14.6116
66.4	255.812	243.698	244.363		66.4	0.03183	0.30278	0.40078		216.4	66.4	-45.7389	-95.6182	-79.5212	-73.6261	14.6975
66.5	255.817	243.706	244.391		66.5	0.03099	0.297	0.40827		216.5	66.5	-45.8483	-96.0332	-79.7371	-73.8729	14.7809
66.6	255.825	243.711	244.417		66.6	0.0334	0.28807	0.41335		216.6	66.6	-45.9573	-96.4317	-79.9535	-74.1142	14.8604
66.7	255.837	243.712	244.442		66.7	0.03926	0.2758	0.41812		216.7	66.7	-46.0673	-96.8155	-80.1662	-74.3496	14.9356
66.8	255.851	243.718	244.465		66.8	0.04731	0.26855	0.41995		216.8	66.8	-46.1788	-97.184	-80.3788	-74.5805	15.0066
66.9	255.863	243.734	244.486		66.9	0.05391	0.27093	0.42085		216.9	66.9	-46.2911	-97.5363	-80.595	-74.8075	15.0736
67	255.874	243.753	244.508		67	0.05851	0.27562	0.42237		217	67	-46.4055	-97.8755	-80.809	-75.03	15.1365
67.1	255.883	243.77	244.526		67.1	0.06154	0.27946	0.41939		217.1	67.1	-46.5216	-98.2019	-81.0166	-75.2467	15.1952
67.2	255.889	243.79	244.542		67.2	0.06217	0.2853	0.41411		217.2	67.2	-46.6345	-98.5178	-81.2269	-75.4597	15.2525
67.3	255.894	243.813	244.559		67.3	0.06143	0.29532	0.41113		217.3	67.3	-46.7451	-98.8234	-81.4379	-75.6688	15.3079
67.4	255.9	243.844	244.576		67.4	0.06143	0.31184	0.40731		217.4	67.4	-46.8541	-99.1203	-81.6465	-75.8736	15.3616
67.5	255.908	243.877	244.589		67.5	0.06331	0.33212	0.3992		217.5	67.5	-46.9623	-99.4147	-81.8575	-76.0782	15.4149
67.6	255.916	243.908	244.598		67.6	0.06551	0.34895	0.38763		217.6	67.6	-47.0646	-99.7018	-82.0731	-76.2798	15.4687
67.7	255.922	243.93	244.605		67.7	0.06603	0.35699	0.3746		217.7	67.7	-47.1631	-99.9816	-82.2849	-76.4766	15.5215
67.8	255.931	243.94	244.612		67.8	0.06896	0.35372	0.36094		217.8	67.8	-47.2621	-100.26	-82.4977	-76.6732	15.5738
67.9	255.943	243.943	244.622		67.9	0.07492	0.34312	0.34948		217.9	67.9	-47.3606	-100.533	-82.7111	-76.8683	15.6251
68	255.952	243.943	244.633		68	0.07796	0.32906	0.34001		218	68	-47.4577	-100.803	-82.9181	-77.0595	15.6755
68.1	255.96	243.939	244.644		68.1	0.07984	0.31145	0.33002		218.1	68.1	-47.5593	-101.07	-83.1275	-77.2522	15.724
68.2	255.966	243.933	244.655		68.2	0.08005	0.29247	0.32076		218.2	68.2	-47.6694	-101.337	-83.3391	-77.4484	15.7699
68.3	255.97	243.93	244.67		68.3	0.07858	0.2758	0.31506		218.3	68.3	-47.7816	-101.604	-83.547	-77.644	15.8149
68.4	255.974	243.928	244.684		68.4	0.07648	0.26028	0.30893		218.4	68.4	-47.895	-101.869	-83.7508	-77.8384	15.859
68.5	255.974	243.926	244.697		68.5	0.07082	0.24444	0.30061		218.5	68.5	-48.0117	-102.134	-83.9579	-78.0347	15.9021
68.6	255.975	243.926	244.711		68.6	0.06548	0.23102	0.29408		218.6	68.6	-48.1277	-102.399	-84.1691	-78.2318	15.9455
68.7	255.976	243.929	244.725		68.7	0.06066	0.22031	0.28733		218.7	68.7	-48.2403	-102.662	-84.377	-78.4264	15.9894
68.8	255.977	243.934	244.738		68.8	0.05595	0.2116	0.27932		218.8	68.8	-48.3509	-102.924	-84.5827	-78.6193	16.0337
68.9	255.981	243.943	244.751		68.9	0.05385	0.20696	0.27173		218.9	68.9	-48.462	-103.186	-84.7901	-78.8127	16.0777
69	255.985	243.956	244.764		69	0.05218	0.20641	0.26436		219	69	-48.5729	-103.446	-84.9976	-79.0054	16.1213
69.1	255.99	243.97	244.778		69.1	0.05165	0.2068	0.25792		219.1	69.1	-48.683	-103.706	-85.2045	-79.1978	16.1652
69.2	255.998	243.984	244.792		69.2	0.05343	0.20699	0.25075		219.2	69.2	-48.7912	-103.963	-85.4109	-79.3884	16.2089
69.3	256.006	243.998	244.807		69.3	0.05552	0.20728	0.24547		219.3	69.3	-48.8951	-104.217	-85.6158	-79.5761	16.2532
69.4	256.014	244.011	244.822		69.4	0.05792	0.20641	0.23987		219.4	69.4	-48.9989	-104.474	-86.026	-79.8328	16.3108
69.5	256.024	244.02	244.834		69.5	0.06179	0.2023	0.23156		219.5	69.5	-49.1064	-104.732	-86.2328	-80.0236	16.355
69.6	256.035	244.032	244.848		69.6	0.06703	0.2005	0.2247		219.6	69.6	-49.2088	-104.988	-86.2335	-80.1434	16.3874
69.7	256.045	244.047	244.863		69.7	0.07121	0.20204	0.2191		219.7	69.7	-49.307	-105.24	-86.6454	-80.3976	16.446
69.8	256.055	244.064	244.88		69.8	0.07519	0.20463	0.21497		219.8	69.8	-49.4121	-105.496	-86.8512	-80.5865	16.4903
69.9	256.065	244.08	244.896		69.9	0.07916	0.20775	0.21021		219.9	69.9	-49.5227	-105.755	-87.0586	-80.7786	16.5337
70	256.071	244.1	244.911		70	0.07926	0.21337	0.20482		220	70	-49.6333	-106.007	-87.2627	-80.9676	16.5753
70.1	256.071	244.137	244.927		70.1	0.07434	0.23701	0.20048		220.1	70.1	-49.7472	-106.262	-87.4667	-81.1586	16.6165
70.2	256.072	244.317	244.943		70.2	0.06889	0.40376	0.19489		220.2	70.2	-49.862	-106.52	-87.6729	-81.3518	16.6585
70.3	256.075	244.676	244.958		70.3	0.06596	0.74933	0.18929		220.3	70.3	-49.9745	-106.771	-87.8817	-81.5425	16.6994
70.4	256.076	245.05	244.971		70.4	0.06166	1.10872	0.18233		220.4	70.4	-50.086	-106.892	-88.0915	-81.6899	16.708
70.5	256.078	245.326	244.983		70.5	0.05695	1.372	0.17987		220.5	70.5	-50.2026	-106.778	-88.2986	-81.7598	16.656
70.6	256.083	245.486	244.996		70.6	0.05632	1.51781	0.18112		220.6	70.6	-50.3208	-106.577	-88.5056	-81.8011	16.5821
70.7	256.093	245.537	245.008		70.7	0.06113	1.55516	0.18206		220.7	70.7	-50.4322	-106.466	-88.71	-81.8696	16.5333
70.8	256.106	245.502	245.018		70.8	0.06825	1.50666	0.18069		220.8	70.8	-50.5425	-106.497	-88.9137	-81.9845	16.5201
70.9	256.121	245.409	245.028		70.9	0.07704	1.40047	0.17932		220.9	70.9	-50.6587	-106.611	-89.1163	-82.1288	16.5256
71	256.138	245.284	245.039		71	0.08824	1.26173	0.17889		221	71	-50.7741	-106.76	-89.3182	-82.2841	16.54
71.1	256.154	245.145	245.049		71.1	0.09839	1.10895	0.17721		221.1	71.1	-50.89	-106.973	-89.5222	-82.4618	16.5702
71.2	256.168	245.008	245.057		71.2	0.10593	0.95848	0.17406		221.2	71.2	-51.0078	-107.251	-89.7251	-82.6613	16.6157
71.3	256.181	244.885	245.064		71.3	0.11304	0.8212	0.17038		221.3	71.3	-51.2313	-107.573	-89.9268	-82.9103	16.6384
71.4	256.191	244.773	245.073		71.4	0.11765	0.69596	0.16755		221.4	71.4	-51.3347	-107.932	-90.1296	-83.1322	16.7088
71.5	256.2	244.672	245.081		71.5	0.12068	0.58098	0.16409		221.5	71.5	-51.4388	-108.328	-90.3331	-83.3665	16.7877
71.6	256.209	244.584	245.089		71.6	0.12392	0.4794	0.16125		221.6	71.6	-51.5419	-108.746	-90.5333	-83.607	16.8726
71.7	256.218	244.51	245.1		71.7	0.12696	0.39196	0.1603		221.7	71.7	-51.6482	-109.133	-90.7333	-83.8382	16.9488
71.8	256.228	244.45	245.106		71.8	0.13093	0.31875	0.1559		221.8	71.8	-51.7551	-109.451	-90.9364	-84.0473	17.0077
71.9	256.237	244.402	245.111		71.9	0.13386	0.25695	0.14908		221.9	71.9	-51.861	-109.711	-91.1425	-84.2381	17.0529
72	256.244	244.364	245.117		72	0.13543	0.20458	0.14426		222	72	-51.969	-109.929	-91.3484	-84.4154	17.0869
72.1	256.25	244.339	245.125		72.1	0.13511	0.16686	0.14069		222.1	72.1	-52.0831	-110.143	-91.5532	-84.5929	17.1178
72.2	256.252	244.329	245.134		72.2	0.13187	0.14286	0.13806		222.2	72.2	-52.1996	-110.394	-91.7608	-84.7849	17.1576
72.3	256.253	244.329	245.144		72.3	0.12663	0.12902	0.1368		222.3	72.3	-52.3116	-110.691	-91.9663	-84.9897	17.2099
72.4	256.251	244.335	245.152		72.4	0.11909	0.12156	0.13313		222.4	72.4	-52.4216	-111.024	-92.1698	-85.2052	17.2718
72.5	256.251	244.347	245.158		72.5	0.1128	0.12028	0.1283		222.5	72.5	-52.5314	-111.388	-92.3732	-85.431	17.3415
72.6	256.251	244.37	245.164		72.6	0.10725	0.12967	0.12295		222.6	72.6	-52.6371	-111.763	-92.5756	-85.6587	17.4151
72.7	256.248	244.444	245.17		72.7	0.09835	0.18964	0.11729		222.7	72.7	-52.7413	-112.138	-92.776	-85.8852	17.4891
72.8	256.247	244.662	245.177		72.8	0.09186	0.39439	0.1132		222.8	72.8	-52.8494	-112.51	-92.9715	-86.1103	17.5609
72.9	256.25	244.993	245.184		72.9	0.0885	0.71085	0.10848		222.9	72.9	-52.9584	-112.876	-93.1669	-86.3337	17.6309
73	256.255	245.298	245.193		73	0.08724	1.00219	0.1068		223	73	-53.069	-113.23	-93.3598	-86.5528	17.6972
73.1	256.26	245.511	245.203		73.1	0.08661	1.20182	0.10553		223.1	73.1	-53.1826	-113.568	-93.5496	-86.7668	17.7587
73.2	256.264	245.677	245.21		73.2	0.08494	1.35444	0.10113		223.2	73.2	-53.2979	-113.895	-93.7443	-86.9791	17.8169
73.3	256.271	245.915	245.221		73.3	0.08587	1.57866	0.10039		223.3	73.3	-53.4152	-114.21	-93.9383	-87.188	17.8717
73.4	256.279	246.193	245.23		73.4	0.08838	1.84352	0.09881		223.4	73.4	-53.5368	-114.511	-94.1278	-87.3918	17.921
73.5	256.284	246.413	245.238		73.5	0.08775	2.04995	0.09514		223.5	73.5	-53.6615	-114.801	-94.3241	-87.5954	17.9671
73.6	256.286	246.548	245.247		73.6	0.08388	2.17042	0.0923		223.6	73.6	-53.7861	-115.083	-94.5249	-87.7982	18.0118
73.7	256.291	246.577	245.255		73.7	0.0823	2.1861	0.08957		223.7	73.7	-53.9077	-115.358	-94.7201	-87.9953	18.0551
73.8	256.297	246.511	245.263		73.8	0.08303	2.10651	0.08621		223.8	73.8	-54.0296	-115.629	-94.9131	-88.1905	18.097
73.9	256.303	246.381	245.27		73.9	0.08314	1.96294	0.08212		223.9	73.9	-54.1487	-115.895	-95.1084	-88.3842	18.1391
74	256.309	246.212	245.278		74	0.08355	1.78054	0.07845		224	74	-54.2621	-116.159	-95.3042	-88.5751	18.1821
74.1	256.314	246.021	245.287		74.1	0.08219	1.57615	0.07593		224.1	74.1	-54.3749	-116.42	-95.4961	-88.7637	18.2245
74.2	256.317	245.823	245.295		74.2	0.07978	1.36443	0.07288		224.2	74.2	-54.4863	-116.679	-95.6853	-88.9501	18.2665
74.3	256.32	245.628	245.305		74.3	0.07653	1.15554	0.07204		224.3	74.3	-54.5964	-116.929	-95.8746	-89.1334	18.3069
74.4	256.322	245.443	245.317		74.4	0.07265	0.95681	0.07213		224.4	74.4	-54.7059	-117.168	-96.0614	-89.3116	18.3443
74.5	256.325	245.271	245.324		74.5	0.06951	0.77074	0.06783		224.5	74.5	-54.8197	-117.391	-96.2489	-89.4864	18.3764
74.6	256.329	245.116	245.331		74.6	0.06835	0.60247	0.06395		224.6	74.6	-54.9352	-117.503	-96.4421	-89.6267	18.3804
74.7	256.334	244.982	245.343		74.7	0.06731	0.45524	0.06405		224.7	74.7	-55.05	-117.478	-96.636	-89.7214	18.3501
74.8	256.337	244.868	245.354		74.8	0.06416	0.3277	0.06404		224.8	74.8	-55.1668	-117.447	-96.8285	-89.8142	18.3177
74.9	256.337	244.775	245.363		74.9	0.05798	0.22089	0.06152		224.9	74.9	-55.2824	-117.496	-97.0223	-89.9334	18.3058
75	256.335	244.702	245.372		75	0.05044	0.13407	0.05921		225	75	-55.3936	-117.635	-97.216	-90.0815	18.3182
75.1	256.333	244.647	245.383		75.1	0.0429	0.06578	0.05867		225.1	75.1	-55.5034	-117.849	-97.4101	-90.2541	18.3498
75.2	256.33	244.61	245.392		75.2	0.03348	0.01487	0.05636		225.2	75.2	-55.6115	-118.123	-97.6045	-90.4464	18.3971
75.3	256.325	244.587	245.399		75.3	0.02248	-0.02158	0.05258		225.3	75.3	-55.7157	-118.437	-97.7988	-90.6504	18.4555
75.4	256.32	244.576	245.41		75.4	0.01243	-0.04642	0.05195		225.4	75.4	-55.8231	-118.769	-97.9892	-90.8605	18.5172
75.5	256.319	244.572	245.421		75.5	0.0051	-0.06383	0.05142		225.5	75.5	-55.9337	-119.111	-98.1777	-91.0741	18.5804
75.6	256.322	244.574	245.432		75.6	0.00237	-0.07579	0.05099		225.6	75.6	-56.0426	-119.455	-98.3663	-91.288	18.6446
75.7	256.326	244.58	245.443		75.7	0.000797024	-0.08304	0.05088		225.7	75.7	-56.1505	-119.791	-98.549	-91.4968	18.7067
75.8	256.328	244.587	245.451		75.8	-0.0036	-0.09019	0.04794		225.8	75.8	-56.2608	-120.117	-98.7321	-91.7033	18.7657
75.9	256.331	244.592	245.457		75.9	-0.00654	-0.09921	0.04259		225.9	75.9	-56.3726	-120.434	-98.9188	-91.9085	18.8222
76	256.335	244.595	245.462		76	-0.00801	-0.1094	0.0363		226	76	-56.4889	-120.74	-99.1021	-92.1103	18.8743
76.1	256.337	244.596	245.469		76.1	-0.01209	-0.12178	0.03179		226.1	76.1	-56.6059	-121.031	-99.2839	-92.3071	18.9224
76.2	256.338	244.597	245.476		76.2	-0.01733	-0.13426	0.02728		226.2	76.2	-56.7212	-121.315	-99.4686	-92.5017	18.9693
76.3	256.341	244.601	245.483		76.3	-0.02005	-0.14402	0.02308		226.3	76.3	-56.8352	-121.59	-99.6533	-92.6929	19.0144
76.4	256.345	244.607	245.49		76.4	-0.02194	-0.15169	0.0191		226.4	76.4	-56.9476	-121.853	-99.8338	-92.8781	19.0566
76.5	256.348	244.615	245.497		76.5	-0.02446	-0.15779	0.01417		226.5	76.5	-57.0616	-122.111	-100.016	-93.0627	19.0971
76.6	256.353	244.626	245.511		76.6	-0.0253	-0.15991	0.01719		226.6	76.6	-57.1754	-122.363	-100.2	-93.246	19.1366
76.7	256.357	244.642	245.519		76.7	-0.02697	-0.15763	0.01436		226.7	76.7	-57.2885	-122.61	-100.381	-93.4265	19.1746
76.8	256.36	244.657	245.528		76.8	-0.02991	-0.15651	0.01215		226.8	76.8	-57.4014	-122.854	-100.565	-93.6066	19.212
76.9	256.369	244.67	245.538		76.9	-0.02667	-0.15674	0.01068		226.9	76.9	-57.5117	-123.096	-100.749	-93.7855	19.25
77	256.369	244.686	245.549		77	-0.03253	-0.15468	0.01025		227	77	-57.6158	-123.336	-100.932	-93.961	19.2891
77.1	256.379	244.702	245.56		77.1	-0.02835	-0.1524	0.00993		227.1	77.1	-57.7183	-123.568	-101.112	-94.1328	19.3268
77.2	256.404	244.714	245.572		77.2	-0.00982	-0.15431	0.01065		227.2	77.2	-57.8227	-123.796	-101.298	-94.3054	19.363
77.3	256.415	244.725	245.584		77.3	-0.00438	-0.15622	0.01096		227.3	77.3	-57.9253	-124.018	-101.484	-94.4761	19.3986
77.4	256.425	244.736	245.592		77.4	-0.000401182	-0.1596	0.0075		227.4	77.4	-58.0268	-124.233	-101.667	-94.6422	19.4321
77.5	256.436	244.739	245.6		77.5	0.00473	-0.16999	0.00445		227.5	77.5	-58.1278	-124.443	-101.851	-94.8075	19.4649
77.6	256.447	244.74	245.61		77.6	0.01038	-0.18258	0.00298		227.6	77.6	-58.2321	-124.655	-102.038	-94.975	19.4971
77.7	256.458	244.745	245.618		77.7	0.0154	-0.19171	-0.000171774		227.7	77.7	-58.3361	-124.865	-102.224	-95.1417	19.529
77.8	256.468	244.752	245.626		77.8	0.01958	-0.19781	-0.00332		227.8	77.8	-58.4371	-125.071	-102.408	-95.3051	19.5605
77.9	256.476	244.763	245.639		77.9	0.02105	-0.20014	-0.00197		227.9	77.9	-58.5374	-125.281	-102.593	-95.4702	19.5935
78	256.479	244.78	245.654		78	0.01895	-0.19692	0.00148		228	78	-58.6335	-125.497	-102.779	-95.6364	19.6293
78.1	256.484	244.803	245.666		78.1	0.01738	-0.18805	0.00283		228.1	78.1	-58.7326	-125.694	-102.963	-95.7964	19.6594
78.2	256.49	244.832	245.681		78.2	0.01769	-0.17289	0.00617		228.2	78.2	-58.8368	-125.802	-103.146	-95.9284	19.6652
78.3	256.496	244.868	245.699		78.3	0.01748	-0.14978	0.01255		228.3	78.3	-58.9395	-125.822	-103.332	-96.0314	19.6495
78.4	256.5	244.918	245.715		78.4	0.01611	-0.11369	0.01715		228.4	78.4	-59.0418	-125.859	-103.516	-96.1387	19.6379
78.5	256.503	244.971	245.727		78.5	0.01349	-0.07414	0.01798		228.5	78.5	-59.1486	-125.962	-103.7	-96.2703	19.642
78.6	256.506	245.013	245.74		78.6	0.01035	-0.04559	0.01996		228.6	78.6	-59.2562	-126.138	-103.887	-96.4273	19.6642
78.7	256.507	245.046	245.753		78.7	0.0049	-0.02698	0.02142		228.7	78.7	-59.3607	-126.377	-104.074	-96.604	19.7032
78.8	256.507	245.092	245.765		78.8	-0.000858586	0.00545	0.02245		228.8	78.8	-59.465	-126.659	-104.258	-96.7941	19.753
78.9	256.507	245.167	245.779		78.9	-0.00683	0.06709	0.02475		228.9	78.9	-59.5712	-126.968	-104.441	-96.9935	19.8089
79	256.508	245.25	245.79		79	-0.01165	0.13658	0.02453		229	79	-59.6782	-127.292	-104.621	-97.1971	19.8682
79.1	256.511	245.322	245.798		79.1	-0.01416	0.19456	0.02138		229.1	79.1	-59.7877	-127.615	-104.799	-97.4005	19.9265
79.2	256.515	245.481	245.806		79.2	-0.01605	0.3492	0.01771		229.2	79.2	-59.8995	-127.932	-104.98	-97.6039	19.9826
79.3	256.52	245.853	245.813		79.3	-0.01699	0.71704	0.01362		229.3	79.3	-60.0098	-128.242	-105.164	-97.8055	20.0377
79.4	256.527	246.333	245.82		79.4	-0.01543	1.19377	0.00921		229.4	79.4	-60.1198	-128.543	-105.344	-98.0025	20.0904
79.5	256.538	246.724	245.825		79.5	-0.0104	1.58141	0.00345		229.5	79.5	-60.233	-128.834	-105.523	-98.1967	20.1394
79.6	256.551	246.947	245.83		79.6	-0.00329	1.8008	-0.00347		229.6	79.6	-60.3446	-129.105	-105.705	-98.3849	20.1841
79.7	256.562	247.004	245.835		79.7	0.00153	1.85414	-0.00966		229.7	79.7	-60.4503	-129.35	-105.886	-98.5621	20.224
79.8	256.573	246.927	245.839		79.8	0.00644	1.77421	-0.01678		229.8	79.8	-60.5549	-129.582	-106.064	-98.7337	20.2608
79.9	256.583	246.769	245.844		79.9	0.01136	1.61231	-0.02349		229.9	79.9	-60.66	-129.815	-106.241	-98.9056	20.2976
80	256.595	246.57	245.851		80	0.0168	1.41009	-0.0279		230	80	-60.7679	-130.297	-106.416	-99.1603	20.3965
80.1	256.608	246.353	245.857		80.1	0.02444	1.18956	-0.03241		230.1	80.1	-60.8804	-130.539	-106.589	-99.336	20.433
80.2	256.621	246.136	245.864		80.2	0.03093	0.96934	-0.0366		230.2	80.2	-60.999	-130.785	-106.766	-99.5167	20.469
80.3	256.634	245.938	245.873		80.3	0.03857	0.76713	-0.03944		230.3	80.3	-61.1239	-131.031	-106.946	-99.7002	20.503
80.4	256.646	245.764	245.879		80.4	0.04516	0.59014	-0.04458		230.4	80.4	-61.2529	-131.272	-107.122	-99.882	20.5342
80.5	256.655	245.616	245.886		80.5	0.04799	0.43797	-0.04877		230.5	80.5	-61.387	-131.509	-107.292	-100.063	20.5627
80.6	256.663	245.493	245.895		80.6	0.05008	0.31208	-0.05109		230.6	80.6	-61.526	-131.745	-107.466	-100.246	20.5894
80.7	256.668	245.398	245.904		80.7	0.04945	0.21383	-0.05382		230.7	80.7	-61.6622	-131.978	-107.641	-100.427	20.6165
80.8	256.67	245.325	245.913		80.8	0.04494	0.13736	-0.05613		230.8	80.8	-61.7946	-132.209	-107.816	-100.606	20.6439
80.9	256.67	245.27	245.923		80.9	0.03918	0.07868	-0.05718		230.9	80.9	-61.9257	-132.43	-107.992	-100.783	20.6696
81	256.67	245.235	245.934		81	0.03342	0.03958	-0.05792		231	81	-62.052	-132.642	-108.167	-100.954	20.6943
81.1	256.667	245.213	245.943		81.1	0.02452	0.01409	-0.05982		231.1	81.1	-62.1751	-132.857	-108.344	-101.125	20.7208
81.2	256.662	245.199	245.952		81.2	0.01405	-0.00323	-0.06234		231.2	81.2	-62.3003	-133.077	-108.519	-101.299	20.748
81.3	256.659	245.193	245.963		81.3	0.00462	-0.01249	-0.06224		231.3	81.3	-62.4296	-133.301	-108.694	-101.475	20.7749
81.4	256.654	245.196	245.976		81.4	-0.00564	-0.01286	-0.06037		231.4	81.4	-62.557	-133.526	-108.868	-101.651	20.8026
81.5	256.652	245.207	245.989		81.5	-0.0136	-0.00547	-0.05964		231.5	81.5	-62.6784	-133.748	-109.041	-101.822	20.8311
81.6	256.655	245.222	246		81.6	-0.01706	0.00621	-0.05944		231.6	81.6	-62.7958	-133.964	-109.214	-101.991	20.8595
81.7	256.659	245.242	246.011		81.7	-0.01853	0.02218	-0.06029		231.7	81.7	-62.9053	-134.179	-109.388	-102.157	20.8902
81.8	256.662	245.263	246.021		81.8	-0.02146	0.03982	-0.06082		231.8	81.8	-63.0121	-134.395	-109.566	-102.325	20.9223
81.9	256.666	245.283	246.033		81.9	-0.02335	0.056	-0.06083		231.9	81.9	-63.1128	-134.614	-109.744	-102.49	20.9569
82	256.671	245.303	246.044		82	-0.02419	0.07281	-0.06062		232	82	-63.2066	-134.837	-109.922	-102.655	20.9948
82.1	256.674	245.326	246.056		82.1	-0.0266	0.09202	-0.0598		232.1	82.1	-63.3041	-135.063	-110.101	-102.823	21.0323
82.2	256.68	245.346	246.067		82.2	-0.02702	0.10841	-0.06012		232.2	82.2	-63.4053	-135.292	-110.279	-102.992	21.0693
82.3	256.689	245.363	246.078		82.3	-0.02357	0.12187	-0.06023		232.3	82.3	-63.5057	-135.52	-110.456	-103.16	21.1063
82.4	256.701	245.381	246.089		82.4	-0.01792	0.137	-0.06108		232.4	82.4	-63.6025	-135.747	-110.628	-103.326	21.144
82.5	256.713	245.401	246.098		82.5	-0.01153	0.15297	-0.0636		232.5	82.5	-63.6986	-135.976	-110.797	-103.49	21.1821
82.6	256.728	245.421	246.108		82.6	-0.00243	0.16946	-0.06455		232.6	82.6	-63.7935	-136.2	-110.968	-103.654	21.2195
82.7	256.742	245.439	246.116		82.7	0.00574	0.18407	-0.06833		232.7	82.7	-63.8892	-136.407	-111.138	-103.811	21.2522
82.8	256.754	245.453	246.122		82.8	0.01191	0.19491	-0.07284		232.8	82.8	-63.9866	-136.598	-111.308	-103.964	21.2802
82.9	256.765	245.465	246.131		82.9	0.01662	0.20366	-0.07599		232.9	82.9	-64.0821	-136.785	-111.479	-104.115	21.3079
83	256.774	245.474	246.137		83	0.02059	0.20884	-0.0807		233	83	-64.1817	-136.968	-111.653	-104.267	21.3336
83.1	256.78	245.483	246.145		83.1	0.0208	0.21392	-0.08396		233.1	83.1	-64.2778	-137.145	-111.825	-104.416	21.3587
83.2	256.782	245.492	246.153		83.2	0.01609	0.21942	-0.08732		233.2	83.2	-64.3702	-137.32	-111.993	-104.561	21.3842
83.3	256.785	245.499	246.163		83.3	0.01336	0.22335	-0.089		233.3	83.3	-64.4627	-137.511	-112.16	-104.711	21.4135
83.4	256.787	245.509	246.172		83.4	0.00969	0.22948	-0.091		233.4	83.4	-64.5501	-137.718	-112.33	-104.866	21.4488
83.5	256.789	245.521	246.18		83.5	0.00624	0.23781	-0.09457		233.5	83.5	-64.6407	-137.939	-112.502	-105.027	21.4869
83.6	256.795	245.531	246.188		83.6	0.00613	0.24488	-0.09782		233.6	83.6	-64.7352	-138.174	-112.675	-105.195	21.5274
83.7	256.802	245.545	246.197		83.7	0.00717	0.25541	-0.09971		233.7	83.7	-64.8275	-138.414	-112.85	-105.364	21.5699
83.8	256.81	245.563	246.206		83.8	0.00906	0.26991	-0.10213		233.8	83.8	-64.9147	-138.657	-113.023	-105.531	21.6145
83.9	256.82	245.579	246.213		83.9	0.01376	0.28201	-0.10633		233.9	83.9	-65.0002	-138.901	-113.194	-105.699	21.6601
84	256.833	245.589	246.224		84	0.02067	0.28918	-0.10665		234	84	-65.0866	-139.144	-113.369	-105.867	21.7051
84.1	256.845	245.598	246.234		84.1	0.02632	0.29426	-0.10844		234.1	84.1	-65.173	-139.384	-113.542	-106.033	21.7493
84.2	256.853	245.602	246.241		84.2	0.02841	0.29484	-0.11284		234.2	84.2	-65.2655	-139.621	-113.711	-106.199	21.7906
84.3	256.859	245.602	246.252		84.3	0.02914	0.29134	-0.11285		234.3	84.3	-65.3612	-139.853	-113.884	-106.366	21.8301
84.4	256.866	245.601	246.263		84.4	0.03029	0.28627	-0.11317		234.4	84.4	-65.4572	-140.078	-114.056	-106.53	21.8673
84.5	256.871	245.596	246.272		84.5	0.02882	0.27815	-0.11517		234.5	84.5	-65.5512	-140.303	-114.226	-106.693	21.9051
84.6	256.873	245.589	246.282		84.6	0.02537	0.26806	-0.11738		234.6	84.6	-65.6402	-140.527	-114.394	-106.854	21.9443
84.7	256.877	245.585	246.291		84.7	0.02337	0.26047	-0.11969		234.7	84.7	-65.7314	-140.746	-114.563	-107.013	21.9814
84.8	256.883	245.583	246.3		84.8	0.02358	0.25477	-0.12148		234.8	84.8	-65.8237	-140.964	-114.733	-107.173	22.0178
84.9	256.887	245.58	246.311		84.9	0.0219	0.24865	-0.12222		234.9	84.9	-65.9148	-141.18	-114.901	-107.332	22.0544
85	256.888	245.585	246.32		85	0.01719	0.25017	-0.12401		235	85	-66.0102	-141.397	-115.065	-107.491	22.0893
85.1	256.888	245.6	246.326		85.1	0.01101	0.26153	-0.12935		235.1	85.1	-66.1034	-141.611	-115.227	-107.647	22.1243
85.2	256.887	245.62	246.333		85.2	0.00389	0.2774	-0.13376		235.2	85.2	-66.1956	-141.823	-115.391	-107.803	22.159
85.3	256.885	245.635	246.341		85.3	-0.00397	0.28876	-0.13712		235.3	85.3	-66.2947	-142.032	-115.554	-107.96	22.1907
85.4	256.882	245.645	246.347		85.4	-0.01235	0.29594	-0.14205		235.4	85.4	-66.3951	-142.199	-115.719	-108.104	22.2114
85.5	256.88	245.649	246.353		85.5	-0.02072	0.29641	-0.1476		235.5	85.5	-66.4974	-142.152	-115.883	-108.177	22.1768
85.6	256.879	245.646	246.359		85.6	-0.02753	0.28977	-0.15274		235.6	85.6	-66.6025	-141.906	-116.043	-108.184	22.0905
85.7	256.879	245.639	246.367		85.7	-0.03287	0.27956	-0.15652		235.7	85.7	-66.7058	-141.686	-116.206	-108.199	22.012
85.8	256.88	245.629	246.373		85.8	-0.0379	0.26528	-0.16187		235.8	85.8	-66.8102	-141.6	-116.368	-108.259	21.9673
85.9	256.882	245.614	246.377		85.9	-0.04167	0.24691	-0.16858		235.9	85.9	-66.919	-141.664	-116.531	-108.371	21.9593
86	256.889	245.596	246.383		86	-0.04115	0.22592	-0.17392		236	86	-67.028	-141.851	-116.697	-108.526	21.9827
86.1	256.894	245.581	246.388		86.1	-0.04136	0.20765	-0.18095		236.1	86.1	-67.129	-142.128	-116.861	-108.706	22.031
86.2	256.896	245.569	246.392		86.2	-0.04503	0.19148	-0.18828		236.2	86.2	-67.2247	-142.464	-117.022	-108.904	22.0958
86.3	256.902	245.56	246.396		86.3	-0.04587	0.17929	-0.19489		236.3	86.3	-67.3199	-142.831	-117.188	-109.113	22.1689
86.4	256.907	245.557	246.4		86.4	-0.04608	0.17306	-0.20254		236.4	86.4	-67.4106	-143.207	-117.353	-109.324	22.2458
86.5	256.909	245.554	246.404		86.5	-0.04975	0.16642	-0.20977		236.5	86.5	-67.4957	-143.583	-117.513	-109.531	22.3242
86.6	256.911	245.549	246.408		86.6	-0.05415	0.15768	-0.21679		236.6	86.6	-67.5806	-143.949	-117.677	-109.736	22.4005
86.7	256.912	245.537	246.414		86.7	-0.05855	0.14182	-0.22256		236.7	86.7	-67.6678	-144.303	-117.842	-109.938	22.4729
86.8	256.912	245.533	246.416		86.8	-0.06442	0.13487	-0.23157		236.8	86.8	-67.7579	-144.637	-118.003	-110.132	22.5392
86.9	256.912	245.537	246.418		86.9	-0.07102	0.13513	-0.24111		236.9	86.9	-67.8503	-144.955	-118.164	-110.323	22.6009
87	256.913	245.548	246.423		87	-0.0751	0.1422	-0.2475		237	87	-67.9491	-145.257	-118.329	-110.512	22.6567
87.1	256.919	245.557	246.428		87.1	-0.07573	0.14802	-0.25369		237.1	87.1	-68.05	-145.541	-118.491	-110.694	22.7068
87.2	256.923	245.567	246.435		87.2	-0.07762	0.15456	-0.25778		237.2	87.2	-68.146	-145.81	-118.653	-110.87	22.755
87.3	256.925	245.588	246.446		87.3	-0.08108	0.172	-0.2581		237.3	87.3	-68.2399	-146.067	-118.816	-111.041	22.8005
87.4	256.927	245.614	246.458		87.4	-0.08537	0.19509	-0.25727		237.4	87.4	-68.3351	-146.313	-118.977	-111.208	22.843
87.5	256.926	245.637	246.47		87.5	-0.09145	0.2142	-0.25352		237.5	87.5	-68.4284	-146.554	-119.135	-111.372	22.8843
87.6	256.929	245.654	246.484		87.6	-0.0947	0.22734	-0.24506		237.6	87.6	-68.5174	-146.787	-119.291	-111.532	22.9251
87.7	256.936	245.664	246.497		87.7	-0.09376	0.23378	-0.23734		237.7	87.7	-68.6093	-147.01	-119.45	-111.69	22.9627
87.8	256.942	245.674	246.507		87.8	-0.09303	0.24064	-0.23275		237.8	87.8	-68.7001	-147.228	-119.608	-111.845	22.999
87.9	256.949	245.684	246.518		87.9	-0.09271	0.24751	-0.22681		237.9	87.9	-68.7907	-147.444	-119.763	-111.999	23.0347
88	256.956	245.689	246.531		88	-0.09125	0.24903	-0.21961		238	88	-68.8839	-147.657	-119.922	-112.154	23.069
88.1	256.963	245.691	246.542		88.1	-0.09031	0.24751	-0.21387		238.1	88.1	-68.9758	-147.866	-120.081	-112.308	23.103
88.2	256.966	245.691	246.551		88.2	-0.09283	0.24328	-0.21023		238.2	88.2	-69.066	-148.073	-120.239	-112.459	23.1367
88.3	256.97	245.69	246.558		88.3	-0.09461	0.23904	-0.20857		238.3	88.3	-69.1569	-148.281	-120.398	-112.612	23.1706
88.4	256.975	245.688	246.564		88.4	-0.09524	0.23313	-0.20807		238.4	88.4	-69.2509	-148.484	-120.563	-112.766	23.2026
88.5	256.973	245.68	246.57		88.5	-0.10341	0.22198	-0.20809		238.5	88.5	-69.3451	-148.684	-120.727	-112.919	23.2334
88.6	256.966	245.672	246.577		88.6	-0.1109	0.21031	-0.20581		238.6	88.6	-69.4408	-148.885	-120.89	-113.072	23.2644
88.7	256.961	245.665	246.587		88.7	-0.11539	0.20001	-0.20123		238.7	88.7	-69.5365	-149.085	-121.052	-113.225	23.2948
88.8	256.956	245.662	246.595		88.8	-0.11967	0.19347	-0.19936		238.8	88.8	-69.6262	-149.282	-121.215	-113.374	23.3265
88.9	256.952	245.663	246.6		88.9	-0.12248	0.19101	-0.19928		238.9	88.9	-69.714	-149.475	-121.375	-113.521	23.3574
89	256.952	245.664	246.61		89	-0.12195	0.18887	-0.19512		239	89	-69.8064	-149.659	-121.534	-113.666	23.3848
89.1	256.958	245.666	246.62		89.1	-0.11576	0.18704	-0.19105		239.1	89.1	-69.8989	-149.841	-121.696	-113.812	23.4116
89.2	256.966	245.666	246.626		89.2	-0.10737	0.18374	-0.18982		239.2	89.2	-69.9896	-150.026	-121.856	-113.957	23.4397
89.3	256.979	245.671	246.635		89.3	-0.09385	0.18464	-0.18691		239.3	89.3	-70.0851	-150.217	-122.013	-114.105	23.4676
89.4	256.996	245.682	246.644		89.4	-0.07562	0.19213	-0.18327		239.4	89.4	-70.1859	-150.412	-122.17	-114.256	23.495
89.5	257.011	245.69	246.654		89.5	-0.06043	0.19679	-0.17816		239.5	89.5	-70.2827	-150.609	-122.329	-114.407	23.524
89.6	257.026	245.693	246.665		89.6	-0.04482	0.19706	-0.17305		239.6	89.6	-70.3789	-150.81	-122.485	-114.558	23.5542
89.7	257.041	245.696	246.675		89.7	-0.02858	0.19607	-0.16826		239.7	89.7	-70.4753	-151.01	-122.637	-114.708	23.5841
89.8	257.057	245.694	246.685		89.8	-0.01223	0.19015	-0.16336		239.8	89.8	-70.5667	-151.209	-122.791	-114.856	23.6151
89.9	257.076	245.688	246.693		89.9	0.00694	0.181	-0.16128		239.9	89.9	-70.6508	-151.412	-122.942	-115.002	23.6493
90	257.096	245.683	246.701		90	0.02778	0.17257	-0.159		240	90	-70.7349	-151.613	-123.092	-115.147	23.683
90.1	257.115	245.675	246.708		90.1	0.048	0.1609	-0.15693		240.1	90.1	-70.8221	-151.811	-123.246	-115.293	23.7153
90.2	257.131	245.664	246.712		90.2	0.06477	0.1463	-0.15821		240.2	90.2	-70.9083	-152.01	-123.399	-115.439	23.7479
90.3	257.144	245.652	246.717		90.3	0.07828	0.13107	-0.15907		240.3	90.3	-70.9917	-152.206	-123.55	-115.582	23.7805
90.4	257.159	245.645	246.722		90.4	0.09327	0.12066	-0.15982		240.4	90.4	-71.0777	-152.404	-123.702	-115.728	23.813
90.5	257.173	245.646	246.726		90.5	0.10783	0.11778	-0.16068		240.5	90.5	-71.1671	-152.598	-123.853	-115.873	23.8435
90.6	257.183	245.652	246.733		90.6	0.11915	0.12035	-0.15976		240.6	90.6	-71.2572	-152.793	-124.001	-116.017	23.8734
90.7	257.191	245.663	246.739		90.7	0.12775	0.12847	-0.15926		240.7	90.7	-71.354	-152.989	-124.149	-116.164	23.9018
90.8	257.197	245.668	246.743		90.8	0.13383	0.12989	-0.16043		240.8	90.8	-71.4546	-153.181	-124.297	-116.311	23.928
90.9	257.199	245.666	246.747		90.9	0.13657	0.12356	-0.16234		240.9	90.9	-71.5559	-153.372	-124.445	-116.458	23.9536
91	257.201	245.669	246.753		91	0.13899	0.1232	-0.16142		241	91	-71.6591	-153.564	-124.595	-116.606	23.979
91.1	257.205	245.675	246.761		91.1	0.14424	0.12597	-0.15872		241.1	91.1	-71.7579	-153.708	-124.748	-116.738	23.9936
91.2	257.211	245.675	246.768		91.2	0.15064	0.12247	-0.15759		241.2	91.2	-71.8512	-153.64	-124.901	-116.797	23.9554
91.3	257.217	245.671	246.775		91.3	0.15787	0.11457	-0.15614		241.3	91.3	-71.9409	-153.386	-125.05	-116.792	23.8709
91.4	257.228	245.664	246.782		91.4	0.16888	0.10405	-0.15449		241.4	91.4	-72.0294	-153.16	-125.203	-116.797	23.7945
91.5	257.238	245.652	246.788		91.5	0.17999	0.08872	-0.15336		241.5	91.5	-72.1183	-153.061	-125.353	-116.844	23.7502
91.6	257.245	245.637	246.796		91.6	0.18754	0.07098	-0.15118		241.6	91.6	-72.1998	-153.108	-125.502	-116.937	23.7457
91.7	257.251	245.623	246.804		91.7	0.19383	0.05302	-0.14869		241.7	91.7	-72.2793	-153.279	-125.655	-117.071	23.7731
91.8	257.254	245.614	246.811		91.8	0.19782	0.04052	-0.14725		241.8	91.8	-72.3584	-153.535	-125.807	-117.233	23.8225
91.9	257.256	245.616	246.818		91.9	0.19993	0.039	-0.14549		241.9	91.9	-72.4374	-153.848	-125.955	-117.414	23.8861
92	257.259	245.623	246.826		92	0.20381	0.04231	-0.14269		242	92	-72.5224	-154.191	-126.104	-117.606	23.9555
92.1	257.262	245.627	246.833		92.1	0.20749	0.04288	-0.14124		242.1	92.1	-72.611	-154.538	-126.25	-117.8	24.0248
92.2	257.261	245.63	246.838		92.2	0.20719	0.042	-0.14158		242.2	92.2	-72.6993	-154.881	-126.391	-117.99	24.0927
92.3	257.257	245.632	246.844		92.3	0.20417	0.04048	-0.14097		242.3	92.3	-72.7856	-155.215	-126.531	-118.177	24.1591
92.4	257.254	245.63	246.853		92.4	0.20167	0.03593	-0.13827		242.4	92.4	-72.8719	-155.533	-126.673	-118.359	24.2215
92.5	257.255	245.629	246.86		92.5	0.20273	0.03055	-0.1362		242.5	92.5	-72.9547	-155.833	-126.811	-118.533	24.2802
92.6	257.256	245.631	246.867		92.6	0.20504	0.02976	-0.13465		242.6	92.6	-73.0321	-156.119	-126.943	-118.698	24.3367
92.7	257.259	245.642	246.875		92.7	0.20882	0.03725	-0.13279		242.7	92.7	-73.1079	-156.387	-127.077	-118.857	24.3894
92.8	257.262	245.657	246.881		92.8	0.2125	0.0482	-0.13197		242.8	92.8	-73.1802	-156.635	-127.207	-119.007	24.4376
92.9	257.264	245.667	246.884		92.9	0.21471	0.05527	-0.13419		242.9	92.9	-73.247	-156.868	-127.321	-119.145	24.483
93	257.266	245.675	246.889		93	0.21776	0.0593	-0.13516		243	93	-73.3124	-157.09	-127.427	-119.276	24.5254
93.1	257.265	245.678	246.894		93.1	0.21662	0.05915	-0.13539		243.1	93.1	-73.3776	-157.298	-127.535	-119.403	24.5645
93.2	257.262	245.673	246.897		93.2	0.21412	0.05062	-0.13771		243.2	93.2	-73.442	-157.494	-127.648	-119.528	24.6009
93.3	257.26	245.663	246.903		93.3	0.21319	0.03717	-0.13742		243.3	93.3	-73.5047	-157.682	-127.894	-119.694	24.6434
93.4	257.259	245.651	246.911		93.4	0.21257	0.02184	-0.13472		243.4	93.4	-73.5664	-157.859	-128.024	-119.816	24.6768
93.5	257.258	245.636	246.918		93.5	0.21248	0.00274	-0.13327		243.5	93.5	-73.6246	-158.027	-128.149	-119.934	24.7087
93.6	257.258	245.625	246.927		93.6	0.21312	-0.01145	-0.12953		243.6	93.6	-73.6749	-158.193	-128.274	-120.047	24.7426
93.7	257.26	245.624	246.939		93.7	0.21575	-0.0161	-0.12316		243.7	93.7	-73.7239	-158.352	-128.401	-120.159	24.7752
93.8	257.262	245.628	246.95		93.8	0.2188	-0.01563	-0.11764		243.8	93.8	-73.7778	-158.505	-128.522	-120.268	24.8043
93.9	257.264	245.627	246.959		93.9	0.22122	-0.01997	-0.11431		243.9	93.9	-73.8278	-158.654	-128.638	-120.373	24.8334
94	257.267	245.622	246.966		94	0.22479	-0.02871	-0.11265		244	94	-73.8751	-158.8	-128.752	-120.476	24.8625
94.1	257.273	245.615	246.975		94.1	0.23088	-0.03922	-0.1088		244.1	94.1	-73.9247	-158.94	-128.864	-120.577	24.8893
94.2	257.28	245.603	246.983		94.2	0.23927	-0.05477	-0.10652		244.2	94.2	-73.9725	-159.076	-128.973	-120.674	24.9152
94.3	257.287	245.591	246.988		94.3	0.2464	-0.07052	-0.10675		244.3	94.3	-74.0225	-159.214	-129.081	-120.772	24.941
94.4	257.295	245.58	246.995		94.4	0.2552	-0.08439	-0.10552		244.4	94.4	-74.0808	-159.349	-129.188	-120.872	24.9635
94.5	257.304	245.568	247.001		94.5	0.26506	-0.10025	-0.1048		244.5	94.5	-74.1418	-159.478	-129.291	-120.97	24.9832
94.6	257.31	245.554	247.004		94.6	0.27114	-0.11788	-0.10671		244.6	94.6	-74.1998	-159.604	-129.391	-121.065	25.0031
94.7	257.317	245.541	247.01		94.7	0.27943	-0.13405	-0.10705		244.7	94.7	-74.2599	-159.728	-129.488	-121.159	25.0216
94.8	257.326	245.533	247.017		94.8	0.28897	-0.1452	-0.10518		244.8	94.8	-74.3196	-159.85	-129.581	-121.25	25.0394
94.9	257.331	245.532	247.024		94.9	0.29453	-0.15059	-0.10322		244.9	94.9	-74.3724	-159.97	-129.675	-121.339	25.0588
95	257.333	245.53	247.032		95	0.29747	-0.15577	-0.10114		245	95	-74.4198	-160.087	-129.769	-121.425	25.0794
95.1	257.338	245.529	247.039		95.1	0.30282	-0.1599	-0.0996		245.1	95.1	-74.466	-160.202	-129.858	-121.509	25.0994
95.2	257.345	245.531	247.045		95.2	0.31016	-0.16173	-0.09941		245.2	95.2	-74.514	-160.315	-129.942	-121.59	25.1182
95.3	257.349	245.532	247.049		95.3	0.3152	-0.1645	-0.10048		245.3	95.3	-74.5606	-160.429	-130.026	-121.672	25.1375
95.4	257.356	245.532	247.055		95.4	0.32233	-0.16727	-0.09997		245.4	95.4	-74.6545	-160.539	-130.11	-121.768	25.1412
95.5	257.362	245.534	247.06		95.5	0.32967	-0.16962	-0.10073		245.5	95.5	-74.6999	-160.646	-130.188	-121.845	25.1589
95.6	257.366	245.536	247.064		95.6	0.3344	-0.1703	-0.10169		245.6	95.6	-74.7469	-160.751	-130.265	-121.921	25.1754
95.7	257.371	245.544	247.07		95.7	0.33985	-0.16584	-0.10088		245.7	95.7	-74.7914	-160.854	-130.343	-121.996	25.1923
95.8	257.377	245.551	247.079		95.8	0.34594	-0.16122	-0.09755		245.8	95.8	-74.831	-160.952	-130.418	-122.067	25.2092
95.9	257.383	245.551	247.087		95.9	0.35265	-0.16112	-0.09485		245.9	95.9	-74.8664	-161.046	-130.49	-122.134	25.2262
96	257.388	245.553	247.093		96	0.35811	-0.15871	-0.09456		246	96	-74.9036	-161.139	-130.564	-122.202	25.2425
96.1	257.395	245.559	247.102		96.1	0.3665	-0.15274	-0.09091		246.1	96.1	-74.9409	-161.228	-130.635	-122.268	25.2579
96.2	257.407	245.566	247.111		96.2	0.37918	-0.14636	-0.08727		246.2	96.2	-74.976	-161.314	-130.702	-122.331	25.2727
96.3	257.419	245.572	247.118		96.3	0.39154	-0.14039	-0.08604		246.3	96.3	-75.0093	-161.4	-130.77	-122.393	25.2881
96.4	257.43	245.575	247.124		96.4	0.40276	-0.13714	-0.08512		246.4	96.4	-75.0407	-161.488	-130.837	-122.455	25.3047
96.5	257.441	245.576	247.13		96.5	0.41502	-0.13557	-0.08503		246.5	96.5	-75.0667	-161.572	-130.903	-122.514	25.3217
96.6	257.451	245.575	247.133		96.6	0.42571	-0.13662	-0.08704		246.6	96.6	-75.0868	-161.655	-130.968	-122.57	25.3404
96.7	257.459	245.574	247.139		96.7	0.43389	-0.13809	-0.08696		246.7	96.7	-75.1063	-161.741	-131.034	-122.627	25.3601
96.8	257.463	245.574	247.146		96.8	0.43819	-0.13777	-0.08573		246.8	96.8	-75.1299	-161.82	-131.101	-122.684	25.3767
96.9	257.459	245.574	247.148		96.9	0.43549	-0.13767	-0.08878		246.9	96.9	-75.1541	-161.892	-131.163	-122.737	25.3912
97	257.455	245.576	247.153		97	0.43194	-0.1361	-0.08975		247	97	-75.1787	-161.966	-131.226	-122.79	25.4058
97.1	257.452	245.58	247.159		97.1	0.42923	-0.13222	-0.08914		247.1	97.1	-75.2092	-162.039	-131.284	-122.844	25.4184
97.2	257.45	245.583	247.162		97.2	0.42777	-0.12866	-0.09126		247.2	97.2	-75.2428	-162.111	-131.341	-122.898	25.4295
97.3	257.447	245.587	247.166		97.3	0.42559	-0.12468	-0.09274		247.3	97.3	-75.2818	-162.186	-131.399	-122.956	25.4397
97.4	257.443	245.595	247.171		97.4	0.42288	-0.11673	-0.09277		247.4	97.4	-75.3274	-162.263	-131.458	-123.016	25.4486
97.5	257.446	245.603	247.175		97.5	0.42582	-0.10846	-0.09467		247.5	97.5	-75.3747	-162.337	-131.517	-123.076	25.456
97.6	257.45	245.607	247.179		97.6	0.43107	-0.10521	-0.09626		247.6	97.6	-75.4187	-162.412	-131.577	-123.136	25.4649
97.7	257.456	245.609	247.184		97.7	0.43757	-0.10249	-0.09629		247.7	97.7	-75.458	-162.487	-131.644	-123.196	25.4757
97.8	257.464	245.61	247.189		97.8	0.44649	-0.10144	-0.09673		247.8	97.8	-75.4922	-162.556	-131.712	-123.254	25.4866
97.9	257.475	245.611	247.194		97.9	0.45739	-0.10113	-0.09758		247.9	97.9	-75.5202	-162.625	-131.779	-123.308	25.4992
98	257.487	245.616	247.197		98	0.47007	-0.09589	-0.0998		248	98	-75.5427	-162.693	-131.845	-123.36	25.5133
98.1	257.5	245.625	247.201		98.1	0.48379	-0.0872	-0.10129		248.1	98.1	-75.5643	-162.76	-131.91	-123.411	25.5273
98.2	257.513	245.635	247.205		98.2	0.49794	-0.07642	-0.10247		248.2	98.2	-75.583	-162.823	-131.974	-123.46	25.5413
98.3	257.526	245.65	247.208		98.3	0.51104	-0.06239	-0.10542		248.3	98.3	-75.5959	-162.887	-132.035	-123.506	25.5571
98.4	257.536	245.663	247.212		98.4	0.52225	-0.04847	-0.10638		248.4	98.4	-75.6059	-162.954	-132.096	-123.552	25.5746
98.5	257.544	245.674	247.218		98.5	0.53043	-0.03768	-0.10588		248.5	98.5	-75.6151	-163.017	-132.158	-123.597	25.5912
98.6	257.549	245.685	247.224		98.6	0.53568	-0.02721	-0.10622		248.6	98.6	-75.6216	-163.078	-132.22	-123.64	25.6083
98.7	257.554	245.699	247.231		98.7	0.54135	-0.01319	-0.10477		248.7	98.7	-75.6275	-163.139	-132.277	-123.681	25.6255
98.8	257.56	245.715	247.238		98.8	0.54795	0.00325	-0.1026		248.8	98.8	-75.6387	-163.2	-132.33	-123.723	25.6405
98.9	257.564	245.826	247.245		98.9	0.5531	0.11381	-0.10084		248.9	98.9	-75.6569	-163.254	-132.386	-123.766	25.6518
99	257.567	246.164	247.25		99	0.55709	0.45207	-0.10159		249	99	-75.6783	-163.312	-132.443	-123.811	25.6631
99.1	257.571	246.655	247.255		99.1	0.56097	0.94299	-0.10214		249.1	99.1	-75.6999	-163.372	-132.496	-123.856	25.6749
99.2	257.575	247.112	247.262		99.2	0.56622	1.39987	-0.10048		249.2	99.2	-75.7206	-163.425	-132.547	-123.898	25.6848
99.3	257.581	247.444	247.267		99.3	0.57231	1.73196	-0.10092		249.3	99.3	-75.7368	-163.482	-132.599	-123.939	25.6972
99.4	257.585	247.634	247.271		99.4	0.57745	1.92198	-0.1022		249.4	99.4	-75.7532	-163.541	-132.649	-123.981	25.7101
99.5	257.59	247.691	247.277		99.5	0.58332	1.97893	-0.10243		249.5	99.5	-75.7727	-163.596	-132.698	-124.022	25.7209
99.6	257.593	247.633	247.28		99.6	0.58658	1.92114	-0.10465		249.6	99.6	-75.795	-163.646	-132.741	-124.061	25.7292
99.7	257.591	247.511	247.284		99.7	0.58565	1.79959	-0.10635		249.7	99.7	-75.8204	-163.693	-132.785	-124.099	25.7356
99.8	257.593	247.374	247.29		99.8	0.58765	1.66161	-0.10533		249.8	99.8	-75.8424	-163.742	-132.833	-124.139	25.744
99.9	257.594	247.223	247.294		99.9	0.58955	1.51095	-0.10713		249.9	99.9	-75.8581	-163.792	-132.878	-124.176	25.7545
100	257.593	247.056	247.295		100	0.58904	1.34449	-0.11155		250	100	-75.8743	-163.845	-132.92	-124.213	25.7653
100.1	257.592	246.877	247.299		100.1	0.58832	1.16546	-0.11282		250.1	100.1	-75.8899	-163.903	-132.964	-124.252	25.7778
100.2	257.59	246.697	247.305		100.2	0.58718	0.98549	-0.11253		250.2	100.2	-75.8978	-163.958	-133.005	-124.287	25.7917
100.3	257.589	246.533	247.307		100.3	0.58751	0.82112	-0.11548		250.3	100.3	-75.9071	-164.012	-133.043	-124.321	25.8048
100.4	257.591	246.424	247.31		100.4	0.58993	0.71224	-0.11791		250.4	100.4	-75.923	-164.07	-133.08	-124.358	25.8169
100.5	257.593	246.377	247.319		100.5	0.59235	0.66481	-0.115		250.5	100.5	-75.9375	-164.126	-133.119	-124.394	25.8288
100.6	257.594	246.342	247.321		100.6	0.59424	0.63016	-0.11806		250.6	100.6	-75.9509	-164.177	-133.155	-124.428	25.8397
100.7	257.592	246.289	247.326		100.7	0.593	0.57729	-0.11871		250.7	100.7	-75.9655	-164.226	-133.192	-124.461	25.8498
100.8	257.591	246.217	247.33		100.8	0.59176	0.50474	-0.11989		250.8	100.8	-75.9814	-164.273	-133.229	-124.494	25.859
100.9	257.59	246.16	247.333		100.9	0.59198	0.44768	-0.12263		250.9	100.9	-75.9964	-164.315	-133.265	-124.525	25.8671
101	257.589	246.154	247.337		101	0.59136	0.44244	-0.12359		251	101	-76.0098	-164.229	-133.3	-124.513	25.8431
101.1	257.594	246.184	247.341		101.1	0.59755	0.47197	-0.1256		251.1	101.1	-76.0252	-163.85	-133.336	-124.404	25.7433
101.2	257.599	246.224	247.344		101.2	0.60248	0.51206	-0.12835		251.2	101.2	-76.0387	-163.317	-133.369	-124.242	25.6052
101.3	257.603	246.264	247.349		101.3	0.60742	0.55185	-0.12847		251.3	101.3	-76.046	-162.881	-133.4	-124.109	25.4939
101.4	257.61	246.287	247.355		101.4	0.61507	0.57551	-0.12787		251.4	101.4	-76.0513	-162.625	-133.431	-124.036	25.4293
101.5	257.617	246.29	247.362		101.5	0.62262	0.57813	-0.12674		251.5	101.5	-76.0605	-162.541	-133.461	-124.021	25.4071
101.6	257.621	246.276	247.37		101.6	0.62703	0.56431	-0.12351		251.6	101.6	-76.0679	-162.597	-133.488	-124.051	25.4205
101.7	257.623	246.262	247.381		101.7	0.62956	0.55038	-0.1182		251.7	101.7	-76.0758	-162.756	-133.514	-124.115	25.4598
101.8	257.625	246.246	247.391		101.8	0.63292	0.53395	-0.11351		251.8	101.8	-76.0884	-162.976	-133.542	-124.202	25.5134
101.9	257.63	246.212	247.398		101.9	0.63838	0.50013	-0.11175		251.9	101.9	-76.0969	-163.23	-133.57	-124.299	25.5766
102	257.634	246.159	247.403		102	0.643	0.44747	-0.11229		252	102	-76.1029	-163.495	-133.6	-124.4	25.644
102.1	257.637	246.092	247.41		102.1	0.64688	0.37994	-0.11095		252.1	102.1	-76.1089	-163.756	-133.63	-124.498	25.7102
102.2	257.641	246.038	247.416		102.2	0.65077	0.32613	-0.11077		252.2	102.2	-76.1134	-163.995	-133.658	-124.589	25.7713
102.3	257.644	246.029	247.42		102.3	0.65465	0.31671	-0.11225		252.3	102.3	-76.1183	-164.215	-133.684	-124.672	25.8273
102.4	257.652	246.048	247.425		102.4	0.66315	0.33597	-0.11259		252.4	102.4	-76.1258	-164.417	-133.709	-124.751	25.8781
102.5	257.657	246.064	247.43		102.5	0.66944	0.35167	-0.11313		252.5	102.5	-76.1339	-164.597	-133.733	-124.821	25.9229
102.6	257.658	246.057	247.435		102.6	0.67123	0.34476	-0.11358		252.6	102.6	-76.1452	-164.757	-133.756	-124.886	25.9615
102.7	257.661	246.022	247.439		102.7	0.67449	0.31011	-0.11464		252.7	102.7	-76.1577	-164.896	-133.78	-124.945	25.9946
102.8	257.664	245.967	247.442		102.8	0.67838	0.25515	-0.11728		252.8	102.8	-76.1689	-165.017	-133.808	-124.998	26.0237
102.9	257.665	245.907	247.445		102.9	0.68017	0.19516	-0.1194		252.9	102.9	-76.1775	-165.121	-133.838	-125.046	26.0495
103	257.667	245.874	247.449		103	0.6828	0.16207	-0.12151		253	103	-76.1879	-165.212	-133.872	-125.091	26.0715
103.1	257.675	245.895	247.453		103.1	0.69108	0.18322	-0.12279		253.1	103.1	-76.2059	-165.293	-133.904	-125.134	26.0883
103.2	257.685	245.945	247.459		103.2	0.70115	0.23326	-0.12271		253.2	103.2	-76.2284	-165.357	-133.937	-125.174	26.0997
103.3	257.693	245.98	247.462		103.3	0.71006	0.26823	-0.12451		253.3	103.3	-76.2524	-165.406	-133.97	-125.209	26.1065
103.4	257.689	245.985	247.466		103.4	0.70714	0.27294	-0.12589		253.4	103.4	-76.2729	-165.445	-134.001	-125.24	26.112
103.5	257.652	245.959	247.47		103.5	0.67082	0.24729	-0.12769		253.5	103.5	-76.288	-165.483	-134.035	-125.269	26.1188
103.6	257.589	245.932	247.47		103.6	0.6077	0.22028	-0.13295		253.6	103.6	-76.3031	-165.522	-134.065	-125.297	26.1257
103.7	257.53	245.943	247.473		103.7	0.55024	0.23086	-0.13528		253.7	103.7	-76.313	-165.567	-134.094	-125.325	26.1357
103.8	257.495	245.979	247.477		103.8	0.5156	0.2675	-0.13655		253.8	103.8	-76.3212	-165.613	-134.125	-125.353	26.1467
103.9	257.486	246.024	247.48		103.9	0.50671	0.31231	-0.13982		253.9	103.9	-76.3291	-165.653	-134.152	-125.378	26.1561
104	257.492	246.074	247.484		104	0.51332	0.36235	-0.1411		254	104	-76.332	-165.691	-134.176	-125.4	26.1665
104.1	257.504	246.134	247.489		104.1	0.5259	0.42203	-0.14175		254.1	104.1	-76.3369	-165.767	-134.2	-125.435	26.1857
104.2	257.506	246.207	247.492		104.2	0.52894	0.49521	-0.14439		254.2	104.2	-76.3435	-165.801	-134.225	-125.457	26.1938
104.3	257.488	246.28	247.493		104.3	0.51137	0.56849	-0.14849		254.3	104.3	-76.3519	-165.837	-134.245	-125.478	26.2014
104.4	257.459	246.345	247.495		104.4	0.48322	0.63288	-0.15228		254.4	104.4	-76.3629	-165.871	-134.266	-125.5	26.2077
104.5	257.428	246.393	247.497		104.5	0.45266	0.68136	-0.15492		254.5	104.5	-76.3785	-165.897	-134.289	-125.522	26.211
104.6	257.395	246.42	247.5		104.6	0.42053	0.70805	-0.15767		254.6	104.6	-76.3966	-165.896	-134.309	-125.534	26.2062
104.7	257.365	246.429	247.505		104.7	0.39144	0.71716	-0.1579		254.7	104.7	-76.4169	-165.867	-134.329	-125.538	26.1935
104.8	257.351	246.424	247.512		104.8	0.37784	0.71224	-0.15666		254.8	104.8	-76.4383	-165.835	-134.349	-125.541	26.1796
104.9	257.353	246.397	247.517		104.9	0.38026	0.68471	-0.15763		254.9	104.9	-76.4542	-165.82	-134.368	-125.547	26.172
105	257.367	246.344	247.524		105	0.39504	0.63163	-0.15608		255	105	-76.4676	-165.831	-134.382	-125.56	26.1713
105.1	257.393	246.267	247.532		105.1	0.42185	0.55499	-0.15317		255.1	105.1	-76.4794	-165.856	-134.397	-125.578	26.1751
105.2	257.425	246.171	247.54		105.2	0.45463	0.45898	-0.15089		255.2	105.2	-76.4884	-165.892	-134.415	-125.598	26.1823
105.3	257.459	246.06	247.548		105.3	0.48898	0.34822	-0.14777		255.3	105.3	-76.4955	-165.936	-134.429	-125.62	26.1922
105.4	257.492	245.943	247.559		105.4	0.5225	0.23148	-0.14276		255.4	105.4	-76.5008	-165.985	-134.443	-125.643	26.204
105.5	257.524	245.831	247.567		105.5	0.55486	0.11915	-0.13975		255.5	105.5	-76.506	-166.034	-134.457	-125.666	26.2157
105.6	257.549	245.754	247.572		105.6	0.58094	0.04178	-0.13998		255.6	105.6	-76.5127	-166.085	-134.472	-125.69	26.2275
105.7	257.572	245.763	247.579		105.7	0.60493	0.05099	-0.13854		255.7	105.7	-76.5199	-166.14	-134.486	-125.715	26.2401
105.8	257.597	245.845	247.586		105.8	0.62996	0.13276	-0.13699		255.8	105.8	-76.5277	-166.191	-134.502	-125.74	26.2518
105.9	257.615	245.939	247.591		105.9	0.64924	0.22719	-0.13743		255.9	105.9	-76.5373	-166.238	-134.518	-125.764	26.2617
106	257.629	246.005	247.596		106	0.6637	0.29273	-0.13818		256	106	-76.5458	-166.285	-134.529	-125.786	26.2716
106.1	257.64	246.022	247.599		106.1	0.67471	0.31011	-0.14082		256.1	106.1	-76.5515	-166.326	-134.542	-125.806	26.2811
106.2	257.645	245.993	247.601		106.2	0.681	0.28142	-0.14377		256.2	106.2	-76.5635	-166.362	-134.554	-125.826	26.2873
106.3	257.648	245.928	247.604		106.3	0.68457	0.21589	-0.1462		256.3	106.3	-76.5806	-166.397	-134.563	-125.847	26.2914
106.4	257.645	245.84	247.606		106.4	0.68249	0.12784	-0.14979		256.4	106.4	-76.597	-166.429	-134.572	-125.866	26.2951
106.5	257.634	245.743	247.609		106.5	0.67214	0.03152	-0.15242		256.5	106.5	-76.614	-166.454	-134.584	-125.884	26.2967
106.6	257.617	245.652	247.613		106.6	0.65509	-0.05977	-0.1537		256.6	106.6	-76.6286	-166.477	-134.592	-125.899	26.2986
106.7	257.594	245.57	247.619		106.7	0.63332	-0.14165	-0.15393		256.7	106.7	-76.6417	-166.505	-134.595	-125.914	26.3019
106.8	257.568	245.5	247.623		106.8	0.60737	-0.21169	-0.15479		256.8	106.8	-76.6532	-166.529	-134.6	-125.927	26.3048
106.9	257.535	245.44	247.626		106.9	0.57493	-0.2723	-0.15701		256.9	106.9	-76.6652	-166.55	-134.606	-125.941	26.3068
107	257.499	245.383	247.632		107	0.53987	-0.32842	-0.15682		257	107	-76.6732	-166.577	-134.608	-125.953	26.3112
107.1	257.463	245.331	247.64		107.1	0.50449	-0.38077	-0.15402		257.1	107.1	-76.6743	-166.608	-134.61	-125.964	26.3189
107.2	257.428	245.284	247.647		107.2	0.47058	-0.42809	-0.15237		257.2	107.2	-76.6722	-166.633	-134.613	-125.973	26.3263
107.3	257.395	245.247	247.653		107.3	0.43825	-0.46484	-0.15197		257.3	107.3	-76.6699	-166.65	-134.614	-125.978	26.3314
107.4	257.364	245.22	247.66		107.4	0.40716	-0.49174	-0.15126		257.4	107.4	-76.6705	-166.663	-134.621	-125.985	26.3351
107.5	257.335	245.204	247.668		107.5	0.37943	-0.50828	-0.14866		257.5	107.5	-76.6811	-166.68	-134.629	-125.997	26.3365
107.6	257.307	245.2	247.675		107.6	0.35139	-0.51226	-0.14638		257.6	107.6	-76.692	-166.699	-134.633	-126.008	26.3383
107.7	257.281	245.206	247.682		107.7	0.32669	-0.50588	-0.14567		257.7	107.7	-76.6904	-166.637	-134.642	-125.99	26.3232
107.8	257.263	245.218	247.687		107.8	0.30933	-0.49415	-0.1458		257.8	107.8	-76.6837	-166.334	-134.653	-125.89	26.2482
107.9	257.25	245.228	247.692		107.9	0.29719	-0.48347	-0.14645		257.9	107.9	-76.677	-165.873	-134.66	-125.737	26.1324
108	257.243	245.238	247.697		108	0.29019	-0.47426	-0.14636		258	108	-76.663	-165.474	-134.665	-125.601	26.0351
108.1	257.239	245.251	247.705		108.1	0.28748	-0.46075	-0.14429		258.1	108.1	-76.6436	-165.22	-134.671	-125.512	25.9768
108.2	257.236	245.27	247.711		108.2	0.28477	-0.44212	-0.14337		258.2	108.2	-76.6316	-165.118	-134.676	-125.475	25.9548
108.3	257.228	245.288	247.716		108.3	0.27693	-0.4238	-0.14423		258.3	108.3	-76.6206	-165.141	-134.677	-125.48	25.9642
108.4	257.214	245.304	247.722		108.4	0.26428	-0.40767	-0.14383		258.4	108.4	-76.6032	-165.252	-134.676	-125.51	25.9978
108.5	257.198	245.321	247.727		108.5	0.24848	-0.39113	-0.14406		258.5	108.5	-76.5847	-165.414	-134.683	-125.561	26.0454
108.6	257.18	245.338	247.729		108.6	0.23091	-0.37365	-0.14691		258.6	108.6	-76.5645	-165.608	-134.691	-125.621	26.1017
108.7	257.161	245.352	247.732		108.7	0.21301	-0.36004	-0.14945		258.7	108.7	-76.5397	-165.811	-134.697	-125.682	26.1615
108.8	257.143	245.364	247.735		108.8	0.19512	-0.34831	-0.15209		258.8	108.8	-76.5192	-166.002	-134.705	-125.742	26.2172
108.9	257.122	245.38	247.735		108.9	0.17472	-0.33156	-0.15766		258.9	108.9	-76.5032	-166.183	-134.713	-125.8	26.2692
109	257.098	245.399	247.737		109	0.15139	-0.31251	-0.16103		259	109	-76.4869	-166.353	-134.72	-125.853	26.3182
109.1	257.073	245.42	247.742		109.1	0.12753	-0.2922	-0.16168		259.1	109.1	-76.4734	-166.505	-134.726	-125.902	26.3617
109.2	257.049	245.443	247.747		109.2	0.1044	-0.26927	-0.16254		259.2	109.2	-76.4662	-166.635	-134.734	-125.945	26.3977
109.3	257.026	245.464	247.752		109.3	0.08212	-0.24781	-0.16308		259.3	109.3	-76.4624	-166.742	-134.74	-125.982	26.427
109.4	257.002	245.481	247.755		109.4	0.0605	-0.23084	-0.16467		259.4	109.4	-76.4597	-166.834	-134.744	-126.013	26.4517
109.5	256.979	245.493	247.759		109.5	0.04009	-0.21849	-0.16648		259.5	109.5	-76.4602	-166.91	-134.752	-126.041	26.4714
109.6	256.956	245.504	247.76		109.6	0.0201	-0.20802	-0.17142		259.6	109.6	-76.4631	-166.971	-134.76	-126.065	26.4867
109.7	256.933	245.514	247.759		109.7	-0.00083312	-0.19839	-0.17741		259.7	109.7	-76.4703	-167.024	-134.758	-126.084	26.498
109.8	256.91	245.521	247.76		109.8	-0.02114	-0.19085	-0.18204		259.8	109.8	-76.4795	-167.068	-134.757	-126.101	26.5063
109.9	256.888	245.524	247.758		109.9	-0.0405	-0.18792	-0.18897		259.9	109.9	-76.4831	-167.105	-134.758	-126.115	26.5147
110	256.865	245.522	247.755		110	-0.05997	-0.18949	-0.19778		260	110	-76.4833	-167.141	-134.756	-126.127	26.524
110.1	256.845	245.523	247.752		110.1	-0.07734	-0.18865	-0.2066		260.1	110.1	-76.4809	-167.176	-134.755	-126.138	26.5337
110.2	256.833	245.528	247.751		110.2	-0.08749	-0.18373	-0.21332		260.2	110.2	-76.479	-167.208	-134.757	-126.148	26.5426
110.3	256.827	245.536	247.749		110.3	-0.08978	-0.1764	-0.22015		260.3	110.3	-76.4789	-167.239	-134.758	-126.159	26.5508
110.4	256.83	245.545	247.748		110.4	-0.08486	-0.1674	-0.22687		260.4	110.4	-76.4756	-167.268	-134.761	-126.168	26.5594
110.5	256.84	245.552	247.748		110.5	-0.07229	-0.15986	-0.23265		260.5	110.5	-76.4684	-167.294	-134.766	-126.176	26.5686
110.6	256.851	245.561	247.747		110.6	-0.05815	-0.15117	-0.23874		260.6	110.6	-76.4598	-167.317	-134.771	-126.183	26.5775
110.7	256.857	245.561	247.749		110.7	-0.04966	-0.15117	-0.24253		260.7	110.7	-76.4484	-167.339	-134.774	-126.187	26.5868
110.8	256.861	245.578	247.753		110.8	-0.04243	-0.13348	-0.24413		260.8	110.8	-76.4364	-167.36	-134.778	-126.191	26.5961
110.9	256.869	245.588	247.756		110.9	-0.03206	-0.12385	-0.24582		260.9	110.9	-76.4254	-167.376	-134.783	-126.195	26.604
111	256.881	245.592	247.759		111	-0.01718	-0.11987	-0.24846		261	111	-76.4168	-167.392	-134.784	-126.198	26.6109
111.1	256.898	245.591	247.761		111.1	0.00261	-0.1205	-0.25173		261.1	111.1	-76.4113	-167.408	-134.786	-126.202	26.6169
111.2	256.919	245.584	247.765		111.2	0.02586	-0.12814	-0.25384		261.2	111.2	-76.4067	-167.419	-134.789	-126.205	26.6213
111.3	256.939	245.569	247.768		111.3	0.04911	-0.1429	-0.25554		261.3	111.3	-76.4009	-167.428	-134.79	-126.206	26.6255
111.4	256.957	245.552	247.772		111.4	0.06942	-0.15965	-0.25745		261.4	111.4	-76.3931	-167.434	-134.79	-126.206	26.6296
111.5	256.969	245.536	247.778		111.5	0.08409	-0.17546	-0.25716		261.5	111.5	-76.3865	-167.279	-134.796	-126.154	26.5919
111.6	256.976	245.523	247.782		111.6	0.09373	-0.18876	-0.25875		261.6	111.6	-76.3795	-166.889	-134.802	-126.023	26.4939
111.7	256.978	245.512	247.784		111.7	0.09855	-0.19954	-0.26149		261.7	111.7	-76.3748	-166.451	-134.802	-125.876	26.383
111.8	256.979	245.503	247.79		111.8	0.10243	-0.20865	-0.26162		261.8	111.8	-76.3731	-166.119	-134.805	-125.766	26.2988
111.9	256.985	245.495	247.795		111.9	0.11091	-0.21734	-0.26216		261.9	111.9	-76.3733	-165.929	-134.808	-125.703	26.2503
112	256.983	245.488	247.797		112	0.11218	-0.22373	-0.26491		262	112	-76.373	-165.867	-134.811	-125.684	26.2347
112.1	256.965	245.485	247.799		112.1	0.09669	-0.22718	-0.26828		262.1	112.1	-76.3696	-165.908	-134.814	-125.697	26.2464
112.2	256.937	245.479	247.804		112.2	0.07136	-0.23242	-0.26924		262.2	112.2	-76.3684	-166.019	-134.812	-125.733	26.2751
112.3	256.909	245.474	247.807		112.3	0.04666	-0.23765	-0.27167		262.3	112.3	-76.3626	-166.174	-134.807	-125.781	26.3162
112.4	256.888	245.475	247.809		112.4	0.02782	-0.23681	-0.27494		262.4	112.4	-76.3474	-166.348	-134.806	-125.834	26.3654
112.5	256.879	245.482	247.813		112.5	0.02175	-0.23022	-0.27622		262.5	112.5	-76.3275	-166.526	-134.809	-125.887	26.4173
112.6	256.884	245.491	247.817		112.6	0.0293	-0.22069	-0.27659		262.6	112.6	-76.3029	-166.695	-134.807	-125.935	26.4684
112.7	256.896	245.5	247.821		112.7	0.0447	-0.21148	-0.27494		262.7	112.7	-76.2751	-166.851	-134.801	-125.976	26.5167
112.8	256.916	245.508	247.825		112.8	0.06648	-0.20383	-0.27245		262.8	112.8	-76.2475	-166.994	-134.794	-126.012	26.5618
112.9	256.938	245.518	247.829		112.9	0.09172	-0.19389	-0.27131		262.9	112.9	-76.2281	-167.116	-134.791	-126.045	26.5991
113	256.955	245.532	247.832		113	0.11182	-0.17965	-0.27039		263	113	-76.2099	-167.223	-134.79	-126.074	26.6321
113.1	256.968	245.55	247.837		113.1	0.12733	-0.16143	-0.26738		263.1	113.1	-76.1856	-167.314	-134.786	-126.095	26.6631
113.2	256.979	245.568	247.843		113.2	0.14094	-0.14437	-0.263		263.2	113.2	-76.1636	-167.385	-134.783	-126.111	26.6881
113.3	256.98	245.577	247.849		113.3	0.1443	-0.13442	-0.25915		263.3	113.3	-76.1466	-167.444	-134.781	-126.124	26.7084
113.4	256.97	245.588	247.855		113.4	0.13771	-0.12374	-0.25467		263.4	113.4	-76.1295	-167.495	-134.779	-126.135	26.7268
113.5	256.958	245.606	247.861		113.5	0.12829	-0.10584	-0.25113		263.5	113.5	-76.1123	-167.533	-134.774	-126.14	26.7417
113.6	256.949	245.626	247.866		113.6	0.12139	-0.08584	-0.24822		263.6	113.6	-76.0941	-167.56	-134.771	-126.142	26.7543
113.7	256.944	245.647	247.872		113.7	0.1192	-0.06501	-0.24374		263.7	113.7	-76.0746	-167.585	-134.77	-126.143	26.7666
113.8	256.945	245.667	247.877		113.8	0.12318	-0.04501	-0.24124		263.8	113.8	-76.0519	-167.603	-134.772	-126.142	26.7785
113.9	256.949	245.677	247.881		113.9	0.12989	-0.03486	-0.23854		263.9	113.9	-76.0354	-167.614	-134.773	-126.141	26.7866
114	256.954	245.681	247.885		114	0.13796	-0.03088	-0.23668		264	114	-76.0276	-167.626	-134.772	-126.142	26.7919
114.1	256.964	245.691	247.89		114.1	0.15021	-0.02269	-0.2344		264.1	114.1	-76.0179	-167.637	-134.767	-126.14	26.7975
114.2	256.971	245.707	247.895		114.2	0.15985	-0.0092	-0.23149		264.2	114.2	-76.0051	-167.644	-134.763	-126.138	26.8033
114.3	256.974	245.724	247.895		114.3	0.16551	0.00448	-0.2335		264.3	114.3	-75.9965	-167.65	-134.76	-126.135	26.8072
114.4	256.973	245.738	247.895		114.4	0.16772	0.0165	-0.23551		264.4	114.4	-75.9898	-167.655	-134.753	-126.132	26.8101
114.5	256.969	245.755	247.897		114.5	0.16636	0.03082	-0.2349		264.5	114.5	-75.9765	-167.656	-134.75	-126.127	26.8144
114.6	256.964	245.773	247.898		114.6	0.16449	0.04629	-0.23576		264.6	114.6	-75.9678	-167.655	-134.747	-126.124	26.8169
114.7	256.955	245.785	247.9		114.7	0.15737	0.05527	-0.2363		264.7	114.7	-75.9633	-167.658	-134.746	-126.123	26.8189
114.8	256.943	245.789	247.903		114.8	0.14827	0.05733	-0.23507		264.8	114.8	-75.9565	-167.659	-134.745	-126.12	26.8212
114.9	256.936	245.789	247.907		114.9	0.14388	0.05417	-0.2332		264.9	114.9	-75.9523	-167.657	-134.743	-126.118	26.8219
115	256.93	245.787	247.912		115	0.14064	0.05048	-0.2304		265	115	-75.9523	-167.656	-134.746	-126.118	26.8219
115.1	256.923	245.788	247.918		115.1	0.13636	0.04899	-0.22654		265.1	115.1	-75.9526	-167.656	-134.749	-126.119	26.8217
115.2	256.913	245.79	247.926		115.2	0.12945	0.04812	-0.22039		265.2	115.2	-75.9555	-167.653	-134.753	-126.121	26.8204
115.3	256.9	245.794	247.934		115.3	0.11878	0.04915	-0.21402		265.3	115.3	-75.9617	-167.653	-134.756	-126.123	26.8186
115.4	256.886	245.804	247.943		115.4	0.108	0.05655	-0.20755		265.4	115.4	-75.9628	-167.656	-134.755	-126.125	26.819
115.5	256.872	245.817	247.954		115.5	0.0967	0.0671	-0.19857		265.5	115.5	-75.9591	-167.656	-134.754	-126.123	26.8202
115.6	256.86	245.83	247.963		115.6	0.08708	0.07797	-0.19095		265.6	115.6	-75.9508	-167.653	-134.751	-126.118	26.8218
115.7	256.853	245.841	247.97		115.7	0.08352	0.08611	-0.18605		265.7	115.7	-75.9398	-167.654	-134.74	-126.111	26.8247
115.8	256.856	245.844	247.977		115.8	0.08856	0.08629	-0.18115		265.8	115.8	-75.9264	-167.654	-134.725	-126.102	26.8283
115.9	256.871	245.839	247.986		115.9	0.10615	0.07904	-0.17436		265.9	115.9	-75.9115	-167.652	-134.71	-126.091	26.8314
116	256.893	245.829	247.994		116	0.13128	0.06635	-0.16841		266	116	-75.9008	-167.65	-134.693	-126.081	26.8335
116.1	256.922	245.815	248		116.1	0.16301	0.04989	-0.16393		266.1	116.1	-75.8919	-167.65	-134.674	-126.072	26.8351
116.2	256.959	245.799	248.006		116.2	0.20259	0.03154	-0.16018		266.2	116.2	-75.8824	-167.648	-134.658	-126.063	26.8367
116.3	257.004	245.781	248.007		116.3	0.25045	0.01131	-0.16094		266.3	116.3	-75.8766	-167.645	-134.644	-126.055	26.837
116.4	257.054	245.77	248.006		116.4	0.30364	-0.00264	-0.16473		266.4	116.4	-75.8708	-167.644	-134.629	-126.048	26.8378
116.5	257.103	245.889	248.003		116.5	0.35526	0.11449	-0.16977		266.5	116.5	-75.8663	-167.642	-134.616	-126.041	26.8379
116.6	257.149	246.227	247.997		116.6	0.40342	0.44948	-0.17691		266.6	116.6	-75.866	-167.639	-134.605	-126.037	26.8368
116.7	257.18	246.631	247.99		116.7	0.43735	0.85096	-0.18604		266.7	116.7	-75.8648	-167.638	-134.589	-126.031	26.836
116.8	257.189	246.943	247.983		116.8	0.44919	1.16051	-0.19528		266.8	116.8	-75.8633	-167.637	-134.571	-126.024	26.8352
116.9	257.175	247.119	247.975		116.9	0.43831	1.33397	-0.20566		266.9	116.9	-75.8639	-167.635	-134.556	-126.018	26.8337
117	257.143	247.168	247.964		117	0.40847	1.3799	-0.21846		267	117	-75.8748	-167.634	-134.544	-126.017	26.8294
117.1	257.113	247.123	247.958		117.1	0.38158	1.33256	-0.22664		267.1	117.1	-75.8905	-167.634	-134.529	-126.018	26.8238
117.2	257.104	247.016	247.953		117.2	0.3752	1.22354	-0.23294		267.2	117.2	-75.902	-167.637	-134.513	-126.017	26.8201
117.3	257.105	246.876	247.948		117.3	0.37887	1.08051	-0.23988		267.3	117.3	-75.914	-167.638	-134.484	-126.012	26.815
117.4	257.102	246.721	247.947		117.4	0.37835	0.92333	-0.24335		267.4	117.4	-75.9216	-167.638	-134.469	-126.009	26.8119
117.5	257.102	246.567	247.948		117.5	0.38129	0.7669	-0.24452		267.5	117.5	-75.9196	-167.639	-134.456	-126.005	26.8123
117.6	257.11	246.422	247.948		117.6	0.39187	0.61904	-0.24622		267.6	117.6	-75.91	-167.64	-134.442	-125.997	26.8146
117.7	257.122	246.29	247.948		117.7	0.40685	0.48449	-0.24886		267.7	117.7	-75.8992	-167.642	-134.426	-125.989	26.8177
117.8	257.142	246.177	247.947		117.8	0.42957	0.36909	-0.25118		267.8	117.8	-75.8858	-167.646	-134.412	-125.981	26.8223
117.9	257.163	246.087	247.947		117.9	0.45303	0.2762	-0.25298		267.9	117.9	-75.8709	-167.649	-134.398	-125.972	26.8268
118	257.176	246.018	247.948		118	0.46895	0.20446	-0.25436		268	118	-75.8598	-167.65	-134.382	-125.964	26.8298
118.1	257.185	245.966	247.949		118.1	0.48016	0.15041	-0.25512		268.1	118.1	-75.8466	-167.648	-134.366	-125.954	26.8326
118.2	257.19	245.934	247.95		118.2	0.48781	0.11605	-0.25608		268.2	118.2	-75.8338	-167.473	-134.354	-125.887	26.7907
118.3	257.181	245.915	247.951		118.3	0.48247	0.09466	-0.25746		268.3	118.3	-75.8223	-167.049	-134.344	-125.738	26.6841
118.4	257.155	245.902	247.954		118.4	0.45892	0.07925	-0.25664		268.4	118.4	-75.8134	-166.583	-134.331	-125.576	26.5659
118.5	257.118	245.902	247.958		118.5	0.42491	0.0765	-0.25415		268.5	118.5	-75.8075	-166.232	-134.317	-125.452	26.477
118.6	257.083	245.907	247.96		118.6	0.39256	0.07846	-0.25449		268.6	118.6	-75.8024	-166.035	-134.302	-125.38	26.4272
118.7	257.056	245.907	247.962		118.7	0.36797	0.07572	-0.25419		268.7	118.7	-75.7933	-165.982	-134.286	-125.353	26.4154
118.8	257.046	245.9	247.967		118.8	0.36022	0.0669	-0.25128		268.8	118.8	-75.7803	-166.036	-134.272	-125.363	26.4326
118.9	257.061	245.887	247.971		118.9	0.37887	0.05106	-0.24921		268.9	118.9	-75.7704	-166.162	-134.257	-125.396	26.4672
119	257.098	245.872	247.973		119	0.41792	0.03324	-0.24986		269	119	-75.7596	-166.332	-134.238	-125.443	26.5132
119.1	257.144	245.863	247.974		119.1	0.46714	0.0217	-0.25103		269.1	119.1	-75.7319	-166.521	-134.221	-125.491	26.5695
119.2	257.195	245.866	247.976		119.2	0.52043	0.02209	-0.25053		269.2	119.2	-75.7277	-166.708	-134.211	-125.549	26.6185
119.3	257.244	245.871	247.979		119.3	0.57279	0.025	-0.24929		269.3	119.3	-75.6884	-166.884	-134.2	-125.591	26.6755
119.4	257.287	245.89	247.981		119.4	0.61802	0.04141	-0.24931		269.4	119.4	-75.6668	-167.044	-134.182	-125.631	26.7225
119.5	257.314	246.002	247.984		119.5	0.64755	0.15121	-0.24892		269.5	119.5	-75.6507	-167.182	-134.169	-125.667	26.7625
119.6	257.319	246.234	247.987		119.6	0.65562	0.38067	-0.24758		269.6	119.6	-75.6447	-167.299	-134.158	-125.701	26.7942
119.7	257.301	246.485	247.989		119.7	0.64013	0.62835	-0.24802		269.7	119.7	-75.6383	-167.398	-134.143	-125.727	26.821
119.8	257.262	246.666	247.992		119.8	0.60391	0.80746	-0.24657		269.8	119.8	-75.6318	-167.48	-134.129	-125.747	26.8435
119.9	257.206	246.76	247.997		119.9	0.55063	0.89831	-0.24408		269.9	119.9	-75.6345	-167.547	-134.116	-125.766	26.8594
120	257.131	246.774	248.002		120	0.47819	0.9098	-0.24106		270	120	-75.6477	-167.603	-134.103	-125.784	26.869
120.1	257.038	246.731	248.006		120.1	0.38763	0.86455	-0.23836		270.1	120.1	-75.6606	-167.646	-134.088	-125.798	26.8753
120.2	256.931	246.653	248.012		120.2	0.2841	0.78422	-0.23472		270.2	120.2	-75.6677	-167.68	-134.077	-125.808	26.8813
120.3	256.818	246.554	248.021		120.3	0.17376	0.68264	-0.22804		270.3	120.3	-75.67	-167.704	-134.064	-125.813	26.8865
120.4	256.703	246.447	248.028		120.4	0.0609	0.57259	-0.22293		270.4	120.4	-75.6639	-167.72	-134.05	-125.811	26.8916
120.5	256.6	246.346	248.035		120.5	-0.03918	0.46902	-0.21751		270.5	120.5	-75.6516	-167.73	-134.04	-125.807	26.8977
120.6	256.528	246.255	248.044		120.6	-0.10806	0.37634	-0.2102		270.6	120.6	-75.6402	-167.739	-134.03	-125.803	26.903
120.7	256.492	246.189	248.051		120.7	-0.14145	0.30732	-0.2054		270.7	120.7	-75.6247	-167.746	-134.017	-125.796	26.9089
120.8	256.482	246.148	248.057		120.8	-0.14919	0.26353	-0.20218		270.8	120.8	-75.6078	-167.753	-134.006	-125.789	26.9154
120.9	256.474	246.111	248.064		120.9	-0.15369	0.22425	-0.19686		270.9	120.9	-75.5934	-167.757	-133.996	-125.782	26.9204
121	256.452	246.072	248.071		121	-0.17294	0.18234	-0.19206		271	121	-75.5787	-167.756	-133.984	-125.773	26.9243
121.1	256.42	246.029	248.077		121.1	-0.20246	0.13688	-0.18769		271.1	121.1	-75.5616	-167.754	-133.972	-125.762	26.9283
121.2	256.419	245.985	248.084		121.2	-0.2013	0.09079	-0.18226		271.2	121.2	-75.5413	-167.75	-133.958	-125.75	26.933
121.3	256.463	245.941	248.09		121.3	-0.15429	0.04459	-0.17862		271.3	121.3	-75.5254	-167.747	-133.941	-125.738	26.9361
121.4	256.51	245.898	248.094		121.4	-0.10392	-0.00139	-0.17655		271.4	121.4	-75.5055	-167.741	-133.927	-125.724	26.9401
121.5	256.528	245.857	248.097		121.5	-0.08413	-0.04476	-0.17563		271.5	121.5	-75.484	-167.738	-133.912	-125.711	26.9454
121.6	256.51	245.82	248.099		121.6	-0.09941	-0.08425	-0.17586		271.6	121.6	-75.4664	-167.734	-133.898	-125.699	26.949
121.7	256.457	245.786	248.103		121.7	-0.14882	-0.1205	-0.17336		271.7	121.7	-75.4487	-167.728	-133.881	-125.686	26.952
121.8	256.382	245.756	248.109		121.8	-0.22178	-0.1533	-0.16951		271.8	121.8	-75.4381	-167.724	-133.864	-125.675	26.9535
121.9	256.292	245.735	248.116		121.9	-0.30857	-0.17657	-0.16493		271.9	121.9	-75.4383	-167.718	-133.851	-125.669	26.9511
122	256.206	245.721	248.12		122	-0.39253	-0.19324	-0.16264		272	122	-75.44	-167.712	-133.836	-125.662	26.9482
122.1	256.137	245.709	248.122		122.1	-0.45837	-0.20771	-0.16235		272.1	122.1	-75.4379	-167.706	-133.82	-125.655	26.9467
122.2	256.092	245.701	248.129		122.2	-0.50077	-0.21852	-0.15745		272.2	122.2	-75.429	-167.696	-133.804	-125.643	26.9459
122.3	256.072	245.695	248.136		122.3	-0.51772	-0.22682	-0.15276		272.3	122.3	-75.4167	-167.681	-133.787	-125.628	26.945
122.4	256.071	245.691	248.143		122.4	-0.51562	-0.23365	-0.14817		272.4	122.4	-75.4086	-167.669	-133.772	-125.617	26.9437
122.5	256.087	245.691	248.15		122.5	-0.49698	-0.2365	-0.14306		272.5	122.5	-75.3994	-167.66	-133.756	-125.605	26.9434
122.6	256.112	245.691	248.157		122.6	-0.46944	-0.23883	-0.13774		272.6	122.6	-75.3887	-167.648	-133.746	-125.594	26.943
122.7	256.144	245.69	248.165		122.7	-0.4353	-0.24262	-0.1319		272.7	122.7	-75.3757	-167.634	-133.732	-125.581	26.9428
122.8	256.183	245.695	248.171		122.8	-0.39289	-0.24013	-0.12742		272.8	122.8	-75.3535	-167.624	-133.72	-125.566	26.9465
122.9	256.227	245.707	248.179		122.9	-0.34598	-0.23021	-0.12231		272.9	122.9	-75.3274	-167.616	-133.71	-125.551	26.9519
123	256.273	245.723	248.183		123	-0.29813	-0.21663	-0.11972		273	123	-75.3014	-167.602	-133.696	-125.533	26.9558
123.1	256.313	245.742	248.187		123.1	-0.25468	-0.20043	-0.11827		273.1	123.1	-75.2744	-167.589	-133.681	-125.515	26.9598
123.2	256.347	245.857	248.192		123.2	-0.21845	-0.08822	-0.11463		273.2	123.2	-75.2489	-167.577	-133.661	-125.496	26.9637
123.3	256.375	246.125	248.196		123.3	-0.18755	0.17768	-0.11329		273.3	123.3	-75.2255	-167.563	-133.634	-125.474	26.966
123.4	256.397	246.429	248.195		123.4	-0.16295	0.47896	-0.11645		273.4	123.4	-75.2021	-167.549	-133.611	-125.454	26.9685
123.5	256.414	246.662	248.193		123.5	-0.14357	0.70968	-0.11982		273.5	123.5	-75.1761	-167.538	-133.59	-125.435	26.9725
123.6	256.43	246.796	248.192		123.6	-0.1243	0.84074	-0.12256		273.6	123.6	-75.1512	-167.523	-133.572	-125.416	26.9757
123.7	256.445	246.833	248.189		123.7	-0.1065	0.87495	-0.12824		273.7	123.7	-75.1313	-167.509	-133.557	-125.399	26.9774
123.8	256.459	246.799	248.185		123.8	-0.09005	0.83912	-0.13381		273.8	123.8	-75.1126	-167.499	-133.541	-125.384	26.9796
123.9	256.472	246.722	248.186		123.9	-0.07445	0.759	-0.13466		273.9	123.9	-75.0943	-167.485	-133.529	-125.369	26.9812
124	256.479	246.616	248.187		124	-0.06418	0.65072	-0.13646		274	124	-75.0824	-167.47	-133.517	-125.356	26.9804
124.1	256.475	246.5	248.184		124.1	-0.06574	0.5326	-0.14088		274.1	124.1	-75.0771	-167.457	-133.505	-125.346	26.9779
124.2	256.463	246.387	248.185		124.2	-0.07495	0.41668	-0.14247		274.2	124.2	-75.0696	-167.443	-133.495	-125.336	26.9763
124.3	256.448	246.283	248.186		124.3	-0.0874	0.30976	-0.14354		274.3	124.3	-75.0602	-167.428	-133.483	-125.324	26.9746
124.4	256.434	246.193	248.182		124.4	-0.09839	0.2175	-0.1489		274.4	124.4	-75.0481	-167.409	-133.47	-125.309	26.9727
124.5	256.426	246.122	248.186		124.5	-0.10393	0.14408	-0.14756		274.5	124.5	-75.0252	-167.39	-133.459	-125.292	26.9744
124.6	256.425	246.065	248.186		124.6	-0.10225	0.08491	-0.14863		274.6	124.6	-74.9967	-167.372	-133.449	-125.273	26.978
124.7	256.433	246.015	248.185		124.7	-0.09094	0.03201	-0.15189		274.7	124.7	-74.9661	-167.353	-133.439	-125.253	26.982
124.8	256.447	245.972	248.185		124.8	-0.07512	-0.01366	-0.15411		274.8	124.8	-74.9302	-167.335	-133.428	-125.231	26.988
124.9	256.46	245.934	248.185		124.9	-0.0593	-0.0542	-0.15612		274.9	124.9	-74.8977	-167.317	-133.418	-125.211	26.9929
125	256.472	245.9	248.184		125	-0.04433	-0.09066	-0.1596		275	125	-74.8756	-167.3	-133.411	-125.196	26.9951
125.1	256.485	245.873	248.182		125.1	-0.02872	-0.12052	-0.16339		275.1	125.1	-74.8596	-167.283	-133.4	-125.181	26.9951
125.2	256.496	245.852	248.184		125.2	-0.0151	-0.14337	-0.16362		275.2	125.2	-74.8521	-167.266	-133.386	-125.168	26.9922
125.3	256.508	245.84	248.186		125.3	-0.000440021	-0.15806	-0.1628		275.3	125.3	-74.8495	-167.25	-133.375	-125.158	26.9881
125.4	256.51	245.832	248.188		125.4	0.00511	-0.16866	-0.16356		275.4	125.4	-74.8492	-167.231	-133.359	-125.146	26.9826
125.5	256.515	245.831	248.19		125.5	0.01214	-0.17235	-0.16284		275.5	125.5	-74.8442	-167.213	-133.343	-125.133	26.9787
125.6	256.519	245.837	248.191		125.6	0.01968	-0.16933	-0.16391		275.6	125.6	-74.8364	-167.196	-133.326	-125.119	26.9757
125.7	256.522	245.842	248.189		125.7	0.02492	-0.16601	-0.16781		275.7	125.7	-74.827	-167.177	-133.305	-125.103	26.9728
125.8	256.527	245.85	248.189		125.8	0.03257	-0.1609	-0.17065		275.8	125.8	-74.8117	-167.162	-133.284	-125.086	26.9724
125.9	256.533	245.859	248.187		125.9	0.04127	-0.15496	-0.17382		275.9	125.9	-74.7939	-167.145	-133.264	-125.068	26.9727
126	256.534	245.865	248.188		126	0.04557	-0.1508	-0.17551		276	126	-74.774	-167.126	-133.241	-125.047	26.9727
126.1	256.534	245.873	248.189		126.1	0.04819	-0.14528	-0.17626		276.1	126.1	-74.7494	-167.106	-133.217	-125.024	26.9738
126.2	256.55	245.882	248.193		126.2	0.0662	-0.13923	-0.17377		276.2	126.2	-74.7239	-167.085	-133.199	-125.002	26.9754
126.3	256.593	245.888	248.2		126.3	0.11186	-0.13528	-0.16898		276.3	126.3	-74.7018	-167.06	-133.185	-124.982	26.9752
126.4	256.631	245.896	248.203		126.4	0.15259	-0.13049	-0.16785		276.4	126.4	-74.6825	-167.035	-133.168	-124.962	26.9739
126.5	256.624	245.913	248.207		126.5	0.1483	-0.11585	-0.1663		276.5	126.5	-74.6671	-167.015	-133.15	-124.944	26.9724
126.6	256.572	245.948	248.209		126.6	0.09963	-0.08311	-0.166		276.6	126.6	-74.6549	-166.994	-133.129	-124.926	26.9698
126.7	256.488	245.994	248.209		126.7	0.0186	-0.03958	-0.16843		276.7	126.7	-74.6443	-166.974	-133.09	-124.903	26.9659
126.8	256.391	246.042	248.211		126.8	-0.07646	0.00531	-0.16814		276.8	126.8	-74.6346	-166.957	-133.04	-124.877	26.962
126.9	256.296	246.081	248.214		126.9	-0.16868	0.04234	-0.16774		276.9	126.9	-74.623	-166.886	-132.999	-124.836	26.9449
127	256.209	246.105	248.214		127	-0.25264	0.06347	-0.16954		277	127	-74.6081	-166.633	-132.968	-124.736	26.8823
127.1	256.126	246.118	248.216		127.1	-0.33262	0.0737	-0.16956		277.1	127.1	-74.5948	-166.251	-132.948	-124.598	26.7862
127.2	256.039	246.128	248.219		127.2	-0.41752	0.08121	-0.16874		277.2	127.2	-74.5801	-165.914	-132.941	-124.478	26.7033
127.3	255.945	246.137	248.219		127.3	-0.50881	0.0881	-0.17055		277.3	127.3	-74.5623	-165.693	-132.938	-124.398	26.6516
127.4	255.858	246.145	248.219		127.4	-0.59224	0.09383	-0.17214		277.4	127.4	-74.5429	-165.588	-132.94	-124.357	26.6306
127.5	255.795	246.154	248.219		127.5	-0.65338	0.1003	-0.17477		277.5	127.5	-74.5232	-165.582	-132.943	-124.349	26.6352
127.6	255.761	246.161	248.216		127.6	-0.68415	0.10383	-0.17898		277.6	127.6	-74.5059	-165.646	-132.946	-124.366	26.6574
127.7	255.755	246.158	248.212		127.7	-0.68781	0.09899	-0.18497		277.7	127.7	-74.4915	-165.747	-132.948	-124.395	26.6879
127.8	255.767	246.15	248.208		127.8	-0.67262	0.08787	-0.19096		277.8	127.8	-74.4818	-165.867	-132.944	-124.431	26.7218
127.9	255.795	246.14	248.206		127.9	-0.64215	0.07612	-0.19559		277.9	127.9	-74.471	-165.996	-132.941	-124.469	26.7584
128	255.829	246.132	248.205		128	-0.60529	0.06541	-0.19885		278	128	-74.4553	-166.12	-132.936	-124.504	26.7951
128.1	255.864	246.131	248.204		128.1	-0.56791	0.06151	-0.20107		278.1	128.1	-74.4373	-166.34	-132.927	-124.568	26.8571
128.2	255.9	246.138	248.206		128.2	-0.52885	0.0663	-0.20141		278.2	128.2	-74.4124	-166.428	-132.922	-124.587	26.8875
128.3	255.939	246.146	248.208		128.3	-0.48707	0.0713	-0.20164		278.3	128.3	-74.3863	-166.498	-132.917	-124.6	26.9135
128.4	255.977	246.151	248.209		128.4	-0.44644	0.07411	-0.2025		278.4	128.4	-74.3705	-166.558	-132.905	-124.611	26.9335
128.5	256.013	246.16	248.211		128.5	-0.40749	0.08047	-0.20241		278.5	128.5	-74.3657	-166.606	-132.892	-124.621	26.9466
128.6	256.049	246.17	248.212		128.6	-0.36896	0.08777	-0.20369		278.6	128.6	-74.3678	-166.639	-132.882	-124.63	26.9542
128.7	256.082	246.172	248.209		128.7	-0.33294	0.08691	-0.20884		278.7	128.7	-74.3714	-166.667	-132.868	-124.635	26.9595
128.8	256.114	246.169	248.205		128.8	-0.29817	0.08217	-0.21451		278.8	128.8	-74.368	-166.688	-132.853	-124.636	26.9653
128.9	256.149	246.168	248.205		128.9	-0.261	0.07859	-0.2161		278.9	128.9	-74.3512	-166.699	-132.839	-124.63	26.9728
129	256.199	246.165	248.207		129	-0.20844	0.07228	-0.21613		279	129	-74.3316	-166.705	-132.821	-124.619	26.9794
129.1	256.288	246.163	248.213		129.1	-0.11672	0.06807	-0.213		279.1	129.1	-74.315	-166.708	-132.806	-124.61	26.9847
129.2	256.391	246.176	248.22		129.2	-0.01086	0.07903	-0.20727		279.2	129.2	-74.2947	-166.708	-132.794	-124.599	26.9903
129.3	256.448	246.199	248.224		129.3	0.04955	0.09869	-0.20519		279.3	129.3	-74.2688	-166.703	-132.777	-124.583	26.9963
129.4	256.438	246.216	248.227		129.4	0.04202	0.11364	-0.20501		279.4	129.4	-74.2399	-166.695	-132.761	-124.565	27.0023
129.5	256.371	246.229	248.23		129.5	-0.02278	0.12419	-0.20346		279.5	129.5	-74.2065	-166.685	-132.742	-124.544	27.009
129.6	256.279	246.239	248.232		129.6	-0.11208	0.13107	-0.20316		279.6	129.6	-74.1731	-166.674	-132.725	-124.524	27.0156
129.7	256.197	246.254	248.233		129.7	-0.1908	0.14361	-0.20486		279.7	129.7	-74.1409	-166.666	-132.707	-124.505	27.0227
129.8	256.127	246.294	248.232		129.8	-0.25853	0.1818	-0.2075		279.8	129.8	-74.1075	-166.655	-132.689	-124.484	27.0294
129.9	256.049	246.373	248.233		129.9	-0.33348	0.25788	-0.20898		279.9	129.9	-74.0796	-166.639	-132.676	-124.465	27.0331
130	255.959	246.462	248.233		130	-0.4209	0.34465	-0.21037		280	130	-74.0611	-166.622	-132.662	-124.448	27.0338
130.1	255.86	246.548	248.233		130.1	-0.51679	0.42744	-0.21311		280.1	130.1	-74.0503	-166.607	-132.643	-124.433	27.0322
130.2	255.767	246.626	248.232		130.2	-0.60766	0.503	-0.21595		280.2	130.2	-74.039	-166.588	-132.626	-124.418	27.0301
130.3	255.699	246.68	248.231		130.3	-0.67246	0.55449	-0.21817		280.3	130.3	-74.0238	-166.568	-132.61	-124.401	27.0288
130.4	255.67	246.708	248.231		130.4	-0.69863	0.5798	-0.22029		280.4	130.4	-74.0086	-166.551	-132.59	-124.383	27.0279
130.5	255.677	246.713	248.231		130.5	-0.6892	0.58281	-0.22314		280.5	130.5	-73.9901	-166.533	-132.571	-124.364	27.0279
130.6	255.711	246.703	248.232		130.6	-0.65192	0.57053	-0.22368		280.6	130.6	-73.9698	-166.509	-132.551	-124.344	27.0273
130.7	255.764	246.674	248.235		130.7	-0.59632	0.53889	-0.22297		280.7	130.7	-73.9524	-166.487	-132.533	-124.324	27.0259
130.8	255.823	246.631	248.239		130.8	-0.53496	0.49322	-0.22048		280.8	130.8	-73.9332	-166.466	-132.511	-124.304	27.0254
130.9	255.883	246.581	248.246		130.9	-0.47172	0.44022	-0.2161		280.9	130.9	-73.9097	-166.443	-132.492	-124.282	27.0257
131	255.943	246.528	248.251		131	-0.40911	0.3846	-0.21277		281	131	-73.8908	-166.42	-132.475	-124.262	27.0247
131.1	255.998	246.485	248.257		131.1	-0.35141	0.33997	-0.20923		281.1	131.1	-73.8768	-166.402	-132.453	-124.244	27.0231
131.2	256.049	246.456	248.262		131.2	-0.2976	0.3077	-0.20622		281.2	131.2	-73.8596	-166.385	-132.42	-124.222	27.0227
131.3	256.1	246.43	248.267		131.3	-0.24451	0.27952	-0.20289		281.3	131.3	-73.8379	-166.366	-132.375	-124.193	27.0221
131.4	256.147	246.403	248.269		131.4	-0.19435	0.24986	-0.2027		281.4	131.4	-73.8176	-166.348	-132.327	-124.164	27.0211
131.5	256.19	246.377	248.271		131.5	-0.1487	0.22094	-0.20261		281.5	131.5	-73.7972	-166.329	-132.28	-124.136	27.0204
131.6	256.228	246.36	248.275		131.6	-0.10807	0.20186	-0.20127		281.6	131.6	-73.7724	-166.308	-132.244	-124.108	27.0207
131.7	256.26	246.356	248.277		131.7	-0.07289	0.19535	-0.20109		281.7	131.7	-73.7497	-166.288	-132.219	-124.085	27.0212
131.8	256.285	246.36	248.28		131.8	-0.04577	0.19626	-0.20006		281.8	131.8	-73.7309	-166.269	-132.198	-124.066	27.0213
131.9	256.303	246.369	248.285		131.9	-0.02524	0.20315	-0.19704		281.9	131.9	-73.7133	-166.248	-132.183	-124.048	27.0203
132	256.318	246.375	248.29		132	-0.00712	0.20616	-0.19382		282	132	-73.6994	-166.223	-132.175	-124.032	27.0178
132.1	256.331	246.362	248.295		132.1	0.00838	0.19085	-0.19049		282.1	132.1	-73.6862	-166.2	-132.167	-124.017	27.0154
132.2	256.342	246.336	248.302		132.2	0.0221	0.16266	-0.18632		282.2	132.2	-73.6695	-166.177	-132.151	-123.999	27.0138
132.3	256.351	246.305	248.307		132.3	0.03436	0.12945	-0.18247		282.3	132.3	-73.6538	-166.153	-132.135	-123.981	27.0118
132.4	256.359	246.279	248.313		132.4	0.04441	0.1	-0.17914		282.4	132.4	-73.6414	-166.13	-132.124	-123.965	27.0089
132.5	256.359	246.276	248.319		132.5	0.04767	0.09526	-0.17518		282.5	132.5	-73.6268	-166.105	-132.111	-123.948	27.0064
132.6	256.354	246.299	248.325		132.6	0.04506	0.11503	-0.1707		282.6	132.6	-73.6069	-166.08	-132.1	-123.929	27.0055
132.7	256.346	246.325	248.33		132.7	0.03983	0.13887	-0.16789		282.7	132.7	-73.5881	-166.056	-132.094	-123.913	27.0048
132.8	256.335	246.349	248.337		132.8	0.03135	0.16031	-0.16268		282.8	132.8	-73.5721	-166.036	-132.085	-123.898	27.0042
132.9	256.327	246.365	248.345		132.9	0.02686	0.17389	-0.15694		282.9	132.9	-73.5538	-166.016	-132.076	-123.882	27.0042
133	256.324	246.364	248.35		133	0.02624	0.16989	-0.15351		283	133	-73.5312	-165.993	-132.066	-123.863	27.0047
133.1	256.32	246.348	248.356		133.1	0.02436	0.15154	-0.15007		283.1	133.1	-73.5057	-165.971	-132.054	-123.844	27.0063
133.2	256.314	246.329	248.361		133.2	0.02122	0.13047	-0.14664		283.2	133.2	-73.4793	-165.947	-132.043	-123.823	27.0076
133.3	256.308	246.321	248.366		133.3	0.01809	0.11956	-0.14363		283.3	133.3	-73.4523	-165.921	-132.035	-123.803	27.0089
133.4	256.299	246.319	248.369		133.4	0.01202	0.11524	-0.14291		283.4	133.4	-73.4307	-165.896	-132.024	-123.784	27.0087
133.5	256.288	246.311	248.371		133.5	0.00387	0.10433	-0.14335		283.5	133.5	-73.4127	-165.875	-132.008	-123.765	27.008
133.6	256.28	246.306	248.374		133.6	-0.00115	0.09708	-0.14159		283.6	133.6	-73.3906	-165.851	-131.994	-123.745	27.0077
133.7	256.272	246.313	248.378		133.7	-0.00701	0.10145	-0.13983		283.7	133.7	-73.3691	-165.824	-131.981	-123.725	27.0068
133.8	256.266	246.335	248.382		133.8	-0.0105	0.12121	-0.13755		283.8	133.8	-73.3479	-165.8	-131.966	-123.704	27.0062
133.9	256.269	246.385	248.387		133.9	-0.00468	0.1682	-0.13496		283.9	133.9	-73.3261	-165.773	-131.942	-123.68	27.0049
134	256.27	246.467	248.389		134	-0.000545867	0.24805	-0.13529		284	134	-73.3037	-165.744	-131.91	-123.652	27.0026
134.1	256.25	246.561	248.389		134.1	-0.01839	0.33964	-0.13719		284.1	134.1	-73.2843	-165.718	-131.873	-123.625	27.0001
134.2	256.206	246.643	248.392		134.2	-0.05917	0.41907	-0.13606		284.2	134.2	-73.2664	-165.697	-131.841	-123.601	26.9985
134.3	256.147	246.72	248.397		134.3	-0.11617	0.49307	-0.13326		284.3	134.3	-73.2479	-165.674	-131.817	-123.58	26.9971
134.4	256.068	246.782	248.4		134.4	-0.19233	0.55261	-0.13192		284.4	134.4	-73.2285	-165.652	-131.796	-123.559	26.9964
134.5	255.969	246.822	248.404		134.5	-0.2887	0.59028	-0.13026		284.5	134.5	-73.2073	-165.632	-131.774	-123.538	26.9967
134.6	255.862	246.844	248.408		134.6	-0.39292	0.60941	-0.12819		284.6	134.6	-73.1844	-165.608	-131.757	-123.517	26.9968
134.7	255.764	246.8	248.41		134.7	-0.48834	0.56269	-0.12779		284.7	134.7	-73.1653	-165.583	-131.744	-123.497	26.9955
134.8	255.685	246.753	248.412		134.8	-0.56419	0.51388	-0.12855		284.8	134.8	-73.1509	-165.561	-131.728	-123.48	26.9933
134.9	255.628	246.754	248.414		134.9	-0.61878	0.51239	-0.12762		284.9	134.9	-73.1321	-165.536	-131.713	-123.46	26.9919
135	255.591	246.796	248.418		135	-0.65327	0.55194	-0.12649		285	135	-73.1117	-165.509	-131.697	-123.439	26.9904
135.1	255.571	246.833	248.419		135.1	-0.6706	0.58604	-0.12735		285.1	135.1	-73.0942	-165.486	-131.677	-123.419	26.9889
135.2	255.565	246.864	248.42		135.2	-0.6741	0.61418	-0.12842		285.2	135.2	-73.0754	-165.462	-131.657	-123.398	26.9876
135.3	255.568	246.879	248.42		135.3	-0.66787	0.62661	-0.13022		285.3	135.3	-73.0493	-165.437	-131.638	-123.375	26.9881
135.4	255.579	246.858	248.42		135.4	-0.65431	0.60314	-0.13239		285.4	135.4	-73.0189	-165.413	-131.619	-123.35	26.9903
135.5	255.593	246.804	248.421		135.5	-0.63771	0.54658	-0.13228		285.5	135.5	-72.9911	-165.388	-131.598	-123.326	26.9915
135.6	255.611	246.727	248.422		135.6	-0.61734	0.46761	-0.13238		285.6	135.6	-72.967	-165.362	-131.578	-123.302	26.9911
135.7	255.632	246.636	248.422		135.7	-0.59321	0.37347	-0.13457		285.7	135.7	-72.9441	-165.335	-131.563	-123.28	26.9904
135.8	255.653	246.539	248.421		135.8	-0.57012	0.2744	-0.13645		285.8	135.8	-72.9212	-165.312	-131.544	-123.259	26.9906
135.9	255.676	246.451	248.426		135.9	-0.54441	0.18381	-0.13341		285.9	135.9	-72.8989	-165.291	-131.522	-123.237	26.9909
136	255.701	246.372	248.431		136	-0.5163	0.10255	-0.12995		286	136	-72.8759	-165.215	-131.503	-123.198	26.9775
136.1	255.729	246.301	248.436		136.1	-0.48598	0.02892	-0.12628		286.1	136.1	-72.8513	-164.879	-131.482	-123.071	26.897
136.2	255.757	246.241	248.442		136.2	-0.45462	-0.0335	-0.12188		286.2	136.2	-72.828	-164.297	-131.461	-122.862	26.7526
136.3	255.787	246.19	248.445		136.3	-0.4219	-0.08702	-0.1201		286.3	136.3	-72.8045	-163.744	-131.44	-122.663	26.6162
136.4	255.818	246.147	248.448		136.4	-0.38813	-0.1328	-0.11842		286.4	136.4	-72.7851	-163.358	-131.407	-122.517	26.5214
136.5	255.847	246.115	248.452		136.5	-0.3574	-0.16769	-0.11632		286.5	136.5	-72.7705	-163.163	-131.364	-122.432	26.4734
136.6	255.873	246.094	248.455		136.6	-0.32845	-0.19075	-0.11474		286.6	136.6	-72.7539	-163.121	-131.319	-122.398	26.4654
136.7	255.897	246.082	248.458		136.7	-0.30159	-0.20595	-0.11327		286.7	136.7	-72.7368	-163.192	-131.275	-122.401	26.4864
136.8	255.919	246.076	248.46		136.8	-0.27704	-0.21394	-0.11254		286.8	136.8	-72.7213	-163.333	-131.233	-122.429	26.5252
136.9	255.941	246.075	248.462		136.9	-0.25186	-0.21763	-0.11159		286.9	136.9	-72.703	-163.439	-131.198	-122.447	26.5563
137	255.966	246.074	248.466		137	-0.225	-0.22088	-0.10928		287	137	-72.6857	-163.462	-131.173	-122.441	26.5663
137.1	255.986	246.074	248.469		137.1	-0.20201	-0.22167	-0.10802		287.1	137.1	-72.6746	-163.474	-131.157	-122.435	26.5718
137.2	255.998	246.074	248.473		137.2	-0.18741	-0.22288	-0.10508		287.2	137.2	-72.6618	-163.523	-131.145	-122.443	26.5878
137.3	255.999	246.076	248.478		137.3	-0.18337	-0.22168	-0.10142		287.3	137.3	-72.6463	-163.611	-131.136	-122.464	26.6148
137.4	255.995	246.081	248.481		137.4	-0.1852	-0.21714	-0.09974		287.4	137.4	-72.6284	-163.727	-131.129	-122.495	26.65
137.5	255.99	246.089	248.484		137.5	-0.18713	-0.21007	-0.09847		287.5	137.5	-72.614	-163.864	-131.117	-122.532	26.6892
137.6	255.986	246.101	248.489		137.6	-0.18886	-0.19893	-0.09522		287.6	137.6	-72.6015	-163.988	-131.104	-122.564	26.7242
137.7	255.99	246.114	248.493		137.7	-0.18199	-0.18695	-0.0925		287.7	137.7	-72.5883	-164.074	-131.089	-122.584	26.7499
137.8	256	246.129	248.497		137.8	-0.16916	-0.17266	-0.09008		287.8	137.8	-72.5786	-164.147	-131.074	-122.6	26.7709
137.9	256.014	246.148	248.504		137.9	-0.15257	-0.15492	-0.08464		287.9	137.9	-72.5694	-164.222	-131.061	-122.618	26.7927
138	256.032	246.163	248.508		138	-0.13168	-0.14043	-0.08212		288	138	-72.5575	-164.299	-131.046	-122.634	26.8153
138.1	256.049	246.171	248.511		138.1	-0.11173	-0.1341	-0.08044		288.1	138.1	-72.5464	-164.376	-131.03	-122.651	26.8379
138.2	256.066	246.173	248.514		138.2	-0.09199	-0.13259	-0.07834		288.2	138.2	-72.5371	-164.453	-131.013	-122.668	26.86
138.3	256.084	246.171	248.515		138.3	-0.07194	-0.13589	-0.07917		288.3	138.3	-72.5256	-164.521	-130.997	-122.681	26.8802
138.4	256.102	246.164	248.515		138.4	-0.05084	-0.1438	-0.08063		288.4	138.4	-72.5121	-164.578	-130.979	-122.69	26.8984
138.5	256.119	246.157	248.515		138.5	-0.03131	-0.1516	-0.08189		288.5	138.5	-72.498	-164.628	-130.957	-122.694	26.9146
138.6	256.136	246.152	248.516		138.6	-0.01167	-0.15763	-0.08282		288.6	138.6	-72.4812	-164.663	-130.935	-122.693	26.9279
138.7	256.154	246.146	248.516		138.7	0.00932	-0.16386	-0.08439		288.7	138.7	-72.4564	-164.69	-130.916	-122.687	26.9414
138.8	256.169	246.141	248.516		138.8	0.02676	-0.17	-0.08564		288.8	138.8	-72.4279	-164.711	-130.897	-122.679	26.9548
138.9	256.185	246.138	248.519		138.9	0.04524	-0.17434	-0.08448		288.9	138.9	-72.4027	-164.726	-130.881	-122.67	26.9657
139	256.203	246.135	248.52		139	0.06623	-0.17828	-0.08448		289	139	-72.3762	-164.73	-130.868	-122.658	26.9743
139.1	256.222	246.134	248.518		139.1	0.08796	-0.18001	-0.08824		289.1	139.1	-72.3487	-164.728	-130.856	-122.644	26.9818
139.2	256.241	246.136	248.516		139.2	0.10896	-0.17839	-0.0919		289.2	139.2	-72.3239	-164.724	-130.84	-122.629	26.9876
139.3	256.26	246.141	248.516		139.3	0.13047	-0.17405	-0.09284		289.3	139.3	-72.299	-164.712	-130.828	-122.613	26.9917
139.4	256.281	246.146	248.517		139.4	0.1544	-0.17034	-0.09305		289.4	139.4	-72.276	-164.698	-130.817	-122.597	26.9947
139.5	256.298	246.15	248.519		139.5	0.17424	-0.16757	-0.09283		289.5	139.5	-72.2579	-164.682	-130.8	-122.58	26.9954
139.6	256.311	246.154	248.523		139.6	0.1898	-0.16417	-0.09011		289.6	139.6	-72.2415	-164.66	-130.78	-122.56	26.9937
139.7	256.32	246.161	248.527		139.7	0.20116	-0.15764	-0.08811		289.7	139.7	-72.2233	-164.639	-130.762	-122.541	26.9929
139.8	256.325	246.178	248.53		139.8	0.20907	-0.14168	-0.08664		289.8	139.8	-72.207	-164.617	-130.744	-122.523	26.9914
139.9	256.33	246.207	248.536		139.9	0.21666	-0.11368	-0.08213		289.9	139.9	-72.1896	-164.59	-130.72	-122.5	26.9886
140	256.336	246.239	248.541		140	0.2253	-0.08316	-0.07815		290	140	-72.1662	-164.561	-130.698	-122.475	26.9871
140.1	256.337	246.26	248.543		140.1	0.22965	-0.0626	-0.07731		290.1	140.1	-72.1419	-164.532	-130.679	-122.451	26.9861
140.2	256.334	246.27	248.546		140.2	0.22856	-0.05355	-0.07594		290.2	140.2	-72.1171	-164.504	-130.657	-122.426	26.9856
140.3	256.328	246.272	248.549		140.3	0.2261	-0.05256	-0.07468		290.3	140.3	-72.0883	-164.475	-130.634	-122.399	26.9856
140.4	256.319	246.27	248.551		140.4	0.21925	-0.05565	-0.07415		290.4	140.4	-72.0576	-164.445	-130.615	-122.373	26.9865
140.5	256.304	246.271	248.553		140.5	0.20695	-0.05518	-0.07373		290.5	140.5	-72.0336	-164.416	-130.595	-122.348	26.9855
140.6	256.285	246.284	248.555		140.6	0.19109	-0.04341	-0.0732		290.6	140.6	-72.0157	-164.387	-130.573	-122.325	26.9823
140.7	256.265	246.301	248.557		140.7	0.17366	-0.02735	-0.07278		290.7	140.7	-71.9985	-164.358	-130.557	-122.304	26.9793
140.8	256.245	246.317	248.557		140.8	0.15592	-0.01212	-0.07414		290.8	140.8	-71.9792	-164.33	-130.537	-122.282	26.9771
140.9	256.227	246.331	248.558		140.9	0.14069	0.00122	-0.07403		290.9	140.9	-71.9571	-164.304	-130.513	-122.258	26.9759
141	256.214	246.353	248.559		141	0.13028	0.0221	-0.07434		291	141	-71.9307	-164.275	-130.465	-122.224	26.9742
141.1	256.204	246.4	248.559		141.1	0.12322	0.06884	-0.07653		291.1	141.1	-71.9025	-164.243	-130.44	-122.195	26.9734
141.2	256.196	246.46	248.559		141.2	0.1173	0.1271	-0.07736		291.2	141.2	-71.8753	-164.212	-130.414	-122.167	26.9723
141.3	256.187	246.503	248.56		141.3	0.11181	0.16934	-0.0783		291.3	141.3	-71.8477	-164.18	-130.39	-122.139	26.9715
141.4	256.182	246.52	248.559		141.4	0.10883	0.18551	-0.08008		291.4	141.4	-71.8186	-164.149	-130.365	-122.111	26.971
141.5	256.174	246.515	248.559		141.5	0.10407	0.1799	-0.08237		291.5	141.5	-71.7889	-164.119	-130.337	-122.082	26.9711
141.6	256.166	246.495	248.556		141.6	0.09869	0.15933	-0.08698		291.6	141.6	-71.762	-164.088	-130.312	-122.054	26.9703
141.7	256.161	246.464	248.553		141.7	0.09602	0.12713	-0.09095		291.7	141.7	-71.7325	-164.057	-130.288	-122.026	26.9702
141.8	256.154	246.427	248.554		141.8	0.09199	0.08938	-0.09189		291.8	141.8	-71.7022	-164.03	-130.265	-121.999	26.9712
141.9	256.148	246.389	248.555		141.9	0.0888	0.05037	-0.09188		291.9	141.9	-71.6757	-164.004	-130.242	-121.974	26.9716
142	256.146	246.353	248.559		142	0.08917	0.01326	-0.08957		292	142	-71.6465	-163.977	-130.222	-121.948	26.9726
142.1	256.143	246.321	248.562		142.1	0.0885	-0.01947	-0.08821		292.1	142.1	-71.6142	-163.949	-130.201	-121.921	26.9743
142.2	256.139	246.294	248.565		142.2	0.08719	-0.04706	-0.08663		292.2	142.2	-71.5858	-163.925	-130.178	-121.896	26.9757
142.3	256.135	246.272	248.568		142.3	0.08599	-0.06994	-0.08474		292.3	142.3	-71.5588	-163.9	-130.156	-121.872	26.9765
142.4	256.13	246.253	248.571		142.4	0.08364	-0.08989	-0.08327		292.4	142.4	-71.5312	-163.871	-130.133	-121.845	26.9765
142.5	256.123	246.236	248.575		142.5	0.07972	-0.10806	-0.08065		292.5	142.5	-71.5077	-163.846	-130.109	-121.821	26.9759
142.6	256.113	246.223	248.579		142.6	0.07192	-0.12173	-0.07761		292.6	142.6	-71.4902	-163.821	-130.085	-121.799	26.9737
142.7	256.101	246.214	248.586		142.7	0.06256	-0.13184	-0.07206		292.7	142.7	-71.4535	-163.796	-130.062	-121.77	26.9774
142.8	256.09	246.207	248.592		142.8	0.05466	-0.14027	-0.06776		292.8	142.8	-71.4492	-163.769	-130.038	-121.752	26.9705
142.9	256.078	246.205	248.597		142.9	0.04539	-0.14253	-0.06472		292.9	142.9	-71.4315	-163.742	-130.014	-121.729	26.9678
143	256.068	246.208	248.6		143	0.0377	-0.1408	-0.06314		293	143	-71.3972	-163.716	-129.992	-121.702	26.9706
143.1	256.062	246.211	248.599		143.1	0.03483	-0.13835	-0.06565		293.1	143.1	-71.381	-163.688	-129.966	-121.678	26.9671
143.2	256.058	246.215	248.597		143.2	0.033	-0.13495	-0.06847		293.2	143.2	-71.3613	-163.66	-129.938	-121.653	26.9645
143.3	256.058	246.221	248.596		143.3	0.03557	-0.12998	-0.07098		293.3	143.3	-71.3348	-163.632	-129.91	-121.626	26.964
143.4	256.062	246.227	248.594		143.4	0.04274	-0.12491	-0.07506		293.4	143.4	-71.3064	-163.599	-129.881	-121.595	26.9627
143.5	256.067	246.234	248.592		143.5	0.05002	-0.11921	-0.0783		293.5	143.5	-71.2775	-163.567	-129.85	-121.565	26.9619
143.6	256.071	246.241	248.592		143.6	0.05657	-0.11278	-0.07987		293.6	143.6	-71.2479	-163.539	-129.821	-121.536	26.9623
143.7	256.075	246.251	248.591		143.7	0.06385	-0.10362	-0.08175		293.7	143.7	-71.2175	-163.507	-129.795	-121.506	26.9621
143.8	256.079	246.261	248.591		143.8	0.06977	-0.09531	-0.08394		293.8	143.8	-71.1873	-163.474	-129.767	-121.476	26.9614
143.9	256.077	246.268	248.591		143.9	0.07077	-0.08824	-0.08467		293.9	143.9	-71.159	-163.442	-129.739	-121.447	26.9605
144	256.072	246.275	248.594		144	0.06863	-0.08233	-0.08404		294	144	-71.129	-163.411	-129.718	-121.419	26.9608
144.1	256.067	246.28	248.595		144.1	0.06596	-0.07852	-0.08361		294.1	144.1	-71.0994	-163.378	-129.695	-121.391	26.9603
144.2	256.059	246.287	248.601		144.2	0.06078	-0.07229	-0.07973		294.2	144.2	-71.0719	-163.347	-129.672	-121.364	26.9595
144.3	256.052	246.293	248.608		144.3	0.05707	-0.06733	-0.07418		294.3	144.3	-71.0456	-163.317	-129.65	-121.338	26.9588
144.4	256.058	246.296	248.613		144.4	0.06487	-0.06529	-0.0703		294.4	144.4	-71.0214	-163.281	-129.626	-121.309	26.9558
144.5	256.067	246.298	248.616		144.5	0.07665	-0.06399	-0.06904		294.5	144.5	-70.9962	-163.25	-129.599	-121.282	26.9541
144.6	256.057	246.3	248.619		144.6	0.06938	-0.06258	-0.06736		294.6	144.6	-70.9662	-163.222	-129.573	-121.254	26.955
144.7	256.019	246.301	248.622		144.7	0.03437	-0.06274	-0.06558		294.7	144.7	-70.9318	-163.192	-129.542	-121.222	26.9561
144.8	255.959	246.299	248.622		144.8	-0.02264	-0.06552	-0.06746		294.8	144.8	-70.9	-163.158	-129.49	-121.183	26.9545
144.9	255.886	246.298	248.621		144.9	-0.09346	-0.06767	-0.06976		294.9	144.9	-70.8688	-163.126	-129.426	-121.14	26.9526
145	255.807	246.299	248.622		145	-0.16983	-0.06783	-0.07038		295	145	-70.8381	-163.093	-129.368	-121.1	26.9507
145.1	255.736	246.299	248.622		145.1	-0.23803	-0.068	-0.07142		295.1	145.1	-70.8134	-163.059	-129.319	-121.064	26.9471
145.2	255.67	246.302	248.623		145.2	-0.30111	-0.06669	-0.07194		295.2	145.2	-70.791	-163.028	-129.282	-121.034	26.944
145.3	255.602	246.307	248.626		145.3	-0.36638	-0.06225	-0.07068		295.3	145.3	-70.7678	-162.994	-129.253	-121.005	26.941
145.4	255.537	246.312	248.627		145.4	-0.42914	-0.05854	-0.07099		295.4	145.4	-70.7451	-162.96	-129.232	-120.979	26.9381
145.5	255.473	246.316	248.627		145.5	-0.49075	-0.05462	-0.07287		295.5	145.5	-70.7238	-162.926	-129.216	-120.955	26.9351
145.6	255.413	246.323	248.628		145.6	-0.54723	-0.04902	-0.07307		295.6	145.6	-70.7043	-162.893	-129.2	-120.933	26.9317
145.7	255.364	246.329	248.628		145.7	-0.59355	-0.04385	-0.07422		295.7	145.7	-70.6824	-162.858	-129.187	-120.909	26.9289
145.8	255.323	246.335	248.626		145.8	-0.63265	-0.03909	-0.0783		295.8	145.8	-70.6621	-162.822	-129.171	-120.885	26.9249
145.9	255.282	246.343	248.623		145.9	-0.67049	-0.03161	-0.08259		295.9	145.9	-70.6414	-162.79	-129.149	-120.86	26.9218
146	255.24	246.383	248.624		146	-0.7097	0.00749	-0.083		296	146	-70.6137	-162.758	-129.127	-120.833	26.9212
146.1	255.197	246.486	248.624		146.1	-0.75047	0.1094	-0.08467		296.1	146.1	-70.5811	-162.726	-129.105	-120.804	26.9218
146.2	255.149	246.622	248.62		146.2	-0.79533	0.24482	-0.0898		296.2	146.2	-70.5475	-162.697	-129.076	-120.774	26.9232
146.3	255.103	246.743	248.618		146.3	-0.83914	0.36506	-0.09272		296.3	146.3	-70.5133	-162.668	-129.043	-120.741	26.9246
146.4	255.057	246.832	248.615		146.4	-0.8818	0.45284	-0.09712		296.4	146.4	-70.477	-162.636	-129.011	-120.708	26.9259
146.5	255.013	246.887	248.611		146.5	-0.9232	0.50722	-0.10297		296.5	146.5	-70.4444	-162.603	-128.984	-120.677	26.9262
146.6	254.974	246.911	248.606		146.6	-0.95989	0.53051	-0.10967		296.6	146.6	-70.4143	-162.572	-128.965	-120.651	26.9265
146.7	254.942	246.912	248.604		146.7	-0.98884	0.53045	-0.11333		296.7	146.7	-70.3817	-162.539	-128.958	-120.626	26.9278
146.8	254.919	246.9	248.605		146.8	-1.00972	0.51689	-0.11374		296.8	146.8	-70.3487	-162.507	-128.954	-120.603	26.9294
146.9	254.903	246.878	248.605		146.9	-1.02317	0.49432	-0.11531		296.9	146.9	-70.32	-162.476	-128.949	-120.582	26.9301
147	254.895	246.85	248.606		147	-1.02782	0.46505	-0.1152		297	147	-70.2905	-162.444	-128.947	-120.561	26.931
147.1	254.897	246.82	248.608		147.1	-1.02348	0.43443	-0.11446		297.1	147.1	-70.262	-162.412	-128.946	-120.54	26.9315
147.2	254.903	246.793	248.61		147.2	-1.01473	0.40652	-0.11467		297.2	147.2	-70.238	-162.381	-128.942	-120.52	26.9306
147.3	254.911	246.766	248.612		147.3	-1.00452	0.37903	-0.11424		297.3	147.3	-70.2121	-162.352	-128.938	-120.501	26.9309
147.4	254.92	246.742	248.613		147.4	-0.99253	0.35374	-0.11424		297.4	147.4	-70.1848	-162.32	-128.938	-120.481	26.9312
147.5	254.928	246.723	248.613		147.5	-0.98158	0.334	-0.1156		297.5	147.5	-70.1607	-162.288	-128.935	-120.461	26.9301
147.6	254.936	246.706	248.614		147.6	-0.97106	0.31573	-0.11664		297.6	147.6	-70.1362	-162.255	-128.925	-120.439	26.9287
147.7	254.947	246.69	248.616		147.7	-0.95791	0.29892	-0.116		297.7	147.7	-70.1077	-162.219	-128.914	-120.414	26.9278
147.8	254.96	246.677	248.617		147.8	-0.94184	0.28504	-0.11621		297.8	147.8	-70.0853	-162.189	-128.903	-120.392	26.9264
147.9	254.974	246.667	248.619		147.9	-0.92555	0.27462	-0.11547		297.9	147.9	-70.0715	-162.161	-128.884	-120.372	26.9224
148	254.987	246.661	248.624		148	-0.90948	0.26776	-0.1117		298	148	-70.0577	-162.128	-128.866	-120.351	26.9174
148.1	254.999	246.654	248.622		148.1	-0.89435	0.25932	-0.11546		298.1	148.1	-70.0493	-162.095	-128.848	-120.331	26.9103
148.2	255.004	246.648	248.62		148.2	-0.88728	0.25246	-0.11902		298.2	148.2	-70.0491	-162.064	-128.827	-120.313	26.9012
148.3	255.006	246.645	248.62		148.3	-0.88272	0.24916	-0.12048		298.3	148.3	-70.05	-162.025	-128.807	-120.294	26.8901
148.4	255.012	246.641	248.62		148.4	-0.87408	0.24397	-0.12225		298.4	148.4	-70.0498	-161.794	-128.785	-120.21	26.8291
148.5	255.018	246.635	248.617		148.5	-0.8647	0.23732	-0.12623		298.5	148.5	-70.0563	-161.274	-128.76	-120.03	26.6916
148.6	255.025	246.631	248.616		148.6	-0.85564	0.23213	-0.12832		298.6	148.6	-70.0653	-160.698	-128.734	-119.833	26.5394
148.7	255.033	246.626	248.618		148.7	-0.8448	0.22642	-0.12779		298.7	148.7	-70.0691	-160.258	-128.709	-119.679	26.424
148.8	255.041	246.623	248.622		148.8	-0.83407	0.22207	-0.12579		298.8	148.8	-70.0701	-159.996	-128.685	-119.584	26.3553
148.9	255.046	246.62	248.625		148.9	-0.82637	0.21834	-0.12453		298.9	148.9	-70.0703	-159.874	-128.657	-119.534	26.3225
149	255.051	246.618	248.625		149	-0.81857	0.21515	-0.12579		299	149	-70.0687	-159.815	-128.63	-119.504	26.3061
149.1	255.072	246.616	248.624		149.1	-0.79464	0.21268	-0.12798		299.1	149.1	-70.0645	-159.799	-128.606	-119.49	26.302
149.2	255.072	246.617	248.626		149.2	-0.79197	0.21262	-0.12777		299.2	149.2	-70.0584	-159.851	-128.579	-119.496	26.3157
149.3	255.097	246.621	248.63		149.3	-0.7649	0.21602	-0.12462		299.3	149.3	-70.0509	-159.971	-128.551	-119.525	26.3472
149.4	255.142	246.625	248.633		149.4	-0.717	0.21889	-0.12336		299.4	149.4	-70.0403	-160.131	-128.526	-119.566	26.39
149.5	255.137	246.627	248.638		149.5	-0.71935	0.21999	-0.11979		299.5	149.5	-70.0251	-160.309	-128.499	-119.611	26.4388
149.6	255.108	246.631	248.646		149.6	-0.74526	0.22349	-0.11309		299.6	149.6	-70.0088	-160.491	-128.467	-119.656	26.489
149.7	255.064	246.636	248.652		149.7	-0.78708	0.22751	-0.1089		299.7	149.7	-69.9889	-160.667	-128.436	-119.697	26.5386
149.8	255.015	246.64	248.656		149.8	-0.83372	0.23039	-0.10669		299.8	149.8	-69.9695	-160.829	-128.405	-119.735	26.5848
149.9	254.964	246.645	248.659		149.9	-0.88171	0.23473	-0.10439		299.9	149.9	-69.9495	-160.973	-128.37	-119.764	26.6261
150	254.919	246.649	248.662		150	-0.92448	0.23812	-0.10365		300	150	-69.9229	-161.093	-128.332	-119.783	26.6635
150.1	254.882	246.652	248.661		150.1	-0.95782	0.23943	-0.10521		300.1	150.1	-69.8918	-161.191	-128.297	-119.793	26.6965
150.2	254.854	246.654	248.661		150.2	-0.98383	0.24136	-0.10762		300.2	150.2	-69.8642	-161.27	0	-77.0447	46.6928
150.3	254.833	246.658	248.659		150.3	-1.00157	0.2436	-0.11065		300.3	150.3	-69.8432	-161.333	0	-77.0588	46.7124
150.4	254.824	246.659	248.659		150.4	-1.0079	0.24449	-0.11232
150.5	254.822	246.66	248.66		150.5	-1.00806	0.24391	-0.11294
150.6	254.823	246.663	248.66		150.6	-1.00413	0.24605	-0.11377
150.7	254.833	246.667	248.661		150.7	-0.99161	0.24976	-0.1145
150.8	254.847	246.667	248.661		150.8	-0.9746	0.24824	-0.11586
150.9	254.863	246.665	248.661		150.9	-0.95559	0.24535	-0.11701
151	254.887	246.663	248.66		151	-0.92947	0.24309	-0.12004
151.1	254.911	246.661	248.656		151.1	-0.9025	0.24032	-0.12527
151.2	254.935	246.658	248.653		151.2	-0.87627	0.23617	-0.12966
151.3	254.961	246.657	248.653		151.3	-0.84711	0.23423	-0.13144
151.4	254.987	246.656	248.655		151.4	-0.81868	0.2326	-0.13101
151.5	255.007	246.654	248.657		151.5	-0.7958	0.2292	-0.12996
151.6	255.024	246.653	248.66		151.6	-0.77638	0.22705	-0.12828
151.7	255.041	246.651	248.664		151.7	-0.75675	0.22479	-0.12597
151.8	255.054	246.648	248.666		151.8	-0.74036	0.22075	-0.12503
151.9	255.066	246.646	248.668		151.9	-0.72627	0.21734	-0.1245
152	255.077	246.646	248.671		152	-0.7125	0.21666	-0.12334
152.1	255.087	246.646	248.672		152.1	-0.69936	0.21566	-0.12438
152.2	255.096	246.644	248.672		152.2	-0.68852	0.21267	-0.12532
152.3	255.105	246.643	248.674		152.3	-0.67632	0.21104	-0.1249
152.4	255.118	246.642	248.675		152.4	-0.66108	0.20931	-0.12552
152.5	255.13	246.639	248.676		152.5	-0.64595	0.20527	-0.12573
152.6	255.143	246.638	248.679		152.6	-0.6305	0.20291	-0.12384
152.7	255.157	246.639	248.681		152.7	-0.61401	0.20369	-0.12341
152.8	255.168	246.64	248.682		152.8	-0.59971	0.20395	-0.12372
152.9	255.178	246.64	248.683		152.9	-0.5873	0.20263	-0.12435
153	255.19	246.642	248.683		153	-0.57301	0.20373	-0.12581
153.1	255.205	246.644	248.683		153.1	-0.55515	0.20524	-0.12706
153.2	255.218	246.645	248.683		153.2	-0.53929	0.20497	-0.12915
153.3	255.23	246.648	248.686		153.3	-0.525	0.2056	-0.12747
153.4	255.247	246.649	248.689		153.4	-0.50526	0.20348	-0.12621
153.5	255.265	246.649	248.688		153.5	-0.48405	0.19917	-0.12851
153.6	255.284	246.65	248.689		153.6	-0.46316	0.19632	-0.1284
153.7	255.304	246.65	248.691		153.7	-0.43965	0.19242	-0.12818
153.8	255.327	246.649	248.69		153.8	-0.41416	0.18821	-0.1308
153.9	255.348	246.652	248.69		153.9	-0.39086	0.18704	-0.13257
154	255.369	246.658	248.692		154	-0.36725	0.18932	-0.13215
154.1	255.393	246.663	248.693		154.1	-0.34018	0.19044	-0.13193
154.2	255.416	246.665	248.694		154.2	-0.315	0.18896	-0.13185
154.3	255.436	246.671	248.697		154.3	-0.29233	0.19113	-0.12996
154.4	255.455	246.68	248.701		154.4	-0.27039	0.19624	-0.12628
154.5	255.473	246.687	248.702		154.5	-0.2495	0.19936	-0.12585
154.6	255.489	246.695	248.702		154.6	-0.23143	0.20363	-0.12615
154.7	255.502	246.705	248.703		154.7	-0.21505	0.20926	-0.12562
154.8	255.514	246.711	248.702		154.8	-0.20044	0.21175	-0.12707
154.9	255.525	246.718	248.701		154.9	-0.18708	0.21486	-0.12874
155	255.538	246.725	248.702		155	-0.17132	0.21798	-0.12872
155.1	255.552	246.728	248.703		155.1	-0.1542	0.21733	-0.12808
155.2	255.567	246.73	248.702		155.2	-0.13708	0.21532	-0.12922
155.3	255.577	246.732	248.703		155.3	-0.12394	0.21435	-0.12837
155.4	255.585	246.736	248.705		155.4	-0.11341	0.21443	-0.12742
155.5	255.595	246.738	248.703		155.5	-0.10121	0.21232	-0.12961
155.6	255.601	246.739	248.704		155.6	-0.09184	0.20926	-0.12886
155.7	255.608	246.741	248.708		155.7	-0.08299	0.20735	-0.1256
155.8	255.615	246.741	248.713		155.8	-0.07309	0.2045	-0.12182
155.9	255.62	246.741	248.715		155.9	-0.06529	0.19987	-0.1194
156	255.624	246.739	248.719		156	-0.05843	0.19482	-0.11657
156.1	255.629	246.737	248.724		156.1	-0.05083	0.18894	-0.11184
156.2	255.633	246.736	248.73		156.2	-0.04411	0.184	-0.1067
156.3	255.634	246.737	248.735		156.3	-0.04058	0.18115	-0.1024
156.4	255.634	246.739	248.736		156.4	-0.03725	0.17882	-0.10123
156.5	255.635	246.74	248.737		156.5	-0.03424	0.17639	-0.1007
156.6	255.633	246.741	248.739		156.6	-0.03343	0.17417	-0.09932
156.7	255.627	246.744	248.74		156.7	-0.03575	0.17299	-0.09931
156.8	255.611	246.747	248.74		156.8	-0.0497	0.17171	-0.09982
156.9	255.583	246.748	248.739		156.9	-0.07422	0.16939	-0.10075
157	255.553	246.749	248.739		157	-0.10136	0.16696	-0.10168
157.1	255.524	246.753	248.738		157.1	-0.12777	0.16683	-0.10314
157.2	255.5	246.754	248.735		157.2	-0.14915	0.16419	-0.10648
157.3	255.482	246.755	248.734		157.3	-0.16415	0.16134	-0.10762
157.4	255.47	246.757	248.733		157.4	-0.17317	0.15974	-0.10949
157.5	255.462	246.758	248.729		157.5	-0.17833	0.15658	-0.1144
157.6	255.457	246.761	248.727		157.6	-0.18128	0.15541	-0.11627
157.7	255.456	246.763	248.729		157.7	-0.17911	0.15434	-0.11553
157.8	255.459	246.766	248.726		157.8	-0.17306	0.15337	-0.11845
157.9	255.462	246.768	248.725		157.9	-0.16733	0.15157	-0.12042
158	255.466	246.77	248.726		158	-0.16076	0.14945	-0.11978
158.1	255.473	246.771	248.727		158.1	-0.15083	0.14702	-0.11956
158.2	255.481	246.772	248.727		158.2	-0.14049	0.14365	-0.11934
158.3	255.485	246.773	248.729		158.3	-0.13298	0.14111	-0.11807
158.4	255.487	246.774	248.732		158.4	-0.12808	0.13889	-0.11565
158.5	255.487	246.774	248.733		158.5	-0.12559	0.13478	-0.11543
158.6	255.485	246.776	248.729		158.6	-0.12478	0.13277	-0.11961
158.7	255.481	246.779	248.725		158.7	-0.12564	0.13181	-0.12441
158.8	255.475	246.778	248.722		158.8	-0.12902	0.12697	-0.12754
158.9	255.467	246.777	248.72		158.9	-0.13448	0.12286	-0.12983
159	255.458	246.779	248.721		159	-0.14058	0.12085	-0.12971
159.1	255.452	246.777	248.722		159.1	-0.14343	0.11496	-0.12928
159.2	255.451	246.774	248.723		159.2	-0.1423	0.10772	-0.12896
159.3	255.449	246.77	248.725		159.3	-0.14128	0.10005	-0.12748
159.4	255.449	246.764	248.727		159.4	-0.13858	0.09019	-0.12569
159.5	255.45	246.76	248.728		159.5	-0.13505	0.08263	-0.12536
159.6	255.45	246.758	248.728		159.6	-0.13203	0.07685	-0.12608
159.7	255.452	246.759	248.729		159.7	-0.12672	0.07389	-0.12503
159.8	255.46	246.759	248.73		159.8	-0.11638	0.07041	-0.1247
159.9	255.468	246.76	248.73		159.9	-0.10499	0.06756	-0.12542
160	255.477	246.765	248.733		160	-0.0936	0.06869	-0.12258
160.1	255.488	246.769	248.739		160.1	-0.08002	0.06867	-0.11723
160.2	255.502	246.774	248.744		160.2	-0.0635	0.06969	-0.11272
160.3	255.518	246.779	248.748		160.3	-0.04457	0.07166	-0.10977
160.4	255.534	246.782	248.751		160.4	-0.02502	0.0709	-0.10714
160.5	255.549	246.783	248.752		160.5	-0.00766	0.06805	-0.10661
160.6	255.557	246.786	248.751		160.6	0.00341	0.06667	-0.10743
160.7	255.563	246.789	248.754		160.7	0.01176	0.06612	-0.10585
160.8	255.569	246.79	248.756		160.8	0.02105	0.06338	-0.10406
160.9	255.573	246.791	248.758		160.9	0.02742	0.06105	-0.10248
161	255.572	246.796	248.761		161	0.02917	0.06197	-0.09964
161.1	255.569	246.799	248.765		161.1	0.02883	0.06143	-0.09617
161.2	255.556	246.804	248.768		161.2	0.01939	0.06266	-0.09449
161.3	255.528	246.812	248.768		161.3	-0.00671	0.0663	-0.09479
161.4	255.488	246.816	248.768		161.4	-0.04306	0.06691	-0.09551
161.5	255.447	246.82	248.767		161.5	-0.08192	0.06709	-0.09686
161.6	255.406	246.824	248.768		161.6	-0.11943	0.06759	-0.09622
161.7	255.373	246.828	248.771		161.7	-0.15013	0.06778	-0.09359
161.8	255.35	246.83	248.773		161.8	-0.17015	0.06598	-0.0918
161.9	255.339	246.833	248.776		161.9	-0.17823	0.06428	-0.08959
162	255.334	246.838	248.781		162	-0.18077	0.06603	-0.08486
162.1	255.331	246.841	248.785		162.1	-0.18058	0.06517	-0.0814
162.2	255.332	246.842	248.785		162.2	-0.17663	0.06243	-0.0818
162.3	255.339	246.847	248.783		162.3	-0.16692	0.06377	-0.08441
162.4	255.353	246.851	248.782		162.4	-0.15029	0.06406	-0.08576
162.5	255.372	246.852	248.78		162.5	-0.12823	0.06142	-0.08899
162.6	255.394	246.855	248.775		162.6	-0.10417	0.06024	-0.0939
162.7	255.416	246.858	248.776		162.7	-0.07897	0.05949	-0.09378
162.8	255.437	246.859	248.776		162.8	-0.0547	0.05653	-0.09398
162.9	255.456	246.859	248.773		162.9	-0.03305	0.05232	-0.09763
163	255.474	246.86	248.77		163	-0.01287	0.04958	-0.10097
163.1	255.491	246.859	248.768		163.1	0.0071	0.04547	-0.10326
163.2	255.511	246.858	248.764		163.2	0.02959	0.04042	-0.10817
163.3	255.53	246.858	248.76		163.3	0.05176	0.03695	-0.11235
163.4	255.548	246.858	248.761		163.4	0.07246	0.03284	-0.11255
163.5	255.564	246.855	248.76		163.5	0.0917	0.02653	-0.114
163.6	255.578	246.855	248.758		163.6	0.10864	0.0218	-0.11629
163.7	255.594	246.857	248.758		163.7	0.12694	0.02052	-0.11659
163.8	255.613	246.857	248.76		163.8	0.14869	0.01704	-0.11491
163.9	255.629	246.858	248.764		163.9	0.16814	0.01419	-0.11134
164	255.642	246.861	248.771		164	0.1835	0.01281	-0.10557
164.1	255.657	246.861	248.774		164.1	0.20096	0.00944	-0.10273
164.2	255.669	246.86	248.773		164.2	0.21644	0.00428	-0.10429
164.3	255.678	246.859	248.773		164.3	0.22761	-0.000345869	-0.10501
164.4	255.686	246.859	248.774		164.4	0.23848	-0.00372	-0.10437
164.5	255.693	246.86	248.772		164.5	0.24819	-0.00699	-0.10697
164.6	255.698	246.866	248.768		164.6	0.25633	-0.00471	-0.11125
164.7	255.701	246.873	248.768		164.7	0.26175	-0.00117	-0.11197
164.8	255.704	246.879	248.771		164.8	0.26749	0.000795441	-0.10914
164.9	255.707	246.887	248.773		164.9	0.27333	0.00517	-0.10776
165	255.71	246.893	248.775		165	0.27906	0.00714	-0.10639
165.1	255.712	246.897	248.778		165.1	0.28385	0.00711	-0.10387
165.2	255.715	246.902	248.78		165.2	0.29021	0.00866	-0.10228
165.3	255.716	246.905	248.782		165.3	0.29438	0.0079	-0.10133
165.4	255.716	246.906	248.785		165.4	0.29666	0.00516	-0.09859
165.5	255.718	246.906	248.789		165.5	0.30145	0.00147	-0.09534
165.6	255.72	246.904	248.789		165.6	0.30645	-0.0042	-0.09585
165.7	255.722	246.904	248.789		165.7	0.31103	-0.00842	-0.09615
165.8	255.728	246.905	248.789		165.8	0.31959	-0.01116	-0.09666
165.9	255.735	246.904	248.786		165.9	0.32972	-0.01547	-0.1
166	255.737	246.909	248.783		166	0.33483	-0.01508	-0.10386
166.1	255.739	246.915	248.779		166.1	0.33952	-0.0129	-0.10825
166.2	255.739	246.915	248.773		166.2	0.34243	-0.01596	-0.1141
166.3	255.739	246.917	248.769		166.3	0.34502	-0.01808	-0.1188
166.4	255.74	246.92	248.766		166.4	0.34876	-0.01852	-0.12266
166.5	255.739	246.919	248.762		166.5	0.35031	-0.02336	-0.12725
166.6	255.734	246.919	248.756		166.6	0.34819	-0.02799	-0.13342
166.7	255.724	246.92	248.751		166.7	0.34157	-0.03032	-0.13896
166.8	255.712	246.921	248.747		166.8	0.33234	-0.03296	-0.14324
166.9	255.701	246.923	248.741		166.9	0.32331	-0.03455	-0.14982
167	255.69	246.927	248.736		167	0.31543	-0.0351	-0.15588
167.1	255.681	246.929	248.731		167.1	0.30923	-0.03617	-0.16152
167.2	255.677	246.927	248.724		167.2	0.30774	-0.04184	-0.16915
167.3	255.677	246.925	248.717		167.3	0.31065	-0.04846	-0.17595
167.4	255.679	246.924	248.714		167.4	0.31534	-0.05299	-0.1796
167.5	255.683	246.919	248.71		167.5	0.32295	-0.06128	-0.1843
167.6	255.686	246.914	248.701		167.6	0.32806	-0.07041	-0.1935
167.7	255.686	246.91	248.693		167.7	0.33128	-0.07776	-0.2027
167.8	255.689	246.904	248.687		167.8	0.33681	-0.08773	-0.20918
167.9	255.69	246.899	248.681		167.9	0.34118	-0.09676	-0.21545
168	255.689	246.898	248.675		168	0.3421	-0.10191	-0.22151
168.1	255.685	246.897	248.671		168.1	0.34103	-0.10685	-0.226
168.2	255.68	246.896	248.67		168.2	0.33912	-0.11107	-0.22829
168.3	255.671	246.898	248.67		168.3	0.33302	-0.11308	-0.22807
168.4	255.656	246.9	248.67		168.4	0.32117	-0.11509	-0.229
168.5	255.639	246.9	248.669		168.5	0.30659	-0.11825	-0.23046
168.6	255.619	246.903	248.67		168.6	0.28982	-0.11911	-0.22971
168.7	255.6	246.906	248.67		168.7	0.27283	-0.11651	-0.23022
168.8	255.581	246.905	248.67		168.8	0.257	-0.11521	-0.23136
168.9	255.563	246.905	248.67		168.9	0.24148	-0.1136	-0.23187
169	255.544	246.903	248.672		169	0.22607	-0.11346	-0.22966
169.1	255.525	246.904	248.676		169.1	0.20919	-0.1107	-0.22682
169.2	255.506	246.91	248.677		169.2	0.19346	-0.10312	-0.22566
169.3	255.488	246.917	248.68		169.3	0.17752	-0.09471	-0.22345
169.4	255.465	246.919	248.684		169.4	0.15792	-0.091	-0.21967
169.5	255.44	246.916	248.688		169.5	0.13539	-0.09191	-0.21631
169.6	255.413	246.912	248.69		169.6	0.11191	-0.0948	-0.21514
169.7	255.386	246.907	248.693		169.7	0.08749	-0.09821	-0.21262
169.8	255.359	246.901	248.698		169.8	0.06328	-0.10184	-0.2079
169.9	255.335	246.894	248.699		169.9	0.04159	-0.10714	-0.20715
170	255.316	246.887	248.699		170	0.02555	-0.11254	-0.20766
170.1	255.303	246.882	248.703		170.1	0.01579	-0.11596	-0.20451
170.2	255.295	246.879	248.707		170.2	0.00979	-0.1177	-0.20115
170.3	255.289	246.875	248.708		170.3	0.00726	-0.11954	-0.2003
170.4	255.289	246.873	248.708		170.4	0.00985	-0.12024	-0.20113
170.5	255.292	246.872	248.707		170.5	0.01569	-0.11947	-0.20289
170.6	255.297	246.87	248.705		170.6	0.0231	-0.11953	-0.20539
170.7	255.301	246.87	248.702		170.7	0.02978	-0.11824	-0.20852
170.8	255.305	246.869	248.701		170.8	0.03666	-0.11715	-0.2106
170.9	255.311	246.868	248.695		170.9	0.04543	-0.11648	-0.21625
171	255.317	246.87	248.691		171	0.05452	-0.11215	-0.22116
171.1	255.319	246.874	248.692		171.1	0.0591	-0.10709	-0.22041
171.2	255.314	246.875	248.692		171.2	0.05709	-0.10391	-0.22145
171.3	255.305	246.876	248.692		171.3	0.05078	-0.10104	-0.22164
171.4	255.294	246.879	248.695		171.4	0.04269	-0.09713	-0.21922
171.5	255.284	246.882	248.699		171.5	0.03566	-0.09227	-0.21618
171.6	255.277	246.884	248.702		171.6	0.03123	-0.08794	-0.21292
171.7	255.272	246.886	248.71		171.7	0.02964	-0.08445	-0.2061
171.8	255.273	246.889	248.71		171.8	0.03286	-0.08011	-0.20661
171.9	255.279	246.893	248.715		171.9	0.04163	-0.07463	-0.20199
172	255.285	246.895	248.718		172	0.05114	-0.07019	-0.19916
172.1	255.292	246.897	248.724		172.1	0.06012	-0.0667	-0.1938
172.2	255.298	246.898	248.729		172.2	0.06962	-0.06446	-0.18929
172.3	255.305	246.897	248.733		172.3	0.0787	-0.06379	-0.18624
172.4	255.309	246.895	248.737		172.4	0.08559	-0.06365	-0.18225
172.5	255.311	246.892	248.742		172.5	0.09069	-0.06518	-0.17742
172.6	255.312	246.888	248.748		172.6	0.09423	-0.06682	-0.17228
172.7	255.318	246.887	248.753		172.7	0.103	-0.06657	-0.16787
172.8	255.342	246.882	248.757		172.8	0.13041	-0.06977	-0.16451
172.9	255.38	246.876	248.759		172.9	0.17132	-0.07413	-0.16251
173	255.402	246.874	248.761		173	0.19579	-0.07451	-0.16093
173.1	255.384	246.875	248.764		173.1	0.1809	-0.07196	-0.15914
173.2	255.326	246.875	248.765		173.2	0.12549	-0.07024	-0.1586
173.3	255.233	246.878	248.766		173.3	0.03512	-0.06528	-0.15744
173.4	254.995	247.02	248.768		173.4	-0.19994	0.07829	-0.15648
173.5	254.873	247.382	248.767		173.5	-0.3189	0.44256	-0.15762
173.6	254.756	247.803	248.77		173.6	-0.43325	0.86525	-0.15562
173.7	254.644	248.123	248.774		173.7	-0.54236	1.18712	-0.15226
173.8	254.538	248.302	248.775		173.8	-0.64624	1.36765	-0.15162
173.9	254.439	248.35	248.776		173.9	-0.74238	1.417	-0.15098
174	254.347	248.3	248.777		174	-0.8316	1.36867	-0.15013
174.1	254.263	248.188	248.779		174.1	-0.91214	1.25826	-0.14855
174.2	254.194	248.038	248.781		174.2	-0.97885	1.11057	-0.14728
174.3	254.138	247.874	248.784		174.3	-1.03154	0.94813	-0.14507
174.4	254.097	247.709	248.787		174.4	-1.07051	0.78453	-0.14213
174.5	254.07	247.553	248.791		174.5	-1.0945	0.63015	-0.13876
174.6	254.054	247.411	248.794		174.6	-1.1072	0.49021	-0.13624
174.7	254.047	247.287	248.796		174.7	-1.11204	0.36786	-0.13497
174.8	254.05	247.182	248.798		174.8	-1.10599	0.26488	-0.13349
174.9	254.062	247.093	248.797		174.9	-1.09146	0.17771	-0.13474
175	254.076	247.02	248.797		175	-1.0741	0.10645	-0.13567
175.1	254.096	246.963	248.799		175.1	-1.05151	0.05101	-0.13377
175.2	254.122	246.917	248.802		175.2	-1.02296	0.00676	-0.13156
175.3	254.148	246.881	248.805		175.3	-0.99335	-0.02744	-0.12883
175.4	254.176	246.856	248.812		175.4	-0.96312	-0.05116	-0.12243
175.5	254.205	246.839	248.817		175.5	-0.93132	-0.06683	-0.11823
175.6	254.235	246.825	248.819		175.6	-0.89889	-0.07862	-0.11654
175.7	254.264	246.817	248.824		175.7	-0.86645	-0.08538	-0.11203
175.8	254.292	246.815	248.829		175.8	-0.83538	-0.08566	-0.1072
175.9	254.323	246.814	248.83		175.9	-0.80232	-0.08457	-0.10688
176	254.355	246.816	248.83		176	-0.76769	-0.08129	-0.1077
176.1	254.385	246.818	248.832		176.1	-0.73432	-0.07717	-0.10654
176.2	254.416	246.82	248.831		176.2	-0.70095	-0.07325	-0.10736
176.3	254.445	246.824	248.83		176.3	-0.66841	-0.06725	-0.10924
176.4	254.473	246.83	248.83		176.4	-0.63839	-0.0603	-0.11006
176.5	254.5	246.834	248.831		176.5	-0.60858	-0.05471	-0.10942
176.6	254.529	246.836	248.832		176.6	-0.57656	-0.05059	-0.10889
176.7	254.557	246.841	248.832		176.7	-0.54581	-0.04385	-0.10919
176.8	254.585	246.847	248.832		176.8	-0.51474	-0.03606	-0.1097
176.9	254.616	246.849	248.829		176.9	-0.48074	-0.03225	-0.11335
177	254.645	246.85	248.827		177	-0.44872	-0.0297	-0.11606
177.1	254.678	246.853	248.828		177.1	-0.41378	-0.02505	-0.1149
177.2	254.713	246.857	248.827		177.2	-0.3759	-0.01957	-0.11688
177.3	254.749	246.861	248.822		177.3	-0.33719	-0.01409	-0.122
177.4	254.786	246.866	248.82		177.4	-0.29733	-0.00735	-0.1246
177.5	254.823	246.87	248.819		177.5	-0.25694	-0.00155	-0.12637
177.6	254.863	246.873	248.819		177.6	-0.21404	0.00341	-0.12719
177.7	254.902	246.878	248.82		177.7	-0.17218	0.00984	-0.12614
177.8	254.938	246.881	248.82		177.8	-0.13358	0.01511	-0.12675
177.9	254.973	246.881	248.819		177.9	-0.09581	0.01714	-0.12863
178	255.005	246.882	248.818		178	-0.06139	0.01927	-0.12976
178.1	255.032	246.884	248.819		178.1	-0.03136	0.02308	-0.12933
178.2	255.058	246.884	248.82		178.2	-0.00207	0.0249	-0.12932
178.3	255.081	246.883	248.82		178.3	0.02324	0.02536	-0.12931
[truncated: 1,220 more rows]
