# Supplementary material for: Flavodiiron-mediated O2 photoreduction at photosystem I acceptor-side provides photoprotection to conifer thylakoids in early spring
Source: Nat Commun. 2023 Jun 3;14:3210. doi: 10.1038/s41467-023-38938-z (PMC10239515; doi:10.1038/s41467-023-38938-z)
Supplement: Supplementary file 7 — Source Data [file 41467_2023_38938_MOESM7_ESM.zip › Raw data files/Supplementary figure 7/Supplementary Fig 7b.xlsx]

## Sheet: Control
	Raw Recordings					Basline Corrected				Baseline ROI normalised to 50 ug chl (DF *3)
Time	10	11	12		Time	10	11	12		Time	Time (o offset)	10	11	12	Avg C	SE C
0	222.789	240.149	244.588		0	-0.75539	-0.11616	-0.38032		150	0	-0.04611	-0.14439	-0.000907959	-0.0638027	0.0423539
0.1	222.928	240.152	244.659		0.1	-0.69303	-0.11653	-0.333		150.1	0.1	-0.05658	-0.14604	-0.00534	-0.06932	0.0411131
0.2	223.066	240.154	244.696		0.2	-0.63066	-0.117	-0.31991		150.2	0.2	-0.06609	-0.1389	-0.00477	-0.06992	0.0387673
0.3	223.2	240.156	244.734		0.3	-0.57259	-0.11695	-0.30692		150.3	0.3	-0.07278	-0.13584	-0.00825	-0.07229	0.0368329
0.4	223.331	240.157	244.77		0.4	-0.51788	-0.11857	-0.29498		150.4	0.4	-0.08325	-0.13719	-0.02463	-0.08169	0.0325026
0.5	223.458	240.159	244.808		0.5	-0.46661	-0.11977	-0.28074		150.5	0.5	-0.10407	-0.1398	-0.03786	-0.09391	0.0298628
0.6	223.583	240.164	244.844		0.6	-0.41723	-0.11731	-0.26859		150.6	0.6	-0.13212	-0.14679	-0.04983	-0.10958	0.0301737
0.7	223.707	240.171	244.877		0.7	-0.36932	-0.11276	-0.25947		150.7	0.7	-0.1539	-0.14907	-0.06306	-0.12201	0.029508
0.8	223.828	240.177	244.913		0.8	-0.32381	-0.10915	-0.24816		150.8	0.8	-0.17064	-0.15261	-0.07062	-0.13129	0.0307783
0.9	223.949	240.182	244.95		0.9	-0.27893	-0.10616	-0.23497		150.9	0.9	-0.18927	-0.15522	-0.07506	-0.13985	0.0338534
1	224.068	240.191	244.984		1	-0.23583	-0.10004	-0.2246		151	1	-0.20505	-0.15468	-0.08202	-0.14725	0.0357095
1.1	224.185	240.201	245.019		1.1	-0.19514	-0.09318	-0.21433		151.1	1.1	-0.213	-0.12084	-0.08709	-0.14031	0.0376282
1.2	224.302	240.205	245.055		1.2	-0.15393	-0.09082	-0.20229		151.2	1.2	-0.21813	-0.10335	-0.08901	-0.13683	0.0408602
1.3	224.418	240.21	245.091		1.3	-0.11376	-0.08868	-0.19045		151.3	1.3	-0.22452	-0.08208	-0.09846	-0.13502	0.0449991
1.4	224.531	240.214	245.126		1.4	-0.07674	-0.08758	-0.17977		151.4	1.4	-0.22962	-0.0564	-0.10509	-0.13037	0.0515771
1.5	224.643	240.214	245.159		1.5	-0.04065	-0.09025	-0.17034		151.5	1.5	-0.23568	-0.03795	-0.10827	-0.1273	0.0578674
1.6	224.755	240.215	245.193		1.6	-0.00499	-0.09124	-0.16091		151.6	1.6	-0.23925	-0.02487	-0.1149	-0.12634	0.06215
1.7	224.864	240.222	245.223		1.7	0.02879	-0.08669	-0.15473		151.7	1.7	-0.24153	-0.01647	-0.12249	-0.12683	0.0650055
1.8	224.972	240.234	245.253		1.8	0.06058	-0.07773	-0.14887		151.8	1.8	-0.24447	-0.00681	-0.12063	-0.12397	0.0686269
1.9	225.078	240.244	245.286		1.9	0.09091	-0.06993	-0.13986		151.9	1.9	-0.24645	0.001262	-0.1068	-0.117329	0.0717018
2	225.182	240.253	245.32		2	0.1181	-0.0636	-0.1298		152	2	-0.24465	0.01278	-0.09879	-0.11022	0.0745331
2.1	225.283	240.26	245.355		2.1	0.1435	-0.05884	-0.11912		152.1	2.1	-0.23817	0.02559	-0.09642	-0.103	0.076212
2.2	225.383	240.262	245.392		2.2	0.16796	-0.05983	-0.10571		152.2	2.2	-0.23196	0.0321	-0.09093	-0.09693	0.0762866
2.3	225.484	240.262	245.429		2.3	0.19285	-0.06198	-0.09304		152.3	2.3	-0.22704	0.03327	-0.08763	-0.0938	0.0752083
2.4	225.585	240.263	245.465		2.4	0.21804	-0.06433	-0.08152		152.4	2.4	-0.21927	0.03537	-0.09312	-0.09234	0.0735093
2.5	225.684	240.26	245.501		2.5	0.24114	-0.06909	-0.06885		152.5	2.5	-0.2175	0.04032	-0.09957	-0.09225	0.0745162
2.6	225.785	240.258	245.535		2.6	0.26571	-0.07396	-0.05911		152.6	2.6	-0.22386	0.02922	-0.11229	-0.10231	0.0732281
2.7	225.885	240.257	245.569		2.7	0.29028	-0.07736	-0.04895		152.7	2.7	-0.22272	0.01971	-0.13191	-0.11164	0.0707136
2.8	225.985	240.258	245.604		2.8	0.31369	-0.07888	-0.03795		152.8	2.8	-0.2184	0.01995	-0.14211	-0.11352	0.070275
2.9	226.086	240.261	245.638		2.9	0.3392	-0.07841	-0.02831		152.9	2.9	-0.21537	0.01515	-0.14979	-0.11667	0.0685749
3	226.187	240.267	245.669		3	0.36419	-0.07511	-0.0214		153	3	-0.20697	0.01914	-0.14964	-0.11249	0.0678639
3.1	226.286	240.276	245.699		3.1	0.38729	-0.06941	-0.01574		153.1	3.1	-0.19923	0.03255	-0.13533	-0.10067	0.069117
3.2	226.384	240.284	245.73		3.2	0.40924	-0.0638	-0.00893		153.2	3.2	-0.1968	0.04377	-0.11727	-0.0901	0.0707628
3.3	226.482	240.292	245.76		3.3	0.43172	-0.0581	-0.00264		153.3	3.3	-0.18843	0.04842	-0.09669	-0.0789	0.0689489
3.4	226.58	240.301	245.788		3.4	0.45293	-0.05187	0.00155		153.4	3.4	-0.18192	0.04674	-0.08586	-0.07368	0.0662888
3.5	226.675	240.31	245.814		3.5	0.47268	-0.04491	0.00323		153.5	3.5	-0.19113	0.04353	-0.08004	-0.07588	0.0677724
3.6	226.77	240.322	245.839		3.6	0.49181	-0.03564	0.00449		153.6	3.6	-0.2016	0.03087	-0.06951	-0.08008	0.0673161
3.7	226.866	240.337	245.863		3.7	0.51125	-0.02365	0.00418		153.7	3.7	-0.20796	0.01758	-0.06024	-0.08354	0.0661419
3.8	226.961	240.35	245.888		3.8	0.53058	-0.01282	0.00523		153.8	3.8	-0.21027	0.01059	-0.0579	-0.08586	0.0652715
3.9	227.055	240.361	245.914		3.9	0.54866	-0.0046	0.00723		153.9	3.9	-0.21351	0.0036	-0.05175	-0.08722	0.0651352
4	227.146	240.37	245.939		4	0.56411	0.00216	0.00776		154	4	-0.21612	-0.00684	-0.04281	-0.08859	0.0646049
4.1	227.235	240.376	245.965		4.1	0.57727	0.00535	0.01006		154.1	4.1	-0.21684	-0.01164	-0.04767	-0.09205	0.063256
4.2	227.325	240.377	245.995		4.2	0.59116	0.00414	0.01551		154.2	4.2	-0.2229	-0.00924	-0.0519	-0.09468	0.0652821
4.3	227.413	240.379	246.025		4.3	0.60337	0.00305	0.02201		154.3	4.3	-0.23085	-0.00618	-0.05079	-0.09594	0.0686732
4.4	227.499	240.384	246.054		4.4	0.61297	0.00519	0.02683		154.4	4.4	-0.22875	-0.000921192	-0.05409	-0.0945871	0.068815
4.5	227.582	240.386	246.087		4.5	0.61995	0.00556	0.0351		154.5	4.5	-0.22476	0.00999	-0.05079	-0.08852	0.0703433
4.6	227.666	240.387	246.119		4.6	0.62766	0.00404	0.04338		154.6	4.6	-0.22266	0.01305	-0.0387	-0.08277	0.0715225
4.7	227.83	240.391	246.144		4.7	0.71599	0.00462	0.04422		154.7	4.7	-0.22401	0.01074	-0.03036	-0.08121	0.0723791
4.8	227.912	240.395	246.17		4.8	0.72255	0.00676	0.0459		154.8	4.8	-0.2307	0.01224	-0.02676	-0.08174	0.0753261
4.9	227.995	240.403	246.198		4.9	0.72952	0.01195	0.05009		154.9	4.9	-0.24588	0.00987	-0.02439	-0.0868	0.0801525
5	228.076	240.412	246.225		5	0.73452	0.01797	0.05303		155	5	-0.26859	0.00579	-0.02487	-0.09589	0.0868024
5.1	228.156	240.42	246.251		5.1	0.73804	0.02325	0.05523		155.1	5.1	-0.28848	-0.000523644	-0.03444	-0.107815	0.0908618
5.2	228.234	240.429	246.277		5.2	0.74093	0.03011	0.05733		155.2	5.2	-0.30993	-0.000543861	-0.0393	-0.116591	0.0973146
5.3	228.313	240.437	246.303		5.3	0.74383	0.03603	0.05891		155.3	5.3	-0.33012	0.00289192	-0.03474	-0.120656	0.105294
5.4	228.391	240.444	246.326		5.4	0.74558	0.03974	0.05807		155.4	5.4	-0.34656	0.00286871	-0.04149	-0.128394	0.109832
5.5	228.468	240.447	246.35		5.5	0.74711	0.04022	0.05808		155.5	5.5	-0.35511	0.00441	-0.05388	-0.13486	0.111403
5.6	228.546	240.449	246.374		5.6	0.74885	0.04006	0.05777		155.6	5.6	-0.35961	0.00220127	-0.05655	-0.137986	0.112102
5.7	228.621	240.454	246.395		5.7	0.74746	0.04242	0.05495		155.7	5.7	-0.35907	-0.00849	-0.06015	-0.14257	0.109272
5.8	228.695	240.458	246.418		5.8	0.74554	0.04362	0.0538		155.8	5.8	-0.35196	-0.02046	-0.07287	-0.14843	0.102884
5.9	228.77	240.461	246.445		5.9	0.74466	0.0442	0.0559		155.9	5.9	-0.34545	-0.03399	-0.07617	-0.15187	0.0975529
6	228.842	240.466	246.472		6	0.74076	0.04697	0.05925		156	6	-0.33645	-0.04404	-0.07131	-0.1506	0.0932579
6.1	228.913	240.472	246.499		6.1	0.73643	0.04985	0.06219		156.1	6.1	-0.32712	-0.04848	-0.07617	-0.15059	0.0886262
6.2	228.987	240.476	246.526		6.2	0.73367	0.05126	0.06492		156.2	6.2	-0.32346	-0.05256	-0.07476	-0.15026	0.0868368
6.3	229.057	240.481	246.551		6.3	0.7285	0.05435	0.06607		156.3	6.3	-0.32448	-0.05448	-0.06264	-0.1472	0.0886713
6.4	229.126	240.488	246.577		6.4	0.72135	0.0587	0.06786		156.4	6.4	-0.32301	-0.04695	-0.05589	-0.14195	0.0905668
6.5	229.195	240.495	246.604		6.5	0.7144	0.06242	0.071		156.5	6.5	-0.31995	-0.03537	-0.04851	-0.13461	0.0927476
6.6	229.264	240.502	246.631		6.6	0.70725	0.06718	0.07342		156.6	6.6	-0.32508	-0.02283	-0.03861	-0.12884	0.0982257
6.7	229.331	240.511	246.654		6.7	0.69884	0.0732	0.07279		156.7	6.7	-0.32832	-0.01656	-0.02652	-0.1238	0.1023
6.8	229.398	240.519	246.674		6.8	0.68917	0.07932	0.06819		156.8	6.8	-0.32058	-0.01281	-0.02103	-0.11814	0.101248
6.9	229.465	240.528	246.694		6.9	0.68003	0.08514	0.06432		156.9	6.9	-0.31092	-0.00843	-0.01707	-0.11214	0.0994213
7	229.531	240.536	246.714		7	0.67078	0.09116	0.06087		157	7	-0.2994	-0.00531	-0.02037	-0.10836	0.0956189
7.1	229.596	240.543	246.734		7.1	0.65996	0.09561	0.05606		157.1	7.1	-0.28692	-0.00786	-0.0309	-0.10856	0.0894277
7.2	229.664	240.551	246.752		7.2	0.65207	0.10058	0.05083		157.2	7.2	-0.28107	-0.01446	-0.03858	-0.11137	0.0851352
7.3	229.734	240.558	246.772		7.3	0.64607	0.10555	0.04591		157.3	7.3	-0.28494	-0.02109	-0.04125	-0.11576	0.08479
7.4	229.804	240.565	246.79		7.4	0.63975	0.1099	0.04058		157.4	7.4	-0.28629	-0.02046	-0.04392	-0.11689	0.0849703
7.5	229.874	240.574	246.81		7.5	0.63364	0.11571	0.03577		157.5	7.5	-0.28764	-0.012	-0.05508	-0.11824	0.0856081
7.6	229.943	240.579	246.833		7.6	0.62733	0.11911	0.03556		157.6	7.6	-0.29526	-0.0048	-0.05742	-0.11916	0.0893507
7.7	230.012	240.586	246.859		7.7	0.62038	0.12283	0.03714		157.7	7.7	-0.29694	0.000825732	-0.05631	-0.117475	0.0912359
7.8	230.08	240.589	246.884		7.8	0.61166	0.12393	0.03746		157.8	7.8	-0.29043	0.00456	-0.06024	-0.11537	0.0895065
7.9	230.147	240.594	246.909		7.9	0.60314	0.12545	0.03924		157.9	7.9	-0.28269	0.00705	-0.06102	-0.11222	0.0874708
8	230.214	240.596	246.937		8	0.59379	0.12498	0.04228		158	8	-0.27585	0.00423	-0.06369	-0.11177	0.0843504
8.1	230.281	240.598	246.962		8.1	0.58559	0.1243	0.04396		158.1	8.1	-0.26937	-0.00114213	-0.07074	-0.113751	0.0803617
8.2	230.351	240.599	246.987		8.2	0.57906	0.12341	0.04439		158.2	8.2	-0.26349	-0.00273435	-0.07749	-0.114571	0.0775234
8.3	230.419	240.605	247.012		8.3	0.57159	0.12639	0.04575		158.3	8.3	-0.25824	-0.00966	-0.08865	-0.11885	0.0733304
8.4	230.485	240.612	247.035		8.4	0.56119	0.13115	0.04419		158.4	8.4	-0.25395	-0.00873	-0.09633	-0.11967	0.0717444
8.5	230.548	240.617	247.056		8.5	0.5488	0.13403	0.04095		158.5	8.5	-0.24807	-0.002795	-0.09993	-0.116932	0.0713133
8.6	230.612	240.623	247.077		8.6	0.53641	0.13744	0.03875		158.6	8.6	-0.24222	-0.00909	-0.096	-0.11577	0.0680209
8.7	230.675	240.631	247.099		8.7	0.52318	0.14283	0.03666		158.7	8.7	-0.23949	-0.02577	-0.08235	-0.11587	0.0639316
8.8	230.737	240.638	247.122		8.8	0.50954	0.14717	0.03541		158.8	8.8	-0.2355	-0.04056	-0.07371	-0.11659	0.0602202
8.9	230.8	240.644	247.147		8.9	0.49673	0.15058	0.03615		158.9	8.9	-0.23214	-0.05124	-0.07323	-0.11887	0.0569896
9	230.863	240.651	247.172		9	0.48371	0.15492	0.03657		159	9	-0.2316	-0.06258	-0.07212	-0.1221	0.0548192
9.1	230.922	240.657	247.196		9.1	0.46672	0.15864	0.0371		159.1	9.1	-0.22071	-0.07203	-0.07572	-0.12282	0.0489566
9.2	230.982	240.665	247.222		9.2	0.45108	0.16372	0.03888		159.2	9.2	-0.20322	-0.07833	-0.08217	-0.12124	0.041005
9.3	231.045	240.674	247.249		9.3	0.43817	0.16995	0.04214		159.3	9.3	-0.19011	-0.08055	-0.08073	-0.11713	0.03649
9.4	231.104	240.682	247.278		9.4	0.42117	0.17565	0.04706		159.4	9.4	-0.17418	-0.0834	-0.07743	-0.11167	0.0313025
9.5	231.162	240.689	247.307		9.5	0.40281	0.17968	0.05157		159.5	9.5	-0.15357	-0.0834	-0.07602	-0.10433	0.024712
9.6	231.222	240.694	247.337		9.6	0.38676	0.18183	0.05712		159.6	9.6	-0.1392	-0.08751	-0.0633	-0.09667	0.022384
9.7	231.28	240.698	247.364		9.7	0.36893	0.18366	0.06079		159.7	9.7	-0.13083	-0.09225	-0.04305	-0.08871	0.0254016
9.8	231.335	240.702	247.391		9.8	0.34848	0.18539	0.06373		159.8	9.8	-0.1215	-0.09414	-0.02718	-0.08094	0.0280163
9.9	231.394	240.706	247.42		9.9	0.33117	0.18659	0.06855		159.9	9.9	-0.11907	-0.09261	-0.01695	-0.07621	0.0305987
10	231.453	240.712	247.448		10	0.31448	0.18958	0.07211		160	10	-0.12327	-0.0879	-0.01176	-0.07431	0.0328995
10.1	231.509	240.718	247.473		10.1	0.29466	0.1933	0.07316		160.1	10.1	-0.11739	-0.087	-0.01602	-0.07347	0.0300348
10.2	231.566	240.722	247.499		10.2	0.27505	0.19502	0.07463		160.2	10.2	-0.1065	-0.07632	-0.02685	-0.06989	0.0232167
10.3	231.622	240.729	247.524		10.3	0.25575	0.19947	0.0761		160.3	10.3	-0.09465	-0.0666	-0.0336	-0.06495	0.0176429
10.4	231.677	240.74	247.545		10.4	0.23498	0.2079	0.07318		160.4	10.4	-0.07872	-0.06696	-0.04254	-0.06274	0.0106553
10.5	231.732	240.75	247.566		10.5	0.2139	0.21497	0.06941		160.5	10.5	-0.0603	-0.06603	-0.05871	-0.06168	0.0022229
10.6	231.789	240.757	247.586		10.6	0.19523	0.22005	0.06628		160.6	10.6	-0.04185	-0.06195	-0.07707	-0.06029	0.010201
10.7	231.846	240.762	247.609		10.7	0.17552	0.2223	0.06471		160.7	10.7	-0.02436	-0.06231	-0.09261	-0.05976	0.0197433
10.8	231.901	240.764	247.631		10.8	0.15517	0.22204	0.06241		160.8	10.8	-0.00813	-0.05793	-0.11508	-0.06038	0.0308981
10.9	231.959	240.765	247.651		10.9	0.13713	0.22031	0.05875		160.9	10.9	-0.00225998	-0.05166	-0.14286	-0.0655933	0.0411813
11	232.015	240.764	247.672		11	0.1172	0.21617	0.05509		161	11	0.00204175	-0.05514	-0.16029	-0.0711294	0.0475382
11.1	232.07	240.761	247.689		11.1	0.09633	0.21089	0.0484		161.1	11.1	0.01638	-0.05829	-0.1683	-0.07007	0.0536369
11.2	232.125	240.757	247.707		11.2	0.09997	0.20382	0.04233		161.2	11.2	0.03075	-0.06084	-0.16878	-0.06629	0.0576638
11.3	232.181	240.753	247.728		11.3	0.1107	0.19759	0.03919		161.3	11.3	0.04164	-0.06432	-0.15948	-0.06072	0.0580862
11.4	232.238	240.751	247.747		11.4	0.12269	0.19325	0.03417		161.4	11.4	0.05034	-0.06528	-0.14427	-0.05307	0.0565098
11.5	232.295	240.749	247.766		11.5	0.13489	0.18859	0.02915		161.5	11.5	0.05874	-0.06027	-0.13248	-0.04467	0.0557488
11.6	232.35	240.747	247.79		11.6	0.14552	0.18435	0.02937		161.6	11.6	0.06459	-0.05715	-0.12351	-0.03869	0.0550787
11.7	232.403	240.747	247.813		11.7	0.15374	0.18189	0.0278		161.7	11.7	0.06984	-0.05655	-0.11298	-0.03323	0.0540483
11.8	232.455	240.746	247.832		11.8	0.16092	0.17765	0.02309		161.8	11.8	0.07602	-0.0528	-0.11346	-0.03008	0.0558654
11.9	232.508	240.742	247.853		11.9	0.16841	0.17174	0.02006		161.9	11.9	0.08094	-0.05343	-0.11958	-0.03069	0.0589912
12	232.561	240.743	247.874		12	0.17642	0.17001	0.01651		162	12	0.08181	-0.05724	-0.12351	-0.03298	0.0604993
12.1	232.611	240.744	247.892		12.1	0.18161	0.16818	0.01023		162.1	12.1	0.0861	-0.05661	-0.13872	-0.03641	0.0656811
12.2	232.662	240.745	247.911		12.2	0.18773	0.16634	0.00531		162.2	12.2	0.09261	-0.05727	-0.15867	-0.04111	0.0729869
12.3	232.716	240.749	247.934		12.3	0.19679	0.16765	0.00417		162.3	12.3	0.08967	-0.0576	-0.17421	-0.04738	0.0763468
12.4	232.77	240.754	247.956		12.4	0.20617	0.17074	0.0025		162.4	12.4	0.09147	-0.06075	-0.17844	-0.04924	0.0781286
12.5	232.825	240.759	247.977		12.5	0.21617	0.17331	-0.000428946		162.5	12.5	0.09672	-0.06456	-0.18552	-0.05112	0.0817523
12.6	232.881	240.759	248.001		12.6	0.22722	0.17074	-0.000738883		162.6	12.6	0.09411	-0.06615	-0.19572	-0.05592	0.0838229
12.7	232.938	240.759	248.025		12.7	0.24004	0.16818	-0.000524821		162.7	12.7	0.08805	-0.07182	-0.19743	-0.0604	0.0826086
12.8	232.994	240.761	248.047		12.8	0.25067	0.16739	-0.00261		162.8	12.8	0.08103	-0.08316	-0.20292	-0.06835	0.0823031
12.9	233.05	240.759	248.07		12.9	0.26162	0.16273	-0.00397		162.9	12.9	0.06678	-0.08976	-0.2103	-0.07776	0.0802108
13	233.106	240.758	248.092		13	0.27288	0.15954	-0.00606		163	13	0.05178	-0.09888	-0.2133	-0.0868	0.07676
13.1	233.16	240.761	248.114		13.1	0.28256	0.15928	-0.00846		163.1	13.1	0.04146	-0.10866	-0.21375	-0.09365	0.0740541
13.2	233.215	240.762	248.135		13.2	0.29236	0.15808	-0.01097		163.2	13.2	0.03273	-0.11055	-0.21924	-0.09902	0.0729656
13.3	233.269	240.764	248.16		13.3	0.30142	0.1574	-0.01002		163.3	13.3	0.0246	-0.11025	-0.22473	-0.10346	0.0720554
13.4	233.323	240.766	248.188		13.4	0.3111	0.15672	-0.00677		163.4	13.4	0.02373	-0.11184	-0.2274	-0.10517	0.0725717
13.5	233.378	240.768	248.212		13.5	0.32058	0.15583	-0.00635		163.5	13.5	0.02973	-0.10905	-0.23604	-0.10512	0.0767464
13.6	233.43	240.77	248.236		13.6	0.32765	0.15567	-0.00676		163.6	13.6	0.03639	-0.10215	-0.25221	-0.10599	0.0833338
13.7	233.48	240.775	248.259		13.7	0.33315	0.15782	-0.00749		163.7	13.7	0.04086	-0.0981	-0.2712	-0.10948	0.0902635
13.8	233.531	240.778	248.283		13.8	0.33907	0.15902	-0.0078		163.8	13.8	0.05034	-0.09246	-0.2943	-0.11214	0.0999744
13.9	233.581	240.779	248.306		13.9	0.34405	0.1575	-0.00884		163.9	13.9	0.06264	-0.08337	-0.32271	-0.11448	0.112323
14	233.629	240.784	248.329		14	0.34745	0.15986	-0.00978		164	14	0.06927	-0.07995	-0.34704	-0.11924	0.121773
14.1	233.676	240.791	248.353		14.1	0.35023	0.16358	-0.00398		164.1	14.1	0.075	-0.08655	-0.36039	-0.12398	0.127072
14.2	233.725	240.795	248.375		14.2	0.35395	0.16489	0.000570871		164.2	14.2	0.08196	-0.0891	-0.3615	-0.12288	0.129125
14.3	233.774	240.797	248.397		14.3	0.35788	0.16504	0.00449		164.3	14.3	0.08799	-0.09696	-0.34908	-0.11935	0.126667
14.4	233.821	240.8	248.418		14.4	0.35972	0.16478	0.00841		164.4	14.4	0.09558	-0.10671	-0.33384	-0.11499	0.124032
14.5	233.869	240.8	248.435		14.5	0.36364	0.16253	0.00794		164.5	14.5	0.09972	-0.11271	-0.3186	-0.11053	0.120764
14.6	233.923	240.801	248.451		14.6	0.37218	0.16133	0.00652		164.6	14.6	0.09348	-0.11367	-0.30336	-0.10785	0.114595
14.7	233.975	240.806	248.472		14.7	0.37946	0.16379	0.00971		164.7	14.7	0.08601	-0.11181	-0.2853	-0.1037	0.107265
14.8	234.026	240.809	248.49		14.8	0.3859	0.16436	0.01038		164.8	14.8	0.08388	-0.11466	-0.26598	-0.09892	0.101302
14.9	234.077	240.81	248.507		14.9	0.39203	0.16285	0.00991		164.9	14.9	0.08958	-0.11466	-0.25011	-0.09173	0.098728
15	234.129	240.812	248.525		15	0.39941	0.16227	0.01017		165	15	0.09435	-0.1125	-0.23394	-0.08403	0.0958323
15.1	234.181	240.814	248.542		15.1	0.40628	0.16107	0.00896		165.1	15.1	0.09879	-0.11313	-0.22404	-0.07946	0.0947014
15.2	234.229	240.814	248.558		15.2	0.40895	0.15892	0.00796		165.2	15.2	0.10419	-0.11787	-0.22797	-0.08055	0.0976851
15.3	234.277	240.813	248.574		15.3	0.41256	0.15552	0.00623		165.3	15.3	0.09513	-0.12135	-0.23973	-0.08865	0.0980387
15.4	234.325	240.813	248.59		15.4	0.41534	0.15275	0.00439		165.4	15.4	0.0795	-0.12828	-0.24492	-0.0979	0.0948759
15.5	234.372	240.813	248.606		15.5	0.41801	0.15029	0.00308		165.5	15.5	0.07359	-0.13554	-0.2325	-0.09815	0.0903166
15.6	234.421	240.81	248.621		15.6	0.42205	0.14469	0.00113		165.6	15.6	0.06798	-0.14592	-0.2094	-0.09578	0.0839056
15.7	234.47	240.808	248.636		15.7	0.42587	0.1395	-0.00175		165.7	15.7	0.05766	-0.16854	-0.17658	-0.09582	0.0767751
15.8	234.517	240.808	248.652		15.8	0.42865	0.13757	-0.00306		165.8	15.8	0.05553	-0.1896	-0.14157	-0.09188	0.0749978
15.9	234.565	240.807	248.669		15.9	0.43091	0.13416	-0.00385		165.9	15.9	0.15264	-0.20439	-0.11187	-0.05454	0.106978
16	234.614	240.805	248.686		16	0.43567	0.12898	-0.00422		166	16	0.45891	-0.21636	-0.07215	0.0568	0.20532
16.1	234.665	240.804	248.705		16.1	0.44159	0.1261	-0.00292		166.1	16.1	0.88329	-0.22863	-0.03585	0.20627	0.343054
16.2	234.714	240.801	248.725		16.2	0.44604	0.1205	-0.000254891		166.2	16.2	1.26057	-0.23742	-0.01716	0.33533	0.466969
16.3	234.765	240.797	248.748		16.3	0.45186	0.11354	0.00534		166.3	16.3	1.52256	-0.24375	-0.00633	0.42416	0.55346
16.4	234.814	240.797	248.774		16.4	0.456	0.11098	0.01356		166.4	16.4	1.66899	-0.24249	0.000742554	0.475748	0.600739
16.5	234.86	240.798	248.799		16.5	0.45741	0.10935	0.02051		166.5	16.5	1.71774	-0.23655	0.00624	0.49581	0.614972
16.6	234.907	240.798	248.82		16.6	0.45977	0.10679	0.02475		166.6	16.6	1.68513	-0.22371	0.01332	0.49158	0.600685
16.7	234.955	240.8	248.843		16.7	0.46203	0.10632	0.02993		166.7	16.7	1.60413	-0.1986	0.01944	0.47499	0.568068
16.8	235.001	240.803	248.866		16.8	0.46344	0.10648	0.035		166.8	16.8	1.49646	-0.17034	0.02118	0.4491	0.52659
16.9	235.048	240.802	248.89		16.9	0.46601	0.1036	0.04143		166.9	16.9	1.36491	-0.15027	0.0138	0.40948	0.480057
17	235.095	240.8	248.916		17	0.46827	0.09831	0.05038		167	17	1.22742	-0.14556	0.0105	0.36412	0.433995
17.1	235.142	240.798	248.942		17.1	0.46989	0.09428	0.05849		167.1	17.1	1.09617	-0.16254	0.02826	0.32063	0.391662
17.2	235.188	240.797	248.964		17.2	0.47068	0.09035	0.06262		167.2	17.2	0.97719	-0.19995	0.02874	0.26866	0.360364
17.3	235.234	240.795	248.983		17.3	0.4722	0.08538	0.06476		167.3	17.3	0.87456	-0.23955	0.03486	0.22329	0.335132
17.4	235.282	240.793	249.002		17.4	0.47508	0.08083	0.06617		167.4	17.4	0.78006	-0.27159	0.03252	0.18033	0.312451
17.5	235.327	240.791	249.019		17.5	0.47545	0.07722	0.06569		167.5	17.5	0.69879	-0.29331	0.03015	0.14521	0.292116
17.6	235.371	240.792	249.037		17.6	0.47478	0.07507	0.06564		167.6	17.6	0.62784	-0.30243	0.03975	0.12172	0.271655
17.7	235.417	240.793	249.054		17.7	0.47599	0.07334	0.06537		167.7	17.7	0.56697	-0.30717	0.06189	0.10723	0.253359
17.8	235.465	240.792	249.072		17.8	0.47929	0.07046	0.06563		167.8	17.8	0.52212	-0.31533	0.07305	0.09328	0.241963
17.9	235.512	240.791	249.091		17.9	0.48144	0.06675	0.06704		167.9	17.9	0.48795	-0.31914	0.08481	0.08454	0.232987
18	235.558	240.791	249.112		18	0.48243	0.06439	0.07033		168	18	0.4572	-0.32355	0.10005	0.0779	0.225655
18.1	235.605	240.794	249.134		18.1	0.48406	0.06424	0.07467		168.1	18.1	0.43056	-0.33801	0.10431	0.06562	0.222709
18.2	235.651	240.796	249.155		18.2	0.48579	0.06366	0.0787		168.2	18.2	0.41397	-0.35028	0.10227	0.05532	0.221865
18.3	235.699	240.795	249.176		18.3	0.48825	0.06068	0.08241		168.3	18.3	0.39363	-0.35124	0.09489	0.04576	0.216424
18.4	235.746	240.796	249.198		18.4	0.49103	0.05822	0.08633		168.4	18.4	0.36792	-0.35097	0.08436	0.03377	0.209062
18.5	235.792	240.799	249.22		18.5	0.49193	0.05932	0.09077		168.5	18.5	0.33564	-0.3516	0.07575	0.01993	0.200343
18.6	235.836	240.802	249.241		18.6	0.49156	0.06	0.09396		168.6	18.6	0.30018	-0.34503	0.06837	0.00784	0.188699
18.7	235.883	240.805	249.262		18.7	0.49329	0.06015	0.0983		168.7	18.7	0.2613	-0.33939	0.06288	-0.00507	0.176701
18.8	235.929	240.81	249.285		18.8	0.4944	0.06283	0.10296		168.8	18.8	0.21708	-0.34005	0.05328	-0.02323	0.165317
18.9	235.974	240.813	249.306		18.9	0.49435	0.06309	0.10688		168.9	18.9	0.18102	-0.33882	0.0456	-0.0374	0.155698
19	236.019	240.818	249.33		19	0.49482	0.06523	0.1131		169	19	0.14619	-0.33633	0.04356	-0.04886	0.146757
19.1	236.065	240.826	249.351		19.1	0.49603	0.07021	0.11713		169.1	19.1	0.11076	-0.33225	0.03618	-0.06177	0.136943
19.2	236.111	240.833	249.369		19.2	0.4965	0.07497	0.11697		169.2	19.2	0.08067	-0.32883	0.03132	-0.07228	0.129064
19.3	236.155	240.838	249.385		19.3	0.49656	0.07712	0.11534		169.3	19.3	0.05466	-0.32571	0.0384	-0.07755	0.124169
19.4	236.199	240.84	249.402		19.4	0.49546	0.07696	0.11528		169.4	19.4	0.02394	-0.3207	0.04956	-0.0824	0.119379
19.5	236.242	240.844	249.417		19.5	0.49301	0.07848	0.11271		169.5	19.5	-0.00396	-0.32322	0.05598	-0.0904	0.117689
19.6	236.285	240.847	249.43		19.6	0.49181	0.07926	0.10836		169.6	19.6	-0.02652	-0.31698	0.06495	-0.09285	0.115134
19.7	236.328	240.849	249.446		19.7	0.48998	0.07869	0.10642		169.7	19.7	-0.05001	-0.30663	0.07548	-0.09372	0.11245
19.8	236.371	240.855	249.462		19.8	0.48752	0.08125	0.10469		169.8	19.8	-0.06819	-0.30132	0.07563	-0.09796	0.109829
19.9	236.413	240.86	249.478		19.9	0.48506	0.08424	0.10317		169.9	19.9	-0.07881	-0.29316	0.06543	-0.10218	0.104173
20	236.455	240.864	249.495		20	0.48187	0.08534	0.10238		170	20	-0.08409	-0.28188	0.05178	-0.10473	0.0968706
20.1	236.496	240.867	249.515		20.1	0.47837	0.08602	0.10525		170.1	20.1	-0.08622	-0.27309	0.03153	-0.10926	0.0886876
20.2	236.536	240.869	249.535		20.2	0.47382	0.08586	0.1075		170.2	20.2	-0.08586	-0.26589	0.00342	-0.11611	0.0792007
20.3	236.576	240.872	249.553		20.3	0.46875	0.08612	0.10849		170.3	20.3	-0.08142	-0.25776	-0.01716	-0.11878	0.0719234
20.4	236.616	240.875	249.573		20.4	0.46325	0.0866	0.11073		170.4	20.4	-0.07854	-0.25305	-0.02454	-0.11871	0.0689551
20.5	236.656	240.877	249.593		20.5	0.4587	0.08623	0.11298		170.5	20.5	-0.07815	-0.24429	-0.01872	-0.11372	0.0675015
20.6	236.696	240.879	249.611		20.6	0.45425	0.08555	0.11345		170.6	20.6	-0.07809	-0.22704	-0.00849	-0.10454	0.0644612
20.7	236.736	240.881	249.629		20.7	0.44939	0.08508	0.11412		170.7	20.7	-0.08496	-0.20727	0.0039	-0.09611	0.0612139
20.8	236.778	240.885	249.646		20.8	0.4463	0.08649	0.11385		170.8	20.8	-0.08931	-0.19818	0.0072	-0.09343	0.0593239
20.9	236.82	240.888	249.661		20.9	0.44353	0.08696	0.11129		170.9	20.9	-0.08703	-0.1938	0.00453	-0.0921	0.057309
21	236.861	240.891	249.678		21	0.43982	0.0867	0.11039		171	21	-0.08604	-0.18222	0.01131	-0.08565	0.0558676
21.1	236.902	240.894	249.697		21.1	0.43537	0.08728	0.11149		171.1	21.1	-0.08694	-0.16965	0.01995	-0.07888	0.054881
21.2	236.939	240.896	249.715		21.2	0.42758	0.08639	0.11227		171.2	21.2	-0.09315	-0.15807	0.0201	-0.07704	0.0520602
21.3	236.972	240.896	249.731		21.3	0.4157	0.08414	0.11116		171.3	21.3	-0.09372	-0.13986	0.0168	-0.07226	0.0464793
21.4	237.005	240.893	249.75		21.4	0.40434	0.07854	0.11236		171.4	21.4	-0.09714	-0.11634	0.01854	-0.06498	0.0421262
21.5	237.037	240.887	249.769		21.5	0.39173	0.07011	0.11419		171.5	21.5	-0.09393	-0.10503	0.01713	-0.06061	0.0390019
21.6	237.069	240.878	249.785		21.6	0.37807	0.05865	0.11256		171.6	21.6	-0.09609	-0.10128	0.02013	-0.05908	0.0396333
21.7	237.101	240.865	249.802		21.7	0.36567	0.04331	0.11125		171.7	21.7	-0.10074	-0.09063	0.03411	-0.05242	0.0433633
21.8	237.131	240.852	249.82		21.8	0.35075	0.02743	0.11234		171.8	21.8	-0.11073	-0.08784	0.0462	-0.05079	0.0489431
21.9	237.159	240.839	249.838		21.9	0.33374	0.01323	0.11291		171.9	21.9	-0.12984	-0.09006	0.0561	-0.0546	0.0565287
22	237.188	240.828	249.854		22	0.31789	0.000193278	0.11108		172	22	-0.14454	-0.09321	0.06255	-0.0584	0.0622639
22.1	237.219	240.821	249.867		22.1	0.3037	-0.00887	0.10641		172.1	22.1	-0.15483	-0.09888	0.06522	-0.06283	0.0660308
22.2	237.25	240.816	249.879		22.2	0.29036	-0.01521	0.1006		172.2	22.2	-0.16641	-0.10266	0.06915	-0.06664	0.0703449
22.3	237.28	240.81	249.889		22.3	0.27576	-0.02291	0.09363		172.3	22.3	-0.17796	-0.10395	0.07212	-0.06993	0.0741688
22.4	237.31	240.808	249.9		22.4	0.26095	-0.02715	0.08677		172.4	22.4	-0.18138	-0.10461	0.07293	-0.07102	0.0753096
22.5	237.341	240.808	249.91		22.5	0.24655	-0.02815	0.0797		172.5	22.5	-0.18132	-0.10872	0.06585	-0.07473	0.0733479
22.6	237.372	240.809	249.92		22.6	0.23279	-0.02957	0.07137		172.6	22.6	-0.17937	-0.11091	0.06192	-0.07612	0.0717936
22.7	237.405	240.81	249.931		22.7	0.22091	-0.03047	0.06493		172.7	22.7	-0.17304	-0.10467	0.06462	-0.07103	0.0706383
22.8	237.44	240.81	249.944		22.8	0.21144	-0.03147	0.06068		172.8	22.8	-0.16701	-0.10374	0.06918	-0.06719	0.0705888
22.9	237.476	240.811	249.957		22.9	0.20249	-0.03278	0.0557		172.9	22.9	-0.15849	-0.11004	0.08157	-0.06232	0.0732919
23	237.513	240.81	249.969		23	0.19407	-0.03483	0.05094		173	23	-0.15309	-0.11007	0.0987	-0.05482	0.0777581
23.1	237.552	240.809	249.984		23.1	0.18857	-0.03824	0.04837		173.1	23.1	-0.15618	-0.11259	0.11991	-0.04962	0.0856939
23.2	237.593	240.808	250.017		23.2	0.18486	-0.04029	0.06307		173.2	23.2	-0.1605	-0.12078	0.1452	-0.04536	0.0959675
23.3	237.632	240.808	250.017		23.3	0.17905	-0.04286	0.04553		173.3	23.3	-0.16329	-0.12018	0.16641	-0.03902	0.103466
23.4	237.673	240.805	250.035		23.4	0.17503	-0.047	0.04694		173.4	23.4	-0.16824	-0.1158	0.17913	-0.03497	0.108115
23.5	237.718	240.805	250.056		23.5	0.17498	-0.04852	0.05034		173.5	23.5	-0.17511	-0.11238	0.18966	-0.03261	0.112601
23.6	237.76	240.804	250.075		23.6	0.17221	-0.05141	0.05133		173.6	23.6	-0.1851	-0.10578	0.1983	-0.03086	0.116846
23.7	237.802	240.801	250.091		23.7	0.16923	-0.05618	0.04939		173.7	23.7	-0.20262	-0.09954	0.20346	-0.0329	0.121869
23.8	237.847	240.8	250.106		23.8	0.16949	-0.05906	0.04702		173.8	23.8	-0.21609	-0.0942	0.20835	-0.03398	0.126171
23.9	237.89	240.801	250.118		23.9	0.16777	-0.05996	0.04205		173.9	23.9	-0.22356	-0.08826	0.20757	-0.03475	0.1273
24	237.932	240.802	250.128		24	0.16479	-0.06012	0.03393		174	24	-0.23073	-0.07635	0.20709	-0.03333	0.128205
24.1	237.976	240.805	250.153		24.1	0.16411	-0.05934	0.04193		174.1	24.1	-0.23319	-0.07167	0.22203	-0.02761	0.133244
24.2	238.019	240.81	250.165		24.2	0.16239	-0.05647	0.03654		174.2	24.2	-0.23784	-0.07293	0.23946	-0.02377	0.13996
24.3	238.061	240.815	250.175		24.3	0.15899	-0.05307	0.02884		174.3	24.3	-0.24471	-0.06888	0.25029	-0.0211	0.144877
24.4	238.103	240.818	250.189		24.4	0.15622	-0.05114	0.0248		174.4	24.4	-0.24717	-0.07047	0.26364	-0.018	0.149774
24.5	238.147	240.82	250.202		24.5	0.15512	-0.0513	0.02098		174.5	24.5	-0.24522	-0.07866	0.28266	-0.01374	0.155805
24.6	238.188	240.822	250.214		24.6	0.15172	-0.05084	0.01506		174.6	24.6	-0.24705	-0.08997	0.29004	-0.01566	0.159434
24.7	238.228	240.822	250.229		24.7	0.14644	-0.0532	0.01291		174.7	24.7	-0.24636	-0.09975	0.2943	-0.01727	0.161432
24.8	238.269	240.821	250.247		24.8	0.14283	-0.05598	0.01243		174.8	24.8	-0.24033	-0.10668	0.30198	-0.01501	0.163123
24.9	238.311	240.821	250.261		24.9	0.14027	-0.0575	0.00892		174.9	24.9	-0.23493	-0.11673	0.30276	-0.0163	0.163138
25	238.356	240.818	250.276		25	0.1398	-0.06164	0.00635		175	25	-0.23268	-0.12303	0.30198	-0.01791	0.163047
25.1	238.4	240.818	250.292		25.1	0.13964	-0.06348	0.00556		175.1	25.1	-0.23169	-0.11238	0.29838	-0.01523	0.160543
25.2	238.444	240.819	250.307		25.2	0.13844	-0.06427	0.00309		175.2	25.2	-0.22629	-0.10455	0.2841	-0.01558	0.153906
25.3	238.487	240.818	250.323		25.3	0.13641	-0.06705	0.00126		175.3	25.3	-0.22875	-0.08478	0.26133	-0.0174	0.14543
25.4	238.529	240.817	250.34		25.4	0.13395	-0.06973	0.000884803		175.4	25.4	-0.23247	-0.06972	0.24987	-0.01744	0.141672
25.5	238.569	240.818	250.357		25.5	0.12908	-0.07041	0.003		175.5	25.5	-0.22611	-0.05562	0.24879	-0.01098	0.138897
25.6	238.608	240.821	250.376		25.6	0.12338	-0.06974	0.007		175.6	25.6	-0.22074	-0.03303	0.24423	-0.00318	0.135053
25.7	238.647	240.824	250.395		25.7	0.11695	-0.06812	0.01204		175.7	25.7	-0.22161	-0.01482	0.2403	0.00129	0.133585
25.8	238.683	240.828	250.415		25.8	0.1081	-0.06535	0.01698		175.8	25.8	-0.21717	-0.00573	0.24171	0.00627	0.132603
25.9	238.716	240.832	250.433		25.9	0.09633	-0.06384	0.02077		175.9	25.9	-0.20958	0.00774	0.24471	0.01429	0.131183
26	238.749	240.831	250.448		26	0.08434	-0.06652	0.02153		176	26	-0.21078	0.02877	0.25053	0.02284	0.133202
26.1	238.783	240.828	250.467		26.1	0.07383	-0.07066	0.02532		176.1	26.1	-0.21417	0.03912	0.25509	0.02668	0.135606
26.2	238.817	240.827	250.488		26.2	0.0631	-0.07386	0.03225		176.2	26.2	-0.21096	0.04914	0.25932	0.0325	0.136013
26.3	238.851	240.823	250.506		26.3	0.05206	-0.07905	0.03583		176.3	26.3	-0.21594	0.07299	0.26199	0.03968	0.138968
26.4	238.885	240.82	250.522		26.4	0.04091	-0.08413	0.0371		176.4	26.4	-0.22593	0.09369	0.26406	0.04394	0.143619
26.5	238.92	240.82	250.539		26.5	0.03133	-0.08618	0.03922		176.5	26.5	-0.22902	0.1053	0.26862	0.0483	0.146456
26.6	238.956	240.819	250.555		26.6	0.02207	-0.08875	0.04102		176.6	26.6	-0.23304	0.11376	0.27504	0.05192	0.149894
26.7	238.993	240.818	250.57		26.7	0.01459	-0.091	0.04166		176.7	26.7	-0.23928	0.11028	0.28464	0.05188	0.154036
26.8	239.031	240.822	250.583		26.8	0.00815	-0.08939	0.04022		176.8	26.8	-0.24801	0.09708	0.29829	0.04912	0.159516
26.9	239.067	240.828	250.593		26.9	-0.001	-0.08536	0.03594		176.9	26.9	-0.2577	0.07728	0.30285	0.04081	0.162841
27	239.1	240.833	250.604		27	-0.01267	-0.08155	0.03199		177	27	-0.26142	0.05337	0.30207	0.03134	0.163038
27.1	239.136	240.84	250.617		27.1	-0.02204	-0.07647	0.03075		177.1	27.1	-0.2667	0.03075	0.306	0.02335	0.165366
27.2	239.172	240.85	250.63		27.2	-0.03088	-0.06795	0.02889		177.2	27.2	-0.2748	0.00309	0.3021	0.01013	0.166574
27.3	239.204	240.86	250.64		27.3	-0.04339	-0.05953	0.02451		177.3	27.3	-0.28041	-0.01923	0.29346	-0.00206	0.165884
27.4	239.237	240.87	250.649		27.4	-0.05517	-0.05194	0.01898		177.4	27.4	-0.29133	-0.03621	0.29331	-0.01141	0.169226
27.5	239.272	240.881	250.658		27.5	-0.04908	-0.04247	0.01282		177.5	27.5	-0.29694	-0.051	0.29535	-0.01753	0.171796
27.6	239.307	240.891	250.666		27.6	-0.04352	-0.03353	0.00646		177.6	27.6	-0.29499	-0.06831	0.29361	-0.02323	0.171403
27.7	239.338	240.902	250.676		27.7	-0.04119	-0.02448	0.0026		177.7	27.7	-0.3006	-0.09063	0.29064	-0.03353	0.173048
27.8	239.367	240.911	250.688		27.8	-0.0417	-0.0171	-0.000728052		177.8	27.8	-0.30618	-0.11136	0.282	-0.04518	0.172987
27.9	239.395	240.919	250.698		27.9	-0.04304	-0.01098	-0.00521		177.9	27.9	-0.30645	-0.12741	0.2715	-0.05412	0.170817
28	239.422	240.928	250.711		28	-0.04595	-0.00392	-0.00655		178	28	-0.30324	-0.12963	0.25908	-0.05793	0.166239
28.1	239.449	240.937	250.727		28.1	-0.0474	0.00324	-0.00538		178.1	28.1	-0.29754	-0.12495	0.25863	-0.05462	0.164358
28.2	239.481	240.947	250.743		28.2	-0.04529	0.01156	-0.00368		178.2	28.2	-0.2931	-0.12558	0.26382	-0.05162	0.164967
28.3	239.519	240.957	250.759		28.3	-0.03679	0.01998	-0.00178		178.3	28.3	-0.30087	-0.12528	0.26586	-0.05343	0.167499
28.4	239.563	240.967	250.778		28.4	-0.02201	0.0282	0.00222		178.4	28.4	-0.31182	-0.1209	0.27543	-0.05243	0.172947
28.5	239.607	240.976	250.799		28.5	-0.00702	0.03589	0.00873		178.5	28.5	-0.32025	-0.1134	0.28596	-0.04923	0.177915
28.6	239.682	240.987	250.818		28.6	0.03834	0.04515	0.01346		178.6	28.6	-0.3318	-0.0999	0.29901	-0.04423	0.184214
28.7	239.716	240.997	250.837		28.7	0.04296	0.05315	0.01746		178.7	28.7	-0.34212	-0.08202	0.31611	-0.03601	0.191402
28.8	239.75	241.003	250.855		28.8	0.04801	0.05697	0.02146		178.8	28.8	-0.34896	-0.06729	0.33324	-0.02767	0.197928
28.9	239.784	241.009	250.872		28.9	0.05315	0.06141	0.02409		178.9	28.9	-0.34671	-0.05319	0.3444	-0.0185	0.200259
29	239.82	241.015	250.891		29	0.05914	0.06543	0.02788		179	29	-0.34542	-0.0375	0.34425	-0.01289	0.19947
29.1	239.855	241.017	250.911		29.1	0.06555	0.066	0.03366		179.1	29.1	-0.34881	-0.02652	0.34251	-0.01094	0.199719
29.2	239.886	241.019	250.929		29.2	0.06661	0.06584	0.03682		179.2	29.2	-0.35064	-0.02496	0.3405	-0.0117	0.199625
29.3	239.914	241.022	250.942		29.3	0.06527	0.06798	0.036		179.3	29.3	-0.34776	-0.02592	0.33312	-0.01352	0.196651
29.4	239.942	241.024	250.957		29.4	0.06466	0.06792	0.03602		179.4	29.4	-0.34392	-0.02157	0.33045	-0.01168	0.194737
29.5	239.968	241.024	250.971		29.5	0.06143	0.0664	0.03531		179.5	29.5	-0.33915	-0.02316	0.33186	-0.01015	0.193813
29.6	239.994	241.025	250.981		29.6	0.05758	0.0654	0.03156		179.6	29.6	-0.33501	-0.02004	0.33078	-0.00809	0.19229
29.7	240.02	241.025	250.992		29.7	0.05488	0.06409	0.02792		179.7	29.7	-0.33936	-0.00717	0.34068	-0.00195	0.196328
29.8	240.046	241.028	251.005		29.8	0.05165	0.06466	0.02647		179.8	29.8	-0.34182	0.00348	0.36375	0.00847	0.203696
29.9	240.072	241.032	251.018		29.9	0.04758	0.06711	0.02471		179.9	29.9	-0.34773	0.0063	0.37962	0.01273	0.209992
30	240.099	241.036	251.032		30	0.04582	0.06956	0.02348		180	30	-0.36339	0.00846	0.3939	0.01299	0.218623
30.1	240.127	241.041	251.049		30.1	0.04469	0.07223	0.02653		180.1	30.1	-0.38343	0.01032	0.41418	0.01369	0.230256
30.2	240.157	241.045	251.065		30.2	0.04502	0.07521	0.02812		180.2	30.2	-0.39906	0.00277508	0.42534	0.00968503	0.238009
30.3	240.186	241.048	251.077		30.3	0.04494	0.07609	0.025		180.3	30.3	-0.41409	0.000555867	0.42768	0.00471529	0.243007
30.4	240.214	241.051	251.088		30.4	0.0437	0.07697	0.02146		180.4	30.4	-0.43257	0.00588	0.42723	0.00018	0.248219
30.5	240.245	241.051	251.101		30.5	0.04519	0.07587	0.02002		180.5	30.5	-0.44916	0.00522	0.4368	-0.00238	0.255783
30.6	240.277	241.048	251.114		30.6	0.04782	0.07141	0.01857		180.6	30.6	-0.46104	0.00522	0.44985	-0.00199	0.262976
30.7	240.31	241.043	251.126		30.7	0.0514	0.06434	0.01639		180.7	30.7	-0.46821	0.00957	0.45693	-0.00057	0.267113
30.8	240.344	241.037	251.141		30.8	0.05655	0.05675	0.01641		180.8	30.8	-0.46971	0.00798	0.47028	0.00285	0.271364
30.9	240.377	241.034	251.153		30.9	0.05981	0.05229	0.01423		180.9	30.9	-0.46527	-0.00176443	0.49053	0.00783186	0.275957
31	240.411	241.032	251.167		31	0.06475	0.04846	0.01373		181	31	-0.46836	-0.00429	0.50766	0.01167	0.281866
31.1	240.447	241.03	251.184		31.1	0.07084	0.04401	0.01637		181.1	31.1	-0.46956	-0.00558	0.52101	0.01529	0.286143
31.2	240.48	241.031	251.199		31.2	0.07537	0.04332	0.01618		181.2	31.2	-0.46698	-0.01533	0.53688	0.01819	0.290274
31.3	240.516	241.033	251.212		31.3	0.08125	0.04368	0.01546		181.3	31.3	-0.46566	-0.02007	0.54456	0.01961	0.292299
31.4	240.557	241.035	251.228		31.4	0.0932	0.04373	0.01685		181.4	31.4	-0.46971	-0.01536	0.54474	0.01989	0.293376
31.5	240.605	241.044	251.246		31.5	0.11186	0.051	0.01948		181.5	31.5	-0.4797	-0.01413	0.54708	0.01775	0.296834
31.6	240.653	241.047	251.26		31.6	0.13124	0.05293	0.0194		181.6	31.6	-0.48279	-0.01323	0.54444	0.01614	0.296899
31.7	240.698	241.05	251.273		31.7	0.14686	0.05381	0.01837		181.7	31.7	-0.48744	-0.00789	0.52857	0.01108	0.29345
31.8	240.738	241.056	251.286		31.8	0.15714	0.05784	0.01598		181.8	31.8	-0.49773	-0.00289438	0.51774	0.00570521	0.293172
31.9	240.771	241.062	251.296		31.9	0.16061	0.06291	0.01161		181.9	31.9	-0.51087	0.00274041	0.51444	0.00210347	0.295982
32	240.8	241.066	251.306		32	0.16021	0.06432	0.00712		182	32	-0.5325	0.00618	0.50487	-0.00715	0.299537
32.1	240.828	241.068	251.317		32.1	0.15908	0.0652	0.0039		182.1	32.1	-0.5604	0.00426	0.49152	-0.02154	0.303937
32.2	240.853	241.071	251.332		32.2	0.1547	0.06588	0.00413		182.2	32.2	-0.58263	0.00393	0.47472	-0.03466	0.30584
32.3	240.876	241.072	251.345		32.3	0.14855	0.06509	0.00247		182.3	32.3	-0.61305	0.00675	0.44412	-0.05406	0.30669
32.4	240.901	241.071	251.36		32.4	0.14417	0.06273	0.00343		182.4	32.4	-0.65508	0.00639	0.40815	-0.08018	0.309965
32.5	240.926	241.072	251.379		32.5	0.14063	0.06183	0.00743		182.5	32.5	-0.69366	0.00230111	0.37377	-0.105863	0.31285
32.6	240.953	241.072	251.394		32.6	0.13803	0.06083	0.00819		182.6	32.6	-0.72501	-0.00399	0.34251	-0.12883	0.314425
32.7	240.981	241.072	251.408		32.7	0.13616	0.05878	0.00737		182.7	32.7	-0.75918	0.00163368	0.31818	-0.146455	0.3197
32.8	241.011	241.074	251.423		32.8	0.13681	0.05883	0.0077		182.8	32.8	-0.79746	0.0126	0.29571	-0.16305	0.327564
32.9	241.041	241.077	251.435		32.9	0.13756	0.06045	0.00584		182.9	32.9	-0.83508	0.02043	0.27705	-0.1792	0.336203
33	241.072	241.082	251.443		33	0.1402	0.06311	-0.0006335		183	33	-0.87867	0.03267	0.25836	-0.19588	0.347556
33.1	241.106	241.087	251.453		33.1	0.14472	0.06651	-0.00585		183.1	33.1	-0.92292	0.04458	0.23841	-0.21331	0.35919
33.2	241.137	241.093	251.463		33.2	0.1462	0.07106	-0.0097		183.2	33.2	-0.96243	0.05241	0.21849	-0.23051	0.369087
33.3	241.164	241.099	251.476		33.3	0.14402	0.07498	-0.01125		183.3	33.3	-1.0032	0.05742	0.20577	-0.24667	0.380681
33.4	241.191	241.103	251.492		33.4	0.14195	0.07701	-0.01029		183.4	33.4	-1.04775	0.06744	0.19713	-0.26106	0.395123
33.5	241.216	241.106	251.507		33.5	0.13768	0.07852	-0.00964		183.5	33.5	-1.08885	0.07686	0.19761	-0.27146	0.410179
33.6	241.237	241.108	251.523		33.6	0.12942	0.07909	-0.00795		183.6	33.6	-1.1337	0.07587	0.20436	-0.28449	0.426222
33.7	241.26	241.108	251.539		33.7	0.12222	0.07767	-0.00699		183.7	33.7	-1.19049	0.07962	0.20043	-0.30348	0.444874
33.8	241.284	241.108	251.552		33.8	0.11721	0.07584	-0.00822		183.8	33.8	-1.2498	0.08778	0.19902	-0.321	0.465509
33.9	241.308	241.11	251.567		33.9	0.11158	0.07599	-0.00789		183.9	33.9	-1.30377	0.07458	0.1926	-0.34553	0.48033
34	241.331	241.111	251.58		34	0.10542	0.07551	-0.00975		184	34	-1.36245	0.0579	0.17547	-0.37636	0.494212
34.1	241.356	241.113	251.593		34.1	0.10156	0.07503	-0.01088		184.1	34.1	-1.43652	0.05097	0.16245	-0.4077	0.515416
34.2	241.382	241.116	251.608		34.2	0.09855	0.07623	-0.01003		184.2	34.2	-1.51245	0.0456	0.14721	-0.43988	0.537087
34.3	241.41	241.116	251.621		34.3	0.09731	0.07523	-0.01241		184.3	34.3	-1.58025	0.04809	0.12132	-0.47028	0.555387
34.4	241.439	241.113	251.63		34.4	0.09681	0.07046	-0.01763		184.4	34.4	-1.65336	0.05718	0.09165	-0.50151	0.576011
34.5	241.469	241.112	251.641		34.5	0.09693	0.06758	-0.02127		184.5	34.5	-1.73685	0.06315	0.06573	-0.53599	0.60043
34.6	241.499	241.114	251.653		34.6	0.09841	0.06815	-0.02335		184.6	34.6	-1.82256	0.0675	0.0483	-0.56892	0.626845
34.7	241.535	241.116	251.663		34.7	0.10503	0.06788	-0.02793		184.7	34.7	-1.91139	0.07818	0.03276	-0.60015	0.655751
34.8	241.579	241.116	251.674		34.8	0.11897	0.06594	-0.03116		184.8	34.8	-2.00805	0.08883	0.01626	-0.63432	0.687184
34.9	241.62	241.116	251.688		34.9	0.13155	0.064	-0.03177		184.9	34.9	-2.0991	0.08787	0.0114	-0.66661	0.716585
35	241.655	241.116	251.701		35	0.13723	0.06258	-0.03332		185	35	-2.18385	0.08973	0.01095	-0.69439	0.745077
35.1	241.687	241.114	251.714		35.1	0.13902	0.05896	-0.03539		185.1	35.1	-2.27235	0.09378	0.00199718	-0.725524	0.773867
35.2	241.717	241.112	251.725		35.2	0.13978	0.05555	-0.03872		185.2	35.2	-2.35491	0.08718	-0.01008	-0.75927	0.798314
35.3	241.745	241.109	251.699		35.3	0.13854	0.05089	-0.07912		185.3	35.3	-2.42583	0.07743	-0.02031	-0.78957	0.818616
35.4	241.772	241.103	251.623		35.4	0.13699	0.04277	-0.17018		185.4	35.4	-2.49549	0.07299	-0.0396	-0.8207	0.838026
35.5	241.799	241.1	251.54		35.5	0.13481	0.03821	-0.26732		185.5	35.5	-2.57019	0.07611	-0.07275	-0.85561	0.858366
35.6	241.827	241.101	251.481		35.6	0.13273	0.03742	-0.34069		185.6	35.6	-2.64144	0.07956	-0.10524	-0.88904	0.877823
35.7	241.856	241.101	251.453		35.7	0.13296	0.0361	-0.38359		185.7	35.7	-2.70954	0.08706	-0.13995	-0.92081	0.896763
35.8	241.89	241.102	251.455		35.8	0.13738	0.03447	-0.39603		185.8	35.8	-2.78673	0.09144	-0.18186	-0.95905	0.917239
35.9	241.926	241.106	251.481		35.9	0.14378	0.03682	-0.38449		185.9	35.9	-2.86929	0.09267	-0.21594	-0.99752	0.940116
36	241.957	241.109	251.522		36	0.14621	0.03834	-0.3583		186	36	-2.95656	0.1068	-0.24624	-1.032	0.967662
36.1	241.988	241.109	251.57		36.1	0.14748	0.0366	-0.32457		186.1	36.1	-3.04884	0.11841	-0.27876	-1.06973	0.996175
36.2	242.015	241.114	251.623		36.2	0.14551	0.04	-0.28581		186.2	36.2	-3.13608	0.1209	-0.30528	-1.10682	1.02206
36.3	242.038	241.12	251.676		36.3	0.13862	0.04402	-0.24789		186.3	36.3	-3.22806	0.12087	-0.32145	-1.14288	1.05038
36.4	242.059	241.125	251.725		36.4	0.13027	0.04753	-0.21322		186.4	36.4	-3.32286	0.12021	-0.3414	-1.18135	1.07901
36.5	242.079	241.132	251.775		36.5	0.12181	0.05281	-0.17781		186.5	36.5	-3.41892	0.12492	-0.35883	-1.21761	1.10948
36.6	242.101	241.139	251.821		36.6	0.11418	0.05798	-0.14596		186.6	36.6	-3.52155	0.12615	-0.36996	-1.25512	1.14223
36.7	242.122	241.142	251.861		36.7	0.10624	0.05929	-0.12103		186.7	36.7	-3.61323	0.123	-0.38739	-1.29254	1.16966
36.8	242.146	241.144	251.896		36.8	0.10019	0.05954	-0.1007		186.8	36.8	-3.7011	0.1173	-0.40734	-1.33038	1.195
36.9	242.168	241.147	251.927		36.9	0.09361	0.06074	-0.08424		186.9	36.9	-3.78555	0.10755	-0.42666	-1.36822	1.21846
37	242.191	241.148	251.952		37	0.08704	0.05974	-0.07365		187	37	-3.85959	0.09435	-0.44346	-1.4029	1.23812
37.1	242.219	241.147	251.973		37.1	0.08538	0.05685	-0.06661		187.1	37.1	-3.93399	0.08271	-0.46308	-1.43812	1.25784
37.2	242.247	241.147	251.996		37.2	0.08477	0.05512	-0.05832		187.2	37.2	-4.01307	0.06948	-0.47832	-1.47397	1.27936
37.3	242.278	241.147	252.023		37.3	0.08552	0.05349	-0.04605		187.3	37.3	-4.09407	0.04749	-0.48945	-1.51201	1.3003
37.4	242.311	241.144	252.055		37.4	0.08963	0.04925	-0.02823		187.4	37.4	-4.17753	0.02643	-0.49935	-1.55015	1.32243
37.5	242.347	241.144	252.086		37.5	0.09593	0.0472	-0.01188		187.5	37.5	-4.26324	0.0066	-0.50892	-1.58852	1.34561
37.6	242.381	241.144	252.111		37.6	0.10139	0.04589	-0.00202		187.6	37.6	-4.34358	-0.01539	-0.51723	-1.6254	1.36679
37.7	242.414	241.142	252.13		37.7	0.10444	0.04206	0.00292		187.7	37.7	-4.42236	-0.03582	-0.52431	-1.66083	1.38795
37.8	242.443	241.14	252.145		37.8	0.10488	0.03813	0.00357		187.8	37.8	-4.50021	-0.05502	-0.53985	-1.69836	1.4079
37.9	242.468	241.14	252.157		37.9	0.1004	0.03639	0.000970693		187.9	37.9	-4.5774	-0.07389	-0.55854	-1.73661	1.42727
38	242.49	241.139	252.166		38	0.09267	0.03372	-0.00456		188	38	-4.65555	-0.09621	-0.58476	-1.77884	1.44525
38.1	242.51	241.137	252.173		38.1	0.08369	0.03041	-0.01239		188.1	38.1	-4.73748	-0.10941	-0.62478	-1.82389	1.46437
38.2	242.53	241.14	252.179		38.2	0.0747	0.03151	-0.02064		188.2	38.2	-4.82475	-0.12639	-0.66357	-1.87157	1.48471
38.3	242.548	241.145	252.186		38.3	0.06289	0.03417	-0.02858		188.3	38.3	-4.90947	-0.14652	-0.69483	-1.91694	1.50461
38.4	242.566	241.148	252.192		38.4	0.05129	0.03589	-0.03662		188.4	38.4	-4.99077	-0.15501	-0.72576	-1.95718	1.52572
38.5	242.586	241.151	252.198		38.5	0.0423	0.03688	-0.04508		188.5	38.5	-5.07615	-0.16509	-0.75636	-1.9992	1.54791
38.6	242.607	241.156	252.206		38.6	0.03457	0.04038	-0.05197		188.6	38.6	-5.15994	-0.18174	-0.77538	-2.03902	1.56984
38.7	242.629	241.163	252.212		38.7	0.02695	0.04577	-0.04782		188.7	38.7	-5.23779	-0.20469	-0.79311	-2.07853	1.58874
38.8	242.654	241.17	252.218		38.8	0.02247	0.05105	-0.04308		188.8	38.8	-5.32317	-0.22734	-0.81651	-2.12234	1.60943
38.9	242.681	241.177	252.228		38.9	0.02008	0.05602	-0.03415		188.9	38.9	-5.41326	-0.25374	-0.83142	-2.16614	1.6321
39	242.707	241.179	252.239		39	0.01727	0.0568	-0.02439		189	39	-5.50584	-0.28296	-0.84477	-2.21119	1.65529
39.1	242.736	241.177	252.25		39.1	0.01708	0.05234	-0.01525		189.1	39.1	-5.60034	-0.3144	-0.85998	-2.25824	1.67846
39.2	242.765	241.175	252.262		39.2	0.01657	0.04883	-0.00444		189.2	39.2	-5.69889	-0.35055	-0.88056	-2.31	1.70134
39.3	242.793	241.177	252.273		39.3	0.01555	0.04898	0.00543		189.3	39.3	-5.79873	-0.38982	-0.89643	-2.36166	1.72475
39.4	242.824	241.175	252.281		39.4	0.01724	0.04578	0.01279		189.4	39.4	-5.89476	-0.42972	-0.906	-2.41016	1.74772
39.5	242.858	241.172	252.291		39.5	0.02113	0.04059	0.02067		189.5	39.5	-5.99304	-0.46776	-0.92406	-2.46162	1.77062
39.6	242.892	241.171	252.3		39.6	0.02628	0.03771	0.02876		189.6	39.6	-6.08499	-0.50922	-0.93897	-2.51106	1.79127
39.7	242.926	241.17	252.308		39.7	0.03091	0.03493	0.03538		189.7	39.7	-6.16785	-0.54507	-0.94698	-2.5533	1.811
39.8	242.958	241.168	252.314		39.8	0.03354	0.03131	0.04085		189.8	39.8	-6.25416	-0.57807	-0.96219	-2.59814	1.83137
39.9	242.987	241.167	252.319		39.9	0.03356	0.02874	0.04444		189.9	39.9	-6.34614	-0.61545	-0.97524	-2.64561	1.85318
40	243.014	241.167	252.324		40	0.03149	0.02743	0.04793		190	40	-6.43119	-0.65034	-0.98637	-2.6893	1.87346
40.1	243.041	241.165	252.331		40.1	0.02847	0.02318	0.05413		190.1	40.1	-6.5169	-0.68082	-1.00788	-2.7352	1.89321
40.2	243.067	241.163	252.34		40.2	0.02577	0.01914	0.06117		190.2	40.2	-6.61011	-0.71226	-1.03881	-2.78706	1.91385
40.3	243.091	241.162	252.348		40.3	0.02045	0.01731	0.06822		190.3	40.3	-6.70053	-0.744	-1.07319	-2.83924	1.93298
40.4	243.114	241.161	252.356		40.4	0.01387	0.01411	0.07526		190.4	40.4	-6.78651	-0.76224	-1.11105	-2.8866	1.95255
40.5	243.14	241.159	252.364		40.5	0.01012	0.01091	0.08209		190.5	40.5	-6.87378	-0.78078	-1.15518	-2.93658	1.97156
40.6	243.164	241.157	252.373		40.6	0.00501	0.00708	0.08924		190.6	40.6	-6.96354	-0.80529	-1.20087	-2.9899	1.9901
40.7	243.187	241.154	252.378		40.7	-0.000624861	0.00168	0.09325		190.7	40.7	-7.05426	-0.83358	-1.24656	-3.0448	2.00827
40.8	243.211	241.152	252.379		40.8	-0.00636	-0.00193	0.09349		190.8	40.8	-7.1412	-0.8625	-1.28817	-3.09729	2.02569
40.9	243.234	241.152	252.382		40.9	-0.01284	-0.00377	0.09519		190.9	40.9	-7.23255	-0.88515	-1.3323	-3.15	2.04535
41	243.256	241.154	252.386		41	-0.01994	-0.00306	0.09815		191	41	-7.32891	-0.90465	-1.37109	-3.20155	2.06807
41.1	243.277	241.157	252.389		41.1	-0.02777	-0.00131	0.09933		191.1	41.1	-7.4187	-0.92067	-1.42965	-3.25634	2.08636
41.2	243.302	241.16	252.393		41.2	-0.03299	-8.57208e-05	0.10176		191.2	41.2	-7.51191	-0.93954	-1.44708	-3.29951	2.11129
41.3	243.326	241.162	252.399		41.3	-0.03831	0.000616466	0.10661		191.3	41.3	-7.6086	-0.9606	-1.45635	-3.34185	2.13817
41.4	243.347	241.166	252.404		41.4	-0.04635	0.00373	0.11051		191.4	41.4	-7.70967	-0.9732	-1.47063	-3.3845	2.16735
41.5	243.369	241.172	252.408		41.5	-0.05387	0.00746	0.11305		191.5	41.5	-7.81674	-0.98202	-1.48209	-3.42695	2.19964
41.6	243.391	241.174	252.418		41.6	-0.06065	0.00806	0.1225		191.6	41.6	-7.92723	-0.99711	-1.48884	-3.47106	2.2326
41.7	243.412	241.174	252.444		41.7	-0.06933	0.00678	0.14693		191.7	41.7	-8.03364	-1.00905	-1.49589	-3.51286	2.26475
41.8	243.432	241.173	252.481		41.8	-0.0781	0.00496	0.18265		191.8	41.8	-8.13315	-1.02039	-1.49919	-3.55091	2.29529
41.9	243.456	241.172	252.518		41.9	-0.08342	0.002	0.21912		191.9	41.9	-8.23989	-1.03422	-1.50375	-3.59262	2.32758
42	243.478	241.17	252.551		42	-0.09094	-0.00085523	0.25013		192	42	-8.34159	-1.04586	-1.52337	-3.63694	2.35636
42.1	243.498	241.169	252.578		42.1	-0.09982	-0.00309	0.27602		192.1	42.1	-8.43357	-1.06065	-1.54929	-3.68117	2.38038
42.2	243.522	241.167	252.602		42.2	-0.10556	-0.00667	0.29856		192.2	42.2	-8.52522	-1.08078	-1.56858	-3.72486	2.40431
42.3	243.545	241.163	252.622		42.3	-0.11224	-0.01267	0.31743		192.3	42.3	-8.6109	-1.09932	-1.58727	-3.76583	2.42663
42.4	243.567	241.155	252.636		42.4	-0.11892	-0.0215	0.33086		192.4	42.4	-8.69187	-1.1163	-1.6113	-3.80649	2.44687
42.5	243.593	241.147	252.647		42.5	-0.12278	-0.03053	0.34052		192.5	42.5	-8.77098	-1.13013	-1.63659	-3.8459	2.46688
42.6	243.619	241.142	252.657		42.6	-0.12611	-0.03758	0.34861		192.6	42.6	-8.83971	-1.15089	-1.66092	-3.88384	2.48231
42.7	243.643	241.137	252.666		42.7	-0.13101	-0.04368	0.35691		192.7	42.7	-8.90499	-1.16757	-1.68996	-3.92084	2.49663
42.8	243.667	241.132	252.673		42.8	-0.1316	-0.05052	0.36239		192.8	42.8	-8.97684	-1.17387	-1.71618	-3.95563	2.51548
42.9	243.691	241.129	252.678		42.9	-0.12481	-0.05474	0.3665		192.9	42.9	-9.05217	-1.18143	-1.73205	-3.98855	2.53679
43	243.713	241.126	252.682		43	-0.11927	-0.05927	0.36925		193	43	-9.12591	-1.19244	-1.75041	-4.02292	2.55657
43.1	243.736	241.119	252.686		43.1	-0.11321	-0.06705	0.372		193.1	43.1	-9.19749	-1.20597	-1.77192	-4.05846	2.5747
43.2	243.759	241.115	252.691		43.2	-0.10651	-0.07294	0.37517		193.2	43.2	-9.27531	-1.22136	-1.78653	-4.0944	2.59559
43.3	243.781	241.114	252.695		43.3	-0.10098	-0.07559	0.37813		193.3	43.3	-9.35976	-1.25187	-1.78857	-4.1334	2.61777
43.4	243.803	241.114	252.698		43.4	-0.09648	-0.07604	0.38046		193.4	43.4	-9.43854	-1.29021	-1.78902	-4.17259	2.63691
43.5	243.823	241.114	252.698		43.5	-0.09231	-0.07816	0.37944		193.5	43.5	-9.51606	-1.32507	-1.78824	-4.20979	2.6565
43.6	243.845	241.113	252.702		43.6	-0.08698	-0.07997	0.38156		193.6	43.6	-9.60204	-1.35933	-1.77897	-4.24678	2.68037
43.7	243.867	241.117	252.707		43.7	-0.08227	-0.0776	0.38567		193.7	43.7	-9.68649	-1.39737	-1.76844	-4.2841	2.70332
43.8	243.886	241.12	252.711		43.8	-0.07914	-0.07658	0.3878		193.8	43.8	-9.76716	-1.43538	-1.76106	-4.3212	2.7246
43.9	243.908	241.122	252.714		43.9	-0.07402	-0.07514	0.39044		193.9	43.9	-9.84969	-1.46775	-1.74675	-4.35473	2.74866
44	243.93	241.128	252.719		44	-0.06922	-0.07067	0.39424		194	44	-9.92628	-1.50483	-1.73403	-4.38838	2.76974
44.1	243.95	241.131	252.724		44.1	-0.06535	-0.06903	0.3973		194.1	44.1	-9.9972	-1.54725	-1.73514	-4.42653	2.78586
44.2	243.973	241.134	252.729		44.2	-0.05971	-0.0677	0.40089		194.2	44.2	-10.0694	-1.58844	-1.73622	-4.46468	2.80267
44.3	243.997	241.139	252.734		44.3	-0.05197	-0.06407	0.4048		194.3	44.3	-10.1409	-1.62708	-1.73166	-4.49989	2.82068
44.4	244.02	241.144	252.738		44.4	-0.0456	-0.06033	0.40838		194.4	44.4	-10.2103	-1.66038	-1.73088	-4.53385	2.83829
44.5	244.042	241.147	252.742		44.5	-0.04069	-0.05837	0.41092		194.5	44.5	-10.2797	-1.68492	-1.74015	-4.56824	2.85575
44.6	244.066	241.151	252.746		44.6	-0.03316	-0.05641	0.41336		194.6	44.6	-10.3528	-1.70442	-1.75002	-4.60241	2.87522
44.7	244.089	241.153	252.75		44.7	-0.02668	-0.05519	0.41611		194.7	44.7	-10.4293	-1.72203	-1.75929	-4.63689	2.89625
44.8	244.111	241.156	252.755		44.8	-0.02156	-0.05417	0.4197		194.8	44.8	-10.5012	-1.72644	-1.77453	-4.6674	2.91695
44.9	244.134	241.162	252.764		44.9	-0.01476	-0.0497	0.42737		194.9	44.9	-10.6428	-1.73304	-1.78722	-4.72103	2.96094
45	244.157	241.172	252.776		45	-0.00807	-0.04104	0.43881		195	45	-10.7128	-1.75254	-1.79241	-4.75259	2.98014
45.1	244.179	241.182	252.789		45.1	-0.00358	-0.03217	0.45077		195.1	45.1	-10.7913	-1.77297	-1.80009	-4.78811	3.00159
45.2	244.199	241.19	252.803		45.2	-0.000133813	-0.02561	0.46295		195.2	45.2	-10.8729	-1.79121	-1.80309	-4.82239	3.02524
45.3	244.22	241.199	252.817		45.3	0.00446	-0.01779	0.47596		195.3	45.3	-10.9476	-1.80852	-1.79853	-4.85154	3.04802
45.4	244.24	241.208	252.831		45.4	0.00801	-0.01007	0.48876		195.4	45.4	-11.0204	-1.82958	-1.80339	-4.88445	3.06797
45.5	244.261	241.215	252.844		45.5	0.01188	-0.00465	0.5003		195.5	45.5	-11.1026	-1.84029	-1.81014	-4.91768	3.09248
45.6	244.285	241.222	252.856		45.6	0.01982	0.00128	0.51132		195.6	45.6	-11.1848	-1.84155	-1.815	-4.94713	3.11886
45.7	244.31	241.232	252.868		45.7	0.02777	0.009	0.52214		195.7	45.7	-11.2611	-1.85727	-1.82772	-4.98204	3.13956
45.8	244.332	241.238	252.879		45.8	0.03279	0.01368	0.53201		195.8	45.8	-11.3393	-1.88181	-1.85205	-5.02438	3.15746
45.9	244.354	241.242	252.889		45.9	0.03885	0.01689	0.54031		195.9	45.9	-11.413	-1.9104	-1.87482	-5.06608	3.17349
46	244.376	241.246	252.898		46	0.04386	0.01958	0.5485		196	46	-11.4817	-1.94811	-1.88127	-5.10371	3.18908
46.1	244.396	241.247	252.908		46.1	0.04762	0.01903	0.5568		196.1	46.1	-11.5549	-1.98645	-1.88832	-5.14322	3.20596
46.2	244.416	241.247	252.916		46.2	0.05107	0.01732	0.56363		196.2	46.2	-11.6321	-2.01537	-1.90134	-5.18293	3.22474
46.3	244.437	241.248	252.924		46.3	0.05472	0.01719	0.57099		196.3	46.3	-11.7062	-2.04144	-1.90401	-5.2172	3.24472
46.4	244.457	241.25	252.934		46.4	0.0588	0.01747	0.57887		196.4	46.4	-11.7805	-2.06691	-1.90731	-5.25158	3.2648
46.5	244.479	241.25	252.941		46.5	0.06339	0.0166	0.58508		196.5	46.5	-11.8609	-2.08422	-1.91814	-5.28775	3.28692
46.6	244.501	241.251	252.948		46.6	0.06903	0.01615	0.59076		196.6	46.6	-11.9375	-2.10087	-1.9227	-5.32034	3.30895
46.7	244.521	241.252	252.958		46.7	0.07227	0.01539	0.59937		196.7	46.7	-12.0065	-2.1276	-1.92126	-5.35179	3.32789
46.8	244.54	241.254	252.966		46.8	0.07435	0.0162	0.60683		196.8	46.8	-12.0809	-2.15307	-1.92678	-5.38691	3.34762
46.9	244.56	241.256	252.973		46.9	0.07811	0.017	0.61272		196.9	46.9	-12.1537	-2.17254	-1.9401	-5.42211	3.36646
47	244.58	241.259	252.982		47	0.08093	0.01865	0.62008		197	47	-12.2205	-2.19612	-1.94811	-5.45492	3.38356
47.1	244.597	241.264	252.986		47.1	0.08134	0.02155	0.62262		197.1	47.1	-12.2849	-2.22222	-1.94922	-5.48544	3.40063
47.2	244.617	241.267	252.987		47.2	0.08468	0.0233	0.62265		197.2	47.2	-12.3448	-2.24235	-1.94748	-5.51155	3.4177
47.3	244.637	241.272	252.99		47.3	0.08886	0.02725	0.62446		197.3	47.3	-12.4016	-2.26278	-1.94262	-5.53567	3.43421
47.4	244.656	241.281	252.993		47.4	0.09126	0.03486	0.62616		197.4	47.4	-12.4578	-2.29107	-1.94559	-5.56481	3.44792
47.5	244.676	241.287	252.995		47.5	0.09407	0.03933	0.62671		197.5	47.5	-12.5186	-2.31999	-1.95264	-5.59709	3.4624
47.6	244.698	241.291	253		47.6	0.0994	0.04181	0.63104		197.6	47.6	-12.5789	-2.3514	-1.9575	-5.62926	3.47667
47.7	244.722	241.297	253.011		47.7	0.10672	0.04618	0.64007		197.7	47.7	-12.6379	-2.38314	-1.96521	-5.66208	3.48999
47.8	244.745	241.303	253.019		47.8	0.11299	0.05075	0.64669		197.8	47.8	-12.7054	-2.41302	-1.97697	-5.69845	3.50572
47.9	244.767	241.306	253.034		47.9	0.11843	0.05261	0.66106		197.9	47.9	-12.7769	-2.4435	-1.99095	-5.73712	3.52232
48	244.787	241.309	253.043		48	0.12208	0.05415	0.66853		198	48	-12.8504	-2.47587	-2.00493	-5.77705	3.53926
48.1	244.804	241.313	253.052		48.1	0.12186	0.05705	0.67672		198.1	48.1	-12.9128	-2.50446	-2.0214	-5.81288	3.55269
48.2	244.82	241.317	253.063		48.2	0.12164	0.05984	0.68596		198.2	48.2	-12.974	-2.52426	-2.04009	-5.84611	3.56667
48.3	244.837	241.322	253.074		48.3	0.12195	0.06327	0.69604		198.3	48.3	-13.0433	-2.54535	-2.06412	-5.88427	3.58223
48.4	244.855	241.324	253.084		48.4	0.1234	0.06418	0.70486		198.4	48.4	-13.1146	-2.56482	-2.09127	-5.92356	3.59811
48.5	244.874	241.326	253.093		48.5	0.12549	0.06404	0.71232		198.5	48.5	-13.1965	-2.57178	-2.12691	-5.96506	3.61799
48.6	244.891	241.33	253.1		48.6	0.1259	0.06663	0.71884		198.6	48.6	-13.2743	-2.57682	-2.16381	-6.00499	3.63663
48.7	244.91	241.334	253.106		48.7	0.12829	0.07005	0.72275		198.7	48.7	-13.3453	-2.60541	-2.19006	-6.04691	3.65114
48.8	244.928	241.339	253.11		48.8	0.12975	0.07327	0.72592		198.8	48.8	-13.4222	-2.60763	-2.21439	-6.08139	3.67214
48.9	244.947	241.342	253.118		48.9	0.13194	0.07481	0.73275		198.9	48.9	-13.494	-2.63058	-2.23842	-6.12101	3.68825
49	244.967	241.346	253.131		49	0.13538	0.07739	0.74409		199	49	-13.5514	-2.65446	-2.25834	-6.15475	3.70012
49.1	244.984	241.352	253.145		49.1	0.1359	0.08197	0.75699		199.1	49.1	-13.6085	-2.6856	-2.28519	-6.19311	3.70952
49.2	245.003	241.354	253.16		49.2	0.13746	0.08246	0.77073		199.2	49.2	-13.6789	-2.72454	-2.3133	-6.2389	3.72187
49.3	245.022	241.357	253.175		49.3	0.14027	0.084	0.78448		199.3	49.3	-13.7561	-2.77233	-2.34078	-6.28972	3.73524
49.4	245.041	241.361	253.186		49.4	0.14267	0.08701	0.79456		199.4	49.4	-13.8355	-2.81946	-2.37642	-6.34378	3.74802
49.5	245.061	241.364	253.194		49.5	0.1457	0.08813	0.80097		199.5	49.5	-13.9253	-2.8581	-2.41899	-6.40078	3.76437
49.6	245.081	241.363	253.203		49.6	0.14925	0.08632	0.80864		199.6	49.6	-14.0097	-2.89611	-2.45901	-6.45493	3.77948
49.7	245.101	241.365	253.212		49.7	0.1528	0.08713	0.81642		199.7	49.7	-14.0856	-2.93322	-2.49246	-6.50377	3.79306
49.8	245.121	241.367	253.217		49.8	0.15572	0.08772	0.82095		199.8	49.8	-14.1575	-2.95647	-2.52843	-6.54746	3.80702
49.9	245.14	241.365	253.223		49.9	0.15843	0.08424	0.82537		199.9	49.9	-14.2316	-2.97471	-2.55591	-6.58739	3.82399
50	245.161	241.364	253.233		50	0.16229	0.0819	0.8342		200	50	-14.3081	-2.99295	-2.57457	-6.62522	3.84336
50.1	245.18	241.363	253.245		50.1	0.1649	0.07936	0.84469		200.1	50.1	-14.3806	-3.01149	-2.5986	-6.66358	3.86038
50.2	245.198	241.362	253.255		50.2	0.16667	0.07692	0.85341		200.2	50.2	-14.4591	-3.03255	-2.62827	-6.70664	3.87799
50.3	245.218	241.363	253.265		50.3	0.17001	0.07616	0.86297		200.3	50.3	-14.5432	-3.0618	-2.64885	-6.75129	3.89779
50.4	245.238	241.364	253.274		50.4	0.17272	0.07634	0.87064		200.4	50.4	-14.622	-3.08976	-2.66754	-6.7931	3.91635
50.5	245.255	241.366	253.284		50.5	0.17376	0.07641	0.87925		200.5	50.5	-14.6989	-3.10518	-2.69283	-6.8323	3.9351
50.6	245.275	241.365	253.316		50.6	0.17658	0.07407	0.90954		200.6	50.6	-14.7786	-3.12246	-2.71308	-6.87139	3.95539
50.7	245.294	241.365	253.393		50.7	0.17877	0.073	0.98516		200.7	50.7	-14.8574	-3.13914	-2.72862	-6.90838	3.97627
50.8	245.311	241.366	253.501		50.8	0.17939	0.07213	1.09218		200.8	50.8	-14.9368	-3.14952	-2.74542	-6.94391	3.99814
50.9	245.33	241.362	253.603		50.9	0.18147	0.06676	1.19324		200.9	50.9	-15.0153	-3.1599	-2.76819	-6.98112	4.01867
51	245.349	241.359	253.681		51	0.18387	0.06296	1.27011		201	51	-15.0919	-3.17532	-2.78907	-7.01875	4.03809
51.1	245.366	241.359	253.727		51.1	0.18469	0.06167	1.31474		201.1	51.1	-15.1678	-3.19104	-2.80524	-7.05469	4.05808
51.2	245.382	241.358	253.746		51.2	0.18353	0.0585	1.33288		201.2	51.2	-15.2437	-3.2052	-2.83113	-7.09336	4.07663
51.3	245.397	241.356	253.752		51.3	0.18227	0.05512	1.33678		201.3	51.3	-15.3166	-3.22596	-2.85045	-7.13099	4.09422
51.4	245.414	241.356	253.775		51.4	0.18226	0.05425	1.35859		201.4	51.4	-15.3834	-3.24669	-2.85783	-7.16264	4.11191
51.5	245.431	241.358	253.842		51.5	0.18246	0.05432	1.42489		201.5	51.5	-15.4478	-3.26838	-2.86647	-7.1942	4.12841
51.6	245.448	241.357	253.941		51.6	0.18308	0.05251	1.52302		201.6	51.6	-15.5096	-3.30201	-2.87259	-7.22805	4.14261
51.7	245.465	241.357	254.046		51.7	0.1838	0.05102	1.62669		201.7	51.7	-15.566	-3.33846	-2.87178	-7.25876	4.15582
51.8	245.482	241.358	254.154		51.8	0.18431	0.05015	1.73309		201.8	51.8	-15.6235	-3.36897	-2.87037	-7.2876	4.17041
51.9	245.523	241.357	254.322		51.9	0.20807	0.04792	1.9		201.9	51.9	-15.6947	-3.39474	-2.87148	-7.32031	4.18992
52	245.592	241.358	254.585		52	0.26093	0.04778	2.16166		202	52	-15.7644	-3.42114	-2.86722	-7.35091	4.20977
52.1	245.714	241.36	254.906		52.1	0.36561	0.04838	2.48132		202.1	52.1	-15.8312	-3.44094	-2.86455	-7.3789	4.22943
52.2	245.74	241.36	255.237		52.2	0.37576	0.04657	2.81082		202.2	52.2	-15.9059	-3.45417	-2.86314	-7.40774	4.25251
52.3	245.75	241.359	255.534		52.3	0.36894	0.04486	3.10682		202.3	52.3	-15.9746	-3.47427	-2.8611	-7.43667	4.27265
52.4	245.746	241.363	255.772		52.4	0.34758	0.04714	3.34335		202.4	52.4	-16.038	-3.48687	-2.85684	-7.46058	4.29258
52.5	245.732	241.366	255.946		52.5	0.31741	0.04868	3.51613		202.5	52.5	-16.0995	-3.49284	-2.85699	-7.48312	4.31211
52.6	245.714	241.365	256.067		52.6	0.28223	0.04645	3.63634		202.6	52.6	-16.1598	-3.50763	-2.85873	-7.50871	4.32958
52.7	245.692	241.366	256.149		52.7	0.244	0.04558	3.71698		202.7	52.7	-16.2194	-3.53466	-2.85039	-7.53482	4.34679
52.8	245.672	241.366	256.198		52.8	0.20756	0.04482	3.76475		202.8	52.8	-16.273	-3.56862	-2.84616	-7.56261	4.36021
52.9	245.656	241.367	256.227		52.9	0.17447	0.04416	3.79284		202.9	52.9	-16.3324	-3.60978	-2.85039	-7.59751	4.37292
53	245.644	241.366	256.248		53	0.14556	0.04161	3.81234		203	53	-16.3907	-3.65721	-2.85933	-7.63575	4.38354
53.1	245.634	241.365	256.265		53.1	0.11896	0.03959	3.82797		203.1	53.1	-16.4425	-3.69996	-2.87613	-7.67286	4.39126
53.2	245.628	241.365	256.274		53.2	0.09654	0.03799	3.83543		203.2	53.2	-16.5071	-3.7386	-2.89419	-7.71331	4.40367
53.3	245.627	241.364	256.26		53.3	0.07884	0.03524	3.82038		203.3	53.3	-16.5793	-3.77883	-2.90124	-7.75313	4.42036
53.4	245.63	241.366	256.229		53.4	0.06522	0.03657	3.78806		203.4	53.4	-16.6484	-3.81183	-2.90832	-7.7895	4.4371
53.5	245.637	241.369	256.212		53.5	0.05621	0.0379	3.76998		203.5	53.5	-16.7114	-3.83415	-2.92575	-7.82378	4.45156
53.6	245.649	241.37	256.238		53.6	0.05107	0.03745	3.79451		203.6	53.6	-16.7777	-3.8505	-2.94537	-7.85784	4.46755
53.7	245.663	241.373	256.3		53.7	0.04886	0.0392	3.85578		203.7	53.7	-16.8486	-3.86655	-2.96091	-7.89201	4.4859
53.8	245.69	241.378	256.379		53.8	0.05827	0.04315	3.93328		203.8	53.8	-16.9129	-3.88479	-2.97552	-7.9244	4.5019
53.9	245.731	241.383	256.468		53.9	0.08297	0.04657	4.02094		203.9	53.9	-16.9801	-3.91056	-2.9964	-7.96234	4.51658
54	245.773	241.388	256.569		54	0.10829	0.05031	4.12127		204	54	-17.0485	-3.94575	-3.01917	-8.00446	4.5299
54.1	245.804	241.392	256.677		54.1	0.12273	0.053	4.22766		204.1	54.1	-17.1153	-3.97812	-3.04224	-8.04523	4.54309
54.2	245.825	241.393	256.776		54.2	0.12743	0.05192	4.32516		204.2	54.2	-17.1831	-4.00704	-3.06783	-8.08599	4.55663
54.3	245.842	241.392	256.854		54.3	0.12711	0.05011	4.40277		204.3	54.3	-17.2499	-4.03377	-3.08934	-8.12435	4.57093
54.4	245.85	241.392	256.924		54.4	0.11925	0.04809	4.47116		204.4	54.4	-17.3168	-4.05984	-3.11118	-8.1626	4.58528
54.5	245.854	241.392	257.011		54.5	0.10626	0.04702	4.55652		204.5	54.5	-17.3783	-4.08153	-3.12576	-8.1952	4.59984
54.6	245.857	241.393	257.128		54.6	0.09295	0.04646	4.67286		204.6	54.6	-17.4411	-4.10229	-3.13566	-8.22634	4.61581
54.7	245.861	241.393	257.272		54.7	0.07985	0.04507	4.81517		204.7	54.7	-17.5051	-4.12932	-3.13989	-8.25809	4.6323
54.8	245.865	241.393	257.429		54.8	0.06759	0.0442	4.97109		204.8	54.8	-17.5597	-4.15635	-3.1344	-8.28347	4.64747
54.9	245.87	241.393	257.584		54.9	0.05554	0.04291	5.12501		204.9	54.9	-17.6077	-4.1928	-3.13296	-8.31114	4.65832
55	245.875	241.394	257.723		55	0.04423	0.04236	5.26292		205	55	-17.6554	-4.24056	-3.13092	-8.34228	4.66754
55.1	245.883	241.396	257.832		55.1	0.035	0.04285	5.37005		205.1	55.1	-17.7027	-4.28769	-3.13329	-8.37457	4.67597
55.2	245.892	241.399	257.889		55.2	0.02788	0.04397	5.4263		205.2	55.2	-17.7451	-4.32477	-3.14568	-8.40517	4.68233
55.3	245.904	241.404	257.893		55.3	0.02326	0.04792	5.42884		205.3	55.3	-17.7855	-4.36125	-3.16374	-8.43684	4.68711
55.4	245.917	241.407	257.845		55.4	0.01938	0.04935	5.3803		205.4	55.4	-17.832	-4.39737	-3.18681	-8.47205	4.69299
55.5	245.93	241.409	257.741		55.5	0.01602	0.05048	5.27458		205.5	55.5	-17.8768	-4.42629	-3.21147	-8.50486	4.69908
55.6	245.947	241.41	257.575		55.6	0.01548	0.04929	5.10783		205.6	55.6	-17.9255	-4.45491	-3.24618	-8.54218	4.70459
55.7	245.964	241.412	257.363		55.7	0.01652	0.05031	4.8946		205.7	55.7	-17.9801	-4.47909	-3.28338	-8.58084	4.71226
55.8	245.983	241.414	257.124		55.8	0.01829	0.05122	4.65404		205.8	55.8	-18.0274	-4.50048	-3.31401	-8.61397	4.71917
55.9	246.001	241.416	256.869		55.9	0.01954	0.05109	4.39809		205.9	55.9	-18.0748	-4.51809	-3.34809	-8.64699	4.72598
56	246.018	241.421	256.614		56	0.02036	0.05461	4.14131		206	56	-18.13	-4.53099	-3.3765	-8.67916	4.73715
56.1	246.034	241.425	256.368		56.1	0.02004	0.05772	3.89384		206.1	56.1	-18.1855	-4.5417	-3.38985	-8.7057	4.75157
56.2	246.051	241.426	256.139		56.2	0.01982	0.05727	3.66427		206.2	56.2	-18.242	-4.55271	-3.39879	-8.73117	4.76707
56.3	246.066	241.427	255.94		56.3	0.01855	0.05683	3.46392		206.3	56.3	-18.3035	-4.56465	-3.40239	-8.75685	4.78511
56.4	246.079	241.428	255.771		56.4	0.01488	0.05627	3.29392		206.4	56.4	-18.3622	-4.57566	-3.39816	-8.77867	4.8038
56.5	246.094	241.427	255.626		56.5	0.01267	0.05404	3.14686		206.5	56.5	-18.4262	-4.58196	-3.38793	-8.7987	4.82608
56.6	246.109	241.424	255.5		56.6	0.01172	0.04972	3.0202		206.6	56.6	-18.489	-4.58295	-3.37836	-8.81676	4.84859
56.7	246.125	241.422	255.399		56.7	0.01066	0.04676	2.91763		206.7	56.7	-18.5508	-4.59018	-3.37035	-8.83711	4.86959
56.8	246.141	241.421	255.321		56.8	0.00981	0.04432	2.83851		206.8	56.8	-18.6136	-4.60026	-3.36297	-8.85893	4.89038
56.9	246.158	241.42	255.264		56.9	0.01043	0.04127	2.78043		206.9	56.9	-18.6688	-4.61031	-3.36249	-8.88053	4.90737
57	246.177	241.418	255.23		57	0.01262	0.03876	2.7456		207	57	-18.7306	-4.62636	-3.36264	-8.90653	4.92556
57.1	246.194	241.415	255.22		57.1	0.01314	0.03477	2.73401		207.1	57.1	-18.7962	-4.64304	-3.36435	-8.93452	4.94462
57.2	246.209	241.412	255.223		57.2	0.01187	0.031	2.73561		207.2	57.2	-18.852	-4.65594	-3.37173	-8.9599	4.95994
57.3	246.227	241.409	255.231		57.3	0.01259	0.02691	2.74296		207.3	57.3	-18.9107	-4.67667	-3.38823	-8.99187	4.97335
57.4	246.244	241.405	255.242		57.4	0.01342	0.0222	2.75189		207.4	57.4	-18.9747	-4.70685	-3.40125	-9.02761	4.98782
57.5	246.261	241.402	255.244		57.5	0.01383	0.01811	2.75339		207.5	57.5	-19.0262	-4.73796	-3.41178	-9.05864	4.99845
57.6	246.28	241.399	255.241		57.6	0.0156	0.01434	2.74912		207.6	57.6	-19.0764	-4.76751	-3.43044	-9.09144	5.00736
57.7	246.296	241.396	255.235		57.7	0.01496	0.00973	2.74161		207.7	57.7	-19.13	-4.80018	-3.45258	-9.1276	5.01633
57.8	246.31	241.392	255.219		57.8	0.01275	0.0047	2.72416		207.8	57.8	-19.1856	-4.83225	-3.47286	-9.16356	5.02635
57.9	246.325	241.388	255.191		57.9	0.01044	-0.000223108	2.69498		207.9	57.9	-19.248	-4.8483	-3.48996	-9.19542	5.04156
58	246.34	241.384	255.156		58	0.00959	-0.00494	2.65857		208	58	-19.312	-4.86057	-3.50958	-9.22739	5.05737
58.1	246.356	241.38	255.113		58.1	0.00864	-0.00965	2.61494		208.1	58.1	-19.3735	-4.87881	-3.522	-9.25811	5.07285
58.2	246.372	241.376	255.061		58.2	0.00748	-0.01447	2.56158		208.2	58.2	-19.4353	-4.89357	-3.52875	-9.28589	5.09
58.3	246.389	241.374	255		58.3	0.0082	-0.01751	2.49931		208.3	58.3	-19.4981	-4.90584	-3.54678	-9.31691	5.1057
58.4	246.405	241.375	254.931		58.4	0.00798	-0.01783	2.42898		208.4	58.4	-19.5559	-4.92282	-3.56517	-9.34795	5.11898
58.5	246.423	241.375	254.85		58.5	0.00881	-0.01804	2.34662		208.5	58.5	-19.6079	-4.94013	-3.57852	-9.37553	5.13128
58.6	246.442	241.373	254.758		58.6	0.01163	-0.02108	2.25316		208.6	58.6	-19.6635	-4.95333	-3.59625	-9.40435	5.1445
58.7	246.462	241.375	254.659		58.7	0.01507	-0.02025	2.15299		208.7	58.7	-19.7168	-4.97376	-3.61431	-9.43496	5.15588
58.8	246.481	241.38	254.556		58.8	0.01736	-0.01617	2.04875		208.8	58.8	-19.7711	-5.0052	-3.62358	-9.46662	5.16764
58.9	246.499	241.382	254.45		58.9	0.01851	-0.01534	1.94146		208.9	58.9	-19.831	-5.03946	-3.63282	-9.5011	5.1809
59	246.515	241.387	254.343		59	0.01776	-0.01126	1.83407		209	59	-19.8922	-5.0715	-3.64335	-9.53569	5.19465
59.1	246.528	241.395	254.24		59.1	0.0144	-0.00456	1.72983		209.1	59.1	-19.9484	-5.11047	-3.65262	-9.57049	5.20598
59.2	246.54	241.401	254.139		59.2	0.00937	0.000566884	1.62673		209.2	59.2	-20.002	-5.15166	-3.6672	-9.60696	5.21517
59.3	246.552	241.407	254.04		59.3	0.00433	0.0058	1.52688		209.3	59.3	-20.0617	-5.18214	-3.68745	-9.64375	5.2268
59.4	246.566	241.413	253.947		59.4	0.00202	0.01082	1.43311		209.4	59.4	-20.1247	-5.21826	-3.70269	-9.68189	5.23971
59.5	246.58	241.418	253.857		59.5	0.00855	0.0149	1.34142		209.5	59.5	-20.1821	-5.26131	-3.71697	-9.72014	5.24996
59.6	246.594	241.419	253.77		59.6	0.01485	0.01531	1.25319		209.6	59.6	-20.2336	-5.29779	-3.73848	-9.75662	5.25779
59.7	246.609	241.42	253.691		59.7	0.02167	0.01479	1.17324		209.7	59.7	-20.2932	-5.33862	-3.75561	-9.79582	5.26856
59.8	246.623	241.421	253.621		59.8	0.02808	0.01499	1.10155		209.8	59.8	-20.3494	-5.38074	-3.7746	-9.83491	5.27765
59.9	246.638	241.42	253.564		59.9	0.03542	0.01289	1.04326		209.9	59.9	-20.3974	-5.41593	-3.79077	-9.86803	5.28554
60	246.653	241.42	253.514		60	0.04287	0.01205	0.9921		210	60	-20.4501	-5.45364	-3.79752	-9.90042	5.29646
60.1	246.668	241.421	253.461		60.1	0.05001	0.01215	0.938		210.1	60.1	-20.4971	-5.49135	-3.79923	-9.92924	5.30648
60.2	246.681	241.423	253.421		60.2	0.05558	0.01341	0.89657		210.2	60.2	-20.5433	-5.51808	-3.80379	-9.95504	5.31718
60.3	246.694	241.425	253.443		60.3	0.06104	0.01435	0.91764		210.3	60.3	-20.5869	-5.53128	-3.81432	-9.97749	5.32779
60.4	246.708	241.425	253.559		60.4	0.06734	0.01319	1.03199		210.4	60.4	-20.6323	-5.54199	-3.81885	-9.99773	5.34053
60.5	246.721	241.425	253.75		60.5	0.07269	0.01266	1.22246		210.5	60.5	-20.6869	-5.55519	-3.8187	-10.0203	5.35684
60.6	246.734	241.423	253.98		60.6	0.07858	0.01015	1.45124		210.6	60.6	-20.7368	-5.56935	-3.81666	-10.041	5.37183
60.7	246.747	241.42	254.204		60.7	0.08351	0.00585	1.67427		210.7	60.7	-20.7911	-5.59419	-3.82434	-10.0699	5.38491
60.8	246.759	241.42	254.386		60.8	0.08772	0.0047	1.85427		210.8	60.8	-20.8498	-5.62845	-3.84084	-10.1064	5.39644
60.9	246.771	241.421	254.505		60.9	0.09224	0.00438	1.97271		210.9	60.9	-20.9012	-5.65641	-3.86109	-10.1396	5.40573
61	246.784	241.421	254.573		61	0.0976	0.00406	2.03901		211	61	-20.9521	-5.68029	-3.8892	-10.1738	5.41385
61.1	246.797	241.425	254.599		61.1	0.10337	0.00667	2.06406		211.1	61.1	-21.0038	-5.71206	-3.9198	-10.2119	5.42072
61.2	246.809	241.429	254.589		61.2	0.10768	0.00971	2.05309		211.2	61.2	-21.0459	-5.74692	-3.95136	-10.2481	5.42373
61.3	246.824	241.433	254.555		61.3	0.1144	0.01295	2.01784		211.3	61.3	-21.0895	-5.77899	-3.97758	-10.282	5.42869
61.4	246.84	241.439	254.507		61.4	0.12332	0.01839	1.96772		211.4	61.4	-21.1365	-5.81388	-4.00254	-10.3176	5.43465
61.5	246.854	241.445	254.448		61.5	0.12962	0.02278	1.90776		211.5	61.5	-21.1792	-5.85252	-4.02345	-10.3517	5.43942
61.6	246.868	241.447	254.378		61.6	0.13613	0.02424	1.8368		211.6	61.6	-21.2221	-5.88645	-4.04025	-10.3829	5.44574
61.7	246.884	241.446	254.299		61.7	0.14442	0.02246	1.75601		211.7	61.7	-21.2749	-5.91759	-4.05609	-10.4162	5.45587
61.8	246.897	241.439	254.221		61.8	0.15009	0.01439	1.67741		211.8	61.8	-21.3282	-5.95122	-4.06032	-10.4466	5.46812
61.9	246.911	241.424	254.155		61.9	0.15586	-0.0011	1.61054		211.9	61.9	-21.373	-5.9817	-4.06269	-10.4725	5.47837
62	246.926	241.408	254.107		62	0.16384	-0.01807	1.56115		212	62	-21.4195	-6.00213	-4.07067	-10.4974	5.48942
62.1	246.942	241.398	254.078		62.1	0.17234	-0.02938	1.5303		212.1	62.1	-21.4722	-6.02508	-4.07367	-10.5237	5.50318
62.2	246.959	241.39	254.06		62.2	0.18073	-0.03891	1.51117		212.2	62.2	-21.5236	-6.05304	-4.06941	-10.5487	5.51727
62.3	246.975	241.383	254.046		62.3	0.18986	-0.04655	1.49601		212.3	62.3	-21.5785	-6.0804	-4.07115	-10.5767	5.53142
62.4	246.993	241.382	254.027		62.4	0.20013	-0.04876	1.47594		212.4	62.4	-21.6401	-6.11718	-4.07538	-10.6109	5.546
62.5	247.009	241.38	253.992		62.5	0.20874	-0.05169	1.43954		212.5	62.5	-21.6928	-6.1596	-4.07994	-10.6441	5.55685
62.6	247.025	241.378	253.934		62.6	0.2164	-0.054	1.38094		212.6	62.6	-21.7433	-6.19323	-4.09233	-10.6763	5.56664
62.7	247.041	241.379	253.857		62.7	0.22521	-0.0539	1.30192		212.7	62.7	-21.7998	-6.22434	-4.11132	-10.7118	5.57744
62.8	247.054	241.381	253.76		62.8	0.23078	-0.05275	1.20416		212.8	62.8	-21.8468	-6.25983	-4.12719	-10.7446	5.58513
62.9	247.066	241.383	253.648		62.9	0.23467	-0.05192	1.09102		212.9	62.9	-21.8857	-6.285	-4.14084	-10.7705	5.59196
63	247.08	241.383	253.527		63	0.2417	-0.05276	0.96814		213	63	-21.9262	-6.30261	-4.16454	-10.7978	5.59832
63.1	247.094	241.384	253.398		63.1	0.24727	-0.05297	0.83866		213.1	63.1	-21.9679	-6.32052	-4.19202	-10.8268	5.60432
63.2	247.105	241.386	253.263		63.2	0.25137	-0.05151	0.70175		213.2	63.2	-22.0099	-6.33216	-4.21167	-10.8513	5.61281
63.3	247.118	241.392	253.122		63.3	0.25662	-0.04722	0.56033		213.3	63.3	-22.0523	-6.33627	-4.23033	-10.873	5.62262
63.4	247.132	241.4	252.979		63.4	0.26271	-0.03989	0.41526		213.4	63.4	-22.1025	-6.34257	-4.25247	-10.8992	5.63405
63.5	247.146	241.408	252.828		63.5	0.2688	-0.03267	0.26379		213.5	63.5	-22.1583	-6.35703	-4.26393	-10.9264	5.64835
63.6	247.16	241.413	252.671		63.6	0.27531	-0.0287	0.10469		213.6	63.6	-22.212	-6.37245	-4.26975	-10.9514	5.66292
63.7	247.175	241.414	252.508		63.7	0.28297	-0.02818	-0.05882		213.7	63.7	-22.2691	-6.38094	-4.27743	-10.9758	5.67918
63.8	247.189	241.417	252.348		63.8	0.28875	-0.02682	-0.22023		213.8	63.8	-22.334	-6.39792	-4.28262	-11.0049	5.69741
63.9	247.2	241.42	252.193		63.9	0.29295	-0.02431	-0.37661		213.9	63.9	-22.3952	-6.42246	-4.28778	-11.0351	5.71336
64	247.213	241.421	252.053		64	0.29831	-0.02411	-0.51823		214	64	-22.4473	-6.44415	-4.29957	-11.0637	5.72538
64.1	247.227	241.423	251.931		64.1	0.30471	-0.02296	-0.64049		214.1	64.1	-22.5006	-6.46959	-4.31355	-11.0946	5.73688
64.2	247.241	241.425	251.829		64.2	0.31091	-0.02223	-0.74411		214.2	64.2	-22.5546	-6.5004	-4.32657	-11.1272	5.74806
64.3	247.256	241.425	251.746		64.3	0.31773	-0.02349	-0.82815		214.3	64.3	-22.6013	-6.53496	-4.33866	-11.1583	5.75653
64.4	247.275	241.426	251.679		64.4	0.32927	-0.02276	-0.89648		214.4	64.4	-22.6462	-6.56451	-4.35075	-11.1872	5.76506
64.5	247.305	241.427	251.628		64.5	0.35232	-0.02287	-0.94912		214.5	64.5	-22.6883	-6.59187	-4.3644	-11.2148	5.77263
64.6	247.348	241.425	251.589		64.6	0.38688	-0.02622	-0.98887		214.6	64.6	-22.729	-6.61734	-4.37619	-11.2409	5.7804
64.7	247.391	241.425	251.56		64.7	0.42281	-0.02686	-1.0191		214.7	64.7	-22.7717	-6.63147	-4.38858	-11.2639	5.7902
64.8	247.43	241.429	251.541		64.8	0.45361	-0.02445	-1.03959		214.8	64.8	-22.8156	-6.6384	-4.42047	-11.2915	5.79752
64.9	247.462	241.432	251.529		64.9	0.47792	-0.02184	-1.05276		214.9	64.9	-22.8579	-6.64533	-4.43787	-11.3137	5.80718
65	247.485	241.438	251.525		65	0.49416	-0.01692	-1.05849		215	65	-22.9006	-6.64977	-4.45656	-11.3356	5.81703
65.1	247.5	241.444	251.529		65.1	0.5014	-0.01159	-1.05542		215.1	65.1	-22.948	-6.65856	-4.47021	-11.3589	5.82886
65.2	247.515	241.449	251.536		65.2	0.50896	-0.00803	-1.04911		215.2	65.2	-22.9978	-6.67587	-4.48356	-11.3858	5.84043
65.3	247.555	241.451	251.543		65.3	0.54101	-0.00657	-1.04322		215.3	65.3	-23.0421	-6.70008	-4.49691	-11.413	5.8492
65.4	247.628	241.454	251.554		65.4	0.60636	-0.00458	-1.03345		215.4	65.4	-23.0873	-6.73026	-4.50774	-11.4417	5.85799
65.5	247.72	241.457	251.571		65.5	0.69013	-0.00228	-1.01825		215.5	65.5	-23.1356	-6.76137	-4.51857	-11.4718	5.86769
65.6	247.817	241.46	251.589		65.6	0.78029	-0.00103	-1.00105		215.6	65.6	-23.1675	-6.79185	-4.53003	-11.4965	5.87194
65.7	247.916	241.463	251.608		65.7	0.8716	0.00179	-0.98354		215.7	65.7	-23.1951	-6.81825	-4.54371	-11.519	5.87486
65.8	248.005	241.47	251.629		65.8	0.95234	0.00765	-0.96361		215.8	65.8	-23.2306	-6.84057	-4.5564	-11.5425	5.88111
65.9	248.079	241.479	251.65		65.9	1.01905	0.01571	-0.94443		215.9	65.9	-23.2613	-6.86415	-4.5666	-11.564	5.88612
66	248.145	241.488	251.664		66	1.0779	0.02377	-0.93152		216	66	-23.2864	-6.87894	-4.58121	-11.5822	5.88957
66.1	248.2	241.498	251.676		66.1	1.12493	0.03256	-0.92039		216.1	66.1	-23.3171	-6.8868	-4.60398	-11.6026	5.89418
66.2	248.243	241.506	251.69		66.2	1.16023	0.03936	-0.90812		216.2	66.2	-23.356	-6.89751	-4.61796	-11.6238	5.90287
66.3	248.276	241.509	251.698		66.3	1.1859	0.04145	-0.90076		216.3	66.3	-23.393	-6.90819	-4.63443	-11.6452	5.91045
66.4	248.301	241.51	251.705		66.4	1.20298	0.04207	-0.89487		216.4	66.4	-23.4306	-6.91797	-4.65753	-11.6687	5.91704
66.5	248.314	241.513	251.714		66.5	1.20844	0.04406	-0.88793		216.5	66.5	-23.4758	-6.93432	-4.67337	-11.6945	5.92669
66.6	248.317	241.512	251.722		66.6	1.20417	0.04217	-0.8811		216.6	66.6	-23.5169	-6.95757	-4.68798	-11.7208	5.93431
66.7	248.318	241.509	251.732		66.7	1.19707	0.03756	-0.87154		216.7	66.7	-23.5501	-6.97299	-4.70289	-11.742	5.94032
66.8	248.315	241.508	251.749		66.8	1.1863	0.03641	-0.85633		216.8	66.8	-23.5855	-6.99123	-4.70901	-11.7619	5.94841
66.9	248.308	241.507	251.771		66.9	1.17229	0.03452	-0.83547		216.9	66.9	-23.6128	-7.0167	-4.70664	-11.7787	5.95451
67	248.303	241.506	251.797		67	1.15933	0.03242	-0.81094		217	67	-23.6407	-7.0368	-4.70931	-11.7956	5.96054
67.1	248.3	241.508	251.827		67.1	1.14825	0.03294	-0.78181		217.1	67.1	-23.6768	-7.05756	-4.70634	-11.8136	5.97032
67.2	248.294	241.509	251.86		67.2	1.13486	0.03315	-0.75027		217.2	67.2	-23.7097	-7.08396	-4.69737	-11.8303	5.9795
67.3	248.287	241.508	251.892		67.3	1.12064	0.03136	-0.71915		217.3	67.3	-23.7373	-7.11132	-4.68906	-11.8459	5.98668
67.4	248.28	241.507	251.927		67.4	1.10611	0.02937	-0.68593		217.4	67.4	-23.7715	-7.13958	-4.6779	-11.863	5.9965
67.5	248.271	241.505	251.964		67.5	1.08948	0.02675	-0.64936		217.5	67.5	-23.8041	-7.17009	-4.66518	-11.8798	6.00584
67.6	248.264	241.504	252.001		67.6	1.07421	0.02423	-0.61437		217.6	67.6	-23.8339	-7.20246	-4.65654	-11.8976	6.0132
67.7	248.257	241.503	252.037		67.7	1.05936	0.02297	-0.57885		217.7	67.7	-23.8743	-7.23138	-4.64631	-11.9173	6.02488
67.8	248.249	241.503	252.077		67.8	1.04441	0.02161	-0.5404		217.8	67.8	-23.9236	-7.25778	-4.63704	-11.9395	6.03962
67.9	248.245	241.501	252.113		67.9	1.0326	0.01909	-0.50519		217.9	67.9	-23.9709	-7.28607	-4.63971	-11.9656	6.0511
68	248.244	241.5	252.148		68	1.02403	0.01647	-0.47208		218	68	-24.0073	-7.30272	-4.65744	-11.9892	6.05741
68.1	248.244	241.499	252.183		68.1	1.01662	0.015	-0.43781		218.1	68.1	-24.0481	-7.30965	-4.68021	-12.0127	6.0654
68.2	248.242	241.499	252.216		68.2	1.0069	0.01353	-0.40585		218.2	68.2	-24.0882	-7.31061	-4.69764	-12.0322	6.07505
68.3	248.239	241.498	252.245		68.3	0.99582	0.01175	-0.37829		218.3	68.3	-24.1183	-7.31283	-4.71633	-12.0492	6.08095
68.4	248.236	241.497	252.273		68.4	0.98505	0.00986	-0.35209		218.4	68.4	-24.1538	-7.31256	-4.73187	-12.0661	6.0896
68.5	248.23	241.495	252.299		68.5	0.9723	0.00724	-0.32683		218.5	68.5	-24.1983	-7.32042	-4.74207	-12.0869	6.10125
68.6	248.224	241.493	252.323		68.6	0.95808	0.00389	-0.30461		218.6	68.6	-24.2422	-7.33803	-4.75512	-12.1118	6.11087
68.7	248.218	241.49	252.345		68.7	0.94438	0.000322134	-0.28374		218.7	68.7	-24.3395	-7.35249	-4.76625	-12.1528	6.13896
68.8	248.213	241.488	252.366		68.8	0.93162	-0.00251	-0.2632		218.8	68.8	-24.3457	-7.37292	-4.76547	-12.1614	6.13851
68.9	248.207	241.488	252.388		68.9	0.91803	-0.00345	-0.24296		218.9	68.9	-24.4472	-7.39995	-4.76625	-12.2045	6.16838
69	248.202	241.487	252.405		69	0.90538	-0.00618	-0.22744		219	69	-24.4992	-7.43265	-4.78023	-12.2374	6.17856
69.1	248.197	241.487	252.419		69.1	0.89305	-0.00692	-0.21411		219.1	69.1	-24.5589	-7.46784	-4.79577	-12.2742	6.1906
69.2	248.193	241.491	252.432		69.2	0.88165	-0.00388	-0.20215		219.2	69.2	-24.6109	-7.50117	-4.81035	-12.3075	6.20058
69.3	248.194	241.492	252.443		69.3	0.87486	-0.00347	-0.19249		219.3	69.3	-24.658	-7.53258	-4.82589	-12.3388	6.20895
69.4	248.193	241.492	252.455		69.4	0.86598	-0.00462	-0.18251		219.4	69.4	-24.7051	-7.56213	-4.84302	-12.3701	6.21724
69.5	248.185	241.492	252.467		69.5	0.85103	-0.00515	-0.17139		219.5	69.5	-24.7446	-7.59294	-4.85667	-12.3981	6.22358
69.6	248.174	241.493	252.481		69.6	0.83168	-0.00516	-0.1589		219.6	69.6	-24.7769	-7.62342	-4.87221	-12.4242	6.22721
69.7	248.158	241.495	252.492		69.7	0.80866	-0.00453	-0.1484		219.7	69.7	-24.812	-7.64385	-4.89594	-12.4506	6.23139
69.8	248.143	241.497	252.506		69.8	0.78575	-0.0037	-0.13633		219.8	69.8	-24.8449	-7.6665	-4.91334	-12.4749	6.23585
69.9	248.13	241.498	252.522		69.9	0.76536	-0.00328	-0.12144		219.9	69.9	-24.8716	-7.69134	-4.9311	-12.498	6.23788
70	248.121	241.498	252.537		70	0.748	-0.0037	-0.10759		220	70	-24.906	-7.71552	-4.95669	-12.5261	6.241
70.1	248.115	241.499	252.551		70.1	0.73472	-0.00455	-0.095		220.1	70.1	-24.9437	-7.73943	-4.98039	-12.5545	6.24558
70.2	248.111	241.501	252.567		70.2	0.7229	-0.00266	-0.08011		220.2	70.2	-24.9779	-7.75953	-5.0019	-12.5798	6.24995
70.3	248.109	241.502	252.586		70.3	0.7136	-0.00277	-0.06238		220.3	70.3	-25.0105	-7.77528	-5.0322	-12.606	6.25259
70.4	248.111	241.501	252.605		70.4	0.70755	-0.00477	-0.04445		220.4	70.4	-25.0403	-7.78377	-5.06439	-12.6295	6.25485
70.5	248.114	241.502	252.627		70.5	0.70328	-0.00529	-0.02401		220.5	70.5	-25.0675	-7.78914	-5.09283	-12.6498	6.25744
70.6	248.117	241.502	252.649		70.6	0.69858	-0.00634	-0.00325		220.6	70.6	-25.0923	-7.7967	-5.11968	-12.6696	6.25925
70.7	248.121	241.502	252.669		70.7	0.69473	-0.00677	0.01636		220.7	70.7	-25.1199	-7.80708	-5.1462	-12.6911	6.2617
70.8	248.13	241.507	252.69		70.8	0.69663	-0.00321	0.03554		220.8	70.8	-25.15	-7.82061	-5.16708	-12.7126	6.26571
70.9	248.138	241.514	252.707		70.9	0.69696	0.0037	0.05117		220.9	70.9	-25.181	-7.83789	-5.18013	-12.733	6.2711
71	248.142	241.522	252.723		71	0.69279	0.0106	0.06669		221	71	-25.2224	-7.85865	-5.19411	-12.7584	6.27929
71.1	248.145	241.531	252.74		71.1	0.68894	0.01824	0.08169		221.1	71.1	-25.2732	-7.88661	-5.20743	-12.7891	6.2898
71.2	248.147	241.539	252.758		71.2	0.68288	0.02504	0.09858		221.2	71.2	-25.3297	-7.91868	-5.21388	-12.8207	6.30302
71.3	248.148	241.543	252.775		71.3	0.67683	0.02839	0.11473		221.3	71.3	-25.3871	-7.95105	-5.2269	-12.855	6.3152
71.4	248.153	241.546	252.788		71.4	0.67391	0.03048	0.12669		221.4	71.4	-25.448	-7.98279	-5.24118	-12.8907	6.32836
71.5	248.157	241.548	252.801		71.5	0.66985	0.03163	0.13803		221.5	71.5	-25.5167	-8.01609	-5.24418	-12.9257	6.34618
71.6	248.157	241.547	252.81		71.6	0.66233	0.02963	0.14591		221.6	71.6	-25.5779	-8.05851	-5.24997	-12.9621	6.35978
71.7	248.158	241.544	252.816		71.7	0.65544	0.02523	0.15117		221.7	71.7	-25.6341	-8.09811	-5.2608	-12.9977	6.37107
71.8	248.158	241.541	252.829		71.8	0.64823	0.02167	0.16272		221.8	71.8	-25.6861	-8.13363	-5.26128	-13.027	6.38365
71.9	248.156	241.541	252.835		71.9	0.6383	0.02104	0.16735		221.9	71.9	-25.7414	-8.16882	-5.25987	-13.0567	6.3977
72	248.154	241.542	252.84		72	0.62932	0.02083	0.17073		222	72	-25.7994	-8.19774	-5.26818	-13.0884	6.41151
72.1	248.157	241.542	252.845		72.1	0.62399	0.01946	0.17505		222.1	72.1	-25.8487	-8.2185	-5.27178	-13.113	6.42442
72.2	248.16	241.543	252.851		72.2	0.62024	0.02008	0.17979		222.2	72.2	-25.8954	-8.23611	-5.26944	-13.1337	6.4381
72.3	248.162	241.546	252.859		72.3	0.61419	0.02238	0.186		222.3	72.3	-25.9409	-8.271	-5.27616	-13.1627	6.44734
72.4	248.166	241.549	252.866		72.4	0.61012	0.02406	0.19241		222.4	72.4	-25.9852	-8.27322	-5.28639	-13.1816	6.45959
72.5	248.169	241.55	252.875		72.5	0.60543	0.02458	0.19977		222.5	72.5	-26.0225	-8.28327	-5.28936	-13.1984	6.47004
72.6	248.169	241.55	252.885		72.6	0.59781	0.0229	0.20849		222.6	72.6	-26.0626	-8.30403	-5.29233	-13.2197	6.48007
72.7	248.168	241.547	252.894		72.7	0.58987	0.01881	0.21626		222.7	72.7	-26.1059	-8.32635	-5.3085	-13.2469	6.48825
72.8	248.169	241.543	252.902		72.8	0.58339	0.01389	0.22278		222.8	72.8	-26.1479	-8.37348	-5.32029	-13.2806	6.49378
72.9	248.169	241.542	252.908		72.9	0.57577	0.01189	0.22805		222.9	72.9	-26.19	-8.40303	-5.32296	-13.3053	6.50339
73	248.168	241.54	252.913		73	0.56636	0.0098	0.23195		223	73	-26.226	-8.42565	-5.32812	-13.3266	6.5114
73.1	248.169	241.538	252.918		73.1	0.56	0.00686	0.23554		223.1	73.1	-26.2636	-8.45331	-5.33205	-13.3497	6.51955
73.2	248.17	241.536	252.925		73.2	0.55384	0.00372	0.24164		223.2	73.2	-26.3032	-8.48601	-5.33157	-13.3736	6.52862
73.3	248.171	241.533	252.934		73.3	0.54684	-0.000789356	0.2492		223.3	73.3	-26.338	-8.51241	-5.32671	-13.3924	6.53781
73.4	248.174	241.531	252.942		73.4	0.54225	-0.00352	0.25593		223.4	73.4	-26.3762	-8.53629	-5.33283	-13.4151	6.54621
73.5	248.176	241.531	252.951		73.5	0.5363	-0.00467	0.26371		223.5	73.5	-26.4158	-8.57307	-5.34366	-13.4442	6.55246
73.6	248.176	241.531	252.96		73.6	0.52941	-0.00819	0.27138		223.6	73.6	-26.4528	-8.6133	-5.3529	-13.473	6.55778
73.7	248.177	241.532	252.965		73.7	0.52283	-0.01166	0.27486		223.7	73.7	-26.4907	-8.65038	-5.37096	-13.504	6.562
73.8	248.18	241.533	252.969		73.8	0.51741	-0.01451	0.27835		223.8	73.8	-26.528	-8.69154	-5.38839	-13.536	6.56564
73.9	248.182	241.538	252.973		73.9	0.51261	-0.01411	0.28099		223.9	73.9	-26.5688	-8.72706	-5.39421	-13.5634	6.57351
74	248.184	241.543	252.973		74	0.50645	-0.01319	0.27976		224	74	-26.6061	-8.75472	-5.40504	-13.5886	6.58019
74.1	248.188	241.547	252.975		74.1	0.50249	-0.01342	0.28032		224.1	74.1	-26.646	-8.78394	-5.41335	-13.6144	6.58802
74.2	248.193	241.554	252.975		74.2	0.49989	-0.01113	0.27898		224.2	74.2	-26.6962	-8.81193	-5.41947	-13.6425	6.59988
74.3	248.197	241.561	252.971		74.3	0.49656	-0.00864	0.27399		224.3	74.3	-26.7398	-8.8377	-5.4303	-13.6693	6.60887
74.4	248.202	241.566	252.97		74.4	0.49448	-0.00803	0.2715		224.4	74.4	-26.7777	-8.86911	-5.44521	-13.6974	6.61445
74.5	248.211	241.571	252.97		74.5	0.49534	-0.00763	0.27048		224.5	74.5	-26.8207	-8.89584	-5.45982	-13.7255	6.62232
74.6	248.218	241.576	252.969		74.6	0.49452	-0.00671	0.26779		224.6	74.6	-26.8574	-8.9172	-5.46846	-13.7477	6.63002
74.7	248.225	241.578	252.967		74.7	0.4937	-0.00883	0.26478		224.7	74.7	-26.8909	-8.92917	-5.48775	-13.7693	6.63561
74.8	248.233	241.578	252.966		74.8	0.49434	-0.01314	0.26282		224.8	74.8	-26.9286	-8.93673	-5.50581	-13.7904	6.64334
74.9	248.241	241.581	252.964		74.9	0.49457	-0.0141	0.2596		224.9	74.9	-26.9643	-8.95527	-5.51226	-13.8106	6.65153
75	248.247	241.583	252.959		75	0.49333	-0.01632	0.25335		225	75	-26.9963	-8.97603	-5.52246	-13.8316	6.65743
75.1	248.252	241.582	252.958		75.1	0.49063	-0.02241	0.25097		225.1	75.1	-27.0289	-8.99898	-5.54115	-13.8563	6.66149
75.2	248.257	241.58	252.961		75.2	0.48813	-0.02819	0.25268		225.2	75.2	-27.0603	-9.03072	-5.56107	-13.884	6.66383
75.3	248.262	241.579	252.963		75.3	0.48511	-0.03324	0.25386		225.3	75.3	-27.0929	-9.06717	-5.57379	-13.9113	6.6675
75.4	248.266	241.577	252.968		75.4	0.48126	-0.04017	0.25692		225.4	75.4	-27.1343	-9.09642	-5.58054	-13.9371	6.6762
75.5	248.271	241.574	252.973		75.5	0.4796	-0.04689	0.26061		225.5	75.5	-27.176	-9.11841	-5.58948	-13.9613	6.68542
75.6	248.276	241.575	252.974		75.6	0.4769	-0.05078	0.26106		225.6	75.6	-27.2105	-9.13635	-5.59152	-13.9794	6.69419
75.7	248.278	241.574	252.972		75.7	0.47042	-0.05572	0.25732		225.7	75.7	-27.2418	-9.14955	-5.59293	-13.9948	6.70263
75.8	248.281	241.571	252.969		75.8	0.46625	-0.06349	0.25347		225.8	75.8	-27.2773	-9.16245	-5.59686	-14.0122	6.71193
75.9	248.284	241.569	252.967		75.9	0.46177	-0.06916	0.24984		225.9	75.9	-27.3073	-9.12288	-5.5989	-14.0097	6.72619
76	248.29	241.569	252.961		76	0.46022	-0.07379	0.24306		226	76	-27.334	-8.99949	-5.59968	-13.9777	6.74987
76.1	248.29	241.566	252.954		76.1	0.45259	-0.08072	0.23471		226.1	76.1	-27.36	-8.86287	-5.60046	-13.9411	6.77523
76.2	248.295	241.565	252.951		76.2	0.4502	-0.08629	0.23055		226.2	76.2	-27.3923	-8.76615	-5.5956	-13.918	6.79903
76.3	248.298	241.563	252.949		76.3	0.44509	-0.09238	0.22713		226.3	76.3	-27.4252	-8.71686	-5.59575	-13.9126	6.81613
76.4	248.302	241.561	252.946		76.4	0.44103	-0.09952	0.22287		226.4	76.4	-27.4531	-8.71155	-5.60814	-13.9243	6.82349
76.5	248.302	241.558	252.947		76.5	0.43434	-0.10645	0.22268		226.5	76.5	-27.4952	-8.74548	-5.6127	-13.9511	6.83214
76.6	248.305	241.558	252.95		76.6	0.42955	-0.11055	0.22407		226.6	76.6	-27.5394	-8.80581	-5.62008	-13.9884	6.83761
76.7	248.311	241.559	252.954		76.7	0.42726	-0.11434	0.22745		226.7	76.7	-27.5773	-8.8743	-5.63562	-14.0291	6.83834
76.8	248.315	241.555	252.962		76.8	0.42372	-0.12232	0.23366		226.8	76.8	-27.6188	-8.94909	-5.64801	-14.072	6.84011
76.9	248.315	241.553	252.969		76.9	0.41672	-0.1282	0.24028		226.9	76.9	-27.657	-9.01977	-5.6598	-14.1122	6.84151
77	248.318	241.554	252.976		77	0.4115	-0.13189	0.24607		227	77	-27.6909	-9.07539	-5.67219	-14.1462	6.84325
77.1	248.323	241.553	252.98		77.1	0.40943	-0.13683	0.24882		227.1	77.1	-27.7273	-9.12942	-5.69055	-14.1824	6.8448
77.2	248.325	241.553	252.983		77.2	0.4039	-0.14198	0.25		227.2	77.2	-27.7646	-9.18723	-5.71365	-14.2218	6.84522
77.3	248.326	241.555	252.982		77.3	0.39659	-0.14378	0.24804		227.3	77.3	-27.795	-9.25101	-5.72949	-14.2585	6.84416
77.4	248.33	241.559	252.98		77.4	0.39294	-0.14453	0.24493		227.4	77.4	-27.826	-9.31668	-5.74629	-14.2963	6.84291
77.5	248.334	241.561	252.981		77.5	0.38971	-0.14612	0.24433		227.5	77.5	-27.8674	-9.37983	-5.7678	-14.3384	6.84443
77.6	248.335	241.564	252.98		77.6	0.38345	-0.1474	0.24195		227.6	77.6	-27.9069	-9.43011	-5.78178	-14.3729	6.84846
77.7	248.337	241.567	252.976		77.7	0.37719	-0.1493	0.23716		227.7	77.7	-27.9345	-9.465	-5.78883	-14.3961	6.85188
77.8	248.34	241.567	252.974		77.8	0.3726	-0.15309	0.23394		227.8	77.8	-27.9649	-9.49203	-5.79936	-14.4188	6.85645
77.9	248.344	241.569	252.974		77.9	0.36885	-0.15552	0.23271		227.9	77.9	-28.0032	-9.51936	-5.80989	-14.4442	6.86357
78	248.349	241.573	252.974		78	0.36667	-0.15596	0.2317		228	78	-28.0317	-9.54327	-5.82072	-14.4652	6.86784
78.1	248.356	241.577	252.974		78.1	0.36564	-0.15661	0.23047		228.1	78.1	-28.064	-9.55647	-5.83467	-14.4851	6.87396
78.2	248.36	241.578	252.977		78.2	0.3623	-0.15935	0.23217		228.2	78.2	-28.1032	-9.57219	-5.8449	-14.5068	6.88285
78.3	248.363	241.579	252.981		78.3	0.35792	-0.16314	0.23429		228.3	78.3	-28.1299	-9.58194	-5.85102	-14.5209	6.88917
78.4	248.367	241.579	252.981		78.4	0.35354	-0.16714	0.23307		228.4	78.4	-28.1546	-9.58386	-5.85837	-14.5323	6.89555
78.5	248.37	241.579	252.981		78.5	0.34938	-0.17166	0.23205		228.5	78.5	-28.1813	-9.58545	-5.86638	-14.5444	6.90245
78.6	248.373	241.581	252.98		78.6	0.34426	-0.17388	0.22956		228.6	78.6	-28.2038	-9.58641	-5.86875	-14.553	6.90927
78.7	248.376	241.584	252.975		78.7	0.34041	-0.17526	0.22383		228.7	78.7	-28.2283	-9.58863	-5.86512	-14.5607	6.91781
78.8	248.38	241.587	252.971		78.8	0.33655	-0.17664	0.21884		228.8	78.8	-28.2555	-9.59022	-5.86152	-14.5691	6.92736
78.9	248.383	241.59	252.969		78.9	0.33196	-0.17771	0.21572		228.9	78.9	-28.2891	-9.59055	-5.86008	-14.5799	6.93866
79	248.389	241.593	252.967		79	0.33072	-0.1794	0.21167		229	79	-28.3239	-9.6	-5.85804	-14.594	6.94943
79.1	248.395	241.596	252.963		79.1	0.32823	-0.18005	0.20646		229.1	79.1	-28.3571	-9.61509	-5.86197	-14.6114	6.95773
79.2	248.398	241.599	252.957		79.2	0.32416	-0.18206	0.1999		229.2	79.2	-28.3982	-9.63018	-5.86527	-14.6312	6.96877
79.3	248.403	241.601	252.951		79.3	0.32094	-0.18407	0.1927		229.3	79.3	-28.4355	-9.64875	-5.86698	-14.6504	6.97848
79.4	248.408	241.606	252.946		79.4	0.31886	-0.18305	0.18645		229.4	79.4	-28.4691	-9.67044	-5.87592	-14.6718	6.98505
79.5	248.412	241.609	252.942		79.5	0.3149	-0.18495	0.18072		229.5	79.5	-28.5149	-9.69213	-5.88708	-14.698	6.9952
79.6	248.413	241.612	252.939		79.6	0.30864	-0.18602	0.17656		229.6	79.6	-28.5538	-9.71067	-5.9001	-14.7215	7.00306
79.7	248.412	241.613	252.933		79.7	0.29955	-0.18981	0.16915		229.7	79.7	-28.5864	-9.73143	-5.91282	-14.7435	7.00865
79.8	248.407	241.612	252.925		79.8	0.2871	-0.19443	0.1607		229.8	79.8	-28.6265	-9.74337	-5.92773	-14.7659	7.01732
79.9	248.401	241.613	252.919		79.9	0.27404	-0.19759	0.15288		229.9	79.9	-28.6639	-9.75627	-5.94423	-14.7881	7.0246
80	248.399	241.612	252.91		80	0.26411	-0.20358	0.14254		230	80	-28.6961	-9.76728	-5.95695	-14.8068	7.03124
80.1	248.399	241.611	252.9		80.1	0.25638	-0.20884	0.13189		230.1	80.1	-28.7303	-9.77172	-5.96181	-14.8213	7.04094
80.2	248.399	241.611	252.891		80.2	0.24917	-0.21294	0.12135		230.2	80.2	-28.7654	-9.78837	-5.96949	-14.8411	7.04891
80.3	248.399	241.609	252.883		80.3	0.24081	-0.21945	0.11227		230.3	80.3	-28.7952	-9.8085	-5.98221	-14.862	7.05364
80.4	248.398	241.607	252.875		80.4	0.23277	-0.22575	0.10329		230.4	80.4	-28.8225	-9.82455	-5.9874	-14.8781	7.05962
80.5	248.4	241.607	252.868		80.5	0.22672	-0.22996	0.09515		230.5	80.5	-28.8551	-9.8409	-5.99727	-14.8978	7.06633
80.6	248.401	241.607	252.862		80.6	0.22035	-0.23417	0.08775		230.6	80.6	-28.8915	-9.86259	-6.00969	-14.9212	7.07311
80.7	248.403	241.607	252.855		80.7	0.21461	-0.23817	0.07877		230.7	80.7	-28.921	-9.88458	-6.03024	-14.9453	7.07588
80.8	248.406	241.609	252.848		80.8	0.21044	-0.24122	0.07085		230.8	80.8	-28.9513	-9.89874	-6.05271	-14.9676	7.07948
80.9	248.408	241.606	252.841		80.9	0.20459	-0.24784	0.06229		230.9	80.9	-28.9852	-9.91446	-6.06888	-14.9895	7.08536
81	248.411	241.473	252.832		81	0.19938	-0.38564	0.05258		231	81	-29.0216	-9.92673	-6.08316	-15.0105	7.09288
81.1	248.417	241.128	252.825		81.1	0.19803	-0.7346	0.04465		231.1	81.1	-29.0558	-9.93429	-6.0984	-15.0295	7.10003
81.2	248.424	240.722	252.821		81.2	0.19732	-1.14471	0.03934		231.2	81.2	-29.0881	-9.9453	-6.11268	-15.0487	7.10635
81.3	248.429	240.4	252.819		81.3	0.19535	-1.4719	0.03571		231.3	81.3	-29.126	-9.95727	-6.1188	-15.0674	7.11612
81.4	248.436	240.2	252.816		81.4	0.19453	-1.67607	0.03186		231.4	81.4	-29.1577	-9.96891	-6.11832	-15.0816	7.12526
81.5	248.444	240.116	252.817		81.5	0.19465	-1.76435	0.03147		231.5	81.5	-29.1922	-9.98433	-6.12507	-15.1005	7.13336
81.6	248.45	240.124	252.819		81.6	0.19289	-1.76071	0.03244		231.6	81.6	-29.2323	-10.0079	-6.1362	-15.1255	7.14143
81.7	248.456	240.197	252.82		81.7	0.19134	-1.69205	0.03163		231.7	81.7	-29.2599	-10.0368	-6.1395	-15.1454	7.14636
81.8	248.46	240.337	252.819		81.8	0.18738	-1.55586	0.02978		231.8	81.8	-29.2831	-10.0645	-6.14721	-15.1649	7.14908
81.9	248.463	240.546	252.818		81.9	0.18362	-1.3511	0.02729		231.9	81.9	-29.3097	-10.088	-6.15582	-15.1845	7.15324
82	248.467	240.778	252.814		82	0.17924	-1.12393	0.0225		232	82	-29.3348	-10.1207	-6.16728	-15.2076	7.1552
82.1	248.471	240.984	252.809		82.1	0.17549	-0.92189	0.01881		232.1	82.1	-29.3646	-10.155	-6.18942	-15.2363	7.15629
82.2	248.477	241.144	252.804		82.2	0.17436	-0.76634	0.01576		232.2	82.2	-29.3969	-10.1877	-6.21534	-15.2666	7.15758
82.3	248.481	241.256	252.8		82.3	0.17029	-0.65873	0.01386		232.3	82.3	-29.4273	-10.2197	-6.2334	-15.2935	7.15999
82.4	248.485	241.333	252.797		82.4	0.16717	-0.58568	0.01217		232.4	82.4	-29.4586	-10.2414	-6.24612	-15.3154	7.16506
82.5	248.491	241.387	252.795		82.5	0.1653	-0.53649	0.01279		232.5	82.5	-29.4938	-10.259	-6.267	-15.3399	7.17013
82.6	248.493	241.424	252.796		82.6	0.15977	-0.50395	0.01507		232.6	82.6	-29.5283	-10.2735	-6.28158	-15.3611	7.1767
82.7	248.496	241.452	252.795		82.7	0.1555	-0.47937	0.01653		232.7	82.7	-29.5643	-10.2883	-6.28113	-15.3779	7.18691
82.8	248.502	241.481	252.796		82.8	0.15363	-0.45531	0.01861		232.8	82.8	-29.6057	-10.3125	-6.27969	-15.3993	7.19798
82.9	248.506	241.511	252.797		82.9	0.1502	-0.42947	0.02163		232.9	82.9	-29.6493	-10.337	-6.28455	-15.4236	7.20841
83	248.509	241.542	252.799		83	0.14571	-0.40237	0.02538		233	83	-29.6929	-10.3597	-6.28251	-15.445	7.22052
83.1	248.514	241.575	252.799		83.1	0.14227	-0.37413	0.02799		233.1	83.1	-29.7359	-10.371	-6.27891	-15.4619	7.23409
83.2	248.518	241.611	252.799		83.2	0.13894	-0.34284	0.02965		233.2	83.2	-29.7723	-10.3732	-6.28503	-15.4768	7.2445
83.3	248.519	241.647	252.797		83.3	0.13205	-0.31114	0.02963		233.3	83.3	-29.8055	-10.3786	-6.2946	-15.4929	7.25277
83.4	248.516	241.68	252.795		83.4	0.12202	-0.28216	0.0292		233.4	83.4	-29.8381	-10.3867	-6.30387	-15.5096	7.26057
83.5	248.509	241.713	252.792		83.5	0.10675	-0.2537	0.02845		233.5	83.5	-29.8676	-10.399	-6.31941	-15.5287	7.26555
83.6	248.496	241.743	252.789		83.6	0.08635	-0.22787	0.02739		233.6	83.6	-29.9027	-10.4094	-6.34374	-15.5519	7.27073
83.7	248.485	241.769	252.787		83.7	0.06795	-0.20559	0.02675		233.7	83.7	-29.935	-10.4182	-6.35898	-15.5707	7.2771
83.8	248.478	241.795	252.784		83.8	0.05351	-0.18456	0.02558		233.8	83.8	-29.9651	-10.417	-6.37137	-15.5845	7.28454
83.9	248.472	241.819	252.783		83.9	0.04013	-0.16469	0.02661		233.9	83.9	-30.0043	-10.417	-6.39132	-15.6042	7.29324
84	248.468	241.839	252.782		84	0.02832	-0.14911	0.02744		234	84	-30.0432	-10.4214	-6.41061	-15.6251	7.30145
84.1	248.469	241.855	252.779		84.1	0.02101	-0.13741	0.02606		234.1	84.1	-30.0802	-10.4164	-6.42741	-15.6414	7.31069
84.2	248.472	241.871	252.775		84.2	0.01694	-0.12518	0.02458		234.2	84.2	-30.121	-10.4164	-6.44955	-15.6623	7.31947
84.3	248.474	241.888	252.773		84.3	0.01089	-0.11284	0.02383		234.3	84.3	-30.1624	-10.4287	-6.46887	-15.6867	7.32758
84.4	248.477	241.904	252.769		84.4	0.00672	-0.10124	0.02214		234.4	84.4	-30.206	-10.4454	-6.48504	-15.7121	7.33655
84.5	248.483	241.918	252.76		84.5	0.00496	-0.09121	0.01501		234.5	84.5	-30.2559	-10.4683	-6.5031	-15.7424	7.34644
84.6	248.487	241.931	252.751		84.6	0.000996999	-0.08317	0.00756		234.6	84.6	-30.3114	-10.5079	-6.51237	-15.7772	7.35805
84.7	248.492	241.939	252.744		84.7	-0.00171	-0.07921	0.00221		234.7	84.7	-30.3632	-10.5494	-6.50967	-15.8074	7.37072
84.8	248.499	241.945	252.736		84.8	-0.00158	-0.07745	-0.00367		234.8	84.8	-30.4074	-10.5858	-6.50574	-15.833	7.38178
84.9	248.508	241.95	252.731		84.9	-0.000520365	-0.07705	-0.00693		234.9	84.9	-30.4554	-10.6135	-6.50244	-15.8571	7.39499
85	248.517	241.948	252.729		85	0.000439847	-0.08262	-0.00684		235	85	-30.5028	-10.6255	-6.49539	-15.8745	7.41065
85.1	248.527	241.943	252.728		85.1	0.00276	-0.09207	-0.00633		235.1	85.1	-30.5429	-10.6264	-6.49428	-15.8879	7.42399
85.2	248.536	241.935	252.724		85.2	0.00456	-0.10507	-0.00802		235.2	85.2	-30.5787	-10.6198	-6.50322	-15.9006	7.43464
85.3	248.545	241.929	252.723		85.3	0.00959	-0.11472	-0.0073		235.3	85.3	-30.6191	-10.6123	-6.50997	-15.9138	7.44742
85.4	248.555	241.925	252.723		85.4	0.02284	-0.12312	-0.00491		235.4	85.4	-30.6536	-10.6067	-6.50604	-15.9221	7.46027
85.5	248.564	241.92	252.723		85.5	0.0343	-0.13287	-0.00366		235.5	85.5	-30.6831	-10.5995	-6.50493	-15.9292	7.47106
85.6	248.567	241.919	252.724		85.6	0.04084	-0.13802	-0.000327586		235.6	85.6	-30.7144	-10.5973	-6.50634	-15.9394	7.48134
85.7	248.568	241.921	252.727		85.7	0.04404	-0.14056	0.00374		235.7	85.7	-30.7398	-10.6099	-6.49866	-15.9495	7.48981
85.8	248.567	241.927	252.727		85.8	0.04671	-0.13838	0.00613		235.8	85.8	-30.7643	-10.6294	-6.49818	-15.9639	7.49564
85.9	248.565	241.94	252.726		85.9	0.04749	-0.1296	0.00685		235.9	85.9	-30.7884	-10.6514	-6.50586	-15.9819	7.49935
86	248.564	241.957	252.726		86	0.04912	-0.11685	0.00904		236	86	-30.816	-10.6857	-6.51543	-16.0057	7.50237
86.1	248.563	241.977	252.726		86.1	0.05126	-0.10096	0.01028		236.1	86.1	-30.8433	-10.7152	-6.52218	-16.0269	7.50643
86.2	248.56	242.001	252.721		86.2	0.05079	-0.08182	0.00744		236.2	86.2	-30.868	-10.7344	-6.52893	-16.0438	7.51088
86.3	248.558	242.027	252.717		86.3	0.05126	-0.06027	0.00543		236.3	86.3	-30.8969	-10.7605	-6.5385	-16.0653	7.51527
86.4	248.557	242.052	252.714		86.4	0.05341	-0.04198	0.00395		236.4	86.4	-30.9304	-10.7925	-6.54651	-16.0898	7.52084
86.5	248.556	242.075	252.71		86.5	0.05503	-0.02703	0.00216		236.5	86.5	-30.9652	-10.8221	-6.56646	-16.1179	7.52461
86.6	248.555	242.1	252.709		86.6	0.05749	-0.01071	0.00309		236.6	86.6	-31.001	-10.8522	-6.59394	-16.149	7.52701
86.7	248.557	242.121	252.71		86.7	0.06215	0.00225	0.00611		236.7	86.7	-31.0433	-10.8884	-6.62457	-16.1854	7.53022
86.8	248.56	242.139	252.711		86.8	0.06775	0.01103	0.00892		236.8	86.8	-31.0901	-10.9198	-6.65487	-16.2216	7.53549
86.9	248.562	242.155	252.713		86.9	0.07325	0.01939	0.0131		236.9	86.9	-31.1242	-10.9418	-6.68328	-16.2498	7.53814
87	248.564	242.173	252.718		87	0.0778	0.02806	0.01978		237	87	-31.1527	-10.9685	-6.70635	-16.2759	7.53951
87.1	248.566	242.189	252.726		87.1	0.08246	0.03621	0.0295		237.1	87.1	-31.1828	-10.9928	-6.72819	-16.3013	7.54194
87.2	248.569	242.207	252.733		87.2	0.08827	0.04582	0.03849		237.2	87.2	-31.2145	-11.0028	-6.75786	-16.3251	7.54491
87.3	248.571	242.227	252.74		87.3	0.09345	0.05701	0.04748		237.3	87.3	-31.255	-11.0135	-6.78975	-16.3528	7.55022
87.4	248.574	242.246	252.749		87.4	0.09927	0.06777	0.05794		237.4	87.4	-31.2935	-11.0261	-6.81345	-16.3777	7.55642
87.5	248.578	242.264	252.753		87.5	0.10633	0.07655	0.06379		237.5	87.5	-31.334	-11.0289	-6.84123	-16.4014	7.56354
87.6	248.582	242.279	252.754		87.6	0.1135	0.08376	0.06649		237.6	87.6	-31.3833	-11.0312	-6.87657	-16.4303	7.57205
87.7	248.584	242.294	252.757		87.7	0.11837	0.09013	0.07203		237.7	87.7	-31.4401	-11.039	-6.89526	-16.4581	7.58588
87.8	248.586	242.307	252.761		87.8	0.12324	0.09399	0.07756		237.8	87.8	-31.4953	-11.0522	-6.90828	-16.4853	7.59975
87.9	248.59	242.319	252.764		87.9	0.12957	0.09795	0.08268		237.9	87.9	-31.5467	-11.0667	-6.92634	-16.5133	7.61117
88	248.592	242.333	252.769		88	0.13413	0.10348	0.08957		238	88	-31.6042	-11.0796	-6.93843	-16.5407	7.626
88.1	248.593	242.349	252.777		88.1	0.13868	0.111	0.09867		238.1	88.1	-31.6487	-11.0903	-6.948	-16.5623	7.63738
88.2	248.598	242.365	252.78		88.2	0.1468	0.11841	0.10431		238.2	88.2	-31.6876	-11.0906	-6.9645	-16.5809	7.64668
88.3	248.602	242.382	252.782		88.3	0.15344	0.12709	0.10775		238.3	88.3	-31.7303	-11.0926	-6.98097	-16.6013	7.65705
88.4	248.606	242.403	252.784		88.4	0.15999	0.13974	0.11129		238.4	88.4	-31.7651	-11.1001	-7.00029	-16.6218	7.66355
88.5	248.611	242.424	252.784		88.5	0.16831	0.15228	0.1139		238.5	88.5	-31.7927	-11.1048	-7.02054	-16.6393	7.66784
88.6	248.614	242.447	252.787		88.6	0.17412	0.1663	0.11796		238.6	88.6	-31.823	-11.113	-7.03734	-16.6578	7.67336
88.7	248.617	242.469	252.789		88.7	0.17951	0.1802	0.12277		238.7	88.7	-31.8635	-11.1325	-7.05036	-16.6821	7.68162
88.8	248.62	242.488	252.792		88.8	0.18522	0.19086	0.12767		238.8	88.8	-31.9008	-11.1548	-7.05585	-16.7038	7.69008
88.9	248.623	242.508	252.794		88.9	0.19134	0.20174	0.13101		238.9	88.9	-31.9382	-11.1724	-7.06512	-16.7252	7.69831
89	248.627	242.527	252.794		89	0.19831	0.2124	0.1333		239	89	-31.9805	-11.196	-7.05207	-16.7429	7.71216
89.1	248.631	242.544	252.79		89.1	0.20506	0.22055	0.13119		239.1	89.1	-32.02	-11.2168	-7.05285	-16.7632	7.72252
89.2	248.635	242.56	252.785		89.2	0.21202	0.22807	0.12751		239.2	89.2	-32.0539	-11.2338	-7.05303	-16.7802	7.73161
89.3	248.637	242.578	252.781		89.3	0.2171	0.23789	0.12582		239.3	89.3	-32.0918	-11.2592	-7.05381	-16.8016	7.7409
89.4	248.638	242.594	252.778		89.4	0.22092	0.2452	0.12455		239.4	89.4	-32.1304	-11.2869	-7.06179	-16.8264	7.74862
89.5	248.65	242.606	252.774		89.5	0.23605	0.24895	0.12265		239.5	89.5	-32.1652	-11.3057	-7.06668	-16.8459	7.7568
89.6	248.682	242.619	252.77		89.6	0.27096	0.25323	0.12044		239.6	89.6	-32.1969	-11.3146	-7.06557	-16.859	7.76641
89.7	248.731	242.628	252.771		89.7	0.32232	0.25374	0.12283		239.7	89.7	-32.232	-11.3259	-7.06572	-16.8745	7.77659
89.8	248.787	242.632	252.773		89.8	0.381	0.24964	0.12659		239.8	89.8	-32.2696	-11.3372	-7.07874	-16.8952	7.7849
89.9	248.834	242.635	252.775		89.9	0.43141	0.24417	0.13055		239.9	89.9	-32.2972	-11.3448	-7.09836	-16.9134	7.78895
90	248.863	242.635	252.779		90	0.46276	0.23578	0.13619		240	90	-32.3292	-11.3621	-7.11486	-16.9354	7.79395
90.1	248.881	242.633	252.783		90.1	0.48417	0.22456	0.14204		240.1	90.1	-32.3681	-11.3847	-7.13826	-16.9637	7.79914
90.2	248.907	242.631	252.785		90.2	0.51281	0.21439	0.14611		240.2	90.2	-32.4045	-11.4161	-7.1673	-16.996	7.80127
90.3	248.939	242.634	252.784		90.3	0.54741	0.20872	0.14745		240.3	90.3	-32.439	-11.4504	-7.17843	-17.0226	7.80621
90.4	248.965	242.636	252.783		90.4	0.57625	0.20232	0.14796		240.4	90.4	-32.4684	-11.4909	-7.18395	-17.0478	7.80993
90.5	248.978	242.639	252.779		90.5	0.59232	0.19654	0.14648		240.5	90.5	-32.4998	-11.5399	-7.19508	-17.0783	7.8121
90.6	248.975	242.643	252.775		90.6	0.5929	0.19223	0.14343		240.6	90.6	-32.5405	-11.5839	-7.20498	-17.1098	7.81823
90.7	248.965	242.648	252.77		90.7	0.58499	0.18886	0.1407		240.7	90.7	-32.5892	-11.6295	-7.21863	-17.1458	7.82599
90.8	248.952	242.652	252.763		90.8	0.57479	0.18466	0.13576		240.8	90.8	-32.6325	-11.6669	-7.23699	-17.1788	7.83195
90.9	248.931	242.655	252.754		90.9	0.55756	0.17941	0.12863		240.9	90.9	-32.6663	-11.6987	-7.25538	-17.2068	7.83547
91	248.9	242.66	252.747		91	0.52945	0.17583	0.12348		241	91	-32.7056	-11.721	-7.26525	-17.2306	7.84366
91.1	248.866	242.662	252.743		91.1	0.49831	0.16953	0.12137		241.1	91.1	-32.7382	-11.7392	-7.27545	-17.2509	7.85009
91.2	248.84	242.664	252.739		91.2	0.4746	0.16239	0.11927		241.2	91.2	-32.7651	-11.7562	-7.28913	-17.2701	7.85406
91.3	248.824	242.667	252.738		91.3	0.46177	0.15735	0.11957		241.3	91.3	-32.7952	-11.7659	-7.30434	-17.2885	7.8596
91.4	248.815	242.672	252.741		91.4	0.45565	0.15346	0.125		241.4	91.4	-32.83	-11.7772	-7.31802	-17.3084	7.86683
91.5	248.81	242.677	252.744		91.5	0.45298	0.14988	0.13001		241.5	91.5	-32.8595	-11.7851	-7.33011	-17.3249	7.87303
91.6	248.807	242.683	252.745		91.6	0.45313	0.14798	0.1323		241.6	91.6	-32.8852	-11.7786	-7.34502	-17.3363	7.87911
91.7	248.804	242.691	252.744		91.7	0.45329	0.14671	0.13343		241.7	91.7	-32.9128	-11.7723	-7.35114	-17.3454	7.88762
91.8	248.805	242.698	252.742		91.8	0.45659	0.14523	0.13352		241.8	91.8	-32.9375	-11.7695	-7.3563	-17.3544	7.89501
91.9	248.809	242.707	252.736		91.9	0.46386	0.14584	0.12963		241.9	91.9	-32.9667	-11.7626	-7.36401	-17.3644	7.90378
92	248.812	242.718	252.729		92	0.46936	0.14812	0.12418		242	92	-33.0031	-11.762	-7.36572	-17.3769	7.91547
92.1	248.813	242.725	252.725		92.1	0.47381	0.14695	0.12155		242.1	92.1	-33.0369	-11.768	-7.3662	-17.3904	7.92579
92.2	248.816	242.73	252.72		92.2	0.4791	0.14348	0.11849		242.2	92.2	-33.0673	-11.773	-7.3632	-17.4012	7.93584
92.3	248.816	242.738	252.717		92.3	0.48219	0.14284	0.11775		242.3	92.3	-33.0958	-11.7784	-7.35645	-17.4102	7.94601
92.4	248.815	242.745	252.718		92.4	0.48423	0.14167	0.12098		242.4	92.4	-33.1178	-11.7904	-7.35063	-17.4196	7.95304
92.5	248.817	242.751	252.718		92.5	0.4891	0.13914	0.12212		242.5	92.5	-33.1331	-11.8076	-7.34889	-17.4299	7.95642
92.6	248.821	242.758	252.716		92.6	0.49637	0.13713	0.12252		242.6	92.6	-33.1463	-11.8255	-7.34592	-17.4392	7.95926
92.7	248.828	242.764	252.717		92.7	0.50595	0.13513	0.12502		242.7	92.7	-33.1635	-11.846	-7.33194	-17.4471	7.96548
92.8	248.838	242.77	252.716		92.8	0.5192	0.13291	0.12626		242.8	92.8	-33.1939	-11.8605	-7.32456	-17.4596	7.97535
92.9	248.85	242.774	252.716		92.9	0.53391	0.1285	0.12761		242.9	92.9	-33.2205	-11.8583	-7.32597	-17.4683	7.98407
93	248.86	242.777	252.718		93	0.54694	0.12272	0.13157		243	93	-33.245	-11.8624	-7.32108	-17.4761	7.99265
93.1	248.87	242.781	252.722		93.1	0.55924	0.11789	0.13752		243.1	93.1	-33.2685	-11.88	-7.31841	-17.489	7.99889
93.2	248.882	242.782	252.723		93.2	0.57406	0.11096	0.14096		243.2	93.2	-33.2957	-11.9027	-7.32327	-17.5072	8.00418
93.3	248.894	242.783	252.723		93.3	0.58887	0.1034	0.14189		243.3	93.3	-33.3192	-11.9287	-7.32687	-17.5249	8.0081
93.4	248.902	242.786	252.72		93.4	0.60002	0.09794	0.14167		243.4	93.4	-33.3362	-11.9567	-7.32798	-17.5403	8.01017
93.5	248.91	242.788	252.716		93.5	0.61117	0.0907	0.13956		243.5	93.5	-33.3571	-11.985	-7.32906	-17.5571	8.01355
93.6	248.918	242.788	252.709		93.6	0.62232	0.08231	0.13389		243.6	93.6	-33.3841	-12.007	-7.32609	-17.5724	8.0205
93.7	248.925	242.791	252.699		93.7	0.63221	0.07664	0.12603		243.7	93.7	-33.4098	-12.0287	-7.31808	-17.5855	8.02813
93.8	248.93	242.793	252.692		93.8	0.63918	0.07024	0.12036		243.8	93.8	-33.4361	-12.0541	-7.31067	-17.6003	8.03543
93.9	248.925	242.795	252.683		93.9	0.63755	0.06362	0.11396		243.9	93.9	-33.4662	-12.0708	-7.3008	-17.6126	8.04551
94	248.908	242.801	252.675		94	0.62358	0.06183	0.10766		244	94	-33.4991	-12.0856	-7.28901	-17.6246	8.05714
94.1	248.883	242.809	252.669		94.1	0.60164	0.06129	0.10335		244.1	94.1	-33.516	-12.1111	-7.27878	-17.6353	8.06197
94.2	248.861	242.815	252.667		94.2	0.58201	0.05897	0.10292		244.2	94.2	-33.5232	-12.139	-7.26732	-17.6432	8.06359
94.3	248.84	242.821	252.663		94.3	0.56353	0.05612	0.10102		244.3	94.3	-33.5404	-12.1679	-7.25712	-17.6552	8.06815
94.4	248.821	242.825	252.657		94.4	0.54788	0.05181	0.09682		244.4	94.4	-33.5583	-12.2044	-7.24659	-17.6698	8.07215
94.5	248.809	242.827	252.651		94.5	0.53841	0.0452	0.09325		244.5	94.5	-33.5648	-12.2346	-7.24485	-17.6814	8.07127
94.6	248.798	242.827	252.643		94.6	0.53071	0.0367	0.08695		244.6	94.6	-33.5732	-12.2506	-7.25067	-17.6915	8.07097
94.7	248.79	242.827	252.635		94.7	0.52563	0.02799	0.08055		244.7	94.7	-33.5889	-12.261	-7.25928	-17.7031	8.07308
94.8	248.786	242.828	252.627		94.8	0.52391	0.02054	0.07478		244.8	94.8	-33.5989	-12.2679	-7.27515	-17.714	8.07215
94.9	248.783	242.832	252.622		94.9	0.52396	0.01571	0.07152		244.9	94.9	-33.6041	-12.2664	-7.28943	-17.72	8.07098
95	248.773	242.839	252.618		95	0.51763	0.01444	0.0691		245	95	-33.6207	-12.2645	-7.29588	-17.727	8.07525
95.1	248.754	242.848	252.614		95.1	0.50103	0.01494	0.06699		245.1	95.1	-33.6364	-12.2693	-7.29948	-17.735	8.07907
95.2	248.73	242.855	252.611		95.2	0.47994	0.01388	0.06551		245.2	95.2	-33.6451	-12.268	-7.30341	-17.7388	8.08123
95.3	248.707	242.864	252.606		95.3	0.45989	0.0146	0.06246		245.3	95.3	-33.662	-12.2605	-7.30608	-17.7429	8.08706
95.4	248.688	242.876	252.602		95.4	0.4435	0.0172	0.06045		245.4	95.4	-33.6764	-12.2605	-7.30026	-17.7457	8.09303
95.5	248.672	242.884	252.598		95.5	0.43047	0.01749	0.05814		245.5	95.5	-33.6893	-12.2684	-7.29789	-17.7518	8.09686
95.6	248.659	242.894	252.591		95.6	0.42078	0.01831	0.05351		245.6	95.6	-33.7046	-12.2822	-7.30149	-17.7628	8.09955
95.7	248.648	242.905	252.593		95.7	0.41194	0.02112	0.05716		245.7	95.7	-33.7262	-12.3002	-7.2957	-17.774	8.10587
95.8	248.64	242.914	252.595		95.8	0.40738	0.02215	0.06113		245.8	95.8	-33.7406	-12.3187	-7.29051	-17.7833	8.10961
95.9	248.635	242.922	252.6		95.9	0.40503	0.0213	0.0675		245.9	95.9	-33.7534	-12.3388	-7.28844	-17.7936	8.11202
96	248.627	242.933	252.604		96	0.40037	0.02337	0.07366		246	96	-33.7744	-12.359	-7.28514	-17.8062	8.11735
96.1	248.621	242.944	252.605		96.1	0.39707	0.02608	0.07637		246.1	96.1	-33.7941	-12.3828	-7.27494	-17.8173	8.12336
96.2	248.617	242.955	252.604		96.2	0.39566	0.02868	0.07719		246.2	96.2	-33.8098	-12.3951	-7.26252	-17.8225	8.12981
96.3	248.612	242.968	252.6		96.3	0.39351	0.03316	0.07592		246.3	96.3	-33.8286	-12.3955	-7.25733	-17.8271	8.13705
96.4	248.605	242.978	252.596		96.4	0.3898	0.03957	0.07371		246.4	96.4	-33.8486	-12.3995	-7.25844	-17.8355	8.14293
96.5	248.6	242.986	252.591		96.5	0.38765	0.04357	0.07014		246.5	96.5	-33.8643	-12.403	-7.25859	-17.842	8.14764
96.6	248.596	242.994	252.588		96.6	0.38634	0.04694	0.06866		246.6	96.6	-33.8884	-12.4068	-7.26126	-17.8522	8.15455
96.7	248.594	243.001	252.587		96.7	0.38744	0.04979	0.0699		246.7	96.7	-33.9185	-12.4191	-7.2633	-17.8669	8.1626
96.8	248.594	243.006	252.588		96.8	0.38959	0.05075	0.0725		246.8	96.8	-33.9367	-12.4351	-7.26375	-17.8785	8.16668
96.9	248.586	243.007	252.589		96.9	0.3844	0.04847	0.07542		246.9	96.9	-33.9501	-12.4468	-7.27335	-17.8901	8.16771
97	248.566	243.007	252.591		97	0.36729	0.04451	0.07928		247	97	-33.9733	-12.481	-7.2873	-17.9139	8.16848
97.1	248.53	243.01	252.592		97.1	0.33415	0.04328	0.08199		247.1	97.1	-33.9883	-12.508	-7.29405	-17.9301	8.16894
97.2	248.484	243.014	252.593		97.2	0.29128	0.04246	0.08522		247.2	97.2	-33.9964	-12.5288	-7.30614	-17.9438	8.16669
97.3	248.433	243.016	252.597		97.3	0.24359	0.04102	0.09138		247.3	97.3	-34.0105	-12.5461	-7.32765	-17.9614	8.16472
97.4	248.38	243.019	252.601		97.4	0.1937	0.03968	0.0967		247.4	97.4	-34.0309	-12.5675	-7.33911	-17.9791	8.16654
97.5	248.328	243.021	252.601		97.5	0.14403	0.0374	0.09931		247.5	97.5	-34.0481	-12.5848	-7.34964	-17.9942	8.16798
97.6	248.275	243.023	252.599		97.6	0.09403	0.03533	0.09866		247.6	97.6	-34.0615	-12.6008	-7.36359	-18.0086	8.16759
97.7	248.225	243.027	252.594		97.7	0.04677	0.03587	0.09593		247.7	97.7	-34.0838	-12.6234	-7.36344	-18.0235	8.17241
97.8	248.178	243.032	252.586		97.8	0.00316	0.03673	0.08995		247.8	97.8	-34.1066	-12.6426	-7.35072	-18.0333	8.18056
97.9	248.136	243.035	252.577		97.9	-0.03647	0.0356	0.08239		247.9	97.9	-34.1232	-12.6555	-7.34208	-18.0403	8.18646
98	248.098	243.04	252.571		98	-0.0718	0.03677	0.07819		248	98	-34.1452	-12.6691	-7.32903	-18.0478	8.195
98.1	248.062	243.045	252.566		98.1	-0.10473	0.03763	0.07546		248.1	98.1	-34.1564	-12.6804	-7.31505	-18.0506	8.20049
98.2	248.03	243.048	252.558		98.2	-0.1342	0.03619	0.06895		248.2	98.2	-34.1683	-12.6876	-7.308	-18.0546	8.20513
98.3	248.002	243.05	252.551		98.3	-0.15896	0.03422	0.0637		248.3	98.3	-34.1905	-12.7021	-7.30311	-18.0652	8.2119
98.4	247.977	243.052	252.544		98.4	-0.18079	0.03256	0.05877		248.4	98.4	-34.2077	-12.7253	-7.29729	-18.0768	8.21628
98.5	247.957	243.053	252.533		98.5	-0.19843	0.02934	0.05006		248.5	98.5	-34.2297	-12.7405	-7.2984	-18.0895	8.22157
98.6	247.942	243.053	252.523		98.6	-0.21031	0.02528	0.04115		248.6	98.6	-34.2532	-12.7505	-7.30074	-18.1015	8.22766
98.7	247.928	243.057	252.514		98.7	-0.22115	0.02499	0.03391		248.7	98.7	-34.2723	-12.7653	-7.30185	-18.1131	8.23206
98.8	247.917	243.062	252.507		98.8	-0.22936	0.02616	0.02939		248.8	98.8	-34.2914	-12.7763	-7.30797	-18.1252	8.23578
98.9	247.91	243.064	252.503		98.9	-0.23308	0.02346	0.02729		248.9	98.9	-34.313	-12.776	-7.31031	-18.1331	8.24238
99	247.903	243.067	252.502		99	-0.23732	0.02275	0.0278		249	99	-34.3346	-12.7735	-7.31109	-18.1397	8.24954
99.1	247.895	243.071	252.501		99.1	-0.24271	0.02308	0.02914		249.1	99.1	-34.3559	-12.7776	-7.30905	-18.1475	8.25651
99.2	247.887	243.075	252.499		99.2	-0.24779	0.02237	0.02829		249.2	99.2	-34.3816	-12.7827	-7.31547	-18.1599	8.26297
99.3	247.878	243.08	252.497		99.3	-0.25392	0.02354	0.02807		249.3	99.3	-34.4108	-12.7972	-7.33104	-18.1797	8.26754
99.4	247.87	243.088	252.494		99.4	-0.2592	0.02723	0.02711		249.4	99.4	-34.4358	-12.811	-7.33683	-18.1945	8.27297
99.5	247.863	243.094	252.488		99.5	-0.26344	0.02987	0.02291		249.5	99.5	-34.4515	-12.8157	-7.33509	-18.2008	8.27796
99.6	247.854	243.099	252.482		99.6	-0.26988	0.02999	0.01944		249.6	99.6	-34.4662	-12.8201	-7.33998	-18.2088	8.28122
99.7	247.838	243.105	252.476		99.7	-0.28281	0.03263	0.01503		249.7	99.7	-34.4809	-12.8249	-7.34766	-18.2178	8.28384
99.8	247.833	243.111	252.468		99.8	-0.28496	0.03443	0.00915		249.8	99.8	-34.4928	-12.8271	-7.34718	-18.2223	8.28759
99.9	247.828	243.114	252.46		99.9	-0.28721	0.0333	0.00264		249.9	99.9	-34.4977	-12.8334	-7.34796	-18.2264	8.28836
100	247.823	243.118	252.454		100	-0.28925	0.0328	-0.00166		250	100	-34.4993	-12.8501	-7.35786	-18.2357	8.28489
100.1	247.82	243.124	252.451		100.1	-0.28909	0.03492	-0.0022		250.1	100.1	-34.5058	-12.8752	-7.38345	-18.2548	8.27871
100.2	247.817	243.129	252.448		100.2	-0.28904	0.03588	-0.004		250.2	100.2	-34.5054	-12.8969	-7.42599	-18.2761	8.26692
100.3	247.811	243.133	252.445		100.3	-0.29276	0.03601	-0.00432		250.3	100.3	-34.5044	-12.9167	-7.50249	-18.3079	8.24772
100.4	247.805	243.139	252.446		100.4	-0.29511	0.03802	-0.00162		250.4	100.4	-34.5144	-12.9412	-7.61631	-18.3573	8.2235
100.5	247.802	243.144	252.445		100.5	-0.2959	0.03919	-0.00121		250.5	100.5	-34.5269	-12.9601	-7.75374	-18.4136	8.19566
100.6	247.793	243.146	252.444		100.6	-0.3015	0.03733	3.04934e-05		250.6	100.6	-34.5426	-12.9724	-7.91721	-18.4774	8.16409
100.7	247.786	243.148	252.446		100.7	-0.30584	0.03525	0.00389		250.7	100.7	-34.5598	-12.9887	-8.09043	-18.5463	8.13065
100.8	247.78	243.154	252.444		100.8	-0.30851	0.03622	0.00409		250.8	100.8	-34.5761	-13.0098	-8.25672	-18.6142	8.09803
100.9	247.774	243.159	252.442		100.9	-0.31202	0.03802	0.00302		250.9	100.9	-34.5955	-13.0246	-8.41296	-18.6777	8.06948
101	247.766	243.166	252.44		101	-0.3171	0.04066	0.00385		251	101	-34.6171	-13.0371	-8.54694	-18.7337	8.04678
101.1	247.759	243.175	252.441		101.1	-0.32134	0.0456	0.00582		251.1	101.1	-34.6428	-13.0579	-8.64759	-18.7828	8.03158
101.2	247.754	243.183	252.442		101.2	-0.32338	0.04908	0.00958		251.2	101.2	-34.6648	-13.0742	-8.72217	-18.8204	8.02118
101.3	247.749	243.19	252.445		101.3	-0.32521	0.05245	0.01417		251.3	101.3	-34.6908	-13.0852	-8.77917	-18.8517	8.01648
101.4	247.745	243.197	252.448		101.4	-0.32642	0.05551	0.01887		251.4	101.4	-34.7221	-13.1029	-8.81922	-18.8814	8.01631
101.5	247.745	243.199	252.452		101.5	-0.32416	0.05354	0.02461		251.5	101.5	-34.7465	-13.1142	-8.84826	-18.903	8.01692
101.6	247.742	243.197	252.453		101.6	-0.32338	0.04759	0.02732		251.6	101.6	-34.7911	-13.1265	-8.88234	-18.9333	8.02299
101.7	247.738	243.194	252.452		101.7	-0.32532	0.03997	0.02814		251.7	101.7	-34.862	-13.1507	-8.91234	-18.975	8.03717
101.8	247.737	243.191	252.453		101.8	-0.32306	0.03329	0.03137		251.8	101.8	-34.9364	-13.1664	-8.93574	-19.0128	8.0549
101.9	247.738	243.191	252.451		101.9	-0.31935	0.02902	0.03146		251.9	101.9	-35.0077	-13.1711	-8.96415	-19.0477	8.07189
102	247.738	243.191	252.447		102	-0.31668	0.02517	0.02946		252	102	-35.0682	-13.1724	-8.99193	-19.0775	8.08591
102.1	247.738	243.195	252.445		102.1	-0.3138	0.02509	0.02934		252.1	102.1	-35.114	-13.1737	-9.01281	-19.1002	8.09651
102.2	247.738	243.203	252.444		102.2	-0.31092	0.02908	0.02943		252.2	102.2	-35.145	-13.1725	-9.03903	-19.1188	8.10145
102.3	247.734	243.21	252.443		102.3	-0.3115	0.03183	0.03046		252.3	102.3	-35.1689	-13.1671	-9.06558	-19.1338	8.10446
102.4	247.73	243.218	252.445		102.4	-0.31291	0.0353	0.03443		252.4	102.4	-35.1946	-13.1671	-9.0849	-19.1489	8.10893
102.5	247.726	243.226	252.447		102.5	-0.31348	0.03941	0.03818		252.5	102.5	-35.2086	-13.1637	-9.11394	-19.1621	8.10799
102.6	247.723	243.234	252.445		102.6	-0.31437	0.04351	0.03869		252.6	102.6	-35.2145	-13.1628	-9.14865	-19.1753	8.10289
102.7	247.721	243.243	252.442		102.7	-0.31348	0.04898	0.03721		252.7	102.7	-35.2239	-13.1688	-9.18147	-19.1914	8.09849
102.8	247.722	243.257	252.438		102.8	-0.30966	0.05811	0.03489		252.8	102.8	-35.2308	-13.1804	-9.21837	-19.2098	8.0917
102.9	247.723	243.271	252.431		102.9	-0.30553	0.06797	0.03006		252.9	102.9	-35.2342	-13.1905	-9.25713	-19.2273	8.08359
103	247.723	243.283	252.424		103	-0.30223	0.07626	0.02429		253	103	-35.2354	-13.1955	-9.28995	-19.2403	8.07662
103.1	247.724	243.295	252.416		103.1	-0.29841	0.08445	0.01904		253.1	103.1	-35.2356	-13.2025	-9.30897	-19.249	8.07194
103.2	247.726	243.305	252.407		103.2	-0.29417	0.08992	0.01191		253.2	103.2	-35.2353	-13.2125	-9.31728	-19.255	8.06886
103.3	247.724	243.311	252.396		103.3	-0.29296	0.09266	0.00258		253.3	103.3	-35.2396	-13.222	-9.33063	-19.2641	8.06636
103.4	247.722	243.317	252.384		103.4	-0.29249	0.09446	-0.00801		253.4	103.4	-35.2439	-13.2339	-9.34491	-19.2743	8.06338
103.5	247.721	243.32	252.373		103.5	-0.29014	0.09344	-0.01682		253.5	103.5	-35.242	-13.2453	-9.35292	-19.2801	8.05967
103.6	247.719	243.323	252.365		103.6	-0.28935	0.09168	-0.02291		253.6	103.6	-35.2495	-13.2462	-9.36375	-19.2865	8.05981
103.7	247.717	243.326	252.36		103.7	-0.28878	0.09055	-0.02638		253.7	103.7	-35.2629	-13.2428	-9.38337	-19.2964	8.06065
103.8	247.718	243.328	252.358		103.8	-0.28464	0.08868	-0.02587		253.8	103.8	-35.2651	-13.2428	-9.40677	-19.3049	8.05657
103.9	247.718	243.329	252.359		103.9	-0.28145	0.08556	-0.02389		253.9	103.9	-35.2669	-13.2372	-9.43143	-19.3118	8.05282
104	247.716	243.331	252.358		104	-0.28087	0.08422	-0.02244		254	104	-35.2725	-13.229	-9.45669	-19.3194	8.05054
104.1	247.715	243.335	252.359		104.1	-0.27935	0.08372	-0.01994		254.1	104.1	-35.2816	-13.2325	-9.47757	-19.3305	8.04883
104.2	247.712	243.337	252.359		104.2	-0.27857	0.08186	-0.01745		254.2	104.2	-35.2824	-13.2413	-9.49125	-19.3383	8.04521
104.3	247.709	243.342	252.357		104.3	-0.27893	0.08272	-0.01819		254.3	104.3	-35.2805	-13.2483	-9.49641	-19.3417	8.04265
104.4	247.706	243.349	252.351		104.4	-0.2792	0.08567	-0.02229		254.4	104.4	-35.2871	-13.2615	-9.5016	-19.35	8.04208
104.5	247.704	243.356	252.346		104.5	-0.27883	0.088	-0.02482		254.5	104.5	-35.293	-13.2841	-9.50865	-19.3619	8.03974
104.6	247.699	243.361	252.343		104.6	-0.28024	0.08969	-0.02609		254.6	104.6	-35.2985	-13.3011	-9.51477	-19.3715	8.0382
104.7	247.695	243.368	252.34		104.7	-0.28113	0.09202	-0.02726		254.7	104.7	-35.3107	-13.3209	-9.53472	-19.3888	8.03566
104.8	247.691	243.373	252.339		104.8	-0.28276	0.09288	-0.02622		254.8	104.8	-35.3223	-13.3394	-9.56595	-19.4092	8.03076
104.9	247.686	243.374	252.341		104.9	-0.2848	0.09049	-0.02278		254.9	104.9	-35.332	-13.3454	-9.59784	-19.4251	8.02669
105	247.682	243.375	252.343		105	-0.28558	0.08695	-0.0184		255	105	-35.3435	-13.348	-9.62658	-19.4394	8.02432
105.1	247.681	243.375	252.35		105.1	-0.28386	0.08268	-0.00951		255.1	105.1	-35.3488	-13.3602	-9.64839	-19.4525	8.02008
105.2	247.682	243.373	252.356		105.2	-0.28045	0.07736	-0.00199		255.2	105.2	-35.3397	-13.3791	-9.66615	-19.4616	8.01104
105.3	247.68	243.373	252.358		105.3	-0.27967	0.07267	0.00155		255.3	105.3	-35.3248	-13.3976	-9.67947	-19.4673	8.00109
105.4	247.678	243.372	252.363		105.4	-0.27846	0.06777	0.00855		255.4	105.4	-35.3257	-13.4187	-9.6831	-19.4759	7.99798
105.5	247.679	243.371	252.367		105.5	-0.27443	0.06256	0.01461		255.5	105.5	-35.3373	-13.4348	-9.68355	-19.4852	7.99968
105.6	247.679	243.37	252.368		105.6	-0.27208	0.05766	0.01667		255.6	105.6	-35.3495	-13.4382	-9.6969	-19.4949	8.00055
105.7	247.675	243.369	252.369		105.7	-0.27255	0.05276	0.01779		255.7	105.7	-35.3695	-13.4364	-9.71118	-19.5057	8.00449
105.8	247.674	243.367	252.369		105.8	-0.27082	0.04619	0.01882		255.8	105.8	-35.3943	-13.437	-9.72297	-19.5181	8.01018
105.9	247.676	243.364	252.369		105.9	-0.26637	0.03972	0.019		255.9	105.9	-35.4131	-13.4399	-9.74196	-19.5316	8.01215
106	247.676	243.365	252.366		106	-0.26328	0.03639	0.0172		256	106	-35.4319	-13.444	-9.7638	-19.5465	8.0134
106.1	247.675	243.366	252.365		106.1	-0.26155	0.03348	0.01623		256.1	106.1	-35.4548	-13.45	-9.7809	-19.5619	8.01672
106.2	247.676	243.365	252.361		106.2	-0.25731	0.02847	0.01286		256.2	106.2	-35.4729	-13.4537	-9.79833	-19.575	8.01869
106.3	247.677	243.363	252.352		106.3	-0.25307	0.02263	0.00404		256.3	106.3	-35.4879	-13.4522	-9.81639	-19.5855	8.02018
106.4	247.679	243.363	252.343		106.4	-0.24883	0.01815	-0.00394		256.4	106.4	-35.5033	-13.4497	-9.8313	-19.5948	8.02255
106.5	247.681	243.363	252.335		106.5	-0.24386	0.01399	-0.01129		256.5	106.5	-35.5189	-13.4488	-9.8484	-19.6054	8.02437
106.6	247.683	243.362	252.327		106.6	-0.23899	0.00909	-0.01896		256.6	106.6	-35.5308	-13.4466	-9.86709	-19.6148	8.02479
106.7	247.686	243.36	252.32		106.7	-0.23297	0.00335	-0.02527		256.7	106.7	-35.5389	-13.4495	-9.88956	-19.626	8.02256
106.8	247.692	243.351	252.315		106.8	-0.22413	-0.00961	-0.02979		256.8	106.8	-35.5517	-13.4683	-9.91293	-19.6443	8.01965
106.9	247.697	243.333	252.311		106.9	-0.21591	-0.03158	-0.03265		256.9	106.9	-35.568	-13.4928	-9.93633	-19.6657	8.01715
107	247.7	243.317	252.308		107	-0.21052	-0.05239	-0.03497		257	107	-35.5833	-13.5174	-9.96507	-19.6886	8.01326
107.1	247.703	243.306	252.308		107.1	-0.20471	-0.06692	-0.03437		257.1	107.1	-35.5993	-13.5519	-9.99852	-19.7166	8.00733
107.2	247.705	243.299	252.314		107.2	-0.19921	-0.07779	-0.02853		257.2	107.2	-35.6231	-13.5877	-10.0295	-19.7468	8.00435
107.3	247.706	243.299	252.322		107.3	-0.19528	-0.08206	-0.01986		257.3	107.3	-35.6391	-13.6098	-10.0657	-19.7715	7.99947
107.4	247.706	243.306	252.33		107.4	-0.19282	-0.07984	-0.01057		257.4	107.4	-35.6513	-13.6321	-10.1095	-19.7976	7.99178
107.5	247.708	243.316	252.339		107.5	-0.18816	-0.07343	-0.000754946		257.5	107.5	-35.6682	-13.6598	-10.1489	-19.8256	7.98585
107.6	247.712	243.33	252.348		107.6	-0.18131	-0.06336	0.00812		257.6	107.6	-35.6725	-13.6774	-10.1912	-19.847	7.97649
107.7	247.715	243.343	252.351		107.7	-0.17487	-0.05423	0.01218		257.7	107.7	-35.6791	-13.6846	-10.2325	-19.8654	7.96939
107.8	247.719	243.357	252.354		107.8	-0.16811	-0.0451	0.01519		257.8	107.8	-35.6909	-13.6909	-10.2631	-19.8816	7.96634
107.9	247.723	243.371	252.356		107.9	-0.16178	-0.03419	0.01862		257.9	107.9	-35.6962	-13.689	-10.2865	-19.8906	7.96363
108	247.725	243.387	252.358		108	-0.15628	-0.02317	0.0208		258	108	-35.7002	-13.6806	-10.3099	-19.8969	7.96136
108.1	247.725	243.402	252.358		108.1	-0.1534	-0.01226	0.0214		258.1	108.1	-35.709	-13.6746	-10.3261	-19.9032	7.96177
108.2	247.725	243.413	252.357		108.2	-0.15074	-0.0045	0.02075		258.2	108.2	-35.719	-13.6731	-10.3416	-19.9112	7.96218
108.3	247.727	243.421	252.354		108.3	-0.14608	-0.000495704	0.01842		258.3	108.3	-35.7214	-13.6747	-10.3656	-19.9206	7.95797
108.4	247.729	243.429	252.347		108.4	-0.141	0.0035	0.01211		258.4	108.4	-35.7321	-13.6769	-10.3978	-19.9356	7.95476
108.5	247.732	243.437	252.338		108.5	-0.13498	0.00656	0.0035		258.5	108.5	-35.7471	-13.6857	-10.4291	-19.9539	7.95233
108.6	247.734	243.443	252.326		108.6	-0.13042	0.00931	-0.0072		258.6	108.6	-35.7486	-13.6901	-10.4584	-19.9657	7.9464
108.7	247.733	243.452	252.315		108.7	-0.12849	0.01372	-0.0179		258.7	108.7	-35.7498	-13.6936	-10.4928	-19.9787	7.93948
108.8	247.733	243.46	252.307		108.8	-0.1255	0.01814	-0.02578		258.8	108.8	-35.7535	-13.703	-10.5159	-19.9908	7.93487
108.9	247.733	243.467	252.298		108.9	-0.12252	0.02089	-0.03376		258.9	108.9	-35.7572	-13.7087	-10.5236	-19.9965	7.93381
109	247.731	243.476	252.29		109	-0.12215	0.02541	-0.04122		259	109	-35.7622	-13.7116	-10.5335	-20.0024	7.93312
109.1	247.723	243.485	252.286		109.1	-0.12723	0.03108	-0.04407		259.1	109.1	-35.769	-13.7232	-10.5496	-20.014	7.93063
109.2	247.706	243.492	252.285		109.2	-0.14079	0.03341	-0.04535		259.2	109.2	-35.7746	-13.733	-10.5624	-20.0233	7.92867
109.3	247.681	243.497	252.281		109.3	-0.16314	0.03406	-0.04789		259.3	109.3	-35.7664	-13.7298	-10.5773	-20.0245	7.92339
109.4	247.65	243.502	252.277		109.4	-0.19136	0.03513	-0.05168		259.4	109.4	-35.7463	-13.7264	-10.601	-20.0246	7.91246
109.5	247.618	243.507	252.276		109.5	-0.22009	0.03609	-0.05202		259.5	109.5	-35.7264	-13.7311	-10.6231	-20.0269	7.90088
109.6	247.585	243.509	252.277		109.6	-0.25009	0.03402	-0.05089		259.6	109.6	-35.7075	-13.7318	-10.6462	-20.0285	7.88995
109.7	247.555	243.511	252.276		109.7	-0.27768	0.03257	-0.05081		259.7	109.7	-35.6968	-13.7293	-10.6778	-20.0346	7.88047
109.8	247.532	243.514	252.278		109.8	-0.29752	0.03144	-0.04822		259.8	109.8	-35.6986	-13.7284	-10.709	-20.0453	7.87503
109.9	247.513	243.515	252.281		109.9	-0.31369	0.0277	-0.04479		259.9	109.9	-35.6973	-13.7262	-10.7356	-20.053	7.86964
110	247.498	243.516	252.283		110	-0.32631	0.0251	-0.04261		260	110	-35.696	-13.7171	-10.7608	-20.058	7.86544
110.1	247.487	243.518	252.283		110.1	-0.33411	0.02344	-0.04159		260.1	110.1	-35.7025	-13.7093	-10.7861	-20.066	7.86368
110.2	247.479	243.521	252.283		110.2	-0.3396	0.02158	-0.04067		260.2	110.2	-35.7084	-13.7083	-10.8139	-20.0769	7.86031
110.3	247.473	243.525	252.283		110.3	-0.34185	0.02181	-0.04069		260.3	110.3	-35.7125	-13.7068	-10.8495	-20.0896	7.85487
110.4	247.472	243.532	252.281		110.4	-0.34002	0.02456	-0.04135		260.4	110.4	-35.7152	-13.7065	-10.8924	-20.1047	7.84742
110.5	247.473	243.538	252.279		110.5	-0.33693	0.02646	-0.04263		260.5	110.5	-35.7284	-13.7075	-10.9334	-20.1231	7.84363
110.6	247.474	243.543	252.276		110.6	-0.33248	0.02764	-0.04579		260.6	110.6	-35.7377	-13.704	-10.975	-20.1389	7.83909
110.7	247.478	243.551	252.271		110.7	-0.32615	0.03122	-0.05032		260.7	110.7	-35.7411	-13.6946	-11.0207	-20.1522	7.83261
110.8	247.479	243.558	252.264		110.8	-0.3217	0.0348	-0.05663		260.8	110.8	-35.7514	-13.6896	-11.057	-20.166	7.82969
110.9	247.481	243.564	252.258		110.9	-0.31725	0.03608	-0.06126		260.9	110.9	-35.7599	-13.6912	-11.0857	-20.1789	7.82669
111	247.482	243.568	252.252		111	-0.31322	0.03651	-0.06693		261	111	-35.7608	-13.6975	-11.1192	-20.1925	7.81964
111.1	247.48	243.572	252.246		111.1	-0.31191	0.03654	-0.07282		261.1	111.1	-35.7686	-13.7063	-11.1548	-20.2099	7.81412
111.2	247.481	243.578	252.244		111.2	-0.30882	0.03865	-0.0741		261.2	111.2	-35.7776	-13.7136	-11.1842	-20.2251	7.81046
111.3	247.483	243.586	252.242		111.3	-0.30354	0.04192	-0.07559		261.3	111.3	-35.7788	-13.713	-11.2142	-20.2353	7.80515
111.4	247.485	243.594	252.239		111.4	-0.29908	0.04602	-0.0775		261.4	111.4	-35.7803	-13.7155	-11.251	-20.249	7.79819
111.5	247.488	243.603	252.239		111.5	-0.29327	0.05086	-0.07669		261.5	111.5	-35.7862	-13.7278	-11.2858	-20.2666	7.79177
111.6	247.493	243.61	252.24		111.6	-0.28516	0.05413	-0.07504		261.6	111.6	-35.7953	-13.7419	-11.323	-20.2867	7.78566
111.7	247.495	243.618	252.24		111.7	-0.28029	0.05771	-0.07464		261.7	111.7	-35.7984	-13.7485	-11.3643	-20.3037	7.77783
111.8	247.498	243.625	252.24		111.8	-0.27375	0.06118	-0.07467		261.8	111.8	-35.8034	-13.753	-11.4062	-20.3208	7.77085
111.9	247.506	243.633	252.24		111.9	-0.26323	0.06456	-0.07375		261.9	111.9	-35.8067	-13.7633	-11.4469	-20.339	7.76274
112	247.51	243.643	252.24		112	-0.25658	0.07034	-0.07314		262	112	-35.8048	-13.7715	-11.4957	-20.3573	7.75162
112.1	247.512	243.653	252.239		112.1	-0.25171	0.07695	-0.07369		262.1	112.1	-35.8079	-13.7785	-11.5514	-20.3793	7.74105
112.2	247.517	243.663	252.239		112.2	-0.24318	0.08242	-0.07246		262.2	112.2	-35.8138	-13.7945	-11.6003	-20.4029	7.73146
112.3	247.522	243.672	252.242		112.3	-0.23527	0.08778	-0.06893		262.3	112.3	-35.8134	-13.8159	-11.6447	-20.4247	7.71986
112.4	247.524	243.683	252.246		112.4	-0.23072	0.09502	-0.06445		262.4	112.4	-35.8099	-13.8304	-11.6876	-20.4426	7.70851
112.5	247.528	243.694	252.25		112.5	-0.22428	0.10112	-0.06039		262.5	112.5	-35.8077	-13.847	-11.7261	-20.4602	7.6981
112.6	247.533	243.701	252.253		112.6	-0.21659	0.1048	-0.05633		262.6	112.6	-35.796	-13.8678	-11.7623	-20.4754	7.68438
112.7	247.535	243.705	252.256		112.7	-0.2114	0.10441	-0.05279		262.7	112.7	-35.7739	-13.8826	-11.8294	-20.4953	7.66228
112.8	247.538	243.707	252.259		112.8	-0.2058	0.10192	-0.04957		262.8	112.8	-35.7544	-13.8958	-11.8587	-20.503	7.64836
112.9	247.542	243.709	252.26		112.9	-0.19811	0.10058	-0.0474		262.9	112.9	-35.7409	-13.9002	-11.8868	-20.5093	7.63793
113	247.546	243.71	252.26		113	-0.19156	0.09704	-0.0468		263	113	-35.7273	-13.8952	-11.9171	-20.5132	7.62845
113.1	247.548	243.709	252.262		113.1	-0.18722	0.09203	-0.04483		263.1	113.1	-35.6779	-13.8961	-11.945	-20.5063	7.60667
113.2	247.549	243.708	252.263		113.2	-0.18298	0.08713	-0.04245		263.2	113.2	-35.5293	-13.9078	-11.9753	-20.4708	7.5499
113.3	247.55	243.707	252.262		113.3	-0.17884	0.08202	-0.04278		263.3	113.3	-35.3157	-13.9222	-12.0059	-20.4146	7.47104
113.4	247.55	243.708	252.256		113.4	-0.17596	0.0787	-0.04815		263.4	113.4	-35.1385	-13.9279	-12.0293	-20.3652	7.40694
113.5	247.551	243.712	252.247		113.5	-0.17183	0.07851	-0.05728		263.5	113.5	-35.0351	-13.9235	-12.0505	-20.3364	7.36922
113.6	247.556	243.716	252.236		113.6	-0.16413	0.07842	-0.06725		263.6	113.6	-35.0005	-13.9094	-12.072	-20.3273	7.35574
113.7	247.563	243.719	252.225		113.7	-0.15476	0.07813	-0.07827		263.7	113.7	-35.0164	-13.8847	-12.0888	-20.33	7.36152
113.8	247.57	243.723	252.215		113.8	-0.14456	0.07763	-0.08709		263.8	113.8	-35.0682	-13.8658	-12.0955	-20.3432	7.38022
113.9	247.58	243.726	252.21		113.9	-0.13194	0.0766	-0.09161		263.9	113.9	-35.1407	-13.8539	-12.0954	-20.3633	7.40611
114	247.588	243.728	252.205		114	-0.12079	0.07474	-0.09604		264	114	-35.2274	-13.8392	-12.0924	-20.3863	7.43764
114.1	247.593	243.73	252.199		114.1	-0.11289	0.07288	-0.10119		264.1	114.1	-35.3215	-13.8206	-12.0809	-20.4077	7.47381
114.2	247.595	243.734	252.192		114.2	-0.10844	0.0728	-0.1077		264.2	114.2	-35.4116	-13.8062	-12.07	-20.4293	7.5079
114.3	247.597	243.736	252.188		114.3	-0.10325	0.07062	-0.1115		264.3	114.3	-35.4954	-13.7974	-12.0636	-20.4522	7.53825
114.4	247.601	243.735	252.185		114.4	-0.0965	0.06488	-0.11351		264.4	114.4	-35.5688	-13.7887	-12.0544	-20.4706	7.56569
114.5	247.605	243.733	252.181		114.5	-0.08933	0.05914	-0.11741		264.5	114.5	-35.6354	-13.778	-12.0473	-20.4869	7.59071
114.6	247.612	243.732	252.177		114.6	-0.07933	0.05383	-0.12026		264.6	114.6	-35.6875	-13.7648	-12.0421	-20.4981	7.61093
114.7	247.617	243.73	252.174		114.7	-0.07164	0.04799	-0.12301		264.7	114.7	-35.7285	-13.751	-12.0391	-20.5062	7.62718
114.8	247.621	243.728	252.168		114.8	-0.06478	0.04204	-0.12774		264.8	114.8	-35.7706	-13.7313	-12.0346	-20.5121	7.64492
114.9	247.626	243.727	252.164		114.9	-0.05677	0.03662	-0.13174		264.9	114.9	-35.7988	-13.7131	-12.0312	-20.5144	7.65762
115	247.628	243.725	252.161		115	-0.05232	0.03077	-0.13386		265	115	-35.8144	-13.7009	-12.0349	-20.5167	7.66396
115.1	247.627	243.725	252.16		115.1	-0.05028	0.02671	-0.1341		265.1	115.1	-35.8386	-13.6865	-12.0397	-20.5216	7.67323
115.2	247.628	243.728	252.162		115.2	-0.04583	0.02558	-0.13182		265.2	115.2	-35.8614	-13.6786	-12.0493	-20.5298	7.68025
115.3	247.631	243.731	252.162		115.3	-0.04033	0.02456	-0.1309		265.3	115.3	-35.8765	-13.678	-12.0677	-20.5407	7.68196
115.4	247.634	243.733	252.162		115.4	-0.03442	0.0229	-0.13061		265.4	115.4	-35.8933	-13.6736	-12.0892	-20.552	7.68428
115.5	247.639	243.737	252.162		115.5	-0.02641	0.02313	-0.13032		265.5	115.5	-35.9096	-13.6711	-12.1101	-20.5636	7.68624
115.6	247.645	243.741	252.163		115.6	-0.01767	0.02211	-0.12825		265.6	115.6	-35.9231	-13.668	-12.1319	-20.5743	7.68718
115.7	247.649	243.74	252.165		115.7	-0.01123	0.01721	-0.12576		265.7	115.7	-35.9403	-13.6583	-12.1465	-20.5817	7.6917
115.8	247.651	243.739	252.165		115.8	-0.00604	0.01231	-0.12516		265.8	115.8	-35.9619	-13.6533	-12.1586	-20.5913	7.69743
115.9	247.655	243.737	252.166		115.9	0.000604105	0.00678	-0.12372		265.9	115.9	-35.9826	-13.6502	-12.1678	-20.6002	7.7031
116	247.654	243.735	252.168		116	0.00254	0.000208182	-0.12133		266	116	-35.9976	-13.6392	-12.1749	-20.6039	7.70845
116.1	247.65	243.734	252.166		116.1	0.00134	-0.00438	-0.12251		266.1	116.1	-36.0111	-13.6392	-12.1769	-20.6091	7.71256
116.2	247.646	243.734	252.167		116.2	0.000342505	-0.00865	-0.12107		266.2	116.2	-36.0182	-13.6455	-12.1711	-20.6116	7.71505
116.3	247.643	243.736	252.169		116.3	-2.43618e-05	-0.01072	-0.11816		266.3	116.3	-36.016	-13.6515	-12.1709	-20.6128	7.71343
116.4	247.638	243.741	252.167		116.4	-0.00133	-0.01028	-0.11913		266.4	116.4	-36.0247	-13.6622	-12.173	-20.62	7.71436
116.5	247.635	243.747	252.165		116.5	-0.00191	-0.00806	-0.12083		266.5	116.5	-36.0441	-13.6754	-12.176	-20.6318	7.71829
116.6	247.635	243.756	252.161		116.6	0.000866038	-0.0028	-0.12462		266.6	116.6	-36.0598	-13.6864	-12.1881	-20.6448	7.71964
116.7	247.633	243.766	252.157		116.7	0.00207	0.00245	-0.12758		266.7	116.7	-36.0713	-13.694	-12.2061	-20.6571	7.71906
116.8	247.629	243.777	252.156		116.8	-0.000891809	0.00991	-0.12823		266.8	116.8	-36.0766	-13.7006	-12.2207	-20.666	7.71715
116.9	247.625	243.789	252.157		116.9	-0.0056	0.01788	-0.12679		266.9	116.9	-36.0829	-13.7107	-12.2413	-20.6783	7.71396
117	247.62	243.799	252.159		117	-0.01062	0.02366	-0.12357		267	117	-36.0932	-13.7211	-12.2625	-20.6922	7.71196
117.1	247.615	243.809	252.159		117.1	-0.01616	0.02934	-0.12317		267.1	117.1	-36.1126	-13.7251	-12.2783	-20.7054	7.71493
117.2	247.607	243.816	252.158		117.2	-0.02338	0.03281	-0.1232		267.2	117.2	-36.1285	-13.7333	-12.2892	-20.717	7.71703
117.3	247.602	243.819	252.158		117.3	-0.02882	0.03116	-0.12322		267.3	117.3	-36.1388	-13.7462	-12.3016	-20.7289	7.71626
117.4	247.598	243.818	252.155		117.4	-0.03311	0.02689	-0.12502		267.4	117.4	-36.1476	-13.7485	-12.3196	-20.7386	7.71555
117.5	247.592	243.82	252.151		117.5	-0.03875	0.0245	-0.12861		267.5	117.5	-36.1482	-13.7476	-12.3323	-20.7427	7.71357
117.6	247.589	243.822	252.145		117.6	-0.04252	0.02264	-0.13408		267.6	117.6	-36.145	-13.7523	-12.3498	-20.749	7.70862
117.7	247.586	243.824	252.139		117.7	-0.04555	0.02067	-0.13975		267.7	117.7	-36.1418	-13.762	-12.3775	-20.7605	7.70104
117.8	247.582	243.827	252.132		117.8	-0.04973	0.01944	-0.14606		267.8	117.8	-36.1383	-13.7727	-12.4032	-20.7714	7.69361
117.9	247.58	243.831	252.127		117.9	-0.05193	0.01925	-0.15069		267.9	117.9	-36.1313	-13.7806	-12.4137	-20.7752	7.68818
118	247.576	243.835	252.122		118	-0.05558	0.01864	-0.15438		268	118	-36.1218	-13.7876	-12.4217	-20.777	7.68252
118.1	247.571	243.837	252.119		118.1	-0.06081	0.0173	-0.15754		268.1	118.1	-36.1186	-13.7913	-12.4291	-20.7797	7.67955
118.2	247.567	243.842	252.116		118.2	-0.06489	0.01816	-0.15914		268.2	118.2	-36.1192	-13.8011	-12.4345	-20.7849	7.67727
118.3	247.565	243.847	252.116		118.3	-0.06719	0.0185	-0.15916		268.3	118.3	-36.1116	-13.8131	-12.4435	-20.7894	7.6713
118.4	247.564	243.85	252.118		118.4	-0.06781	0.01821	-0.15647		268.4	118.4	-36.1049	-13.8134	-12.4537	-20.7907	7.66719
118.5	247.564	243.856	252.12		118.5	-0.06854	0.01938	-0.15366		268.5	118.5	-36.1065	-13.8121	-12.4655	-20.7947	7.66575
118.6	247.562	243.86	252.124		118.6	-0.06969	0.02027	-0.1496		268.6	118.6	-36.1004	-13.8159	-12.4798	-20.7987	7.66058
118.7	247.561	243.862	252.126		118.7	-0.07136	0.0199	-0.14628		268.7	118.7	-36.0998	-13.8191	-12.4959	-20.8049	7.65695
118.8	247.557	243.865	252.125		118.8	-0.07523	0.02017	-0.14651		268.8	118.8	-36.1057	-13.8163	-12.5156	-20.8125	7.65579
118.9	247.553	243.87	252.123		118.9	-0.07909	0.02158	-0.14853		268.9	118.9	-36.099	-13.81	-12.5324	-20.8138	7.6515
119	247.551	243.872	252.12		119	-0.08202	0.021	-0.15096		269	119	-36.093	-13.8019	-12.551	-20.8153	7.64737
119.1	247.55	243.874	252.117		119.1	-0.08285	0.02011	-0.15308		269.1	119.1	-36.0951	-13.7969	-12.5798	-20.8239	7.64368
119.2	247.549	243.879	252.113		119.2	-0.0841	0.02195	-0.15624		269.2	119.2	-36.0913	-13.7966	-12.6003	-20.8294	7.63876
119.3	247.546	243.88	252.112		119.3	-0.08651	0.02001	-0.15689		269.3	119.3	-36.0909	-13.7972	-12.6218	-20.8367	7.63467
119.4	247.546	243.877	252.113		119.4	-0.08661	0.01493	-0.15556		269.4	119.4	-36.1003	-13.8042	-12.643	-20.8492	7.63292
119.5	247.547	243.878	252.115		119.5	-0.08639	0.01268	-0.15244		269.5	119.5	-36.1006	-13.8086	-12.6517	-20.8536	7.63079
119.6	247.547	243.879	252.122		119.6	-0.08586	0.01106	-0.14555		269.6	119.6	-36.097	-13.8055	-12.6609	-20.8545	7.62844
119.7	247.548	243.877	252.124		119.7	-0.08565	0.00546	-0.14212		269.7	119.7	-36.0967	-13.8017	-12.6727	-20.857	7.62679
119.8	247.549	243.874	252.125		119.8	-0.08481	0.000170809	-0.14058		269.8	119.8	-36.0954	-13.7954	-12.6832	-20.858	7.62544
119.9	247.553	243.875	252.129		119.9	-0.08051	-0.00198	-0.13673		269.9	119.9	-36.0887	-13.7895	-12.69	-20.8561	7.62294
120	247.558	243.877	252.131		120	-0.07579	-0.00276	-0.13414		270	120	-36.088	-13.7789	-12.7087	-20.8585	7.62102
120.1	247.559	243.88	252.128		120.1	-0.07422	-0.00313	-0.13594		270.1	120.1	-36.0955	-13.7738	-12.7355	-20.8683	7.61951
120.2	247.562	243.883	252.125		120.2	-0.07212	-0.00245	-0.13816		270.2	120.2	-36.1005	-13.777	-12.7577	-20.8784	7.61674
120.3	247.566	243.887	252.122		120.3	-0.06834	-0.00166	-0.1408		270.3	120.3	-36.1086	-13.7827	-12.7782	-20.8898	7.61491
120.4	247.57	243.891	252.12		120.4	-0.06446	-0.000665758	-0.1425		270.4	120.4	-36.1154	-13.7908	-12.795	-20.9004	7.61293
120.5	247.576	243.895	252.119		120.5	-0.05818	0.00106	-0.14284		270.5	120.5	-36.1258	-13.7896	-12.8112	-20.9089	7.61369
120.6	247.581	243.901	252.119		120.6	-0.05273	0.00394	-0.14192		270.6	120.6	-36.1323	-13.7972	-12.8239	-20.9178	7.61244
120.7	247.584	243.907	252.12		120.7	-0.05053	0.00724	-0.14059		270.7	120.7	-36.1325	-13.8079	-12.847	-20.9291	7.60676
120.8	247.585	243.911	252.123		120.8	-0.04916	0.00792	-0.13737		270.8	120.8	-36.1419	-13.8167	-12.877	-20.9452	7.6032
120.9	247.586	243.915	252.127		120.9	-0.04853	0.00933	-0.13278		270.9	120.9	-36.145	-13.8183	-12.8944	-20.9526	7.60089
121	247.585	243.919	252.129		121	-0.04988	0.01075	-0.12988		271	121	-36.1431	-13.8152	-12.9103	-20.9562	7.59794
121.1	247.581	243.922	252.13		121.1	-0.05396	0.01101	-0.12791		271.1	121.1	-36.1534	-13.8171	-12.9305	-20.967	7.5975
121.2	247.578	243.926	252.129		121.2	-0.05699	0.012	-0.12804		271.2	121.2	-36.1612	-13.829	-12.9508	-20.9803	7.59465
121.3	247.577	243.928	252.127		121.3	-0.05782	0.01111	-0.12964		271.3	121.3	-36.1652	-13.8385	-12.9685	-20.9907	7.59139
121.4	247.575	243.926	252.124		121.4	-0.05949	0.00583	-0.13196		271.4	121.4	-36.1742	-13.8457	-12.9894	-21.0031	7.58959
121.5	247.574	243.926	252.121		121.5	-0.06127	0.00253	-0.13492		271.5	121.5	-36.188	-13.8454	-13.0094	-21.0143	7.59071
121.6	247.572	243.928	252.119		121.6	-0.06346	0.00248	-0.13599		271.6	121.6	-36.1924	-13.8476	-13.0214	-21.0205	7.58969
121.7	247.571	243.932	252.119		121.7	-0.06377	0.00295	-0.13528		271.7	121.7	-36.1992	-13.8549	-13.031	-21.0284	7.58914
121.8	247.574	243.937	252.12		121.8	-0.06146	0.00489	-0.13342		271.8	121.8	-36.2142	-13.8565	-13.0381	-21.0363	7.59266
121.9	247.574	243.941	252.124		121.9	-0.06146	0.00619	-0.12894		271.9	121.9	-36.2248	-13.8618	-13.0382	-21.0416	7.59533
122	247.573	243.944	252.128		122	-0.06281	0.00698	-0.12426		272	122	-36.2367	-13.864	-13.0355	-21.0454	7.59941
122.1	247.573	243.949	252.13		122.1	-0.06312	0.00902	-0.12187		272.1	122.1	-36.2546	-13.8713	-13.0379	-21.0546	7.6038
122.2	247.573	243.958	252.132		122.2	-0.0628	0.01452	-0.11907		272.2	122.2	-36.2784	-13.8861	-13.0434	-21.0693	7.60844
122.3	247.576	243.966	252.138		122.3	-0.06008	0.0197	-0.11334		272.3	122.3	-36.3091	-13.8924	-13.0508	-21.0841	7.61639
122.4	247.579	243.972	252.141		122.4	-0.05735	0.02289	-0.10907		272.4	122.4	-36.349	-13.894	-13.0578	-21.1003	7.62817
122.5	247.58	243.978	252.142		122.5	-0.05567	0.02609	-0.10752		272.5	122.5	-36.4001	-13.899	-13.074	-21.1244	7.64157
122.6	247.584	243.983	252.144		122.6	-0.05168	0.02844	-0.10493		272.6	122.6	-36.4415	-13.9034	-13.0921	-21.1457	7.6515
122.7	247.589	243.986	252.146		122.7	-0.0476	0.02829	-0.10213		272.7	122.7	-36.4703	-13.9019	-13.1107	-21.161	7.65809
122.8	247.589	243.987	252.149		122.8	-0.04707	0.02666	-0.09912		272.8	122.8	-36.5014	-13.8985	-13.1344	-21.1781	7.66481
122.9	247.589	243.989	252.153		122.9	-0.04748	0.02609	-0.09391		272.9	122.9	-36.5233	-13.8941	-13.1506	-21.1893	7.66998
123	247.591	243.989	252.157		123	-0.04601	0.02289	-0.08964		273	123	-36.5361	-13.8822	-13.1681	-21.1955	7.67311
123.1	247.591	243.987	252.161		123.1	-0.04569	0.01824	-0.08495		273.1	123.1	-36.5483	-13.8712	-13.1911	-21.2035	7.6749
123.2	247.586	243.99	252.17		123.2	-0.05092	0.01797	-0.07545		273.2	123.2	-36.5589	-13.8728	-13.2073	-21.213	7.67537
123.3	247.581	243.993	252.183		123.3	-0.05615	0.01845	-0.06197		273.3	123.3	-36.5636	-13.8788	-13.214	-21.2188	7.67479
123.4	247.577	243.995	252.2		123.4	-0.06033	0.01714	-0.04388		273.4	123.4	-36.5617	-13.8804	-13.2252	-21.2224	7.67196
123.5	247.57	244	252.219		123.5	-0.06703	0.01907	-0.02412		273.5	123.5	-36.5443	-13.8826	-13.2363	-21.2211	7.66389
123.6	247.562	244.005	252.238		123.6	-0.07498	0.02174	-0.00467		273.6	123.6	-36.5173	-13.887	-13.2412	-21.2151	7.65333
123.7	247.56	244.008	252.257		123.7	-0.07707	0.02148	0.01468		273.7	123.7	-36.4984	-13.893	-13.2473	-21.2129	7.64501
123.8	247.56	244.012	252.271		123.8	-0.07738	0.023	0.02921		273.8	123.8	-36.4904	-13.8958	-13.2487	-21.2117	7.64167
123.9	247.562	244.018	252.279		123.9	-0.07538	0.02577	0.03798		273.9	123.9	-36.4885	-13.8924	-13.2432	-21.208	7.64253
124	247.565	244.024	252.284		124	-0.07286	0.02865	0.04329		274	124	-36.4935	-13.8858	-13.2406	-21.2066	7.64569
124.1	247.568	244.03	252.287		124.1	-0.07014	0.03206	0.04662		274.1	124.1	-36.5019	-13.8805	-13.2379	-21.2068	7.64981
124.2	247.572	244.029	252.286		124.2	-0.06595	0.02824	0.04617		274.2	124.2	-36.5119	-13.8824	-13.2358	-21.21	7.6532
124.3	247.574	244.016	252.282		124.3	-0.06364	0.01217	0.0429		274.3	124.3	-36.5115	-13.8875	-13.2278	-21.2089	7.65367
124.4	247.576	243.995	252.277		124.4	-0.06164	-0.01113	0.03911		274.4	124.4	-36.508	-13.8887	-13.2239	-21.2069	7.65298
124.5	247.58	243.977	252.271		124.5	-0.05755	-0.03233	0.03312		274.5	124.5	-36.5114	-13.8888	-13.231	-21.2104	7.65287
124.6	247.584	243.964	252.266		124.6	-0.05462	-0.04871	0.02922		274.6	124.6	-36.5041	-13.8923	-13.2431	-21.2131	7.64779
124.7	247.582	243.954	252.261		124.7	-0.05587	-0.06122	0.0248		274.7	124.7	-36.4928	-13.8907	-13.2614	-21.215	7.64107
124.8	247.58	243.947	252.254		124.8	-0.05848	-0.07059	0.01808		274.8	124.8	-36.4943	-13.8923	-13.2826	-21.2231	7.63764
124.9	247.58	243.943	252.248		124.9	-0.05816	-0.07829	0.0125		274.9	124.9	-36.4958	-13.9017	-13.3063	-21.2346	7.63253
125	247.581	243.939	252.242		125	-0.05795	-0.08452	0.00777		275	125	-36.4923	-13.9036	-13.3285	-21.2415	7.62723
125.1	247.581	243.936	252.237		125.1	-0.05805	-0.09043	0.00303		275.1	125.1	-36.4885	-13.8999	-13.3481	-21.2455	7.62316
125.2	247.58	243.936	252.231		125.2	-0.05877	-0.0931	-0.00202		275.2	125.2	-36.4871	-13.9062	-13.3642	-21.2525	7.61892
125.3	247.58	243.939	252.227		125.3	-0.05887	-0.09295	-0.00613		275.3	125.3	-36.4915	-13.9178	-13.3776	-21.2623	7.61619
125.4	247.581	243.945	252.222		125.4	-0.05751	-0.09017	-0.01034		275.4	125.4	-36.5027	-13.9285	-13.3966	-21.2759	7.61494
125.5	247.584	243.95	252.217		125.5	-0.0552	-0.08803	-0.01445		275.5	125.5	-36.5146	-13.9524	-13.4253	-21.2975	7.61011
125.6	247.586	243.954	252.214		125.6	-0.053	-0.08693	-0.01719		275.6	125.6	-36.5228	-13.9791	-13.4453	-21.3157	7.60508
125.7	247.585	243.959	252.21		125.7	-0.05383	-0.08467	-0.02025		275.7	125.7	-36.5287	-13.9993	-13.4633	-21.3304	7.6007
125.8	247.584	243.963	252.204		125.8	-0.05571	-0.08368	-0.02551		275.8	125.8	-36.5368	-14.0175	-13.4899	-21.348	7.59589
125.9	247.583	243.968	252.199		125.9	-0.05664	-0.08195	-0.02993		275.9	125.9	-36.5411	-14.0329	-13.5123	-21.3621	7.59099
126	247.577	243.973	252.199		126	-0.06229	-0.0797	-0.02912		276	126	-36.541	-14.047	-13.5316	-21.3732	7.58536
126.1	247.568	243.975	252.198		126.1	-0.07129	-0.08028	-0.02956		276.1	126.1	-36.5419	-14.0602	-13.5566	-21.3863	7.57923
126.2	247.559	243.977	252.195		126.2	-0.08102	-0.08169	-0.03252		276.2	126.2	-36.5463	-14.0747	-13.5787	-21.3999	7.57453
126.3	247.545	243.979	252.193		126.3	-0.09463	-0.08185	-0.03359		276.3	126.3	-36.5462	-14.0886	-13.5908	-21.4085	7.5702
126.4	247.526	243.981	252.191		126.4	-0.11357	-0.08316	-0.03466		276.4	126.4	-36.5421	-14.0942	-13.6057	-21.414	7.56534
126.5	247.507	243.984	252.187		126.5	-0.13314	-0.08289	-0.03877		276.5	126.5	-36.5492	-14.0974	-13.6156	-21.4208	7.56552
126.6	247.49	243.99	252.183		126.6	-0.15	-0.07991	-0.04225		276.6	126.6	-36.5533	-14.11	-13.6161	-21.4264	7.56475
126.7	247.474	244.006	252.179		126.7	-0.16632	-0.06625	-0.0452		276.7	126.7	-36.5545	-14.1166	-13.6235	-21.4315	7.56282
126.8	247.462	244.006	252.173		126.8	-0.17867	-0.06913	-0.05067		276.8	126.8	-36.5651	-14.1144	-13.6337	-21.4377	7.56495
126.9	247.455	244.013	252.168		126.9	-0.18526	-0.06583	-0.05551		276.9	126.9	-36.5745	-14.1248	-13.6508	-21.45	7.56346
127	247.45	244.017	252.162		127	-0.1906	-0.06462	-0.06046		277	127	-36.5766	-14.1418	-13.6698	-21.4627	7.55817
127.1	247.447	244.019	252.157		127.1	-0.19394	-0.06509	-0.06446		277.1	127.1	-36.5759	-14.145	-13.684	-21.4683	7.55497
127.2	247.447	244.025	252.154		127.2	-0.19341	-0.06242	-0.0671		277.2	127.2	-36.5847	-14.1456	-13.6984	-21.4762	7.55533
127.3	247.448	244.026	252.152		127.3	-0.19247	-0.06436	-0.06849		277.3	127.3	-36.5924	-14.151	-13.7089	-21.4841	7.55525
127.4	247.446	244.024	252.152		127.4	-0.19487	-0.06839	-0.06809		277.4	127.4	-36.5933	-14.1547	-13.7197	-21.4893	7.55308
127.5	247.445	244.025	252.15		127.5	-0.19643	-0.07064	-0.06937		277.5	127.5	-36.592	-14.1664	-13.7277	-21.4954	7.54939
127.6	247.446	244.028	252.149		127.6	-0.19507	-0.0709	-0.07018		277.6	127.6	-36.5929	-14.1865	-13.7319	-21.5038	7.54571
127.7	247.448	244.028	252.15		127.7	-0.1936	-0.07305	-0.0681		277.7	127.7	-36.5925	-14.2054	-13.7324	-21.5101	7.54245
127.8	247.447	244.029	252.15		127.8	-0.19422	-0.07551	-0.06665		277.8	127.8	-36.5938	-14.2214	-13.7385	-21.5179	7.53922
127.9	247.447	244.032	252.15		127.9	-0.19474	-0.07556	-0.06666		277.9	127.9	-36.6003	-14.2375	-13.7544	-21.5307	7.53607
128	247.446	244.034	252.15		128	-0.19568	-0.07614	-0.06531		278	128	-36.604	-14.2454	-13.7649	-21.5381	7.53423
128.1	247.442	244.036	252.152		128.1	-0.19923	-0.07692	-0.0626		278.1	128.1	-36.6109	-14.241	-13.7767	-21.5428	7.5352
128.2	247.439	244.042	252.156		128.2	-0.20247	-0.07394	-0.05801		278.2	128.2	-36.6164	-14.2259	-13.7938	-21.5454	7.53656
128.3	247.439	244.047	252.161		128.3	-0.2033	-0.07179	-0.05153		278.3	128.3	-36.5963	-14.214	-13.8015	-21.5373	7.53046
128.4	247.437	244.051	252.166		128.4	-0.20487	-0.0709	-0.04579		278.4	128.4	-36.5353	-14.204	-13.8016	-21.5136	7.51173
128.5	247.439	244.056	252.169		128.5	-0.2035	-0.06876	-0.04276		278.5	128.5	-36.4589	-14.1861	-13.7977	-21.4809	7.48986
128.6	247.444	244.061	252.17		128.6	-0.19847	-0.06619	-0.04068		278.6	128.6	-36.3942	-14.1751	-13.7909	-21.4534	7.4712
128.7	247.449	244.067	252.172		128.7	-0.19355	-0.06363	-0.03735		278.7	128.7	-36.352	-14.1663	-13.7864	-21.4349	7.45936
128.8	247.452	244.073	252.173		128.8	-0.1904	-0.06001	-0.03579		278.8	128.8	-36.3363	-14.1541	-13.7912	-21.4272	7.45527
128.9	247.455	244.08	252.173		128.9	-0.18788	-0.0564	-0.03528		278.9	128.9	-36.3437	-14.1513	-13.7996	-21.4315	7.45679
129	247.457	244.086	252.174		129	-0.18515	-0.05331	-0.0333		279	129	-36.3603	-14.1604	-13.8057	-21.4422	7.45979
129.1	247.458	244.093	252.173		129.1	-0.18421	-0.04897	-0.03384		279.1	129.1	-36.3876	-14.1683	-13.8153	-21.4571	7.46597
129.2	247.457	244.099	252.167		129.2	-0.18556	-0.04609	-0.03835		279.2	129.2	-36.4277	-14.1699	-13.827	-21.4749	7.47708
129.3	247.457	244.104	252.163		129.3	-0.18577	-0.04342	-0.04182		279.3	129.3	-36.466	-14.1705	-13.8341	-21.4902	7.48853
129.4	247.458	244.106	252.162		129.4	-0.18451	-0.04462	-0.04173		279.4	129.4	-36.4967	-14.1684	-13.8412	-21.5021	7.49792
129.5	247.459	244.106	252.162		129.5	-0.18408	-0.04761	-0.0409		279.5	129.5	-36.5275	-14.1715	-13.8548	-21.5179	7.50532
129.6	247.461	244.108	252.164		129.6	-0.18219	-0.04839	-0.0384		279.6	129.6	-36.5563	-14.1772	-13.8625	-21.532	7.51269
129.7	247.462	244.11	252.166		129.7	-0.18145	-0.04876	-0.03569		279.7	129.7	-36.577	-14.1848	-13.8633	-21.5417	7.51823
129.8	247.46	244.115	252.165		129.8	-0.18375	-0.04651	-0.03592		279.8	129.8	-36.5948	-14.1958	-13.8694	-21.5533	7.52134
129.9	247.457	244.123	252.163		129.9	-0.18668	-0.04132	-0.03698		279.9	129.9	-36.6098	-14.2134	-13.8746	-21.5659	7.52259
130	247.454	244.132	252.16		130	-0.18919	-0.03551	-0.03866		280	130	-36.6205	-14.2326	-13.8732	-21.5754	7.52325
130.1	247.452	244.14	252.159		130.1	-0.19211	-0.03075	-0.03931		280.1	130.1	-36.627	-14.2448	-13.874	-21.5819	7.5233
130.2	247.449	244.148	252.158		130.2	-0.19483	-0.02546	-0.0389		280.2	130.2	-36.6348	-14.2543	-13.887	-21.592	7.52214
130.3	247.448	244.156	252.161		130.3	-0.19535	-0.02038	-0.03525		280.3	130.3	-36.636	-14.2637	-13.9044	-21.6014	7.51803
130.4	247.449	244.16	252.166		130.4	-0.19534	-0.01929	-0.02982		280.4	130.4	-36.6331	-14.2722	-13.9118	-21.6057	7.51443
130.5	247.447	244.164	252.169		130.5	-0.19701	-0.01808	-0.02554		280.5	130.5	-36.6362	-14.2785	-13.9229	-21.6126	7.51253
130.6	247.446	244.171	252.172		130.6	-0.19764	-0.01426	-0.02157		280.6	130.6	-36.639	-14.2879	-13.9297	-21.6189	7.51076
130.7	247.446	244.177	252.176		130.7	-0.19784	-0.01054	-0.01729		280.7	130.7	-36.6373	-14.2924	-13.9283	-21.6193	7.50974
130.8	247.444	244.184	252.178		130.8	-0.20045	-0.00693	-0.01437		280.8	130.8	-36.637	-14.2934	-13.9278	-21.6194	7.50955
130.9	247.444	244.192	252.176		130.9	-0.20013	-0.00196	-0.01522		280.9	130.9	-36.641	-14.2918	-13.9251	-21.6193	7.5116
131	247.447	244.2	252.174		131	-0.19709	0.00322	-0.01628		281	131	-36.6366	-14.2887	-13.9115	-21.6122	7.51296
131.1	247.449	244.204	252.173		131.1	-0.19604	0.00474	-0.01734		281.1	131.1	-36.6277	-14.2808	-13.8943	-21.601	7.51421
131.2	247.451	244.209	252.167		131.2	-0.19373	0.00668	-0.02238		281.2	131.2	-36.6217	-14.2705	-13.892	-21.5947	7.51428
131.3	247.454	244.215	252.16		131.3	-0.1909	0.00956	-0.02847		281.3	131.3	-36.6084	-14.2648	-13.8962	-21.5898	7.51005
131.4	247.457	244.217	252.153		131.4	-0.18744	0.0093	-0.03445		281.4	131.4	-36.588	-14.2624	-13.897	-21.5824	7.50351
131.5	247.461	244.221	252.147		131.5	-0.18377	0.00966	-0.03928		281.5	131.5	-36.5747	-14.2586	-13.9059	-21.5798	7.49817
131.6	247.468	244.228	252.143		131.6	-0.17727	0.01432	-0.04243		281.6	131.6	-36.5671	-14.2555	-13.9281	-21.5836	7.49238
131.7	247.473	244.235	252.141		131.7	-0.17214	0.01867	-0.0436		281.7	131.7	-36.5555	-14.2514	-13.9446	-21.5838	7.48634
131.8	247.475	244.239	252.142		131.8	-0.17056	0.01998	-0.04204		281.8	131.8	-36.5453	-14.242	-13.9588	-21.5821	7.48208
131.9	247.477	244.246	252.141		131.9	-0.16825	0.0239	-0.04195		281.9	131.9	-36.539	-14.2285	-13.9782	-21.5819	7.4789
132	247.48	244.254	252.14		132	-0.16595	0.02846	-0.04206		282	132	-36.5339	-14.2179	-13.983	-21.5783	7.47812
132.1	247.48	244.258	252.14		132.1	-0.16573	0.02935	-0.04197		282.1	132.1	-36.5226	-14.2073	-13.986	-21.5719	7.47559
132.2	247.481	244.26	252.137		132.2	-0.1651	0.02898	-0.04397		282.2	132.2	-36.5093	-14.1925	-13.9987	-21.5668	7.47144
132.3	247.486	244.265	252.134		132.3	-0.16007	0.03081	-0.04608		282.3	132.3	-36.5014	-14.1787	-14.0161	-21.5654	7.46814
132.4	247.489	244.269	252.135		132.4	-0.15703	0.03265	-0.04463		282.4	132.4	-36.4891	-14.1706	-14.0398	-21.5665	7.46139
132.5	247.492	244.272	252.136		132.5	-0.15409	0.03259	-0.04213		282.5	132.5	-36.4783	-14.1662	-14.0548	-21.5664	7.45603
132.6	247.499	244.275	252.137		132.6	-0.14759	0.03265	-0.04088		282.6	132.6	-36.4739	-14.175	-14.0659	-21.5716	7.45122
132.7	247.504	244.279	252.14		132.7	-0.14183	0.03354	-0.03692		282.7	132.7	-36.4613	-14.1995	-14.078	-21.5796	7.44092
132.8	247.509	244.281	252.144		132.8	-0.13722	0.03254	-0.0318		282.8	132.8	-36.4528	-14.2206	-14.0835	-21.5856	7.43368
132.9	247.515	244.281	252.147		132.9	-0.13187	0.02998	-0.02804		282.9	132.9	-36.4583	-14.2319	-14.0824	-21.5909	7.43386
133	247.519	244.283	252.151		133	-0.12758	0.02856	-0.02335		283	133	-36.4605	-14.2329	-14.0716	-21.5883	7.43624
133.1	247.522	244.283	252.157		133.1	-0.12485	0.02589	-0.01676		283.1	133.1	-36.4564	-14.2335	-14.0579	-21.5826	7.43706
133.2	247.523	244.283	252.162		133.2	-0.12411	0.02322	-0.01081		283.2	133.2	-36.456	-14.2373	-14.0464	-21.5799	7.43825
133.3	247.523	244.287	252.166		133.3	-0.12348	0.02411	-0.00538		283.3	133.3	-36.4635	-14.2358	-14.0318	-21.577	7.44346
133.4	247.526	244.293	252.17		133.4	-0.12065	0.02741	-0.000993512		283.4	133.4	-36.4681	-14.2402	-14.0254	-21.5779	7.44538
133.5	247.529	244.297	252.17		133.5	-0.11844	0.02893	0.000249174		283.5	133.5	-36.4662	-14.2471	-14.023	-21.5788	7.444
133.6	247.53	244.301	252.169		133.6	-0.1176	0.02961	2.68596e-05		283.6	133.6	-36.4715	-14.2493	-14.0228	-21.5812	7.44542
133.7	247.532	244.306	252.171		133.7	-0.11498	0.03144	0.00211		283.7	133.7	-36.4758	-14.2572	-14.0249	-21.586	7.44522
133.8	247.537	244.31	252.17		133.8	-0.11068	0.03338	0.00262		283.8	133.8	-36.4729	-14.2667	-14.025	-21.5882	7.44269
133.9	247.542	244.315	252.164		133.9	-0.10575	0.03542	-0.00305		283.9	133.9	-36.4757	-14.2751	-14.0359	-21.5956	7.44039
134	247.549	244.321	252.159		134	-0.09852	0.0382	-0.00704		284	134	-36.4772	-14.2883	-14.0489	-21.6048	7.43652
134.1	247.554	244.325	252.159		134.1	-0.09318	0.03961	-0.00642		284.1	134.1	-36.4759	-14.3038	-14.0563	-21.612	7.4323
134.2	247.566	244.33	252.157		134.2	-0.08197	0.04155	-0.0078		284.2	134.2	-36.4815	-14.3211	-14.0712	-21.6246	7.42881
134.3	247.606	244.338	252.152		134.3	-0.04135	0.04621	-0.01179		284.3	134.3	-36.4865	-14.3393	-14.0855	-21.6371	7.42506
134.4	247.664	244.348	252.15		134.4	0.01635	0.0539	-0.01264		284.4	134.4	-36.4823	-14.3506	-14.0966	-21.6432	7.41994
134.5	247.709	244.359	252.148		134.5	0.06095	0.06212	-0.01391		284.5	134.5	-36.4791	-14.3478	-14.1134	-21.6468	7.41648
134.6	247.734	244.368	252.147		134.6	0.08566	0.06814	-0.01371		284.6	134.6	-36.4718	-14.3475	-14.1258	-21.6484	7.412
134.7	247.736	244.375	252.148		134.7	0.08818	0.07207	-0.01215		284.7	134.7	-36.4602	-14.3482	-14.1322	-21.6469	7.40692
134.8	247.72	244.378	252.147		134.8	0.07143	0.07181	-0.01238		284.8	134.8	-36.4454	-14.3419	-14.1437	-21.6437	7.40107
134.9	247.692	244.381	252.147		134.9	0.04328	0.07249	-0.01134		284.9	134.9	-36.4362	-14.3335	-14.1624	-21.644	7.39625
135	247.657	244.386	252.145		135	0.00873	0.07432	-0.0123		285	135	-36.4321	-14.3219	-14.1754	-21.6431	7.3946
135.1	247.623	244.387	252.144		135.1	-0.02571	0.07228	-0.01294		285.1	135.1	-36.4241	-14.3134	-14.1875	-21.6417	7.39132
135.2	247.589	244.384	252.143		135.2	-0.05973	0.06678	-0.01295		285.2	135.2	-36.4244	-14.3021	-14.2009	-21.6425	7.39103
135.3	247.557	244.373	252.141		135.3	-0.09165	0.05228	-0.01391		285.3	135.3	-36.4291	-14.2977	-14.213	-21.6466	7.39128
135.4	247.53	244.351	252.142		135.4	-0.11866	0.02825	-0.01224		285.4	135.4	-36.4318	-14.2993	-14.221	-21.6507	7.39059
135.5	247.507	244.329	252.147		135.5	-0.14158	0.00339	-0.00619		285.5	135.5	-36.4365	-14.2965	-14.2261	-21.653	7.39176
135.6	247.489	244.315	252.153		135.6	-0.16	-0.01425	-2.04225e-05		285.6	135.6	-36.4459	-14.3022	-14.2322	-21.6601	7.39291
135.7	247.478	244.306	252.157		135.7	-0.17089	-0.02572	0.00489		285.7	135.7	-36.4496	-14.3135	-14.2324	-21.6652	7.39224
135.8	247.471	244.3	252.163		135.8	-0.178	-0.03477	0.01147		285.8	135.8	-36.4479	-14.3179	-14.2322	-21.666	7.39099
135.9	247.465	244.301	252.167		135.9	-0.18459	-0.03681	0.01638		285.9	135.9	-36.4548	-14.3173	-14.2362	-21.6694	7.39272
136	247.462	244.304	252.169		136	-0.1871	-0.03687	0.01909		286	136	-36.461	-14.3211	-14.2414	-21.6745	7.3933
136.1	247.458	244.307	252.17		136.1	-0.19191	-0.03598	0.02159		286.1	136.1	-36.4603	-14.3305	-14.2462	-21.679	7.3907
136.2	247.453	244.313	252.171		136.2	-0.1963	-0.03362	0.02273		286.2	136.2	-36.4593	-14.3356	-14.2492	-21.6814	7.38902
136.3	247.451	244.319	252.169		136.3	-0.1987	-0.03022	0.02156		286.3	136.3	-36.4565	-14.3428	-14.2493	-21.6829	7.38683
136.4	247.447	244.328	252.171		136.4	-0.2032	-0.02441	0.02438		286.4	136.4	-36.4514	-14.3586	-14.2479	-21.686	7.38278
136.5	247.441	244.336	252.179		136.5	-0.20874	-0.01901	0.03316		286.5	136.5	-36.4504	-14.3737	-14.2406	-21.6882	7.3812
136.6	247.437	244.345	252.185		136.6	-0.21356	-0.01278	0.04016		286.6	136.6	-36.4444	-14.3875	-14.2372	-21.6897	7.37745
136.7	247.434	244.356	252.187		136.7	-0.21585	-0.00457	0.0436		286.7	136.7	-36.4302	-14.3979	-14.2352	-21.6878	7.37136
136.8	247.434	244.364	252.188		136.8	-0.21648	0.00072109	0.04474		286.8	136.8	-36.4103	-14.4102	-14.241	-21.6872	7.36174
136.9	247.434	244.371	252.185		136.9	-0.21689	0.00444	0.04336		286.9	136.9	-36.3993	-14.4177	-14.2509	-21.6893	7.35514
137	247.433	244.38	252.181		137	-0.2173	0.01067	0.0399		287	137	-36.391	-14.419	-14.2601	-21.6901	7.35064
137.1	247.431	244.386	252.178		137.1	-0.21929	0.01397	0.03706		287.1	137.1	-36.3759	-14.419	-14.2785	-21.6912	7.3425
137.2	247.43	244.39	252.173		137.2	-0.22064	0.01506	0.0338		287.2	137.2	-36.3667	-14.4131	-14.2862	-21.6887	7.33913
137.3	247.432	244.393	252.167		137.3	-0.21844	0.01682	0.02845		287.3	137.3	-36.3629	-14.4081	-14.2813	-21.6841	7.3395
137.4	247.435	244.395	252.163		137.4	-0.21613	0.01647	0.02519		287.4	137.4	-36.3531	-14.41	-14.2793	-21.6808	7.33627
137.5	247.435	244.393	252.159		137.5	-0.21592	0.01299	0.02214		287.5	137.5	-36.338	-14.4166	-14.2848	-21.6798	7.32921
137.6	247.436	244.391	252.154		137.6	-0.21518	0.0095	0.01762		287.6	137.6	-36.3329	-14.4197	-14.2903	-21.681	7.32606
137.7	247.44	244.387	252.15		137.7	-0.2114	0.00361	0.01426		287.7	137.7	-36.3316	-14.4298	-14.2917	-21.6844	7.32373
137.8	247.445	244.381	252.147		137.8	-0.20606	-0.00469	0.01278		287.8	137.8	-36.3275	-14.4333	-14.2994	-21.6867	7.32048
137.9	247.45	244.373	252.146		137.9	-0.20176	-0.01435	0.01183		287.9	137.9	-36.3296	-14.4267	-14.3146	-21.6903	7.31972
138	247.455	244.368	252.145		138	-0.19673	-0.02129	0.0115		288	138	-36.3346	-14.4179	-14.3257	-21.6928	7.32096
138.1	247.457	244.365	252.147		138.1	-0.19453	-0.0255	0.01473		288.1	138.1	-36.3386	-14.3998	-14.3369	-21.6917	7.32345
138.2	247.456	244.364	252.149		138.2	-0.19526	-0.02836	0.01797		288.2	138.2	-36.3477	-14.3816	-14.3424	-21.6905	7.32857
138.3	247.456	244.368	252.148		138.3	-0.19556	-0.0263	0.01712		288.3	138.3	-36.3598	-14.3743	-14.3278	-21.6873	7.33627
138.4	247.456	244.373	252.146		138.4	-0.19577	-0.02339	0.01585		288.4	138.4	-36.3705	-14.3747	-14.3097	-21.6849	7.34278
138.5	247.455	244.376	252.144		138.5	-0.19671	-0.02196	0.01468		288.5	138.5	-36.3808	-14.3716	-14.3008	-21.6844	7.34824
138.6	247.454	244.381	252.141		138.6	-0.19806	-0.01874	0.01299		288.6	138.6	-36.3946	-14.3663	-14.2927	-21.6845	7.35505
138.7	247.455	244.388	252.137		138.7	-0.19764	-0.01406	0.01005		288.7	138.7	-36.4052	-14.3678	-14.28	-21.6843	7.36046
138.8	247.455	244.39	252.134		138.8	-0.19721	-0.01315	0.00742		288.8	138.8	-36.4171	-14.3707	-14.2755	-21.6877	7.36471
138.9	247.455	244.393	252.133		138.9	-0.19721	-0.01192	0.00783		288.9	138.9	-36.4318	-14.3707	-14.2709	-21.6911	7.37037
139	247.458	244.4	252.132		139	-0.19417	-0.00713	0.0075		289	139	-36.4405	-14.3777	-14.2588	-21.6923	7.37416
139.1	247.462	244.406	252.132		139.1	-0.1905	-0.00245	0.00832		289.1	139.1	-36.4505	-14.3893	-14.2586	-21.6995	7.37561
139.2	247.465	244.412	252.133		139.2	-0.18777	0.0015	0.00978		289.2	139.2	-36.4602	-14.3987	-14.2701	-21.7097	7.37535
139.3	247.471	244.419	252.131		139.3	-0.18222	0.0066	0.00903		289.3	139.3	-36.4702	-14.4088	-14.2725	-21.7171	7.37661
139.4	247.478	244.425	252.128		139.4	-0.1752	0.01076	0.00682		289.4	139.4	-36.4808	-14.4167	-14.2626	-21.72	7.38052
139.5	247.481	244.431	252.127		139.5	-0.17216	0.01523	0.00597		289.5	139.5	-36.4908	-14.4186	-14.258	-21.7225	7.38432
139.6	247.484	244.439	252.126		139.6	-0.16943	0.02128	0.00658		289.6	139.6	-36.498	-14.4173	-14.2603	-21.7252	7.38651
139.7	247.49	244.45	252.124		139.7	-0.16325	0.03025	0.00521		289.7	139.7	-36.5048	-14.4215	-14.2602	-21.7288	7.38814
139.8	247.494	244.462	252.121		139.8	-0.15895	0.04017	0.00258		289.8	139.8	-36.5104	-14.4296	-14.2622	-21.7341	7.38832
139.9	247.497	244.471	252.119		139.9	-0.15643	0.04736	0.00131		289.9	139.9	-36.5123	-14.4337	-14.268	-21.738	7.38728
140	247.501	244.48	252.118		140	-0.15297	0.05518	0.000983757		290	140	-36.5147	-14.4501	-14.2754	-21.7467	7.38415
140.1	247.504	244.489	252.116		140.1	-0.14951	0.06217	0.000447443		290.1	140.1	-36.5162	-14.4774	-14.2878	-21.7605	7.37806
140.2	247.507	244.497	252.114		140.2	-0.14699	0.06832	-0.000926871		290.2	140.2	-36.514	-14.501	-14.2946	-21.7698	7.3723
140.3	247.509	244.506	252.114		140.3	-0.14437	0.0753	0.000107815		290.3	140.3	-36.5189	-14.523	-14.2957	-21.7792	7.37015
140.4	247.515	244.515	252.117		140.4	-0.13903	0.08229	0.00407		290.4	140.4	-36.5189	-14.539	-14.3018	-21.7866	7.36647
140.5	247.519	244.522	252.121		140.5	-0.13515	0.08791	0.00909		290.5	140.5	-36.5125	-14.5538	-14.3057	-21.7907	7.36126
140.6	247.52	244.529	252.125		140.6	-0.13368	0.0926	0.01326		290.6	140.6	-36.5049	-14.5692	-14.3087	-21.7943	7.35571
140.7	247.523	244.535	252.127		140.7	-0.13084	0.09728	0.01586		290.7	140.7	-36.4688	-14.5784	-14.3123	-21.7865	7.34154
140.8	247.527	244.539	252.13		140.8	-0.12686	0.09924	0.01973		290.8	140.8	-36.4533	-14.5784	-14.3222	-21.7846	7.33471
140.9	247.531	244.54	252.133		140.9	-0.1233	0.09837	0.0238		290.9	140.9	-36.4401	-14.5712	-14.3362	-21.7825	7.32911
141	247.535	244.539	252.132		141	-0.119	0.09593	0.02389		291	141	-36.4265	-14.5712	-14.3432	-21.7803	7.3234
141.1	247.542	244.537	252.129		141.1	-0.11303	0.09214	0.02115		291.1	141.1	-36.412	-14.5766	-14.3471	-21.7786	7.31701
141.2	247.546	244.533	252.126		141.2	-0.10904	0.08593	0.01978		291.2	141.2	-36.3978	-14.5738	-14.3554	-21.7757	7.31134
141.3	247.549	244.528	252.126		141.3	-0.10579	0.07931	0.01998		291.3	141.3	-36.3817	-14.5625	-14.3575	-21.7672	7.30749
141.4	247.555	244.525	252.127		141.4	-0.09982	0.07467	0.02164		291.4	141.4	-36.3745	-14.5502	-14.3536	-21.7594	7.30774
141.5	247.56	244.522	252.13		141.5	-0.09489	0.06961	0.0255		291.5	141.5	-36.3753	-14.5371	-14.3575	-21.7566	7.30953
141.6	247.564	244.521	252.133		141.6	-0.0906	0.06655	0.02988		291.6	141.6	-36.3722	-14.5318	-14.3576	-21.7538	7.30932
141.7	247.571	244.523	252.134		141.7	-0.08431	0.06694	0.03186		291.7	141.7	-36.3639	-14.5415	-14.3512	-21.7522	7.30607
141.8	247.576	244.524	252.136		141.8	-0.07928	0.06639	0.03446		291.8	141.8	-36.356	-14.5465	-14.3422	-21.7483	7.30411
141.9	247.582	244.522	252.136		141.9	-0.07331	0.06238	0.03529		291.9	141.9	-36.3557	-14.546	-14.3242	-21.7419	7.30715
142	247.587	244.52	252.133		142	-0.06859	0.05816	0.03329		292	142	-36.3493	-14.5535	-14.2998	-21.7342	7.30792
142.1	247.589	244.518	252.133		142.1	-0.06607	0.05489	0.03359		292.1	142.1	-36.3439	-14.5711	-14.2771	-21.7307	7.3071
142.2	247.594	244.513	252.135		142.2	-0.06167	0.04805	0.03703		292.2	142.2	-36.3517	-14.5831	-14.2593	-21.7314	7.31077
142.3	247.599	244.507	252.139		142.3	-0.05695	0.04028	0.04141		292.3	142.3	-36.3513	-14.5919	-14.2425	-21.7286	7.31207
142.4	247.601	244.504	252.142		142.4	-0.05444	0.03543	0.04496		292.4	142.4	-36.3491	-14.6098	-14.2251	-21.728	7.31139
142.5	247.601	244.501	252.145		142.5	-0.05506	0.0309	0.04945		292.5	142.5	-36.3465	-14.6237	-14.2095	-21.7266	7.31096
142.6	247.6	244.499	252.148		142.6	-0.05568	0.02627	0.05321		292.6	142.6	-36.3468	-14.624	-14.1955	-21.7221	7.31339
142.7	247.6	244.498	252.149		142.7	-0.05651	0.02435	0.05424		292.7	142.7	-36.3508	-14.6206	-14.1812	-21.7175	7.31773
142.8	247.597	244.495	252.147		142.8	-0.05881	0.0194	0.05402		292.8	142.8	-36.3498	-14.6222	-14.1698	-21.7139	7.31912
142.9	247.594	244.49	252.149		142.9	-0.06226	0.01257	0.05683		292.9	142.9	-36.3516	-14.6131	-14.1636	-21.7094	7.32224
143	247.592	244.489	252.15		143	-0.06435	0.00982	0.05849		293	143	-36.3516	-14.6027	-14.1547	-21.703	7.32543
143.1	247.593	244.491	252.147		143.1	-0.06382	0.00937	0.05607		293.1	143.1	-36.3471	-14.6078	-14.1438	-21.6996	7.325
143.2	247.594	244.493	252.142		143.2	-0.06287	0.00944	0.05229		293.2	143.2	-36.3508	-14.6131	-14.1358	-21.6999	7.32676
143.3	247.596	244.497	252.136		143.3	-0.06046	0.01256	0.04683		293.3	143.3	-36.3583	-14.6179	-14.1225	-21.6996	7.33078
143.4	247.603	244.506	252.13		143.4	-0.05417	0.01891	0.0419		293.4	143.4	-36.3633	-14.6286	-14.1069	-21.6996	7.3334
143.5	247.61	244.512	252.127		143.5	-0.04763	0.02318	0.03917		293.5	143.5	-36.3689	-14.6333	-14.0901	-21.6974	7.33741
143.6	247.615	244.515	252.116		143.6	-0.04525	0.02503	0.0291		293.6	143.6	-36.3792	-14.6305	-14.0711	-21.6936	7.34458
143.7	247.622	244.52	252.11		143.7	-0.04036	0.02835	0.02417		293.7	143.7	-36.3829	-14.627	-14.0493	-21.6864	7.35015
143.8	247.63	244.526	252.105		143.8	-0.03506	0.03178	0.01997		293.8	143.8	-36.386	-14.6195	-14.0271	-21.6776	7.3562
143.9	247.637	244.527	252.102		143.9	-0.03142	0.03133	0.01755		293.9	143.9	-36.3922	-14.6039	-14.011	-21.669	7.36359
144	247.642	244.526	252.097		144	-0.02863	0.02816	0.01387		294	144	-36.3934	-14.5919	-13.9916	-21.659	7.36925
144.1	247.648	244.524	252.093		144.1	-0.02563	0.02436	0.01061		294.1	144.1	-36.3777	-14.5942	-13.9685	-21.6468	7.36765
144.2	247.653	244.521	252.091		144.2	-0.02356	0.01952	0.00892		294.2	144.2	-36.3509	-14.5939	-13.9477	-21.6308	7.36241
144.3	247.655	244.519	252.085		144.3	-0.02391	0.01582	0.00357		294.3	144.3	-36.3358	-14.5885	-13.9302	-21.6182	7.36125
144.4	247.658	244.52	252.078		144.4	-0.02394	0.01475	-0.00199		294.4	144.4	-36.3169	-14.5901	-13.9172	-21.6081	7.35698
144.5	247.661	244.521	252.073		144.5	-0.02366	0.01409	-0.00598		294.5	144.5	-36.3008	-14.5955	-13.9139	-21.6034	7.35134
144.6	247.664	244.522	252.067		144.6	-0.02327	0.01312	-0.01133		294.6	144.6	-36.2939	-14.6043	-13.9172	-21.6051	7.34705
144.7	247.667	244.525	252.062		144.7	-0.02362	0.01508	-0.01595		294.7	144.7	-36.2875	-14.6483	-13.922	-21.6193	7.3371
144.8	247.67	244.529	252.058		144.8	-0.02302	0.01735	-0.01942		294.8	144.8	-36.2843	-14.6722	-13.9222	-21.6262	7.33224
144.9	247.673	244.53	252.053		144.9	-0.02285	0.01638	-0.02341		294.9	144.9	-36.2855	-14.6939	-13.9283	-21.6359	7.32814
145	247.673	244.529	252.048		145	-0.02529	0.01374	-0.0274		295	145	-36.288	-14.7127	-13.9319	-21.6442	7.32535
145.1	247.673	244.531	252.047		145.1	-0.02825	0.01392	-0.02773		295.1	145.1	-36.2854	-14.7197	-13.9248	-21.6433	7.32464
145.2	247.674	244.534	252.046		145.2	-0.02985	0.01431	-0.02732		295.2	145.2	-36.2812	-14.7156	-13.9225	-21.6398	7.32431
145.3	247.675	244.534	252.047		145.3	-0.03156	0.01292	-0.02619		295.3	145.3	-36.2756	-14.7047	-13.9204	-21.6335	7.3245
145.4	247.679	244.533	252.051		145.4	-0.03086	0.01037	-0.02075		295.4	145.4	-36.2654	-14.6887	-13.9096	-21.6212	7.32556
145.5	247.685	244.532	252.057		145.5	-0.02775	0.00699	-0.01428		295.5	145.5	-36.2572	-14.6664	-13.8912	-21.6049	7.32956
145.6	247.689	244.53	252.062		145.6	-0.02558	0.00393	-0.00874		295.6	145.6	-36.2509	-14.6504	-13.8735	-21.5916	7.33309
145.7	247.695	244.531	252.066		145.7	-0.02279	0.00254	-0.00383		295.7	145.7	-36.2411	-14.6435	-13.8497	-21.5781	7.33507
145.8	247.7	244.534	252.069		145.8	-0.02052	0.00366	0.000656539		295.8	145.8	-36.2288	-14.6353	-13.8238	-21.5626	7.33681
145.9	247.705	244.536	252.072		145.9	-0.01793	0.00363	0.00378		295.9	145.9	-36.2184	-14.6303	-13.7963	-21.5483	7.33896
146	247.707	244.536	252.072		146	-0.01859	0.00224	0.00534		296	146	-36.2152	-14.6335	-13.7569	-21.5352	7.34435
146.1	247.709	244.536	252.072		146.1	-0.02019	0.000852403	0.00533		296.1	146.1	-36.2142	-14.6404	-13.7169	-21.5238	7.35001
146.2	247.712	244.537	252.072		146.2	-0.01981	-0.000851507	0.00636		296.2	146.2	-36.2126	-14.6411	-13.6866	-21.5134	7.35474
146.3	247.714	244.536	252.071		146.3	-0.02068	-0.00308	0.00666		296.3	146.3	-36.2162	-14.6439	-13.6562	-21.5055	7.36091
146.4	247.718	244.539	252.069		146.4	-0.01914	-0.00206	0.00487		296.4	146.4	-36.2137	-14.648	-13.6193	-21.4937	7.36599
146.5	247.722	244.543	252.067		146.5	-0.01833	0.000107766	0.00392		296.5	146.5	-36.208	-14.6474	-13.5784	-21.4779	7.37149
146.6	247.728	244.542	252.069		146.6	-0.0147	-0.00222	0.00725		296.6	146.6	-36.2067	-14.6408	-13.5512	-21.4662	7.37693
146.7	247.728	244.543	252.074		146.7	-0.01746	-0.00382	0.01237		296.7	146.7	-36.2019	-14.6349	-13.5325	-21.4564	7.3796
146.8	247.732	244.544	252.078		146.8	-0.01655	-0.00417	0.01707		296.8	146.8	-36.1968	-14.634	-13.5056	-21.4455	7.38285
146.9	247.733	244.544	252.081		146.9	-0.01762	-0.00619	0.02124		296.9	146.9	-36.1917	-14.629	-13.4838	-21.4348	7.38585
147	247.735	244.546	252.081		147	-0.0186	-0.00632	0.02175		297	147	-36.1863	-14.6233	-13.4667	-21.4254	7.38799
147.1	247.736	244.549	252.08		147.1	-0.01999	-0.00467	0.02206		297.1	147.1	-36.1784	-14.6202	-13.4423	-21.4137	7.39022
147.2	247.738	244.55	252.079		147.2	-0.02097	-0.00544	0.02194		297.2	147.2	-36.1746	-14.6149	-13.4233	-21.4043	7.39317
147.3	247.739	244.549	252.075		147.3	-0.0233	-0.00808	0.01857		297.3	147.3	-36.1808	-14.608	-13.4112	-21.4	7.39848
147.4	247.738	244.55	252.071		147.4	-0.02679	-0.00937	0.01532		297.4	147.4	-36.1855	-14.608	-13.4001	-21.3979	7.40203
147.5	247.733	244.551	252.068		147.5	-0.03394	-0.0094	0.01332		297.5	147.5	-36.1892	-14.6062	-13.387	-21.3941	7.40591
147.6	247.733	244.552	252.063		147.6	-0.03753	-0.0111	0.00943		297.6	147.6	-36.1976	-14.6081	-13.3818	-21.3958	7.40935
147.7	247.735	244.551	252.056		147.7	-0.03767	-0.01322	0.00292		297.7	147.7	-36.2029	-14.6188	-13.3848	-21.4022	7.40893
147.8	247.737	244.553	252.051		147.8	-0.03896	-0.01325	-0.00107		297.8	147.8	-36.2022	-14.6248	-13.3881	-21.405	7.4072
147.9	247.738	244.554	252.049		147.9	-0.04056	-0.01401	-0.00276		297.9	147.9	-36.1993	-14.6298	-13.3996	-21.4096	7.40341
148	247.741	244.554	252.046		148	-0.04059	-0.01551	-0.00465		298	148	-36.1826	-14.6386	-13.4145	-21.4119	7.39381
148.1	247.743	244.556	252.046		148.1	-0.04062	-0.01585	-0.0033		298.1	148.1	-36.1518	-14.6462	-13.419	-21.4057	7.38157
148.2	247.746	244.558	252.05		148.2	-0.04086	-0.01546	0.000871		298.2	148.2	-36.126	-14.6497	-13.4255	-21.4004	7.37129
148.3	247.749	244.558	252.053		148.3	-0.04048	-0.01706	0.00463		298.3	148.3	-36.1105	-14.6541	-13.4429	-21.4025	7.36233
148.4	247.752	244.56	252.055		148.4	-0.03999	-0.01751	0.00786		298.4	148.4	-36.0964	-14.6673	-13.4613	-21.4083	7.35228
148.5	247.754	244.563	252.058		148.5	-0.04054	-0.01597	0.01151		298.5	148.5	-36.0806	-14.6795	-13.4743	-21.4115	7.34281
148.6	247.757	244.563	252.06		148.6	-0.04026	-0.01757	0.01443		298.6	148.6	-36.0765	-14.6846	-13.4855	-21.4155	7.33865
148.7	247.765	244.564	252.06		148.7	-0.03579	-0.01906	0.01525		298.7	148.7	-36.0789	-14.694	-13.5016	-21.4249	7.33511
148.8	247.772	244.563	252.061		148.8	-0.03111	-0.02119	0.01734		298.8	148.8	-36.0811	-14.7079	-13.5146	-21.4345	7.33136
148.9	247.777	244.564	252.063		148.9	-0.02863	-0.02247	0.02036		298.9	148.9	-36.0901	-14.712	-13.5302	-21.4441	7.33095
149	247.783	244.565	252.064		149	-0.02542	-0.02334	0.02129		299	149	-36.1014	-14.7067	-13.5448	-21.4509	7.33289
149.1	247.789	244.565	252.061		149.1	-0.02273	-0.02494	0.01981		299.1	149.1	-36.1129	-14.6979	-13.5566	-21.4558	7.33596
149.2	247.791	244.567	252.06		149.2	-0.02276	-0.02507	0.01938		299.2	149.2	-36.1245	-14.6863	-13.5696	-21.4601	7.33927
149.3	247.794	244.568	252.057		149.3	-0.02289	-0.02562	0.01717		299.3	149.3	-36.1313	-14.675	-13.5789	-21.4617	7.34162
149.4	247.798	244.568	252.051		149.4	-0.02157	-0.02775	0.01223		299.4	149.4	-36.1285	-14.665	-13.584	-21.4592	7.34129
149.5	247.802	244.567	252.047		149.5	-0.02076	-0.03029	0.00918		299.5	149.5	-36.124	-14.6628	-13.5908	-21.4592	7.33894
149.6	247.805	244.565	252.045		149.6	-0.02027	-0.03356	0.0075		299.6	149.6	-36.1255	-14.6628	-13.601	-21.4631	7.33761
149.7	247.81	244.562	252.041		149.7	-0.01779	-0.03851	0.00403		299.7	149.7	-36.1233	-14.666	-13.6106	-21.4666	7.33466
149.8	247.814	244.56	252.037		149.8	-0.01677	-0.04252	0.00171		299.8	149.8	-36.1125	-14.6735	-13.6154	-21.4672	7.32905
149.9	247.818	244.559	252.036		149.9	-0.01597	-0.04496	0.00107		299.9	149.9	-36.1084	-14.6808	-13.6181	-21.4691	7.32608
150	247.821	244.558	252.034		150	-0.01537	-0.04813	-0.000302653		300	150	-36.1043	-14.6924	-13.6148	-21.4705	7.3235
150.1	247.82	244.559	252.031		150.1	-0.01886	-0.04868	-0.00178		300.1	150.1	-36.0922	-14.7003	-13.593	-21.4618	7.32219
150.2	247.82	244.563	252.031		150.2	-0.02203	-0.0463	-0.00159		300.2	150.2	-36.0818	-14.6962	-13.573	-21.4504	7.32292
150.3	247.82	244.566	252.029		150.3	-0.02426	-0.04528	-0.00275		300.3	150.3	0	-14.6925	-13.5638	-9.41874	4.72063
150.4	247.82	244.568	252.023		150.4	-0.02775	-0.04573	-0.00821
150.5	247.815	244.569	252.017		150.5	-0.03469	-0.0466	-0.01262
150.6	247.809	244.568	252.013		150.6	-0.04404	-0.04893	-0.01661
150.7	247.804	244.569	252.007		150.7	-0.0513	-0.04969	-0.02102
150.8	247.801	244.57	252.004		150.8	-0.05688	-0.05087	-0.02354
150.9	247.798	244.571	252.002		150.9	-0.06309	-0.05174	-0.02502
151	247.795	244.573	251.998		151	-0.06835	-0.05156	-0.02734
151.1	247.796	244.586	251.996		151.1	-0.071	-0.04028	-0.02903
151.2	247.797	244.593	251.994		151.2	-0.07271	-0.03445	-0.02967
151.3	247.797	244.602	251.991		151.3	-0.07484	-0.02736	-0.03282
151.4	247.798	244.613	251.987		151.4	-0.07654	-0.0188	-0.03503
151.5	247.799	244.621	251.986		151.5	-0.07856	-0.01265	-0.03609
151.6	247.801	244.627	251.983		151.6	-0.07975	-0.00829	-0.0383
151.7	247.803	244.631	251.979		151.7	-0.08051	-0.00549	-0.04083
151.8	247.804	244.636	251.979		151.8	-0.08149	-0.00227	-0.04021
151.9	247.806	244.641	251.983		151.9	-0.08215	0.000420667	-0.0356
152	247.81	244.647	251.986		152	-0.08155	0.00426	-0.03293
152.1	247.815	244.653	251.987		152.1	-0.07939	0.00853	-0.03214
152.2	247.82	244.657	251.988		152.2	-0.07732	0.0107	-0.03031
152.3	247.824	244.659	251.989		152.3	-0.07568	0.01109	-0.02921
152.4	247.829	244.661	251.987		152.4	-0.07309	0.01179	-0.03104
152.5	247.833	244.665	251.985		152.5	-0.0725	0.01344	-0.03319
152.6	247.833	244.663	251.98		152.6	-0.07462	0.00974	-0.03743
152.7	247.836	244.662	251.974		152.7	-0.07424	0.00657	-0.04397
152.8	247.841	244.663	251.97		152.8	-0.0728	0.00665	-0.04737
152.9	247.844	244.664	251.967		152.9	-0.07179	0.00505	-0.04993
153	247.85	244.667	251.967		153	-0.06899	0.00638	-0.04988
153.1	247.855	244.673	251.972		153.1	-0.06641	0.01085	-0.04511
153.2	247.859	244.679	251.978		153.2	-0.0656	0.01459	-0.03909
153.3	247.864	244.682	251.985		153.3	-0.06281	0.01614	-0.03223
153.4	247.869	244.683	251.988		153.4	-0.06064	0.01558	-0.02862
153.5	247.869	244.684	251.99		153.5	-0.06371	0.01451	-0.02668
153.6	247.868	244.682	251.993		153.6	-0.0672	0.01029	-0.02317
153.7	247.869	244.679	251.996		153.7	-0.06932	0.00586	-0.02008
153.8	247.871	244.678	251.997		153.8	-0.07009	0.00353	-0.0193
153.9	247.872	244.678	251.999		153.9	-0.07117	0.0012	-0.01725
154	247.874	244.676	252.001		154	-0.07204	-0.00228	-0.01427
154.1	247.877	244.676	252		154.1	-0.07228	-0.00388	-0.01589
154.2	247.878	244.679	251.998		154.2	-0.0743	-0.00308	-0.0173
154.3	247.878	244.682	251.998		154.3	-0.07695	-0.00206	-0.01693
154.4	247.881	244.685	251.997		154.4	-0.07625	-0.000307064	-0.01803
154.5	247.885	244.691	251.998		154.5	-0.07492	0.00333	-0.01693
154.6	247.889	244.694	252.002		154.6	-0.07422	0.00435	-0.0129
154.7	247.891	244.695	252.004		154.7	-0.07467	0.00358	-0.01012
154.8	247.892	244.697	252.005		154.8	-0.0769	0.00408	-0.00892
154.9	247.889	244.698	252.006		154.9	-0.08196	0.00329	-0.00813
155	247.884	244.697	252.006		155	-0.08953	0.00193	-0.00829
155.1	247.881	244.696	252.002		155.1	-0.09616	-0.000174548	-0.01148
155.2	247.876	244.697	252.001		155.2	-0.10331	-0.000181287	-0.0131
155.3	247.872	244.698	252.002		155.3	-0.11004	0.000963974	-0.01158
155.4	247.869	244.699	252		155.4	-0.11552	0.000956235	-0.01383
155.5	247.869	244.7	251.995		155.5	-0.11837	0.00147	-0.01796
155.6	247.871	244.7	251.994		155.6	-0.11987	0.000733758	-0.01885
155.7	247.874	244.698	251.993		155.7	-0.11969	-0.00283	-0.02005
155.8	247.879	244.694	251.989		155.8	-0.11732	-0.00682	-0.02429
155.9	247.884	244.691	251.987		155.9	-0.11515	-0.01133	-0.02539
156	247.889	244.688	251.989		156	-0.11215	-0.01468	-0.02377
156.1	247.895	244.687	251.987		156.1	-0.10904	-0.01616	-0.02539
156.2	247.899	244.687	251.987		156.2	-0.10782	-0.01752	-0.02492
156.3	247.902	244.687	251.991		156.3	-0.10816	-0.01816	-0.02088
156.4	247.905	244.69	251.993		156.4	-0.10767	-0.01565	-0.01863
156.5	247.909	244.695	251.996		156.5	-0.10665	-0.01179	-0.01617
156.6	247.91	244.7	251.999		156.6	-0.10836	-0.00761	-0.01287
156.7	247.911	244.702	252.003		156.7	-0.10944	-0.00552	-0.00884
156.8	247.917	244.704	252.004		156.8	-0.10686	-0.00427	-0.00701
156.9	247.923	244.707	252.005		156.9	-0.10364	-0.00281	-0.00569
157	247.929	244.708	252.004		157	-0.0998	-0.00177	-0.00679
157.1	247.936	244.708	252		157.1	-0.09564	-0.00262	-0.0103
157.2	247.941	244.707	251.998		157.2	-0.09369	-0.00482	-0.01286
157.3	247.942	244.705	251.997		157.3	-0.09498	-0.00703	-0.01375
157.4	247.945	244.706	251.996		157.4	-0.09543	-0.00682	-0.01464
157.5	247.947	244.71	251.992		157.5	-0.09588	-0.004	-0.01836
157.6	247.947	244.713	251.991		157.6	-0.09842	-0.0016	-0.01914
157.7	247.949	244.716	251.991		157.7	-0.09898	0.000275244	-0.01877
157.8	247.954	244.718	251.99		157.8	-0.09681	0.00152	-0.02008
157.9	247.96	244.719	251.989		157.9	-0.09423	0.00235	-0.02034
158	247.965	244.719	251.988		158	-0.09195	0.00141	-0.02123
158.1	247.97	244.718	251.986		158.1	-0.08979	-0.000380711	-0.02358
158.2	247.974	244.718	251.983		158.2	-0.08783	-0.000911449	-0.02583
158.3	247.979	244.716	251.979		158.3	-0.08608	-0.00322	-0.02955
158.4	247.983	244.718	251.977		158.4	-0.08465	-0.00291	-0.03211
158.5	247.988	244.72	251.975		158.5	-0.08269	-0.000931666	-0.03331
158.6	247.992	244.719	251.976		158.6	-0.08074	-0.00303	-0.032
158.7	247.996	244.714	251.981		158.7	-0.07983	-0.00859	-0.02745
158.8	248	244.71	251.984		158.8	-0.0785	-0.01352	-0.02457
158.9	248.004	244.707	251.984		158.9	-0.07738	-0.01708	-0.02441
159	248.007	244.704	251.984		159	-0.0772	-0.02086	-0.02404
159.1	248.013	244.702	251.982		159.1	-0.07357	-0.02401	-0.02524
159.2	248.022	244.7	251.98		159.2	-0.06774	-0.02611	-0.02739
159.3	248.029	244.7	251.98		159.3	-0.06337	-0.02685	-0.02691
159.4	248.037	244.7	251.981		159.4	-0.05806	-0.0278	-0.02581
159.5	248.047	244.701	251.982		159.5	-0.05119	-0.0278	-0.02534
159.6	248.054	244.7	251.986		159.6	-0.0464	-0.02917	-0.0211
159.7	248.06	244.699	251.992		159.7	-0.04361	-0.03075	-0.01435
159.8	248.066	244.699	251.997		159.8	-0.0405	-0.03138	-0.00906
159.9	248.069	244.701	252.001		159.9	-0.03969	-0.03087	-0.00565
160	248.071	244.703	252.002		160	-0.04109	-0.0293	-0.00392
160.1	248.075	244.704	252.001		160.1	-0.03913	-0.029	-0.00534
160.2	248.082	244.708	251.997		160.2	-0.0355	-0.02544	-0.00895
160.3	248.088	244.712	251.994		160.3	-0.03155	-0.0222	-0.0112
160.4	248.096	244.713	251.991		160.4	-0.02624	-0.02232	-0.01418
160.5	248.105	244.714	251.986		160.5	-0.0201	-0.02201	-0.01957
160.6	248.114	244.716	251.98		160.6	-0.01395	-0.02065	-0.02569
160.7	248.123	244.717	251.974		160.7	-0.00812	-0.02077	-0.03087
160.8	248.131	244.719	251.967		160.8	-0.00271	-0.01931	-0.03836
160.9	248.136	244.722	251.957		160.9	-0.000753326	-0.01722	-0.04762
161	248.14	244.721	251.951		161	0.000680582	-0.01838	-0.05343
161.1	248.147	244.721	251.948		161.1	0.00546	-0.01943	-0.0561
161.2	248.155	244.721	251.948		161.2	0.01025	-0.02028	-0.05626
161.3	248.161	244.72	251.951		161.3	0.01388	-0.02144	-0.05316
161.4	248.167	244.721	251.956		161.4	0.01678	-0.02176	-0.04809
161.5	248.173	244.723	251.96		161.5	0.01958	-0.02009	-0.04416
161.6	248.177	244.725	251.962		161.6	0.02153	-0.01905	-0.04117
161.7	248.182	244.726	251.966		161.7	0.02328	-0.01885	-0.03766
161.8	248.187	244.728	251.965		161.8	0.02534	-0.0176	-0.03782
161.9	248.191	244.729	251.963		161.9	0.02698	-0.01781	-0.03986
162	248.194	244.728	251.962		162	0.02727	-0.01908	-0.04117
162.1	248.198	244.729	251.957		162.1	0.0287	-0.01887	-0.04624
162.2	248.203	244.729	251.95		162.2	0.03087	-0.01909	-0.05289
162.3	248.205	244.73	251.944		162.3	0.02989	-0.0192	-0.05807
162.4	248.208	244.73	251.943		162.4	0.03049	-0.02025	-0.05948
162.5	248.213	244.729	251.94		162.5	0.03224	-0.02152	-0.06184
162.6	248.215	244.729	251.937		162.6	0.03137	-0.02205	-0.06524
162.7	248.215	244.728	251.936		162.7	0.02935	-0.02394	-0.06581
162.8	248.216	244.725	251.934		162.8	0.02701	-0.02772	-0.06764
162.9	248.213	244.724	251.931		162.9	0.02226	-0.02992	-0.0701
163	248.21	244.722	251.93		163	0.01726	-0.03296	-0.0711
163.1	248.209	244.719	251.93		163.1	0.01382	-0.03622	-0.07125
163.2	248.208	244.719	251.928		163.2	0.01091	-0.03685	-0.07308
163.3	248.208	244.72	251.926		163.3	0.0082	-0.03675	-0.07491
163.4	248.209	244.72	251.925		163.4	0.00791	-0.03728	-0.0758
163.5	248.213	244.722	251.922		163.5	0.00991	-0.03635	-0.07868
163.6	248.218	244.725	251.916		163.6	0.01213	-0.03405	-0.08407
163.7	248.221	244.727	251.91		163.7	0.01362	-0.0327	-0.0904
163.8	248.227	244.73	251.902		163.8	0.01678	-0.03082	-0.0981
163.9	248.233	244.733	251.892		163.9	0.02088	-0.02779	-0.10757
164	248.237	244.735	251.884		164	0.02309	-0.02665	-0.11568
164.1	248.241	244.734	251.88		164.1	0.025	-0.02885	-0.12013
164.2	248.245	244.734	251.879		164.2	0.02732	-0.0297	-0.1205
164.3	248.249	244.732	251.883		164.3	0.02933	-0.03232	-0.11636
164.4	248.254	244.729	251.888		164.4	0.03186	-0.03557	-0.11128
164.5	248.258	244.728	251.893		164.5	0.03324	-0.03757	-0.1062
164.6	248.258	244.728	251.898		164.6	0.03116	-0.03789	-0.10112
164.7	248.257	244.73	251.904		164.7	0.02867	-0.03727	-0.0951
164.8	248.258	244.73	251.91		164.8	0.02796	-0.03822	-0.08866
164.9	248.262	244.73	251.915		164.9	0.02986	-0.03822	-0.08337
165	248.266	244.732	251.92		165	0.03145	-0.0375	-0.07798
165.1	248.27	244.732	251.923		165.1	0.03293	-0.03771	-0.07468
165.2	248.274	244.731	251.922		165.2	0.03473	-0.03929	-0.07599
165.3	248.273	244.731	251.918		165.3	0.03171	-0.04045	-0.07991
165.4	248.269	244.729	251.916		165.4	0.0265	-0.04276	-0.08164
165.5	248.27	244.728	251.92		165.5	0.02453	-0.04518	-0.0775
165.6	248.27	244.725	251.927		165.6	0.02266	-0.04864	-0.0698
165.7	248.268	244.718	251.938		165.7	0.01922	-0.05618	-0.05886
165.8	248.27	244.712	251.95		165.8	0.01851	-0.0632	-0.04719
165.9	248.304	244.708	251.96		165.9	0.05088	-0.06813	-0.03729
166	248.408	244.705	251.973		166	0.15297	-0.07212	-0.02405
166.1	248.552	244.701	251.985		166.1	0.29443	-0.07621	-0.01195
166.2	248.68	244.699	251.991		166.2	0.42019	-0.07914	-0.00572
166.3	248.769	244.698	251.994		166.3	0.50752	-0.08125	-0.00211
166.4	248.82	244.699	251.996		166.4	0.55633	-0.08083	0.000247518
166.5	248.838	244.702	251.998		166.5	0.57258	-0.07885	0.00208
166.6	248.83	244.707	252		166.6	0.56171	-0.07457	0.00444
166.7	248.805	244.716	252.002		166.7	0.53471	-0.0662	0.00648
166.8	248.771	244.726	252.002		166.8	0.49882	-0.05678	0.00706
166.9	248.729	244.733	252		166.9	0.45497	-0.05009	0.0046
167	248.685	244.736	251.999		167	0.40914	-0.04852	0.0035
167.1	248.644	244.731	252.004		167.1	0.36539	-0.05418	0.00942
167.2	248.606	244.719	252.004		167.2	0.32573	-0.06665	0.00958
167.3	248.574	244.706	252.006		167.3	0.29152	-0.07985	0.01162
167.4	248.545	244.696	252.005		167.4	0.26002	-0.09053	0.01084
167.5	248.519	244.69	252.004		167.5	0.23293	-0.09777	0.01005
167.6	248.498	244.688	252.007		167.6	0.20928	-0.10081	0.01325
167.7	248.48	244.687	252.015		167.7	0.18899	-0.10239	0.02063
167.8	248.467	244.685	252.018		167.8	0.17404	-0.10511	0.02435
167.9	248.458	244.684	252.022		167.9	0.16265	-0.10638	0.02827
168	248.449	244.684	252.027		168	0.1524	-0.10785	0.03335
168.1	248.443	244.68	252.028		168.1	0.14352	-0.11267	0.03477
168.2	248.439	244.676	252.027		168.2	0.13799	-0.11676	0.03409
168.3	248.434	244.677	252.025		168.3	0.13121	-0.11708	0.03163
168.4	248.428	244.677	252.021		168.4	0.12264	-0.11699	0.02812
168.5	248.419	244.678	252.018		168.5	0.11188	-0.1172	0.02525
168.6	248.409	244.681	252.015		168.6	0.10006	-0.11501	0.02279
168.7	248.399	244.684	252.013		168.7	0.0871	-0.11313	0.02096
168.8	248.386	244.684	252.01		168.8	0.07236	-0.11335	0.01776
168.9	248.376	244.685	252.007		168.9	0.06034	-0.11294	0.0152
169	248.366	244.687	252.006		169	0.04873	-0.11211	0.01452
169.1	248.357	244.689	252.004		169.1	0.03692	-0.11075	0.01206
169.2	248.349	244.691	252.002		169.2	0.02689	-0.10961	0.01044
169.3	248.342	244.693	252.004		169.3	0.01822	-0.10857	0.0128
169.4	248.334	244.695	252.008		169.4	0.00798	-0.1069	0.01652
169.5	248.327	244.695	252.01		169.5	-0.00132	-0.10774	0.01866
169.6	248.321	244.698	252.013		169.6	-0.00884	-0.10566	0.02165
169.7	248.316	244.702	252.016		169.7	-0.01667	-0.10221	0.02516
169.8	248.312	244.704	252.016		169.8	-0.02273	-0.10044	0.02521
169.9	248.31	244.708	252.012		169.9	-0.02627	-0.09772	0.02181
170	248.31	244.712	252.008		170	-0.02803	-0.09396	0.01726
170.1	248.312	244.716	252.001		170.1	-0.02874	-0.09103	0.01051
170.2	248.314	244.719	251.991		170.2	-0.02862	-0.08863	0.00114
170.3	248.318	244.723	251.984		170.3	-0.02714	-0.08592	-0.00572
170.4	248.321	244.725	251.982		170.4	-0.02618	-0.08435	-0.00818
170.5	248.323	244.729	251.983		170.5	-0.02605	-0.08143	-0.00624
170.6	248.325	244.735	251.987		170.6	-0.02603	-0.07568	-0.00283
170.7	248.325	244.742	251.991		170.7	-0.02832	-0.06909	0.0013
170.8	248.325	244.746	251.991		170.8	-0.02977	-0.06606	0.0024
170.9	248.328	244.748	251.99		170.9	-0.02901	-0.0646	0.00151
171	248.331	244.753	251.993		171	-0.02868	-0.06074	0.00377
171.1	248.332	244.758	251.995		171.1	-0.02898	-0.05655	0.00665
171.2	248.332	244.762	251.995		171.2	-0.03105	-0.05269	0.0067
171.3	248.334	244.769	251.994		171.3	-0.03124	-0.04662	0.0056
171.4	248.335	244.778	251.994		171.4	-0.03238	-0.03878	0.00618
171.5	248.338	244.782	251.994		171.5	-0.03131	-0.03501	0.00571
171.6	248.34	244.784	251.994		171.6	-0.03203	-0.03376	0.00671
171.7	248.34	244.789	251.999		171.7	-0.03358	-0.03021	0.01137
171.8	248.339	244.79	252.003		171.8	-0.03691	-0.02928	0.0154
171.9	248.335	244.79	252.006		171.9	-0.04328	-0.03002	0.0187
172	248.332	244.79	252.008		172	-0.04818	-0.03107	0.02085
172.1	248.33	244.789	252.009		172.1	-0.05161	-0.03296	0.02174
172.2	248.329	244.788	252.01		172.2	-0.05547	-0.03422	0.02305
172.3	248.327	244.789	252.011		172.3	-0.05932	-0.03465	0.02404
172.4	248.328	244.789	252.011		172.4	-0.06046	-0.03487	0.02431
172.5	248.33	244.789	252.008		172.5	-0.06044	-0.03624	0.02195
172.6	248.333	244.789	252.007		172.6	-0.05979	-0.03697	0.02064
172.7	248.337	244.791	252.008		172.7	-0.05768	-0.03489	0.02154
172.8	248.341	244.792	252.009		172.8	-0.05567	-0.03458	0.02306
172.9	248.346	244.791	252.013		172.9	-0.05283	-0.03668	0.02719
173	248.35	244.792	252.018		173	-0.05103	-0.03669	0.0329
173.1	248.351	244.792	252.025		173.1	-0.05206	-0.03753	0.03997
173.2	248.351	244.79	252.034		173.2	-0.0535	-0.04026	0.0484
173.3	248.353	244.791	252.041		173.3	-0.05443	-0.04006	0.05547
173.4	248.353	244.793	252.045		173.4	-0.05608	-0.0386	0.05971
173.5	248.353	244.795	252.048		173.5	-0.05837	-0.03746	0.06322
173.6	248.351	244.798	252.051		173.6	-0.0617	-0.03526	0.0661
173.7	248.348	244.8	252.052		173.7	-0.06754	-0.03318	0.06782
173.8	248.345	244.803	252.054		173.8	-0.07203	-0.0314	0.06945
173.9	248.345	244.806	252.053		173.9	-0.07452	-0.02942	0.06919
174	248.345	244.81	252.053		174	-0.07691	-0.02545	0.06903
174.1	248.346	244.813	252.058		174.1	-0.07773	-0.02389	0.07401
174.2	248.346	244.813	252.063		174.2	-0.07928	-0.02431	0.07982
174.3	248.346	244.815	252.067		174.3	-0.08157	-0.02296	0.08343
174.4	248.347	244.815	252.071		174.4	-0.08239	-0.02349	0.08788
174.5	248.35	244.813	252.077		174.5	-0.08174	-0.02622	0.09422
174.6	248.352	244.81	252.08		174.6	-0.08235	-0.02999	0.09668
174.7	248.354	244.808	252.081		174.7	-0.08212	-0.03325	0.0981
174.8	248.358	244.806	252.083		174.8	-0.08011	-0.03556	0.10066
174.9	248.362	244.804	252.083		174.9	-0.07831	-0.03891	0.10092
175	248.365	244.802	252.083		175	-0.07756	-0.04101	0.10066
175.1	248.367	244.807	252.082		175.1	-0.07723	-0.03746	0.09946
175.2	248.371	244.81	252.077		175.2	-0.07543	-0.03485	0.0947
175.3	248.372	244.817	252.069		175.3	-0.07625	-0.02826	0.08711
175.4	248.373	244.823	252.065		175.4	-0.07749	-0.02324	0.08329
175.5	248.377	244.828	252.065		175.5	-0.07537	-0.01854	0.08293
175.6	248.381	244.837	252.063		175.6	-0.07358	-0.01101	0.08141
175.7	248.383	244.843	252.061		175.7	-0.07387	-0.00494	0.0801
175.8	248.386	244.847	252.062		175.8	-0.07239	-0.00191	0.08057
175.9	248.391	244.852	252.063		175.9	-0.06986	0.00258	0.08157
176	248.393	244.86	252.064		176	-0.07026	0.00959	0.08351
176.1	248.394	244.864	252.066		176.1	-0.07139	0.01304	0.08503
176.2	248.397	244.868	252.067		176.2	-0.07032	0.01638	0.08644
176.3	248.397	244.877	252.068		176.3	-0.07198	0.02433	0.08733
176.4	248.396	244.885	252.068		176.4	-0.07531	0.03123	0.08802
176.5	248.397	244.889	252.07		176.5	-0.07634	0.0351	0.08954
176.6	248.398	244.893	252.072		176.6	-0.07768	0.03792	0.09168
176.7	248.398	244.893	252.075		176.7	-0.07976	0.03676	0.09488
176.8	248.397	244.889	252.079		176.8	-0.08267	0.03236	0.09943
176.9	248.396	244.883	252.08		176.9	-0.0859	0.02576	0.10095
177	248.397	244.876	252.08		177	-0.08714	0.01779	0.10069
177.1	248.397	244.869	252.081		177.1	-0.0889	0.01025	0.102
177.2	248.396	244.861	252.08		177.2	-0.0916	0.00103	0.1007
177.3	248.396	244.854	252.077		177.3	-0.09347	-0.00641	0.09782
177.4	248.395	244.849	252.076		177.4	-0.09711	-0.01207	0.09777
177.5	248.395	244.845	252.077		177.5	-0.09898	-0.017	0.09845
177.6	248.398	244.84	252.076		177.6	-0.09833	-0.02277	0.09787
177.7	248.398	244.833	252.075		177.7	-0.1002	-0.03021	0.09688
177.8	248.398	244.827	252.072		177.8	-0.10206	-0.03712	0.094
177.9	248.4	244.822	252.068		177.9	-0.10215	-0.04247	0.0905
178	248.403	244.822	252.064		178	-0.10108	-0.04321	0.08636
178.1	248.407	244.825	252.064		178.1	-0.09918	-0.04165	0.08621
178.2	248.411	244.825	252.065		178.2	-0.0977	-0.04186	0.08794
178.3	248.41	244.826	252.066		178.3	-0.10029	-0.04176	0.08862
178.4	248.409	244.828	252.069		178.4	-0.10394	-0.0403	0.09181
178.5	248.408	244.831	252.072		178.5	-0.10675	-0.0378	0.09532
178.6	248.406	244.837	252.076		178.6	-0.1106	-0.0333	0.09967
178.7	248.405	244.843	252.082		178.7	-0.11404	-0.02734	0.10537
178.8	248.405	244.849	252.087		178.8	-0.11632	-0.02243	0.11108
178.9	248.408	244.854	252.091		178.9	-0.11557	-0.01773	0.1148
179	248.41	244.86	252.091		179	-0.11514	-0.0125	0.11475
179.1	248.411	244.865	252.09		179.1	-0.11627	-0.00884	0.11417
179.2	248.412	244.866	252.089		179.2	-0.11688	-0.00832	0.1135
179.3	248.416	244.866	252.087		179.3	-0.11592	-0.00864	0.11104
179.4	248.419	244.869	252.086		179.4	-0.11464	-0.00719	0.11015
179.5	248.423	244.869	252.086		179.5	-0.11305	-0.00772	0.11062
179.6	248.426	244.871	252.085		179.6	-0.11167	-0.00668	0.11026
179.7	248.427	244.876	252.089		179.7	-0.11312	-0.00239	0.11356
179.8	248.428	244.88	252.096		179.8	-0.11394	0.00116	0.12125
179.9	248.428	244.882	252.101		179.9	-0.11591	0.0021	0.12654
180	248.425	244.883	252.106		180	-0.12113	0.00282	0.1313
180.1	248.42	244.884	252.112		180.1	-0.12781	0.00344	0.13806
180.2	248.417	244.883	252.116		180.2	-0.13302	0.000925027	0.14178
180.3	248.414	244.883	252.117		180.3	-0.13803	0.000185289	0.14256
180.4	248.41	244.885	252.116		180.4	-0.14419	0.00196	0.14241
180.5	248.407	244.886	252.119		180.5	-0.14972	0.00174	0.1456
180.6	248.405	244.886	252.123		180.6	-0.15368	0.00174	0.14995
180.7	248.404	244.889	252.126		180.7	-0.15607	0.00319	0.15231
180.8	248.406	244.889	252.13		180.8	-0.15657	0.00266	0.15676
180.9	248.41	244.886	252.137		180.9	-0.15509	-0.000588144	0.16351
181	248.411	244.886	252.142		181	-0.15612	-0.00143	0.16922
181.1	248.412	244.887	252.146		181.1	-0.15652	-0.00186	0.17367
181.2	248.415	244.884	252.152		181.2	-0.15566	-0.00511	0.17896
181.3	248.418	244.883	252.154		181.3	-0.15522	-0.00669	0.18152
181.4	248.418	244.885	252.154		181.4	-0.15657	-0.00512	0.18158
181.5	248.417	244.887	252.154		181.5	-0.1599	-0.00471	0.18236
181.6	248.418	244.888	252.153		181.6	-0.16093	-0.00441	0.18148
181.7	248.419	244.89	252.148		181.7	-0.16248	-0.00263	0.17619
181.8	248.417	244.893	252.144		181.8	-0.16591	-0.000964793	0.17258
181.9	248.415	244.895	252.143		181.9	-0.17029	0.000913469	0.17148
182	248.41	244.897	252.14		182	-0.1775	0.00206	0.16829
182.1	248.403	244.897	252.135		182.1	-0.1868	0.00142	0.16384
182.2	248.397	244.898	252.129		182.2	-0.19421	0.00131	0.15824
182.3	248.389	244.899	252.119		182.3	-0.20435	0.00225	0.14804
182.4	248.377	244.9	252.107		182.4	-0.21836	0.00213	0.13605
182.5	248.367	244.899	252.095		182.5	-0.23122	0.000767036	0.12459
182.6	248.358	244.898	252.085		182.6	-0.24167	-0.00133	0.11417
182.7	248.349	244.901	252.076		182.7	-0.25306	0.000544559	0.10606
182.8	248.338	244.905	252.069		182.8	-0.26582	0.0042	0.09857
182.9	248.328	244.908	252.062		182.9	-0.27836	0.00681	0.09235
183	248.315	244.913	252.056		183	-0.29289	0.01089	0.08612
183.1	248.303	244.918	252.049		183.1	-0.30764	0.01486	0.07947
183.2	248.292	244.921	252.042		183.2	-0.32081	0.01747	0.07283
183.3	248.28	244.924	252.038		183.3	-0.3344	0.01914	0.06859
183.4	248.267	244.928	252.035		183.4	-0.34925	0.02248	0.06571
183.5	248.256	244.932	252.035		183.5	-0.36295	0.02562	0.06587
183.6	248.243	244.932	252.037		183.6	-0.3779	0.02529	0.06812
183.7	248.226	244.934	252.035		183.7	-0.39683	0.02654	0.06681
183.8	248.208	244.938	252.035		183.8	-0.4166	0.02926	0.06634
183.9	248.192	244.934	252.033		183.9	-0.43459	0.02486	0.0642
184	248.175	244.929	252.027		184	-0.45415	0.0193	0.05849
184.1	248.152	244.928	252.022		184.1	-0.47884	0.01699	0.05415
184.2	248.129	244.926	252.017		184.2	-0.50415	0.0152	0.04907
184.3	248.108	244.928	252.008		184.3	-0.52675	0.01603	0.04044
184.4	248.086	244.932	251.998		184.4	-0.55112	0.01906	0.03055
184.5	248.06	244.935	251.989		184.5	-0.57895	0.02105	0.02191
184.6	248.034	244.937	251.983		184.6	-0.60752	0.0225	0.0161
184.7	248.006	244.941	251.978		184.7	-0.63713	0.02606	0.01092
184.8	247.976	244.945	251.972		184.8	-0.66935	0.02961	0.00542
184.9	247.948	244.946	251.971		184.9	-0.6997	0.02929	0.0038
185	247.922	244.947	251.97		185	-0.72795	0.02991	0.00365
185.1	247.894	244.949	251.967		185.1	-0.75745	0.03126	0.000665728
185.2	247.869	244.948	251.963		185.2	-0.78497	0.02906	-0.00336
185.3	247.847	244.945	251.959		185.3	-0.80861	0.02581	-0.00677
185.4	247.826	244.945	251.953		185.4	-0.83183	0.02433	-0.0132
185.5	247.803	244.946	251.942		185.5	-0.85673	0.02537	-0.02425
185.6	247.782	244.948	251.931		185.6	-0.88048	0.02652	-0.03508
185.7	247.761	244.951	251.919		185.7	-0.90318	0.02902	-0.04665
185.8	247.737	244.954	251.905		185.8	-0.92891	0.03048	-0.06062
185.9	247.712	244.955	251.893		185.9	-0.95643	0.03089	-0.07198
186	247.685	244.96	251.883		186	-0.98552	0.0356	-0.08208
186.1	247.656	244.965	251.872		186.1	-1.01628	0.03947	-0.09292
186.2	247.629	244.966	251.863		186.2	-1.04536	0.0403	-0.10176
186.3	247.601	244.967	251.857		186.3	-1.07602	0.04029	-0.10715
186.4	247.571	244.968	251.851		186.4	-1.10762	0.04007	-0.1138
186.5	247.541	244.97	251.845		186.5	-1.13964	0.04164	-0.11961
186.6	247.509	244.971	251.841		186.6	-1.17385	0.04205	-0.12332
186.7	247.481	244.971	251.835		186.7	-1.20441	0.041	-0.12913
186.8	247.453	244.97	251.828		186.8	-1.2337	0.0391	-0.13578
186.9	247.427	244.967	251.821		186.9	-1.26185	0.03585	-0.14222
187	247.405	244.963	251.816		187	-1.28653	0.03145	-0.14782
187.1	247.382	244.96	251.809		187.1	-1.31133	0.02757	-0.15436
187.2	247.358	244.957	251.804		187.2	-1.33769	0.02316	-0.15944
187.3	247.333	244.95	251.8		187.3	-1.36469	0.01583	-0.16315
187.4	247.307	244.944	251.796		187.4	-1.39251	0.00881	-0.16645
187.5	247.281	244.938	251.793		187.5	-1.42108	0.0022	-0.16964
187.6	247.256	244.931	251.79		187.6	-1.44786	-0.00513	-0.17241
187.7	247.232	244.925	251.788		187.7	-1.47412	-0.01194	-0.17477
187.8	247.208	244.92	251.782		187.8	-1.50007	-0.01834	-0.17995
187.9	247.184	244.914	251.776		187.9	-1.5258	-0.02463	-0.18618
188	247.16	244.907	251.767		188	-1.55185	-0.03207	-0.19492
188.1	247.135	244.904	251.753		188.1	-1.57916	-0.03647	-0.20826
188.2	247.108	244.899	251.74		188.2	-1.60825	-0.04213	-0.22119
188.3	247.082	244.893	251.73		188.3	-1.63649	-0.04884	-0.23161
188.4	247.057	244.891	251.719		188.4	-1.66359	-0.05167	-0.24192
188.5	247.03	244.888	251.709		188.5	-1.69205	-0.05503	-0.25212
188.6	247.004	244.883	251.702		188.6	-1.71998	-0.06058	-0.25846
188.7	246.981	244.876	251.696		188.7	-1.74593	-0.06823	-0.26437
188.8	246.954	244.87	251.688		188.8	-1.77439	-0.07578	-0.27217
188.9	246.926	244.861	251.683		188.9	-1.80442	-0.08458	-0.27714
189	246.897	244.852	251.679		189	-1.83528	-0.09432	-0.28159
189.1	246.868	244.843	251.673		189.1	-1.86678	-0.1048	-0.28666
189.2	246.837	244.831	251.666		189.2	-1.89963	-0.11685	-0.29352
189.3	246.806	244.819	251.661		189.3	-1.93291	-0.12994	-0.29881
189.4	246.776	244.807	251.658		189.4	-1.96492	-0.14324	-0.302
189.5	246.745	244.795	251.651		189.5	-1.99768	-0.15592	-0.30802
189.6	246.717	244.781	251.646		189.6	-2.02833	-0.16974	-0.31299
189.7	246.691	244.77	251.643		189.7	-2.05595	-0.18169	-0.31566
189.8	246.665	244.76	251.638		189.8	-2.08472	-0.19269	-0.32073
189.9	246.636	244.748	251.634		189.9	-2.11538	-0.20515	-0.32508
190	246.61	244.737	251.63		190	-2.14373	-0.21678	-0.32879
190.1	246.583	244.728	251.623		190.1	-2.1723	-0.22694	-0.33596
190.2	246.554	244.718	251.612		190.2	-2.20337	-0.23742	-0.34627
190.3	246.526	244.708	251.6		190.3	-2.23351	-0.248	-0.35773
190.4	246.5	244.703	251.588		190.4	-2.26217	-0.25408	-0.37035
190.5	246.473	244.698	251.573		190.5	-2.29126	-0.26026	-0.38506
190.6	246.445	244.69	251.557		190.6	-2.32118	-0.26843	-0.40029
190.7	246.417	244.682	251.542		190.7	-2.35142	-0.27786	-0.41552
190.8	246.39	244.673	251.528		190.8	-2.3804	-0.2875	-0.42939
190.9	246.361	244.666	251.513		190.9	-2.41085	-0.29505	-0.4441
191	246.331	244.66	251.5		191	-2.44297	-0.30155	-0.45703
191.1	246.303	244.655	251.48		191.1	-2.4729	-0.30689	-0.47655
191.2	246.274	244.65	251.474		191.2	-2.50397	-0.31318	-0.48236
191.3	246.244	244.644	251.471		191.3	-2.5362	-0.3202	-0.48545
191.4	246.213	244.64	251.466		191.4	-2.56989	-0.3244	-0.49021
191.5	246.179	244.638	251.462		191.5	-2.60558	-0.32734	-0.49403
191.6	246.144	244.634	251.46		191.6	-2.64241	-0.33237	-0.49628
191.7	246.111	244.63	251.457		191.7	-2.67788	-0.33635	-0.49863
191.8	246.08	244.627	251.456		191.8	-2.71105	-0.34013	-0.49973
191.9	246.046	244.624	251.454		191.9	-2.74663	-0.34474	-0.50125
192	246.014	244.62	251.448		192	-2.78053	-0.34862	-0.50779
192.1	245.986	244.616	251.439		192.1	-2.81119	-0.35355	-0.51643
192.2	245.957	244.61	251.432		192.2	-2.84174	-0.36026	-0.52286
192.3	245.931	244.605	251.426		192.3	-2.8703	-0.36644	-0.52909
192.4	245.906	244.6	251.418		192.4	-2.89729	-0.3721	-0.5371
192.5	245.882	244.596	251.409		192.5	-2.92366	-0.37671	-0.54553
192.6	245.861	244.59	251.401		192.6	-2.94657	-0.38363	-0.55364
192.7	245.841	244.585	251.391		192.7	-2.96833	-0.38919	-0.56332
192.8	245.819	244.584	251.382		192.8	-2.99228	-0.39129	-0.57206
192.9	245.796	244.582	251.377		192.9	-3.01739	-0.39381	-0.57735
193	245.774	244.579	251.37		193	-3.04197	-0.39748	-0.58347
193.1	245.752	244.575	251.363		193.1	-3.06583	-0.40199	-0.59064
193.2	245.728	244.571	251.358		193.2	-3.09177	-0.40712	-0.59551
193.3	245.702	244.561	251.357		193.3	-3.11992	-0.41729	-0.59619
193.4	245.678	244.549	251.357		193.4	-3.14618	-0.43007	-0.59634
193.5	245.654	244.538	251.357		193.5	-3.17202	-0.44169	-0.59608
193.6	245.628	244.528	251.36		193.6	-3.20068	-0.45311	-0.59299
193.7	245.601	244.516	251.363		193.7	-3.22883	-0.46579	-0.58948
193.8	245.577	244.504	251.366		193.8	-3.25572	-0.47846	-0.58702
193.9	245.551	244.494	251.37		193.9	-3.28323	-0.48925	-0.58225
194	245.528	244.482	251.374		194	-3.30876	-0.50161	-0.57801
194.1	245.506	244.469	251.374		194.1	-3.3324	-0.51575	-0.57838
194.2	245.484	244.456	251.373		194.2	-3.35646	-0.52948	-0.57874
194.3	245.462	244.444	251.375		194.3	-3.38031	-0.54236	-0.57722
194.4	245.441	244.433	251.375		194.4	-3.40343	-0.55346	-0.57696
194.5	245.42	244.426	251.371		194.5	-3.42655	-0.56164	-0.58005
194.6	245.398	244.42	251.368		194.6	-3.45093	-0.56814	-0.58334
194.7	245.375	244.415	251.365		194.7	-3.47645	-0.57401	-0.58643
194.8	245.353	244.414	251.36		194.8	-3.50041	-0.57548	-0.59151
194.9	245.308	244.413	251.355		194.9	-3.54761	-0.57768	-0.59574
195	245.286	244.407	251.353		195	-3.57094	-0.58418	-0.59747
195.1	245.262	244.401	251.351		195.1	-3.59709	-0.59099	-0.60003
195.2	245.237	244.396	251.349		195.2	-3.62429	-0.59707	-0.60103
195.3	245.214	244.391	251.351		195.3	-3.64919	-0.60284	-0.59951
195.4	245.192	244.384	251.349		195.4	-3.67346	-0.60986	-0.60113
195.5	245.167	244.381	251.347		195.5	-3.70087	-0.61343	-0.60338
195.6	245.141	244.382	251.345		195.6	-3.72828	-0.61385	-0.605
195.7	245.118	244.377	251.34		195.7	-3.75371	-0.61909	-0.60924
195.8	245.094	244.37	251.332		195.8	-3.77976	-0.62727	-0.61735
195.9	245.072	244.361	251.324		195.9	-3.80434	-0.6368	-0.62494
196	245.051	244.349	251.322		196	-3.82725	-0.64937	-0.62709
196.1	245.028	244.337	251.32		196.1	-3.85163	-0.66215	-0.62944
196.2	245.005	244.328	251.315		196.2	-3.87736	-0.67179	-0.63378
196.3	244.982	244.32	251.314		196.3	-3.90205	-0.68048	-0.63467
196.4	244.959	244.313	251.313		196.4	-3.92684	-0.68897	-0.63577
196.5	244.935	244.308	251.309		196.5	-3.95363	-0.69474	-0.63938
196.6	244.911	244.303	251.307		196.6	-3.97915	-0.70029	-0.6409
196.7	244.89	244.295	251.308		196.7	-4.00217	-0.7092	-0.64042
196.8	244.868	244.287	251.306		196.8	-4.02696	-0.71769	-0.64226
196.9	244.845	244.281	251.301		196.9	-4.05123	-0.72418	-0.6467
197	244.825	244.274	251.298		197	-4.07351	-0.73204	-0.64937
197.1	244.806	244.266	251.298		197.1	-4.09496	-0.74074	-0.64974
197.2	244.788	244.26	251.298		197.2	-4.11494	-0.74745	-0.64916
197.3	244.771	244.254	251.3		197.3	-4.13387	-0.75426	-0.64754
197.4	244.754	244.245	251.298		197.4	-4.15259	-0.76369	-0.64853
197.5	244.736	244.236	251.296		197.5	-4.17288	-0.77333	-0.65088
197.6	244.718	244.227	251.294		197.6	-4.19296	-0.7838	-0.6525
197.7	244.701	244.217	251.291		197.7	-4.21263	-0.79438	-0.65507
197.8	244.68	244.208	251.287		197.8	-4.23512	-0.80434	-0.65899
197.9	244.658	244.198	251.282		197.9	-4.25897	-0.8145	-0.66365
198	244.636	244.188	251.278		198	-4.28345	-0.82529	-0.66831
198.1	244.617	244.179	251.272		198.1	-4.30426	-0.83482	-0.6738
198.2	244.599	244.173	251.266		198.2	-4.32466	-0.84142	-0.68003
198.3	244.578	244.167	251.257		198.3	-4.34778	-0.84845	-0.68804
198.4	244.556	244.161	251.248		198.4	-4.37153	-0.85494	-0.69709
198.5	244.531	244.16	251.236		198.5	-4.39883	-0.85726	-0.70897
198.6	244.507	244.159	251.224		198.6	-4.42478	-0.85894	-0.72127
198.7	244.486	244.15	251.215		198.7	-4.44842	-0.86847	-0.73002
198.8	244.462	244.15	251.207		198.8	-4.47405	-0.86921	-0.73813
198.9	244.44	244.143	251.198		198.9	-4.49801	-0.87686	-0.74614
199	244.423	244.136	251.192		199	-4.51715	-0.88482	-0.75278
199.1	244.406	244.126	251.182		199.1	-4.53618	-0.8952	-0.76173
199.2	244.385	244.114	251.173		199.2	-4.55962	-0.90818	-0.7711
199.3	244.361	244.099	251.164		199.3	-4.58535	-0.92411	-0.78026
199.4	244.337	244.084	251.152		199.4	-4.61182	-0.93982	-0.79214
199.5	244.309	244.072	251.137		199.5	-4.64175	-0.9527	-0.80633
199.6	244.283	244.06	251.124		199.6	-4.66989	-0.96537	-0.81967
199.7	244.26	244.048	251.112		199.7	-4.69521	-0.97774	-0.83082
[truncated: 1,062 more rows]

## Sheet: -8C
	Raw Recordings					Basline Corrected				Baseline ROI normalised to 50 ug chl (DF *1.5)
Time	16	17	18		Time	16	17	18		Time	Time (o offset)	16	17	18	Avg -8	SE -8
0	243.759	223.343	247.427		0	-1.72538	-0.0197	-1.14972		150	0	0.59127	0.081975	0.066735	0.24666	0.172361
0.1	243.895	223.386	247.5		0.1	-1.63621	-0.00371	-1.10523		150.1	0.1	0.59394	0.07392	0.063825	0.243895	0.175047
0.2	244.03	223.429	247.571		0.2	-1.54746	0.01155	-1.06273		150.2	0.2	0.596625	0.06696	0.063255	0.24228	0.177176
0.3	244.164	223.469	247.639		0.3	-1.46008	0.02367	-1.02306		150.3	0.3	0.59883	0.062205	0.06552	0.242185	0.178325
0.4	244.294	223.508	247.705		0.4	-1.37657	0.03547	-0.98527		150.4	0.4	0.596475	0.057765	0.067635	0.240625	0.177948
0.5	244.42	223.548	247.772		0.5	-1.29682	0.04895	-0.94644		150.5	0.5	0.587535	0.051915	0.06975	0.2364	0.175643
0.6	244.541	223.587	247.839		0.6	-1.2219	0.06044	-0.90876		150.6	0.6	0.57891	0.04872	0.07107	0.2329	0.173125
0.7	244.658	223.622	247.901		0.7	-1.15116	0.06733	-0.87485		150.7	0.7	0.57294	0.044445	0.06957	0.228985	0.17213
0.8	244.771	223.656	247.963		0.8	-1.08471	0.07473	-0.84104		150.8	0.8	0.563535	0.03969	0.06792	0.223715	0.170105
0.9	244.881	223.69	248.093		0.9	-1.02119	0.08151	-0.73981		150.9	0.9	0.55254	0.039015	0.06327	0.218275	0.167279
1	244.993	223.721	248.093		1	-0.95579	0.08515	-0.76829		151	1	0.54612	0.03708	0.062085	0.215095	0.16567
1.1	245.105	223.754	248.221		1.1	-0.89029	0.09078	-0.66915		151.1	1.1	0.539835	0.03783	0.06435	0.214005	0.163095
1.2	245.214	223.79	248.284		1.2	-0.82782	0.09882	-0.63388		151.2	1.2	0.532305	0.04422	0.065055	0.21386	0.159336
1.3	245.32	223.824	248.345		1.3	-0.76807	0.10601	-0.60132		151.3	1.3	0.527925	0.052335	0.071235	0.217165	0.155476
1.4	245.421	223.861	248.406		1.4	-0.71283	0.1151	-0.56919		151.4	1.4	0.52086	0.05889	0.080895	0.220215	0.150457
1.5	245.52	223.9	248.468		1.5	-0.66083	0.1268	-0.53538		151.5	1.5	0.51348	0.064185	0.086295	0.22132	0.146219
1.6	245.618	223.938	248.531		1.6	-0.60935	0.13714	-0.50137		151.6	1.6	0.505485	0.072	0.090135	0.22254	0.141569
1.7	245.713	223.976	248.593		1.7	-0.5605	0.14831	-0.46777		151.7	1.7	0.50046	0.080745	0.09759	0.226265	0.137184
1.8	245.803	224.016	248.656		1.8	-0.51677	0.16085	-0.43333		151.8	1.8	0.50172	0.087135	0.101265	0.23004	0.135901
1.9	245.891	224.054	248.716		1.9	-0.47576	0.17151	-0.40182		151.9	1.9	0.503625	0.093225	0.104325	0.233725	0.134988
2	245.978	224.09	248.772		2	-0.43423	0.17996	-0.37398		152	2	0.507555	0.09867	0.111765	0.23933	0.134166
2.1	246.065	224.124	248.827		2.1	-0.39417	0.18695	-0.34792		152.1	2.1	0.510855	0.10209	0.11529	0.242745	0.134109
2.2	246.15	224.156	248.879		2.2	-0.35547	0.19163	-0.32427		152.2	2.2	0.50976	0.10659	0.11049	0.24228	0.133745
2.3	246.234	224.187	248.928		2.3	-0.31791	0.19506	-0.30365		152.3	2.3	0.51024	0.11565	0.103815	0.243235	0.133546
2.4	246.316	224.219	248.975		2.4	-0.28277	0.19933	-0.28492		152.4	2.4	0.509625	0.122835	0.098385	0.243615	0.133192
2.5	246.396	224.251	249.022		2.5	-0.24909	0.20402	-0.26619		152.5	2.5	0.506805	0.12939	0.09123	0.242475	0.132623
2.6	246.476	224.282	249.071		2.6	-0.21531	0.20765	-0.2462		152.6	2.6	0.506025	0.13767	0.08832	0.244005	0.131782
2.7	246.557	224.312	249.118		2.7	-0.1808	0.21119	-0.22767		152.7	2.7	0.505875	0.14343	0.088695	0.246	0.130895
2.8	246.637	224.376	249.164		2.8	-0.14743	0.24707	-0.2102		152.8	2.8	0.503205	0.14826	0.092535	0.248	0.128612
2.9	246.717	224.405	249.209		2.9	-0.11302	0.24946	-0.19335		152.9	2.9	0.498825	0.153555	0.0981	0.25016	0.125359
3	246.798	224.435	249.252		3	-0.07893	0.25163	-0.1787		153	3	0.499455	0.158535	0.10587	0.25462	0.123358
3.1	246.875	224.466	249.294		3.1	-0.04786	0.25548	-0.1651		153.1	3.1	0.504495	0.16257	0.11646	0.261175	0.122386
3.2	246.953	224.496	249.333		3.2	-0.01639	0.25796	-0.15484		153.2	3.2	0.50763	0.17085	0.12594	0.26814	0.120445
3.3	247.032	224.525	249.368		3.3	0.01593	0.25993	-0.14847		153.3	3.3	0.50718	0.181335	0.133875	0.27413	0.117328
3.4	247.11	224.555	249.401		3.4	0.04772	0.26189	-0.14397		153.4	3.4	0.50703	0.185055	0.14037	0.277485	0.115495
3.5	247.187	224.584	249.435		3.5	0.07795	0.26417	-0.13854		153.5	3.5	0.50514	0.18768	0.14076	0.27786	0.114444
3.6	247.261	224.614	249.469		3.6	0.10555	0.26697	-0.13257		153.6	3.6	0.499965	0.191715	0.134385	0.275355	0.113518
3.7	247.335	224.646	249.502		3.7	0.13316	0.27103	-0.12808		153.7	3.7	0.493695	0.19011	0.128955	0.27092	0.112778
3.8	247.409	224.678	249.539		3.8	0.16055	0.2754	-0.12024		153.8	3.8	0.484905	0.18801	0.121965	0.26496	0.111613
3.9	247.481	224.709	249.577		3.9	0.18648	0.27914	-0.10988		153.9	3.9	0.478635	0.18939	0.115125	0.26105	0.110885
4	247.553	224.74	249.616		4	0.2121	0.28341	-0.09963		154	4	0.47613	0.190605	0.110325	0.25902	0.111001
4.1	247.621	224.77	249.66		4.1	0.23384	0.28611	-0.08477		154.1	4.1	0.472215	0.1926	0.10788	0.257565	0.110076
4.2	247.688	224.8	249.705		4.2	0.25391	0.28818	-0.06781		154.2	4.2	0.4653	0.192075	0.106215	0.25453	0.10826
4.3	247.752	224.827	249.748		4.3	0.27167	0.28846	-0.05348		154.3	4.3	0.46107	0.191565	0.10503	0.252555	0.107208
4.4	247.812	224.856	249.789		4.4	0.28588	0.28938	-0.0403		154.4	4.4	0.459825	0.19278	0.105105	0.25257	0.106673
4.5	247.926	224.885	249.83		4.5	0.35285	0.29113	-0.02868		154.5	4.5	0.45654	0.19053	0.103755	0.250275	0.106131
4.6	247.981	224.911	249.868		4.6	0.3613	0.29048	-0.01822		154.6	4.6	0.450735	0.18861	0.102885	0.24741	0.104631
4.7	248.03	224.937	249.906		4.7	0.3643	0.28899	-0.00943		154.7	4.7	0.445875	0.183375	0.103575	0.244275	0.103399
4.8	248.078	224.963	249.945		4.8	0.36531	0.28698	0.00176		154.8	4.8	0.44337	0.172815	0.10287	0.239685	0.103825
4.9	248.124	224.986	249.985		4.9	0.3658	0.28276	0.01275		154.9	4.9	0.438345	0.16146	0.098535	0.23278	0.104375
5	248.17	225.006	250.022		5	0.36493	0.27562	0.02122		155	5	0.430185	0.150735	0.0972	0.22604	0.103236
5.1	248.214	225.028	250.058		5.1	0.36228	0.27077	0.02917		155.1	5.1	0.42015	0.142995	0.098205	0.22045	0.100684
5.2	248.258	225.051	250.094		5.2	0.36015	0.26583	0.0367		155.2	5.2	0.409635	0.137775	0.09576	0.21439	0.0983731
5.3	248.303	225.073	250.13		5.3	0.35834	0.26025	0.04371		155.3	5.3	0.400995	0.13491	0.093165	0.20969	0.0964086
5.4	248.346	225.097	250.163		5.4	0.35537	0.25709	0.04872		155.4	5.4	0.39096	0.13077	0.09276	0.20483	0.0937096
5.5	248.39	225.122	250.198		5.5	0.35251	0.25507	0.05458		155.5	5.5	0.378555	0.12366	0.09063	0.197615	0.0909711
5.6	248.434	225.147	250.234		5.6	0.3508	0.25264	0.06263		155.6	5.6	0.36867	0.122055	0.08865	0.193125	0.0883006
5.7	248.481	225.174	250.265		5.7	0.35129	0.25178	0.06514		155.7	5.7	0.36255	0.119175	0.092175	0.1913	0.085979
5.8	248.528	225.2	250.291		5.8	0.35199	0.2506	0.06293		155.8	5.8	0.3555	0.11238	0.09618	0.18802	0.0838705
5.9	248.578	225.224	250.32		5.9	0.35552	0.24722	0.06292		155.9	5.9	0.348435	0.11046	0.09876	0.185885	0.0813451
6	248.628	225.246	250.347		6	0.35894	0.24259	0.06176		156	6	0.3453	0.11229	0.099135	0.185575	0.0799527
6.1	248.675	225.268	250.373		6.1	0.35932	0.23712	0.05914		156.1	6.1	0.343425	0.107385	0.10203	0.18428	0.0795875
6.2	248.724	225.291	250.4		6.2	0.36243	0.2327	0.05788		156.2	6.2	0.34107	0.101835	0.104925	0.18261	0.079235
6.3	248.771	225.312	250.428		6.3	0.36292	0.22639	0.05724		156.3	6.3	0.338565	0.10431	0.107985	0.18362	0.0774798
6.4	248.816	225.334	250.456		6.4	0.36131	0.22061	0.05681		156.4	6.4	0.337785	0.10191	0.11748	0.185725	0.0761627
6.5	248.864	225.356	250.485		6.5	0.36275	0.21577	0.05712		156.5	6.5	0.3345	0.09762	0.129015	0.187045	0.0742824
6.6	248.912	225.374	250.515		6.6	0.3646	0.2058	0.05879		156.6	6.6	0.3276	0.099	0.140535	0.189045	0.0703074
6.7	248.961	225.389	250.546		6.7	0.36729	0.19415	0.0614		156.7	6.7	0.321	0.10287	0.154425	0.192765	0.0658221
6.8	249.009	225.408	250.578		6.8	0.3684	0.18533	0.06495		156.8	6.8	0.31395	0.10566	0.16785	0.19582	0.0617331
6.9	249.055	225.425	250.61		6.9	0.36847	0.17473	0.06819		156.9	6.9	0.30516	0.1086	0.178125	0.197295	0.0575459
7	249.1	225.439	250.64		7	0.36697	0.16214	0.07017		157	7	0.29763	0.111855	0.19155	0.200345	0.0538086
7.1	249.146	225.457	250.671		7.1	0.36621	0.1528	0.07226		157.1	7.1	0.28821	0.11181	0.2037	0.20124	0.0509371
7.2	249.195	225.477	250.702		7.2	0.36858	0.13759	0.07424		157.2	7.2	0.269685	0.111135	0.213825	0.198215	0.0464302
7.3	249.244	225.497	250.729		7.3	0.37106	0.11788	0.07329		157.3	7.3	0.250065	0.11454	0.22959	0.198065	0.0421787
7.4	249.292	225.518	250.753		7.4	0.37343	0.09911	0.06909		157.4	7.4	0.23625	0.11796	0.25008	0.20143	0.0419255
7.5	249.342	225.538	250.779		7.5	0.37665	0.07961	0.06668		157.5	7.5	0.219615	0.117285	0.27402	0.20364	0.0459451
7.6	249.393	225.556	250.804		7.6	0.38143	0.0577	0.06248		157.6	7.6	0.19779	0.116925	0.29592	0.203545	0.0517515
7.7	249.442	225.574	250.824		7.7	0.3838	0.03548	0.05441		157.7	7.7	0.18069	0.117195	0.32142	0.206435	0.0603436
7.8	249.488	225.594	250.847		7.8	0.38325	0.0164	0.04833		157.8	7.8	0.166245	0.11511	0.34992	0.210425	0.0712924
7.9	249.533	225.617	250.872		7.9	0.38237	-0.00132	0.04518		157.9	7.9	0.15384	0.1113	0.37386	0.213	0.0813621
8	249.576	225.637	250.897		8	0.37847	-0.02092	0.04183		158	8	0.147405	0.105285	0.400785	0.217825	0.0922845
8.1	249.614	225.658	250.922		8.1	0.37027	-0.03938	0.03826		158.1	8.1	0.141135	0.09534	0.432735	0.22307	0.105663
8.2	249.652	225.68	250.951		8.2	0.36217	-0.05678	0.03898		158.2	8.2	0.135495	0.08352	0.462795	0.22727	0.118714
8.3	249.688	225.702	250.975		8.3	0.35156	-0.07503	0.03448		158.3	8.3	0.134085	0.07374	0.48831	0.232045	0.129311
8.4	249.722	225.726	250.985		8.4	0.33865	-0.09044	0.01573		158.4	8.4	0.135825	0.068205	0.51429	0.23944	0.138804
8.5	249.758	225.748	250.991		8.5	0.32825	-0.10837	-0.007		158.5	8.5	0.140385	0.066435	0.538065	0.248295	0.146449
8.6	249.796	225.767	251.004		8.6	0.32016	-0.12924	-0.02198		158.6	8.6	0.14415	0.067485	0.554625	0.25542	0.151231
8.7	249.833	225.785	251.027		8.7	0.31039	-0.15125	-0.02774		158.7	8.7	0.14778	0.07089	0.568665	0.262445	0.154711
8.8	249.871	225.8	251.057		8.8	0.30187	-0.17598	-0.02587		158.8	8.8	0.14982	0.0732	0.576435	0.266485	0.156545
8.9	249.911	225.815	251.094		8.9	0.29545	-0.20103	-0.01708		158.9	8.9	0.14433	0.074895	0.576975	0.2654	0.157072
9	249.949	225.829	251.137		9	0.28746	-0.22702	-0.00254		159	9	0.13209	0.07815	0.580035	0.263425	0.159069
9.1	249.989	225.842	251.181		9.1	0.28125	-0.25322	0.01253		159.1	9.1	0.1164	0.0759	0.58308	0.25846	0.162731
9.2	250.028	225.856	251.224		9.2	0.27305	-0.27953	0.02656		159.2	9.2	0.09975	0.066285	0.581895	0.24931	0.166573
9.3	250.063	225.867	251.263		9.3	0.26224	-0.30782	0.03785		159.3	9.3	0.087195	0.059955	0.579135	0.242095	0.168703
9.4	250.097	225.881	251.298		9.4	0.25016	-0.33413	0.04381		159.4	9.4	0.078885	0.05646	0.577635	0.23766	0.170111
9.5	250.132	225.896	251.327		9.5	0.2383	-0.35844	0.04443		159.5	9.5	0.070725	0.051075	0.577545	0.233115	0.172308
9.6	250.165	225.911	251.35		9.6	0.22455	-0.3836	0.03867		159.6	9.6	0.06837	0.04569	0.576045	0.230035	0.173129
9.7	250.195	225.927	251.372		9.7	0.2085	-0.40697	0.0328		159.7	9.7	0.07011	0.039825	0.5736	0.227845	0.173098
9.8	250.225	225.944	251.4		9.8	0.19192	-0.42982	0.03258		159.8	9.8	0.072165	0.03492	0.57069	0.225925	0.172717
9.9	250.254	225.962	251.435		9.9	0.17514	-0.45194	0.03823		159.9	9.9	0.06762	0.030945	0.565575	0.22138	0.172423
10	250.285	225.982	251.474		10	0.15898	-0.47165	0.04879		160	10	0.059145	0.03012	0.55968	0.216315	0.171887
10.1	250.316	226.001	251.516		10.1	0.14418	-0.49272	0.0624		160.1	10.1	0.052545	0.03384	0.554565	0.21365	0.170543
10.2	250.351	226.017	251.56		10.2	0.13211	-0.51683	0.07841		160.2	10.2	0.04188	0.036945	0.55134	0.210055	0.170648
10.3	250.386	226.03	251.608		10.3	0.12129	-0.54355	0.09787		160.3	10.3	0.0309	0.03831	0.544335	0.204515	0.169923
10.4	250.42	226.04	251.658		10.4	0.10901	-0.57268	0.11922		160.4	10.4	0.023055	0.041715	0.54063	0.2018	0.169501
10.5	250.454	226.053	251.708		10.5	0.0961	-0.59993	0.14078		160.5	10.5	0.016935	0.04293	0.54117	0.200345	0.170578
10.6	250.489	226.063	251.76		10.6	0.08507	-0.62927	0.16433		160.6	10.6	0.009405	0.04038	0.537945	0.19591	0.171251
10.7	250.524	226.072	251.812		10.7	0.07321	-0.66008	0.18798		160.7	10.7	0.0036	0.039345	0.5355	0.192815	0.171653
10.8	250.555	226.084	251.86		10.8	0.05831	-0.68837	0.20756		160.8	10.8	0.000934331	0.0345	0.535095	0.190176	0.172731
10.9	250.588	226.095	251.908		10.9	0.04466	-0.7175	0.22702		160.9	10.9	-0.006285	0.02685	0.533445	0.18467	0.17465
11	250.621	226.1	251.957		11	0.03102	-0.75187	0.24722		161	11	-0.01617	0.02154	0.52974	0.17837	0.176022
11.1	250.652	226.089	252.005		11.1	0.01601	-0.80288	0.26668		161.1	11.1	-0.021495	0.01701	0.523065	0.17286	0.175455
11.2	250.682	226.056	252.053		11.2	-0.000875732	-0.87599	0.28615		161.2	11.2	-0.02589	0.01014	0.5148	0.16635	0.174535
11.3	250.712	226.003	252.099		11.3	-0.01714	-0.96877	0.30373		161.3	11.3	-0.03138	0.003735	0.504195	0.15885	0.17297
11.4	250.743	225.934	252.142		11.4	-0.03235	-1.07716	0.31807		161.4	11.4	-0.03435	0.002505	0.49029	0.152815	0.169073
11.5	250.772	225.857	252.181		11.5	-0.04997	-1.19361	0.32842		161.5	11.5	-0.040635	-0.000599528	0.473715	0.14416	0.165182
11.6	250.803	225.781	252.218		11.6	-0.06561	-1.30995	0.337		161.6	11.6	-0.04848	-0.00387	0.45384	0.13383	0.160522
11.7	250.835	225.708	252.254		11.7	-0.08019	-1.42231	0.34453		161.7	11.7	-0.052245	-0.0054	0.42846	0.123605	0.153026
11.8	250.864	225.648	252.288		11.8	-0.0975	-1.52285	0.34997		161.8	11.8	-0.05883	-0.006945	0.401835	0.11202	0.14568
11.9	250.894	225.603	252.322		11.9	-0.11314	-1.60767	0.35551		161.9	11.9	-0.068085	-0.007695	0.37458	0.0996	0.138591
12	250.926	225.571	252.354		12	-0.12804	-1.67879	0.35969		162	12	-0.077655	-0.00624	0.3492	0.088435	0.132002
12.1	250.956	225.558	252.385		12.1	-0.1296	-1.73231	0.36209		162.1	12.1	-0.08598	-0.004635	0.327915	0.0791	0.126604
12.2	250.985	225.561	252.417		12.2	-0.12581	-1.76888	0.36554		162.2	12.2	-0.09681	-0.005715	0.30867	0.068715	0.122826
12.3	251.014	225.575	252.449		12.3	-0.12295	-1.79456	0.3694		162.3	12.3	-0.110145	-0.005205	0.291465	0.058705	0.120258
12.4	251.042	225.6	252.478		12.4	-0.12114	-1.80903	0.3694		162.4	12.4	-0.12144	-0.002025	0.279285	0.05194	0.118785
12.5	251.071	225.638	252.501		12.5	-0.11849	-1.81136	0.36363		162.5	12.5	-0.133065	-0.000113878	0.277155	0.047992	0.120838
12.6	251.098	225.682	252.526		12.6	-0.117	-1.80731	0.36027		162.6	12.6	-0.143415	7.50874e-05	0.27519	0.04395	0.122816
12.7	251.126	225.727	252.549		12.7	-0.11498	-1.80189	0.35555		162.7	12.7	-0.151725	0.000579052	0.26865	0.039168	0.122876
12.8	251.157	225.774	252.568		12.8	-0.11097	-1.7948	0.3456		162.8	12.8	-0.160515	-0.00127198	0.26025	0.032821	0.122655
12.9	251.189	225.818	252.588		12.9	-0.10497	-1.79032	0.33711		162.9	12.9	-0.173385	-0.0036	0.24603	0.023015	0.121804
13	251.222	225.854	252.608		13	-0.0972	-1.7938	0.32904		163	13	-0.184065	-0.00576	0.22677	0.012315	0.118942
13.1	251.255	225.888	252.626		13.1	-0.09089	-1.7998	0.31836		163.1	13.1	-0.18813	-0.006045	0.20502	0.003615	0.113595
13.2	251.285	225.92	252.645		13.2	-0.08709	-1.80736	0.30882		163.2	13.2	-0.19347	-0.006795	0.185775	-0.00483	0.109483
13.3	251.313	225.947	252.671		13.3	-0.08444	-1.82027	0.30599		163.3	13.3	-0.19911	-0.006135	0.16683	-0.012805	0.10569
13.4	251.341	225.972	252.697		13.4	-0.08315	-1.83495	0.30347		163.4	13.4	-0.20178	0.00159	0.150885	-0.016435	0.102204
13.5	251.366	225.997	252.723		13.5	-0.08407	-1.84985	0.30116		163.5	13.5	-0.20397	0.011835	0.141225	-0.01697	0.100685
13.6	251.393	226.022	252.751		13.6	-0.08289	-1.86526	0.30062		163.6	13.6	-0.208995	0.018465	0.135795	-0.018245	0.101211
13.7	251.422	226.045	252.777		13.7	-0.08034	-1.88225	0.298		163.7	13.7	-0.214785	0.02619	0.13194	-0.018885	0.102597
13.8	251.446	226.07	252.801		13.8	-0.08188	-1.8962	0.2936		163.8	13.8	-0.21525	0.03549	0.126975	-0.017595	0.102295
13.9	251.472	226.102	252.825		13.9	-0.08144	-1.9045	0.28919		163.9	13.9	-0.21744	0.04353	0.11967	-0.01808	0.102075
14	251.501	226.138	252.85		14	-0.0791	-1.90788	0.28625		164	14	-0.22293	0.05205	0.10812	-0.02092	0.102294
14.1	251.527	226.184	252.873		14.1	-0.07939	-1.90246	0.28038		164.1	14.1	-0.22245	0.056625	0.097665	-0.02272	0.100565
14.2	251.552	226.236	252.897		14.2	-0.0802	-1.89024	0.27598		164.2	14.2	-0.222915	0.058395	0.08736	-0.02572	0.0989514
14.3	251.579	226.293	252.925		14.3	-0.07922	-1.87309	0.27513		164.3	14.3	-0.22668	0.05811	0.075495	-0.031025	0.0979561
14.4	251.607	226.355	252.948		14.4	-0.07762	-1.85051	0.2702		164.4	14.4	-0.22683	0.056415	0.06489	-0.035175	0.0958587
14.5	251.633	226.424	252.967		14.5	-0.07759	-1.82174	0.26014		164.5	14.5	-0.222435	0.05409	0.05616	-0.037395	0.0925219
14.6	251.66	226.497	252.989		14.6	-0.07599	-1.78816	0.25365		164.6	14.6	-0.21834	0.054435	0.048375	-0.03851	0.089932
14.7	251.69	226.573	253.014		14.7	-0.07261	-1.75186	0.24997		164.7	14.7	-0.218025	0.061545	0.04122	-0.03842	0.089994
14.8	251.719	226.656	253.036		14.8	-0.06902	-1.70886	0.24369		164.8	14.8	-0.217065	0.06801	0.0402	-0.036285	0.0907458
14.9	251.748	226.744	253.059		14.9	-0.06627	-1.66104	0.23865		164.9	14.9	-0.21801	0.07119	0.04152	-0.0351	0.0918552
15	251.777	226.833	253.084		15	-0.06352	-1.61176	0.23488		165	15	-0.224115	0.07782	0.03783	-0.036155	0.0946864
15.1	251.804	226.925	253.108		15.1	-0.06192	-1.55954	0.23005		165.1	15.1	-0.227415	0.085065	0.036165	-0.035395	0.0970422
15.2	251.828	227.02	253.134		15.2	-0.06399	-1.50419	0.22785		165.2	15.2	-0.23211	0.08919	0.03921	-0.03457	0.0998182
15.3	251.855	227.118	253.163		15.3	-0.06364	-1.44611	0.22805		165.3	15.3	-0.238545	0.092985	0.04038	-0.03506	0.10287
15.4	251.882	227.215	253.19		15.4	-0.06236	-1.38845	0.22731		165.4	15.4	-0.239475	0.09789	0.04029	-0.033765	0.10419
15.5	251.907	227.313	253.216		15.5	-0.06358	-1.33048	0.22489		165.5	15.5	-0.236175	0.102315	0.049005	-0.028285	0.105078
15.6	251.954	227.413	253.245		15.6	-0.04251	-1.26988	0.22457		165.6	15.6	-0.232095	0.10251	0.06525	-0.021445	0.105873
15.7	252.128	227.511	253.274		15.7	0.10503	-1.21202	0.22551		165.7	15.7	-0.22659	0.104745	0.07851	-0.014445	0.106343
15.8	252.444	227.606	253.301		15.8	0.39559	-1.15676	0.22424		165.8	15.8	-0.21966	0.109635	0.092235	-0.00593	0.106983
15.9	252.779	227.702	253.328		15.9	0.70405	-1.10036	0.22224		165.9	15.9	-0.21699	0.11124	0.10503	-0.00024	0.10839
16	253.053	227.795	253.353		16	0.95199	-1.0472	0.21899		166	16	-0.215415	0.11505	0.111225	0.00362	0.109523
16.1	253.246	227.888	253.377		16.1	1.11953	-0.99394	0.21438		166.1	16.1	-0.209595	0.11901	0.113655	0.00769	0.108653
16.2	253.378	227.985	253.4		16.2	1.22478	-0.9367	0.20934		166.2	16.2	-0.20409	0.120765	0.11796	0.011545	0.107821
16.3	253.473	228.081	253.424		16.3	1.2938	-0.88134	0.20484		166.3	16.3	-0.20142	0.124095	0.117555	0.01341	0.107432
16.4	253.533	228.175	253.446		16.4	1.32807	-0.82704	0.19781		166.4	16.4	-0.19827	0.12852	0.112755	0.014335	0.1064
16.5	253.554	228.268	253.466		16.5	1.32265	-0.77398	0.18985		166.5	16.5	-0.19323	0.130125	0.1089	0.015265	0.104427
16.6	253.531	228.357	253.49		16.6	1.27358	-0.72417	0.18523		166.6	16.6	-0.194955	0.132825	0.10158	0.01315	0.104443
16.7	253.463	228.445	253.513		16.7	1.1796	-0.67573	0.17978		166.7	16.7	-0.20202	0.13506	0.091605	0.008215	0.105863
16.8	253.374	228.535	253.535		16.8	1.0654	-0.62592	0.17339		166.8	16.8	-0.20751	0.132105	0.08571	0.003435	0.106319
16.9	253.306	228.625	253.557		16.9	0.97079	-0.5757	0.16647		166.9	16.9	-0.21237	0.128535	0.08358	-8.5e-05	0.106933
17	253.276	228.713	253.58		17	0.91439	-0.52746	0.16092		167	17	-0.220365	0.12762	0.08034	-0.004135	0.108973
17.1	253.273	228.8	253.605		17.1	0.88584	-0.48048	0.15745		167.1	17.1	-0.22758	0.12765	0.07806	-0.00729	0.111071
17.2	253.274	228.886	253.631		17.2	0.86043	-0.43444	0.15504		167.2	17.2	-0.22899	0.123135	0.078765	-0.00903	0.110723
17.3	253.262	228.97	253.656		17.3	0.82235	-0.39049	0.15168		167.3	17.3	-0.230715	0.121755	0.08244	-0.00884	0.111517
17.4	253.236	229.053	253.68		17.4	0.77055	-0.34707	0.14748		167.4	17.4	-0.231645	0.12351	0.088155	-0.00666	0.112955
17.5	253.197	229.137	253.704		17.5	0.70546	-0.30313	0.14235		167.5	17.5	-0.22614	0.119145	0.09687	-0.003375	0.111568
17.6	253.15	229.218	253.726		17.6	0.63263	-0.26117	0.13658		167.6	17.6	-0.21828	0.11148	0.10935	0.00085	0.109567
17.7	253.105	229.297	253.75		17.7	0.56157	-0.22205	0.13218		167.7	17.7	-0.21624	0.10539	0.12543	0.00486	0.110701
17.8	253.065	229.375	253.775		17.8	0.49512	-0.18375	0.12809		167.8	17.8	-0.21576	0.10119	0.143715	0.009715	0.113404
17.9	253.034	229.454	253.796		17.9	0.43872	-0.14463	0.12064		167.9	17.9	-0.21684	0.096975	0.16452	0.014885	0.117492
18	253.018	229.528	253.815		18	0.39614	-0.11094	0.11132		168	18	-0.223755	0.094965	0.183435	0.018215	0.123651
18.1	253.015	229.598	253.833		18.1	0.36717	-0.08082	0.10053		168.1	18.1	-0.2316	0.0972	0.198885	0.021495	0.129907
18.2	253.021	229.666	253.848		18.2	0.34783	-0.05268	0.08702		168.2	18.2	-0.23913	0.09582	0.21372	0.02347	0.135639
18.3	253.034	229.728	253.864		18.3	0.33404	-0.03041	0.07497		168.3	18.3	-0.25137	0.0957	0.22179	0.02204	0.141468
18.4	253.051	229.786	253.881		18.4	0.32538	-0.01201	0.06376		168.4	18.4	-0.265185	0.095895	0.217935	0.016215	0.145044
18.5	253.073	229.845	253.898		18.5	0.32111	0.00733	0.05171		168.5	18.5	-0.28041	0.090105	0.220995	0.01023	0.150152
18.6	253.098	229.904	253.915		18.6	0.32031	0.02636	0.04019		168.6	18.6	-0.29799	0.087	0.200805	-0.003395	0.150917
18.7	253.128	229.96	253.932		18.7	0.32431	0.04267	0.0294		168.7	18.7	-0.31416	0.086565	0.187845	-0.01325	0.153269
18.8	253.163	230.017	253.954		18.8	0.33314	0.05991	0.03544		168.8	18.8	-0.32655	0.08346	0.175815	-0.022425	0.154382
18.9	253.201	230.077	253.978		18.9	0.345	0.07978	0.04716		168.9	18.9	-0.33456	0.08208	0.166305	-0.028725	0.154838
19	253.242	230.135	254.002		19	0.36021	0.09818	0.05847		169	19	-0.33801	0.08337	0.155385	-0.033085	0.153873
19.1	253.283	230.19	254.029		19.1	0.375	0.11354	0.07239		169.1	19.1	-0.339255	0.08481	0.146805	-0.03588	0.15274
19.2	253.323	230.247	254.057		19.2	0.38895	0.13047	0.08778		169.2	19.2	-0.342705	0.084525	0.143745	-0.038145	0.153237
19.3	253.363	230.304	254.085		19.3	0.4027	0.14772	0.10317		169.3	19.3	-0.34803	0.08613	0.138315	-0.041195	0.154155
19.4	253.403	230.359	254.113		19.4	0.41707	0.16256	0.11919		169.4	19.4	-0.35823	0.089775	0.133515	-0.04498	0.157133
19.5	253.442	230.412	254.14		19.5	0.42987	0.17593	0.1328		169.5	19.5	-0.37173	0.08934	0.129345	-0.051015	0.160773
19.6	253.48	230.465	254.164		19.6	0.44173	0.1892	0.14474		169.6	19.6	-0.385545	0.08544	0.121875	-0.05941	0.163406
19.7	253.519	230.517	254.19		19.7	0.45485	0.20101	0.15793		169.7	19.7	-0.404535	0.08265	0.115815	-0.06869	0.168195
19.8	253.557	230.567	254.218		19.8	0.46723	0.21166	0.1728		169.8	19.8	-0.423855	0.07656	0.10803	-0.079755	0.17229
19.9	253.595	230.618	254.243		19.9	0.47888	0.22252	0.18557		169.9	19.9	-0.441585	0.068115	0.094125	-0.093115	0.174397
20	253.63	230.665	254.267		20	0.4876	0.23055	0.19635		170	20	-0.45996	0.063435	0.07896	-0.105855	0.177109
20.1	253.663	230.711	254.29		20.1	0.49507	0.2366	0.20672		170.1	20.1	-0.473925	0.06189	0.068985	-0.11435	0.179799
20.2	253.694	230.757	254.31		20.2	0.4996	0.24202	0.21447		170.2	20.2	-0.48366	0.0624	0.0612	-0.12002	0.18182
20.3	253.72	230.8	254.329		20.3	0.49973	0.24534	0.22127		170.3	20.3	-0.492435	0.066045	0.052785	-0.124535	0.18399
20.4	253.747	230.843	254.349		20.4	0.50008	0.24845	0.22818		170.4	20.4	-0.496365	0.067485	0.04374	-0.12838	0.18412
20.5	253.773	230.885	254.367		20.5	0.50063	0.25104	0.2331		170.5	20.5	-0.497445	0.068775	0.038325	-0.130115	0.183875
20.6	253.798	230.926	254.383		20.6	0.4994	0.25238	0.23719		170.6	20.6	-0.49965	0.07353	0.03603	-0.13003	0.185127
20.7	253.821	230.966	254.403		20.7	0.49681	0.25225	0.24451		170.7	20.7	-0.50073	0.074505	0.037515	-0.12957	0.185887
20.8	253.842	231.005	254.425		20.8	0.4915	0.25159	0.25394		170.8	20.8	-0.49539	0.07077	0.038835	-0.128595	0.183629
20.9	253.862	231.045	254.446		20.9	0.48483	0.25177	0.2621		170.9	20.9	-0.48816	0.06498	0.035925	-0.129085	0.179733
21	253.883	231.082	254.47		21	0.48005	0.24871	0.27331		171	21	-0.481245	0.059205	0.033795	-0.129415	0.176068
21.1	253.902	231.115	254.492		21.1	0.47338	0.24251	0.28231		171.1	21.1	-0.481545	0.053895	0.036225	-0.130475	0.175609
21.2	253.917	231.147	254.509		21.2	0.46199	0.23484	0.28702		171.2	21.2	-0.47793	0.047025	0.04068	-0.130075	0.173937
21.3	253.932	231.179	254.527		21.3	0.45114	0.22643	0.29163		171.3	21.3	-0.47997	0.04125	0.042165	-0.132185	0.173893
21.4	253.949	231.207	254.543		21.4	0.44164	0.2151	0.29582		171.4	21.4	-0.485295	0.036405	0.04224	-0.13555	0.174881
21.5	253.962	231.237	254.56		21.5	0.429	0.2045	0.29959		171.5	21.5	-0.49188	0.030165	0.043245	-0.13949	0.176235
21.6	253.973	231.272	254.575		21.6	0.41427	0.19997	0.3021		171.6	21.6	-0.49878	0.028935	0.0441	-0.141915	0.178486
21.7	253.985	231.305	254.592		21.7	0.40027	0.19293	0.3066		171.7	21.7	-0.503175	0.02787	0.04323	-0.144025	0.17963
21.8	253.998	231.338	254.609		21.8	0.387	0.18599	0.3111		171.8	21.8	-0.50568	0.022875	0.040785	-0.14734	0.179245
21.9	254.008	231.372	254.626		21.9	0.37112	0.18094	0.31498		171.9	21.9	-0.509595	0.01695	0.037095	-0.15185	0.178967
22	254.019	231.402	254.643		22	0.35607	0.17086	0.31927		172	22	-0.5154	0.01227	0.0315	-0.15721	0.179181
22.1	254.033	231.427	254.66		22.1	0.34343	0.15586	0.32356		172.1	22.1	-0.52686	0.009315	0.025605	-0.16398	0.181501
22.2	254.045	231.456	254.676		22.2	0.32954	0.14516	0.32754		172.2	22.2	-0.53502	0.006675	0.0219	-0.168815	0.183155
22.3	254.058	231.488	254.693		22.3	0.31669	0.13696	0.33152		172.3	22.3	-0.544125	0.0108	0.01443	-0.172965	0.185583
22.4	254.074	231.515	254.711		22.4	0.30709	0.125	0.33686		172.4	22.4	-0.55134	0.01632	0.00603	-0.17633	0.187529
22.5	254.091	231.542	254.729		22.5	0.29759	0.11178	0.3422		172.5	22.5	-0.558555	0.018555	-0.000974564	-0.180325	0.189199
22.6	254.104	231.57	254.745		22.6	0.28506	0.10014	0.34544		172.6	22.6	-0.56358	0.02817	-0.011265	-0.182225	0.191017
22.7	254.117	231.599	254.762		22.7	0.2719	0.08932	0.34932		172.7	22.7	-0.56529	0.0417	-0.021405	-0.181665	0.192676
22.8	254.132	231.625	254.781		22.8	0.26009	0.07548	0.35612		172.8	22.8	-0.564495	0.053985	-0.026055	-0.178855	0.194199
22.9	254.145	231.651	254.799		22.9	0.24746	0.06153	0.36136		172.9	22.9	-0.563085	0.06423	-0.02865	-0.175835	0.195473
23	254.16	231.678	254.815		23	0.2367	0.04852	0.36481		173	23	-0.564015	0.071805	-0.02796	-0.17339	0.197424
23.1	254.179	231.704	254.831		23.1	0.22951	0.0353	0.36827		173.1	23.1	-0.564015	0.074655	-0.020505	-0.169955	0.198936
23.2	254.197	231.729	254.847		23.2	0.22148	0.02041	0.37131		173.2	23.2	-0.564	0.07437	-0.012585	-0.167405	0.19988
23.3	254.215	231.755	254.863		23.3	0.21365	0.02003	0.37455		173.3	23.3	-0.56541	0.073155	-0.006075	-0.16611	0.200956
23.4	254.235	231.784	254.881		23.4	0.20709	0.03037	0.38052		173.4	23.4	-0.568545	0.06894	-0.000510033	-0.166705	0.201918
23.5	254.255	231.811	254.9		23.5	0.20125	0.03956	0.38596		173.5	23.5	-0.57231	0.063645	0.005835	-0.16761	0.203037
23.6	254.275	231.838	254.916		23.6	0.19521	0.04875	0.38973		173.6	23.6	-0.5745	0.05928	0.0114	-0.16794	0.203749
23.7	254.294	231.865	254.932		23.7	0.18823	0.05721	0.39277		173.7	23.7	-0.57606	0.05805	0.013995	-0.168005	0.204423
23.8	254.311	231.891	254.946		23.8	0.17967	0.06546	0.39486		173.8	23.8	-0.574485	0.057765	0.01704	-0.16656	0.204301
23.9	254.325	231.918	254.962		23.9	0.16682	0.07444	0.39738		173.9	23.9	-0.56961	0.060315	0.01773	-0.163855	0.20325
24	254.336	231.945	254.978		24	0.15241	0.08258	0.40146		174	24	-0.564735	0.06852	0.01749	-0.159575	0.203115
24.1	254.35	231.97	254.995		24.1	0.14008	0.08968	0.40586		174.1	24.1	-0.55734	0.075765	0.01647	-0.155035	0.201879
24.2	254.364	231.994	255.01		24.2	0.12807	0.09552	0.40816		174.2	24.2	-0.55341	0.07863	0.01308	-0.1539	0.200649
24.3	254.378	232.019	255.025		24.3	0.11564	0.1023	0.40994		174.3	24.3	-0.5523	0.08385	0.007965	-0.153495	0.200602
24.4	254.395	232.044	255.038		24.4	0.10646	0.10919	0.41015		174.4	24.4	-0.547905	0.08859	0.00285	-0.152155	0.199417
24.5	254.411	232.068	255.052		24.5	0.09675	0.11565	0.41141		174.5	24.5	-0.547575	0.08643	-0.004305	-0.15515	0.197953
24.6	254.426	232.096	255.068		24.6	0.08589	0.12474	0.41476		174.6	24.6	-0.551655	0.084885	-0.009885	-0.158885	0.198281
24.7	254.446	232.124	255.082		24.7	0.07985	0.13529	0.41622		174.7	24.7	-0.55212	0.086805	-0.010605	-0.15864	0.198739
24.8	254.466	232.155	255.095		24.8	0.07349	0.14752	0.41675		174.8	24.8	-0.55227	0.08841	-0.010845	-0.158235	0.19909
24.9	254.483	232.184	255.106		24.9	0.06525	0.15891	0.41486		174.9	24.9	-0.55368	0.092055	-0.0078	-0.156475	0.200684
25	254.507	232.211	255.115		25	0.06246	0.16747	0.41172		175	25	-0.555555	0.09915	-0.00726	-0.154555	0.202839
25.1	254.531	232.235	255.135		25.1	0.06029	0.17404	0.41884		175.1	25.1	-0.561195	0.102015	-0.008295	-0.155825	0.205171
25.2	254.551	232.261	255.142		25.2	0.05435	0.18135	0.41287		175.2	25.2	-0.56685	0.097335	-0.005235	-0.15825	0.206435
25.3	254.571	232.292	255.15		25.3	0.04883	0.19399	0.40879		175.3	25.3	-0.57045	0.093915	-0.001875	-0.15947	0.207342
25.4	254.592	232.32	255.161		25.4	0.04321	0.20465	0.40628		175.4	25.4	-0.57279	0.09348	-0.00462	-0.16131	0.20768
25.5	254.61	232.345	255.172		25.5	0.03549	0.21059	0.4046		175.5	25.5	-0.573735	0.091935	-0.0066	-0.1628	0.207427
25.6	254.628	232.371	255.186		25.6	0.02714	0.21884	0.40607		175.6	25.6	-0.57843	0.092445	-0.006375	-0.16412	0.20911
25.7	254.645	232.397	255.202		25.7	0.01869	0.22688	0.40984		175.7	25.7	-0.59367	0.09813	-0.01023	-0.16859	0.21483
25.8	254.66	232.421	255.22		25.8	0.00741	0.2322	0.41518		175.8	25.8	-0.617055	0.104445	-0.00687	-0.17316	0.224262
25.9	254.675	232.445	255.238		25.9	-0.00344	0.23898	0.41999		175.9	25.9	-0.64641	0.110445	0.001845	-0.17804	0.236274
26	254.694	232.472	255.257		26	-0.01106	0.24744	0.42659		176	26	-0.678915	0.116595	0.00804	-0.18476	0.249057
26.1	254.714	232.497	255.277		26.1	-0.01668	0.25464	0.43413		176.1	26.1	-0.70497	0.11835	0.016905	-0.189905	0.259192
26.2	254.733	232.525	255.293		26.2	-0.02356	0.26425	0.43717		176.2	26.2	-0.72492	0.11697	0.03126	-0.19223	0.267492
26.3	254.752	232.555	255.311		26.3	-0.03097	0.27616	0.4423		176.3	26.3	-0.740295	0.115755	0.046095	-0.192815	0.274478
26.4	254.772	232.583	255.329		26.4	-0.03638	0.28566	0.44764		176.4	26.4	-0.74814	0.111225	0.05841	-0.192835	0.278071
26.5	254.792	232.611	255.344		26.5	-0.04242	0.2959	0.45046		176.5	26.5	-0.75081	0.10122	0.06915	-0.19348	0.278819
26.6	254.81	232.661	255.36		26.6	-0.0514	0.32791	0.45402		176.6	26.6	-0.758655	0.09135	0.078645	-0.19622	0.281241
26.7	254.824	232.661	255.377		26.7	-0.06341	0.30978	0.45769		176.7	26.7	-0.773715	0.081495	0.08358	-0.20288	0.285418
26.8	254.838	232.706	255.392		26.8	-0.07531	0.33603	0.4601		176.8	26.8	-0.798045	0.070695	0.08601	-0.21378	0.292166
26.9	254.851	232.728	255.404		26.9	-0.08837	0.3403	0.45978		176.9	26.9	-0.839505	0.06099	0.090315	-0.2294	0.30517
27	254.862	232.748	255.418		27	-0.10258	0.34195	0.46125		177	27	-0.89163	0.05505	0.090225	-0.248785	0.321583
27.1	254.876	232.766	255.434		27.1	-0.11553	0.34172	0.46439		177.1	27.1	-0.954285	0.04818	0.085275	-0.27361	0.340506
27.2	254.888	232.784	255.45		27.2	-0.12943	0.34159	0.46774		177.2	27.2	-1.0259	0.042705	0.082365	-0.300275	0.362991
27.3	254.901	232.8	255.469		27.3	-0.14206	0.33969	0.47433		177.3	27.3	-1.10252	0.0429	0.07803	-0.327195	0.387793
27.4	254.917	232.814	255.491		27.4	-0.15198	0.33527	0.48334		177.4	27.4	-1.18339	0.043245	0.071505	-0.356215	0.41367
27.5	254.934	232.829	255.512		27.5	-0.16169	0.33273	0.49161		177.5	27.5	-1.26222	0.04422	0.070635	-0.382455	0.439949
27.6	254.951	232.847	255.53		27.6	-0.17024	0.33187	0.49716		177.6	27.6	-1.3401	0.044415	0.071175	-0.40817	0.466029
27.7	254.97	232.863	255.548		27.7	-0.17744	0.33017	0.50281		177.7	27.7	-1.41375	0.04554	0.06684	-0.43379	0.490019
27.8	254.989	232.881	255.567		27.8	-0.17838	0.33036	0.50899		177.8	27.8	-1.48001	0.04605	0.06393	-0.456675	0.511691
27.9	255.008	232.903	255.583		27.9	-0.17	0.33348	0.51182		177.9	27.9	-1.53953	0.046545	0.064935	-0.476015	0.531781
28	255.026	232.922	255.597		28	-0.16214	0.33492	0.51297		178	28	-1.5926	0.04941	0.0636	-0.493195	0.549715
28.1	255.045	232.942	255.611		28.1	-0.15407	0.33668	0.51485		178.1	28.1	-1.63671	0.04866	0.065085	-0.507655	0.564547
28.2	255.063	232.965	255.626		28.2	-0.14715	0.34116	0.51695		178.2	28.2	-1.67472	0.047595	0.06735	-0.519925	0.577426
28.3	255.077	232.985	255.641		28.3	-0.14421	0.34281	0.51915		178.3	28.3	-1.70548	0.050295	0.06678	-0.52947	0.588027
28.4	255.103	233.002	255.655		28.4	-0.12818	0.34184	0.52061		178.4	28.4	-1.72794	0.050325	0.066705	-0.53697	0.595504
28.5	255.103	233.018	255.666		28.5	-0.13895	0.34046	0.51873		178.5	28.5	-1.75038	0.05115	0.06693	-0.5441	0.603157
28.6	255.125	233.036	255.676		28.6	-0.12785	0.34002	0.51622		178.6	28.6	-1.77597	0.052125	0.067935	-0.55197	0.612017
28.7	255.139	233.052	255.688		28.7	-0.12522	0.33769	0.51611		178.7	28.7	-1.80298	0.053565	0.069255	-0.560055	0.621482
28.8	255.154	233.068	255.705		28.8	-0.12082	0.33557	0.51988		178.8	28.8	-1.82747	0.05643	0.072465	-0.56619	0.630654
28.9	255.169	233.085	255.722		28.9	-0.11683	0.33482	0.52459		178.9	28.9	-1.85417	0.058035	0.07725	-0.57296	0.640627
29	255.187	233.102	255.74		29	-0.10897	0.33281	0.5293		179	29	-1.88038	0.060255	0.08172	-0.57947	0.650487
29.1	255.207	233.121	255.758		29.1	-0.09954	0.33404	0.53485		179.1	29.1	-1.89733	0.058725	0.08085	-0.58592	0.655739
29.2	255.226	233.143	255.771		29.2	-0.09178	0.338	0.53569		179.2	29.2	-1.91115	0.05358	0.07698	-0.59353	0.658845
29.3	255.246	233.164	255.779		29.3	-0.08277	0.34049	0.53077		179.3	29.3	-1.9248	0.048735	0.075165	-0.6003	0.662294
29.4	255.264	233.183	255.786		29.4	-0.07574	0.3414	0.52543		179.4	29.4	-1.93798	0.04641	0.073515	-0.60602	0.666028
29.5	255.28	233.202	255.793		29.5	-0.07039	0.34253	0.51915		179.5	29.5	-1.95226	0.045195	0.071535	-0.611845	0.670253
29.6	255.296	233.221	255.795		29.6	-0.06484	0.34366	0.50847		179.6	29.6	-1.97047	0.0468	0.07506	-0.616205	0.677184
29.7	255.311	233.239	255.799		29.7	-0.06085	0.34322	0.49968		179.7	29.7	-1.99403	0.048405	0.076395	-0.623075	0.685523
29.8	255.325	233.258	255.806		29.8	-0.05739	0.34456	0.49476		179.8	29.8	-2.02088	0.04482	0.0741	-0.633985	0.693497
29.9	255.34	233.279	255.814		29.9	-0.0535	0.34726	0.48963		179.9	29.9	-2.0496	0.039825	0.079515	-0.64342	0.703183
30	255.355	233.299	255.824		30	-0.04889	0.34912	0.48701		180	30	-2.07865	0.03609	0.08571	-0.652285	0.713329
30.1	255.368	233.319	255.835		30.1	-0.04637	0.35109	0.48513		180.1	30.1	-2.10503	0.03267	0.089235	-0.66104	0.722177
30.2	255.382	233.34	255.844		30.2	-0.04311	0.35337	0.48209		180.2	30.2	-2.13124	0.03081	0.093225	-0.66907	0.731309
30.3	255.399	233.357	255.854		30.3	-0.03745	0.35251	0.47885		180.3	30.3	-2.16264	0.02802	0.098325	-0.678765	0.742215
30.4	255.412	233.373	255.863		30.4	-0.03482	0.35049	0.47529		180.4	30.4	-2.19075	0.02523	0.102	-0.68784	0.751782
30.5	255.424	233.39	255.872		30.5	-0.03377	0.34974	0.47131		180.5	30.5	-2.21462	0.02511	0.10647	-0.694345	0.760498
30.6	255.439	233.405	255.878		30.6	-0.02936	0.34647	0.46471		180.6	30.6	-2.23848	0.02529	0.111555	-0.700545	0.769371
30.7	255.455	233.418	255.884		30.7	-0.02401	0.34079	0.45874		180.7	30.7	-2.25968	0.03051	0.11289	-0.705425	0.777489
30.8	255.469	233.43	255.895		30.8	-0.02128	0.33512	0.45623		180.8	30.8	-2.27522	0.03714	0.109965	-0.70937	0.783205
30.9	255.481	233.444	255.904		30.9	-0.02002	0.33028	0.4532		180.9	30.9	-2.28902	0.041415	0.10674	-0.71362	0.787923
31	255.495	233.457	255.913		31	-0.01634	0.32544	0.44964		181	31	-2.30268	0.04506	0.10131	-0.71877	0.792121
31.1	255.51	233.471	255.922		31.1	-0.01277	0.32133	0.44545		181.1	31.1	-2.30895	0.04587	0.088665	-0.724805	0.792169
31.2	255.521	233.487	255.933		31.2	-0.01214	0.31953	0.4444		181.2	31.2	-2.31068	0.042135	0.07632	-0.73074	0.790029
31.3	255.533	233.504	255.945		31.3	-0.0115	0.31846	0.44367		181.3	31.3	-2.31444	0.03636	0.062265	-0.738605	0.787953
31.4	255.545	233.52	255.954		31.4	-0.01013	0.31603	0.4399		181.4	31.4	-2.31632	0.03357	0.04836	-0.744795	0.785772
31.5	255.557	233.536	255.963		31.5	-0.00907	0.3136	0.43561		181.5	31.5	-2.31506	0.02826	0.03618	-0.750205	0.782428
31.6	255.568	233.553	255.969		31.6	-0.00823	0.31326	0.42901		181.6	31.6	-2.31458	0.021855	0.027915	-0.754935	0.779822
31.7	255.583	233.571	255.974		31.7	-0.00455	0.3123	0.4219		181.7	31.7	-2.31677	0.019065	0.01935	-0.75945	0.778658
31.8	255.598	233.588	255.981		31.8	0.000376254	0.31186	0.41582		181.8	31.8	-2.32194	0.01626	0.007485	-0.766065	0.777942
31.9	255.614	233.612	255.989		31.9	0.00551	0.31696	0.41132		181.9	31.9	-2.33418	0.009855	-0.00108315	-0.775136	0.779528
32	255.633	233.634	255.999		32	0.01379	0.32144	0.40839		182	32	-2.35521	0.00408	-0.01374	-0.78829	0.783477
32.1	255.652	233.654	256.008		32.1	0.02134	0.32341	0.40525		182.1	32.1	-2.37594	0.000972768	-0.03219	-0.802386	0.786835
32.2	255.668	233.677	256.02		32.2	0.02679	0.32841	0.40389		182.2	32.2	-2.39964	-0.00747	-0.050655	-0.819255	0.790291
32.3	255.684	233.7	256.035		32.3	0.03256	0.33299	0.40651		182.3	32.3	-2.4279	-0.015135	-0.070215	-0.83775	0.795234
32.4	255.703	233.721	256.05		32.4	0.04032	0.33538	0.40902		182.4	32.4	-2.46026	-0.017925	-0.094335	-0.857505	0.801679
32.5	255.722	233.741	256.065		32.5	0.04839	0.33714	0.4109		182.5	32.5	-2.49871	-0.021195	-0.12033	-0.88008	0.809823
32.6	255.739	233.763	256.075		32.6	0.05531	0.34162	0.40912		182.6	32.6	-2.54253	-0.02823	-0.14367	-0.90481	0.819538
32.7	255.757	233.785	256.085		32.7	0.06181	0.34494	0.40619		182.7	32.7	-2.58806	-0.03573	-0.16449	-0.929425	0.830148
32.8	255.77	233.805	256.096		32.8	0.06412	0.34754	0.40421		182.8	32.8	-2.63139	-0.04245	-0.19032	-0.95472	0.839421
32.9	255.779	233.828	256.106		32.9	0.06266	0.3516	0.4019		182.9	32.9	-2.67661	-0.05499	-0.22056	-0.984055	0.847629
33	255.788	233.845	256.116		33	0.0611	0.35126	0.39866		183	33	-2.72403	-0.068145	-0.25191	-1.01469	0.856312
33.1	255.797	233.86	256.126		33.1	0.05944	0.34789	0.39583		183.1	33.1	-2.77004	-0.07848	-0.287805	-1.04544	0.864412
33.2	255.807	233.872	256.135		33.2	0.05777	0.3419	0.39217		183.2	33.2	-2.81778	-0.08991	-0.32574	-1.07781	0.872645
33.3	255.819	233.882	256.14		33.3	0.05914	0.33381	0.38484		183.3	33.3	-2.86944	-0.100395	-0.36807	-1.11263	0.881795
33.4	255.837	233.891	256.147		33.4	0.06669	0.32416	0.37929		183.4	33.4	-2.92832	-0.111195	-0.42186	-1.15379	0.891783
33.5	255.855	233.9	256.153		33.5	0.07392	0.31503	0.37238		183.5	33.5	-2.99615	-0.1242	-0.48336	-1.20124	0.903424
33.6	255.871	233.91	256.157		33.6	0.07906	0.30736	0.3639		183.6	33.6	-3.07105	-0.138765	-0.547515	-1.25244	0.916929
33.7	255.886	233.92	256.165		33.7	0.08367	0.29938	0.35908		183.7	33.7	-3.15585	-0.15225	-0.61749	-1.30853	0.933373
33.8	255.899	233.93	256.176		33.8	0.08578	0.2913	0.3572		183.8	33.8	-3.24504	-0.162735	-0.689805	-1.36586	0.95183
33.9	255.907	233.943	256.185		33.9	0.08317	0.28573	0.35416		183.9	33.9	-3.33942	-0.175425	-0.76245	-1.42577	0.971718
34	255.916	233.956	256.193		34	0.08087	0.28036	0.34945		184	34	-3.44227	-0.18843	-0.83556	-1.48875	0.994464
34.1	255.926	233.968	256.202		34.1	0.08046	0.27406	0.34568		184.1	34.1	-3.54638	-0.202215	-0.91041	-1.553	1.01744
34.2	255.936	233.983	256.211		34.2	0.07995	0.27142	0.34233		184.2	34.2	-3.65316	-0.217875	-0.990585	-1.62054	1.0405
34.3	255.948	234.001	256.219		34.3	0.08111	0.27119	0.33741		184.3	34.3	-3.75963	-0.23199	-1.07328	-1.6883	1.06376
34.4	255.962	234.017	256.227		34.4	0.08426	0.26865	0.33228		184.4	34.4	-3.86515	-0.245775	-1.1577	-1.75621	1.08684
34.5	255.98	234.034	256.239		34.5	0.09086	0.26779	0.33155		184.5	34.5	-3.97178	-0.25956	-1.25138	-1.82757	1.10967
34.6	255.998	234.053	256.251		34.6	0.09852	0.26871	0.33082		184.6	34.6	-4.08012	-0.276165	-1.35166	-1.90265	1.13214
34.7	256.016	234.073	256.261		34.7	0.10585	0.27057	0.32852		184.7	34.7	-4.19304	-0.29058	-1.45352	-1.97905	1.15678
34.8	256.03	234.093	256.274		34.8	0.10921	0.27233	0.32894		184.8	34.8	-4.30986	-0.304215	-1.56117	-2.05842	1.18276
34.9	256.043	234.111	256.288		34.9	0.11132	0.27251	0.33009		184.9	34.9	-4.43031	-0.320985	-1.66946	-2.14025	1.20939
35	256.057	234.128	256.301		35	0.11405	0.27165	0.33082		185	35	-4.55373	-0.338235	-1.78011	-2.22402	1.23698
35.1	256.069	234.143	256.315		35.1	0.11563	0.26807	0.33229		185.1	35.1	-4.68156	-0.355785	-1.89483	-2.31072	1.26594
35.2	256.081	234.159	256.329		35.2	0.11626	0.26606	0.33312		185.2	35.2	-4.81048	-0.37476	-2.00406	-2.39643	1.29543
35.3	256.09	234.177	256.343		35.3	0.11523	0.26551	0.33469		185.3	35.3	-4.94145	-0.394815	-2.1122	-2.48282	1.32552
35.4	256.102	234.191	256.358		35.4	0.11607	0.26214	0.33721		185.4	35.4	-5.07477	-0.41379	-2.22426	-2.57094	1.35663
35.5	256.114	234.206	256.374		35.5	0.11723	0.25877	0.33982		185.5	35.5	-5.20401	-0.43857	-2.33852	-2.66037	1.38504
35.6	256.124	234.223	256.387		35.6	0.11661	0.25728	0.34066		185.6	35.6	-5.33183	-0.46602	-2.44978	-2.74921	1.41259
35.7	256.138	234.24	256.398		35.7	0.11976	0.25642	0.33857		185.7	35.7	-5.46138	-0.487815	-2.55493	-2.83471	1.44254
35.8	256.151	234.257	256.408		35.8	0.12249	0.25535	0.33585		185.8	35.8	-5.58984	-0.511965	-2.6629	-2.92157	1.47155
35.9	256.162	234.273	256.415		35.9	0.12208	0.25292	0.3303		185.9	35.9	-5.72064	-0.539265	-2.77121	-3.01037	1.50051
36	256.175	234.288	256.417		36	0.12429	0.24954	0.32025		186	36	-5.85491	-0.566235	-2.87525	-3.0988	1.53079
36.1	256.187	234.303	256.421		36.1	0.12556	0.2469	0.31114		186.1	36.1	-5.98949	-0.593685	-2.98181	-3.18833	1.56105
36.2	256.196	234.321	256.427		36.2	0.12431	0.24636	0.30496		186.2	36.2	-6.12642	-0.62538	-3.09482	-3.2822	1.59078
36.3	256.206	234.34	256.433		36.3	0.12285	0.2479	0.29774		186.3	36.3	-6.27074	-0.656445	-3.20703	-3.37807	1.62296
36.4	256.217	234.358	256.438		36.4	0.12349	0.24746	0.2902		186.4	36.4	-6.41897	-0.681525	-3.32003	-3.4735	1.65803
36.5	256.225	234.375	256.445		36.5	0.12099	0.24608	0.28424		186.5	36.5	-6.56469	-0.705375	-3.43491	-3.56833	1.69275
36.6	256.232	234.391	256.454		36.6	0.11723	0.24438	0.28068		186.6	36.6	-6.70932	-0.72984	-3.5476	-3.66226	1.72708
36.7	256.243	234.406	256.464		36.7	0.11671	0.24111	0.27806		186.7	36.7	-6.85851	-0.75288	-3.66107	-3.75748	1.7632
36.8	256.252	234.422	256.476		36.8	0.11515	0.23879	0.27775		186.8	36.8	-7.008	-0.77499	-3.77847	-3.85382	1.79971
36.9	256.258	234.439	256.487		36.9	0.11108	0.23793	0.27628		186.9	36.9	-7.15217	-0.799155	-3.89525	-3.94886	1.83415
37	256.264	234.457	256.494		37	0.10533	0.2379	0.27031		187	37	-7.29772	-0.822195	-4.01043	-4.04345	1.8694
37.1	256.269	234.473	256.501		37.1	0.1001	0.23547	0.26476		187.1	37.1	-7.44095	-0.84306	-4.12674	-4.13692	1.90465
37.2	256.274	234.487	256.508		37.2	0.09435	0.23147	0.25942		187.2	37.2	-7.5807	-0.868305	-4.24367	-4.23089	1.93771
37.3	256.279	234.502	256.512		37.3	0.08839	0.22852	0.25021		187.3	37.3	-7.72628	-0.8967	-4.36059	-4.32786	1.9716
37.4	256.286	234.517	256.515		37.4	0.08505	0.22494	0.24089		187.4	37.4	-7.87734	-0.921	-4.47594	-4.42476	2.00829
37.5	256.296	234.532	256.521		37.5	0.0838	0.22229	0.23378		187.5	37.5	-8.02699	-0.94092	-4.5891	-4.519	2.04587
37.6	256.306	234.549	256.528		37.6	0.08287	0.22112	0.22844		187.6	37.6	-8.17586	-0.96381	-4.701	-4.61356	2.0824
37.7	256.319	234.567	256.536		37.7	0.08518	0.22036	0.22352		187.7	37.7	-8.32834	-0.985455	-4.81526	-4.70968	2.12037
37.8	256.337	234.584	256.543		37.8	0.09221	0.21919	0.21828		187.8	37.8	-8.48444	-1.00347	-4.92984	-4.80592	2.16046
37.9	256.355	234.601	256.554		37.9	0.10017	0.21843	0.21587		187.9	37.9	-8.64179	-1.02606	-5.04551	-4.90445	2.1996
38	256.372	234.618	256.565		38	0.10604	0.21684	0.21493		188	38	-8.80118	-1.04691	-5.16462	-5.00424	2.2399
38.1	256.39	234.632	256.58		38.1	0.11286	0.21263	0.21682		188.1	38.1	-8.96103	-1.06839	-5.28957	-5.10633	2.28025
38.2	256.407	234.644	256.597		38.2	0.11967	0.20674	0.22121		188.2	38.2	-9.12183	-1.09066	-5.42077	-5.21109	2.32077
38.3	256.423	234.655	256.615		38.3	0.12439	0.19929	0.22634		188.3	38.3	-9.28437	-1.11292	-5.55294	-5.31675	2.36185
38.4	256.44	234.668	256.63		38.4	0.13089	0.19445	0.22928		188.4	38.4	-9.44532	-1.1377	-5.68557	-5.42286	2.4018
38.5	256.457	234.681	256.644		38.5	0.13677	0.1894	0.23022		188.5	38.5	-9.60833	-1.16248	-5.82291	-5.53124	2.44246
38.6	256.47	234.693	256.655		38.6	0.13981	0.1831	0.22896		188.6	38.6	-9.77305	-1.18806	-5.95962	-5.64025	2.48341
38.7	256.486	234.707	256.663		38.7	0.14453	0.17962	0.22415		188.7	38.7	-9.93982	-1.2177	-6.08943	-5.74899	2.52361
38.8	256.501	234.72	256.67		38.8	0.14935	0.17384	0.21818		188.8	38.8	-10.1053	-1.24908	-6.22019	-5.8582	2.56298
38.9	256.513	234.731	256.676		38.9	0.14978	0.16659	0.21169		188.9	38.9	-10.2666	-1.28391	-6.34731	-5.96595	2.60009
39	256.525	234.743	256.683		39	0.15115	0.1606	0.20604		189	39	-10.4303	-1.32251	-6.46533	-6.0727	2.6365
39.1	256.538	234.757	256.692		39.1	0.15326	0.15712	0.20195		189.1	39.1	-10.5967	-1.35843	-6.58085	-6.17866	2.67443
39.2	256.548	234.778	256.702		39.2	0.15326	0.15972	0.19955		189.2	39.2	-10.7588	-1.39294	-6.69684	-6.28285	2.71159
39.3	256.56	234.803	256.71		39.3	0.15359	0.1665	0.19452		189.3	39.3	-10.9213	-1.42779	-6.81046	-6.38651	2.74872
39.4	256.571	234.824	256.716		39.4	0.15381	0.1693	0.18855		189.4	39.4	-11.0871	-1.46559	-6.92613	-6.49294	2.78593
39.5	256.581	234.839	256.726		39.5	0.15392	0.16614	0.18562		189.5	39.5	-11.2438	-1.50466	-7.04259	-6.59703	2.82027
39.6	256.59	234.853	256.736		39.6	0.15194	0.16151	0.18259		189.6	39.6	-11.3968	-1.53605	-7.15794	-6.69693	2.85587
39.7	256.6	234.864	256.742		39.7	0.15101	0.1551	0.17641		189.7	39.7	-11.5496	-1.56475	-7.27549	-6.79661	2.8923
39.8	256.614	234.872	256.748		39.8	0.15437	0.14513	0.16908		189.8	39.8	-11.7013	-1.59723	-7.39808	-6.89886	2.92745
39.9	256.627	234.878	256.753		39.9	0.15636	0.13286	0.16207		189.9	39.9	-11.8536	-1.62797	-7.52522	-7.00226	2.96344
40	256.637	234.884	256.76		40	0.15533	0.1209	0.15631		190	40	-12.0066	-1.65825	-7.65439	-7.1064	2.99984
40.1	256.647	234.893	256.771		40.1	0.15523	0.11093	0.15411		190.1	40.1	-12.1631	-1.68774	-7.78984	-7.21357	3.03768
40.2	256.656	234.902	256.782		40.2	0.15325	0.10233	0.15275		190.2	40.2	-12.3242	-1.71769	-7.9275	-7.32314	3.07672
40.3	256.66	234.912	256.794		40.3	0.14583	0.09403	0.15244		190.3	40.3	-12.4888	-1.75097	-8.06359	-7.43445	3.11567
40.4	256.663	234.924	256.805		40.4	0.1384	0.08783	0.15076		190.4	40.4	-12.6567	-1.78029	-8.19778	-7.54491	3.15666
40.5	256.667	234.937	256.816		40.5	0.1316	0.08257	0.14888		190.5	40.5	-12.8247	-1.80759	-8.33012	-7.65414	3.19828
40.6	256.671	234.951	256.828		40.6	0.12544	0.07868	0.14825		190.6	40.6	-12.9894	-1.83221	-8.45945	-7.76036	3.23973
40.7	256.678	234.968	256.838		40.7	0.12084	0.07771	0.14542		190.7	40.7	-13.1562	-1.85369	-8.58407	-7.86465	3.28252
40.8	256.686	234.985	256.848		40.8	0.11855	0.07643	0.14291		190.8	40.8	-13.3203	-1.87565	-8.70743	-7.96779	3.32442
40.9	256.694	235.001	256.86		40.9	0.11573	0.07432	0.14207		190.9	40.9	-13.4808	-1.89979	-8.83189	-8.07082	3.36473
41	256.703	235.018	256.872		41	0.11364	0.07356	0.14155		191	41	-13.6414	-1.93101	-8.9551	-8.17585	3.40289
41.1	256.716	235.038	256.883		41.1	0.11575	0.07469	0.13977		191.1	41.1	-13.8013	-1.96067	-9.07737	-8.27978	3.44128
41.2	256.727	235.057	256.893		41.2	0.11628	0.07613	0.13747		191.2	41.2	-13.9579	-1.99016	-9.20026	-8.38276	3.47888
41.3	256.739	235.076	256.902		41.3	0.11723	0.07684	0.13401		191.3	41.3	-14.1132	-2.02137	-9.31954	-8.4847	3.51547
41.4	256.75	235.093	256.911		41.4	0.11818	0.07588	0.13014		191.4	41.4	-14.2679	-2.05023	-9.43443	-8.58417	3.55245
41.5	256.762	235.111	256.92		41.5	0.11882	0.07523	0.12595		191.5	41.5	-14.4188	-2.07988	-9.66726	-8.72196	3.59315
41.6	256.774	235.131	256.928		41.6	0.12008	0.07761	0.12155		191.6	41.6	-14.5711	-2.11486	-9.6642	-8.78338	3.62267
41.7	256.785	235.151	256.933		41.7	0.12072	0.07937	0.11433		191.7	41.7	-14.7251	-2.15142	-9.77595	-8.88417	3.657
41.8	256.798	235.167	256.939		41.8	0.12251	0.07662	0.10679		191.8	41.8	-14.882	-2.1803	-9.88424	-8.98218	3.69431
41.9	256.811	235.181	256.946		41.9	0.12451	0.07273	0.10114		191.9	41.9	-15.0331	-2.2093	-9.99393	-9.07877	3.73008
42	256.823	235.195	256.954		42	0.1264	0.06862	0.09695		192	42	-15.1829	-2.24382	-10.1019	-9.17621	3.76375
42.1	256.838	235.205	256.965		42.1	0.13081	0.06085	0.09907		192.1	42.1	-15.3369	-2.27615	-10.2077	-9.27358	3.79914
42.2	256.854	235.213	256.978		42.2	0.13584	0.05067	0.10531		192.2	42.2	-15.486	-2.30579	-10.3147	-9.36882	3.83407
42.3	256.865	235.221	256.991		42.3	0.13564	0.03987	0.11155		192.3	42.3	-15.6326	-2.33717	-10.4244	-9.46474	3.86795
42.4	256.874	235.227	257.001		42.4	0.13418	0.02854	0.11528		192.4	42.4	-15.7823	-2.36855	-10.5349	-9.56191	3.90265
42.5	256.886	235.233	257.01		42.5	0.13493	0.01616	0.11796		192.5	42.5	-15.931	-2.39741	-10.6429	-9.65709	3.93778
42.6	256.896	235.241	257.018		42.6	0.13493	0.00556	0.11866		192.6	42.6	-16.0744	-2.42862	-10.8646	-9.78918	3.97571
42.7	256.908	235.249	257.023		42.7	0.13568	-0.00451	0.11799		192.7	42.7	-16.2221	-2.45529	-10.9721	-9.88316	4.01126
42.8	256.919	235.258	257.027		42.8	0.13579	-0.01322	0.11523		192.8	42.8	-16.3781	-2.47646	-11.081	-9.9785	4.05073
42.9	256.929	235.269	257.028		42.9	0.13548	-0.02016	0.10954		192.9	42.9	-16.5382	-2.49982	-11.1882	-10.0754	4.09055
43	256.94	235.283	257.029		43	0.13497	-0.02114	0.10395		193	43	-16.7026	-2.52225	-11.2969	-10.1739	4.13186
43.1	256.95	235.295	257.03		43.1	0.13456	-0.01975	0.09815		193.1	43.1	-16.8729	-2.5431	-11.4102	-10.2754	4.17539
43.2	256.961	235.306	257.03		43.2	0.13478	-0.02067	0.09183		193.2	43.2	-17.0401	-2.56584	-11.5248	-10.3769	4.2176
43.3	256.972	235.32	257.031		43.3	0.13479	-0.01772	0.08656		193.3	43.3	-17.203	-2.58983	-11.6333	-10.4754	4.25799
43.4	256.984	235.336	257.032		43.4	0.13668	-0.01267	0.08066		193.4	43.4	-17.3671	-2.61383	-11.7381	-10.573	4.29855
43.5	256.996	235.352	257.036		43.5	0.13763	-0.00814	0.0781		193.5	43.5	-17.5287	-2.63907	-11.8423	-10.67	4.33803
43.6	257.005	235.367	257.044		43.6	0.13565	-0.00383	0.07932		193.6	43.6	-17.6876	-2.66715	-11.9432	-10.766	4.37579
43.7	257.014	235.383	257.054		43.7	0.13441	0.00111	0.08284		193.7	43.7	-17.8459	-2.69727	-12.0411	-10.8614	4.41262
43.8	257.026	235.4	257.064		43.8	0.13525	0.00658	0.08699		193.8	43.8	-18.0024	-2.72943	-12.1438	-10.9585	4.44858
43.9	257.036	235.416	257.074		43.9	0.13421	0.011	0.09051		193.9	43.9	-18.1557	-2.76113	-12.2521	-11.0563	4.48407
44	257.047	235.429	257.088		44	0.13433	0.01343	0.09717		194	44	-18.3052	-2.81778	-12.3582	-11.1604	4.51076
44.1	257.062	235.441	257.101		44.1	0.13863	0.01398	0.10425		194.1	44.1	-18.4559	-2.84712	-12.468	-11.257	4.54638
44.2	257.08	235.45	257.115		44.2	0.14576	0.01222	0.11123		194.2	44.2	-18.602	-2.87535	-12.5834	-11.3536	4.58134
44.3	257.097	235.462	257.13		44.3	0.15226	0.01298	0.12019		194.3	44.3	-18.7472	-2.89935	-12.7011	-11.4492	4.61751
44.4	257.111	235.476	257.146		44.4	0.15593	0.01593	0.12979		194.4	44.4	-18.8999	-2.92083	-12.8175	-11.5461	4.65636
44.5	257.124	235.488	257.161		44.5	0.1574	0.01669	0.1376		194.5	44.5	-19.055	-2.94153	-12.9305	-11.6424	4.69595
44.6	257.132	235.501	257.174		44.6	0.15459	0.01818	0.14416		194.6	44.6	-19.2138	-2.96536	-13.0407	-11.74	4.73539
44.7	257.137	235.517	257.186		44.7	0.14968	0.02291	0.15019		194.7	44.7	-19.3743	-2.98716	-13.1495	-11.837	4.77585
44.8	257.143	235.532	257.199		44.8	0.14466	0.0267	0.15633		194.8	44.8	-19.5359	-3.00707	-13.2631	-11.9353	4.81742
44.9	257.15	235.548	257.212		44.9	0.14027	0.03133	0.16278		194.9	44.9	-19.6921	-3.0342	-13.3799	-12.0354	4.85548
45	257.156	235.565	257.225		45	0.13588	0.03722	0.16955		195	45	-19.8444	-3.05978	-13.4946	-12.1329	4.89291
45.1	257.162	235.582	257.237		45.1	0.13076	0.04363	0.17527		195.1	45.1	-19.9968	-3.08014	-13.6126	-12.2298	4.93211
45.2	257.169	235.599	257.248		45.2	0.12732	0.0493	0.17931		195.2	45.2	-20.1422	-3.10225	-13.7286	-12.3243	4.96886
45.3	257.175	235.613	257.257		45.3	0.12209	0.05226	0.18126		195.3	45.3	-20.2857	-3.12468	-13.8383	-12.4162	5.00473
45.4	257.175	235.626	257.262		45.4	0.11163	0.05333	0.1807		195.4	45.4	-20.4272	-3.14664	-13.9436	-12.5058	5.04
45.5	257.174	235.638	257.269		45.5	0.0997	0.05471	0.18034		195.5	45.5	-20.5682	-3.17001	-14.0441	-12.5941	5.07448
45.6	257.175	235.651	257.276		45.6	0.09039	0.05641	0.18104		195.6	45.6	-20.7124	-3.19526	-14.1404	-12.6827	5.10901
45.7	257.177	235.664	257.281		45.7	0.08192	0.05842	0.17943		195.7	45.7	-21.0123	-3.22098	-14.2353	-12.8229	5.18424
45.8	257.18	235.678	257.282		45.8	0.07356	0.06127	0.17395		195.8	45.8	-21.1664	-3.24671	-14.3322	-12.9151	5.22126
45.9	257.185	235.691	257.286		45.9	0.06997	0.06308	0.17118		195.9	45.9	-21.3221	-3.27603	-14.4271	-13.0084	5.25753
46	257.191	235.706	257.294		46	0.07018	0.06676	0.17303		196	46	-21.4807	-3.30365	-14.5236	-13.1027	5.29515
46.1	257.199	235.721	257.3		46.1	0.07155	0.07045	0.17257		196.1	46.1	-21.6387	-3.32732	-14.6223	-13.1961	5.33393
46.2	257.209	235.734	257.305		46.2	0.07449	0.07183	0.17065		196.2	46.2	-21.7923	-3.34974	-14.7212	-13.2877	5.37193
46.3	257.218	235.748	257.312		46.3	0.0768	0.07531	0.17113		196.3	46.3	-21.9482	-3.37264	-14.8207	-13.3805	5.41044
46.4	257.226	235.762	257.319		46.4	0.07806	0.07806	0.17235		196.4	46.4	-22.1057	-3.39774	-14.9255	-13.4763	5.44892
46.5	257.233	235.774	257.325		46.5	0.0789	0.07829	0.17158		196.5	46.5	-22.2624	-3.4233	-15.0341	-13.5733	5.48722
46.6	257.241	235.786	257.332		46.6	0.08069	0.07999	0.17164		196.6	46.6	-22.4234	-3.45233	-15.1396	-13.6718	5.52544
46.7	257.25	235.798	257.343		46.7	0.08289	0.08074	0.17663		196.7	46.7	-22.5837	-3.47914	-15.2459	-13.7696	5.5642
46.8	257.261	235.807	257.355		46.8	0.08698	0.07836	0.18193		196.8	46.8	-22.7431	-3.50141	-15.3559	-13.8668	5.60428
46.9	257.275	235.815	257.368		46.9	0.09473	0.07555	0.18775		196.9	46.9	-22.9024	-3.52179	-15.464	-13.9627	5.64482
47	257.286	235.827	257.381		47	0.09893	0.07547	0.19463		197	47	-23.0628	-3.54312	-15.5682	-14.0581	5.68522
47.1	257.293	235.839	257.392		47.1	0.09914	0.07665	0.19877		197.1	47.1	-23.2236	-3.56475	-15.6737	-14.154	5.72567
47.2	257.299	235.851	257.399		47.2	0.09894	0.0773	0.19968		197.2	47.2	-23.3808	-3.58545	-15.7791	-14.2485	5.76546
47.3	257.302	235.864	257.405		47.3	0.09518	0.079	0.19922		197.3	47.3	-23.5365	-3.60756	-15.8797	-14.3413	5.80418
47.4	257.302	235.879	257.411		47.4	0.08859	0.08342	0.19866		197.4	47.4	-23.6924	-3.63171	-15.9805	-14.4349	5.84236
47.5	257.303	235.897	257.415		47.5	0.08262	0.08951	0.19621		197.5	47.5	-23.8453	-3.65523	-16.0822	-14.5276	5.87999
47.6	257.306	235.913	257.417		47.6	0.07959	0.09508	0.19156		197.6	47.6	-23.9985	-3.67687	-16.1814	-14.6189	5.91813
47.7	257.31	235.929	257.422		47.7	0.07635	0.10003	0.18985		197.7	47.7	-24.1533	-3.696	-16.279	-14.7094	5.95743
47.8	257.314	235.947	257.429		47.8	0.07395	0.10612	0.19013		197.8	47.8	-24.3077	-3.71544	-16.3731	-14.7987	5.99636
47.9	257.322	235.963	257.435		47.9	0.07584	0.11096	0.18977		197.9	47.9	-24.4612	-3.73597	-16.4659	-14.8877	6.03468
48	257.331	235.977	257.442		48	0.07826	0.11423	0.19015		198	48	-24.6126	-3.75605	-16.5558	-14.9748	6.07244
48.1	257.34	235.993	257.447		48.1	0.08088	0.11896	0.18928		198.1	48.1	-24.7621	-3.77942	-16.644	-15.0618	6.10862
48.2	257.35	236.009	257.453		48.2	0.0835	0.1237	0.18829		198.2	48.2	-24.9042	-3.80891	-16.7369	-15.15	6.14117
48.3	257.358	236.026	257.46		48.3	0.08529	0.12948	0.18878		198.3	48.3	-25.0415	-3.83997	-16.8309	-15.2374	6.17199
48.4	257.365	236.042	257.466		48.4	0.0855	0.1339	0.18832		198.4	48.4	-25.1812	-3.86506	-16.9261	-15.3241	6.20536
48.5	257.373	236.053	257.471		48.5	0.08687	0.13371	0.18703		198.5	48.5	-25.3169	-3.88936	-17.0198	-15.4087	6.23783
48.6	257.381	236.062	257.478		48.6	0.08866	0.13196	0.18741		198.6	48.6	-25.4513	-3.91635	-17.1078	-15.4918	6.2689
48.7	257.387	236.07	257.484		48.7	0.08782	0.12842	0.18674		198.7	48.7	-25.5901	-3.94552	-17.1927	-15.5761	6.30033
48.8	257.393	236.076	257.485		48.8	0.08741	0.12394	0.18157		198.8	48.8	-25.7249	-3.97077	-17.276	-15.6572	6.33182
48.9	257.402	236.081	257.487		48.9	0.09003	0.11758	0.17619		198.9	48.9	-25.8563	-3.99399	-17.358	-15.7361	6.363
49	257.41	236.084	257.49		49	0.09088	0.10975	0.17291		199	49	-25.9904	-4.02191	-17.4358	-15.816	6.39327
49.1	257.417	236.091	257.499		49.1	0.09162	0.10495	0.17538		199.1	49.1	-26.1233	-4.047	-17.5166	-15.8956	6.4242
49.2	257.425	236.097	257.505		49.2	0.09298	0.09974	0.17524		199.2	49.2	-26.2513	-4.06911	-17.6057	-15.9754	6.45511
49.3	257.431	236.101	257.512		49.3	0.09267	0.09317	0.1753		199.3	49.3	-26.3786	-4.09578	-17.6969	-16.0571	6.48454
49.4	257.437	236.109	257.518		49.4	0.09153	0.08953	0.17505		199.4	49.4	-26.5097	-4.12181	-17.7931	-16.1415	6.51538
49.5	257.443	236.116	257.525		49.5	0.09133	0.08568	0.17512		199.5	49.5	-26.6391	-4.14988	-17.8968	-16.2286	6.54545
49.6	257.451	236.124	257.532		49.6	0.09301	0.08267	0.1756		199.6	49.6	-26.7646	-4.18017	-18.0005	-16.3151	6.5738
49.7	257.461	236.134	257.536		49.7	0.09636	0.0808	0.17316		199.7	49.7	-26.8918	-4.20792	-18.1021	-16.4006	6.6033
49.8	257.472	236.141	257.541		49.8	0.10003	0.07716	0.17197		199.8	49.8	-27.0198	-4.23475	-18.205	-16.4865	6.63336
49.9	257.486	236.151	257.55		49.9	0.10747	0.07614	0.17444		199.9	49.9	-27.1493	-4.25827	-18.3064	-16.5713	6.66478
50	257.499	236.163	257.56		50	0.11386	0.07627	0.17775		200	50	-27.2797	-4.28306	-18.4023	-16.655	6.69579
50.1	257.507	236.172	257.569		50.1	0.11523	0.0743	0.18012		200.1	50.1	-27.4094	-4.30485	-18.4974	-16.7372	6.72751
50.2	257.516	236.182	257.579		50.2	0.11754	0.07328	0.18375		200.2	50.2	-27.5375	-4.32585	-18.5933	-16.8189	6.75911
50.3	257.524	236.196	257.588		50.3	0.11974	0.0756	0.18664		200.3	50.3	-27.6644	-4.34875	-18.6841	-16.8991	6.78956
50.4	257.531	236.208	257.594		50.4	0.12017	0.0772	0.18597		200.4	50.4	-27.7939	-4.36552	-18.7719	-16.9771	6.82248
50.5	257.54	236.217	257.599		50.5	0.12185	0.07429	0.18447		200.5	50.5	-27.9215	-4.38419	-18.8589	-17.0549	6.85424
50.6	257.55	236.223	257.605		50.6	0.12531	0.06991	0.18338		200.6	50.6	-28.048	-4.40691	-18.9474	-17.1341	6.88456
50.7	257.558	236.244	257.609		50.7	0.12657	0.07936	0.18073		200.7	50.7	-28.1787	-4.42965	-19.038	-17.2154	6.91605
50.8	257.565	236.251	257.608		50.8	0.12721	0.07478	0.17336		200.8	50.8	-28.3021	-4.45193	-19.131	-17.295	6.94589
50.9	257.571	236.258	257.606		50.9	0.12732	0.07051	0.16526		200.9	50.9	-28.4241	-4.47372	-19.2285	-17.3754	6.97569
51	257.578	236.266	257.604		51	0.12711	0.06802	0.15695		201	51	-28.5511	-4.49362	-19.3275	-17.4574	7.00747
51.1	257.587	236.273	257.602		51.1	0.12953	0.06333	0.14759		201.1	51.1	-28.6801	-4.51573	-19.4222	-17.5393	7.03888
51.2	257.595	236.278	257.603		51.2	0.131	0.05749	0.14232		201.2	51.2	-28.8063	-4.54083	-19.5149	-17.6207	7.06858
51.3	257.6	236.286	257.608		51.3	0.12996	0.05437	0.1405		201.3	51.3	-28.9338	-4.56687	-19.6087	-17.7031	7.09838
51.4	257.605	236.297	257.61		51.4	0.12808	0.05366	0.13648		201.4	51.4	-29.0629	-4.59323	-19.7023	-17.7861	7.12847
51.5	257.608	236.31	257.611		51.5	0.12473	0.0563	0.13121		201.5	51.5	-29.1864	-4.62255	-19.795	-17.868	7.15612
51.6	257.615	236.328	257.614		51.6	0.12443	0.06229	0.12688		201.6	51.6	-29.3063	-4.65786	-19.8887	-17.951	7.18106
51.7	257.624	236.343	257.613		51.7	0.12694	0.06692	0.12003		201.7	51.7	-29.4274	-4.68971	-19.9824	-18.0332	7.20735
51.8	257.631	236.357	257.612		51.8	0.12758	0.06893	0.11225		201.8	51.8	-29.5503	-4.71747	-20.0737	-18.1138	7.2353
51.9	257.64	236.372	257.615		51.9	0.12999	0.07283	0.10833		201.9	51.9	-29.6691	-4.74475	-20.1632	-18.1923	7.2622
52	257.649	236.387	257.619		52	0.13241	0.07714	0.1063		202	52	-29.7875	-4.77079	-20.2465	-18.2682	7.28911
52.1	257.656	236.398	257.625		52.1	0.13241	0.07717	0.10595		202.1	52.1	-29.9117	-4.79509	-20.3246	-18.3438	7.31786
52.2	257.667	236.408	257.632		52.2	0.13723	0.0751	0.10654		202.2	52.2	-30.0349	-4.81878	-20.4056	-18.4198	7.34669
52.3	257.726	236.42	257.64		52.3	0.18959	0.07659	0.10786		202.3	52.3	-30.1562	-4.84419	-20.4884	-18.4963	7.37452
52.4	257.876	236.432	257.648		52.4	0.33271	0.07692	0.1095		202.4	52.4	-30.2788	-4.86975	-20.5716	-18.5734	7.4027
52.5	258.61	236.443	257.655		52.5	1.06086	0.07716	0.10998		202.5	52.5	-30.3983	-4.8939	-20.6566	-18.6496	7.43057
52.6	259.023	236.458	257.667		52.6	1.46687	0.08063	0.11466		202.6	52.6	-30.52	-4.9212	-20.7415	-18.7276	7.45804
52.7	259.305	236.473	257.68		52.7	1.74233	0.08516	0.12111		202.7	52.7	-30.6428	-4.94724	-20.8256	-18.8052	7.48615
52.8	259.442	236.49	257.688		52.8	1.87299	0.09083	0.12264		202.8	52.8	-30.7653	-4.97217	-20.9093	-18.8822	7.5145
52.9	259.46	236.509	257.694		52.9	1.8843	0.09798	0.12291		202.9	52.9	-30.89	-4.99585	-20.9905	-18.9588	7.54371
53	259.393	236.528	257.704		53	1.81071	0.10627	0.12549		203	53	-31.0156	-5.01923	-21.0701	-19.035	7.57318
53.1	259.275	236.545	257.713		53.1	1.68582	0.11205	0.12849		203.1	53.1	-31.1412	-5.04289	-21.1434	-19.1092	7.60229
53.2	259.151	236.561	257.723		53.2	1.55537	0.11689	0.13201		203.2	53.2	-31.264	-5.06611	-21.2111	-19.1804	7.63054
53.3	259.058	236.579	257.735		53.3	1.45571	0.1233	0.13731		203.3	53.3	-31.3823	-5.09183	-21.2809	-19.2517	7.65692
53.4	258.995	236.597	257.745		53.4	1.38588	0.13023	0.14104		203.4	53.4	-31.4985	-5.1133	-21.3503	-19.3207	7.68405
53.5	258.941	236.615	257.753		53.5	1.32601	0.13696	0.14257		203.5	53.5	-31.6114	-5.1326	-21.4185	-19.3875	7.71093
53.6	258.886	236.635	257.763		53.6	1.26393	0.14577	0.14588		203.6	53.6	-31.7221	-5.15235	-21.4929	-19.4558	7.73736
53.7	258.83	236.653	257.773		53.7	1.20143	0.15333	0.14878		203.7	53.7	-31.8333	-5.16958	-21.5698	-19.5242	7.7648
53.8	258.778	236.668	257.779		53.8	1.14312	0.1566	0.14863		203.8	53.8	-31.9456	-5.18558	-21.6473	-19.5928	7.79294
53.9	258.732	236.683	257.785		53.9	1.09036	0.16008	0.14859		203.9	53.9	-32.0603	-5.20251	-21.7265	-19.6631	7.82153
54	258.691	236.696	257.794		54	1.04242	0.16272	0.15107		204	54	-32.1798	-5.21739	-21.802	-19.7331	7.85183
54.1	258.655	236.707	257.801		54.1	0.99981	0.16243	0.15103		204.1	54.1	-32.3004	-5.2318	-21.8764	-19.8029	7.88252
54.2	258.625	236.718	257.803		54.2	0.96318	0.16203	0.1467		204.2	54.2	-32.4217	-5.2503	-21.952	-19.8747	7.91217
54.3	258.596	236.73	257.806		54.3	0.9279	0.16279	0.14341		204.3	54.3	-32.5434	-5.27163	-22.0311	-19.9487	7.94123
54.4	258.572	236.739	257.807		54.4	0.89765	0.16072	0.13782		204.4	54.4	-32.6626	-5.29216	-22.1116	-20.0221	7.96992
54.5	258.554	236.744	257.807		54.5	0.87232	0.15488	0.13108		204.5	54.5	-32.7807	-5.3102	-22.1872	-20.0927	7.99889
54.6	258.535	236.751	257.81		54.6	0.84751	0.1503	0.12696		204.6	54.6	-32.8965	-5.33042	-22.2631	-20.1634	8.02661
54.7	258.522	236.759	257.813		54.7	0.82731	0.14665	0.1241		204.7	54.7	-33.0118	-5.34718	-22.3392	-20.2327	8.05524
54.8	258.514	236.768	257.818		54.8	0.81287	0.1449	0.12207		204.8	54.8	-33.1264	-5.36082	-22.4192	-20.3022	8.08484
54.9	258.509	236.78	257.825		54.9	0.80094	0.14618	0.12297		204.9	54.9	-33.2404	-5.3757	-22.5048	-20.3736	8.11413
55	258.504	236.792	257.835		55	0.78995	0.14672	0.12607		205	55	-33.3563	-5.392	-22.5929	-20.4471	8.14359
55.1	258.503	236.803	257.844		55.1	0.78242	0.14633	0.12844		205.1	55.1	-33.4744	-5.40548	-22.6847	-20.5215	8.17468
55.2	258.509	236.812	257.852		55.2	0.78159	0.14373	0.13039		205.2	55.2	-33.5941	-5.41487	-22.7778	-20.5956	8.20749
55.3	258.515	236.818	257.861		55.3	0.78139	0.13904	0.13266		205.3	55.3	-33.7133	-5.42677	-22.8693	-20.6698	8.23933
55.4	258.518	236.823	257.871		55.4	0.77752	0.1332	0.13628		205.4	55.4	-33.8331	-5.43961	-22.9569	-20.7432	8.27088
55.5	258.524	236.826	257.881		55.5	0.7769	0.12422	0.13949		205.5	55.5	-33.9523	-5.45498	-23.0399	-20.8157	8.30128
55.6	258.531	236.829	257.889		55.6	0.7769	0.1165	0.14071		205.6	55.6	-34.0708	-5.47096	-23.1171	-20.8863	8.33107
55.7	258.532	236.835	257.894		55.7	0.77188	0.11129	0.13941		205.7	55.7	-34.188	-5.48773	-23.1905	-20.9554	8.36008
55.8	258.533	236.841	257.895		55.8	0.76644	0.10587	0.13414		205.8	55.8	-34.3031	-5.50732	-23.2609	-21.0238	8.38754
55.9	258.537	236.847	257.895		55.9	0.76362	0.10086	0.12771		205.9	55.9	-34.4142	-5.52551	-23.3339	-21.0912	8.41451
56	258.541	236.852	257.896		56	0.76038	0.09513	0.12212		206	56	-34.5261	-5.54589	-23.4075	-21.1598	8.441
56.1	258.541	236.858	257.896		56.1	0.7539	0.08981	0.11549		206.1	56.1	-34.6409	-5.56705	-23.4737	-21.2272	8.46771
56.2	258.54	236.867	257.898		56.2	0.74679	0.08753	0.11053		206.2	56.2	-34.7542	-5.59152	-23.5392	-21.295	8.493
56.3	258.541	236.876	257.903		56.3	0.74072	0.08536	0.10923		206.3	56.3	-34.8626	-5.62181	-23.6086	-21.3643	8.51534
56.4	258.538	236.882	257.908		56.4	0.73151	0.07994	0.10794		206.4	56.4	-34.9687	-5.65412	-23.68	-21.4343	8.53657
56.5	258.534	236.888	257.912		56.5	0.72063	0.07483	0.10507		206.5	56.5	-35.0747	-5.6888	-23.7559	-21.5065	8.55722
56.6	258.527	236.898	257.918		56.6	0.70744	0.07328	0.10493		206.6	56.6	-35.179	-5.72236	-23.8337	-21.5784	8.57784
56.7	258.516	236.907	257.923		56.7	0.68986	0.07173	0.10332		206.7	56.7	-35.2792	-5.75625	-23.9081	-21.6478	8.59714
56.8	258.504	236.914	257.924		56.8	0.67154	0.06746	0.09763		206.8	56.8	-35.3765	-5.78936	-23.9814	-21.7157	8.61588
56.9	258.492	236.92	257.925		56.9	0.65218	0.06236	0.09204		206.9	56.9	-35.4739	-5.81838	-24.0571	-21.7831	8.63598
57	258.475	236.929	257.924		57	0.62842	0.06039	0.08478		207	57	-35.5719	-5.84945	-24.1365	-21.8526	8.65579
57.1	258.457	236.942	257.923		57.1	0.60414	0.06198	0.07678		207.1	57.1	-35.6765	-5.87831	-24.215	-21.9232	8.67797
57.2	258.444	236.955	257.921		57.2	0.58436	0.06337	0.069		207.2	57.2	-35.7834	-5.9001	-24.2884	-21.9906	8.70273
57.3	258.431	236.968	257.922		57.3	0.56531	0.06538	0.06288		207.3	57.3	-35.8913	-5.92316	-24.3626	-22.059	8.72739
57.4	258.418	236.98	257.928		57.4	0.54574	0.06603	0.06232		207.4	57.4	-36.0058	-5.94683	-24.4356	-22.1294	8.75355
57.5	258.407	236.994	257.935		57.5	0.52836	0.06857	0.06322		207.5	57.5	-36.1212	-5.96879	-24.5055	-22.1985	8.78035
57.6	258.397	237.01	257.945		57.6	0.51162	0.07435	0.06664		207.6	57.6	-36.2369	-5.99451	-24.5784	-22.2699	8.8062
57.7	258.386	237.025	257.957		57.7	0.49362	0.07741	0.07215		207.7	57.7	-36.3567	-6.02337	-24.6499	-22.3433	8.8321
57.8	258.372	237.037	257.966		57.8	0.473	0.07848	0.07441		207.8	57.8	-36.4761	-6.05208	-24.7134	-22.4139	8.85759
57.9	258.36	237.05	257.973		57.9	0.45458	0.07997	0.07469		207.9	57.9	-36.5896	-6.08172	-24.777	-22.4828	8.88126
58	258.351	237.064	257.981		58	0.43857	0.08334	0.07612		208	58	-36.7005	-6.11262	-24.8447	-22.5526	8.90401
58.1	258.339	237.076	257.986		58.1	0.41994	0.08409	0.07482		208.1	58.1	-36.8134	-6.14259	-24.9106	-22.6222	8.92752
58.2	258.325	237.084	257.989		58.2	0.39974	0.08098	0.07133		208.2	58.2	-36.9219	-6.17239	-24.9767	-22.6903	8.94992
58.3	258.314	237.092	257.996		58.3	0.38226	0.07775	0.0715		208.3	58.3	-37.0287	-6.20581	-25.0491	-22.7612	8.97102
58.4	258.305	237.102	258.003		58.4	0.36656	0.07694	0.07198		208.4	58.4	-37.1362	-6.23609	-25.1229	-22.8317	8.99336
58.5	258.297	237.112	258.01		58.5	0.35201	0.07476	0.07299		208.5	58.5	-37.2403	-6.2615	-25.193	-22.8983	9.01612
58.6	258.291	237.119	258.019		58.6	0.33946	0.07112	0.07557		208.6	58.6	-37.3405	-6.28565	-25.2633	-22.9632	9.03824
58.7	258.285	237.126	258.029		58.7	0.32732	0.06685	0.07898		208.7	58.7	-37.446	-6.30822	-25.3334	-23.0292	9.06225
58.8	258.278	237.133	258.038		58.8	0.31371	0.06269	0.08125		208.8	58.8	-37.5538	-6.33128	-25.4014	-23.0955	9.0866
58.9	258.269	237.141	258.043		58.9	0.29718	0.05957	0.07954		208.9	58.9	-37.6565	-6.35244	-25.4677	-23.1589	9.11013
59	258.258	237.148	258.049		59	0.28033	0.0553	0.07908		209	59	-37.7595	-6.3719	-25.5363	-23.2225	9.13437
59.1	258.249	237.155	258.054		59.1	0.26494	0.05082	0.07789		209.1	59.1	-37.8652	-6.38959	-25.6064	-23.2871	9.15992
59.2	258.24	237.16	258.057		59.2	0.24862	0.04477	0.07376		209.2	59.2	-37.9693	-6.4026	-25.6781	-23.35	9.18656
59.3	258.23	237.167	258.058		59.3	0.2326	0.04113	0.06849		209.3	59.3	-38.0688	-6.41607	-25.7515	-23.4121	9.21193
59.4	258.223	237.176	258.063		59.4	0.21889	0.03885	0.06709		209.4	59.4	-38.1671	-6.43347	-25.8232	-23.4746	9.23568
59.5	258.215	237.183	258.067		59.5	0.20372	0.0349	0.06475		209.5	59.5	-38.2632	-6.449	-25.8956	-23.5359	9.25945
59.6	258.205	237.191	258.069		59.6	0.18781	0.03157	0.06021		209.6	59.6	-38.3559	-6.46497	-25.9671	-23.596	9.28213
59.7	258.197	237.202	258.074		59.7	0.17337	0.03096	0.0587		209.7	59.7	-38.4451	-6.48818	-26.0374	-23.6569	9.30163
59.8	258.192	237.214	258.077		59.8	0.16165	0.03193	0.0551		209.8	59.8	-38.5344	-6.51266	-26.103	-23.7167	9.32057
59.9	258.189	237.224	258.079		59.9	0.15129	0.0307	0.04994		209.9	59.9	-38.6222	-6.53664	-26.1641	-23.7743	9.33906
60	258.184	237.233	258.083		60	0.1403	0.02821	0.0478		210	60	-38.7087	-6.56127	-26.2299	-23.8333	9.35721
60.1	258.18	237.244	258.087		60.1	0.12911	0.02792	0.04567		210.1	60.1	-38.8012	-6.58385	-26.3019	-23.8956	9.37785
60.2	258.175	237.254	258.089		60.2	0.11822	0.0271	0.04123		210.2	60.2	-38.897	-6.60518	-26.375	-23.9591	9.39979
60.3	258.169	237.266	258.091		60.3	0.10567	0.02848	0.03575		210.3	60.3	-38.998	-6.62855	-26.45	-24.0255	9.42255
60.4	258.161	237.282	258.092		60.4	0.09081	0.0329	0.031		210.4	60.4	-39.1027	-6.65457	-26.5273	-24.0949	9.4456
60.5	258.156	237.295	258.093		60.5	0.07961	0.03513	0.02552		210.5	60.5	-39.2063	-6.6792	-26.6025	-24.1627	9.46869
60.6	258.152	237.311	258.094		60.6	0.06841	0.03913	0.02003		210.6	60.6	-39.3064	-6.70068	-26.68	-24.229	9.4919
60.7	258.147	237.326	258.098		60.7	0.05701	0.04355	0.01665		210.7	60.7	-39.4059	-6.72656	-26.7588	-24.2971	9.51368
60.8	258.143	237.338	258.101		60.8	0.04623	0.04451	0.01326		210.8	60.8	-39.5063	-6.75417	-26.833	-24.3645	9.53494
60.9	258.142	237.349	258.103		60.9	0.03891	0.04433	0.00861		210.9	60.9	-39.6049	-6.77691	-26.9069	-24.4296	9.55723
61	258.143	237.361	258.106		61	0.03316	0.04487	0.00575		211	61	-39.7071	-6.80138	-26.9825	-24.497	9.58002
61.1	258.142	237.374	258.111		61.1	0.02562	0.04657	0.00424		211.1	61.1	-39.8133	-6.83164	-27.0545	-24.5665	9.6019
61.2	258.144	237.385	258.115		61.2	0.02102	0.04628	0.00117		211.2	61.2	-39.9188	-6.86271	-27.1217	-24.6344	9.62317
61.3	258.144	237.394	258.119		61.3	0.01412	0.04473	-0.000758969		211.3	61.3	-40.0223	-6.89361	-27.1811	-24.699	9.64361
61.4	258.141	237.405	258.127		61.4	0.00491	0.0436	0.000354018		211.4	61.4	-40.1236	-6.9231	-27.2355	-24.7607	9.6637
61.5	258.136	237.414	258.136		61.5	-0.00618	0.04153	0.00325		211.5	61.5	-40.2184	-6.9515	-27.2897	-24.8199	9.6824
61.6	258.129	237.424	258.147		61.6	-0.02	0.0404	0.00739		211.6	61.6	-40.3071	-6.97895	-27.343	-24.8764	9.69974
61.7	258.122	237.435	258.157		61.7	-0.03412	0.04085	0.01112		211.7	61.7	-40.396	-7.00232	-27.3964	-24.9316	9.71839
61.8	258.118	237.447	258.167		61.8	-0.04469	0.0416	0.01412		211.8	61.8	-40.4855	-7.02175	-27.4515	-24.9863	9.73848
61.9	258.118	237.462	258.175		61.9	-0.05065	0.04508	0.01597		211.9	61.9	-40.5709	-7.03899	-27.5059	-25.0386	9.75813
62	258.121	237.478	258.181		62	-0.05431	0.05023	0.01789		212	62	-40.6527	-7.05952	-27.561	-25.0911	9.77584
62.1	258.126	237.496	258.186		62.1	-0.05619	0.05706	0.02137		212.1	62.1	-40.7349	-7.08071	-27.6182	-25.1446	9.79353
62.2	258.13	237.511	258.19		62.2	-0.05912	0.06054	0.02255		212.2	62.2	-40.8168	-7.09777	-27.6766	-25.1971	9.81249
62.3	258.133	237.521	258.192		62.3	-0.06277	0.05899	0.0231		212.3	62.3	-40.8993	-7.1144	-27.7409	-25.2515	9.83196
62.4	258.136	237.533	258.198		62.4	-0.0656	0.06038	0.02711		212.4	62.4	-40.9849	-7.13289	-27.8126	-25.3101	9.852
62.5	258.138	237.544	258.204		62.5	-0.0702	0.0605	0.03101		212.5	62.5	-41.074	-7.15092	-27.8871	-25.3707	9.87326
62.6	258.14	237.553	258.21		62.6	-0.0748	0.0577	0.0347		212.6	62.6	-41.1611	-7.16502	-27.9624	-25.4295	9.89519
62.7	258.142	237.561	258.217		62.7	-0.0795	0.05521	0.03965		212.7	62.7	-41.2476	-7.18053	-28.0359	-25.488	9.91648
62.8	258.142	237.57	258.224		62.8	-0.08683	0.05272	0.04491		212.8	62.8	-41.3361	-7.19511	-28.1066	-25.5459	9.93848
62.9	258.139	237.58	258.23		62.9	-0.09551	0.05117	0.04839		212.9	62.9	-41.4238	-7.20826	-28.1747	-25.6022	9.96056
63	258.135	237.591	258.235		63	-0.10608	0.0514	0.05103		213	63	-41.5103	-7.22613	-28.2409	-25.6591	9.98081
63.1	258.131	237.602	258.238		63.1	-0.11706	0.0507	0.05242		213.1	63.1	-41.6018	-7.24919	-28.309	-25.72	10.0009
63.2	258.129	237.611	258.239		63.2	-0.12543	0.04873	0.05172		213.2	63.2	-41.6965	-7.2713	-28.3755	-25.7811	10.022
63.3	258.128	237.622	258.238		63.3	-0.13339	0.04844	0.04839		213.3	63.3	-41.7923	-7.29687	-28.4414	-25.8435	10.0423
63.4	258.124	237.636	258.235		63.4	-0.14374	0.05192	0.04308		213.4	63.4	-41.8878	-7.33028	-28.5071	-25.9084	10.0602
63.5	258.122	237.652	258.231		63.5	-0.15253	0.05613	0.03735		213.5	63.5	-41.979	-7.3582	-28.5685	-25.9686	10.0784
63.6	258.125	237.666	258.226		63.6	-0.15598	0.05919	0.03026		213.6	63.6	-42.0654	-7.38439	-28.6281	-26.0259	10.0957
63.7	258.128	237.68	258.222		63.7	-0.15953	0.06235	0.02421		213.7	63.7	-42.1469	-7.40855	-28.6941	-26.0832	10.1127
63.8	258.129	237.693	258.219		63.8	-0.1656	0.06363	0.01858		213.8	63.8	-42.2268	-7.43112	-28.7638	-26.1406	10.1299
63.9	258.133	237.702	258.217		63.9	-0.16738	0.06198	0.01495		213.9	63.9	-42.3073	-7.45481	-28.833	-26.1984	10.1469
64	258.14	237.71	258.218		64	-0.16706	0.05865	0.0133		214	64	-42.39	-7.47597	-28.9056	-26.2572	10.1654
64.1	258.145	237.716	258.218		64.1	-0.16862	0.05302	0.01207		214.1	64.1	-42.4735	-7.4973	-28.9787	-26.3165	10.1841
64.2	258.15	237.719	258.22		64.2	-0.17071	0.04488	0.01136		214.2	64.2	-42.5553	-7.51659	-29.0473	-26.3731	10.2028
64.3	258.153	237.723	258.221		64.3	-0.17426	0.0383	0.01108		214.3	64.3	-42.6396	-7.53696	-29.1124	-26.4297	10.2217
64.4	258.154	237.73	258.228		64.4	-0.18012	0.0333	0.0156		214.4	64.4	-42.7241	-7.56316	-29.1742	-26.4871	10.2386
64.5	258.153	237.735	258.238		64.5	-0.18786	0.02767	0.02369		214.5	64.5	-42.8092	-7.58999	-29.2332	-26.5441	10.2554
64.6	258.15	237.742	258.245		64.6	-0.19686	0.02361	0.02854		214.6	64.6	-42.8939	-7.61162	-29.2898	-26.5984	10.2736
64.7	258.147	237.752	258.25		64.7	-0.2068	0.02206	0.03087		214.7	64.7	-42.979	-7.63185	-29.3433	-26.6514	10.2922
64.8	258.143	237.76	258.252		64.8	-0.21758	0.01853	0.03152		214.8	64.8	-43.0658	-7.65081	-29.4007	-26.7058	10.3118
64.9	258.142	237.765	258.234		64.9	-0.22511	0.01321	0.01134		214.9	64.9	-43.1492	-7.66821	-29.4622	-26.7599	10.3312
65	258.143	237.773	258.142		65	-0.22992	0.00936	-0.08254		215	65	-43.2335	-7.68859	-29.5263	-26.8161	10.35
65.1	258.144	237.781	257.991		65.1	-0.23567	0.00635	-0.23579		215.1	65.1	-43.318	-7.71039	-29.5953	-26.8746	10.3687
65.2	258.148	237.786	257.854		65.2	-0.23849	0.00029645	-0.37521		215.2	65.2	-43.401	-7.73439	-29.6601	-26.9319	10.3861
65.3	258.157	237.788	257.76		65.3	-0.23639	-0.00858	-0.47067		215.3	65.3	-43.4826	-7.76294	-29.7218	-26.9891	10.4015
65.4	258.167	237.794	257.717		65.4	-0.23304	-0.0139	-0.51566		215.4	65.4	-43.5656	-7.79148	-29.7841	-27.047	10.4174
65.5	258.175	237.799	257.719		65.5	-0.23104	-0.02015	-0.51616		215.5	65.5	-43.6493	-7.81705	-29.8432	-27.1032	10.4342
65.6	258.184	237.803	257.758		65.6	-0.22673	-0.02767	-0.47886		215.6	65.6	-43.7291	-7.84276	-29.9014	-27.1577	10.4499
65.7	258.192	237.81	257.875		65.7	-0.22123	-0.03204	-0.36409		215.7	65.7	-43.8082	-7.86567	-29.9648	-27.2129	10.4666
65.8	258.198	237.816	258.119		65.8	-0.21794	-0.03652	-0.12274		215.8	65.8	-43.8916	-7.8862	-30.0308	-27.2695	10.4852
65.9	258.204	237.821	258.439		65.9	-0.2138	-0.04268	0.19577		215.9	65.9	-43.9777	-7.90579	-30.0893	-27.3243	10.5044
66	258.209	237.827	258.753		66	-0.21155	-0.04789	0.50778		216	66	-44.0614	-7.92525	-30.1494	-27.3787	10.5232
66.1	258.212	237.837	259.024		66.1	-0.2116	-0.04975	0.77604		216.1	66.1	-44.1462	-7.94154	-30.2151	-27.4343	10.5435
66.2	258.214	237.848	259.229		66.2	-0.21134	-0.0491	0.97969		216.2	66.2	-44.2305	-7.95376	-30.3474	-27.5106	10.5678
66.3	258.219	237.863	259.366		66.3	-0.2094	-0.04494	1.11456		216.3	66.3	-44.3123	-7.96896	-30.4151	-27.5654	10.5877
66.4	258.223	237.877	259.446		66.4	-0.20746	-0.03834	1.19206		216.4	66.4	-44.3954	-7.98762	-30.4835	-27.6221	10.6069
66.5	258.228	237.891	259.48		66.5	-0.2049	-0.03237	1.22402		216.5	66.5	-44.4834	-8.00408	-30.5503	-27.6793	10.6281
66.6	258.234	237.904	259.483		66.6	-0.20171	-0.02629	1.22541		216.6	66.6	-44.5725	-8.01942	-30.6162	-27.736	10.6498
66.7	258.239	237.917	259.467		66.7	-0.19872	-0.02116	1.20701		216.7	66.7	-44.6606	-8.04138	-30.6813	-27.7944	10.6691
66.8	258.244	237.93	259.439		66.8	-0.19605	-0.01582	1.17699		216.8	66.8	-44.7506	-8.06286	-30.7439	-27.8524	10.689
66.9	258.25	237.94	259.405		66.9	-0.19254	-0.01383	1.14121		216.9	66.9	-44.8405	-8.08073	-30.8041	-27.9084	10.71
67	258.257	237.949	259.368		67	-0.18788	-0.01236	1.10146		217	67	-44.9222	-8.10283	-30.8689	-27.9646	10.7276
67.1	258.262	237.96	259.331		67.1	-0.18532	-0.00869	1.06285		217.1	67.1	-44.9954	-8.12936	-30.9309	-28.0185	10.7415
67.2	258.27	237.969	259.296		67.2	-0.18035	-0.00785	1.02592		217.2	67.2	-45.0674	-8.15664	-30.9887	-28.0709	10.7546
67.3	258.279	237.978	259.262		67.3	-0.17317	-0.00585	0.9892		217.3	67.3	-45.1348	-8.18378	-31.049	-28.1225	10.7667
67.4	258.286	237.992	259.231		67.4	-0.16925	-0.00019614	0.95604		217.4	67.4	-45.2011	-8.21326	-31.1116	-28.1753	10.7779
67.5	258.288	238.005	259.203		67.5	-0.16972	0.00504	0.92654		217.5	67.5	-45.2727	-8.24559	-31.1759	-28.2314	10.7897
67.6	258.287	238.014	259.178		67.6	-0.17302	0.00693	0.89924		217.6	67.6	-45.3473	-8.2768	-31.2366	-28.2869	10.8025
67.7	258.285	238.023	259.155		67.7	-0.17726	0.00871	0.87467		217.7	67.7	-45.4212	-8.30739	-31.2942	-28.3409	10.8151
67.8	258.282	238.033	259.136		67.8	-0.18275	0.0106	0.85355		217.8	67.8	-45.4978	-8.33971	-31.3522	-28.3966	10.8279
67.9	258.28	238.038	259.121		67.9	-0.1871	0.00757	0.83609		217.9	67.9	-45.5718	-8.36716	-31.4127	-28.4506	10.8417
68	258.281	238.04	259.109		68	-0.1884	0.00202	0.82167		218	68	-45.6434	-8.38911	-31.4711	-28.5012	10.8564
68.1	258.285	238.045	259.1		68.1	-0.18741	-0.00058932	0.8106		218.1	68.1	-45.717	-8.43211	-31.5265	-28.5585	10.865
68.2	258.291	238.052	259.093		68.2	-0.18359	-0.00132	0.80152		218.2	68.2	-45.7937	-8.45124	-31.5842	-28.6097	10.8819
68.3	258.299	238.061	259.085		68.3	-0.17809	0.000360629	0.79191		218.3	68.3	-45.8749	-8.47319	-31.6403	-28.6628	10.8991
68.4	258.306	238.075	259.077		68.4	-0.17395	0.00633	0.78168		218.4	68.4	-45.9527	-8.49781	-31.6955	-28.7154	10.9145
68.5	258.314	238.089	259.072		68.5	-0.16867	0.01335	0.77469		218.5	68.5	-46.0335	-8.51929	-31.7536	-28.7688	10.9318
68.6	258.324	238.103	259.068		68.6	-0.16034	0.01932	0.76843		218.6	68.6	-46.119	-8.54172	-31.8097	-28.8235	10.9499
68.7	258.336	238.118	259.063		68.7	-0.15118	0.02665	0.76155		218.7	68.7	-46.2018	-8.56461	-31.8624	-28.8763	10.967
68.8	258.346	238.131	259.06		68.8	-0.14349	0.03231	0.75697		218.8	68.8	-46.2824	-8.58296	-31.9132	-28.9262	10.9849
68.9	258.356	238.144	259.058		68.9	-0.13611	0.03776	0.75271		218.9	68.9	-46.3626	-8.60224	-31.959	-28.9746	11.0021
69	258.367	238.159	259.054		69	-0.12747	0.0453	0.74635		219	69	-46.4439	-8.62734	-32.0053	-29.0255	11.0179
69.1	258.375	238.174	259.049		69.1	-0.12218	0.05232	0.73967		219.1	69.1	-46.5284	-8.654	-32.053	-29.0785	11.0341
69.2	258.378	238.187	259.044		69.2	-0.12119	0.05756	0.73258		219.2	69.2	-46.6182	-8.67815	-32.0959	-29.1308	11.0522
69.3	258.382	238.197	259.037		69.3	-0.11946	0.06049	0.72287		219.3	69.3	-46.7117	-8.69821	-32.1393	-29.1831	11.0726
69.4	258.388	238.209	259.027		69.4	-0.11616	0.06405	0.71117		219.4	69.4	-46.8065	-8.71547	-32.1854	-29.2358	11.0944
69.5	258.394	238.218	259.012		69.5	-0.11286	0.06594	0.69413		219.5	69.5	-46.9031	-8.7327	-32.233	-29.2896	11.1167
69.6	258.398	238.228	258.993		69.6	-0.11124	0.06783	0.67259		219.6	69.6	-47.0851	-8.75105	-32.2828	-29.373	11.1613
69.7	258.403	238.241	258.973		69.7	-0.10899	0.07328	0.65126		219.7	69.7	-47.0854	-8.76859	-32.3393	-29.3978	11.1585
69.8	258.408	238.256	258.953		69.8	-0.10642	0.08072	0.62899		219.8	69.8	-47.265	-8.78458	-32.3958	-29.4818	11.2035
69.9	258.409	238.268	258.934		69.9	-0.10794	0.08501	0.60776		219.9	69.9	-47.3492	-8.79978	-32.4508	-29.5333	11.2235
70	258.407	238.279	258.914		70	-0.11166	0.08837	0.58591		220	70	-47.429	-8.81827	-32.5079	-29.5851	11.2414
70.1	258.404	238.292	258.895		70.1	-0.11799	0.09434	0.56426		220.1	70.1	-47.5065	-8.84291	-32.5656	-29.6384	11.2568
70.2	258.396	238.303	258.878		70.2	-0.12778	0.09748	0.54566		220.2	70.2	-47.5825	-8.86375	-32.6237	-29.69	11.273
70.3	258.387	238.312	258.86		70.3	-0.13976	0.09864	0.52558		220.3	70.3	-47.6614	-8.88571	-32.675	-29.7407	11.2893
70.4	258.378	238.322	258.842		70.4	-0.15133	0.10105	0.50582		220.4	70.4	-47.7407	-8.90924	-32.7275	-29.7925	11.3053
70.5	258.367	238.332	258.826		70.5	-0.16437	0.10346	0.48732		220.5	70.5	-47.8184	-8.93149	-32.784	-29.8446	11.3215
70.6	258.36	238.342	258.807		70.6	-0.17405	0.10587	0.46672		220.6	70.6	-47.8969	-8.95486	-32.8381	-29.8966	11.3374
70.7	258.357	238.357	258.789		70.7	-0.17913	0.11258	0.44675		220.7	70.7	-47.98	-8.97807	-32.8903	-29.9494	11.3545
70.8	258.357	238.371	258.773		70.8	-0.18201	0.11991	0.42866		220.8	70.8	-48.0627	-8.99799	-32.9406	-30.0005	11.3724
70.9	258.36	238.384	258.758		70.9	-0.18122	0.12473	0.4111		220.9	70.9	-48.1427	-9.01491	-32.99	-30.0492	11.3905
71	258.364	238.396	258.744		71	-0.18002	0.12902	0.3949		221	71	-48.2257	-9.03403	-33.0413	-30.1004	11.4088
71.1	258.365	238.407	258.731		71.1	-0.18112	0.1329	0.37954		221.1	71.1	-48.3096	-9.05034	-33.0964	-30.1521	11.4284
71.2	258.366	238.419	258.719		71.2	-0.18305	0.13678	0.36606		221.2	71.2	-48.392	-9.06413	-33.1527	-30.2029	11.4484
71.3	258.369	238.429	258.709		71.3	-0.18248	0.13961	0.35436		221.3	71.3	-48.4746	-9.08027	-33.2081	-30.2543	11.4677
71.4	258.372	238.441	258.7		71.4	-0.1818	0.14338	0.34329		221.4	71.4	-48.555	-9.09766	-33.2664	-30.3064	11.4861
71.5	258.374	238.453	258.694		71.5	-0.18164	0.14768	0.33431		221.5	71.5	-48.6313	-9.11349	-33.3274	-30.3574	11.5041
71.6	258.375	238.461	258.688		71.6	-0.18368	0.14873	0.32628		221.6	71.6	-48.7098	-9.13293	-33.3876	-30.4101	11.5215
71.7	258.377	238.47	258.68		71.7	-0.18363	0.14988	0.31699		221.7	71.7	-48.7932	-9.15504	-33.4479	-30.4654	11.5393
71.8	258.379	238.481	258.674		71.8	-0.18389	0.15334	0.30843		221.8	71.8	-48.8766	-9.17479	-33.5073	-30.5196	11.5579
71.9	258.378	238.487	258.667		71.9	-0.18781	0.15167	0.29977		221.9	71.9	-48.9586	-9.1944	-33.566	-30.573	11.5761
72	258.378	238.49	258.661		72	-0.19059	0.14644	0.29131		222	72	-49.0385	-9.21023	-33.6254	-30.6247	11.5949
72.1	258.378	238.493	258.654		72.1	-0.19252	0.14204	0.28192		222.1	72.1	-49.1175	-9.22245	-33.6851	-30.675	11.6146
72.2	258.377	238.493	258.645		72.2	-0.19572	0.13482	0.27127		222.2	72.2	-49.1946	-9.23655	-33.7404	-30.7238	11.6331
72.3	258.379	238.492	258.636		72.3	-0.19692	0.12603	0.26061		222.3	72.3	-49.2689	-9.25473	-33.7922	-30.7719	11.6494
72.4	258.381	238.493	258.63		72.4	-0.19697	0.11913	0.25247		222.4	72.4	-49.3452	-9.27386	-33.8435	-30.8208	11.6659
72.5	258.382	238.494	258.628		72.5	-0.19849	0.11295	0.24842		222.5	72.5	-49.4196	-9.29392	-33.8929	-30.8688	11.6816
72.6	258.383	238.495	258.626		72.6	-0.20011	0.10542	0.24363		222.6	72.6	-49.492	-9.31698	-33.9452	-30.9181	11.6959
72.7	258.383	238.496	258.622		72.7	-0.20299	0.09893	0.23811		222.7	72.7	-49.5664	-9.34191	-34.0012	-30.9699	11.7103
72.8	258.381	238.498	258.618		72.8	-0.2065	0.09328	0.23196		222.8	72.8	-49.6404	-9.36717	-34.0553	-31.021	11.7245
72.9	258.384	238.499	258.614		72.9	-0.20624	0.08721	0.22612		222.9	72.9	-49.7101	-9.38897	-34.1088	-31.0693	11.7385
73	258.391	238.5	258.609		73	-0.20189	0.08041	0.21882		223	73	-49.7779	-9.41139	-34.1603	-31.1165	11.7518
73.1	258.399	238.502	258.599		73.1	-0.19618	0.07476	0.20681		223.1	73.1	-49.8488	-9.43443	-34.2123	-31.1652	11.7657
73.2	258.407	238.505	258.594		73.2	-0.19111	0.07047	0.19982		223.2	73.2	-49.9186	-9.45481	-34.2663	-31.2132	11.7802
73.3	258.415	238.509	258.589		73.3	-0.18571	0.06608	0.19294		223.3	73.3	-49.9863	-9.4763	-34.3198	-31.2608	11.7938
73.4	258.422	238.515	258.586		73.4	-0.18032	0.06462	0.18731		223.4	73.4	-50.0593	-9.4992	-34.3764	-31.3116	11.8085
73.5	258.43	238.523	258.583		73.5	-0.17556	0.06473	0.18242		223.5	73.5	-50.1353	-9.52068	-34.433	-31.363	11.8245
73.6	258.435	238.531	258.577		73.6	-0.17215	0.06578	0.17438		223.6	73.6	-50.2115	-9.54075	-34.4865	-31.4129	11.8408
73.7	258.439	238.54	258.571		73.7	-0.17095	0.06704	0.16656		223.7	73.7	-50.2902	-9.56286	-34.5398	-31.4643	11.8571
73.8	258.441	238.549	258.569		73.8	-0.17111	0.0683	0.16271		223.8	73.8	-50.3746	-9.58827	-34.5872	-31.5167	11.8737
73.9	258.44	238.559	258.568		73.9	-0.17472	0.0706	0.15928		223.9	73.9	-50.4607	-9.61116	-34.6319	-31.5679	11.8913
74	258.438	238.567	258.568		74	-0.1798	0.0705	0.157		224	74	-50.5453	-9.63422	-34.6788	-31.6194	11.9087
74.1	258.436	238.572	258.57		74.1	-0.18362	0.06852	0.15714		224.1	74.1	-50.6329	-9.65994	-34.7281	-31.6737	11.9261
74.2	258.435	238.578	258.572		74.2	-0.18712	0.06716	0.15653		224.2	74.2	-50.7212	-9.68346	-34.7771	-31.7272	11.9443
74.3	258.433	238.582	258.576		74.3	-0.19168	0.0634	0.15897		224.3	74.3	-50.8065	-9.70667	-34.8199	-31.7777	11.9616
74.4	258.431	238.585	258.581		74.4	-0.19623	0.05796	0.16214		224.4	74.4	-50.8924	-9.72909	-34.8622	-31.8279	11.9793
74.5	258.43	238.588	258.584		74.5	-0.19953	0.05419	0.16227		224.5	74.5	-50.9764	-9.74962	-34.9055	-31.8772	11.9971
74.6	258.432	238.589	258.584		74.6	-0.20052	0.04739	0.16072		224.6	74.6	-51.0557	-9.77173	-34.9496	-31.9257	12.0132
74.7	258.437	238.592	258.584		74.7	-0.19796	0.04278	0.15876		224.7	74.7	-51.1375	-9.79919	-34.9936	-31.9768	12.0283
74.8	258.439	238.597	258.585		74.8	-0.19853	0.03944	0.15795		224.8	74.8	-51.2201	-9.82569	-35.0385	-32.0281	12.044
74.9	258.438	238.6	258.587		74.9	-0.20173	0.03484	0.15725		224.9	74.9	-51.3035	-9.84811	-35.0871	-32.0796	12.0612
75	258.441	238.605	258.586		75	-0.20063	0.03212	0.15434		225	75	-51.3861	-9.87212	-35.1379	-32.132	12.0779
75.1	258.446	238.613	258.585		75.1	-0.19806	0.03338	0.15175		225.1	75.1	-51.4691	-9.89925	-35.1909	-32.1864	12.0939
75.2	258.449	238.619	258.587		75.2	-0.1979	0.03139	0.15167		225.2	75.2	-51.5523	-9.92403	-35.2436	-32.24	12.1105
75.3	258.453	238.624	258.587		75.3	-0.19649	0.02909	0.1495		225.3	75.3	-51.6305	-9.94708	-35.2931	-32.2903	12.1263
75.4	258.457	238.633	258.589		75.4	-0.19518	0.03025	0.14869		225.4	75.4	-51.7059	-9.97485	-35.3408	-32.3405	12.1398
75.5	258.458	238.639	258.594		75.5	-0.19638	0.02837	0.15186		225.5	75.5	-51.7816	-10.0031	-35.3875	-32.3907	12.1531
75.6	258.462	238.644	258.595		75.6	-0.19497	0.02586	0.15115		225.6	75.6	-51.8587	-10.0269	-35.4338	-32.4398	12.1682
75.7	258.465	238.651	258.596		75.7	-0.19429	0.02471	0.14971		225.7	75.7	-51.9407	-10.0503	-35.4791	-32.49	12.1847
75.8	258.463	238.656	258.598		75.8	-0.19916	0.02251	0.14974		225.8	75.8	-52.0292	-10.0727	-35.5293	-32.5437	12.2035
75.9	258.457	238.661	258.597		75.9	-0.20696	0.0199	0.14652		225.9	75.9	-52.1159	-10.0879	-35.5828	-32.5955	12.224
76	258.453	238.671	258.594		76	-0.21361	0.02168	0.14194		226	76	-52.201	-10.1003	-35.6358	-32.6457	12.245
76.1	258.452	238.682	258.593		76.1	-0.21711	0.02514	0.1382		226.1	76.1	-52.2871	-10.116	-35.6924	-32.6985	12.2654
76.2	258.453	238.69	258.591		76.2	-0.21905	0.02567	0.13414		226.2	76.2	-52.3705	-10.131	-35.7459	-32.7491	12.2852
76.3	258.462	238.697	258.587		76.3	-0.21229	0.02546	0.12852		226.3	76.3	-52.4477	-10.1493	-35.795	-32.7973	12.3021
76.4	258.466	238.705	258.586		76.4	-0.21015	0.02578	0.12561		226.4	76.4	-52.5209	-10.174	-35.8458	-32.8469	12.3161
76.5	258.474	238.712	258.587		76.5	-0.20476	0.02547	0.12459		226.5	76.5	-52.5906	-10.2	-35.8928	-32.8945	12.3286
76.6	258.486	238.719	258.586		76.6	-0.19528	0.02401	0.12169		226.6	76.6	-52.6537	-10.2262	-35.932	-32.9373	12.339
76.7	258.499	238.727	258.587		76.7	-0.18476	0.02454	0.12046		226.7	76.7	-52.7126	-10.2541	-35.9693	-32.9787	12.3476
76.8	258.511	238.734	258.591		76.8	-0.1756	0.02423	0.12216		226.8	76.8	-52.772	-10.2844	-36.0101	-33.0222	12.3558
76.9	258.521	238.741	258.595		76.9	-0.16759	0.02371	0.12449		226.9	76.9	-52.8316	-10.3159	-36.0549	-33.0675	12.3638
77	258.53	238.749	258.599		77	-0.16157	0.02423	0.12598		227	77	-52.8893	-10.3421	-36.1048	-33.1121	12.3731
77.1	258.533	238.759	258.603		77.1	-0.16047	0.02602	0.12768		227.1	77.1	-52.9493	-10.3678	-36.1625	-33.1599	12.3835
77.2	258.533	238.769	258.605		77.2	-0.16324	0.02843	0.12803		227.2	77.2	-53.0133	-10.3972	-36.2217	-33.2107	12.394
77.3	258.532	238.778	258.605		77.3	-0.16696	0.03	0.12575		227.3	77.3	-53.0757	-10.424	-36.2799	-33.2598	12.4047
77.4	258.528	238.788	258.603		77.4	-0.17277	0.03231	0.1219		227.4	77.4	-53.1341	-10.4478	-36.3378	-33.3066	12.4153
77.5	258.524	238.797	258.601		77.5	-0.1791	0.03399	0.11805		227.5	77.5	-53.1933	-10.4665	-36.3934	-33.3511	12.4276
77.6	258.524	238.804	258.597		77.6	-0.18198	0.03295	0.11159		227.6	77.6	-53.2531	-10.4836	-36.445	-33.3939	12.4404
77.7	258.524	238.812	258.589		77.7	-0.18497	0.03337	0.10115		227.7	77.7	-53.3101	-10.5016	-36.4925	-33.4347	12.452
77.8	258.521	238.819	258.582		77.8	-0.18973	0.03295	0.09269		227.8	77.8	-53.3699	-10.5223	-36.5371	-33.4764	12.4634
77.9	258.521	238.823	258.576		77.9	-0.19282	0.02866	0.08414		227.9	77.9	-53.429	-10.5442	-36.5802	-33.5178	12.4741
78	258.521	238.826	258.567		78	-0.19507	0.02479	0.0738		228	78	-53.4892	-10.5656	-36.6239	-33.5596	12.4854
78.1	258.518	238.829	258.563		78.1	-0.19993	0.01967	0.06702		228.1	78.1	-53.5529	-10.5888	-36.6671	-33.6029	12.4969
78.2	258.516	238.831	258.562		78.2	-0.20501	0.01402	0.0638		228.2	78.2	-53.6136	-10.6123	-36.7097	-33.6452	12.5076
78.3	258.513	238.834	258.559		78.3	-0.21009	0.00952	0.05933		228.3	78.3	-53.6745	-10.6374	-36.7527	-33.6882	12.5179
78.4	258.509	238.839	258.556		78.4	-0.21642	0.0067	0.05433		228.4	78.4	-53.7392	-10.662	-36.7959	-33.7324	12.5293
78.5	258.507	238.844	258.555		78.5	-0.2215	0.00387	0.05132		228.5	78.5	-53.8025	-10.681	-36.8378	-33.7738	12.542
78.6	258.508	238.845	258.553		78.6	-0.22281	-0.0022	0.04737		228.6	78.6	-53.8639	-10.6945	-36.8795	-33.8126	12.5559
78.7	258.513	238.847	258.55		78.7	-0.22014	-0.00764	0.04185		228.7	78.7	-53.9262	-10.7097	-36.92	-33.852	12.5695
78.8	258.519	238.852	258.547		78.8	-0.21632	-0.01119	0.03674		228.8	78.8	-53.9903	-10.7264	-36.9626	-33.8931	12.5832
78.9	258.525	238.855	258.542		78.9	-0.2127	-0.01517	0.03007		228.9	78.9	-54.0545	-10.738	-37.0059	-33.9328	12.5985
79	258.532	238.859	258.536		79	-0.20878	-0.01883	0.02183		229	79	-54.1195	-10.7474	-37.0444	-33.9705	12.6144
79.1	258.536	238.861	258.532		79.1	-0.20674	-0.02479	0.01536		229.1	79.1	-54.1874	-10.7601	-37.0846	-34.0107	12.6302
79.2	258.541	238.862	258.529		79.2	-0.20417	-0.0317	0.01015		229.2	79.2	-54.2551	-10.7754	-37.1294	-34.0533	12.6454
79.3	258.547	238.862	258.524		79.3	-0.20045	-0.03892	0.00369		229.3	79.3	-54.3227	-10.7905	-37.1721	-34.0951	12.6605
79.4	258.554	238.863	258.524		79.4	-0.19653	-0.04509	0.0012		229.4	79.4	-54.3936	-10.8052	-37.2141	-34.1376	12.6765
79.5	258.56	238.868	258.524		79.5	-0.19271	-0.04833	-0.000446224		229.5	79.5	-54.4645	-10.8206	-37.2649	-34.1833	12.6928
79.6	258.568	238.873	258.523		79.6	-0.18731	-0.05116	-0.00408		229.6	79.6	-54.5302	-10.8377	-37.3177	-34.2285	12.7072
79.7	258.578	238.879	258.522		79.7	-0.17993	-0.05283	-0.0072		229.7	79.7	-54.5884	-10.8593	-37.367	-34.2716	12.718
79.8	258.588	238.887	258.522		79.8	-0.17203	-0.05251	-0.00832		229.8	79.8	-54.6493	-10.8869	-37.4165	-34.3176	12.7278
79.9	258.597	238.893	258.524		79.9	-0.1659	-0.05408	-0.00934		229.9	79.9	-54.7155	-10.9162	-37.4689	-34.3669	12.7385
80	258.601	238.898	258.523		80	-0.16449	-0.05596	-0.01225		230	80	-54.7801	-10.9453	-37.5207	-34.4154	12.7489
80.1	258.6	238.908	258.522		80.1	-0.16726	-0.05438	-0.01463		230.1	80.1	-54.85	-10.9773	-37.574	-34.4671	12.7599
80.2	258.598	238.914	258.521		80.2	-0.17171	-0.05522	-0.01806		230.2	80.2	-54.9245	-11.008	-37.6287	-34.5204	12.7725
80.3	258.598	238.921	258.518		80.3	-0.17459	-0.05678	-0.02284		230.3	80.3	-54.9987	-11.035	-37.6775	-34.5704	12.786
80.4	258.599	238.93	258.514		80.4	-0.17611	-0.05448	-0.02941		230.4	80.4	-55.0739	-11.0634	-37.7198	-34.6191	12.799
80.5	258.599	238.94	258.509		80.5	-0.17794	-0.0529	-0.03598		230.5	80.5	-55.1479	-11.0883	-37.7627	-34.6663	12.8128
80.6	258.601	238.947	258.503		80.6	-0.17852	-0.05332	-0.04465		230.6	80.6	-55.2167	-11.1101	-37.8053	-34.7107	12.8261
80.7	258.607	238.956	258.495		80.7	-0.17574	-0.05164	-0.05394		230.7	80.7	-55.2832	-11.1328	-37.8434	-34.7532	12.8384
80.8	258.613	238.967	258.493		80.8	-0.1714	-0.0485	-0.05893		230.8	80.8	-55.353	-11.1539	-37.8768	-34.7945	12.8519
80.9	258.621	238.977	258.493		80.9	-0.16663	-0.04629	-0.06037		230.9	80.9	-55.4216	-11.1691	-37.9112	-34.834	12.8669
81	258.627	238.986	258.494		81	-0.16239	-0.04503	-0.0615		231	81	-55.4858	-11.1835	-37.9456	-34.8716	12.881
81.1	258.628	238.997	258.498		81.1	-0.16422	-0.04189	-0.05969		231.1	81.1	-55.5505	-11.2018	-37.9783	-34.9102	12.8939
81.2	258.625	239.006	258.508		81.2	-0.16951	-0.04021	-0.05202		231.2	81.2	-55.6133	-11.2176	-38.017	-34.9493	12.9074
81.3	258.623	239.015	258.519		81.3	-0.17385	-0.04054	-0.04268		231.3	81.3	-55.6727	-11.2308	-38.059	-34.9875	12.9209
81.4	258.622	239.027	258.531		81.4	-0.17715	-0.04438	-0.03312		231.4	81.4	-55.7284	-11.2438	-38.1017	-35.0246	12.9334
81.5	258.623	239.038	258.543		81.5	-0.17877	-0.04927	-0.02336		231.5	81.5	-55.7842	-11.2541	-38.1444	-35.0609	12.9468
81.6	258.624	239.049	258.554		81.6	-0.1805	-0.0551	-0.01402		231.6	81.6	-55.8407	-11.2653	-38.1886	-35.0982	12.9603
81.7	258.624	239.061	258.564		81.7	-0.18275	-0.05874	-0.00593		231.7	81.7	-55.8936	-11.2809	-38.2317	-35.1354	12.9713
81.8	258.621	239.074	258.572		81.8	-0.18793	-0.06195	-0.000561476		231.8	81.8	-55.9506	-11.2963	-38.2713	-35.1727	12.9834
81.9	258.617	239.088	258.577		81.9	-0.195	-0.06454	0.00302		231.9	81.9	-56.007	-11.311	-38.3119	-35.21	12.9955
82	258.614	239.104	258.581		82	-0.20008	-0.0644	0.00431		232	82	-56.0608	-11.3254	-38.3511	-35.2458	13.007
82.1	258.611	239.119	258.583		82.1	-0.20568	-0.06542	0.00507		232.1	82.1	-56.1196	-11.3402	-38.3902	-35.2833	13.0197
82.2	258.609	239.134	258.588		82.2	-0.21023	-0.06727	0.00792		232.2	82.2	-56.1811	-11.3558	-38.4342	-35.3237	13.0331
82.3	258.61	239.149	258.591		82.3	-0.21154	-0.06808	0.00805		232.3	82.3	-56.2395	-11.3735	-38.4802	-35.3644	13.045
82.4	258.611	239.166	258.588		82.4	-0.21295	-0.06752	0.00347		232.4	82.4	-56.2973	-11.3917	-38.523	-35.404	13.0566
82.5	258.611	239.181	258.586		82.5	-0.21552	-0.06833	-0.000687857		232.5	82.5	-56.3582	-11.412	-38.5669	-35.4457	13.0684
82.6	258.614	239.193	258.586		82.6	-0.21536	-0.0728	-0.00286		232.6	82.6	-56.4184	-11.4341	-38.615	-35.4892	13.0796
82.7	258.619	239.204	258.582		82.7	-0.21227	-0.07738	-0.0088		232.7	82.7	-56.4768	-11.4541	-38.6585	-35.5298	13.0907
82.8	258.622	239.217	258.577		82.8	-0.21159	-0.08132	-0.01568		232.8	82.8	-56.5347	-11.4751	-38.7014	-35.5704	13.1014
82.9	258.625	239.228	258.573		82.9	-0.21154	-0.08653	-0.02162		232.9	82.9	-56.5969	-11.4949	-38.7488	-35.6135	13.1139
83	258.63	239.239	258.567		83	-0.20876	-0.09184	-0.03008		233	83	-56.6622	-11.5118	-38.7911	-35.6551	13.1278
83.1	258.635	239.249	258.559		83.1	-0.2062	-0.09735	-0.03979		233.1	83.1	-56.7282	-11.5316	-38.8303	-35.6967	13.1409
83.2	258.637	239.259	258.555		83.2	-0.20646	-0.10413	-0.04657		233.2	83.2	-56.7946	-11.5559	-38.8739	-35.7415	13.1529
83.3	258.643	239.265	258.554		83.3	-0.20306	-0.11363	-0.04916		233.3	83.3	-56.8584	-11.584	-38.9189	-35.7871	13.1631
83.4	258.65	239.271	258.553		83.4	-0.19861	-0.12417	-0.05248		233.4	83.4	-56.9191	-11.6086	-38.9623	-35.83	13.1735
83.5	258.654	239.28	258.554		83.5	-0.19719	-0.13189	-0.05308		233.5	83.5	-56.9796	-11.6332	-39.0054	-35.8727	13.1837
83.6	258.66	239.286	258.558		83.6	-0.19358	-0.14117	-0.05169		233.6	83.6	-57.0436	-11.6567	-39.0459	-35.9154	13.1952
83.7	258.664	239.292	258.559		83.7	-0.19206	-0.1514	-0.05229		233.7	83.7	-57.1085	-11.6755	-39.0819	-35.9553	13.2082
83.8	258.666	239.298	258.564		83.8	-0.19295	-0.16205	-0.04934		233.8	83.8	-57.1708	-11.6948	-39.1144	-35.9933	13.2202
83.9	258.67	239.3	258.57		83.9	-0.19112	-0.17657	-0.04585		233.9	83.9	-57.2313	-11.7124	-39.1479	-36.0305	13.2323
84	258.678	239.3	258.572		84	-0.18552	-0.19277	-0.04562		234	84	-57.2832	-11.7274	-39.1843	-36.065	13.243
84.1	258.686	239.303	258.575		84.1	-0.17981	-0.20582	-0.04444		234.1	84.1	-57.3335	-11.7455	-39.2172	-36.0987	13.2522
84.2	258.694	239.306	258.583		84.2	-0.17421	-0.21857	-0.03876		234.2	84.2	-57.3861	-11.7658	-39.2498	-36.1339	13.2613
84.3	258.706	239.309	258.589		84.3	-0.16494	-0.23183	-0.03517		234.3	84.3	-57.4362	-11.785	-39.2825	-36.1679	13.2701
84.4	258.72	239.314	258.591		84.4	-0.15358	-0.24279	-0.03473		234.4	84.4	-57.4875	-11.8074	-39.3093	-36.2014	13.278
84.5	258.734	239.32	258.595		84.5	-0.14191	-0.25313	-0.03261		234.5	84.5	-57.5428	-11.8311	-39.3363	-36.2367	13.2865
84.6	258.75	239.326	258.6		84.6	-0.12825	-0.26315	-0.02996		234.6	84.6	-57.5981	-11.8541	-39.3676	-36.2733	13.2955
84.7	258.764	239.333	258.604		84.7	-0.11668	-0.27317	-0.02763		234.7	84.7	-57.6545	-11.8753	-39.3988	-36.3095	13.3053
84.8	258.773	239.34	258.606		84.8	-0.11034	-0.28225	-0.02813		234.8	84.8	-57.7152	-11.8947	-39.4345	-36.3482	13.3169
84.9	258.782	239.349	258.606		84.9	-0.10328	-0.28965	-0.03051		234.9	84.9	-57.7763	-11.9137	-39.4728	-36.3876	13.329
85	258.791	239.358	258.604		85	-0.09684	-0.29632	-0.03446		235	85	-57.8325	-11.93	-39.5047	-36.4224	13.3402
85.1	258.799	239.371	258.601		85.1	-0.09145	-0.29995	-0.03904		235.1	85.1	-57.8867	-11.9422	-39.534	-36.4543	13.3521
85.2	258.806	239.385	258.602		85.2	-0.08658	-0.3017	-0.04079		235.2	85.2	-57.9437	-11.9543	-39.5665	-36.4881	13.3649
85.3	258.816	239.399	258.603		85.3	-0.07951	-0.30418	-0.04171		235.3	85.3	-58.0004	-11.9671	-39.5969	-36.5215	13.3773
85.4	258.827	239.416	258.604		85.4	-0.07129	-0.30321	-0.04294		235.4	85.4	-58.0536	-11.9817	-39.6224	-36.5526	13.3881
85.5	258.832	239.437	258.608		85.5	-0.06831	-0.29815	-0.04103		235.5	85.5	-58.1078	-11.9985	-39.6492	-36.5851	13.3985
85.6	258.836	239.455	258.613		85.6	-0.06731	-0.29687	-0.03744		235.6	85.6	-58.1643	-12.0148	-39.6816	-36.6202	13.4099
85.7	258.839	239.47	258.617		85.7	-0.06663	-0.29778	-0.03532		235.7	85.7	-58.221	-12.0303	-39.7161	-36.6558	13.4216
85.8	258.84	239.485	258.622		85.8	-0.06783	-0.29869	-0.03278		235.8	85.8	-58.2764	-12.0463	-39.752	-36.6916	13.4329
85.9	258.839	239.496	258.626		85.9	-0.07082	-0.3041	-0.03056		235.9	85.9	-58.3376	-12.0633	-39.7901	-36.7304	13.4456
86	258.839	239.504	258.629		86	-0.0738	-0.31182	-0.02959		236	86	-58.4025	-12.0797	-39.8288	-36.7703	13.4594
86.1	258.838	239.513	258.634		86.1	-0.0771	-0.31912	-0.02736		236.1	86.1	-58.4603	-12.0983	-39.8675	-36.8087	13.4707
86.2	258.836	239.519	258.638		86.2	-0.08165	-0.32935	-0.02555		236.2	86.2	-58.5171	-12.1187	-39.9053	-36.847	13.4811
86.3	258.836	239.525	258.641		86.3	-0.08443	-0.33957	-0.02375		236.3	86.3	-58.5744	-12.1354	-39.9461	-36.8853	13.4928
86.4	258.84	239.534	258.647		86.4	-0.08217	-0.34687	-0.02006		236.4	86.4	-58.6307	-12.1491	-39.9856	-36.9218	13.5052
86.5	258.845	239.544	258.653		86.5	-0.07961	-0.35291	-0.01658		236.5	86.5	-58.6922	-12.1666	-40.0256	-36.9615	13.5179
86.6	258.853	239.553	258.657		86.6	-0.07485	-0.36053	-0.01466		236.6	86.6	-58.755	-12.1862	-40.0688	-37.0034	13.5303
86.7	258.866	239.56	258.66		86.7	-0.06432	-0.36939	-0.0137		236.7	86.7	-58.8167	-12.2043	-40.1105	-37.0438	13.5429
86.8	258.88	239.57	258.662		86.8	-0.05255	-0.37554	-0.01398		236.8	86.8	-58.8806	-12.2259	-40.1485	-37.085	13.5549
86.9	258.892	239.578	258.665		86.9	-0.04244	-0.38441	-0.0127		236.9	86.9	-58.9461	-12.2435	-40.184	-37.1245	13.5684
87	258.906	239.582	258.668		87	-0.03129	-0.396	-0.01163		237	87	-59.0114	-12.2558	-40.2231	-37.1635	13.5836
87.1	258.92	239.589	258.67		87.1	-0.01983	-0.40539	-0.01092		237.1	87.1	-59.0739	-12.2715	-40.2642	-37.2032	13.5971
87.2	258.933	239.599	258.676		87.2	-0.00878	-0.41196	-0.00519		237.2	87.2	-59.1381	-12.2847	-40.3029	-37.2419	13.6117
87.3	258.948	239.608	258.681		87.3	0.00363	-0.41904	2.35719e-05		237.3	87.3	-59.2002	-12.2929	-40.3433	-37.2788	13.6274
87.4	258.961	239.618	258.683		87.4	0.01425	-0.42467	0.00136		237.4	87.4	-59.2551	-12.2978	-40.3819	-37.3116	13.6421
87.5	258.971	239.63	258.683		87.5	0.02111	-0.42956	0.00113		237.5	87.5	-59.3098	-12.3012	-40.4153	-37.3421	13.6569
87.6	258.98	239.636	258.681		87.6	0.02786	-0.43926	-0.000361232		237.6	87.6	-59.3651	-12.306	-40.4502	-37.3738	13.6716
87.7	258.992	239.644	258.675		87.7	0.03702	-0.44813	-0.00656		237.7	87.7	-59.4181	-12.3101	-40.4871	-37.4051	13.6859
87.8	259.002	239.653	258.67		87.8	0.04535	-0.45532	-0.01172		237.8	87.8	-59.471	-12.3192	-40.52	-37.4367	13.6986
87.9	259.009	239.658	258.669		87.9	0.04969	-0.46649	-0.01331		237.9	87.9	-59.5274	-12.3345	-40.5504	-37.4708	13.7102
88	259.015	239.659	258.669		88	0.0532	-0.48123	-0.01365		238	88	-59.5877	-12.3483	-40.5877	-37.5079	13.7235
88.1	259.02	239.661	258.668		88.1	0.05556	-0.49543	-0.01472		238.1	88.1	-59.6491	-12.3652	-40.6267	-37.547	13.7363
88.2	259.024	239.691	258.67		88.2	0.05687	-0.48148	-0.01286		238.2	88.2	-59.7074	-12.3899	-40.661	-37.5861	13.7456
88.3	259.028	240.063	258.679		88.3	0.05891	-0.1257	-0.00398		238.3	88.3	-59.7654	-12.4156	-40.698	-37.6264	13.7547
88.4	259.035	240.899	258.689		88.4	0.06336	0.69409	0.00667		238.4	88.4	-59.8212	-12.4391	-40.7333	-37.6645	13.7638
88.5	259.043	241.824	258.697		88.5	0.06875	1.60318	0.0145		238.5	88.5	-59.876	-12.4645	-40.7665	-37.7023	13.772
88.6	259.051	242.551	258.705		88.6	0.07446	2.31324	0.0216		238.6	88.6	-59.9335	-12.4901	-40.8	-37.7412	13.7809
88.7	259.063	242.999	258.712		88.7	0.08414	2.74587	0.02848		238.7	88.7	-59.9894	-12.5094	-40.8306	-37.7764	13.7911
88.8	259.074	243.194	258.718		88.8	0.09204	2.92399	0.03464		238.8	88.8	-60.0457	-12.5268	-40.861	-37.8112	13.802
88.9	259.079	243.191	258.724		88.9	0.09482	2.90486	0.04027		238.9	88.9	-60.1048	-12.5431	-40.8901	-37.846	13.814
89	259.084	243.063	258.731		89	0.0977	2.76104	0.04757		239	89	-60.1616	-12.5551	-40.9199	-37.8789	13.8267
89.1	259.089	242.863	258.738		89.1	0.10026	2.54425	0.05414		239.1	89.1	-60.2131	-12.5706	-40.9536	-37.9125	13.837
89.2	259.092	242.608	258.74		89.2	0.10095	2.27365	0.05663		239.2	89.2	-60.2654	-12.5906	-40.9887	-37.9482	13.8463
89.3	259.096	242.31	258.742		89.3	0.10246	1.95897	0.05808		239.3	89.3	-60.3191	-12.6125	-41.0199	-37.9838	13.8551
89.4	259.099	241.989	258.739		89.4	0.10294	1.62241	0.0547		239.4	89.4	-60.3706	-12.6349	-41.0501	-38.0186	13.8632
89.5	259.101	241.674	258.736		89.5	0.10194	1.29077	0.05143		239.5	89.5	-60.4193	-12.6599	-41.0808	-38.0533	13.8698
89.6	259.099	241.38	258.735		89.6	0.09749	0.98059	0.0511		239.6	89.6	-60.4713	-12.6843	-41.117	-38.0909	13.8776
89.7	259.093	241.118	258.735		89.7	0.08948	0.70192	0.05076		239.7	89.7	-60.5276	-12.7057	-41.1581	-38.1305	13.8878
89.8	259.087	240.892	258.736		89.8	0.08127	0.46	0.05126		239.8	89.8	-60.5826	-12.7279	-41.1965	-38.169	13.8971
89.9	259.081	240.706	258.739		89.9	0.07263	0.2585	0.05385		239.9	89.9	-60.6424	-12.7521	-41.2341	-38.2095	13.9072
90	259.076	240.56	258.743		90	0.06525	0.09563	0.0577		240	90	-60.7049	-12.7736	-41.2713	-38.2499	13.9188
90.1	259.071	240.449	258.747		90.1	0.05724	-0.03123	0.06176		240.1	90.1	-60.7613	-12.7917	-41.3036	-38.2855	13.9296
90.2	259.065	240.37	258.754		90.2	0.04902	-0.12647	0.06844		240.2	90.2	-60.8139	-12.8117	-41.3315	-38.319	13.9387
90.3	259.063	240.318	258.758		90.3	0.04415	-0.1947	0.07313		240.3	90.3	-60.8654	-12.8322	-41.3818	-38.3598	13.9481
90.4	259.061	240.288	258.756		90.4	0.04002	-0.24105	0.07048		240.4	90.4	-60.913	-12.8505	-41.4	-38.3878	13.9559
90.5	259.061	240.275	258.752		90.5	0.03766	-0.27033	0.06648		240.5	90.5	-60.9601	-12.8676	-41.419	-38.4156	13.9641
90.6	259.063	240.274	258.749		90.6	0.03751	-0.28737	0.06332		240.6	90.6	-61.0106	-12.8867	-41.4386	-38.4453	13.9726
90.7	259.067	240.284	258.747		90.7	0.03902	-0.29341	0.06078		240.7	90.7	-61.0588	-12.9059	-41.4607	-38.4751	13.9805
90.8	259.075	240.304	258.746		90.8	0.04379	-0.29003	0.05982		240.8	90.8	-61.1073	-12.9231	-41.4853	-38.5052	13.9892
90.9	259.083	240.328	258.744		90.9	0.04981	-0.28194	0.05759		240.9	90.9	-61.1636	-12.9421	-41.5127	-38.5394	13.9995
91	259.091	240.357	258.741		91	0.0551	-0.26955	0.05516		241	91	-61.2257	-12.9551	-41.5439	-38.5749	14.0134
91.1	259.097	240.39	258.738		91.1	0.05839	-0.25204	0.05137		241.1	91.1	-61.289	-12.981	-41.575	-38.615	14.0237
91.2	259.101	240.426	258.733		91.2	0.06054	-0.23264	0.04643		241.2	91.2	-61.354	-12.9841	-41.6034	-38.6472	14.0412
91.3	259.103	240.461	258.729		91.3	0.05965	-0.21397	0.04232		241.3	91.3	-61.4211	-12.9991	-41.6297	-38.6833	14.0556
91.4	259.104	240.498	258.724		91.4	0.05824	-0.19321	0.03748		241.4	91.4	-61.487	-13.0171	-41.6532	-38.7191	14.0687
91.5	259.105	240.534	258.716		91.5	0.05735	-0.17318	0.02971		241.5	91.5	-61.5489	-13.0388	-41.675	-38.7542	14.0796
91.6	259.104	240.567	258.71		91.6	0.05342	-0.1563	0.02351		241.6	91.6	-61.6136	-13.0612	-41.6964	-38.7904	14.091
91.7	259.103	240.599	258.708		91.7	0.05054	-0.14067	0.02097		241.7	91.7	-61.6786	-13.081	-41.716	-38.8252	14.1032
91.8	259.104	240.632	258.705		91.8	0.04903	-0.12336	0.01823		241.8	91.8	-61.7362	-13.0968	-41.7357	-38.8562	14.1146
91.9	259.102	240.67	258.705		91.9	0.04374	-0.10218	0.01778		241.9	91.9	-61.7907	-13.1117	-41.7554	-38.8859	14.1255
92	259.098	240.708	258.709		92	0.03937	-0.08006	0.02174		242	92	-61.8421	-13.1316	-41.7772	-38.9169	14.134
92.1	259.098	240.745	258.713		92.1	0.03943	-0.0592	0.0259		242.1	92.1	-61.8947	-13.1405	-41.7964	-38.9439	14.1462
92.2	259.096	240.782	258.719		92.2	0.0375	-0.03823	0.0309		242.2	92.2	-61.9515	-13.1507	-41.8177	-38.9733	14.1592
92.3	259.092	240.818	258.727		92.3	0.034	-0.01872	0.03884		242.3	92.3	-62.0115	-13.1618	-41.8424	-39.0052	14.1729
92.4	259.091	240.851	258.734		92.4	0.03395	-0.00152	0.04656		242.4	92.4	-62.0748	-13.1754	-41.8648	-39.0383	14.1866
92.5	259.092	240.884	258.74		92.5	0.03527	0.01526	0.05209		242.5	92.5	-62.1373	-13.1862	-41.8905	-39.0713	14.2011
92.6	259.092	240.916	258.745		92.6	0.03554	0.03078	0.05719		242.6	92.6	-62.2001	-13.1958	-41.9184	-39.1047	14.2161
92.7	259.093	240.945	258.751		92.7	0.03696	0.04348	0.0624		242.7	92.7	-62.2599	-13.2078	-41.9446	-39.1374	14.2295
92.8	259.094	240.973	258.754		92.8	0.03764	0.05566	0.06573		242.8	92.8	-62.3105	-13.2222	-41.9707	-39.1678	14.2397
92.9	259.091	241.003	258.759		92.9	0.03561	0.06951	0.0701		242.9	92.9	-62.3585	-13.2392	-42.0005	-39.1994	14.2485
93	259.091	241.033	258.765		93	0.03535	0.08336	0.07636		243	93	-62.4077	-13.2586	-42.0296	-39.232	14.2569
93.1	259.093	241.064	258.77		93.1	0.03855	0.09742	0.08137		243.1	93.1	-62.4533	-13.2836	-42.0533	-39.2634	14.2625
93.2	259.095	241.098	258.774		93.2	0.0406	0.11588	0.08469		243.2	93.2	-62.497	-13.3066	-42.0739	-39.2925	14.268
93.3	259.098	241.133	258.78		93.3	0.04349	0.13465	0.09126		243.3	93.3	-62.5395	-13.3242	-42.0958	-39.3198	14.2749
93.4	259.104	241.168	258.79		93.4	0.04993	0.15352	0.10066		243.4	93.4	-62.5793	-13.3453	-42.1178	-39.3475	14.2799
93.5	259.108	241.207	258.796		93.5	0.05491	0.17617	0.10629		243.5	93.5	-62.6154	-13.3681	-42.1401	-39.3745	14.2836
93.6	259.11	241.246	258.799		93.6	0.05728	0.19839	0.1093		243.6	93.6	-62.6911	-13.3839	-42.166	-39.4136	14.3001
93.7	259.112	241.282	258.802		93.7	0.05922	0.21821	0.11242		243.7	93.7	-62.7311	-13.3975	-42.1918	-39.4402	14.3077
93.8	259.115	241.315	258.804		93.8	0.06242	0.2352	0.11439		243.8	93.8	-62.7718	-13.4126	-42.213	-39.4658	14.3148
93.9	259.119	241.347	258.804		93.9	0.06719	0.25146	0.11384		243.9	93.9	-62.8157	-13.4259	-42.2338	-39.4918	14.3234
94	259.125	241.378	258.802		94	0.07311	0.26552	0.11172		244	94	-62.8573	-13.4373	-42.2554	-39.5167	14.3319
94.1	259.132	241.408	258.797		94.1	0.08081	0.27989	0.1073		244.1	94.1	-62.8968	-13.4508	-42.2729	-39.5401	14.3391
94.2	259.137	241.441	258.791		94.2	0.08621	0.29657	0.101		244.2	94.2	-62.9355	-13.4641	-42.2876	-39.5624	14.346
94.3	259.139	241.471	258.785		94.3	0.0891	0.31063	0.09469		244.3	94.3	-62.9762	-13.4738	-42.302	-39.584	14.3546
94.4	259.142	241.498	258.778		94.4	0.09167	0.32092	0.08786		244.4	94.4	-63.0173	-13.4846	-42.3171	-39.6064	14.363
94.5	259.139	241.522	258.771		94.5	0.08985	0.3287	0.08051		244.5	94.5	-63.0594	-13.4957	-42.3299	-39.6284	14.3714
94.6	259.133	241.545	258.762		94.6	0.08352	0.33554	0.07127		244.6	94.6	-63.1037	-13.5064	-42.3406	-39.6502	14.3806
94.7	259.128	241.567	258.754		94.7	0.07918	0.34185	0.0634		244.7	94.7	-63.1478	-13.5177	-42.3504	-39.672	14.3895
94.8	259.126	241.589	258.749		94.8	0.07735	0.34764	0.05751		244.8	94.8	-63.1904	-13.5313	-42.3571	-39.6929	14.3971
94.9	259.122	241.61	258.744		94.9	0.07344	0.35238	0.05267		244.9	94.9	-63.231	-13.544	-42.363	-39.7127	14.4045
95	259.12	241.63	258.743		95	0.07245	0.35607	0.05171		245	95	-63.2634	-13.5556	-42.3684	-39.7291	14.41
95.1	259.12	241.652	258.742		95.1	0.07303	0.36197	0.05085		245.1	95.1	-63.2912	-13.5706	-42.3741	-39.7453	14.4132
95.2	259.122	241.675	258.74		95.2	0.07476	0.36828	0.04821		245.2	95.2	-63.3216	-13.5814	-42.38	-39.761	14.4184
95.3	259.124	241.697	258.739		95.3	0.07776	0.37417	0.04745		245.3	95.3	-63.3507	-13.5875	-42.3897	-39.776	14.4247
95.4	259.127	241.719	258.737		95.4	0.08096	0.37986	0.04512		245.4	95.4	-63.378	-13.5906	-42.4002	-39.7896	14.4315
95.5	259.133	241.741	258.734		95.5	0.0873	0.38575	0.04196		245.5	95.5	-63.4075	-13.5921	-42.4103	-39.8033	14.4394
95.6	259.137	241.766	258.733		95.6	0.09133	0.39437	0.04068		245.6	95.6	-63.437	-13.5959	-42.4239	-39.8189	14.4467
95.7	259.141	241.787	258.73		95.7	0.0961	0.39921	0.03793		245.7	95.7	-63.4604	-13.6018	-42.4384	-39.8335	14.4517
95.8	259.147	241.806	258.725		95.8	0.10192	0.40239	0.0332		245.8	95.8	-63.4819	-13.6093	-42.4542	-39.8485	14.4558
95.9	259.149	241.831	258.721		95.9	0.10429	0.41132	0.02857		245.9	95.9	-63.5093	-13.6167	-42.4728	-39.8662	14.4616
96	259.152	241.857	258.717		96	0.10801	0.42098	0.02446		246	96	-63.5359	-13.6199	-42.4976	-39.8845	14.4686
96.1	259.159	241.884	258.713		96.1	0.11508	0.43148	0.02014		246.1	96.1	-63.5595	-13.6238	-42.5234	-39.9022	14.4746
96.2	259.163	241.913	258.709		96.2	0.11975	0.44449	0.01604		246.2	96.2	-63.5903	-13.6313	-42.551	-39.9242	14.4816
96.3	259.166	241.942	258.706		96.3	0.12305	0.45771	0.01266		246.3	96.3	-63.6284	-13.6382	-42.579	-39.9485	14.4907
96.4	259.168	241.97	258.702		96.4	0.12521	0.46947	0.00898		246.4	96.4	-63.6648	-13.6451	-42.6031	-39.971	14.4993
96.5	259.168	241.996	258.699		96.5	0.12589	0.47892	0.00592		246.5	96.5	-63.6966	-13.6496	-42.6227	-39.9896	14.5072
96.6	259.172	242.023	258.697		96.6	0.12993	0.48942	0.00401		246.6	96.6	-63.7284	-13.6532	-42.6366	-40.0061	14.5152
96.7	259.178	242.05	258.698		96.7	0.13617	0.50045	0.0044		246.7	96.7	-63.7641	-13.6612	-42.6471	-40.0241	14.5228
96.8	259.186	242.074	258.707		96.8	0.1446	0.50823	0.01338		246.8	96.8	-63.8019	-13.6732	-42.6544	-40.0432	14.5297
96.9	259.195	242.098	258.711		96.9	0.15387	0.516	0.01776		246.9	96.9	-63.8426	-13.6848	-42.659	-40.0621	14.5374
97	259.203	242.12	258.715		97	0.16252	0.52221	0.02098		247	97	-63.8845	-13.6961	-42.6599	-40.0802	14.5455
97.1	259.214	242.139	258.719		97.1	0.17368	0.52465	0.02472		247.1	97.1	-63.928	-13.7132	-42.66	-40.1004	14.5522
97.2	259.225	242.157	258.723		97.2	0.18536	0.52677	0.02889		247.2	97.2	-63.9737	-13.7315	-42.6594	-40.1215	14.5591
97.3	259.234	242.174	258.726		97.3	0.19484	0.52775	0.0319		247.3	97.3	-64.0183	-13.7444	-42.6627	-40.1418	14.5675
97.4	259.242	242.189	258.728		97.4	0.20285	0.52631	0.03366		247.4	97.4	-64.0632	-13.7603	-42.6661	-40.1632	14.575
97.5	259.248	242.205	258.729		97.5	0.20982	0.52613	0.03468		247.5	97.5	-64.1067	-13.7771	-42.6704	-40.1847	14.582
97.6	259.253	242.222	258.731		97.6	0.21512	0.5269	0.03665		247.6	97.6	-64.145	-13.7893	-42.6822	-40.2055	14.5891
97.7	259.256	242.239	258.735		97.7	0.21874	0.52724	0.04008		247.7	97.7	-64.1784	-13.8006	-42.6976	-40.2255	14.5953
97.8	259.262	242.258	258.741		97.8	0.22445	0.53041	0.04581		247.8	97.8	-64.212	-13.81	-42.7126	-40.2449	14.602
97.9	259.266	242.276	258.745		97.9	0.22943	0.53264	0.05019		247.9	97.9	-64.2439	-13.8176	-42.7271	-40.2629	14.6089
98	259.268	242.291	258.75		98	0.23169	0.53131	0.05498		248	98	-64.2726	-13.825	-42.744	-40.2805	14.615
98.1	259.27	242.306	258.756		98.1	0.23405	0.5303	0.0605		248.1	98.1	-64.3025	-13.8339	-42.762	-40.2995	14.621
98.2	259.274	242.323	258.76		98.2	0.23861	0.53064	0.06425		248.2	98.2	-64.3329	-13.8441	-42.7803	-40.3191	14.6267
98.3	259.277	242.338	258.764		98.3	0.24139	0.52973	0.0681		248.3	98.3	-64.3662	-13.8527	-42.7955	-40.3381	14.6337
98.4	259.276	242.35	258.766		98.4	0.24134	0.52515	0.07059		248.4	98.4	-64.4003	-13.8622	-42.8083	-40.3569	14.6405
98.5	259.275	242.375	258.769		98.5	0.24078	0.5345	0.07308		248.5	98.5	-64.4351	-13.8726	-42.8209	-40.3762	14.6472
98.6	259.272	242.387	258.773		98.6	0.23759	0.52972	0.07672		248.6	98.6	-64.4712	-13.8777	-42.8315	-40.3935	14.6559
98.7	259.266	242.401	258.778		98.7	0.232	0.52786	0.08172		248.7	98.7	-64.5052	-13.8802	-42.8415	-40.409	14.6647
98.8	259.261	242.417	258.783		98.8	0.22776	0.52737	0.08683		248.8	98.8	-64.5373	-13.8853	-42.8474	-40.4234	14.6721
98.9	259.258	242.433	258.787		98.9	0.2252	0.52688	0.09068		248.9	98.9	-64.5714	-13.8886	-42.8491	-40.4364	14.6805
99	259.255	242.45	258.788		99	0.22265	0.52796	0.09191		249	99	-64.6111	-13.8924	-42.8481	-40.4505	14.6902
99.1	259.252	242.47	258.783		99.1	0.21998	0.53176	0.08665		249.1	99.1	-64.6487	-13.8999	-42.8447	-40.4644	14.6982
99.2	259.248	242.486	258.775		99.2	0.21606	0.5321	0.07857		249.2	99.2	-64.6818	-13.9092	-42.8396	-40.4769	14.7043
99.3	259.243	242.499	258.767		99.3	0.21099	0.52815	0.07027		249.3	99.3	-64.7148	-13.9147	-42.8332	-40.4876	14.7115
99.4	259.237	242.514	258.76		99.4	0.20571	0.52724	0.06281		249.4	99.4	-64.7458	-13.9169	-42.8316	-40.4981	14.7194
99.5	259.235	242.529	258.753		99.5	0.20357	0.52591	0.05599		249.5	99.5	-64.7771	-13.9222	-42.8312	-40.5102	14.7264
99.6	259.233	242.541	258.747		99.6	0.20206	0.52238	0.04958		249.6	99.6	-64.811	-13.9254	-42.8307	-40.5224	14.7347
99.7	259.233	242.556	258.743		99.7	0.20296	0.52032	0.04547		249.7	99.7	-64.8404	-13.9232	-42.8334	-40.5323	14.7435
99.8	259.235	242.569	258.739		99.8	0.20511	0.51731	0.04136		249.8	99.8	-64.8645	-13.9219	-42.8373	-40.5413	14.7506
99.9	259.234	242.583	258.735		99.9	0.20413	0.51567	0.03746		249.9	99.9	-64.8911	-13.9238	-42.8383	-40.5511	14.7574
100	259.233	242.598	258.734		100	0.20419	0.51382	0.03681		250	100	-64.9132	-13.9247	-42.8378	-40.5586	14.7632
100.1	259.234	242.613	258.735		100.1	0.20519	0.51259	0.03679		250.1	100.1	-64.9281	-13.9276	-42.8394	-40.5651	14.7664
100.2	259.234	242.63	258.734		100.2	0.20535	0.51388	0.03635		250.2	100.2	-64.9448	-13.9331	-42.8409	-40.5729	14.7694
100.3	259.234	242.646	258.734		100.3	0.20562	0.51359	0.0359		250.3	100.3	-64.9616	-13.9423	-42.8418	-40.5819	14.7713
100.4	259.234	242.661	258.735		100.4	0.20683	0.51258	0.03703		250.4	100.4	-64.9744	-13.9566	-42.8433	-40.5915	14.7706
100.5	259.235	242.678	258.738		100.5	0.20762	0.51303	0.03994		250.5	100.5	-64.9857	-13.9752	-42.8404	-40.6005	14.768
100.6	259.236	242.692	258.744		100.6	0.20894	0.51097	0.04526		250.6	100.6	-65.0003	-13.9905	-42.8389	-40.6099	14.7674
100.7	259.239	242.703	258.751		100.7	0.21297	0.50576	0.05267		250.7	100.7	-65.0217	-14.0006	-42.8382	-40.6202	14.7702
100.8	259.244	242.715	258.758		100.8	0.21837	0.5016	0.05934		250.8	100.8	-65.0468	-14.0119	-42.8379	-40.6322	14.7737
100.9	259.247	242.727	258.767		100.9	0.22178	0.49745	0.06822		250.9	100.9	-65.0776	-14.0235	-42.8387	-40.6466	14.7787
101	259.25	242.736	258.775		101	0.22467	0.49036	0.07563		251	101	-65.1104	-14.0355	-42.8409	-40.6623	14.7842
101.1	259.253	242.744	258.779		101.1	0.22755	0.48212	0.0799		251.1	101.1	-65.1401	-14.0492	-42.8454	-40.6782	14.7884
101.2	259.256	242.755	258.783		101.2	0.23117	0.47629	0.08417		251.2	101.2	-65.1701	-14.0608	-42.8469	-40.6926	14.7932
101.3	259.259	242.766	258.787		101.3	0.23469	0.47129	0.08749		251.3	101.3	-65.1961	-14.0678	-42.8515	-40.7051	14.7984
101.4	259.266	242.777	258.79		101.4	0.24197	0.46619	0.09019		251.4	101.4	-65.217	-14.0706	-42.8541	-40.7139	14.8034
101.5	259.273	242.788	258.789		101.5	0.24915	0.46088	0.08912		251.5	101.5	-65.2338	-14.0735	-42.852	-40.7198	14.8071
101.6	259.277	242.797	258.785		101.6	0.25434	0.45359	0.08533		251.6	101.6	-65.2526	-14.0751	-42.8472	-40.725	14.8117
101.7	259.285	242.806	258.783		101.7	0.26183	0.44639	0.08321		251.7	101.7	-65.273	-14.0743	-42.8382	-40.7285	14.8174
101.8	259.291	242.813	258.78		101.8	0.2688	0.43794	0.08026		251.8	101.8	-65.2884	-14.0756	-42.8279	-40.7307	14.821
101.9	259.295	242.82	258.776		101.9	0.27252	0.42855	0.07625		251.9	101.9	-65.3047	-14.0745	-42.8219	-40.7337	14.8257
102	259.298	242.828	258.776		102	0.27656	0.42031	0.07592		252	102	-65.3204	-14.0724	-42.8226	-40.7385	14.8307
102.1	259.305	242.835	258.776		102.1	0.28416	0.41134	0.07568		252.1	102.1	-65.3358	-14.0757	-42.8288	-40.7468	14.8341
102.2	259.314	242.843	258.771		102.2	0.29312	0.40258	0.07084		252.2	102.2	-65.3545	-14.0799	-42.841	-40.7585	14.8383
102.3	259.318	242.853	258.767		102.3	0.29789	0.39612	0.06642		252.3	102.3	-65.3738	-14.0832	-42.8604	-40.7725	14.8431
102.4	259.321	242.863	258.761		102.4	0.30119	0.39028	0.05991		252.4	102.4	-65.3903	-14.0889	-42.8826	-40.7873	14.8464
102.5	259.323	242.874	258.75		102.5	0.30282	0.38497	0.04942		252.5	102.5	-65.4046	-14.0941	-42.9031	-40.8006	14.8493
102.6	259.318	242.884	258.743		102.6	0.29817	0.37914	0.04196		252.6	102.6	-65.4184	-14.0977	-42.9238	-40.8133	14.8525
102.7	259.315	242.893	258.742		102.7	0.29603	0.37153	0.04068		252.7	102.7	-65.4303	-14.1022	-42.9463	-40.8263	14.855
102.8	259.315	242.901	258.74		102.8	0.29619	0.36361	0.03919		252.8	102.8	-65.435	-14.1108	-42.9635	-40.8365	14.8542
102.9	259.311	242.908	258.741		102.9	0.29301	0.35442	0.03927		252.9	102.9	-65.4408	-14.1194	-42.9762	-40.8455	14.8535
103	259.308	242.913	258.745		103	0.29056	0.34315	0.04333		253	103	-65.4498	-14.1263	-42.991	-40.8557	14.8542
103.1	259.304	242.918	258.747		103.1	0.28622	0.33187	0.04571		253.1	103.1	-65.4557	-14.1344	-43.0035	-40.8646	14.8537
103.2	259.296	242.925	258.747		103.2	0.27937	0.32258	0.04559		253.2	103.2	-65.4593	-14.1429	-43.009	-40.8704	14.8523
103.3	259.288	242.931	258.747		103.3	0.27147	0.31246	0.04483		253.3	103.3	-65.4643	-14.1502	-43.0114	-40.8753	14.8516
103.4	259.278	242.938	258.745		103.4	0.26179	0.30349	0.04334		253.4	103.4	-65.4698	-14.154	-43.0124	-40.8787	14.852
103.5	259.27	242.949	258.741		103.5	0.25389	0.29797	0.03923		253.5	103.5	-65.4756	-14.1588	-43.0136	-40.8827	14.8522
103.6	259.264	242.957	258.736		103.6	0.24872	0.28994	0.03418		253.6	103.6	-65.4865	-14.1671	-43.0135	-40.889	14.8527
103.7	259.263	242.965	258.733		103.7	0.24731	0.28201	0.03039		253.7	103.7	-65.4942	-14.171	-43.0152	-40.8934	14.8537
103.8	259.264	242.974	258.729		103.8	0.24884	0.2744	0.02597		253.8	103.8	-65.5011	-14.1744	-43.0172	-40.8975	14.8546
103.9	259.265	242.984	258.724		103.9	0.25036	0.26815	0.02082		253.9	103.9	-65.5121	-14.177	-43.0124	-40.9005	14.8567
104	259.265	242.994	258.723		104	0.25074	0.26263	0.02006		254	104	-65.5251	-14.175	-43.0075	-40.9025	14.8608
104.1	259.264	243.005	258.723		104.1	0.25027	0.25711	0.02046		254.1	104.1	-65.5401	-14.1757	-43.0072	-40.9077	14.8648
104.2	259.265	243.021	258.721		104.2	0.25148	0.25641	0.01823		254.2	104.2	-65.5604	-14.1802	-43.0076	-40.9161	14.869
104.3	259.268	243.035	258.721		104.3	0.255	0.25477	0.01779		254.3	104.3	-65.5827	-14.1827	-43.0062	-40.9238	14.8744
104.4	259.273	243.045	258.722		104.4	0.26039	0.24862	0.01902		254.4	104.4	-65.6037	-14.1773	-43.0064	-40.9292	14.8818
104.5	259.281	243.054	258.721		104.5	0.26893	0.24174	0.01712		254.5	104.5	-65.6246	-14.1735	-43.0096	-40.9359	14.8888
104.6	259.288	243.062	258.717		104.6	0.27643	0.23308	0.01353		254.6	104.6	-65.6455	-14.1767	-43.008	-40.9434	14.8936
104.7	259.296	243.068	258.716		104.7	0.28455	0.22285	0.01204		254.7	104.7	-65.6648	-14.1856	-43.0063	-40.9522	14.8962
104.8	259.305	243.075	258.714		104.8	0.29393	0.21336	0.01056		254.8	104.8	-65.6797	-14.1987	-43.0094	-40.9626	14.8965
104.9	259.311	243.081	258.713		104.9	0.30058	0.20302	0.00854		254.9	104.9	-65.6932	-14.2136	-43.007	-40.9713	14.8957
105	259.314	243.086	258.712		105	0.30315	0.19227	0.00747		255	105	-65.707	-14.2308	-43.0047	-40.9809	14.8943
105.1	259.315	243.091	258.711		105.1	0.30499	0.18089	0.00703		255.1	105.1	-65.72	-14.2449	-43.008	-40.991	14.8938
105.2	259.319	243.097	258.711		105.2	0.30934	0.17108	0.00638		255.2	105.2	-65.7359	-14.2545	-43.0123	-41.0009	14.8954
105.3	259.324	243.104	258.711		105.3	0.31485	0.16169	0.00615		255.3	105.3	-65.7543	-14.2593	-43.0182	-41.0106	14.8992
105.4	259.333	243.109	258.71		105.4	0.3236	0.15062	0.00581		255.4	105.4	-65.7706	-14.2565	-43.028	-41.0184	14.9048
105.5	259.342	243.117	258.71		105.5	0.3337	0.1428	0.00547		255.5	105.5	-65.7863	-14.2509	-43.0382	-41.0251	14.911
105.6	259.35	243.129	258.714		105.6	0.34214	0.13833	0.0089		255.6	105.6	-65.8018	-14.2489	-43.0447	-41.0318	14.916
105.7	259.36	243.141	258.72		105.7	0.35173	0.13344	0.01453		255.7	105.7	-65.8185	-14.2458	-43.0517	-41.0387	14.9217
105.8	259.368	243.154	258.72		105.8	0.36047	0.13096	0.01513		255.8	105.8	-65.8324	-14.2431	-43.059	-41.0449	14.9266
105.9	259.373	243.168	258.717		105.9	0.36598	0.12858	0.01176		255.9	105.9	-65.8486	-14.2453	-43.0655	-41.0531	14.9305
106	259.377	243.177	258.715		106	0.37075	0.12139	0.00996		256	106	-65.8692	-14.2437	-43.0661	-41.0597	14.9367
106.1	259.384	243.185	258.712		106.1	0.37803	0.11356	0.00606		256.1	106.1	-65.8886	-14.2385	-43.0666	-41.0646	14.9437
106.2	259.394	243.193	258.706		106.2	0.38772	0.10491	0.000174899		256.2	106.2	-65.9087	-14.2344	-43.0677	-41.0703	14.9505
106.3	259.405	243.195	258.699		106.3	0.39982	0.09101	-0.00665		256.3	106.3	-65.9313	-14.2292	-43.0623	-41.0742	14.9582
106.4	259.42	243.195	258.693		106.4	0.41506	0.07502	-0.01317		256.4	106.4	-65.9502	-14.2228	-43.0572	-41.0767	14.9652
106.5	259.437	243.198	258.687		106.5	0.4324	0.06092	-0.01864		256.5	106.5	-65.9665	-14.2205	-43.0511	-41.0794	14.9703
106.6	259.451	243.2	258.684		106.6	0.44648	0.04703	-0.0217		256.6	106.6	-65.986	-14.2236	-43.0423	-41.0839	14.9746
106.7	259.461	243.202	258.686		106.7	0.45722	0.03251	-0.02057		256.7	106.7	-66.0048	-14.2254	-43.0325	-41.0876	14.979
106.8	259.47	243.206	258.686		106.8	0.4667	0.02029	-0.0207		256.8	106.8	-66.0217	-14.2301	-43.0255	-41.0924	14.9822
106.9	259.473	243.21	258.684		106.9	0.46969	0.00838	-0.02281		256.9	106.9	-66.0404	-14.2381	-43.0213	-41.0999	14.9849
107	259.47	243.212	258.685		107	0.46745	-0.0021	-0.022		257	107	-66.0574	-14.2426	-43.0198	-41.1066	14.9882
107.1	259.468	243.215	258.69		107.1	0.46542	-0.00541	-0.01721		257.1	107.1	-66.0695	-14.2421	-43.0226	-41.1114	14.9918
107.2	259.465	243.218	258.694		107.2	0.46244	-0.00777	-0.01273		257.2	107.2	-66.08	-14.2425	-43.0268	-41.1164	14.9946
107.3	259.458	243.222	258.698		107.3	0.45622	-0.00992	-0.00877		257.3	107.3	-66.0919	-14.2471	-43.03	-41.123	14.9967
107.4	259.452	243.226	258.704		107.4	0.4501	-0.01259	-0.00314		257.4	107.4	-66.1065	-14.2499	-43.034	-41.1301	15
107.5	259.452	243.23	258.71		107.5	0.451	-0.01411	0.0029		257.5	107.5	-66.1184	-14.2561	-43.0349	-41.1365	15.0014
107.6	259.458	243.236	258.714		107.6	0.45755	-0.01438	0.00655		257.6	107.6	-66.1282	-14.2636	-43.0326	-41.1415	15.0018
107.7	259.467	243.241	258.716		107.7	0.46619	-0.01611	0.00882		257.7	107.7	-66.1415	-14.267	-43.0322	-41.1469	15.0045
107.8	259.478	243.248	258.72		107.8	0.47766	-0.01522	0.01247		257.8	107.8	-66.1555	-14.2695	-43.0322	-41.1524	15.0077
107.9	259.491	243.257	258.721		107.9	0.49175	-0.01224	0.01297		257.9	107.9	-66.1671	-14.2772	-43.0337	-41.1593	15.0086
108	259.506	243.264	258.722		108	0.5072	-0.01073	0.01441		258	108	-66.1806	-14.288	-43.0353	-41.168	15.0092
108.1	259.522	243.271	258.726		108.1	0.52307	-0.01016	0.01826		258.1	108.1	-66.1903	-14.2991	-43.0348	-41.1747	15.0085
108.2	259.536	243.279	258.729		108.2	0.53757	-0.00885	0.02127		258.2	108.2	-66.1963	-14.3138	-43.0322	-41.1808	15.0058
108.3	259.546	243.288	258.733		108.3	0.54779	-0.00587	0.02491		258.3	108.3	-66.2077	-14.3276	-43.0292	-41.1882	15.0048
108.4	259.549	243.298	258.74		108.4	0.55099	-0.00174	0.03159		258.4	108.4	-66.2197	-14.3406	-43.0283	-41.1962	15.0042
108.5	259.544	243.309	258.744		108.5	0.54696	0.00375	0.03575		258.5	108.5	-66.2266	-14.3527	-43.0263	-41.2019	15.0025
108.6	259.539	243.322	258.745		108.6	0.542	0.01029	0.03646		258.6	108.6	-66.2357	-14.3636	-43.0191	-41.2061	15.0016
108.7	259.533	243.332	258.747		108.7	0.53609	0.01421	0.03801		258.7	108.7	-66.2468	-14.3711	-43.011	-41.2096	15.0023
108.8	259.527	243.34	258.75		108.8	0.53029	0.01573	0.04102		258.8	108.8	-66.2522	-14.3777	-43.0063	-41.2121	15.0017
108.9	259.522	243.348	258.753		108.9	0.52574	0.01766	0.04382		258.9	108.9	-66.2587	-14.3857	-43.0005	-41.215	15.0011
109	259.515	243.356	258.754		109	0.51973	0.01991	0.04474		259	109	-66.2724	-14.3924	-42.9977	-41.2208	15.0028
109.1	259.51	243.364	258.757		109.1	0.51476	0.02111	0.04807		259.1	109.1	-66.2853	-14.3968	-43.0036	-41.2286	15.0052
109.2	259.507	243.37	258.761		109.2	0.51199	0.02178	0.05181		259.2	109.2	-66.2984	-14.3992	-43.0094	-41.2357	15.0082
109.3	259.502	243.377	258.762		109.3	0.50786	0.02183	0.05263		259.3	109.3	-66.317	-14.4008	-43.0091	-41.2423	15.0129
109.4	259.497	243.384	258.763		109.4	0.503	0.02356	0.05313		259.4	109.4	-66.339	-14.401	-43.0062	-41.2488	15.0189
109.5	259.493	243.395	258.763		109.5	0.49971	0.02779	0.05352		259.5	109.5	-66.3628	-14.404	-43.0076	-41.2581	15.0247
109.6	259.489	243.406	258.762		109.6	0.49621	0.03318	0.05193		259.6	109.6	-66.3903	-14.4121	-43.0071	-41.2698	15.0299
109.7	259.484	243.418	258.762		109.7	0.49125	0.03867	0.05212		259.7	109.7	-66.42	-14.4226	-42.9999	-41.2808	15.0349
109.8	259.478	243.429	258.764		109.8	0.48565	0.04385	0.05377		259.8	109.8	-66.4479	-14.4282	-42.9909	-41.289	15.0409
109.9	259.473	243.441	258.763		109.9	0.48131	0.04924	0.05249		259.9	109.9	-66.4752	-14.4293	-42.9801	-41.2949	15.048
110	259.47	243.451	258.759		110	0.47865	0.05295	0.04838		260	110	-66.5022	-14.4302	-42.9692	-41.3006	15.055
110.1	259.47	243.46	258.755		110.1	0.47819	0.05583	0.04448		260.1	110.1	-66.5306	-14.4305	-42.9582	-41.3064	15.0627
110.2	259.47	243.468	258.752		110.2	0.47887	0.05765	0.04111		260.2	110.2	-66.5603	-14.4333	-42.9474	-41.3137	15.0699
110.3	259.467	243.473	258.748		110.3	0.47652	0.05687	0.03732		260.3	110.3	-66.5878	-14.4403	-42.9362	-41.3214	15.0753
110.4	259.464	243.476	258.747		110.4	0.47418	0.05419	0.03593		260.4	110.4	-66.6127	-14.4467	-42.9226	-41.3274	15.0801
110.5	259.463	243.481	258.747		110.5	0.47329	0.05298	0.03601		260.5	110.5	-66.63	-14.4549	-42.9095	-41.3315	15.0823
110.6	259.461	243.489	258.747		110.6	0.47126	0.05418	0.03599		260.6	110.6	-66.6415	-14.4633	-42.8979	-41.3342	15.0828
110.7	259.457	243.495	258.75		110.7	0.46755	0.05402	0.03837		260.7	110.7	-66.649	-14.4677	-42.8882	-41.335	15.0835
110.8	259.456	243.501	258.753		110.8	0.46698	0.05386	0.04181		260.8	110.8	-66.647	-14.4727	-42.8831	-41.3343	15.0813
110.9	259.457	243.509	258.755		110.9	0.46871	0.0558	0.04325		260.9	110.9	-66.6426	-14.4761	-42.8807	-41.3331	15.079
111	259.455	243.517	258.756		111	0.4672	0.05762	0.04427		261	111	-66.6415	-14.4786	-42.8803	-41.3334	15.078
111.1	259.45	243.523	258.759		111.1	0.46287	0.0584	0.04707		261.1	111.1	-66.6432	-14.4814	-42.8853	-41.3366	15.0777
111.2	259.444	243.531	258.76		111.2	0.45633	0.06023	0.04789		261.2	111.2	-66.6447	-14.4821	-42.8941	-41.3403	15.0781
111.3	259.436	243.54	258.759		111.3	0.44948	0.063	0.04692		261.3	111.3	-66.6491	-14.4829	-42.8994	-41.3438	15.0792
111.4	259.43	243.547	258.759		111.4	0.44347	0.06337	0.04679		261.4	111.4	-66.6584	-14.4803	-42.9022	-41.347	15.0826
111.5	259.425	243.555	258.759		111.5	0.43934	0.0653	0.04646		261.5	111.5	-66.6684	-14.4734	-42.9092	-41.3503	15.0876
111.6	259.423	243.564	258.752		111.6	0.43709	0.06828	0.03963		261.6	111.6	-66.6802	-14.4699	-42.9121	-41.3541	15.0919
111.7	259.419	243.572	258.742		111.7	0.43349	0.06979	0.02882		261.7	111.7	-66.6953	-14.4685	-42.9073	-41.357	15.0965
111.8	259.415	243.581	258.731		111.8	0.42967	0.07298	0.01822		261.8	111.8	-66.7094	-14.4689	-42.9036	-41.3606	15.1003
111.9	259.41	243.592	258.718		111.9	0.42513	0.07816	0.00522		261.9	111.9	-66.7188	-14.4726	-42.8974	-41.363	15.1017
112	259.402	243.603	258.705		112	0.41733	0.08261	-0.00779		262	112	-66.7276	-14.4743	-42.8882	-41.3634	15.1035
112.1	259.394	243.61	258.696		112.1	0.41048	0.08412	-0.01692		262.1	112.1	-66.7359	-14.4752	-42.8817	-41.3643	15.1054
112.2	259.389	243.617	258.692		112.2	0.40573	0.08417	-0.02103		262.2	112.2	-66.7378	-14.4821	-42.8696	-41.3632	15.1037
112.3	259.386	243.622	258.689		112.3	0.40275	0.08317	-0.02419		262.3	112.3	-66.7406	-14.489	-42.8519	-41.3605	15.1022
112.4	259.384	243.627	258.69		112.4	0.40103	0.08196	-0.02373		262.4	112.4	-66.7488	-14.4855	-42.8332	-41.3558	15.1052
112.5	259.383	243.633	258.692		112.5	0.40046	0.08212	-0.01943		262.5	112.5	-66.7582	-14.4815	-42.8141	-41.3513	15.1087
112.6	259.384	243.641	258.693		112.6	0.40209	0.08447	-0.0166		262.6	112.6	-66.7664	-14.4777	-42.7919	-41.3453	15.1117
112.7	259.383	243.65	258.696		112.7	0.40183	0.08734	-0.01104		262.7	112.7	-66.7754	-14.4728	-42.7673	-41.3385	15.1154
112.8	259.381	243.661	258.699		112.8	0.39949	0.09179	-0.00633		262.8	112.8	-66.7866	-14.4697	-42.7464	-41.3342	15.1191
112.9	259.378	243.674	258.698		112.9	0.39745	0.09833	-0.00517		262.9	112.9	-66.7932	-14.4732	-42.7333	-41.3332	15.1197
113	259.375	243.684	258.699		113	0.39468	0.10235	-0.00223		263	113	-66.7966	-14.4823	-42.7244	-41.3344	15.1178
113.1	259.371	243.694	258.701		113.1	0.39045	0.10607	0.00175		263.1	113.1	-66.7983	-14.4912	-42.7187	-41.3361	15.1156
113.2	259.367	243.705	258.699		113.2	0.38726	0.11093	0.00187		263.2	113.2	-66.796	-14.5033	-42.7189	-41.3394	15.1113
113.3	259.366	243.713	258.695		113.3	0.38628	0.11286	-0.000117704		263.3	113.3	-66.7955	-14.5161	-42.7215	-41.3444	15.1075
113.4	259.362	243.719	258.693		113.4	0.38267	0.11312	-0.000530423		263.4	113.4	-66.7983	-14.5252	-42.7213	-41.3483	15.1056
113.5	259.359	243.727	258.689		113.5	0.38001	0.11516	-0.00241		263.5	113.5	-66.8015	-14.5316	-42.7242	-41.3524	15.1046
113.6	259.357	243.737	258.683		113.6	0.37881	0.11845	-0.00596		263.6	113.6	-66.8047	-14.5423	-42.7314	-41.3595	15.1025
113.7	259.352	243.745	258.678		113.7	0.37395	0.12049	-0.0091		263.7	113.7	-66.8098	-14.5518	-42.7355	-41.3657	15.1011
113.8	259.348	243.753	258.674		113.8	0.37045	0.12284	-0.01119		263.8	113.8	-66.8203	-14.5548	-42.7387	-41.3713	15.1032
113.9	259.345	243.763	258.672		113.9	0.36758	0.12624	-0.01097		263.9	113.9	-66.8314	-14.5577	-42.7395	-41.3762	15.1055
114	259.339	243.773	258.669		114	0.36251	0.13037	-0.01191		264	114	-66.8441	-14.5582	-42.7363	-41.3795	15.1089
114.1	259.332	243.783	258.667		114.1	0.35555	0.13398	-0.01284		264.1	114.1	-66.8576	-14.5555	-42.7316	-41.3816	15.1134
114.2	259.324	243.793	258.666		114.2	0.34839	0.13759	-0.01189		264.2	114.2	-66.8659	-14.5524	-42.7319	-41.3834	15.1167
114.3	259.319	243.803	258.664		114.3	0.34363	0.14141	-0.01126		264.3	114.3	-66.8735	-14.5518	-42.739	-41.3881	15.1191
114.4	259.314	243.812	258.665		114.4	0.33856	0.1448	-0.00811		264.4	114.4	-66.8823	-14.5533	-42.7393	-41.3916	15.1211
114.5	259.308	243.824	258.668		114.5	0.33286	0.15072	-0.00319		264.5	114.5	-66.8867	-14.555	-42.7362	-41.3926	15.1218
114.6	259.303	243.838	258.67		114.6	0.3281	0.15872	0.00101		264.6	114.6	-66.8874	-14.5576	-42.7297	-41.3916	15.1211
114.7	259.298	243.85	258.673		114.7	0.32335	0.16432	0.00604		264.7	114.7	-66.8906	-14.5608	-42.7253	-41.3922	15.121
114.8	259.292	243.858	258.678		114.8	0.31828	0.16657	0.01243		264.8	114.8	-66.8909	-14.5635	-42.7217	-41.3921	15.1202
114.9	259.286	243.863	258.682		114.9	0.31268	0.16525	0.0182		264.9	114.9	-66.8866	-14.5665	-42.7129	-41.3887	15.118
115	259.277	243.868	258.684		115	0.30353	0.16352	0.02218		265	115	-66.88	-14.5695	-42.7012	-41.3836	15.1151
115.1	259.265	243.872	258.686		115.1	0.29239	0.16221	0.0269		265.1	115.1	-66.8747	-14.573	-42.6951	-41.3809	15.1125
115.2	259.255	243.878	258.691		115.2	0.28271	0.16132	0.03371		265.2	115.2	-66.8693	-14.576	-42.6897	-41.3783	15.11
115.3	259.245	243.882	258.696		115.3	0.27345	0.1599	0.04052		265.3	115.3	-66.8613	-14.5777	-42.6818	-41.3736	15.1072
115.4	259.236	243.884	258.701		115.4	0.26472	0.15534	0.04786		265.4	115.4	-66.8574	-14.5792	-42.6731	-41.3699	15.1055
115.5	259.227	243.887	258.709		115.5	0.25535	0.15246	0.05728		265.5	115.5	-66.8561	-14.5831	-42.663	-41.3674	15.1038
115.6	259.217	243.894	258.713		115.6	0.24641	0.15282	0.06389		265.6	115.6	-66.8528	-14.5875	-42.6551	-41.3651	15.1015
115.7	259.209	243.901	258.717		115.7	0.23809	0.15392	0.06955		265.7	115.7	-66.8512	-14.5899	-42.6506	-41.3639	15.1002
115.8	259.202	243.908	258.719		115.8	0.23145	0.15522	0.07374		265.8	115.8	-66.8514	-14.5852	-42.6499	-41.3622	15.1017
115.9	259.195	243.915	258.718		115.9	0.22502	0.156	0.07437		265.9	115.9	-66.853	-14.5885	-42.652	-41.3645	15.1012
116	259.187	243.92	258.715		116	0.21723	0.15479	0.07386		266	116	-66.8586	-14.59	-42.6564	-41.3683	15.1024
116.1	259.178	243.926	258.714		116.1	0.20891	0.154	0.0747		266.1	116.1	-66.8672	-14.5909	-42.6648	-41.3743	15.1047
116.2	259.17	243.935	258.715		116.2	0.20091	0.15698	0.07785		266.2	116.2	-66.8768	-14.5962	-42.6733	-41.3821	15.1059
116.3	259.161	243.944	258.714		116.3	0.19249	0.15986	0.07827		266.3	116.3	-66.8887	-14.6022	-42.6769	-41.3893	15.1076
116.4	259.149	243.952	258.713		116.4	0.18155	0.16169	0.07912		266.4	116.4	-66.904	-14.6062	-42.6774	-41.3959	15.1107
116.5	259.141	243.961	258.713		116.5	0.17313	0.1654	0.08111		266.5	116.5	-66.9193	-14.609	-42.6791	-41.4025	15.1142
116.6	259.133	243.97	258.71		116.6	0.16607	0.16744	0.08059		266.6	116.6	-66.93	-14.6126	-42.68	-41.4075	15.1161
116.7	259.122	243.977	258.706		116.7	0.15556	0.16885	0.0784		266.7	116.7	-66.9382	-14.6154	-42.6757	-41.4097	15.1175
116.8	259.111	243.985	258.703		116.8	0.14452	0.17068	0.07757		266.8	116.8	-66.9474	-14.6171	-42.6743	-41.4129	15.1196
116.9	259.1	243.993	258.702		116.9	0.1339	0.1725	0.07831		266.9	116.9	-66.9523	-14.6244	-42.6749	-41.4172	15.1188
117	259.089	244.001	258.698		117	0.12296	0.17444	0.07674		267	117	-66.9556	-14.6332	-42.6712	-41.42	15.1171
117.1	259.073	244.007	258.693		117.1	0.10805	0.17428	0.07319		267.1	117.1	-66.9582	-14.6416	-42.6713	-41.4237	15.1154
117.2	259.057	244.011	258.686		117.2	0.09178	0.17244	0.06859		267.2	117.2	-66.9597	-14.6538	-42.6722	-41.4286	15.1122
117.3	259.041	244.015	258.678		117.3	0.07603	0.16987	0.06231		267.3	117.3	-66.9643	-14.6676	-42.672	-41.4346	15.1094
117.4	259.023	244.015	258.666		117.4	0.05881	0.16374	0.05279		267.4	117.4	-66.9684	-14.6811	-42.6716	-41.4404	15.1066
117.5	259.01	244.016	258.653		117.5	0.04579	0.15876	0.04097		267.5	117.5	-66.972	-14.6947	-42.6723	-41.4464	15.1036
117.6	259	244.019	258.639		117.6	0.03684	0.15525	0.02967		267.6	117.6	-66.9725	-14.7055	-42.6732	-41.4504	15.1006
117.7	258.992	244.021	258.625		117.7	0.02905	0.15153	0.01721		267.7	117.7	-66.9712	-14.7143	-42.6714	-41.4523	15.0976
117.8	258.986	244.025	258.61		117.8	0.02346	0.14907	0.00424		267.8	117.8	-66.9697	-14.7231	-42.668	-41.4536	15.0945
117.9	258.983	244.029	258.596		117.9	0.02058	0.14681	-0.00748		267.9	117.9	-66.9643	-14.7315	-42.664	-41.4533	15.0905
118	258.981	244.032	258.582		118	0.01897	0.14393	-0.01951		268	118	-66.963	-14.7329	-42.6575	-41.4511	15.0896
118.1	258.98	244.034	258.564		118.1	0.0185	0.14032	-0.03553		268.1	118.1	-66.9663	-14.7319	-42.6519	-41.4501	15.0907
118.2	258.981	244.039	258.547		118.2	0.01992	0.139	-0.0506		268.2	118.2	-66.9696	-14.7336	-42.6508	-41.4513	15.0912
118.3	258.986	244.046	258.532		118.3	0.02543	0.13926	-0.06389		268.3	118.3	-66.9765	-14.7312	-42.6472	-41.4517	15.0938
118.4	258.991	244.05	258.515		118.4	0.0302	0.13743	-0.07885		268.4	118.4	-66.9869	-14.7263	-42.6442	-41.4525	15.0981
118.5	258.996	244.054	258.499		118.5	0.0356	0.1359	-0.09214		268.5	118.5	-66.9968	-14.7165	-42.6414	-41.4516	15.1037
118.6	259.005	244.062	258.485		118.6	0.0456	0.137	-0.10459		268.6	118.6	-67.0063	-14.7079	-42.637	-41.4504	15.1089
118.7	259.015	244.068	258.471		118.7	0.05561	0.13726	-0.11684		268.7	118.7	-67.0167	-14.7042	-42.6352	-41.452	15.1129
118.8	259.027	244.072	258.459		118.8	0.06659	0.13479	-0.12615		268.8	118.8	-67.0249	-14.7023	-42.637	-41.4547	15.1158
118.9	259.037	244.076	258.45		118.9	0.07529	0.13264	-0.13358		268.9	118.9	-67.0299	-14.706	-42.639	-41.4583	15.1161
119	259.044	244.08	258.442		119	0.08096	0.1307	-0.13933		269	119	-67.0324	-14.7123	-42.643	-41.4626	15.115
119.1	259.047	244.085	258.439		119.1	0.08212	0.1297	-0.1411		269.1	119.1	-67.0314	-14.7123	-42.6483	-41.464	15.1148
119.2	259.049	244.091	258.439		119.2	0.08245	0.12923	-0.13911		269.2	119.2	-67.0283	-14.7116	-42.6496	-41.4632	15.1142
119.3	259.052	244.096	258.441		119.3	0.08434	0.12886	-0.13502		269.3	119.3	-67.0291	-14.7164	-42.6508	-41.4654	15.113
119.4	259.051	244.103	258.443		119.4	0.08142	0.12964	-0.1302		269.4	119.4	-67.0297	-14.7136	-42.6546	-41.466	15.1141
119.5	259.05	244.111	258.446		119.5	0.07903	0.13126	-0.12516		269.5	119.5	-67.0254	-14.7087	-42.6602	-41.4648	15.1144
119.6	259.052	244.121	258.449		119.6	0.0804	0.13455	-0.12024		269.6	119.6	-67.0209	-14.7101	-42.6613	-41.4641	15.1127
119.7	259.054	244.129	258.452		119.7	0.08052	0.13638	-0.11541		269.7	119.7	-67.0177	-14.7094	-42.6577	-41.4616	15.112
119.8	259.052	244.133	258.456		119.8	0.07697	0.13517	-0.10955		269.8	119.8	-67.0133	-14.7108	-42.6572	-41.4604	15.1103
119.9	259.051	244.138	258.46		119.9	0.07415	0.13365	-0.10389		269.9	119.9	-67.0108	-14.715	-42.6565	-41.4608	15.1083
120	259.049	244.143	258.463		120	0.07071	0.13213	-0.09885		270	120	-67.0103	-14.7194	-42.6511	-41.4603	15.1068
120.1	259.043	244.145	258.465		120.1	0.06318	0.12809	-0.09508		270.1	120.1	-67.007	-14.7209	-42.648	-41.4586	15.1054
120.2	259.037	244.145	258.467		120.2	0.0567	0.12217	-0.0911		270.2	120.2	-67.0047	-14.7202	-42.6442	-41.4564	15.1049
120.3	259.036	244.147	258.468		120.3	0.05399	0.11856	-0.08722		270.3	120.3	-67.0069	-14.7207	-42.6325	-41.4533	15.1052
120.4	259.036	244.15	258.47		120.4	0.05264	0.11463	-0.08355		270.4	120.4	-67.0086	-14.7205	-42.6196	-41.4495	15.1056
120.5	259.039	244.15	258.473		120.5	0.0536	0.10913	-0.07851		270.5	120.5	-67.0119	-14.7206	-42.6038	-41.4454	15.1063
120.6	259.043	244.156	258.474		120.6	0.05591	0.10876	-0.07526		270.6	120.6	-67.0185	-14.722	-42.5866	-41.4424	15.1075
120.7	259.048	244.161	258.474		120.7	0.06032	0.10797	-0.07337		270.7	120.7	-67.0235	-14.7227	-42.5686	-41.4383	15.1085
120.8	259.058	244.164	258.47		120.8	0.0685	0.10467	-0.07525		270.8	120.8	-67.0286	-14.7222	-42.5504	-41.4337	15.1099
120.9	259.066	244.172	258.465		120.9	0.07542	0.10587	-0.07839		270.9	120.9	-67.0344	-14.7247	-42.5372	-41.4321	15.1106
121	259.071	244.181	258.461		121	0.07889	0.10926	-0.08089		271	121	-67.0415	-14.7281	-42.5282	-41.4326	15.1115
121.1	259.074	244.19	258.456		121.1	0.07984	0.11193	-0.08371		271.1	121.1	-67.0478	-14.727	-42.5231	-41.4326	15.1135
121.2	259.073	244.197	258.452		121.2	0.07766	0.11292	-0.08559		271.2	121.2	-67.0514	-14.7249	-42.5235	-41.4333	15.1152
121.3	259.07	244.205	258.448		121.3	0.07358	0.11485	-0.08789		271.3	121.3	-67.0522	-14.7261	-42.5271	-41.4351	15.1151
121.4	259.068	244.213	258.446		121.4	0.0693	0.11679	-0.08767		271.4	121.4	-67.0498	-14.7275	-42.5355	-41.4376	15.1141
121.5	259.065	244.222	258.446		121.5	0.06534	0.11924	-0.0861		271.5	121.5	-67.0449	-14.7251	-42.55	-41.44	15.1136
121.6	259.068	244.231	258.444		121.6	0.0666	0.12222	-0.08536		271.6	121.6	-67.0377	-14.7199	-42.5633	-41.4403	15.1133
121.7	259.072	244.239	258.447		121.7	0.06892	0.12468	-0.08106		271.7	121.7	-67.032	-14.7135	-42.5695	-41.4383	15.1137
121.8	259.074	244.247	258.452		121.8	0.06998	0.12609	-0.07414		271.8	121.8	-67.0245	-14.7059	-42.5661	-41.4322	15.1137
121.9	259.079	244.255	258.457		121.9	0.07313	0.1276	-0.06681		271.9	121.9	-67.0155	-14.6994	-42.5607	-41.4252	15.113
122	259.084	244.262	258.462		122	0.07681	0.12912	-0.05958		272	122	-67.0092	-14.6918	-42.5522	-41.4178	15.1134
122.1	259.088	244.268	258.467		122.1	0.07964	0.12875	-0.05318		272.1	122.1	-67.0058	-14.6822	-42.5419	-41.41	15.1151
122.2	259.093	244.272	258.47		122.2	0.08269	0.12702	-0.04763		272.2	122.2	-67.005	-14.6728	-42.5345	-41.4041	15.1176
122.3	259.1	244.277	258.471		122.3	0.08857	0.12539	-0.0449		272.3	122.3	-67.0058	-14.6687	-42.5278	-41.4007	15.1189
122.4	259.108	244.289	258.47		122.4	0.09549	0.13161	-0.04364		272.4	122.4	-67.0116	-14.6688	-42.5202	-41.4002	15.1204
122.5	259.113	244.296	258.468		122.5	0.09916	0.13219	-0.04363		272.5	122.5	-67.0171	-14.6686	-42.5093	-41.3983	15.1219
122.6	259.117	244.304	258.465		122.6	0.10158	0.13454	-0.0452		272.6	122.6	-67.0152	-14.6705	-42.4968	-41.3941	15.1207
122.7	259.122	244.309	258.46		122.7	0.10474	0.13291	-0.04812		272.7	122.7	-67.0141	-14.6739	-42.4807	-41.3895	15.1192
122.8	259.125	244.314	258.454		122.8	0.10632	0.13181	-0.05178		272.8	122.8	-67.0139	-14.6782	-42.4697	-41.3873	15.1177
122.9	259.129	244.322	258.447		122.9	0.10895	0.13395	-0.05649		272.9	122.9	-67.0123	-14.6853	-42.4649	-41.3875	15.1151
123	259.133	244.329	258.441		123	0.11105	0.13452	-0.06067		273	123	-67.0128	-14.6948	-42.4568	-41.3881	15.1123
123.1	259.133	244.334	258.434		123.1	0.11012	0.13394	-0.06569		273.1	123.1	-67.0137	-14.7066	-42.4505	-41.3902	15.1091
123.2	259.132	244.34	258.426		123.2	0.10773	0.13315	-0.07217		273.2	123.2	-67.011	-14.7177	-42.4446	-41.3911	15.105
123.3	259.13	244.344	258.416		123.3	0.10428	0.1309	-0.08012		273.3	123.3	-67.006	-14.7313	-42.439	-41.3921	15.0995
123.4	259.124	244.347	258.406		123.4	0.09665	0.1277	-0.08807		273.4	123.4	-67.0002	-14.744	-42.4331	-41.3924	15.094
123.5	259.115	244.355	258.4		123.5	0.0863	0.13037	-0.09152		273.5	123.5	-66.9928	-14.7488	-42.4265	-41.3894	15.0905
123.6	259.107	244.365	258.396		123.6	0.07699	0.13345	-0.09371		273.6	123.6	-66.9879	-14.7524	-42.4236	-41.388	15.088
123.7	259.098	244.371	258.392		123.7	0.06612	0.13402	-0.09538		273.7	123.7	-66.9854	-14.7521	-42.4182	-41.3852	15.0873
123.8	259.087	244.38	258.394		123.8	0.05409	0.13658	-0.09234		273.8	123.8	-66.9826	-14.7479	-42.4142	-41.3816	15.0877
123.9	259.077	244.39	258.395		123.9	0.0429	0.1404	-0.08846		273.9	123.9	-66.9824	-14.747	-42.4133	-41.3809	15.0879
124	259.065	244.398	258.397		124	0.02878	0.14254	-0.08532		274	124	-66.9857	-14.7491	-42.4136	-41.3828	15.0882
124.1	259.064	244.405	258.396		124.1	0.02648	0.14354	-0.08342		274.1	124.1	-66.9917	-14.7505	-42.4166	-41.3863	15.0895
124.2	259.063	244.413	258.395		124.2	0.02451	0.14474	-0.08269		274.2	124.2	-67.0005	-14.7483	-42.4216	-41.3901	15.0927
124.3	259.063	244.416	258.392		124.3	0.02232	0.14238	-0.08352		274.3	124.3	-67.01	-14.7472	-42.4279	-41.395	15.0958
124.4	259.062	244.416	258.389		124.4	0.01971	0.13593	-0.08445		274.4	124.4	-67.0149	-14.7471	-42.4359	-41.3993	15.0973
124.5	259.061	244.417	258.386		124.5	0.01753	0.13106	-0.08623		274.5	124.5	-67.0149	-14.7476	-42.4452	-41.4026	15.0973
124.6	259.062	244.422	258.381		124.6	0.01743	0.12975	-0.08842		274.6	124.6	-67.0122	-14.7516	-42.4511	-41.405	15.0954
124.7	259.064	244.424	258.382		124.7	0.01786	0.1254	-0.08621		274.7	124.7	-67.0053	-14.756	-42.4523	-41.4045	15.0922
124.8	259.069	244.426	258.383		124.8	0.02144	0.12147	-0.08338		274.8	124.8	-66.9951	-14.7589	-42.453	-41.4023	15.0884
124.9	259.077	244.431	258.383		124.9	0.02752	0.12058	-0.08076		274.9	124.9	-66.9855	-14.7678	-42.4538	-41.4024	15.0831
125	259.08	244.435	258.383		125	0.02931	0.11769	-0.07866		275	125	-66.9771	-14.7797	-42.4532	-41.4034	15.0772
125.1	259.08	244.437	258.383		125.1	0.02807	0.11397	-0.07708		275.1	125.1	-66.9696	-14.7882	-42.4528	-41.4036	15.0726
125.2	259.085	244.441	258.383		125.2	0.03185	0.11151	-0.07446		275.2	125.2	-66.9602	-14.7918	-42.4554	-41.4025	15.0689
125.3	259.092	244.444	258.381		125.3	0.03667	0.10873	-0.07466		275.3	125.3	-66.9487	-14.7925	-42.4571	-41.3994	15.0655
125.4	259.096	244.448	258.381		125.4	0.03972	0.10606	-0.07267		275.4	125.4	-66.9366	-14.79	-42.4589	-41.3952	15.0628
125.5	259.101	244.453	258.383		125.5	0.04308	0.10495	-0.06921		275.5	125.5	-66.9228	-14.7834	-42.4588	-41.3883	15.0609
125.6	259.102	244.456	258.381		125.6	0.0432	0.10197	-0.06941		275.6	125.6	-66.9063	-14.777	-42.4539	-41.3791	15.058
125.7	259.101	244.457	258.378		125.7	0.0407	0.09751	-0.06951		275.7	125.7	-66.894	-14.7714	-42.4443	-41.3699	15.0561
125.8	259.102	244.459	258.377		125.8	0.04008	0.09295	-0.06845		275.8	125.8	-66.8854	-14.7631	-42.4345	-41.361	15.056
125.9	259.105	244.461	258.376		125.9	0.04146	0.08934	-0.06813		275.9	125.9	-66.8783	-14.7573	-42.429	-41.3549	15.0556
126	259.105	244.467	258.372		126	0.04	0.08855	-0.07012		276	126	-66.8756	-14.7604	-42.4214	-41.3525	15.0539
126.1	259.102	244.469	258.366		126.1	0.03593	0.0842	-0.07419		276.1	126.1	-66.8777	-14.766	-42.4145	-41.3527	15.0527
126.2	259.101	244.469	258.359		126.2	0.03249	0.0786	-0.07921		276.2	126.2	-66.8816	-14.7772	-42.4114	-41.3567	15.0505
126.3	259.1	244.472	258.351		126.3	0.03082	0.07561	-0.08528		276.3	126.3	-66.8836	-14.7925	-42.4101	-41.3621	15.0465
126.4	259.1	244.471	258.343		126.4	0.02916	0.06833	-0.09114		276.4	126.4	-66.8886	-14.8049	-42.4042	-41.3659	15.0442
126.5	259.101	244.471	258.338		126.5	0.02886	0.0622	-0.09396		276.5	126.5	-66.8941	-14.8179	-42.3957	-41.3692	15.0419
126.6	259.104	244.473	258.335		126.6	0.02971	0.05827	-0.09468		276.6	126.6	-66.8995	-14.8361	-42.3866	-41.3741	15.0379
126.7	259.106	244.474	258.335		126.7	0.03045	0.05277	-0.09342		276.7	126.7	-66.9092	-14.8541	-42.3778	-41.3804	15.0353
126.8	259.112	244.476	258.34		126.8	0.03497	0.04852	-0.0863		276.8	126.8	-66.9206	-14.8652	-42.3747	-41.3869	15.0352
126.9	259.122	244.478	258.347		126.9	0.04335	0.04459	-0.07655		276.9	126.9	-66.9302	-14.8771	-42.3751	-41.3942	15.0344
127	259.128	244.479	258.352		127	0.04881	0.03951	-0.06985		277	127	-66.9404	-14.8904	-42.3746	-41.4018	15.0334
127.1	259.133	244.481	258.358		127.1	0.05186	0.03537	-0.0622		277.1	127.1	-66.9511	-14.8983	-42.3692	-41.4062	15.0341
127.2	259.138	244.488	258.362		127.2	0.05543	0.03605	-0.0556		277.2	127.2	-66.9547	-14.9058	-42.3638	-41.4081	15.0328
127.3	259.143	244.494	258.366		127.3	0.05942	0.03641	-0.05036		277.3	127.3	-66.9558	-14.9183	-42.3588	-41.411	15.0294
127.4	259.15	244.498	258.37		127.4	0.06414	0.03405	-0.04354		277.4	127.4	-66.9558	-14.9275	-42.3525	-41.4119	15.0266
127.5	259.154	244.504	258.375		127.5	0.06719	0.034	-0.03694		277.5	127.5	-66.9484	-14.9269	-42.3444	-41.4066	15.0246
127.6	259.157	244.51	258.379		127.6	0.06856	0.03394	-0.03076		277.6	127.6	-66.9346	-14.9237	-42.3319	-41.3967	15.0215
127.7	259.159	244.514	258.383		127.7	0.06878	0.03137	-0.02521		277.7	127.7	-66.9182	-14.9182	-42.3161	-41.3842	15.0184
127.8	259.158	244.517	258.385		127.8	0.0667	0.02828	-0.02112		277.8	127.8	-66.9022	-14.9092	-42.3012	-41.3708	15.0163
127.9	259.159	244.52	258.388		127.9	0.06587	0.02519	-0.01619		277.9	127.9	-66.886	-14.9019	-42.2893	-41.3591	15.0137
128	259.161	244.522	258.39		128	0.06672	0.02094	-0.01158		278	128	-66.8712	-14.8997	-42.2776	-41.3495	15.0101
128.1	259.163	244.522	258.391		128.1	0.06757	0.01481	-0.00885		278.1	128.1	-66.8623	-14.8995	-42.267	-41.3429	15.0075
128.2	259.166	244.523	258.392		128.2	0.06884	0.01005	-0.00612		278.2	128.2	-66.8535	-14.8985	-42.259	-41.337	15.0052
128.3	259.169	244.525	258.391		128.3	0.07042	0.00622	-0.00486		278.3	128.3	-66.8475	-14.9007	-42.254	-41.3341	15.0028
128.4	259.172	244.527	258.391		128.4	0.07211	0.00135	-0.00318		278.4	128.4	-66.848	-14.9033	-42.2499	-41.3337	15.0021
128.5	259.176	244.528	258.392		128.5	0.07474	-0.00394	-0.000552885		278.5	128.5	-66.8495	-14.9034	-42.2468	-41.3333	15.0025
128.6	259.182	244.528	258.391		128.6	0.07873	-0.00965	0.000814397		278.6	128.6	-66.8508	-14.9031	-42.2489	-41.3343	15.003
128.7	259.186	244.528	258.388		128.7	0.08115	-0.01557	-0.000226321		278.7	128.7	-66.8531	-14.9042	-42.2523	-41.3365	15.0034
128.8	259.188	244.529	258.385		128.8	0.08262	-0.02065	-0.00106		278.8	128.8	-66.8582	-14.9043	-42.2557	-41.3394	15.0048
128.9	259.192	244.533	258.383		128.9	0.08452	-0.02249	-0.000632758		278.9	128.9	-66.8613	-14.9022	-42.2593	-41.3409	15.0063
129	259.192	244.537	258.381		129	0.08307	-0.02548	-0.000836476		279	129	-66.8627	-14.8987	-42.2597	-41.3404	15.0077
129.1	259.189	244.537	258.379		129.1	0.0792	-0.03129	-0.00104		279.1	129.1	-66.8644	-14.8959	-42.2561	-41.3388	15.009
129.2	259.187	244.542	258.379		129.2	0.07576	-0.03239	0.000746087		279.2	129.2	-66.8632	-14.8927	-42.2537	-41.3365	15.0096
129.3	259.185	244.547	258.376		129.3	0.07232	-0.0336	-0.000294631		279.3	129.3	-66.8592	-14.8925	-42.2511	-41.3343	15.0085
129.4	259.18	244.55	258.371		129.4	0.06532	-0.0368	-0.00343		279.4	129.4	-66.8567	-14.8973	-42.2457	-41.3333	15.0063
129.5	259.173	244.555	258.367		129.5	0.05674	-0.03822	-0.0051		279.5	129.5	-66.8536	-14.8989	-42.2413	-41.3312	15.0049
129.6	259.168	244.558	258.363		129.6	0.05016	-0.04058	-0.00719		279.6	129.6	-66.849	-14.8979	-42.2409	-41.3293	15.0039
129.7	259.163	244.561	258.356		129.7	0.04399	-0.04388	-0.01241		279.7	129.7	-66.8458	-14.8974	-42.2414	-41.3282	15.0032
129.8	259.158	244.564	258.348		129.8	0.03751	-0.04707	-0.01817		279.8	129.8	-66.8422	-14.895	-42.2411	-41.3261	15.0028
129.9	259.153	244.571	258.345		129.9	0.03145	-0.0464	-0.0191		279.9	129.9	-66.8375	-14.8926	-42.2435	-41.3245	15.0022
130	259.149	244.578	258.342		130	0.02592	-0.04562	-0.01973		280	130	-66.832	-14.8927	-42.2461	-41.3236	15.0007
130.1	259.144	244.584	258.337		130.1	0.01975	-0.04557	-0.02265		280.1	130.1	-66.8252	-14.8926	-42.2465	-41.3214	14.9988
130.2	259.141	244.591	258.334		130.2	0.01495	-0.04426	-0.02442		280.2	130.2	-66.8182	-14.8921	-42.2472	-41.3192	14.997
130.3	259.14	244.599	258.328		130.3	0.01224	-0.04306	-0.02829		280.3	130.3	-66.8109	-14.8934	-42.247	-41.3171	14.9945
130.4	259.137	244.607	258.319		130.4	0.00806	-0.04134	-0.03551		280.4	130.4	-66.8056	-14.8953	-42.2444	-41.3151	14.9924
130.5	259.136	244.613	258.312		130.5	0.00504	-0.04129	-0.0398		280.5	130.5	-66.7996	-14.894	-42.2431	-41.3122	14.9911
130.6	259.138	244.617	258.307		130.6	0.0062	-0.04281	-0.04293		280.6	130.6	-66.7916	-14.8864	-42.2432	-41.3071	14.991
130.7	259.141	244.621	258.301		130.7	0.00757	-0.04528	-0.04732		280.7	130.7	-66.7853	-14.8785	-42.2363	-41.3001	14.9915
130.8	259.141	244.624	258.296		130.8	0.00622	-0.04858	-0.05035		280.8	130.8	-66.7825	-14.8718	-42.222	-41.2921	14.9925
130.9	259.142	244.626	258.294		130.9	0.0054	-0.05209	-0.05045		280.9	130.9	-66.7779	-14.8628	-42.2049	-41.2819	14.9937
131	259.144	244.628	258.292		131	0.00666	-0.05644	-0.05065		281	131	-66.7686	-14.8557	-42.1862	-41.2702	14.993
131.1	259.148	244.629	258.289		131.1	0.00898	-0.06162	-0.05128		281.1	131.1	-66.7628	-14.8525	-42.1638	-41.2597	14.992
131.2	259.155	244.632	258.287		131.2	0.01391	-0.06461	-0.05169		281.2	131.2	-66.7603	-14.8529	-42.1437	-41.2523	14.991
131.3	259.161	244.635	258.285		131.3	0.01853	-0.06802	-0.05137		281.3	131.3	-66.754	-14.8523	-42.1277	-41.2447	14.9892
131.4	259.166	244.635	258.282		131.4	0.0221	-0.07373	-0.05199		281.4	131.4	-66.7455	-14.8511	-42.1116	-41.2361	14.987
131.5	259.173	244.637	258.28		131.5	0.02756	-0.07808	-0.05209		281.5	131.5	-66.7372	-14.8492	-42.0978	-41.2281	14.9851
131.6	259.181	244.64	258.28		131.6	0.03448	-0.08169	-0.04988		281.6	131.6	-66.7251	-14.8467	-42.0854	-41.2191	14.9823
131.7	259.189	244.641	258.279		131.7	0.04077	-0.08636	-0.04873		281.7	131.7	-66.7095	-14.841	-42.0712	-41.2073	14.9794
131.8	259.193	244.642	258.279		131.8	0.04392	-0.09165	-0.04694		281.8	131.8	-66.6963	-14.827	-42.0588	-41.194	14.9796
131.9	259.2	244.644	258.277		131.9	0.04886	-0.09568	-0.04693		281.9	131.9	-66.6847	-14.8149	-42.0455	-41.1817	14.9798
132	259.206	244.648	258.274		132	0.05347	-0.09825	-0.04871		282	132	-66.6704	-14.8129	-42.0275	-41.1703	14.9761
132.1	259.209	244.653	258.271		132.1	0.05506	-0.09873	-0.04964		282.1	132.1	-66.6612	-14.8157	-42.004	-41.1603	14.9724
132.2	259.213	244.661	258.267		132.2	0.05737	-0.09763	-0.05131		282.2	132.2	-66.6542	-14.8159	-41.9792	-41.1498	14.9702
132.3	259.217	244.668	258.262		132.3	0.06031	-0.09622	-0.05403		282.3	132.3	-66.6451	-14.8182	-41.9603	-41.1412	14.9668
132.4	259.222	244.676	258.255		132.4	0.06357	-0.09397	-0.05915		282.4	132.4	-66.6398	-14.8224	-41.9519	-41.138	14.9639
132.5	259.226	244.688	258.247		132.5	0.06631	-0.08859	-0.06491		282.5	132.5	-66.6377	-14.8267	-41.953	-41.1392	14.9621
132.6	259.232	244.703	258.238		132.6	0.07124	-0.08016	-0.07223		282.6	132.6	-66.6335	-14.8336	-41.9579	-41.1417	14.9589
132.7	259.241	244.718	258.228		132.7	0.07889	-0.06903	-0.08018		282.7	132.7	-66.6303	-14.8369	-41.9644	-41.1439	14.9571
132.8	259.248	244.733	258.22		132.8	0.08445	-0.05649	-0.08614		282.8	132.8	-66.6324	-14.8367	-41.9697	-41.1462	14.9578
132.9	259.254	244.745	258.213		132.9	0.08897	-0.04689	-0.09095		282.9	132.9	-66.6336	-14.8365	-41.9694	-41.1465	14.9582
133	259.26	244.755	258.207		133	0.09337	-0.03928	-0.09555		283	133	-66.6334	-14.8387	-41.9651	-41.1457	14.9575
133.1	259.261	244.766	258.199		133.1	0.09244	-0.03156	-0.1013		283.1	133.1	-66.6353	-14.8438	-41.9622	-41.1471	14.9565
133.2	259.26	244.775	258.193		133.2	0.09057	-0.02489	-0.10507		283.2	133.2	-66.6363	-14.8455	-41.9609	-41.1476	14.9562
133.3	259.26	244.784	258.188		133.3	0.0887	-0.01885	-0.10799		283.3	133.3	-66.6333	-14.8466	-41.9658	-41.1486	14.9551
133.4	259.257	244.79	258.182		133.4	0.08379	-0.01532	-0.11196		283.4	133.4	-66.6307	-14.8445	-41.9738	-41.1497	14.9551
133.5	259.253	244.797	258.177		133.5	0.07878	-0.01105	-0.11489		283.5	133.5	-66.6282	-14.8352	-41.9778	-41.1471	14.9571
133.6	259.253	244.806	258.174		133.6	0.07743	-0.0049	-0.11603		283.6	133.6	-66.6223	-14.8228	-41.9806	-41.1419	14.9591
133.7	259.258	244.811	258.17		133.7	0.08089	-0.00232	-0.11812		283.7	133.7	-66.6153	-14.8169	-41.9799	-41.1374	14.9588
133.8	259.263	244.815	258.165		133.8	0.08425	-0.000880564	-0.12094		283.8	133.8	-66.6092	-14.8183	-41.9762	-41.1346	14.9567
133.9	259.268	244.82	258.164		133.9	0.08835	0.00192	-0.11989		283.9	133.9	-66.6037	-14.8238	-41.9744	-41.134	14.9535
134	259.276	244.826	258.164		134	0.09443	0.0044	-0.11852		284	134	-66.5981	-14.8332	-41.9715	-41.1342	14.9491
134.1	259.282	244.83	258.161		134.1	0.09863	0.00605	-0.11946		284.1	134.1	-66.5943	-14.8432	-41.9677	-41.135	14.945
134.2	259.286	244.835	258.161		134.2	0.10168	0.00884	-0.11746		284.2	134.2	-66.5888	-14.8498	-41.9643	-41.1343	14.9415
134.3	259.29	244.844	258.163		134.3	0.10431	0.01468	-0.11316		284.3	134.3	-66.5762	-14.8529	-41.963	-41.1307	14.937
134.4	259.292	244.85	258.163		134.4	0.10474	0.01852	-0.11138		284.4	134.4	-66.5599	-14.8577	-41.961	-41.1262	14.931
134.5	259.29	244.855	258.161		134.5	0.10119	0.02048	-0.11106		284.5	134.5	-66.5457	-14.8597	-41.9569	-41.1208	14.9263
134.6	259.286	244.861	258.158		134.6	0.09607	0.02432	-0.11231		284.6	134.6	-66.5328	-14.8609	-41.9565	-41.1167	14.9223
134.7	259.282	244.868	258.153		134.7	0.09075	0.02785	-0.11544		284.7	134.7	-66.5222	-14.8636	-41.9519	-41.1125	14.9185
134.8	259.279	244.874	258.145		134.8	0.08615	0.03138	-0.12151		284.8	134.8	-66.5132	-14.8657	-41.9424	-41.1071	14.9152
134.9	259.278	244.88	258.139		134.9	0.08386	0.03471	-0.12548		284.9	134.9	-66.5045	-14.8695	-41.933	-41.1023	14.9115
135	259.28	244.887	258.137		135	0.08356	0.03886	-0.12579		285	135	-66.5001	-14.871	-41.9248	-41.0986	14.9098
135.1	259.281	244.893	258.136		135.1	0.08357	0.04292	-0.12484		285.1	135.1	-66.5003	-14.8724	-41.92	-41.0976	14.9094
135.2	259.282	244.899	258.135		135.2	0.08306	0.04571	-0.12368		285.2	135.2	-66.5025	-14.8758	-41.9176	-41.0986	14.909
135.3	259.286	244.903	258.136		135.3	0.08527	0.04767	-0.12012		285.3	135.3	-66.5023	-14.8802	-41.9159	-41.0995	14.9076
135.4	259.289	244.907	258.14		135.4	0.08727	0.04869	-0.11477		285.4	135.4	-66.5036	-14.8841	-41.9132	-41.1003	14.9068
135.5	259.29	244.911	258.142		135.5	0.08644	0.05002	-0.11079		285.5	135.5	-66.5072	-14.8862	-41.9081	-41.1005	14.9072
135.6	259.291	244.915	258.144		135.6	0.08604	0.05115	-0.10638		285.6	135.6	-66.5078	-14.8906	-41.9076	-41.102	14.906
135.7	259.291	244.916	258.147		135.7	0.08469	0.05007	-0.10167		285.7	135.7	-66.5094	-14.8967	-41.9113	-41.1058	14.9047
135.8	259.288	244.917	258.15		135.8	0.08082	0.04784	-0.09643		285.8	135.8	-66.5136	-14.8998	-41.9101	-41.1078	14.905
135.9	259.286	244.918	258.154		135.9	0.07728	0.04635	-0.09014		285.9	135.9	-66.5156	-14.9043	-41.907	-41.109	14.9042
136	259.286	244.918	258.159		136	0.07519	0.0437	-0.08375		286	136	-66.5148	-14.9137	-41.8994	-41.1093	14.9012
136.1	259.287	244.917	258.166		136.1	0.07458	0.04011	-0.07421		286.1	136.1	-66.5131	-14.9239	-41.878	-41.105	14.8975
136.2	259.289	244.918	258.178		136.2	0.07543	0.0382	-0.06028		286.2	136.2	-66.5098	-14.9336	-41.8549	-41.0994	14.8936
136.3	259.293	244.918	258.192		136.3	0.07785	0.03618	-0.04415		286.3	136.3	-66.5055	-14.9438	-41.8394	-41.0962	14.8892
136.4	259.295	244.917	258.207		136.4	0.07901	0.03269	-0.02708		286.4	136.4	-66.5008	-14.9536	-41.8271	-41.0938	14.8849
136.5	259.295	244.918	258.221		136.5	0.07756	0.03067	-0.01158		286.5	136.5	-66.4978	-14.9611	-41.8149	-41.0913	14.8818
136.6	259.297	244.921	258.234		136.6	0.07799	0.03085	0.00371		286.6	136.6	-66.4956	-14.9658	-41.8031	-41.0882	14.8797
136.7	259.299	244.924	258.244		136.7	0.07873	0.03156	0.01597		286.7	136.7	-66.4939	-14.9738	-41.7931	-41.0869	14.8768
136.8	259.301	244.928	258.251		136.8	0.07853	0.03289	0.02445		286.8	136.8	-66.4965	-14.9818	-41.7828	-41.087	14.8751
136.9	259.303	244.935	258.256		136.9	0.07928	0.03694	0.03137		286.9	136.9	-66.4984	-14.985	-41.7707	-41.0847	14.8746
137	259.303	244.943	258.259		137	0.07803	0.04194	0.03629		287	137	-66.4959	-14.9856	-41.7574	-41.0796	14.8736
137.1	259.301	244.95	258.26		137.1	0.07417	0.04641	0.03913		287.1	137.1	-66.4926	-14.9859	-41.7457	-41.0747	14.8725
137.2	259.298	244.956	258.259		137.2	0.06989	0.04984	0.04081		287.2	137.2	-66.4913	-14.9849	-41.7411	-41.0725	14.8724
137.3	259.294	244.961	258.26		137.3	0.06498	0.05295	0.04364		287.3	137.3	-66.4932	-14.9792	-41.739	-41.0705	14.8746
137.4	259.29	244.966	258.259		137.4	0.05871	0.05459	0.04438		287.4	137.4	-66.4924	-14.9704	-41.7317	-41.0648	14.8769
137.5	259.282	244.969	258.257		137.5	0.04982	0.05551	0.04407		287.5	137.5	-66.4874	-14.9622	-41.7219	-41.0572	14.8778
137.6	259.273	244.972	258.255		137.6	0.03968	0.05569	0.04418		287.6	137.6	-66.48	-14.959	-41.7111	-41.0501	14.8765
137.7	259.269	244.974	258.253		137.7	0.0333	0.05492	0.04408		287.7	137.7	-66.4712	-14.9592	-41.7013	-41.0439	14.8739
137.8	259.265	244.976	258.253		137.8	0.02798	0.05468	0.04608		287.8	137.8	-66.4654	-14.9593	-41.6915	-41.0387	14.8721
137.9	259.261	244.978	258.256		137.9	0.02275	0.05329	0.05174		287.9	137.9	-66.461	-14.9567	-41.6835	-41.0337	14.8715
138	259.26	244.982	258.263		138	0.02036	0.05494	0.06012		288	138	-66.4533	-14.9562	-41.6802	-41.0299	14.8695
138.1	259.259	244.987	258.268		138.1	0.01765	0.05732	0.06766		288.1	138.1	-66.4448	-14.9537	-41.68	-41.0262	14.8678
138.2	259.257	244.99	258.272		138.2	0.01452	0.05729	0.07374		288.2	138.2	-66.4412	-14.9463	-41.6825	-41.0233	14.8689
138.3	259.258	244.995	258.276		138.3	0.01443	0.05998	0.07909		288.3	138.3	-66.4402	-14.9436	-41.6794	-41.0211	14.8694
138.4	259.26	244.999	258.278		138.4	0.01412	0.06184	0.08307		288.4	138.4	-66.4385	-14.9454	-41.6814	-41.0218	14.8684
138.5	259.259	245.003	258.278		138.5	0.01183	0.06306	0.0857		288.5	138.5	-66.4402	-14.949	-41.6775	-41.0222	14.8678
138.6	259.26	245.007	258.278		138.6	0.01122	0.0645	0.0879		288.6	138.6	-66.4427	-14.951	-41.6737	-41.0225	14.8679
138.7	259.26	245.009	258.277		138.7	0.01049	0.06321	0.08874		288.7	138.7	-66.4424	-14.9538	-41.6713	-41.0225	14.867
138.8	259.26	245.013	258.277		138.8	0.00873	0.06454	0.09074		288.8	138.8	-66.4454	-14.9563	-41.6689	-41.0235	14.8671
138.9	259.26	245.02	258.28		138.9	0.00696	0.06954	0.09577		288.9	138.9	-66.4477	-14.9541	-41.6669	-41.0229	14.8684
139	259.263	245.028	258.282		139	0.00875	0.07464	0.09955		289	139	-66.4466	-14.9506	-41.6661	-41.0211	14.8691
139.1	259.268	245.034	258.281		139.1	0.01222	0.07807	0.10039		289.1	139.1	-66.4471	-14.9477	-41.6633	-41.0194	14.8701
139.2	259.272	245.041	258.276		139.2	0.01474	0.08254	0.09788		289.2	139.2	-66.4475	-14.948	-41.6593	-41.0183	14.8701
139.3	259.276	245.048	258.273		139.3	0.01716	0.08638	0.09684		289.3	139.3	-66.4453	-14.9451	-41.655	-41.0152	14.8703
139.4	259.279	245.05	258.27		139.4	0.0195	0.08552	0.09591		289.4	139.4	-66.4475	-14.9454	-41.6487	-41.0139	14.8708
139.5	259.281	245.052	258.266		139.5	0.02128	0.08507	0.09382		289.5	139.5	-66.4518	-14.9488	-41.6433	-41.0146	14.8709
139.6	259.284	245.057	258.265		139.6	0.02443	0.08724	0.09466		289.6	139.6	-66.4533	-14.9468	-41.636	-41.012	14.8719
139.7	259.288	245.061	258.264		139.7	0.02841	0.0893	0.0954		289.7	139.7	-66.4524	-14.9456	-41.6315	-41.0098	14.872
139.8	259.289	245.066	258.261		139.8	0.02947	0.09084	0.09405		289.8	139.8	-66.4505	-14.9465	-41.6303	-41.0091	14.8712
139.9	259.289	245.068	258.257		139.9	0.02884	0.09102	0.09227		289.9	139.9	-66.4472	-14.9476	-41.6296	-41.0081	14.8699
140	259.288	245.068	258.254		140	0.0278	0.08827	0.09113		290	140	-66.437	-14.946	-41.6321	-41.005	14.8675
140.1	259.286	245.064	258.248		140.1	0.0255	0.08102	0.08695		290.1	140.1	-66.4247	-14.942	-41.6342	-41.0003	14.8651
140.2	259.285	245.06	258.243		140.2	0.02414	0.07481	0.08486		290.2	140.2	-66.4162	-14.9368	-41.6346	-40.9959	14.8642
140.3	259.285	245.06	258.239		140.3	0.02425	0.07206	0.08277		290.3	140.3	-66.4055	-14.9351	-41.637	-40.9926	14.8617
140.4	259.285	245.059	258.234		140.4	0.02374	0.06878	0.07901		290.4	140.4	-66.3903	-14.9317	-41.6387	-40.9869	14.8584
140.5	259.283	245.06	258.228		140.5	0.02165	0.06635	0.07545		290.5	140.5	-66.3774	-14.9237	-41.6405	-40.9805	14.8571
140.6	259.28	245.062	258.221		140.6	0.01861	0.06663	0.07054		290.6	140.6	-66.363	-14.9185	-41.6428	-40.9747	14.8545
140.7	259.279	245.068	258.215		140.7	0.01747	0.06911	0.06594		290.7	140.7	-66.3466	-14.913	-41.641	-40.9669	14.8514
140.8	259.276	245.072	258.208		140.8	0.01444	0.07045	0.06113		290.8	140.8	-66.3325	-14.9079	-41.64	-40.9601	14.8489
140.9	259.272	245.076	258.204		140.9	0.00983	0.0722	0.05977		290.9	140.9	-66.3216	-14.9074	-41.6399	-40.9563	14.8459
141	259.27	245.081	258.202		141	0.00754	0.07457	0.05894		291	141	-66.3128	-14.9125	-41.6347	-40.9533	14.8419
141.1	259.269	245.086	258.198		141.1	0.00618	0.07706	0.05759		291.1	141.1	-66.3028	-14.9196	-41.6245	-40.949	14.8369
141.2	259.265	245.091	258.196		141.2	0.0021	0.07902	0.05717		291.2	141.2	-66.2938	-14.9232	-41.613	-40.9433	14.8332
141.3	259.262	245.093	258.194		141.3	-0.000511479	0.07899	0.0575		291.3	141.3	-66.2845	-14.927	-41.6002	-40.9373	14.8293
141.4	259.263	245.096	258.193		141.4	-0.000506124	0.07864	0.05813		291.4	141.4	-66.2643	-14.9278	-41.5882	-40.9268	14.8233
141.5	259.263	245.1	258.192		141.5	-0.000292768	0.08008	0.05897		291.5	141.5	-66.2588	-14.924	-41.5797	-40.9208	14.8227
141.6	259.267	245.107	258.193		141.6	0.00327	0.08434	0.06275		291.6	141.6	-66.2503	-14.9222	-41.5732	-40.9152	14.8208
141.7	259.275	245.115	258.195		141.7	0.01134	0.08997	0.06653		291.7	141.7	-66.2413	-14.9222	-41.5645	-40.9093	14.8182
141.8	259.284	245.122	258.195		141.8	0.02024	0.09413	0.06846		291.8	141.8	-66.238	-14.9222	-41.5515	-40.9039	14.8171
141.9	259.293	245.126	258.197		141.9	0.02852	0.09567	0.07207		291.9	141.9	-66.2339	-14.9248	-41.5358	-40.8982	14.8151
142	259.301	245.131	258.198		142	0.03637	0.09763	0.07578		292	142	-66.2283	-14.9276	-41.5182	-40.8914	14.8125
142.1	259.309	245.135	258.2		142.1	0.04444	0.09969	0.0798		292.1	142.1	-66.222	-14.9258	-41.4986	-40.8821	14.8111
142.2	259.318	245.14	258.204		142.2	0.05324	0.10165	0.0855		292.2	142.2	-66.213	-14.9239	-41.4792	-40.872	14.809
142.3	259.327	245.145	258.206		142.3	0.06152	0.10392	0.08952		292.3	142.3	-66.2036	-14.9272	-41.4645	-40.8651	14.8053
142.4	259.333	245.148	258.207		142.4	0.0678	0.1041	0.09208		292.4	142.4	-66.1957	-14.9293	-41.4525	-40.8592	14.8023
142.5	259.338	245.147	258.207		142.5	0.07273	0.10093	0.09475		292.5	142.5	-66.1869	-14.9304	-41.4441	-40.8538	14.7994
142.6	259.343	245.146	258.208		142.6	0.07765	0.09745	0.09804		292.6	142.6	-66.178	-14.9397	-41.4376	-40.8517	14.7941
142.7	259.352	245.145	258.206		142.7	0.08593	0.09323	0.09767		292.7	142.7	-66.1681	-14.949	-41.429	-40.8487	14.7885
142.8	259.364	245.144	258.2		142.8	0.09818	0.08975	0.09394		292.8	142.8	-66.1588	-14.9556	-41.4161	-40.8435	14.7839
142.9	259.378	245.145	258.195		142.9	0.11138	0.08846	0.09116		292.9	142.9	-66.15	-14.9611	-41.4	-40.837	14.7797
143	259.391	245.147	258.191		143	0.12457	0.08749	0.08849		293	143	-66.1396	-14.9673	-41.3838	-40.8302	14.7748
143.1	259.403	245.15	258.183		143.1	0.1363	0.08757	0.0833		293.1	143.1	-66.1321	-14.9729	-41.3664	-40.8238	14.7709
143.2	259.414	245.153	258.174		143.2	0.14667	0.08858	0.07612		293.2	143.2	-66.1242	-14.9745	-41.3543	-40.8176	14.7681
143.3	259.421	245.157	258.165		143.3	0.15422	0.08939	0.06842		293.3	143.3	-66.114	-14.9754	-41.3512	-40.8135	14.7649
143.4	259.429	245.161	258.156		143.4	0.16207	0.09114	0.06166		293.4	143.4	-66.1065	-14.9797	-41.3464	-40.8109	14.7614
143.5	259.437	245.165	258.144		143.5	0.1692	0.09205	0.05165		293.5	143.5	-66.1005	-14.9833	-41.3398	-40.8079	14.7586
143.6	259.441	245.166	258.128		143.6	0.1736	0.09087	0.0383		293.6	143.6	-66.0929	-14.9836	-41.335	-40.8038	14.7564
143.7	259.448	245.166	258.118		143.7	0.1801	0.08812	0.03028		293.7	143.7	-66.0862	-14.9837	-41.3319	-40.8006	14.7544
143.8	259.453	245.163	258.108		143.8	0.18481	0.08275	0.02248		293.8	143.8	-66.0811	-14.9809	-41.3235	-40.7952	14.7537
143.9	259.451	245.16	258.097		143.9	0.18251	0.07665	0.013		293.9	143.9	-66.0714	-14.9752	-41.3063	-40.7843	14.7525
144	259.447	245.159	258.09		144	0.17812	0.07327	0.00802		294	144	-66.0612	-14.9711	-41.2877	-40.7733	14.7507
144.1	259.441	245.157	258.086		144.1	0.17226	0.06843	0.00618		294.1	144.1	-66.0513	-14.9687	-41.2688	-40.7629	14.7484
144.2	259.434	245.154	258.079		144.2	0.16494	0.06253	0.00141		294.2	144.2	-66.0398	-14.9661	-41.2537	-40.7532	14.7458
144.3	259.427	245.153	258.071		144.3	0.15814	0.05894	-0.00451		294.3	144.3	-66.0299	-14.968	-41.2455	-40.7478	14.7424
144.4	259.423	245.153	258.064		144.4	0.15385	0.05672	-0.0097		294.4	144.4	-66.0213	-14.9717	-41.2415	-40.7448	14.7388
144.5	259.422	245.153	258.054		144.5	0.15281	0.05438	-0.01751		294.5	144.5	-66.0131	-14.9712	-41.2379	-40.7408	14.7366
144.6	259.42	245.154	258.046		144.6	0.15061	0.05236	-0.02343		294.6	144.6	-66.0059	-14.9703	-41.2369	-40.7377	14.7348
144.7	259.421	245.155	258.044		144.7	0.15072	0.05056	-0.02359		294.7	144.7	-65.9977	-14.9716	-41.2387	-40.736	14.7321
144.8	259.426	245.155	258.044		144.8	0.15586	0.04812	-0.02114		294.8	144.8	-65.989	-14.9722	-41.2402	-40.7338	14.7295
144.9	259.431	245.156	258.046		144.9	0.16057	0.0461	-0.01711		294.9	144.9	-65.9804	-14.9716	-41.2406	-40.7309	14.7272
145	259.433	245.156	258.049		145	0.16288	0.04356	-0.01299		295	145	-65.97	-14.9733	-41.2426	-40.7286	14.7237
145.1	259.436	245.157	258.049		145.1	0.16519	0.04238	-0.01011		295.1	145.1	-65.9647	-14.9754	-41.2458	-40.7287	14.7216
145.2	259.439	245.157	258.051		145.2	0.16813	0.03962	-0.00661		295.2	145.2	-65.9626	-14.9773	-41.245	-40.7283	14.7205
145.3	259.442	245.155	258.051		145.3	0.17127	0.03509	-0.00489		295.3	145.3	-65.9609	-14.9782	-41.2397	-40.7263	14.7197
145.4	259.448	245.155	258.05		145.4	0.1762	0.03234	-0.00338		295.4	145.4	-65.9629	-14.9777	-41.236	-40.7256	14.7204
145.5	259.452	245.153	258.05		145.5	0.18029	0.02771	-0.00113		295.5	145.5	-65.9615	-14.9772	-41.2297	-40.7228	14.7201
145.6	259.458	245.15	258.05		145.6	0.18584	0.02181	0.000272896		295.6	145.6	-65.9588	-14.9778	-41.2243	-40.7203	14.7191
145.7	259.468	245.149	258.049		145.7	0.19642	0.01822	0.00158		295.7	145.7	-65.9538	-14.9806	-41.2242	-40.7195	14.7169
145.8	259.482	245.147	258.048		145.8	0.2094	0.01369	0.00319		295.8	145.8	-65.9489	-14.9829	-41.2204	-40.7174	14.7148
145.9	259.495	245.147	258.05		145.9	0.22218	0.01094	0.00669		295.9	145.9	-65.9428	-14.988	-41.2109	-40.7139	14.7115
146	259.509	245.15	258.051		146	0.23611	0.01164	0.00998		296	146	-65.9356	-14.9916	-41.2041	-40.7104	14.7083
146.1	259.521	245.155	258.053		146.1	0.24826	0.01308	0.01348		296.1	146.1	-65.9349	-14.9913	-41.1991	-40.7084	14.7082
146.2	259.528	245.17	258.054		146.2	0.25465	0.02593	0.01709		296.2	146.2	-65.9323	-14.9884	-41.1948	-40.7052	14.7083
146.3	259.529	245.179	258.055		146.3	0.25623	0.03197	0.02017		296.3	146.3	-65.9296	-14.9838	-41.1907	-40.7014	14.7088
146.4	259.527	245.187	258.054		146.4	0.25319	0.03739	0.02106		296.4	146.4	-65.9285	-14.9785	-41.1823	-40.6964	14.71
146.5	259.521	245.195	258.051		146.5	0.24786	0.04291	0.01964		296.5	146.5	-65.9264	-14.9718	-41.1696	-40.6893	14.7113
146.6	259.515	245.204	258.05		146.6	0.24148	0.04895	0.02146		296.6	146.6	-65.9222	-14.9627	-41.1548	-40.6799	14.7127
146.7	259.508	245.21	258.052		146.7	0.23436	0.05279	0.02465		296.7	146.7	-65.9168	-14.9573	-41.1417	-40.672	14.7126
146.8	259.503	245.216	258.05		146.8	0.22851	0.05632	0.0249		296.8	146.8	-65.9121	-14.9544	-41.1308	-40.6658	14.712
146.9	259.499	245.226	258.05		146.9	0.22485	0.06362	0.02684		296.9	146.9	-65.9076	-14.9505	-41.1219	-40.66	14.7118
147	259.5	245.236	258.053		147	0.22569	0.07061	0.03191		297	147	-65.9005	-14.9522	-41.115	-40.6559	14.7093
147.1	259.505	245.244	258.056		147.1	0.2302	0.07592	0.03677		297.1	147.1	-65.8934	-14.9577	-41.1067	-40.6526	14.7056
147.2	259.51	245.251	258.058		147.2	0.23533	0.08039	0.04121		297.2	147.2	-65.8896	-14.9597	-41.099	-40.6494	14.7039
147.3	259.518	245.255	258.059		147.3	0.24319	0.08172	0.04398		297.3	147.3	-65.8851	-14.9612	-41.0951	-40.6471	14.7022
147.4	259.528	245.255	258.059		147.4	0.25272	0.07907	0.04622		297.4	147.4	-65.8783	-14.9616	-41.0944	-40.6448	14.7001
147.5	259.536	245.255	258.061		147.5	0.26047	0.07643	0.05004		297.5	147.5	-65.8716	-14.9594	-41.0933	-40.6414	14.6988
147.6	259.544	245.255	258.064		147.6	0.26833	0.0742	0.05542		297.6	147.6	-65.8626	-14.9598	-41.0948	-40.6391	14.6961
147.7	259.553	245.255	258.064		147.7	0.2766	0.07113	0.05746		297.7	147.7	-65.8514	-14.963	-41.1033	-40.6392	14.6921
147.8	259.561	245.255	258.064		147.8	0.28436	0.06817	0.05918		297.8	147.8	-65.839	-14.9637	-41.11	-40.6376	14.6883
147.9	259.57	245.259	258.066		147.9	0.29347	0.0695	0.06321		297.9	147.9	-65.8228	-14.9659	-41.1153	-40.6347	14.6831
148	259.573	245.265	258.066		148	0.29641	0.07293	0.06514		298	148	-65.8054	-14.9688	-41.1168	-40.6303	14.6773
148.1	259.574	245.269	258.066		148.1	0.29725	0.07489	0.06707		298.1	148.1	-65.7867	-14.9678	-41.1112	-40.6219	14.6722
148.2	259.576	245.274	258.068		148.2	0.29914	0.07716	0.07203		298.2	148.2	-65.7668	-14.9669	-41.1052	-40.6129	14.6667
148.3	259.581	245.279	258.074		148.3	0.30375	0.07891	0.07951		298.3	148.3	-65.7446	-14.9678	-41.1034	-40.6053	14.6601
148.4	259.587	245.28	258.079		148.4	0.30951	0.07763	0.08636		298.4	148.4	-65.725	-14.9718	-41.1011	-40.5993	14.6533
148.5	259.595	245.28	258.08		148.5	0.31684	0.0754	0.08945		298.5	148.5	-65.7071	-14.9719	-41.0952	-40.5914	14.6481
148.6	259.605	245.281	258.08		148.6	0.32721	0.0738	0.09148		298.6	148.6	-65.6874	-14.9705	-41.0905	-40.5828	14.6429
148.7	259.616	245.281	258.077		148.7	0.338	0.07063	0.091		298.7	148.7	-65.6712	-14.9697	-41.0852	-40.5754	14.6385
148.8	259.625	245.281	258.073		148.8	0.34659	0.0684	0.08885		298.8	148.8	-65.6562	-14.967	-41.0742	-40.5658	14.6349
148.9	259.632	245.284	258.071		148.9	0.35309	0.06879	0.08932		298.9	148.9	-65.6425	-14.9621	-41.0639	-40.5561	14.6324
149	259.638	245.288	258.067		149	0.35958	0.07023	0.08695		299	149	-65.6342	-14.9562	-41.0566	-40.549	14.6317
149.1	259.643	245.291	258.06		149.1	0.36419	0.0702	0.08208		299.1	149.1	-65.6291	-14.9545	-41.0461	-40.5433	14.6307
149.2	259.646	245.295	258.053		149.2	0.3665	0.07132	0.07679		299.2	149.2	-65.6225	-14.9523	-41.037	-40.5373	14.6294
149.3	259.648	245.3	258.046		149.3	0.36912	0.07349	0.07222		299.3	149.3	-65.612	-14.9486	-41.0338	-40.5315	14.6274
149.4	259.652	245.301	258.038		149.4	0.3729	0.0722	0.06609		299.4	149.4	-65.6019	-14.9483	-41.032	-40.5274	14.6246
149.5	259.658	245.302	258.029		149.5	0.37782	0.0705	0.05933		299.5	149.5	-65.5934	-14.9476	-41.0277	-40.5229	14.6224
149.6	259.663	245.305	258.023		149.6	0.38285	0.07047	0.05519		299.6	149.6	-65.5812	-14.943	-41.0224	-40.5155	14.6202
149.7	259.667	245.306	258.018		149.7	0.38705	0.06887	0.05189		299.7	149.7	-65.5674	-14.9365	-41.0187	-40.5075	14.6181
149.8	259.67	245.304	258.013		149.8	0.38956	0.06486	0.04911		299.8	149.8	-65.5592	-14.925	-41.0138	-40.4993	14.6191
149.9	259.672	245.302	258.009		149.9	0.39093	0.06001	0.04685		299.9	149.9	-65.5496	-14.9137	-41.0093	-40.4909	14.6196
150	259.675	245.299	258.004		150	0.39418	0.05465	0.04449		300	150	-65.5378	-14.9077	-41.01	-40.4852	14.618
150.1	259.677	245.297	258		150.1	0.39596	0.04928	0.04255		300.1	150.1	-65.5304	-14.9081	-41.0103	-40.483	14.6158
150.2	259.679	245.295	257.998		150.2	0.39775	0.04464	0.04217		300.2	150.2	-65.523	-14.9109	-41.0077	-40.4806	14.6128
150.3	259.681	245.294	257.997		150.3	0.39922	0.04147	0.04368		300.3	150.3	0	0	0	0	0
150.4	259.679	245.294	257.997		150.4	0.39765	0.03851	0.04509
150.5	259.673	245.293	257.996		150.5	0.39169	0.03461	0.0465
150.6	259.668	245.293	257.995		150.6	0.38594	0.03248	0.04738
150.7	259.664	245.293	257.992		150.7	0.38196	0.02963	0.04638
150.8	259.658	245.292	257.989		150.8	0.37569	0.02646	0.04528
150.9	259.651	245.294	257.984		150.9	0.36836	0.02601	0.04218
151	259.647	245.296	257.981		151	0.36408	0.02472	0.04139
151.1	259.643	245.299	257.98		151.1	0.35989	0.02522	0.0429
151.2	259.638	245.306	257.979		151.2	0.35487	0.02948	0.04337
151.3	259.635	245.314	257.981		151.3	0.35195	0.03489	0.04749
151.4	259.631	245.321	257.985		151.4	0.34724	0.03926	0.05393
151.5	259.626	245.327	257.987		151.5	0.34232	0.04279	0.05753
151.6	259.621	245.335	257.987		151.6	0.33699	0.048	0.06009
151.7	259.618	245.343	257.99		151.7	0.33364	0.05383	0.06506
151.8	259.619	245.35	257.991		151.8	0.33448	0.05809	0.06751
151.9	259.62	245.357	257.991		151.9	0.33575	0.06215	0.06955
152	259.623	245.363	257.994		152	0.33837	0.06578	0.07451
152.1	259.626	245.368	257.994		152.1	0.34057	0.06806	0.07686
152.2	259.625	245.374	257.989		152.2	0.33984	0.07106	0.07366
152.3	259.626	245.383	257.982		152.3	0.34016	0.0771	0.06921
152.4	259.625	245.39	257.977		152.4	0.33975	0.08189	0.06559
152.5	259.624	245.397	257.97		152.5	0.33787	0.08626	0.06082
152.6	259.623	245.405	257.966		152.6	0.33735	0.09178	0.05888
152.7	259.624	245.412	257.964		152.7	0.33725	0.09562	0.05913
152.8	259.622	245.418	257.964		152.8	0.33547	0.09884	0.06169
152.9	259.619	245.424	257.966		152.9	0.33255	0.10237	0.0654
153	259.62	245.43	257.969		153	0.33297	0.10569	0.07058
153.1	259.623	245.435	257.974		153.1	0.33633	0.10838	0.07764
153.2	259.626	245.443	257.979		153.2	0.33842	0.1139	0.08396
153.3	259.626	245.453	257.982		153.3	0.33812	0.12089	0.08925
153.4	259.626	245.458	257.984		153.4	0.33802	0.12337	0.09358
153.5	259.625	245.462	257.982		153.5	0.33676	0.12512	0.09384
153.6	259.621	245.468	257.976		153.6	0.33331	0.12781	0.08959
153.7	259.617	245.469	257.97		153.7	0.32913	0.12674	0.08597
153.8	259.612	245.471	257.964		153.8	0.32327	0.12534	0.08131
153.9	259.608	245.474	257.957		153.9	0.31909	0.12626	0.07675
154	259.606	245.478	257.952		154	0.31742	0.12707	0.07355
154.1	259.604	245.482	257.948		154.1	0.31481	0.1284	0.07192
154.2	259.6	245.484	257.945		154.2	0.3102	0.12805	0.07081
154.3	259.597	245.486	257.942		154.3	0.30738	0.12771	0.07002
154.4	259.596	245.49	257.94		154.4	0.30655	0.12852	0.07007
154.5	259.594	245.491	257.937		154.5	0.30436	0.12702	0.06917
154.6	259.591	245.492	257.935		154.6	0.30049	0.12574	0.06859
154.7	259.588	245.491	257.933		154.7	0.29725	0.12225	0.06905
154.8	259.586	245.487	257.931		154.8	0.29558	0.11521	0.06858
154.9	259.583	245.482	257.926		154.9	0.29223	0.10764	0.06569
155	259.578	245.478	257.923		155	0.28679	0.10049	0.0648
155.1	259.571	245.475	257.921		155.1	0.2801	0.09533	0.06547
155.2	259.565	245.474	257.918		155.2	0.27309	0.09185	0.06384
155.3	259.559	245.475	257.914		155.3	0.26733	0.08994	0.06211
155.4	259.552	245.475	257.912		155.4	0.26064	0.08718	0.06184
155.5	259.544	245.473	257.908		155.5	0.25237	0.08244	0.06042
155.6	259.538	245.474	257.905		155.6	0.24578	0.08137	0.0591
155.7	259.534	245.475	257.905		155.7	0.2417	0.07945	0.06145
155.8	259.53	245.473	257.906		155.8	0.237	0.07492	0.06412
155.9	259.525	245.474	257.906		155.9	0.23229	0.07364	0.06584
156	259.523	245.478	257.904		156	0.2302	0.07486	0.06609
156.1	259.522	245.478	257.904		156.1	0.22895	0.07159	0.06802
156.2	259.521	245.477	257.904		156.2	0.22738	0.06789	0.06995
156.3	259.519	245.481	257.904		156.3	0.22571	0.06954	0.07199
156.4	259.519	245.482	257.908		156.4	0.22519	0.06794	0.07832
156.5	259.517	245.482	257.913		156.5	0.223	0.06508	0.08601
156.6	259.513	245.485	257.919		156.6	0.2184	0.066	0.09369
156.7	259.509	245.491	257.926		156.7	0.214	0.06858	0.10295
156.8	259.504	245.495	257.933		156.8	0.2093	0.07044	0.1119
156.9	259.498	245.5	257.938		156.9	0.20344	0.0724	0.11875
157	259.494	245.505	257.945		157	0.19842	0.07457	0.1277
157.1	259.487	245.507	257.951		157.1	0.19214	0.07454	0.1358
157.2	259.475	245.509	257.956		157.2	0.17979	0.07409	0.14255
157.3	259.462	245.514	257.964		157.3	0.16671	0.07636	0.15306
157.4	259.453	245.519	257.976		157.4	0.1575	0.07864	0.16672
157.5	259.443	245.521	257.99		157.5	0.14641	0.07819	0.18268
157.6	259.428	245.524	258.002		157.6	0.13186	0.07795	0.19728
157.7	259.417	245.527	258.017		157.7	0.12046	0.07813	0.21428
157.8	259.408	245.528	258.034		157.8	0.11083	0.07674	0.23328
157.9	259.4	245.528	258.048		157.9	0.10256	0.0742	0.24924
158	259.395	245.527	258.064		158	0.09827	0.07019	0.26719
158.1	259.391	245.523	258.083		158.1	0.09409	0.06356	0.28849
158.2	259.388	245.517	258.101		158.2	0.09033	0.05568	0.30853
158.3	259.387	245.514	258.116		158.3	0.08939	0.04916	0.32554
158.4	259.389	245.512	258.132		158.4	0.09055	0.04547	0.34286
158.5	259.392	245.514	258.145		158.5	0.09359	0.04429	0.35871
158.6	259.394	245.517	258.154		158.6	0.0961	0.04499	0.36975
158.7	259.397	245.522	258.162		158.7	0.09852	0.04726	0.37911
158.8	259.399	245.526	258.165		158.8	0.09988	0.0488	0.38429
158.9	259.395	245.53	258.163		158.9	0.09622	0.04993	0.38465
159	259.387	245.535	258.163		159	0.08806	0.0521	0.38669
159.1	259.377	245.536	258.163		159.1	0.0776	0.0506	0.38872
159.2	259.366	245.532	258.16		159.2	0.0665	0.04419	0.38793
159.3	259.358	245.531	258.157		159.3	0.05813	0.03997	0.38609
159.4	259.353	245.531	258.154		159.4	0.05259	0.03764	0.38509
159.5	259.347	245.53	258.151		159.5	0.04715	0.03405	0.38503
159.6	259.346	245.529	258.148		159.6	0.04558	0.03046	0.38403
159.7	259.347	245.528	258.145		159.7	0.04674	0.02655	0.3824
159.8	259.349	245.527	258.141		159.8	0.04811	0.02328	0.38046
159.9	259.346	245.527	258.135		159.9	0.04508	0.02063	0.37705
160	259.341	245.529	258.129		160	0.03943	0.02008	0.37312
160.1	259.336	245.535	258.124		160.1	0.03503	0.02256	0.36971
160.2	259.33	245.539	258.12		160.2	0.02792	0.02463	0.36756
160.3	259.322	245.543	258.113		160.3	0.0206	0.02554	0.36289
160.4	259.317	245.548	258.109		160.4	0.01537	0.02781	0.36042
160.5	259.314	245.551	258.107		160.5	0.01129	0.02862	0.36078
160.6	259.309	245.552	258.103		160.6	0.00627	0.02692	0.35863
160.7	259.305	245.554	258.099		160.7	0.0024	0.02623	0.357
160.8	259.304	245.553	258.097		160.8	0.000622887	0.023	0.35673
160.9	259.299	245.55	258.094		160.9	-0.00419	0.0179	0.35563
161	259.293	245.548	258.089		161	-0.01078	0.01436	0.35316
161.1	259.289	245.547	258.083		161.1	-0.01433	0.01134	0.34871
161.2	259.286	245.545	258.075		161.2	-0.01726	0.00676	0.3432
161.3	259.283	245.543	258.066		161.3	-0.02092	0.00249	0.33613
161.4	259.281	245.544	258.055		161.4	-0.0229	0.00167	0.32686
161.5	259.277	245.544	258.042		161.5	-0.02709	-0.000399685	0.31581
161.6	259.272	245.544	258.026		161.6	-0.03232	-0.00258	0.30256
161.7	259.27	245.545	258.007		161.7	-0.03483	-0.0036	0.28564
161.8	259.266	245.546	257.988		161.8	-0.03922	-0.00463	0.26789
161.9	259.26	245.547	257.967		161.9	-0.04539	-0.00513	0.24972
162	259.254	245.55	257.948		162	-0.05177	-0.00416	0.2328
162.1	259.248	245.554	257.932		162.1	-0.05732	-0.00309	0.21861
162.2	259.241	245.555	257.917		162.2	-0.06454	-0.00381	0.20578
162.3	259.233	245.557	257.904		162.3	-0.07343	-0.00347	0.19431
162.4	259.225	245.562	257.894		162.4	-0.08096	-0.00135	0.18619
162.5	259.218	245.565	257.89		162.5	-0.08871	-7.59184e-05	0.18477
162.6	259.211	245.567	257.887		162.6	-0.09561	5.00583e-05	0.18346
162.7	259.206	245.57	257.88		162.7	-0.10115	0.000386035	0.1791
162.8	259.2	245.57	257.873		162.8	-0.10701	-0.000847988	0.1735
162.9	259.192	245.571	257.861		162.9	-0.11559	-0.0024	0.16402
163	259.185	245.572	257.846		163	-0.12271	-0.00384	0.15118
163.1	259.182	245.573	257.83		163.1	-0.12542	-0.00403	0.13668
163.2	259.179	245.575	257.815		163.2	-0.12898	-0.00453	0.12385
163.3	259.175	245.577	257.8		163.3	-0.13274	-0.00409	0.11122
163.4	259.174	245.585	257.788		163.4	-0.13452	0.00106	0.10059
163.5	259.172	245.594	257.779		163.5	-0.13598	0.00789	0.09415
163.6	259.169	245.6	257.774		163.6	-0.13933	0.01231	0.09053
163.7	259.166	245.607	257.769		163.7	-0.14319	0.01746	0.08796
163.8	259.166	245.616	257.764		163.8	-0.1435	0.02366	0.08465
163.9	259.164	245.623	257.757		163.9	-0.14496	0.02902	0.07978
164	259.161	245.631	257.747		164	-0.14862	0.0347	0.07208
164.1	259.161	245.636	257.738		164.1	-0.1483	0.03775	0.06511
164.2	259.161	245.639	257.729		164.2	-0.14861	0.03893	0.05824
164.3	259.159	245.641	257.719		164.3	-0.15112	0.03874	0.05033
164.4	259.159	245.642	257.71		164.4	-0.15122	0.03761	0.04326
164.5	259.162	245.643	257.702		164.5	-0.14829	0.03606	0.03744
164.6	259.165	245.645	257.695		164.6	-0.14556	0.03629	0.03225
164.7	259.166	245.652	257.688		164.7	-0.14535	0.04103	0.02748
164.8	259.166	245.658	257.685		164.8	-0.14471	0.04534	0.0268
164.9	259.166	245.662	257.684		164.9	-0.14534	0.04746	0.02768
165	259.162	245.669	257.68		165	-0.14941	0.05188	0.02522
165.1	259.16	245.676	257.677		165.1	-0.15161	0.05671	0.02411
165.2	259.157	245.68	257.677		165.2	-0.15474	0.05946	0.02614
165.3	259.153	245.685	257.675		165.3	-0.15903	0.06199	0.02692
165.4	259.153	245.69	257.673		165.4	-0.15965	0.06526	0.02686
165.5	259.155	245.695	257.677		165.5	-0.15745	0.06821	0.03267
165.6	259.158	245.698	257.686		165.6	-0.15473	0.06834	0.0435
165.7	259.162	245.701	257.693		165.7	-0.15106	0.06983	0.05234
165.8	259.167	245.706	257.7		165.8	-0.14644	0.07309	0.06149
165.9	259.169	245.71	257.706		165.9	-0.14466	0.07416	0.07002
166	259.17	245.714	257.708		166	-0.14361	0.0767	0.07415
166.1	259.174	245.719	257.708		166.1	-0.13973	0.07934	0.07577
166.2	259.178	245.722	257.709		166.2	-0.13606	0.08051	0.07864
166.3	259.18	245.726	257.706		166.3	-0.13428	0.08273	0.07837
166.4	259.182	245.731	257.701		166.4	-0.13218	0.08568	0.07517
166.5	259.186	245.735	257.697		166.5	-0.12882	0.08675	0.0726
166.6	259.185	245.739	257.69		166.6	-0.12997	0.08855	0.06772
166.7	259.18	245.742	257.681		166.7	-0.13468	0.09004	0.06107
166.8	259.177	245.742	257.675		166.8	-0.13834	0.08807	0.05714
166.9	259.174	245.742	257.672		166.9	-0.14158	0.08569	0.05572
167	259.169	245.743	257.667		167	-0.14691	0.08508	0.05356
167.1	259.164	245.745	257.664		167.1	-0.15172	0.0851	0.05204
167.2	259.163	245.744	257.662		167.2	-0.15266	0.08209	0.05251
167.3	259.162	245.746	257.663		167.3	-0.15381	0.08117	0.05496
167.4	259.162	245.749	257.664		167.4	-0.15443	0.08234	0.05877
167.5	259.166	245.748	257.668		167.5	-0.15076	0.07943	0.06458
167.6	259.171	245.745	257.674		167.6	-0.14552	0.07432	0.0729
167.7	259.173	245.743	257.683		167.7	-0.14416	0.07026	0.08362
167.8	259.173	245.742	257.693		167.8	-0.14384	0.06746	0.09581
167.9	259.173	245.742	257.705		167.9	-0.14456	0.06465	0.10968
168	259.168	245.742	257.716		168	-0.14917	0.06331	0.12229
168.1	259.163	245.746	257.724		168.1	-0.1544	0.0648	0.13259
168.2	259.159	245.747	257.732		168.2	-0.15942	0.06388	0.14248
168.3	259.151	245.749	257.735		168.3	-0.16758	0.0638	0.14786
168.4	259.142	245.751	257.731		168.4	-0.17679	0.06393	0.14529
168.5	259.132	245.749	257.731		168.5	-0.18694	0.06007	0.14733
168.6	259.12	245.749	257.715		168.6	-0.19866	0.058	0.13387
168.7	259.11	245.751	257.704		168.7	-0.20944	0.05771	0.12523
168.8	259.102	245.751	257.694		168.8	-0.2177	0.05564	0.11721
168.9	259.096	245.752	257.686		168.9	-0.22304	0.05472	0.11087
169	259.094	245.755	257.677		169	-0.22534	0.05558	0.10359
169.1	259.094	245.758	257.669		169.1	-0.22617	0.05654	0.09787
169.2	259.092	245.76	257.665		169.2	-0.22847	0.05635	0.09583
169.3	259.088	245.763	257.659		169.3	-0.23202	0.05742	0.09221
169.4	259.082	245.768	257.654		169.4	-0.23882	0.05985	0.08901
169.5	259.073	245.77	257.649		169.5	-0.24782	0.05956	0.08623
169.6	259.064	245.769	257.642		169.6	-0.25703	0.05696	0.08125
169.7	259.051	245.769	257.636		169.7	-0.26969	0.0551	0.07721
169.8	259.039	245.767	257.629		169.8	-0.28257	0.05104	0.07202
169.9	259.027	245.764	257.618		169.9	-0.29439	0.04541	0.06275
170	259.015	245.763	257.605		170	-0.30664	0.04229	0.05264
170.1	259.006	245.764	257.597		170.1	-0.31595	0.04126	0.04599
170.2	259	245.766	257.589		170.2	-0.32244	0.0416	0.0408
170.3	258.994	245.771	257.582		170.3	-0.32829	0.04403	0.03519
170.4	258.992	245.774	257.574		170.4	-0.33091	0.04499	0.02916
170.5	258.991	245.777	257.568		170.5	-0.33163	0.04585	0.02555
170.6	258.99	245.782	257.565		170.6	-0.3331	0.04902	0.02402
170.7	258.989	245.785	257.563		170.7	-0.33382	0.04967	0.02501
170.8	258.993	245.784	257.562		170.8	-0.33026	0.04718	0.02589
170.9	258.998	245.782	257.558		170.9	-0.32544	0.04332	0.02395
171	259.003	245.781	257.555		171	-0.32083	0.03947	0.02253
171.1	259.003	245.779	257.554		171.1	-0.32103	0.03593	0.02415
171.2	259.006	245.777	257.555		171.2	-0.31862	0.03135	0.02712
171.3	259.004	245.775	257.554		171.3	-0.31998	0.0275	0.02811
171.4	259.001	245.774	257.552		171.4	-0.32353	0.02427	0.02816
171.5	258.997	245.772	257.551		171.5	-0.32792	0.02011	0.02883
171.6	258.992	245.773	257.55		171.6	-0.33252	0.01929	0.0294
171.7	258.99	245.774	257.547		171.7	-0.33545	0.01858	0.02882
171.8	258.988	245.773	257.543		171.8	-0.33712	0.01525	0.02719
171.9	258.986	245.771	257.539		171.9	-0.33973	0.0113	0.02473
172	258.982	245.77	257.533		172	-0.3436	0.00818	0.021
172.1	258.975	245.77	257.527		172.1	-0.35124	0.00621	0.01707
172.2	258.97	245.77	257.523		172.2	-0.35668	0.00445	0.0146
172.3	258.964	245.775	257.516		172.3	-0.36275	0.0072	0.00962
172.4	258.959	245.781	257.508		172.4	-0.36756	0.01088	0.00402
172.5	258.954	245.785	257.501		172.5	-0.37237	0.01237	-0.000649709
172.6	258.951	245.793	257.492		172.6	-0.37572	0.01878	-0.00751
172.7	258.95	245.804	257.484		172.7	-0.37686	0.0278	-0.01427
172.8	258.951	245.814	257.478		172.8	-0.37633	0.03599	-0.01737
172.9	258.952	245.823	257.475		172.9	-0.37539	0.04282	-0.0191
173	258.952	245.83	257.473		173	-0.37601	0.04787	-0.01864
173.1	258.952	245.834	257.476		173.1	-0.37601	0.04977	-0.01367
173.2	258.952	245.836	257.479		173.2	-0.376	0.04958	-0.00839
173.3	258.952	245.838	257.482		173.3	-0.37694	0.04877	-0.00405
173.4	258.95	245.837	257.483		173.4	-0.37903	0.04596	-0.000340022
173.5	258.947	245.835	257.485		173.5	-0.38154	0.04243	0.00389
173.6	258.946	245.835	257.487		173.6	-0.383	0.03952	0.0076
173.7	258.945	245.836	257.487		173.7	-0.38404	0.0387	0.00933
173.8	258.947	245.838	257.487		173.8	-0.38299	0.03851	0.01136
173.9	258.95	245.841	257.485		173.9	-0.37974	0.04021	0.01182
174	258.953	245.849	257.483		174	-0.37649	0.04568	0.01166
174.1	258.959	245.856	257.48		174.1	-0.37156	0.05051	0.01098
174.2	258.961	245.86	257.476		174.2	-0.36894	0.05242	0.00872
174.3	258.962	245.865	257.471		174.3	-0.3682	0.0559	0.00531
174.4	258.965	245.871	257.465		174.4	-0.36527	0.05906	0.0019
174.5	258.966	245.871	257.458		174.5	-0.36505	0.05762	-0.00287
174.6	258.963	245.872	257.453		174.6	-0.36777	0.05659	-0.00659
174.7	258.963	245.876	257.45		174.7	-0.36808	0.05787	-0.00707
174.8	258.963	245.879	257.448		174.8	-0.36818	0.05894	-0.00723
174.9	258.963	245.883	257.448		174.9	-0.36912	0.06137	-0.0052
175	258.962	245.89	257.446		175	-0.37037	0.0661	-0.00484
175.1	258.958	245.894	257.443		175.1	-0.37413	0.06801	-0.00553
175.2	258.954	245.893	257.443		175.2	-0.3779	0.06489	-0.00349
175.3	258.952	245.893	257.444		175.3	-0.3803	0.06261	-0.00125
175.4	258.951	245.895	257.44		175.4	-0.38186	0.06232	-0.00308
175.5	258.95	245.896	257.436		175.5	-0.38249	0.06129	-0.0044
175.6	258.948	245.898	257.435		175.6	-0.38562	0.06163	-0.00425
175.7	258.938	245.904	257.43		175.7	-0.39578	0.06542	-0.00682
175.8	258.922	245.91	257.43		175.8	-0.41137	0.06963	-0.00458
175.9	258.903	245.916	257.434		175.9	-0.43094	0.07363	0.00123
176	258.881	245.922	257.436		176	-0.45261	0.07773	0.00536
176.1	258.864	245.926	257.44		176.1	-0.46998	0.0789	0.01127
176.2	258.851	245.927	257.447		176.2	-0.48328	0.07798	0.02084
176.3	258.841	245.928	257.455		176.3	-0.49353	0.07717	0.03073
176.4	258.836	245.927	257.461		176.4	-0.49876	0.07415	0.03894
176.5	258.834	245.923	257.467		176.5	-0.50054	0.06748	0.0461
176.6	258.829	245.918	257.471		176.6	-0.50577	0.0609	0.05243
176.7	258.82	245.914	257.472		176.7	-0.51581	0.05433	0.05572
176.8	258.804	245.908	257.472		176.8	-0.53203	0.04713	0.05734
176.9	258.776	245.904	257.473		176.9	-0.55967	0.04066	0.06021
177	258.742	245.902	257.47		177	-0.59442	0.0367	0.06015
177.1	258.7	245.9	257.465		177.1	-0.63619	0.03212	0.05685
177.2	258.653	245.898	257.461		177.2	-0.68393	0.02847	0.05491
177.3	258.602	245.9	257.456		177.3	-0.73501	0.0286	0.05202
177.4	258.548	245.903	257.45		177.4	-0.78893	0.02883	0.04767
177.5	258.496	245.905	257.447		177.5	-0.84148	0.02948	0.04709
177.6	258.444	245.907	257.446		177.6	-0.8934	0.02961	0.04745
177.7	258.395	245.91	257.441		177.7	-0.9425	0.03036	0.04456
177.8	258.351	245.913	257.437		177.8	-0.98667	0.0307	0.04262
177.9	258.312	245.915	257.435		177.9	-1.02635	0.03103	0.04329
178	258.276	245.919	257.432		178	-1.06173	0.03294	0.0424
178.1	258.247	245.921	257.431		178.1	-1.09114	0.03244	0.04339
178.2	258.222	245.922	257.431		178.2	-1.11648	0.03173	0.0449
178.3	258.202	245.926	257.428		178.3	-1.13699	0.03353	0.04452
178.4	258.187	245.928	257.426		178.4	-1.15196	0.03355	0.04447
178.5	258.172	245.931	257.424		178.5	-1.16692	0.0341	0.04462
178.6	258.155	245.933	257.423		178.6	-1.18398	0.03475	0.04529
178.7	258.138	245.936	257.422		178.7	-1.20199	0.03571	0.04617
178.8	258.121	245.94	257.422		178.8	-1.21831	0.03762	0.04831
178.9	258.104	245.943	257.423		178.9	-1.23611	0.03869	0.0515
179	258.087	245.947	257.424		179	-1.25359	0.04017	0.05448
179.1	258.075	245.948	257.421		179.1	-1.26489	0.03915	0.0539
179.2	258.066	245.947	257.417		179.2	-1.2741	0.03572	0.05132
179.3	258.058	245.946	257.414		179.3	-1.2832	0.03249	0.05011
179.4	258.049	245.946	257.41		179.4	-1.29199	0.03094	0.04901
179.5	258.04	245.947	257.407		179.5	-1.30151	0.03013	0.04769
179.6	258.028	245.951	257.407		179.6	-1.31365	0.0312	0.05004
179.7	258.012	245.954	257.406		179.7	-1.32935	0.03227	0.05093
179.8	257.995	245.953	257.403		179.8	-1.34725	0.02988	0.0494
179.9	257.976	245.952	257.404		179.9	-1.3664	0.02655	0.05301
180	257.956	245.952	257.406		180	-1.38577	0.02406	0.05714
180.1	257.939	245.951	257.407		180.1	-1.40335	0.02178	0.05949
180.2	257.922	245.952	257.407		180.2	-1.42083	0.02054	0.06215
180.3	257.901	245.952	257.409		180.3	-1.44176	0.01868	0.06555
180.4	257.882	245.953	257.409		180.4	-1.4605	0.01682	0.068
180.5	257.867	245.955	257.41		180.5	-1.47641	0.01674	0.07098
180.6	257.851	245.957	257.411		180.6	-1.49232	0.01686	0.07437
180.7	257.837	245.962	257.41		180.7	-1.50645	0.02034	0.07526
180.8	257.827	245.969	257.406		180.8	-1.51681	0.02476	0.07331
180.9	257.818	245.974	257.402		180.9	-1.52601	0.02761	0.07116
181	257.809	245.978	257.396		181	-1.53512	0.03004	0.06754
181.1	257.805	245.981	257.386		181.1	-1.5393	0.03058	0.05911
181.2	257.804	245.981	257.376		181.2	-1.54045	0.02809	0.05088
181.3	257.802	245.979	257.364		181.3	-1.54296	0.02424	0.04151
181.4	257.801	245.979	257.353		181.4	-1.54421	0.02238	0.03224
181.5	257.802	245.978	257.343		181.5	-1.54337	0.01884	0.02412
181.6	257.802	245.975	257.335		181.6	-1.54305	0.01457	0.01861
181.7	257.801	245.976	257.328		181.7	-1.54451	0.01271	0.0129
[truncated: 1,186 more rows]
