# Supplementary material for: Flavodiiron-mediated O2 photoreduction at photosystem I acceptor-side provides photoprotection to conifer thylakoids in early spring
Source: Nat Commun. 2023 Jun 3;14:3210. doi: 10.1038/s41467-023-38938-z (PMC10239515; doi:10.1038/s41467-023-38938-z)
Supplement: Supplementary file 7 — Source Data [file 41467_2023_38938_MOESM7_ESM.zip › Raw data files/Supplementary figure 7/Supplementary Fig 7c.xlsx]

## Sheet: Control
	Raw Recordings					Basline Corrected				Baseline ROI normalised to 50 ug chl (DF *3)
Time	34	35	36		Time	34	35	36		Time	Time (o offset)	34	35	36	Avg C Cat	SE C Cat
0	298.977	269.09	259.288		0	-0.45331	-1.03616	0.89522		150	0	1.09569	0.39021	0.08568	0.52386	0.299125
0.1	298.974	269.052	259.523		0.1	-0.46229	-1.14047	1.01973		150.1	0.1	1.31241	0.39612	0.1137	0.60741	0.361805
0.2	298.959	269.058	259.751		0.2	-0.48409	-1.19957	1.1367		150.2	0.2	1.37388	0.39936	0.13983	0.63769	0.375642
0.3	298.94	269.097	259.966		0.3	-0.50928	-1.22701	1.24174		150.3	0.3	1.25712	0.39885	0.15576	0.60391	0.334059	s
0.4	298.925	269.157	260.176		0.4	-0.53071	-1.23285	1.341		150.4	0.4	1.00845	0.3957	0.16794	0.52403	0.250975
0.5	298.914	269.236	260.386		0.5	-0.54799	-1.21909	1.44089		150.5	0.5	0.66558	0.39633	0.17673	0.41288	0.141361
0.6	298.911	269.334	260.591		0.6	-0.55773	-1.18687	1.53512		150.6	0.6	0.36114	0.39243	0.17988	0.31115	0.0662536
0.7	298.915	269.447	260.786		0.7	-0.5593	-1.1397	1.61981		150.7	0.7	0.18783	0.3987	0.18	0.25551	0.0716307
0.8	298.944	269.591	260.976		0.8	-0.53739	-1.06188	1.6991		150.8	0.8	0.05787	0.41139	0.18426	0.21784	0.103424
0.9	298.977	269.778	261.163		0.9	-0.51071	-0.94022	1.77587		150.9	0.9	-0.10335	0.42369	0.18363	0.16799	0.152344
1	299.008	269.98	261.352		1	-0.48578	-0.80449	1.85353		151	1	-0.30267	0.4341	0.16944	0.10029	0.215479
1.1	299.04	270.188	261.534		1.1	-0.46035	-0.66186	1.92578		151.1	1.1	-0.51666	0.43623	0.16317	0.02758	0.283307
1.2	299.077	270.471	261.7		1.2	-0.42914	-0.44474	1.98083		151.2	1.2	-0.65754	0.4395	0.15237	-0.02189	0.328456
1.3	299.114	270.848	261.832		1.3	-0.39919	-0.13354	2.00196		151.3	1.3	-0.56745	0.4401	0.12837	0.00034	0.297816
1.4	299.147	271.248	261.91		1.4	-0.37251	0.20128	1.96945		151.4	1.4	-0.25614	0.43734	0.11304	0.09808	0.20033
1.5	299.175	271.614	261.925		1.5	-0.35009	0.50067	1.87414		151.5	1.5	0.06081	0.43383	0.10185	0.19883	0.118096
1.6	299.189	271.947	261.881		1.6	-0.34275	0.76866	1.71942		151.6	1.6	0.30579	0.42162	0.09105	0.27282	0.0968408
1.7	299.189	272.314	261.791		1.7	-0.3491	1.06994	1.5191		151.7	1.7	0.57036	0.39927	0.08439	0.35134	0.14232
1.8	299.198	272.792	261.676		1.8	-0.34653	1.48226	1.29391		151.8	1.8	0.81006	0.37614	0.08262	0.42294	0.211294
1.9	299.222	273.387	261.554		1.9	-0.32864	2.01164	1.06156		151.9	1.9	0.91788	0.36093	0.08313	0.45398	0.245422
2	299.246	273.973	261.446		2	-0.31125	2.53123	0.8424		152	2	0.88023	0.34572	0.07497	0.43364	0.236579
2.1	299.265	274.449	261.364		2.1	-0.29826	2.94191	0.65013		152.1	2.1	0.71334	0.33015	0.06003	0.36784	0.189534
2.2	299.279	274.9	261.31		2.2	-0.29041	3.32722	0.48573		152.2	2.2	0.43416	0.32814	0.04317	0.26849	0.116743
2.3	299.285	275.423	261.287		2.3	-0.29086	3.78376	0.35261		152.3	2.3	0.06867	0.32988	0.02748	0.14201	0.0946846
2.4	299.289	275.992	261.296		2.4	-0.29357	4.28751	0.25052		152.4	2.4	-0.33411	0.31695	0.01743	9e-05	0.188145
2.5	299.297	276.493	261.341		2.5	-0.29226	4.72257	0.18561		152.5	2.5	-0.73578	0.30324	0.01266	-0.13996	0.309494
2.6	299.305	276.818	261.429		2.6	-0.29057	4.98152	0.16303		152.6	2.6	-1.12272	0.30048	0.01956	-0.26756	0.435202
2.7	299.309	276.939	261.562		2.7	-0.2929	5.03735	0.18541		152.7	2.7	-1.48782	0.29469	0.03438	-0.38625	0.555887
2.8	299.316	276.891	261.732		2.8	-0.29209	4.92374	0.24498		152.8	2.8	-1.66377	0.28323	0.04203	-0.44617	0.612769
2.9	299.329	276.725	261.919		2.9	-0.28525	4.69181	0.32113		152.9	2.9	-1.51413	0.27672	0.03951	-0.3993	0.561605
3	299.346	276.488	262.11		3	-0.27489	4.38903	0.4013		153	3	-1.1271	0.26865	0.0291	-0.27645	0.43091
3.1	299.363	276.216	262.298		3.1	-0.26441	4.05159	0.47895		153.1	3.1	-0.64095	0.26589	0.02883	-0.11541	0.271535
3.2	299.377	275.94	262.49		3.2	-0.25682	3.7095	0.56113		153.2	3.2	-0.14763	0.27705	0.04065	0.05669	0.122857
3.3	299.392	275.704	262.694		3.3	-0.24822	3.40722	0.65461		153.3	3.3	0.32082	0.28296	0.05208	0.21862	0.0839842
3.4	299.402	275.534	262.907		3.4	-0.2439	3.17152	0.75651		153.4	3.4	0.76476	0.27567	0.05598	0.36547	0.209476
3.5	299.404	275.406	263.117		3.5	-0.24874	2.97777	0.85627		153.5	3.5	1.15332	0.26007	0.05985	0.49108	0.336127
3.6	299.403	275.288	263.321		3.6	-0.25609	2.79432	0.94962		153.6	3.6	1.40508	0.25053	0.06714	0.57425	0.418775
3.7	299.394	275.172	263.517		3.7	-0.27073	2.61226	1.03494		153.7	3.7	1.48539	0.24549	0.05973	0.59687	0.447485
3.8	299.381	275.073	263.875		3.8	-0.29027	2.4474	1.28305		153.8	3.8	1.4451	0.23406	0.05004	0.5764	0.437586
3.9	299.381	275.018	264.039		3.9	-0.29637	2.32726	1.33659		153.9	3.9	1.44741	0.23469	0.04152	0.57454	0.439983
4	299.392	274.998	264.193		4	-0.29192	2.24141	1.37982		154	4	1.54239	0.2451	0.02166	0.60305	0.474078
4.1	299.397	274.98	264.339		4.1	-0.29312	2.15807	1.41502		154.1	4.1	1.61328	0.24459	0.00747	0.62178	0.500453
4.2	299.405	274.948	264.477		4.2	-0.29143	2.05953	1.44231		154.2	4.2	1.59147	0.24069	0.00873	0.61363	0.493484
4.3	299.426	274.911	264.607		4.3	-0.27768	1.95698	1.46193		154.3	4.3	1.4649	0.23226	0.01863	0.57193	0.450724
4.4	299.44	274.885	264.729		4.4	-0.26996	1.86522	1.47389		154.4	4.4	1.25844	0.21516	0.02781	0.50047	0.382825
4.5	299.438	274.865	264.849		4.5	-0.27745	1.77963	1.48284		154.5	4.5	1.04142	0.1932	0.03585	0.42349	0.312286
4.6	299.427	274.848	264.963		4.6	-0.29573	1.69679	1.48689		154.6	4.6	0.98796	0.17646	0.04425	0.40289	0.295014
4.7	299.42	274.856	265.069		4.7	-0.30874	1.63958	1.48164		154.7	4.7	1.09464	0.17031	0.05154	0.43883	0.329693
4.8	299.439	274.933	265.169		4.8	-0.29637	1.65007	1.47112		154.8	4.8	1.16853	0.1698	0.05505	0.46446	0.35359
4.9	299.479	275.07	265.263		4.9	-0.26278	1.72161	1.45494		154.9	4.9	1.14222	0.17382	0.05406	0.4567	0.344499
5	299.525	275.222	265.351		5	-0.22252	1.80734	1.43286		155	5	1.01565	0.18234	0.05982	0.41927	0.30028
5.1	299.557	275.361	265.438		5.1	-0.19722	1.88089	1.40877		155.1	5.1	0.80202	0.19089	0.06561	0.35284	0.227483
5.2	299.563	275.472	265.524		5.2	-0.19691	1.92593	1.38418		155.2	5.2	0.57708	0.20016	0.07476	0.284	0.150945
5.3	299.556	275.551	265.609		5.3	-0.21067	1.93969	1.35896		155.3	5.3	0.56394	0.20946	0.08583	0.28641	0.143281
5.4	299.557	275.604	265.689		5.4	-0.21652	1.92732	1.32834		155.4	5.4	0.80742	0.20931	0.08934	0.36869	0.222082
5.5	299.578	275.632	265.766		5.5	-0.20152	1.88945	1.29509		155.5	5.5	1.09647	0.20052	0.09021	0.4624	0.31863
5.6	299.615	275.643	265.842		5.6	-0.17107	1.8345	1.26057		155.6	5.6	1.30227	0.18945	0.08619	0.52597	0.389293
5.7	299.657	275.651	265.912		5.7	-0.13471	1.77704	1.22053		155.7	5.7	1.35807	0.1833	0.08217	0.54118	0.409487
5.8	299.694	275.675	265.983		5.8	-0.10451	1.7344	1.18049		155.8	5.8	1.25751	0.17262	0.07251	0.50088	0.379417
5.9	299.725	275.731	266.055		5.9	-0.07945	1.72542	1.14246		155.9	5.9	1.03446	0.15402	0.05982	0.4161	0.310374
6	299.751	275.843	266.127		6	-0.06005	1.77121	1.10392		156	6	0.71685	0.13692	0.04803	0.3006	0.209701
6.1	299.758	276.014	266.197		6.1	-0.06	1.87692	1.06263		156.1	6.1	0.45198	0.12021	0.03042	0.20087	0.128203
6.2	299.738	276.221	266.265		6.2	-0.08594	2.01817	1.02057		156.2	6.2	0.47349	0.10314	0.02337	0.2	0.13867
6.3	299.7	276.436	266.338		6.3	-0.12998	2.16696	0.98342		156.3	6.3	0.69738	0.08604	0.02688	0.2701	0.214322
6.4	299.666	276.643	266.415		6.4	-0.17049	2.30846	0.94941		156.4	6.4	0.87831	0.0795	0.02697	0.32826	0.275443
6.5	299.652	276.813	266.491		6.5	-0.19129	2.41291	0.91527		156.5	6.5	0.94203	0.08427	0.02331	0.34987	0.296603
6.6	299.665	276.91	266.567		6.6	-0.18382	2.444	0.88026		156.6	6.6	0.88479	0.08979	0.0174	0.33066	0.277852
6.7	299.698	276.931	266.641		6.7	-0.15751	2.39935	0.84436		156.7	6.7	0.74427	0.10284	0.01449	0.2872	0.229954
6.8	299.734	276.901	266.714		6.8	-0.12756	2.3032	0.80608		156.8	6.8	0.56721	0.12156	0.01158	0.23345	0.169873
6.9	299.77	276.834	266.786		6.9	-0.09861	2.17075	0.7683		156.9	6.9	0.37167	0.13386	0.00417	0.1699	0.107608
7	299.798	276.742	266.861		7	-0.07708	2.01318	0.73203		157	7	0.14448	0.14388	-0.00213994	0.0954067	0.0487736
7.1	299.818	276.645	266.933		7.1	-0.06321	1.8497	0.69387		157.1	7.1	-0.10605	0.15807	0.00813	0.02005	0.0764775
7.2	299.834	276.552	267.006		7.2	-0.05386	1.6915	0.65621		157.2	7.2	-0.34305	0.16509	0.01467	-0.05443	0.150701
7.3	299.838	276.471	267.081		7.3	-0.05531	1.54423	0.62069		157.3	7.3	-0.56421	0.15894	0.02079	-0.12816	0.221642
7.4	299.821	276.403	267.158		7.4	-0.07861	1.41115	0.58718		157.4	7.4	-0.79026	0.1539	0.03297	-0.20113	0.296626
7.5	299.785	276.351	267.236		7.5	-0.12177	1.2934	0.55518		157.5	7.5	-1.03176	0.14397	0.04362	-0.28139	0.376302
7.6	299.758	276.316	267.317		7.6	-0.15525	1.19184	0.52532		157.6	7.6	-1.29399	0.12612	0.06108	-0.36893	0.462911
7.7	299.755	276.292	267.402		7.7	-0.16449	1.10298	0.49947		157.7	7.7	-1.55247	0.10602	0.08265	-0.4546	0.548976
7.8	299.751	276.282	267.49		7.8	-0.17486	1.02693	0.47714		157.8	7.8	-1.79169	0.09006	0.10425	-0.53246	0.629628
7.9	299.728	276.283	267.577		7.9	-0.20369	0.96168	0.45355		157.9	7.9	-2.0106	0.0741	0.11718	-0.60644	0.70219
8	299.696	276.288	267.665		8	-0.24245	0.90082	0.43185		158	8	-2.19708	0.05892	0.1218	-0.67212	0.762696
8.1	299.674	276.296	267.754		8.1	-0.27015	0.84311	0.4099		158.1	8.1	-2.31387	0.05124	0.12756	-0.71169	0.801393
8.2	299.679	276.307	267.837		8.2	-0.27211	0.78854	0.38204		158.2	8.2	-2.04174	0.05109	0.12315	-0.6225	0.709925
8.3	299.714	276.323	267.921		8.3	-0.24354	0.73912	0.35619		158.3	8.3	-1.29408	0.05586	0.10026	-0.37932	0.45756
8.4	299.771	276.341	268.006		8.4	-0.19248	0.69082	0.33047		158.4	8.4	-0.48687	0.06102	0.07137	-0.11816	0.184379
8.5	299.821	276.362	268.089		8.5	-0.14847	0.64605	0.30324		158.5	8.5	0.12327	0.06465	0.04623	0.07805	0.0232269
8.6	299.85	276.388	268.174		8.6	-0.12643	0.6063	0.27739		158.6	8.6	0.47148	0.06903	0.01959	0.1867	0.143103
8.7	299.865	276.416	268.257		8.7	-0.11733	0.56918	0.25004		158.7	8.7	0.58911	0.06816	-0.02175	0.21184	0.190412
8.8	299.883	276.449	268.339		8.8	-0.10559	0.53596	0.22143		158.8	8.8	0.53337	0.05973	-0.06273	0.17679	0.181761
8.9	299.911	276.487	268.419		8.9	-0.08418	0.50827	0.19031		158.9	8.9	0.35403	0.04152	-0.10029	0.09842	0.134201
9	299.942	276.527	268.497		9	-0.05988	0.48234	0.15843		159	9	0.11064	0.02895	-0.13713	0.00082	0.0728948
9.1	299.977	276.566	268.579		9.1	-0.03094	0.45615	0.1302		159.1	9.1	-0.15981	0.01749	-0.16152	-0.10128	0.0593871
9.2	300.017	276.608	268.659		9.2	0.00253	0.43273	0.09945		159.2	9.2	-0.42999	0.00229244	-0.18477	-0.204156	0.125165
9.3	300.049	276.653	268.737		9.3	0.02796	0.41195	0.06657		159.3	9.3	-0.68886	-0.00501	-0.20952	-0.30113	0.202655
9.4	300.072	276.7	268.819		9.4	0.04472	0.39229	0.03808		159.4	9.4	-0.91497	-0.01455	-0.22638	-0.3853	0.271803
9.5	300.098	276.746	268.901		9.5	0.06437	0.37276	0.00985		159.5	9.5	-1.09095	-0.02637	-0.24549	-0.45427	0.324564
9.6	300.117	276.792	268.983		9.6	0.07737	0.35273	-0.01889		159.6	9.6	-1.21755	-0.02877	-0.26121	-0.50251	0.363762
9.7	300.117	276.835	269.064		9.7	0.07052	0.33082	-0.04787		159.7	9.7	-1.30083	-0.02625	-0.25884	-0.52864	0.39189
9.8	300.107	276.88	269.149		9.8	0.05487	0.30966	-0.07422		159.8	9.8	-1.35396	-0.02037	-0.23949	-0.53794	0.412884
9.9	300.101	276.928	269.234		9.9	0.04262	0.29151	-0.09881		159.9	9.9	-1.40709	-0.01749	-0.22281	-0.54913	0.433055
10	300.095	276.977	269.322		10	0.02948	0.27512	-0.1214		160	10	-1.46475	-0.01761	-0.21327	-0.56521	0.453303
10.1	300.081	277.025	269.414		10.1	0.00982	0.25723	-0.13983		160.1	10.1	-1.52241	-0.01095	-0.19395	-0.57577	0.476259
10.2	300.058	277.073	269.508		10.2	-0.01977	0.23959	-0.15689		160.2	10.2	-1.5891	-0.00582	-0.18366	-0.59286	0.500759
10.3	300.022	277.123	269.599		10.3	-0.06179	0.22433	-0.17582		160.3	10.3	-1.66635	-0.00180472	-0.19146	-0.619872	0.526096
10.4	299.994	277.173	269.688		10.4	-0.09628	0.20841	-0.19816		160.4	10.4	-1.73343	0.01464	-0.19701	-0.6386	0.550814
10.5	300.005	277.224	269.776		10.5	-0.09208	0.198	-0.22061		160.5	10.5	-1.77678	0.03372	-0.20106	-0.64804	0.568425
10.6	300.045	277.277	269.865		10.6	-0.05861	0.18948	-0.24231		160.6	10.6	-1.82424	0.04452	-0.20886	-0.66286	0.585279
10.7	300.092	277.328	269.951		10.7	-0.01735	0.17932	-0.26653		160.7	10.7	-1.87662	0.05307	-0.22269	-0.68208	0.602552
10.8	300.134	277.376	270.035		10.8	0.01775	0.16527	-0.2925		160.8	10.8	-1.91244	0.06009	-0.23616	-0.69617	0.614119
10.9	300.153	277.423	270.12		10.9	0.03099	0.15084	-0.3181		160.9	10.9	-1.94859	0.069	-0.24771	-0.7091	0.626452
11	300.142	277.469	270.203		11	0.01284	0.13616	-0.3457		161	11	-1.99419	0.06849	-0.26307	-0.72959	0.639503
11.1	300.103	277.514	270.287		11.1	-0.03245	0.1196	-0.37243		161.1	11.1	-2.04546	0.06006	-0.2769	-0.7541	0.652966
11.2	300.072	277.556	270.368		11.2	-0.06933	0.10027	-0.40154		161.2	11.2	-2.12571	0.05616	-0.28959	-0.78638	0.677062
11.3	300.072	277.599	270.445		11.3	-0.07605	0.08145	-0.43505		161.3	11.3	-2.22783	0.04584	-0.29814	-0.82671	0.707562
11.4	300.094	277.647	270.524		11.4	-0.05992	0.0684	-0.41564		161.4	11.4	-2.3115	0.02385	-0.30672	-0.86479	0.729622
11.5	300.146	277.701	270.602		11.5	-0.01452	0.06051	-0.39507		161.5	11.5	-2.37669	0.00262912	-0.31149	-0.895184	0.746283
11.6	300.218	277.758	270.68		11.6	0.05136	0.05613	-0.37562		161.6	11.6	-2.45241	-0.01824	-0.30837	-0.92634	0.767618
11.7	300.289	277.816	270.755		11.7	0.11572	0.05313	-0.3578		161.7	11.7	-2.54964	-0.0387	-0.31656	-0.9683	0.794728
11.8	300.355	277.874	270.833		11.8	0.17507	0.0495	-0.33773		161.8	11.8	-2.65704	-0.04563	-0.324	-1.00889	0.827984
11.9	300.415	277.93	270.912		11.9	0.22926	0.04374	-0.3169		161.9	11.9	-2.77122	-0.05067	-0.32538	-1.04909	0.864709
12	300.465	277.987	270.987		12	0.2724	0.03986	-0.29984		162	12	-2.89671	-0.06135	-0.33996	-1.09934	0.902277
12.1	300.496	278.063	271.065		12.1	0.29745	0.05445	-0.27989		162.1	12.1	-3.02859	-0.07128	-0.3489	-1.14959	0.942912
12.2	300.51	278.211	271.146		12.2	0.30517	0.14064	-0.2568		162.2	12.2	-3.15258	-0.07857	-0.35256	-1.19457	0.982195
12.3	300.515	278.731	271.228		12.3	0.30422	0.59963	-0.2332		162.3	12.3	-3.26373	-0.08511	-0.36075	-1.23653	1.01672
12.4	300.518	280.644	271.306		12.4	0.30039	2.45113	-0.21263		162.4	12.4	-3.3636	-0.09126	-0.37233	-1.27573	1.04708
12.5	300.509	283.951	271.383		12.5	0.28512	5.69714	-0.19406		162.5	12.5	-3.41748	-0.08913	-0.37938	-1.29533	1.06438
12.6	300.479	287.353	271.462		12.6	0.24824	9.03698	-0.17222		162.6	12.6	-3.43821	-0.08889	-0.3849	-1.304	1.07052
12.7	300.428	290.101	271.539		12.7	0.19165	11.7237	-0.15315		162.7	12.7	-3.47475	-0.09996	-0.39084	-1.32185	1.07972
12.8	300.383	291.973	271.613		12.8	0.1397	13.5347	-0.13722		162.8	12.8	-3.53091	-0.11064	-0.38922	-1.34359	1.09661
12.9	300.36	293.016	271.688		12.9	0.11037	14.5157	-0.12029		162.9	12.9	-3.60402	-0.10926	-0.37176	-1.36168	1.12373
13	300.368	293.388	271.762		13	0.11231	14.8265	-0.10435		163	13	-3.68991	-0.11466	-0.34566	-1.38341	1.15518
13.1	300.404	293.27	271.835		13.1	0.14238	14.6469	-0.08905		163.1	13.1	-3.76794	-0.1182	-0.31881	-1.40165	1.18456
13.2	300.446	292.818	271.908		13.2	0.17799	14.1336	-0.07413		163.2	13.2	-3.82068	-0.11118	-0.27876	-1.40354	1.20954
13.3	300.487	291.413	271.983		13.3	0.21221	12.6676	-0.05732		163.3	13.3	-3.85044	-0.11619	-0.23757	-1.4014	1.22502
13.4	300.527	290.636	272.057		13.4	0.24543	11.8289	-0.04101		163.4	13.4	-3.86214	-0.13065	-0.21333	-1.40204	1.23028
13.5	300.558	289.88	272.131		13.5	0.2701	11.0115	-0.02483		163.5	13.5	-3.8478	-0.14661	-0.20682	-1.40041	1.22382
13.6	300.576	289.179	272.206		13.6	0.28259	10.2494	-0.00739		163.6	13.6	-3.78753	-0.16296	-0.20145	-1.38398	1.20183
13.7	300.597	288.543	272.279		13.7	0.29672	9.55179	0.00754		163.7	13.7	-3.66957	-0.17628	-0.20247	-1.34944	1.16009
13.8	300.626	287.976	272.353		13.8	0.31989	8.92326	0.02322		163.8	13.8	-3.51885	-0.18732	-0.21138	-1.30585	1.10652
13.9	300.664	287.483	272.427		13.9	0.35084	8.36884	0.03927		163.9	13.9	-3.37074	-0.19047	-0.22071	-1.26064	1.05509
14	300.701	287.059	272.5		14	0.38217	7.884	0.05433		164	14	-3.25431	-0.18234	-0.21909	-1.21858	1.01792
14.1	300.736	286.697	272.573		14.1	0.41012	7.45984	0.07		164.1	14.1	-3.19062	-0.17643	-0.2073	-1.19145	0.999625
14.2	300.762	286.388	272.646		14.2	0.42977	7.09031	0.08468		164.2	14.2	-3.18084	-0.16488	-0.19476	-1.18016	1.00038
14.3	300.771	286.131	272.718		14.3	0.43271	6.77166	0.09885		164.3	14.3	-3.18987	-0.15558	-0.17541	-1.17362	1.00814
14.4	300.781	285.918	272.788		14.4	0.43628	6.49697	0.11126		164.4	14.4	-2.93967	-0.16476	-0.15837	-1.0876	0.926037
14.5	300.809	285.741	272.856		14.5	0.45845	6.25833	0.12129		164.5	14.5	-2.13627	-0.17658	-0.15258	-0.82181	0.657267
14.6	300.843	285.593	272.925		14.6	0.48563	6.04933	0.13182		164.6	14.6	-1.05327	-0.18537	-0.15438	-0.46434	0.294601
14.7	300.877	285.472	272.995		14.7	0.51307	5.86721	0.14411		164.7	14.7	-0.15264	-0.1938	-0.16104	-0.16916	0.0125564
14.8	300.929	285.375	273.065		14.8	0.5591	5.70808	0.1559		164.8	14.8	0.40317	-0.2094	-0.17901	0.00492	0.199318
14.9	300.99	285.296	273.137		14.9	0.61342	5.5683	0.17007		164.9	14.9	0.61647	-0.22008	-0.20379	0.0642	0.276175
15	301.031	285.236	273.215		15	0.64815	5.44698	0.19052		165	15	0.54336	-0.22359	-0.23004	0.02991	0.256732
15.1	301.045	285.187	273.292		15.1	0.65561	5.33646	0.20884		165.1	15.1	0.25848	-0.2403	-0.2646	-0.08214	0.170454
15.2	301.042	285.146	273.364		15.2	0.64612	5.23347	0.22339		165.2	15.2	-0.15339	-0.2589	-0.29994	-0.23741	0.0436486
15.3	301.049	285.115	273.441		15.3	0.64693	5.14142	0.24258		165.3	15.3	-0.61653	-0.27147	-0.32241	-0.40347	0.10754
15.4	301.086	285.092	273.52		15.4	0.67839	5.0569	0.26392		165.4	15.4	-1.10376	-0.28818	-0.34341	-0.57845	0.263138
15.5	301.141	285.073	273.597		15.5	0.7263	4.97628	0.28286		165.5	15.5	-1.58196	-0.30264	-0.36591	-0.75017	0.416296
15.6	301.18	285.056	273.674		15.6	0.75927	4.89816	0.3013		165.6	15.6	-2.01756	-0.31407	-0.39069	-0.90744	0.555501
15.7	301.197	285.042	273.752		15.7	0.77013	4.82282	0.32138		165.7	15.7	-2.37591	-0.31911	-0.40263	-1.03255	0.672113
15.8	301.216	285.031	273.829		15.8	0.78237	4.75073	0.34095		165.8	15.8	-2.66004	-0.3132	-0.40743	-1.12689	0.767057
15.9	301.247	285.022	273.905		15.9	0.80729	4.67991	0.35877		165.9	15.9	-2.91894	-0.30129	-0.41373	-1.21132	0.854427
16	301.281	285.014	273.978		16	0.83461	4.61096	0.37382		166	16	-3.15972	-0.27843	-0.41661	-1.28492	0.938248
16.1	301.312	285.009	274.048		16.1	0.85916	4.54378	0.38586		166.1	16.1	-3.38091	-0.25218	-0.42027	-1.35112	1.01605
16.2	301.331	285.003	274.117		16.2	0.87253	4.47647	0.39676		166.2	16.2	-3.57687	-0.2331	-0.42093	-1.4103	1.08464
16.3	301.336	284.996	274.187		16.3	0.8712	4.40828	0.40905		166.3	16.3	-3.73929	-0.21252	-0.41367	-1.45516	1.14354
16.4	301.343	284.992	274.259		16.4	0.87164	4.34286	0.42285		166.4	16.4	-3.86628	-0.19191	-0.4011	-1.48643	1.19146
16.5	301.359	284.99	274.327		16.5	0.88124	4.27957	0.43375		166.5	16.5	-3.96726	-0.18414	-0.40365	-1.51835	1.22609
16.6	301.369	284.986	274.396		16.6	0.88456	4.21402	0.44416		166.6	16.6	-4.0479	-0.18879	-0.41484	-1.55051	1.2504
16.7	301.357	284.985	274.466		16.7	0.86653	4.15186	0.45607		166.7	16.7	-4.09992	-0.19044	-0.42528	-1.57188	1.26584
16.8	301.345	284.99	274.536		16.8	0.84787	4.0956	0.4681		166.8	16.8	-4.13193	-0.19545	-0.44478	-1.59072	1.27264
16.9	301.34	284.997	274.606		16.9	0.83637	4.04073	0.48014		166.9	16.9	-4.15758	-0.20766	-0.4665	-1.61058	1.27569
17	301.329	285.008	274.675		17	0.81947	3.99012	0.49096		167	17	-4.17	-0.2172	-0.48864	-1.62528	1.27477
17.1	301.323	285.025	274.745		17.1	0.80684	3.94605	0.50272		167.1	17.1	-4.1568	-0.22449	-0.50889	-1.63006	1.26603
17.2	301.321	285.044	274.815		17.2	0.79885	3.90349	0.51334		167.2	17.2	-4.12404	-0.23556	-0.52722	-1.62894	1.25039
17.3	301.31	285.062	274.885		17.3	0.7817	3.86017	0.52473		167.3	17.3	-4.092	-0.24738	-0.54822	-1.6292	1.23446
17.4	301.295	285.082	274.959		17.4	0.7599	3.81848	0.53975		167.4	17.4	-4.06599	-0.25581	-0.5583	-1.6267	1.22277
17.5	301.28	285.105	275.033		17.5	0.73823	3.78019	0.55528		167.5	17.5	-4.05507	-0.26874	-0.55743	-1.62708	1.21685
17.6	301.26	285.124	275.101		17.6	0.71216	3.73838	0.56516		167.6	17.6	-4.07391	-0.28395	-0.56598	-1.64128	1.21904
17.7	301.246	285.139	275.168		17.7	0.69161	3.69217	0.57315		167.7	17.7	-4.11009	-0.29577	-0.57153	-1.65913	1.22806
17.8	301.24	285.156	275.233		17.8	0.67948	3.64772	0.57951		167.8	17.8	-4.15341	-0.30645	-0.56766	-1.67584	1.24108
17.9	301.247	285.173	275.292		17.9	0.68017	3.60327	0.57983		167.9	17.9	-4.21107	-0.32241	-0.56415	-1.69921	1.25787
18	301.265	285.188	275.353		18	0.69178	3.55631	0.58192		168	18	-4.26759	-0.32592	-0.55461	-1.71604	1.27748
18.1	301.27	285.2	275.415		18.1	0.69096	3.50696	0.58501		168.1	18.1	-4.30038	-0.32079	-0.54282	-1.72133	1.29112
18.2	301.265	285.215	275.475		18.2	0.67958	3.46026	0.5861		168.2	18.2	-4.30716	-0.31716	-0.53595	-1.72009	1.29508
18.3	301.261	285.23	275.538		18.3	0.66846	3.41455	0.59082		168.3	18.3	-4.28154	-0.31428	-0.54375	-1.71319	1.28588
18.4	301.256	285.248	275.609		18.4	0.65759	3.37073	0.60334		168.4	18.4	-4.23858	-0.30762	-0.54816	-1.69812	1.27213
18.5	301.247	285.271	275.69		18.5	0.64169	3.33193	0.62489		168.5	18.5	-4.18509	-0.30399	-0.53787	-1.67565	1.25654
18.6	301.224	285.295	275.772		18.6	0.61273	3.29452	0.64884		168.6	18.6	-4.12251	-0.30639	-0.53436	-1.65442	1.2358
18.7	301.182	285.316	275.853		18.7	0.56443	3.25447	0.67115		168.7	18.7	-4.0626	-0.30237	-0.5403	-1.63509	1.2157
18.8	301.124	285.335	275.933		18.8	0.49979	3.2124	0.6922		168.8	18.8	-3.99552	-0.29007	-0.54018	-1.60859	1.19565
18.9	301.053	285.353	276.009		18.9	0.42247	3.16883	0.70974		168.9	18.9	-3.90096	-0.27852	-0.53931	-1.57293	1.16645
19	301	285.371	276.08		19	0.36287	3.12552	0.72188		169	19	-3.86853	-0.276	-0.549	-1.56451	1.1547
19.1	301.017	285.39	276.149		19.1	0.37423	3.08283	0.73175		169.1	19.1	-3.84519	-0.2739	-0.56094	-1.56001	1.14559
19.2	301.101	285.412	276.217		19.2	0.45153	3.04315	0.74188		169.2	19.2	-3.83538	-0.27138	-0.56385	-1.55687	1.14238
19.3	301.211	285.436	276.282		19.3	0.55484	3.00586	0.74723		169.3	19.3	-3.83577	-0.27303	-0.56451	-1.55777	1.1421
19.4	301.323	285.459	276.346		19.4	0.66103	2.9682	0.75334		169.4	19.4	-3.82557	-0.28068	-0.56553	-1.55726	1.13713
19.5	301.417	285.485	276.451		19.5	0.74826	2.93229	0.79939		169.5	19.5	-3.80937	-0.30081	-0.56166	-1.55728	1.12856
19.6	301.48	285.51	276.644		19.6	0.80484	2.89563	0.93399		169.6	19.6	-3.80373	-0.32505	-0.55287	-1.56055	1.12352
19.7	301.512	285.532	276.911		19.7	0.83052	2.85658	1.14196		169.7	19.7	-3.81276	-0.3459	-0.54861	-1.56909	1.12336
19.8	301.515	285.556	277.187		19.8	0.82769	2.81866	1.35946		169.8	19.8	-3.8418	-0.35208	-0.54285	-1.57891	1.13278
19.9	301.49	285.58	277.426		19.9	0.79597	2.78163	1.53904		169.9	19.9	-3.87795	-0.3492	-0.53334	-1.58683	1.14679
20	301.437	285.602	277.622		20	0.73711	2.74195	1.67716		170	20	-3.91866	-0.35271	-0.52494	-1.59877	1.16101
20.1	301.392	285.622	277.931		20.1	0.68542	2.70089	1.92745		170.1	20.1	-3.95784	-0.34341	-0.50787	-1.60304	1.17836
20.2	301.375	285.647	278.41		20.2	0.66161	2.66499	2.34744		170.2	20.2	-3.91074	-0.32322	-0.48777	-1.57391	1.16938
20.3	301.363	285.674	278.855		20.3	0.64395	2.62983	2.73339		170.3	20.3	-3.28746	-0.306	-0.47751	-1.35699	0.966504
20.4	301.361	285.698	279.105		20.4	0.63572	2.59317	2.92527		170.4	20.4	-1.98969	-0.29559	-0.46947	-0.91825	0.538066
20.5	301.384	285.723	279.133		20.5	0.65248	2.55651	2.89407		170.5	20.5	-0.63912	-0.28329	-0.45732	-0.45991	0.102727
20.6	301.422	285.75	278.98		20.6	0.68381	2.52161	2.68212		170.6	20.6	0.36324	-0.2868	-0.44892	-0.12416	0.248153
20.7	301.458	285.779	278.708		20.7	0.71301	2.48959	2.35185		170.7	20.7	0.91905	-0.31107	-0.44805	0.05331	0.434672
20.8	301.489	285.807	278.372		20.8	0.73756	2.4557	1.95751		170.8	20.8	1.09089	-0.32739	-0.44982	0.10456	0.49443
20.9	301.517	285.835	278.013		20.9	0.75998	2.42255	1.53919		170.9	20.9	0.97785	-0.34938	-0.45045	0.05934	0.460181
21	301.533	285.865	277.658		21	0.76933	2.39154	1.12538		171	21	0.66771	-0.38382	-0.46581	-0.06064	0.364943
21.1	301.536	285.894	277.33		21.1	0.76587	2.35903	0.73871		171.1	21.1	0.23247	-0.41787	-0.48906	-0.22482	0.229567
21.2	301.536	285.925	277.039		21.2	0.76002	2.32865	0.38934		171.2	21.2	-0.26268	-0.44325	-0.498	-0.40131	0.0710941
21.3	301.539	285.958	276.788		21.3	0.75631	2.3004	0.07941		171.3	21.3	-0.7695	-0.4671	-0.50391	-0.58017	0.0952595
21.4	301.546	285.991	276.577		21.4	0.75674	2.27203	-0.19044		171.4	21.4	-1.25826	-0.48798	-0.51246	-0.7529	0.252779
21.5	301.553	286.024	276.408		21.5	0.7578	2.24341	-0.41797		171.5	21.5	-1.71081	-0.49902	-0.51048	-0.90677	0.402034
21.6	301.563	286.056	276.283		21.6	0.76162	2.21353	-0.60178		171.6	21.6	-2.13099	-0.51159	-0.51111	-1.05123	0.53988
21.7	301.569	286.086	276.206		21.7	0.76067	2.18265	-0.73686		171.7	21.7	-2.51838	-0.52152	-0.5193	-1.1864	0.66599
21.8	301.564	286.111	276.182		21.8	0.74905	2.14649	-0.82019		171.8	21.8	-2.86995	-0.52731	-0.52674	-1.308	0.780975
21.9	301.547	286.136	276.197		21.9	0.72637	2.10945	-0.86382		171.9	21.9	-3.18309	-0.53007	-0.53415	-1.41577	0.883661
22	301.512	286.162	276.232		22	0.6851	2.0738	-0.88698		172	22	-3.43821	-0.52533	-0.5367	-1.50008	0.969071
22.1	301.476	286.184	276.277		22.1	0.64245	2.035	-0.9016		172.1	22.1	-3.62889	-0.52659	-0.54789	-1.56779	1.03057
22.2	301.462	286.206	276.326		22.2	0.62178	1.99533	-0.91094		172.2	22.2	-3.76266	-0.52746	-0.56322	-1.61778	1.07249
22.3	301.473	286.23	276.377		22.3	0.62648	1.95829	-0.9189		172.3	22.3	-3.83499	-0.52722	-0.57705	-1.64642	1.09438
22.4	301.502	286.254	276.425		22.4	0.64953	1.92087	-0.92925		172.4	22.4	-3.86139	-0.5364	-0.63951	-1.6791	1.09155
22.5	301.534	286.275	276.475		22.5	0.67521	1.87969	-0.93759		172.5	22.5	-3.86064	-0.54069	-0.66351	-1.68828	1.08676
22.6	301.568	286.293	276.532		22.6	0.70252	1.83713	-0.93952		172.6	22.6	-3.82293	-0.53667	-0.69354	-1.68438	1.07023
22.7	301.604	286.314	276.591		22.7	0.73235	1.79645	-0.93982		172.7	22.7	-3.7668	-0.53754	-0.73263	-1.67899	1.04542
22.8	301.634	286.334	276.651		22.8	0.75564	1.75539	-0.93773		172.8	22.8	-3.7065	-0.5358	-0.7623	-1.6682	1.02125
22.9	301.658	286.355	276.718		22.9	0.77378	1.71446	-0.92987		172.9	22.9	-3.63414	-0.5235	-0.77424	-1.64396	0.997719
23	301.68	286.376	276.788		23	0.78891	1.67453	-0.91836		173	23	-3.52035	-0.5112	-0.78882	-1.60679	0.960131
23.1	301.687	286.4	276.859		23.1	0.78997	1.63724	-0.90597		173.1	23.1	-3.02406	-0.5019	-0.81207	-1.44601	0.794089
23.2	301.677	286.427	276.927		23.2	0.77382	1.60284	-0.89685		173.2	23.2	-2.07522	-0.48696	-0.82554	-1.12924	0.482983
23.3	301.67	286.456	276.984		23.3	0.76069	1.5702	-0.89815		173.3	23.3	-1.11318	-0.47013	-0.84012	-0.80781	0.186334
23.4	301.673	286.487	277.024		23.4	0.75698	1.53969	-0.91755		173.4	23.4	-0.25701	-0.46086	-0.86073	-0.5262	0.177315
23.5	301.679	286.513	277.044		23.5	0.75678	1.50391	-0.95628		173.5	23.5	0.47175	-0.46098	-0.8757	-0.28831	0.398441
23.6	301.688	286.534	277.053		23.6	0.75898	1.46323	-1.00619		173.6	23.6	0.92433	-0.46299	-0.88578	-0.14148	0.546703
23.7	301.695	286.554	277.059		23.7	0.76016	1.42268	-1.05887		173.7	23.7	1.06752	-0.46878	-0.90186	-0.10104	0.597506
23.8	301.701	286.574	277.066		23.8	0.75984	1.38049	-1.10967		173.8	23.8	0.95409	-0.47835	-0.92889	-0.15105	0.56767
23.9	301.704	286.593	277.077		23.9	0.75638	1.33843	-1.15745		173.9	23.9	0.77775	-0.47961	-0.95892	-0.22026	0.517833
24	301.696	286.618	277.097		24	0.74212	1.30202	-1.19681		174	24	0.66396	-0.47106	-0.98481	-0.26397	0.487092
24.1	301.676	286.644	277.12		24.1	0.71517	1.26674	-1.23241		174.1	24.1	0.53508	-0.47082	-1.00695	-0.31423	0.451979
24.2	301.651	286.668	277.144		24.2	0.68382	1.22945	-1.267		174.2	24.2	0.31725	-0.46983	-1.01322	-0.3886	0.386215
24.3	301.629	286.689	277.177		24.3	0.65574	1.18915	-1.29279		174.3	24.3	-0.00191088	-0.45414	-1.00935	-0.488467	0.291329
24.4	301.623	286.708	277.218		24.4	0.64298	1.14696	-1.31055		174.4	24.4	-0.38439	-0.4407	-1.00926	-0.61145	0.199568
24.5	301.631	286.727	277.265		24.5	0.64505	1.10389	-1.32216		174.5	24.5	-0.78834	-0.43857	-1.0065	-0.74447	0.165408
24.6	301.636	286.745	277.323		24.6	0.6441	1.0602	-1.32283		174.6	24.6	-1.2021	-0.43908	-0.99507	-0.87875	0.227814
24.7	301.641	286.767	277.394		24.7	0.64252	1.02077	-1.3107		174.7	24.7	-1.6038	-0.44223	-0.98328	-1.00977	0.335578
24.8	301.675	286.787	277.477		24.8	0.66971	0.98022	-1.28637		174.8	24.8	-1.9731	-0.45669	-0.98469	-1.13816	0.444425
24.9	301.687	286.81	277.572		24.9	0.67555	0.94104	-1.25037		174.9	24.9	-2.28435	-0.48207	-0.98457	-1.25033	0.536974
25	301.694	286.836	277.679		25	0.67623	0.90614	-1.20156		175	25	-2.51421	-0.51462	-0.98373	-1.33752	0.603729
25.1	301.695	286.866	277.802		25.1	0.67076	0.87501	-1.13704		175.1	25.1	-2.66646	-0.55431	-0.99567	-1.40548	0.643235
25.2	301.693	286.9	277.935		25.2	0.66265	0.84689	-1.0626		175.2	25.2	-2.77008	-0.60153	-1.00083	-1.45748	0.666346
25.3	301.696	286.931	278.071		25.3	0.65931	0.81663	-0.98616		175.3	25.3	-2.83641	-0.63936	-1.00149	-1.49242	0.680078
25.4	301.707	286.965	278.205		25.4	0.66377	0.78914	-0.91021		175.4	25.4	-2.87673	-0.66474	-1.00779	-1.51642	0.687327
25.5	301.717	286.998	278.338		25.5	0.66734	0.76127	-0.83652		175.5	25.5	-2.92236	-0.68937	-1.01067	-1.5408	0.696979
25.6	301.725	287.028	278.469		25.6	0.66941	0.72951	-0.7641		175.6	25.6	-2.99433	-0.70305	-1.00566	-1.56768	0.718654
25.7	301.73	287.059	278.597		25.7	0.66821	0.69926	-0.69431		175.7	25.7	-3.08817	-0.70695	-0.99387	-1.59633	0.750504
25.8	301.731	287.091	278.719		25.8	0.66236	0.66938	-0.63092		175.8	25.8	-3.18843	-0.70221	-0.98097	-1.62387	0.786408
25.9	301.725	287.118	278.832		25.9	0.65061	0.63535	-0.57683		175.9	25.9	-3.29091	-0.70308	-0.96051	-1.6515	0.823067
26	301.721	287.141	278.939		26	0.63948	0.59681	-0.52852		176	26	-3.39417	-0.70662	-0.93363	-1.67814	0.860514
26.1	301.726	287.165	279.042		26.1	0.63879	0.55977	-0.48423		176.1	26.1	-3.50046	-0.70335	-0.92223	-1.70868	0.898115
26.2	301.737	287.189	279.142		26.2	0.64349	0.52198	-0.44295		176.2	26.2	-3.59466	-0.70689	-0.91836	-1.73997	0.929352
26.3	301.751	287.208	279.243		26.3	0.65121	0.47954	-0.40129		176.3	26.3	-3.63951	-0.71529	-0.90768	-1.75416	0.94431
26.4	301.765	287.227	279.341		26.4	0.6588	0.43773	-0.36178		176.4	26.4	-3.64329	-0.71808	-0.894	-1.75179	0.947112
26.5	301.776	287.246	279.434		26.5	0.66325	0.39479	-0.32741		176.5	26.5	-3.63651	-0.71745	-0.89013	-1.74803	0.945555
26.6	301.785	287.262	279.525		26.6	0.66582	0.34996	-0.29505		176.6	26.6	-3.62823	-0.71985	-0.8889	-1.74566	0.942549
26.7	301.792	287.28	279.621		26.7	0.66588	0.3064	-0.25741		176.7	26.7	-3.62448	-0.71394	-0.88992	-1.74278	0.94222
26.8	301.797	287.301	279.718		26.8	0.66518	0.26559	-0.2194		176.8	26.8	-3.6309	-0.699	-0.89886	-1.74292	0.945751
26.9	301.8	287.322	279.807		26.9	0.66197	0.22566	-0.18943		176.9	26.9	-3.63729	-0.68784	-0.9078	-1.74431	0.948618
27	301.793	287.341	279.893		27	0.64871	0.1831	-0.16222		177	27	-3.62109	-0.68157	-0.91485	-1.73917	0.943367
27.1	301.78	287.36	279.987		27.1	0.62854	0.14066	-0.12697		177.1	27.1	-3.59022	-0.66588	-0.91623	-1.72411	0.93585
27.2	301.771	287.382	280.084		27.2	0.61327	0.10086	-0.0882		177.2	27.2	-3.27444	-0.64752	-0.90972	-1.61056	0.835376
27.3	301.77	287.404	280.177		27.3	0.60579	0.06131	-0.05434		177.3	27.3	-2.34594	-0.62919	-0.90171	-1.29228	0.532671
27.4	301.772	287.427	280.268		27.4	0.60145	0.02326	-0.02198		177.4	27.4	-1.10127	-0.60672	-0.88425	-0.86408	0.14312
27.5	301.775	287.455	280.37		27.5	0.59812	-0.00975	0.02156		177.5	27.5	-0.03186	-0.58839	-0.86832	-0.49619	0.245826
27.6	301.768	287.482	280.485		27.6	0.58561	-0.04415	0.07766		177.6	27.6	0.79416	-0.57759	-0.86292	-0.21545	0.511481
27.7	301.747	287.507	280.69		27.7	0.55804	-0.08069	0.22382		177.7	27.7	1.48185	-0.56643	-0.86319	0.01741	0.737214
27.8	301.735	287.535	280.69		27.8	0.53988	-0.11446	0.16511		177.8	27.8	1.9932	-0.55149	-0.87288	0.18961	0.906555
27.9	301.75	287.56	280.825		27.9	0.54835	-0.15024	0.24194		177.9	27.9	2.23023	-0.54219	-0.88068	0.26912	0.985412
28	301.779	287.586	280.889		28	0.57089	-0.16072	0.24679		178	28	2.19441	-0.53667	-0.89301	0.25491	0.975191
28.1	301.813	287.61	280.956		28.1	0.59833	-0.15611	0.25566		178.1	28.1	1.95513	-0.5319	-0.90534	0.17263	0.897746
28.2	301.837	287.63	281.017		28.2	0.61635	-0.15552	0.25775		178.2	28.2	1.58091	-0.53016	-0.93123	0.03984	0.779185
28.3	301.849	287.65	281.067		28.3	0.62193	-0.15568	0.24891		178.3	28.3	1.12608	-0.5367	-0.96693	-0.12585	0.638167
28.4	301.865	287.667	281.114		28.4	0.6309	-0.15773	0.23693		178.4	28.4	0.6426	-0.55227	-0.99546	-0.30171	0.489181
28.5	301.882	287.686	281.16		28.5	0.64189	-0.15889	0.2241		178.5	28.5	0.15159	-0.56334	-1.02927	-0.48034	0.343402
28.6	301.899	287.706	281.204		28.6	0.65275	-0.15805	0.20808		178.6	28.6	-0.33339	-0.57366	-1.05552	-0.65419	0.212314
28.7	301.914	287.731	281.247		28.7	0.66172	-0.15244	0.19143		178.7	28.7	-0.78069	-0.58584	-1.06257	-0.8097	0.138382
28.8	301.923	287.759	281.291		28.8	0.66366	-0.14481	0.17604		178.8	28.8	-1.18089	-0.59088	-1.06248	-0.94475	0.180207
28.9	301.933	287.785	281.341		28.9	0.66749	-0.13807	0.16617		178.9	28.9	-1.52946	-0.59892	-1.06236	-1.06358	0.268624
29	301.95	287.814	281.408		29	0.67784	-0.12856	0.17289		179	29	-1.82076	-0.61338	-1.05963	-1.16459	0.352469
29.1	301.961	287.844	281.489		29.1	0.68292	-0.11842	0.1943		179.1	29.1	-2.05101	-0.63423	-1.05687	-1.24737	0.419934
29.2	301.969	287.873	281.577		29.2	0.68499	-0.10866	0.22237		179.2	29.2	-2.24208	-0.66714	-1.05939	-1.32287	0.473348
29.3	301.976	287.901	281.671		29.3	0.68555	-0.10091	0.25646		179.3	29.3	-2.41995	-0.70008	-1.0785	-1.39951	0.521783
29.4	301.977	287.926	281.775		29.4	0.67982	-0.09542	0.30111		179.4	29.4	-2.60421	-0.72696	-1.10703	-1.4794	0.573007
29.5	301.973	287.949	281.885		29.5	0.66908	-0.09219	0.35129		179.5	29.5	-2.78961	-0.73914	-1.13217	-1.55364	0.628314
29.6	301.952	287.97	281.991		29.6	0.64238	-0.09085	0.39694		179.6	29.6	-2.95845	-0.74193	-1.15731	-1.61923	0.680262
29.7	301.902	287.986	282.087		29.7	0.58553	-0.09415	0.43292		179.7	29.7	-3.11445	-0.75072	-1.15833	-1.6745	0.729527
29.8	301.821	288.002	282.173		29.8	0.49892	-0.0977	0.45885		179.8	29.8	-3.24711	-0.74934	-1.13712	-1.71119	0.776076
29.9	301.721	288.022	282.247		29.9	0.39221	-0.09749	0.47298		179.9	29.9	-3.34659	-0.74004	-1.11666	-1.73443	0.813379
30	301.612	288.04	282.316		30	0.27695	-0.09866	0.48233		180	30	-3.41406	-0.73416	-1.10112	-1.74978	0.838856
30.1	301.505	288.057	282.389		30.1	0.16296	-0.10183	0.49595		180.1	30.1	-3.45816	-0.72261	-1.08705	-1.75594	0.857587
30.2	301.405	288.075	282.461		30.2	0.05675	-0.10376	0.50769		180.2	30.2	-3.48981	-0.70617	-1.08507	-1.76035	0.87162
30.3	301.315	288.092	282.523		30.3	-0.03891	-0.10555	0.51001		180.3	30.3	-3.51885	-0.68709	-1.09662	-1.76752	0.883609
30.4	301.235	288.108	282.573		30.4	-0.12528	-0.11011	0.49977		180.4	30.4	-3.54711	-0.67554	-1.10331	-1.77532	0.89446
30.5	301.167	288.124	282.611		30.5	-0.19958	-0.11341	0.47835		180.5	30.5	-3.55617	-0.66888	-1.1013	-1.77545	0.899068
30.6	301.113	288.146	282.648		30.6	-0.25994	-0.11094	0.45492		180.6	30.6	-3.53205	-0.66825	-1.10574	-1.76868	0.890684
30.7	301.068	288.166	282.684		30.7	-0.31164	-0.11022	0.43186		180.7	30.7	-3.49098	-0.67518	-1.11465	-1.76027	0.874605
30.8	301.028	288.185	282.724		30.8	-0.35768	-0.11139	0.41182		180.8	30.8	-3.46122	-0.68172	-1.11795	-1.75363	0.863032
30.9	300.994	288.206	282.769		30.9	-0.39819	-0.10967	0.39693		180.9	30.9	-3.44088	-0.68562	-1.12875	-1.75175	0.854198
31	300.964	288.227	282.816		31	-0.43507	-0.10832	0.38443		181	31	-3.43863	-0.68085	-1.14372	-1.7544	0.85265
31.1	300.939	288.249	282.873		31.1	-0.46566	-0.10623	0.38084		181.1	31.1	-3.46878	-0.67833	-1.15341	-1.76684	0.86195
31.2	300.92	288.273	282.938		31.2	-0.49186	-0.10199	0.38668		181.2	31.2	-3.51024	-0.67281	-1.15482	-1.77929	0.876589
31.3	300.904	288.296	283.004		31.3	-0.51328	-0.09788	0.39264		181.3	31.3	-3.537	-0.65562	-1.1532	-1.78194	0.889208
31.4	300.909	288.319	283.061		31.4	-0.51511	-0.09453	0.38955		181.4	31.4	-3.53325	-0.64632	-1.15836	-1.77931	0.88934
31.5	300.934	288.341	283.107		31.5	-0.49646	-0.09243	0.37592		181.5	31.5	-3.50574	-0.6408	-1.16691	-1.77115	0.880492
31.6	300.964	288.362	283.142		31.6	-0.47317	-0.09134	0.35085		181.6	31.6	-3.47109	-0.63792	-1.1766	-1.76187	0.868642
31.7	300.983	288.382	283.169		31.7	-0.46018	-0.09037	0.3175		181.7	31.7	-3.43491	-0.65541	-1.1961	-1.76214	0.850824
31.8	300.991	288.401	283.193		31.8	-0.45849	-0.09192	0.28163		181.8	31.8	-3.38253	-0.67662	-1.22124	-1.76013	0.826295
31.9	300.994	288.416	283.213		31.9	-0.46144	-0.09585	0.24187		181.9	31.9	-2.8776	-0.69711	-1.23882	-1.60451	0.655472
32	300.997	288.431	283.231		32	-0.46528	-0.10041	0.20085		182	32	-1.71432	-0.7191	-1.26096	-1.23146	0.287674
32.1	301.006	288.447	283.262		32.1	-0.46284	-0.10459	0.17177		182.1	32.1	-0.40863	-0.74034	-1.29327	-0.81408	0.258021
32.2	301.031	288.463	283.314		32.2	-0.44407	-0.10777	0.16341		182.2	32.2	0.62124	-0.76233	-1.31952	-0.48687	0.57693
32.3	301.069	288.483	283.388		32.3	-0.41261	-0.10718	0.17766		182.3	32.3	1.26372	-0.77979	-1.34391	-0.28666	0.79211
32.4	301.112	288.507	283.477		32.4	-0.3755	-0.10307	0.20711		182.4	32.4	1.5633	-0.79575	-1.37733	-0.20326	0.899094
32.5	301.156	288.531	283.565		32.5	-0.33801	-0.09871	0.23531		182.5	32.5	1.74756	-0.81624	-1.40625	-0.15831	0.968036
32.6	301.2	288.555	283.646		32.6	-0.2999	-0.0941	0.25596		182.6	32.6	1.94613	-0.84237	-1.43514	-0.11046	1.04244
32.7	301.239	288.579	283.718		32.7	-0.26718	-0.09037	0.26871		182.7	32.7	2.04258	-0.87717	-1.47612	-0.10357	1.08692
32.8	301.263	288.6	283.79		32.8	-0.25017	-0.08915	0.28095		182.8	32.8	1.96683	-0.9018	-1.52124	-0.15207	1.07443
32.9	301.278	288.619	283.865		32.9	-0.24157	-0.08918	0.29545		182.9	32.9	1.73019	-0.91776	-1.54977	-0.24578	1.00469
33	301.309	288.638	283.931		33	-0.21639	-0.08985	0.30166		183	33	1.36239	-0.93636	-1.57227	-0.38208	0.891343
33.1	301.461	288.658	283.986		33.1	-0.07063	-0.08989	0.29695		183.1	33.1	0.8955	-0.96135	-1.59891	-0.55492	0.7482
33.2	301.742	288.678	284.028		33.2	0.20401	-0.08967	0.27929		183.2	33.2	0.37131	-0.97695	-1.61877	-0.74147	0.586428
33.3	302.017	288.7	284.059		33.3	0.47211	-0.0872	0.24983		183.3	33.3	-0.16113	-0.99216	-1.6311	-0.92813	0.42555
33.4	302.211	288.723	284.088		33.4	0.65958	-0.08347	0.21974		183.4	33.4	-0.50367	-1.01715	-1.65285	-1.05789	0.332364
33.5	302.306	288.745	284.125		33.5	0.74857	-0.08112	0.19694		183.5	33.5	-0.50406	-1.04064	-1.69605	-1.08025	0.344667
33.6	302.315	288.768	284.176		33.6	0.75088	-0.07764	0.18783		183.6	33.6	-0.32622	-1.0698	-1.7487	-1.04824	0.410776
33.7	302.261	288.793	284.236		33.7	0.69052	-0.07202	0.18788		183.7	33.7	-0.19848	-1.10535	-1.80966	-1.03783	0.466331
33.8	302.163	288.822	284.295		33.8	0.58695	-0.06327	0.18681		183.8	33.8	-0.20715	-1.15182	-1.88868	-1.08255	0.48665
33.9	302.043	288.853	284.352		33.9	0.46064	-0.05137	0.1836		183.9	33.9	-0.33378	-1.20321	-1.98276	-1.17325	0.476255
34	301.915	288.887	284.404		34	0.32554	-0.03696	0.17637		184	34	-0.56553	-1.24593	-2.08176	-1.29774	0.438464
34.1	301.783	288.921	284.455		34.1	0.18768	-0.02344	0.16751		184.1	34.1	-0.86247	-1.28979	-2.19396	-1.44874	0.392499
34.2	301.659	288.955	284.501		34.2	0.05673	-0.0084	0.153		184.2	34.2	-1.18317	-1.32798	-2.31519	-1.60878	0.35567
34.3	301.549	289.012	284.535		34.3	-0.05928	0.02862	0.12743		184.3	34.3	-1.52571	-1.36617	-2.43264	-1.77484	0.332109
34.4	301.453	289.219	284.563		34.4	-0.16147	0.21612	0.09546		184.4	34.4	-1.8675	-1.40886	-2.55801	-1.94479	0.333974
34.5	301.37	289.618	284.584		34.5	-0.2511	0.59504	0.05645		184.5	34.5	-2.20362	-1.45272	-2.69019	-2.11551	0.359933
34.6	301.302	290.05	284.598		34.6	-0.32566	1.00813	0.01129		184.6	34.6	-2.4384	-1.50072	-2.82159	-2.25357	0.392342
34.7	301.244	290.404	284.614		34.7	-0.38966	1.34234	-0.03312		184.7	34.7	-2.35512	-1.56	-2.95524	-2.29012	0.40408
34.8	301.193	290.649	284.634		34.8	-0.44701	1.56752	-0.07275		184.8	34.8	-1.95345	-1.63248	-3.09495	-2.22696	0.443776
34.9	301.149	290.796	284.665		34.9	-0.49694	1.69536	-0.10146		184.9	34.9	-1.48956	-1.70571	-3.23124	-2.14217	0.548098
35	301.119	290.862	284.711		35	-0.53369	1.74129	-0.1156		185	35	-1.16475	-1.78461	-3.35511	-2.10149	0.651851
35.1	301.106	290.856	284.766		35.1	-0.55285	1.71601	-0.12032		185.1	35.1	-1.04004	-1.87143	-3.48651	-2.13266	0.718212
35.2	301.098	290.789	284.824		35.2	-0.56737	1.62867	-0.12252		185.2	35.2	-1.10637	-1.96386	-3.63336	-2.23453	0.741927
35.3	301.087	290.671	284.876		35.3	-0.58502	1.49097	-0.12962		185.3	35.3	-1.33584	-2.06085	-3.7836	-2.39343	0.725911
35.4	301.077	290.526	284.932		35.4	-0.6008	1.32625	-0.13421		185.4	35.4	-1.68669	-2.1597	-3.93309	-2.59316	0.683738
35.5	301.068	290.368	284.99		35.5	-0.61669	1.14898	-0.13604		185.5	35.5	-2.10762	-2.26347	-4.08939	-2.82016	0.636208
35.6	301.059	290.209	285.042		35.6	-0.63183	0.97096	-0.14352		185.6	35.6	-2.5779	-2.36685	-4.25619	-3.06698	0.597718
35.7	301.058	290.059	285.097		35.7	-0.63881	0.80122	-0.14886		185.7	35.7	-3.07983	-2.46873	-4.43055	-3.32637	0.579589
35.8	301.062	289.921	285.159		35.8	-0.64139	0.64355	-0.14592		185.8	35.8	-3.58179	-2.57853	-4.62114	-3.59382	0.589681
35.9	301.068	289.799	285.235		35.9	-0.64184	0.50207	-0.13041		185.9	35.9	-4.05432	-2.69358	-4.82148	-3.85646	0.622187
36	301.075	289.698	285.321		36	-0.64153	0.38095	-0.10385		186	36	-4.47261	-2.80074	-5.0211	-4.09815	0.667749
36.1	301.078	289.628	285.411		36.1	-0.64412	0.29148	-0.07415		186.1	36.1	-4.80348	-2.90637	-5.22447	-4.31144	0.712969
36.2	301.079	289.594	285.499		36.2	-0.64946	0.2373	-0.04545		186.2	36.2	-5.0439	-3.0207	-5.43729	-4.50063	0.748628
36.3	301.079	289.578	285.586		36.3	-0.65606	0.20159	-0.01864		186.3	36.3	-5.0556	-3.12822	-5.64669	-4.61017	0.760368
36.4	301.082	289.57	285.669		36.4	-0.65952	0.17467	0.00428		186.4	36.4	-4.62564	-3.23124	-5.83764	-4.56484	0.753017
36.5	301.09	289.57	285.738		36.5	-0.65771	0.15441	0.01376		186.5	36.5	-3.94812	-3.33801	-6.02631	-4.43748	0.813704
36.6	301.099	289.574	285.786		36.6	-0.65514	0.13893	0.00201		186.6	36.6	-3.39042	-3.44064	-6.21837	-4.34981	0.934392
36.7	301.108	289.575	285.82		36.7	-0.65232	0.12093	-0.02419		186.7	36.7	-2.98308	-3.53913	-6.40593	-4.30938	1.06049
36.8	301.119	289.577	285.843		36.8	-0.64837	0.1028	-0.06043		186.8	36.8	-2.69592	-3.64176	-6.59274	-4.31014	1.17351
36.9	301.127	289.585	285.86		36.9	-0.64593	0.09096	-0.10409		186.9	36.9	-2.62209	-3.74589	-6.78783	-4.38527	1.24431
37	301.136	289.594	285.882		37	-0.64399	0.08037	-0.14171		187	37	-2.79204	-3.84399	-6.97725	-4.53776	1.25698
37.1	301.144	289.603	285.916		37.1	-0.64242	0.07003	-0.16715		187.1	37.1	-3.0792	-3.94248	-7.15764	-4.72644	1.24088
37.2	301.152	289.618	285.961		37.2	-0.63998	0.06497	-0.17277		187.2	37.2	-3.24765	-4.04775	-7.33803	-4.87781	1.25161
37.3	301.163	289.642	286.012		37.3	-0.63591	0.06933	-0.15699		187.3	37.3	-3.28533	-4.15227	-7.50975	-4.98245	1.28819
37.4	301.173	289.659	286.065		37.4	-0.63196	0.06703	-0.13933		187.4	37.4	-3.36372	-4.25076	-7.67697	-5.09715	1.31508
37.5	301.183	289.68	286.122		37.5	-0.62876	0.06888	-0.11841		187.5	37.5	-3.54723	-4.35	-7.85472	-5.25065	1.3225
37.6	301.19	289.699	286.186		37.6	-0.6282	0.06784	-0.08994		187.6	37.6	-3.81744	-4.4481	-8.03775	-5.43443	1.31433
37.7	301.195	289.719	286.259		37.7	-0.62928	0.06818	-0.05256		187.7	37.7	-4.03938	-4.53828	-8.21589	-5.59785	1.31692
37.8	301.199	289.744	286.342		37.8	-0.63111	0.07354	-0.00475		187.8	37.8	-4.14942	-4.62096	-8.39967	-5.72335	1.34507
37.9	301.205	289.769	286.431		37.9	-0.63193	0.07865	0.04921		187.9	37.9	-4.26135	-4.71264	-8.59512	-5.85637	1.37556
38	301.217	289.79	286.518		38	-0.62572	0.08	0.10066		188	38	-4.43886	-4.81188	-8.80416	-6.0183	1.39709
38.1	301.36	289.808	286.603		38.1	-0.48963	0.07858	0.1496		188.1	38.1	-4.69398	-4.90209	-9.01959	-6.20522	1.40847
38.2	301.698	289.826	286.684		38.2	-0.15809	0.07754	0.1954		188.2	38.2	-5.02143	-4.99905	-9.24219	-6.42089	1.41066
38.3	302.079	289.844	286.756		38.3	0.21704	0.07499	0.2319		188.3	38.3	-5.2743	-5.10546	-9.47421	-6.61799	1.42894
38.4	302.372	289.86	286.816		38.4	0.50361	0.07206	0.25634		188.4	38.4	-5.29542	-5.21901	-9.71301	-6.74248	1.48543
38.5	302.544	289.877	286.871		38.5	0.66947	0.06888	0.27601		188.5	38.5	-5.18727	-5.3337	-9.94728	-6.82275	1.56284
38.6	302.602	289.891	286.921		38.6	0.7209	0.06382	0.29066		188.6	38.6	-5.12586	-5.44125	-10.1767	-6.91459	1.63357
38.7	302.57	289.905	286.963		38.7	0.68189	0.05826	0.29714		188.7	38.7	-5.10249	-5.55027	-10.4091	-7.02061	1.69915
38.8	302.477	289.92	287		38.8	0.58272	0.05332	0.29872		188.8	38.8	-5.0388	-5.66007	-10.6377	-7.11218	1.77184
38.9	302.347	289.934	287.028		38.9	0.44711	0.04801	0.29089		188.9	38.9	-4.99398	-5.76909	-10.8557	-7.20627	1.8384
39	302.209	289.948	287.048		39	0.30196	0.04182	0.27601		189	39	-5.06145	-5.8785	-11.0674	-7.33579	1.88066
39.1	302.135	289.962	287.07		39.1	0.22213	0.03625	0.26227		189.1	39.1	-5.24382	-5.99019	-11.2783	-7.50412	1.89937
39.2	302.16	289.977	287.095		39.2	0.24065	0.03144	0.25142		189.2	39.2	-5.51439	-6.09471	-11.4798	-7.69631	1.89916
39.3	302.21	289.989	287.125		39.3	0.2843	0.02374	0.24647		189.3	39.3	-5.85429	-6.20562	-11.6858	-7.91525	1.88802
39.4	302.233	289.999	287.167		39.4	0.30081	0.01416	0.2527		189.4	39.4	-6.23868	-6.31956	-11.8956	-8.15129	1.87232
39.5	302.218	290.014	287.219		39.5	0.27951	0.00935	0.26961		189.5	39.5	-6.45537	-6.42594	-12.0934	-8.32489	1.88425
39.6	302.165	290.031	287.28		39.6	0.2204	0.0068	0.29468		189.6	39.6	-6.39282	-6.53799	-12.2884	-8.40642	1.94147
39.7	302.083	290.048	287.341		39.7	0.13216	0.005	0.32088		189.7	39.7	-6.23568	-6.66249	-12.493	-8.46371	2.01839
39.8	301.987	290.071	287.399		39.8	0.02946	0.00773	0.34332		189.8	39.8	-6.05934	-6.79149	-12.6978	-8.51622	2.10146
39.9	301.889	290.096	287.452		39.9	-0.07511	0.01322	0.3606		189.9	39.9	-5.89467	-6.91371	-12.8971	-8.56848	2.18419
40	301.828	290.12	287.496		40	-0.14201	0.01808	0.36935		190	40	-5.84907	-7.03671	-13.0989	-8.66157	2.24501
40.1	301.849	290.143	287.535		40.1	-0.12713	0.02144	0.37231		190.1	40.1	-5.97909	-7.16532	-13.3046	-8.81633	2.2701
40.2	301.917	290.17	287.569		40.2	-0.06578	0.02818	0.37113		190.2	40.2	-6.27792	-7.29435	-13.5166	-9.02963	2.2626
40.3	301.973	290.197	287.604		40.3	-0.01673	0.03581	0.37045		190.3	40.3	-6.70449	-7.42221	-13.7339	-9.28688	2.23316
40.4	301.995	290.222	287.642		40.4	-0.000849231	0.04092	0.37317		190.4	40.4	-7.19061	-7.54218	-13.9498	-9.56085	2.1968
40.5	301.984	290.25	287.683		40.5	-0.01825	0.04905	0.37877		190.5	40.5	-7.68276	-7.65801	-14.161	-9.83394	2.16357
40.6	301.948	290.279	287.722		40.6	-0.06078	0.05843	0.38186		190.6	40.6	-8.15304	-7.78137	-14.3765	-10.1036	2.13912
40.7	301.889	290.307	287.752		40.7	-0.12566	0.06681	0.37666		190.7	40.7	-8.59845	-7.91187	-14.5991	-10.3698	2.12391
40.8	301.818	290.333	287.78		40.8	-0.20311	0.07355	0.36895		190.8	40.8	-9.04689	-8.03523	-14.8285	-10.6369	2.11605
40.9	301.746	290.359	287.809		40.9	-0.28181	0.07967	0.36299		190.9	40.9	-9.48591	-8.15106	-15.0526	-10.8965	2.11345
41	301.672	290.383	287.839		41	-0.36151	0.08441	0.35729		191	41	-9.88497	-8.26422	-15.288	-11.1457	2.12331
41.1	301.6	290.404	287.874		41.1	-0.44009	0.08613	0.35686		191.1	41.1	-10.2524	-8.36949	-15.5384	-11.3868	2.14582
41.2	301.537	290.426	287.914		41.2	-0.50937	0.08798	0.36184		191.2	41.2	-10.6043	-8.46156	-15.7919	-11.6193	2.1761
41.3	301.487	290.446	287.951		41.3	-0.56584	0.08806	0.36317		191.3	41.3	-10.9416	-8.54913	-16.05	-11.8469	2.21211
41.4	301.445	290.462	287.984		41.4	-0.61364	0.08526	0.35998		191.4	41.4	-11.2578	-8.64273	-16.3054	-12.0686	2.24886
41.5	301.414	290.48	288.01		41.5	-0.65164	0.08271	0.35139		191.5	41.5	-11.5355	-8.7333	-16.5509	-12.2732	2.28671
41.6	301.428	290.496	288.028		41.6	-0.64355	0.07954	0.33375		191.6	41.6	-11.6354	-8.82498	-16.7863	-12.4156	2.33112
41.7	301.506	290.514	288.039		41.7	-0.57202	0.07812	0.30896		191.7	41.7	-11.2876	-8.93403	-17.0119	-12.4112	2.39861
41.8	301.608	290.531	288.048		41.8	-0.477	0.07507	0.28241		191.8	41.8	-10.6187	-9.04044	-17.2251	-12.2948	2.50693
41.9	301.696	290.545	288.058		41.9	-0.39505	0.07013	0.25723		191.9	41.9	-9.9819	-9.13665	-17.4319	-12.1835	2.63552
42	301.754	290.562	288.066		42	-0.34362	0.06733	0.22955		192	42	-9.44568	-9.24645	-17.6405	-12.1109	2.76542
42.1	301.778	290.573	288.068		42.1	-0.32548	0.05837	0.19634		192.1	42.1	-9.08805	-9.37092	-17.8597	-12.1062	2.87791
42.2	301.775	290.581	288.074		42.2	-0.33446	0.04691	0.16652		192.2	42.2	-9.00141	-9.49392	-18.0838	-12.1931	2.94882
42.3	301.754	290.593	288.089		42.3	-0.36267	0.03933	0.1465		192.3	42.3	-9.16872	-9.61953	-18.3132	-12.3672	2.97588
42.4	301.723	290.609	288.107		42.4	-0.39954	0.0359	0.12874		192.4	42.4	-9.52218	-9.74739	-18.5475	-12.6057	2.97162
42.5	301.69	290.627	288.126		42.5	-0.4388	0.03373	0.11261		192.5	42.5	-10.0053	-9.87225	-18.778	-12.8852	2.94667
42.6	301.656	290.644	288.156		42.6	-0.47882	0.03131	0.10691		192.6	42.6	-10.5762	-9.98958	-19.0029	-13.1896	2.91159
42.7	301.624	290.663	288.199		42.7	-0.51757	0.03039	0.11414		192.7	42.7	-11.1897	-10.0937	-19.2293	-13.5042	2.87994
42.8	301.592	290.683	288.257		42.8	-0.55608	0.03098	0.13695		192.8	42.8	-11.796	-10.1964	-19.4616	-13.818	2.85935
42.9	301.56	290.704	288.33		42.9	-0.59471	0.03207	0.17484		192.9	42.9	-12.9114	-10.2964	-19.691	-14.2996	2.79941
43	301.532	290.723	288.404		43	-0.62907	0.03128	0.21322		193	43	-12.9125	-10.393	-19.9166	-14.4074	2.84904
43.1	301.505	290.741	288.469		43.1	-0.66218	0.02961	0.24219		193.1	43.1	-13.8471	-10.493	-20.1502	-14.8301	2.83079
43.2	301.482	290.757	288.524		43.2	-0.69177	0.02681	0.26148		193.2	43.2	-14.2492	-10.5899	-20.3769	-15.072	2.85506
43.3	301.463	290.774	288.573		43.3	-0.71696	0.02364	0.27513		193.3	43.3	-14.6109	-10.6794	-20.5938	-15.2947	2.88241
43.4	301.504	290.791	288.624		43.4	-0.68248	0.02109	0.29078		193.4	43.4	-14.9282	-10.7779	-20.813	-15.5064	2.91129
43.5	301.654	290.807	288.679		43.5	-0.5386	0.01753	0.31032		193.5	43.5	-15.2135	-10.8846	-21.0371	-15.7118	2.94135
43.6	301.845	290.821	288.741		43.6	-0.3534	0.01222	0.33678		193.6	43.6	-15.4607	-10.9842	-21.2616	-15.9022	2.97503
43.7	302.002	290.835	288.809		43.7	-0.20362	0.00628	0.36938		193.7	43.7	-15.6804	-11.0914	-21.485	-16.0856	3.0072
43.8	302.1	290.848	288.877		43.8	-0.11174	-0.000793841	0.40162		193.8	43.8	-15.8911	-11.2095	-21.7166	-16.2724	3.03914
43.9	302.138	290.86	288.948		43.9	-0.07991	-0.00787	0.43749		193.9	43.9	-16.0983	-11.3204	-21.9641	-16.4609	3.07792
44	302.13	290.874	289.029		44	-0.09442	-0.01381	0.48279		194	44	-16.2807	-11.4324	-22.2206	-16.6446	3.11958
44.1	302.13	290.888	289.116		44.1	-0.10052	-0.01899	0.53486		194.1	44.1	-16.1982	-11.5539	-22.4786	-16.7436	3.16546
44.2	302.182	290.902	289.206		44.2	-0.05499	-0.02468	0.58933		194.2	44.2	-15.6695	-11.675	-22.7506	-16.6984	3.23836
44.3	302.252	290.914	289.299		44.3	0.00862	-0.03251	0.64681		194.3	44.3	-14.8458	-11.7919	-23.0203	-16.5527	3.35181
44.4	302.294	290.925	289.39		44.4	0.04447	-0.04134	0.7024		194.4	44.4	-13.9282	-11.9074	-23.2749	-16.3702	3.50131
44.5	302.296	290.934	289.462		44.5	0.03976	-0.05167	0.73916		194.5	44.5	-13.1376	-12.0202	-23.5261	-16.228	3.6633
44.6	302.265	290.941	289.517		44.6	0.00251	-0.06402	0.7582		194.6	44.6	-12.6575	-12.1213	-23.7653	-16.1814	3.79512
44.7	302.213	290.948	289.565		44.7	-0.05584	-0.07675	0.77071		194.7	44.7	-12.517	-12.2191	-23.9917	-16.2426	3.8755
44.8	302.146	290.955	289.609		44.8	-0.12902	-0.08922	0.77908		194.8	44.8	-12.6545	-12.3111	-24.2056	-16.3904	3.90884
44.9	302.072	290.964	289.651		44.9	-0.20898	-0.09993	0.78606		194.9	44.9	-13.0103	-12.4006	-24.4169	-16.6092	3.90779
45	301.997	290.975	289.694		45	-0.29119	-0.10864	0.79367		195	45	-13.5247	-12.4949	-24.618	-16.8792	3.88081
45.1	301.923	290.99	289.74		45.1	-0.37128	-0.11357	0.80367		195.1	45.1	-14.1212	-12.5964	-24.8169	-17.1782	3.84463
45.2	301.853	291.004	289.781		45.2	-0.44772	-0.11964	0.80927		195.2	45.2	-14.7456	-12.7092	-25.0285	-17.4945	3.81263
45.3	301.81	291.015	289.813		45.3	-0.49627	-0.12746	0.80596		195.3	45.3	-15.3742	-12.8247	-25.2346	-17.8111	3.78398
45.4	301.847	291.03	289.846		45.4	-0.46582	-0.13215	0.80365		195.4	45.4	-15.9873	-12.9401	-25.4387	-18.122	3.7626
45.5	301.943	291.05	289.891		45.5	-0.37671	-0.13244	0.81289		195.5	45.5	-16.5766	-13.0544	-25.6553	-18.4288	3.75358
45.6	302.028	291.069	289.941		45.6	-0.29764	-0.1331	0.82804		195.6	45.6	-17.1298	-13.1763	-25.8763	-18.7275	3.75221
45.7	302.08	291.089	289.995		45.7	-0.25237	-0.13201	0.84583		195.7	45.7	-17.6393	-13.2943	-26.0887	-19.0075	3.75624
45.8	302.097	291.114	290.043		45.8	-0.24138	-0.12652	0.85909		195.8	45.8	-18.1047	-13.4075	-26.2959	-19.2694	3.76585
45.9	302.083	291.138	290.081		45.9	-0.26205	-0.12291	0.86156		195.9	45.9	-18.5105	-13.5218	-26.4966	-19.5097	3.77867
46	302.049	291.162	290.111		46	-0.30219	-0.11805	0.8556		196	46	-18.8606	-13.6222	-26.6883	-19.7237	3.79647
46.1	302.071	291.186	290.137		46.1	-0.28668	-0.11357	0.84663		196.1	46.1	-18.9187	-13.7131	-26.8831	-19.8383	3.82953
46.2	302.196	291.207	290.161		46.2	-0.1683	-0.11285	0.83453		196.2	46.2	-18.5475	-13.7996	-27.094	-19.8137	3.88962
46.3	302.349	291.223	290.174		46.3	-0.02116	-0.1159	0.81262		196.3	46.3	-18.0448	-13.8803	-27.3147	-19.7466	3.97041
46.4	302.462	291.238	290.178		46.4	0.08529	-0.12096	0.78079		196.4	46.4	-17.6608	-13.9543	-27.763	-19.7927	4.12627
46.5	302.515	291.255	290.173		46.5	0.13219	-0.12339	0.74017		196.5	46.5	-17.4524	-14.0321	-27.9995	-19.828	4.20337
46.6	302.512	291.272	290.162		46.6	0.12233	-0.12581	0.69364		196.6	46.6	-17.4276	-14.1295	-28.2293	-19.9288	4.25806
46.7	302.471	291.292	290.16		46.7	0.07541	-0.1261	0.65641		196.7	46.7	-17.5655	-14.2302	-28.4583	-20.0847	4.2961
46.8	302.421	291.314	290.174		46.8	0.01906	-0.12375	0.63489		196.8	46.8	-17.815	-14.3366	-28.6903	-20.2806	4.32306
46.9	302.366	291.337	290.19		46.9	-0.04205	-0.12027	0.61562		196.9	46.9	-18.1206	-14.455	-28.922	-20.4992	4.34228
47	302.298	291.358	290.212		47	-0.11698	-0.11817	0.60175		197	47	-18.4499	-14.5762	-29.1536	-20.7266	4.35938
47.1	302.223	291.38	290.248		47.1	-0.1977	-0.11633	0.6027		197.1	47.1	-18.7865	-14.6897	-29.3792	-20.9518	4.37651
47.2	302.146	291.401	290.3		47.2	-0.28155	-0.11523	0.61898		197.2	47.2	-19.1204	-14.8036	-29.6071	-21.177	4.39536
47.3	302.066	291.418	290.36		47.3	-0.36737	-0.11715	0.64393		197.3	47.3	-19.4143	-14.9225	-29.8349	-21.3906	4.41681
47.4	302.021	291.432	290.42		47.4	-0.41552	-0.1236	0.66812		197.4	47.4	-19.3834	-15.0357	-30.0583	-21.4925	4.46303
47.5	302.091	291.443	290.48		47.5	-0.34886	-0.13167	0.69269		197.5	47.5	-18.9007	-15.1413	-30.2824	-21.4415	4.55173
47.6	302.256	291.456	290.542		47.6	-0.18661	-0.13875	0.71965		197.6	47.6	-18.2597	-15.2454	-30.5061	-21.3371	4.66637
47.7	302.414	291.463	290.604		47.7	-0.03152	-0.15072	0.74585		197.7	47.7	-17.7431	-15.3492	-30.7223	-21.2715	4.77565
47.8	302.52	291.472	290.657		47.8	0.07131	-0.16181	0.76276		197.8	47.8	-17.4725	-15.445	-30.9287	-21.2821	4.85869
47.9	302.565	291.484	290.69		47.9	0.11285	-0.16963	0.76082		197.9	47.9	-17.4484	-15.5371	-31.1355	-21.3737	4.91199
48	302.555	291.493	290.704		48	0.1005	-0.17972	0.73967		198	48	-17.618	-15.6379	-31.3422	-21.5327	4.93796
48.1	302.503	291.502	290.712		48.1	0.04494	-0.19056	0.71149		198.1	48.1	-17.9375	-15.7405	-31.543	-21.7403	4.94218
48.2	302.428	291.514	290.722		48.2	-0.03323	-0.19788	0.68644		198.2	48.2	-18.3547	-15.8348	-31.7479	-21.9791	4.93823
48.3	302.339	291.532	290.73		48.3	-0.12446	-0.20005	0.65876		198.3	48.3	-18.8122	-15.9318	-31.952	-22.232	4.93062
48.4	302.244	291.55	290.733		48.4	-0.22272	-0.19908	0.62643		198.4	48.4	-19.2843	-16.0326	-32.1373	-22.4847	4.91672
48.5	302.153	291.571	290.747		48.5	-0.31697	-0.18813	0.60515		198.5	48.5	-19.7381	-16.1209	-32.3297	-22.7296	4.91235
48.6	302.082	291.596	290.773		48.6	-0.39137	-0.17278	0.59505		198.6	48.6	-20.165	-16.2145	-32.5328	-22.9707	4.91514
48.7	302.118	291.62	290.794		48.7	-0.35774	-0.15857	0.58118		198.7	48.7	-20.572	-16.3092	-32.7331	-23.2048	4.92053
48.8	302.274	291.645	290.809		48.8	-0.20504	-0.14423	0.56016		198.8	48.8	-20.9624	-16.3971	-32.9282	-23.4292	4.92893
48.9	302.636	291.668	290.814		48.9	0.15429	-0.13064	0.52958		198.9	48.9	-21.3392	-16.5005	-33.121	-23.6536	4.9355
49	302.776	291.689	290.807		49	0.29079	-0.12032	0.48758		199	49	-21.6961	-16.6095	-33.3112	-23.8723	4.94261
49.1	302.872	291.706	290.792		49.1	0.38357	-0.11263	0.43666		199.1	49.1	-22.0458	-16.7193	-33.5029	-24.0893	4.95157
49.2	302.929	291.723	290.771		49.2	0.43792	-0.10595	0.38033		199.2	49.2	-22.3868	-16.8318	-33.7044	-24.3077	4.9645
49.3	302.947	291.742	290.749		49.3	0.45258	-0.09701	0.32351		199.3	49.3	-22.7154	-16.9457	-33.9138	-24.525	4.98113
49.4	302.923	291.758	290.734		49.4	0.42528	-0.09121	0.27221		199.4	49.4	-23.0391	-17.0555	-34.1243	-24.7397	5.00018
49.5	302.864	291.768	290.723		49.5	0.36395	-0.09144	0.22669		199.5	49.5	-23.3489	-17.1664	-34.3334	-24.9495	5.01989
49.6	302.776	291.779	290.719		49.6	0.27221	-0.09054	0.1867		199.6	49.6	-23.6334	-17.2803	-34.5548	-25.1562	5.04451
49.7	302.672	291.787	290.718		49.7	0.16528	-0.09215	0.15072		199.7	49.7	-23.9025	-17.3931	-34.7812	-25.3589	5.07205
49.8	302.596	291.794	290.721		49.8	0.08586	-0.09527	0.11776		199.8	49.8	-24.1576	-17.509	-35.0038	-25.5568	5.09855
49.9	302.586	291.806	290.738		49.9	0.07288	-0.09336	0.09937		199.9	49.9	-24.3811	-17.6146	-35.2223	-25.7393	5.12806
50	302.62	291.818	290.774		50	0.10424	-0.09083	0.09983		200	50	-24.5781	-17.7191	-35.4501	-25.9158	5.16202
50.1	302.666	291.832	290.815		50.1	0.14754	-0.08716	0.10568		200.1	50.1	-24.7654	-17.8229	-35.681	-26.0898	5.19755
50.2	302.703	291.849	290.862		50.2	0.18117	-0.08011	0.11643		200.2	50.2	-24.9358	-17.921	-35.8994	-26.2521	5.2315
50.3	302.736	291.868	290.923		50.3	0.21152	-0.07117	0.14276		200.3	50.3	-25.0744	-18.0255	-36.1175	-26.4058	5.26498
50.4	302.789	291.886	290.998		50.4	0.2606	-0.06348	0.18178		200.4	50.4	-25.195	-18.121	-36.336	-26.5507	5.30173
50.5	302.84	291.902	291.067		50.5	0.3093	-0.05781	0.21577		200.5	50.5	-25.3201	-18.2157	-36.5503	-26.6954	5.33722
50.6	302.874	291.919	291.121		50.6	0.3394	-0.05075	0.23368		200.6	50.6	-25.4343	-18.3168	-36.762	-26.8377	5.3707
50.7	302.89	291.933	291.157		50.7	0.35255	-0.04646	0.23451		200.7	50.7	-25.5244	-18.4187	-36.9721	-26.9717	5.40459
50.8	302.9	291.944	291.18		50.8	0.36005	-0.04568	0.22253		200.8	50.8	-25.602	-18.5221	-37.1762	-27.1001	5.43684
50.9	302.91	291.956	291.198		50.9	0.3668	-0.04378	0.20439		200.9	50.9	-25.6751	-18.6142	-37.3725	-27.2206	5.46991
51	302.915	291.969	291.21		51	0.36877	-0.04036	0.18085		201	51	-25.7385	-18.7175	-37.5566	-27.3375	5.49683
51.1	302.908	291.983	291.217		51.1	0.35893	-0.03632	0.15304		201.1	51.1	-25.7927	-18.8307	-37.7325	-27.452	5.51919
51.2	302.893	292	291.223		51.2	0.3403	-0.03002	0.12309		201.2	51.2	-25.8425	-18.9299	-37.9106	-27.561	5.54621
51.3	302.874	292.017	291.228		51.3	0.31866	-0.02246	0.09265		201.3	51.3	-25.8915	-19.0315	-38.0982	-27.6737	5.57575
51.4	302.847	292.032	291.234		51.4	0.28847	-0.01804	0.0632		201.4	51.4	-25.9446	-19.1337	-38.2997	-27.7927	5.60937
51.5	302.813	292.045	291.24		51.5	0.25125	-0.01475	0.03376		201.5	51.5	-26.0075	-19.2337	-38.5064	-27.9159	5.64479
51.6	302.786	292.058	291.244		51.6	0.22132	-0.01159	0.00281		201.6	51.6	-26.0735	-19.3405	-38.7177	-28.0439	5.67983
51.7	302.777	292.072	291.252		51.7	0.20935	-0.00755	-0.02525		201.7	51.7	-26.1353	-19.4521	-38.9347	-28.174	5.71575
51.8	302.774	292.085	291.297		51.8	0.20315	-0.00439	-0.01525		201.8	51.8	-26.1986	-19.5616	-39.1577	-28.3059	5.7542
51.9	302.771	292.096	291.297		51.9	0.19671	-0.00374	-0.0441		201.9	51.9	-26.2416	-19.6586	-39.3844	-28.4282	5.79836
52	302.773	292.106	291.395		52	0.19566	-0.00334	0.02524		202	52	-25.9092	-19.7495	-39.6126	-28.4238	5.87022
52.1	302.776	292.115	291.442		52.1	0.19575	-0.00444	0.04371		202.1	52.1	-25.0523	-19.8431	-39.8439	-28.2464	5.99055
52.2	302.782	292.121	291.487		52.2	0.19948	-0.00832	0.06055		202.2	52.2	-24.1061	-19.9306	-40.0665	-28.0344	6.13561
52.3	302.784	292.13	291.531		52.3	0.19768	-0.00955	0.07676		202.3	52.3	-23.3939	-20.0091	-40.2819	-27.895	6.27007
52.4	302.776	292.138	291.574		52.4	0.18734	-0.01191	0.09084		202.4	52.4	-22.9975	-20.0809	-40.4996	-27.8593	6.37599
52.5	302.774	292.142	291.625		52.5	0.18165	-0.01754	0.11358		202.5	52.5	-22.912	-20.1492	-40.7105	-27.9239	6.44287
52.6	302.776	292.15	291.691		52.6	0.18086	-0.02003	0.15152		202.6	52.6	-23.0736	-20.2187	-40.9052	-28.0659	6.47238
52.7	302.781	292.161	291.764		52.7	0.18321	-0.01926	0.1965		202.7	52.7	-23.3265	-20.2972	-41.0996	-28.2411	6.48844
52.8	302.78	292.175	291.833		52.8	0.1789	-0.01484	0.23745		202.8	52.8	-23.4211	-20.3821	-41.3033	-28.3688	6.52647
52.9	302.774	292.189	291.897		52.9	0.16957	-0.0113	0.27301		202.9	52.9	-23.357	-20.4595	-41.5015	-28.4393	6.58441
53	302.771	292.204	291.955		53	0.164	-0.00625	0.30278		203	53	-23.3374	-20.5429	-41.701	-28.5271	6.63617
53.1	302.772	292.219	292.001		53.1	0.1612	-0.00108	0.3205		203.1	53.1	-23.4675	-20.6391	-41.9101	-28.6722	6.6691
53.2	302.776	292.229	292.035		53.2	0.16204	-0.000808122	0.32666		203.2	53.2	-23.767	-20.7365	-42.1138	-28.8725	6.67825
53.3	302.779	292.237	292.061		53.3	0.16212	-0.00342	0.32366		203.3	53.3	-24.1827	-20.8331	-42.3134	-29.1097	6.67229
53.4	302.774	292.243	292.072		53.4	0.15405	-0.00679	0.30683		203.4	53.4	-24.6737	-20.9372	-42.5195	-29.3768	6.65928
53.5	302.748	292.25	292.078		53.5	0.12562	-0.01054	0.2841		203.5	53.5	-25.2054	-21.0365	-42.7315	-29.6578	6.64672
53.6	302.72	292.258	292.09		53.6	0.09455	-0.01202	0.26828		203.6	53.6	-25.7303	-21.1252	-42.9466	-29.934	6.6407
53.7	302.716	292.272	292.111		53.7	0.08723	-0.00798	0.26113		203.7	53.7	-26.224	-21.218	-43.1605	-30.2008	6.63902
53.8	302.732	292.289	292.135		53.8	0.10013	-0.00155	0.25674		203.8	53.8	-26.6822	-21.3063	-43.3846	-30.4577	6.64714
53.9	302.754	292.309	292.158		53.9	0.11918	0.00839	0.25185		203.9	53.9	-27.0953	-21.3908	-43.6121	-30.6994	6.66305
54	302.775	292.329	292.181		54	0.13686	0.01871	0.24658		204	54	-27.4446	-21.4739	-43.8373	-30.9186	6.68537
54.1	302.799	292.349	292.2		54.1	0.15804	0.02841	0.23717		204.1	54.1	-27.7268	-21.5629	-44.069	-31.1196	6.71475
54.2	302.832	292.369	292.211		54.2	0.18752	0.03848	0.22009		204.2	54.2	-27.9544	-21.6618	-44.2919	-31.3027	6.74386
54.3	302.865	292.386	292.218		54.3	0.21788	0.04604	0.19824		204.3	54.3	-28.1579	-21.7569	-44.4991	-31.4713	6.77091
54.4	302.888	292.404	292.223		54.4	0.23832	0.05372	0.17526		204.4	54.4	-28.3625	-21.8554	-44.704	-31.6406	6.79642
54.5	302.902	292.422	292.228		54.5	0.24908	0.06191	0.15141		204.5	54.5	-28.5653	-21.9663	-44.9055	-31.8123	6.81809
54.6	302.907	292.438	292.233		54.6	0.25093	0.06733	0.12818		204.6	54.6	-28.7703	-22.0814	-45.0915	-31.981	6.8337
54.7	302.909	292.451	292.247		54.7	0.24938	0.07012	0.11462		204.7	54.7	-28.9798	-22.1847	-45.2704	-32.145	6.84959
54.8	302.913	292.465	292.278		54.8	0.25022	0.07416	0.11751		204.8	54.8	-29.1709	-22.2904	-45.4643	-32.3085	6.87124
54.9	302.915	292.48	292.323		54.9	0.24968	0.07958	0.13347		204.9	54.9	-29.3352	-22.4039	-45.6613	-32.4668	6.894
55	302.917	292.498	292.376		55	0.24826	0.08764	0.15835		205	55	-29.4904	-22.51	-45.8534	-32.6179	6.91773
55.1	302.915	292.518	292.429		55.1	0.24357	0.09759	0.18361		205.1	55.1	-29.6423	-22.6073	-46.0496	-32.7664	6.94515
55.2	302.908	292.535	292.477		55.2	0.23311	0.10452	0.20296		205.2	55.2	-29.7942	-22.7035	-46.2466	-32.9148	6.9731
55.3	302.9	292.55	292.52		55.3	0.22252	0.10931	0.21804		205.3	55.3	-29.9528	-22.8017	-46.4379	-33.0641	6.99829
55.4	302.898	292.566	292.557		55.4	0.21695	0.11512	0.22646		205.4	55.4	-30.1058	-22.9024	-46.6251	-33.2111	7.02195
55.5	302.895	292.581	292.586		55.5	0.21151	0.12041	0.22747		205.5	55.5	-30.2536	-23.0909	-46.8179	-33.3875	7.02634
55.6	302.883	292.593	292.61		55.6	0.1959	0.12182	0.22359		205.6	55.6	-30.4322	-23.1872	-47.0141	-33.5445	7.05209
55.7	302.869	292.601	292.631		55.7	0.17915	0.12033	0.21593		205.7	55.7	-30.6541	-23.2826	-47.2047	-33.7138	7.07313
55.8	302.864	292.611	292.649		55.8	0.17082	0.12061	0.20601		205.8	55.8	-30.887	-23.3826	-47.399	-33.8896	7.09362
55.9	302.862	292.622	292.669		55.9	0.16589	0.12151	0.19698		205.9	55.9	-31.008	-23.4845	-47.5934	-34.0286	7.12161
56	302.866	292.633	292.688		56	0.16698	0.12203	0.18857		206	56	-30.7077	-23.589	-47.7805	-34.0257	7.17785
56.1	302.875	292.646	292.712		56.1	0.17334	0.12532	0.18355		206.1	56.1	-30.009	-23.6924	-47.9654	-33.889	7.27061
56.2	302.885	292.66	292.745		56.2	0.17996	0.12898	0.18833		206.2	56.2	-29.3134	-23.7999	-48.1541	-33.7558	7.37299
56.3	302.896	292.673	292.784		56.3	0.18746	0.13164	0.19977		206.3	56.3	-28.8394	-23.9052	-48.3488	-33.6978	7.46271
56.4	302.905	292.684	292.828		56.4	0.1937	0.13305	0.21485		206.4	56.4	-28.6465	-24.0003	-48.5307	-33.7258	7.52298
56.5	302.911	292.695	292.876		56.5	0.19643	0.13357	0.23496		206.5	56.5	-28.706	-24.1007	-48.7145	-33.8404	7.55495
56.6	302.915	292.705	292.926		56.6	0.19777	0.13397	0.25657		206.6	56.6	-28.9419	-24.1961	-48.9032	-34.0137	7.56973
56.7	302.922	292.715	292.974		56.7	0.20137	0.1345	0.27655		206.7	56.7	-29.2939	-24.2852	-49.0772	-34.2188	7.56861
56.8	302.928	292.723	293.019		56.8	0.20473	0.13213	0.29313		206.8	56.8	-29.725	-24.3811	-49.2342	-34.4468	7.55296
56.9	302.921	292.729	293.065		56.9	0.19451	0.12839	0.3111		206.9	56.9	-30.187	-24.4739	-49.3954	-34.6854	7.53763
57	302.909	292.736	293.115		57	0.17953	0.12502	0.33234		207	57	-30.5853	-24.5645	-49.5686	-34.9061	7.53446
57.1	302.908	292.742	293.161		57.1	0.17522	0.12064	0.35068		207.1	57.1	-30.6139	-24.6622	-49.7441	-35.0067	7.56634
57.2	302.913	292.751	293.203		57.2	0.17782	0.12029	0.36438		207.2	57.2	-30.2292	-24.7697	-49.9245	-34.9745	7.63935
57.3	302.916	292.763	293.246		57.3	0.17702	0.12194	0.37833		207.3	57.3	-29.794	-24.8772	-50.1	-34.9237	7.71974
57.4	302.903	292.774	293.3		57.4	0.16153	0.1231	0.40472		207.4	57.4	-29.5283	-24.9761	-50.2747	-34.9264	7.78588
57.5	302.888	292.787	293.368		57.5	0.14366	0.12551	0.44467		207.5	57.5	-29.4835	-25.0693	-50.4608	-35.0045	7.83248
57.6	302.885	292.801	293.438		57.6	0.13709	0.12992	0.48638		207.6	57.6	-29.6157	-25.161	-50.6427	-35.1398	7.85738
57.7	302.88	292.818	293.504		57.7	0.12888	0.13635	0.52344		207.7	57.7	-29.8761	-25.2422	-50.8204	-35.3129	7.8683
57.8	302.86	292.831	293.565		57.8	0.10624	0.13964	0.55611		207.8	57.8	-30.2492	-25.321	-51.0031	-35.5244	7.86899
57.9	302.84	292.84	293.619		57.9	0.08296	0.13903	0.58186		207.9	57.9	-30.6954	-25.4022	-51.1914	-35.763	7.86408
58	302.833	292.849	293.66		58	0.07337	0.1373	0.59493		208	58	-31.1743	-25.48	-51.3812	-36.0118	7.85854
58.1	302.839	292.857	293.684		58.1	0.07585	0.13531	0.59054		208.1	58.1	-31.6235	-25.5619	-51.5665	-36.2506	7.85531
58.2	302.845	292.865	293.693		58.2	0.0787	0.13357	0.57146		208.2	58.2	-31.7761	-25.6494	-51.7503	-36.3919	7.8802
58.3	302.846	292.876	293.692		58.3	0.0769	0.1341	0.54195		208.3	58.3	-31.5779	-25.7426	-51.934	-36.4182	7.9387
58.4	302.851	292.885	293.685		58.4	0.07837	0.13362	0.50678		208.4	58.4	-31.3153	-25.8325	-52.1197	-36.4225	8.00661
58.5	302.854	292.893	293.681		58.5	0.07908	0.13188	0.47476		208.5	58.5	-31.1721	-25.9181	-52.3103	-36.4668	8.06561
58.6	302.859	292.902	293.685		58.6	0.08018	0.1309	0.4504		208.6	58.6	-31.1958	-26.011	-52.5152	-36.574	8.10991
58.7	302.863	292.909	293.699		58.7	0.08114	0.12715	0.43621		208.7	58.7	-31.3579	-26.1015	-52.7189	-36.7261	8.1391
58.8	302.867	292.908	293.721		58.8	0.08286	0.11637	0.42969		208.8	58.8	-31.6273	-26.1865	-52.9106	-36.9081	8.15395
58.9	302.878	292.907	293.751		58.9	0.09074	0.10547	0.43146		208.9	58.9	-31.9495	-26.2785	-53.1005	-37.1095	8.16135
59	302.888	292.91	293.783		59	0.0971	0.09833	0.43523		209	59	-32.2875	-26.3732	-53.2944	-37.3184	8.16842
59.1	302.881	292.911	293.811		59.1	0.08727	0.08968	0.43486		209.1	59.1	-32.6369	-26.4578	-53.4827	-37.5258	8.17543
59.2	302.857	292.913	293.835		59.2	0.0601	0.08167	0.43098		209.2	59.2	-32.9824	-26.5453	-53.6706	-37.7328	8.1827
59.3	302.822	292.917	293.852		59.3	0.022	0.07579	0.42005		209.3	59.3	-33.3148	-26.6359	-53.8619	-37.9376	8.1923
59.4	302.779	292.923	293.866		59.4	-0.02376	0.07166	0.40511		209.4	59.4	-33.5673	-26.7224	-54.0514	-38.1137	8.21019
59.5	302.756	292.933	293.877		59.5	-0.04993	0.07106	0.38829		209.5	59.5	-33.4859	-26.8118	-54.2325	-38.1767	8.25586
59.6	302.767	292.947	293.888		59.6	-0.04243	0.07535	0.37084		209.6	59.6	-33.0744	-26.9031	-54.408	-38.1285	8.33243
59.7	302.789	292.964	293.897		59.7	-0.02288	0.08216	0.35125		209.7	59.7	-32.6471	-26.9929	-54.5933	-38.0778	8.41753
59.8	302.806	292.98	293.905		59.8	-0.00885	0.08833	0.33166		209.8	59.8	-32.2755	-27.0722	-54.7797	-38.0425	8.50236
59.9	302.82	292.996	293.914		59.9	0.00154	0.09401	0.31233		209.9	59.9	-31.9115	-27.1537	-54.9631	-38.0095	8.58739
60	302.841	293.012	293.92		60	0.02034	0.10044	0.28947		210	60	-31.6255	-27.2424	-55.1526	-38.0068	8.66574
60.1	302.87	293.029	293.923		60.1	0.04605	0.10737	0.26511		210.1	60.1	-31.5147	-27.3273	-55.3443	-38.0621	8.72522
60.2	302.897	293.043	293.931		60.2	0.07013	0.11091	0.24402		210.2	60.2	-31.6101	-27.41	-55.5371	-38.1857	8.76
60.3	302.916	293.053	293.948		60.3	0.08617	0.11118	0.23284		210.3	60.3	-31.8833	-27.5013	-55.7378	-38.3742	8.77352
60.4	302.922	293.067	293.985		60.4	0.08902	0.1151	0.24215		210.4	60.4	-32.2718	-27.5987	-55.9487	-38.6064	8.77547
60.5	302.923	293.082	294.038		60.5	0.08609	0.11989	0.26639		210.5	60.5	-32.7203	-27.6923	-56.1536	-38.8554	8.77007
60.6	302.928	293.095	294.09		60.6	0.08857	0.1233	0.28989		210.6	60.6	-33.1924	-27.7956	-56.3412	-39.1097	8.75545
60.7	302.937	293.109	294.132		60.7	0.09468	0.12722	0.30384		210.7	60.7	-33.6476	-27.9149	-56.5359	-39.3661	8.74294
60.8	302.947	293.121	294.163		60.8	0.10118	0.12875	0.30699		210.8	60.8	-34.0735	-28.0367	-56.7378	-39.616	8.73646
60.9	302.958	293.133	294.191		60.9	0.10905	0.13066	0.307		210.9	60.9	-34.4827	-28.1566	-56.9314	-39.8569	8.73036
61	302.972	293.145	294.221		61	0.12006	0.13281	0.30788		211	61	-34.8614	-28.2694	-57.1219	-40.0843	8.72878
61.1	302.986	293.155	294.245		61.1	0.13121	0.13259	0.30425		211.1	61.1	-35.1915	-28.3826	-57.3125	-40.2955	8.73255
61.2	302.989	293.164	294.265		61.2	0.13129	0.13198	0.29559		211.2	61.2	-35.4696	-28.4913	-57.4997	-40.4869	8.74167
61.3	302.98	293.174	294.281		61.3	0.11907	0.13188	0.28354		211.3	61.3	-35.7251	-28.5902	-57.6842	-40.6665	8.75458
61.4	302.969	293.19	294.294		61.4	0.10509	0.1378	0.26784		211.4	61.4	-35.961	-28.697	-57.8804	-40.8461	8.77148
61.5	302.952	293.196	294.307		61.5	0.08508	0.13368	0.25265		211.5	61.5	-35.9761	-28.8026	-58.0793	-40.9527	8.81014
61.6	302.93	293.203	294.321		61.6	0.05966	0.13081	0.23897		211.6	61.6	-35.6498	-28.9067	-58.2725	-40.943	8.8807
61.7	302.902	293.213	294.334		61.7	0.02848	0.13058	0.2239		211.7	61.7	-35.2138	-29.0191	-58.477	-40.9033	8.96696
61.8	302.855	293.222	294.343		61.8	-0.02118	0.1301	0.20456		211.8	61.8	-34.8954	-29.1263	-58.6804	-40.9007	9.04448
61.9	302.803	293.235	294.352		61.9	-0.07586	0.13289	0.18485		211.9	61.9	-34.7522	-29.23	-58.8777	-40.9533	9.10286
62	302.778	293.253	294.365		62	-0.10378	0.14032	0.16966		212	62	-34.779	-29.3391	-59.0664	-41.0615	9.13838
62.1	302.791	293.269	294.379		62.1	-0.09428	0.147	0.15585		212.1	62.1	-34.9436	-29.444	-59.2543	-41.214	9.15882
62.2	302.814	293.285	294.395		62.2	-0.07422	0.15242	0.14342		212.2	62.2	-35.1976	-29.5515	-59.4407	-41.3966	9.1681
62.3	302.845	293.303	294.414		62.3	-0.04612	0.16024	0.13388		212.3	62.3	-35.5078	-29.6602	-59.6181	-41.5953	9.16812
62.4	302.888	293.321	294.441		62.4	-0.00621	0.16842	0.13238		212.4	62.4	-35.859	-29.7613	-59.7985	-41.8062	9.16671
62.5	302.928	293.338	294.478		62.5	0.03068	0.17573	0.14118		212.5	62.5	-36.2181	-29.8564	-59.9759	-42.0168	9.16542
62.6	302.959	293.351	294.524		62.6	0.0584	0.17851	0.15915		212.6	62.6	-36.5784	-29.9466	-60.1408	-42.2219	9.1617
62.7	302.982	293.362	294.579		62.7	0.07795	0.17954	0.18591		212.7	62.7	-36.9488	-30.0356	-60.3028	-42.4291	9.15696
62.8	303.002	293.373	294.634		62.8	0.095	0.18082	0.21255		212.8	62.8	-37.208	-30.1281	-60.4813	-42.6058	9.16843
62.9	303.017	293.381	294.679		62.9	0.10689	0.17883	0.22939		212.9	62.9	-37.0871	-30.2172	-60.6605	-42.6549	9.21864
63	303.025	293.392	294.716		63	0.1125	0.17923	0.23869		213	63	-36.6443	-30.3074	-60.8375	-42.5964	9.3022
63.1	303.033	293.402	294.744		63.1	0.11711	0.17888	0.23807		213.1	63.1	-36.2249	-30.3983	-61.0273	-42.5502	9.39043
63.2	303.037	293.408	294.758		63.2	0.11783	0.17538	0.22413		213.2	63.2	-35.9777	-30.4802	-61.2202	-42.5594	9.4644
63.3	303.029	293.419	294.771		63.3	0.10661	0.17616	0.20857		213.3	63.3	-35.9284	-30.5614	-61.399	-42.6296	9.51175
63.4	303.017	293.431	294.792		63.4	0.0925	0.17794	0.20091		213.4	63.4	-36.0392	-30.6452	-61.5715	-42.752	9.53775
63.5	303.011	293.442	294.814		63.5	0.08329	0.17934	0.19527		213.5	63.5	-36.0708	-30.7289	-61.7455	-42.8484	9.57355
63.6	303.013	293.453	294.833		63.6	0.08238	0.17987	0.18585		213.6	63.6	-35.8945	-30.8052	-61.9217	-42.8738	9.63661
63.7	303.017	293.465	294.85		63.7	0.08284	0.18253	0.17405		213.7	63.7	-35.7072	-30.8754	-62.0965	-42.893	9.70251
63.8	303.003	293.482	294.861		63.8	0.06609	0.1887	0.15673		213.8	63.8	-35.6578	-30.9517	-62.2678	-42.9591	9.74947
63.9	302.986	293.496	294.863		63.9	0.04583	0.19325	0.13086		213.9	63.9	-35.7638	-31.0257	-62.4512	-43.0802	9.78161
64	302.982	293.51	294.86		64	0.03826	0.19717	0.09921		214	64	-36.0068	-31.0981	-62.6331	-43.246	9.79657
64.1	302.982	293.525	294.857		64.1	0.03571	0.20209	0.06844		214.1	64.1	-36.3588	-31.1861	-62.8041	-43.4496	9.79175
64.2	302.986	293.539	294.852		64.2	0.0363	0.20625	0.03542		214.2	64.2	-36.7744	-31.2729	-62.9807	-43.676	9.78214
64.3	303.002	293.554	294.852		64.3	0.04919	0.21055	0.00741		214.3	64.3	-37.2051	-31.3522	-63.1543	-43.9039	9.77241
64.4	303.027	293.571	294.866		64.4	0.07164	0.21773	-0.00728		214.4	64.4	-37.5405	-31.4371	-63.3185	-44.0987	9.77009
64.5	303.055	293.584	294.889		64.5	0.09597	0.22089	-0.01267		214.5	64.5	-37.6739	-31.5273	-63.4857	-44.229	9.79051
64.6	303.083	293.593	294.914		64.6	0.12155	0.22016	-0.01593		214.6	64.6	-37.6785	-31.6148	-63.6624	-44.3186	9.82902
64.7	303.111	293.601	294.937		64.7	0.14639	0.21817	-0.02107		214.7	64.7	-37.7135	-31.7005	-63.839	-44.4177	9.86458
64.8	303.133	293.608	294.963		64.8	0.16531	0.2148	-0.02307		214.8	64.8	-37.8345	-31.7945	-64.0194	-44.5494	9.88988
64.9	303.151	293.616	294.988		64.9	0.17985	0.21269	-0.02709		214.9	64.9	-38.0146	-31.8828	-64.205	-44.7008	9.91146
65	303.171	293.625	295.008		65	0.19689	0.21145	-0.03437		215	65	-38.2279	-31.9613	-64.3888	-44.8593	9.9309
65.1	303.188	293.633	295.037		65.1	0.21092	0.20959	-0.03461		215.1	65.1	-38.4728	-32.0428	-64.5688	-45.0282	9.94509
65.2	303.194	293.639	295.067		65.2	0.21377	0.20572	-0.03284		215.2	65.2	-38.6545	-32.1206	-64.7428	-45.1726	9.96523
65.3	303.185	293.646	295.087		65.3	0.2018	0.20235	-0.041		215.3	65.3	-38.5791	-32.19	-64.9247	-45.2313	10.018
65.4	303.169	293.653	295.103		65.4	0.18342	0.19974	-0.05305		215.4	65.4	-38.3278	-32.2527	-65.1013	-45.2273	10.0906
65.5	303.16	293.661	295.12		65.5	0.17082	0.19775	-0.06422		215.5	65.5	-38.1424	-32.3158	-65.2625	-45.2402	10.1515
65.6	303.154	293.668	295.136		65.6	0.16136	0.19463	-0.0764		215.6	65.6	-38.1066	-32.374	-65.4184	-45.2997	10.1946
65.7	303.142	293.671	295.153		65.7	0.14662	0.18749	-0.08757		215.7	65.7	-38.2294	-32.4336	-65.566	-45.4097	10.2161
65.8	303.122	293.675	295.172		65.8	0.12347	0.18199	-0.09724		215.8	65.8	-38.4823	-32.5091	-65.7068	-45.5661	10.2169
65.9	303.092	293.681	295.193		65.9	0.0909	0.17762	-0.10376		215.9	65.9	-38.8207	-32.5869	-65.8484	-45.752	10.2081
66	303.065	293.684	295.216		66	0.06084	0.17098	-0.10903		216	66	-39.2168	-32.6654	-66.0021	-45.9614	10.1972
66.1	303.049	293.686	295.238		66.1	0.04121	0.16271	-0.11581		216.1	66.1	-39.6471	-32.745	-66.1568	-46.183	10.1837
66.2	303.042	293.69	295.257		66.2	0.03162	0.1562	-0.12509		216.2	66.2	-40.0846	-32.8277	-66.3014	-46.4046	10.1666
66.3	303.048	293.693	295.272		66.3	0.03485	0.14919	-0.13802		216.3	66.3	-40.4935	-32.919	-66.4562	-46.6229	10.1548
66.4	303.065	293.698	295.284		66.4	0.048	0.14419	-0.1546		216.4	66.4	-40.8477	-32.9983	-66.6253	-46.8237	10.1567
66.5	303.083	293.709	295.296		66.5	0.06379	0.14496	-0.17067		216.5	66.5	-41.1496	-33.0746	-66.7989	-47.0077	10.1665
66.6	303.097	293.719	295.309		66.6	0.07443	0.14536	-0.18624		216.6	66.6	-41.3987	-33.1579	-66.9774	-47.178	10.1815
66.7	303.104	293.729	295.32		66.7	0.0779	0.14488	-0.20319		216.7	66.7	-41.5988	-33.2304	-67.1612	-47.3301	10.2056
66.8	303.11	293.74	295.334		66.8	0.08088	0.14666	-0.21762		216.8	66.8	-41.786	-33.3067	-67.345	-47.4792	10.23
66.9	303.117	293.75	295.351		66.9	0.08486	0.14581	-0.22842		216.9	66.9	-41.9722	-33.4029	-67.5295	-47.6349	10.2503
67	303.125	293.757	295.374		67	0.09022	0.14332	-0.23407		217	67	-42.3001	-33.5048	-67.7091	-47.838	10.2549
67.1	303.134	293.767	295.399		67.1	0.09571	0.14309	-0.23745		217.1	67.1	-42.4489	-33.6074	-67.8801	-47.9788	10.2728
67.2	303.134	293.775	295.422		67.2	0.09291	0.14072	-0.24272		217.2	67.2	-42.5861	-33.7131	-68.0488	-48.116	10.2903
67.3	303.139	293.781	295.443		67.3	0.09526	0.13685	-0.25012		217.3	67.3	-42.6095	-33.8168	-68.2198	-48.2154	10.3192
67.4	303.156	293.785	295.46		67.4	0.10891	0.1311	-0.26117		217.4	67.4	-42.1836	-33.913	-68.3779	-48.1582	10.388
67.5	303.173	293.79	295.477		67.5	0.12319	0.12647	-0.27221		217.5	67.5	-41.3459	-34.0051	-68.5218	-47.9576	10.4982
67.6	303.185	293.799	295.493		67.6	0.1322	0.12499	-0.28401		217.6	67.6	-40.5301	-34.087	-68.6773	-47.7648	10.6204
67.7	303.19	293.806	295.503		67.7	0.13417	0.12187	-0.30285		217.7	67.7	-39.8703	-34.1656	-68.8517	-47.6292	10.7383
67.8	303.193	293.813	295.51		67.8	0.1335	0.119	-0.31099		217.8	67.8	-39.3492	-34.2452	-69.0332	-47.5425	10.8459
67.9	303.2	293.822	295.515		67.9	0.13811	0.11802	-0.3169		217.9	67.9	-38.9995	-34.3158	-69.217	-47.5107	10.937
68	303.214	293.832	295.521		68	0.14837	0.11754	-0.32243		218	68	-38.8868	-34.3966	-69.4038	-47.5624	10.9974
68.1	303.227	293.84	295.534		68.1	0.1585	0.11593	-0.32092		218.1	68.1	-39.021	-34.4841	-69.5864	-47.6972	11.0227
68.2	303.235	293.847	295.554		68.2	0.16349	0.11319	-0.31238		218.2	68.2	-39.3575	-34.5702	-69.7615	-47.8964	11.0196
68.3	303.238	293.858	295.58		68.3	0.16345	0.11359	-0.29819		218.3	68.3	-39.8278	-34.6645	-69.9366	-48.143	10.9983
68.4	303.237	293.866	295.613		68.4	0.15914	0.1116	-0.27646		218.4	68.4	-40.3742	-34.7562	-70.1099	-48.4134	10.9688
68.5	303.22	293.872	295.646		68.5	0.13913	0.1081	-0.25485		218.5	68.5	-40.9549	-34.8404	-70.2744	-48.6899	10.9357
68.6	303.195	293.882	295.678		68.6	0.11171	0.10737	-0.23426		218.6	68.6	-41.5182	-34.9298	-70.4266	-48.9582	10.9014
68.7	303.176	293.891	295.71		68.7	0.08881	0.10651	-0.21403		218.7	68.7	-42.0281	-35.0162	-70.5685	-49.2043	10.8722
68.8	303.163	293.9	295.736		68.8	0.07307	0.10566	-0.19909		218.8	68.8	-42.4788	-35.0925	-70.706	-49.4258	10.8516
68.9	303.157	293.91	295.757		68.9	0.06399	0.10568	-0.19005		218.9	68.9	-42.7863	-35.1623	-70.8404	-49.5963	10.8476
69	303.15	293.921	295.774		69	0.0544	0.10683	-0.18439		219	69	-42.7803	-35.2345	-70.9737	-49.6628	10.8758
69.1	303.144	293.93	295.789		69.1	0.04519	0.10585	-0.18088		219.1	69.1	-42.5568	-35.3062	-71.1089	-49.6573	10.9281
69.2	303.139	293.939	295.804		69.2	0.03711	0.10436	-0.17699		219.2	69.2	-42.3839	-35.3659	-71.2455	-49.6651	10.9788
69.3	303.137	293.948	295.819		69.3	0.03167	0.10363	-0.17335		219.3	69.3	-42.3624	-35.4236	-71.3867	-49.7243	11.0149
69.4	303.141	293.955	295.833		69.4	0.03289	0.10089	-0.17071		219.4	69.4	-42.4981	-35.4984	-71.5419	-49.8461	11.0345
69.5	303.161	293.964	295.851		69.5	0.04968	0.09941	-0.16455		219.5	69.5	-42.7381	-35.5773	-71.7	-50.0051	11.0427
69.6	303.19	293.975	295.873		69.6	0.07615	0.10043	-0.15388		219.6	69.6	-42.9503	-35.655	-71.8518	-50.1523	11.0522
69.7	303.217	293.983	295.899		69.7	0.09998	0.09882	-0.13918		219.7	69.7	-42.9605	-35.7482	-72.0152	-50.2413	11.0842
69.8	303.235	293.989	295.926		69.8	0.11438	0.09457	-0.12311		219.8	69.8	-42.8207	-35.8437	-72.3399	-50.3348	11.1854
69.9	303.241	293.998	295.955		69.9	0.11761	0.09372	-0.10628		219.9	69.9	-42.7332	-35.9392	-72.3458	-50.3394	11.1766
70	303.243	294.009	295.984		70	0.11619	0.09474	-0.08869		220	70	-42.7758	-36.0388	-72.5228	-50.4458	11.2085
70.1	303.245	294.018	296.014		70.1	0.11514	0.09364	-0.0696		220.1	70.1	-42.9394	-36.1388	-72.7119	-50.5967	11.2305
70.2	303.252	294.025	296.05		70.2	0.11938	0.09039	-0.04549		220.2	70.2	-43.1971	-36.2411	-73.089	-50.8424	11.3031
70.3	303.257	294.034	296.088		70.3	0.12085	0.08954	-0.01811		220.3	70.3	-43.522	-36.3377	-73.2803	-51.0466	11.3086
70.4	303.249	294.044	296.123		70.4	0.10988	0.08906	0.00513		220.4	70.4	-43.8701	-36.4376	-73.4758	-51.2612	11.3126
70.5	303.239	294.052	296.152		70.5	0.09753	0.08707	0.02209		220.5	70.5	-44.2338	-36.5395	-73.6637	-51.479	11.3125
70.6	303.233	294.061	296.177		70.6	0.08845	0.08671	0.03565		220.6	70.6	-44.6114	-36.6376	-73.846	-51.6983	11.3105
70.7	303.231	294.071	296.2		70.7	0.08263	0.08598	0.04783		220.7	70.7	-44.9879	-36.7346	-74.0252	-51.9159	11.3085
70.8	303.231	294.076	296.221		70.8	0.07983	0.08161	0.05713		220.8	70.8	-45.3538	-36.8248	-74.197	-52.1252	11.3072
70.9	303.232	294.081	296.239		70.9	0.07841	0.07648	0.06403		220.9	70.9	-45.6959	-36.9029	-74.3619	-52.3202	11.3094
71	303.242	294.089	296.257		71	0.0854	0.07399	0.07019		221	71	-46.0072	-36.975	-74.5276	-52.5033	11.3166
71.1	303.267	294.096	296.268		71.1	0.10659	0.07125	0.07044		221.1	71.1	-46.2815	-37.0453	-74.6914	-52.6727	11.3276
71.2	303.298	294.102	296.279		71.2	0.13482	0.06763	0.06981		221.2	71.2	-46.5193	-37.1076	-74.8541	-52.827	11.3437
71.3	303.323	294.111	296.298		71.3	0.15701	0.06652	0.07684		221.3	71.3	-46.7179	-37.1676	-75.0228	-52.9694	11.3661
71.4	303.339	294.121	296.322		71.4	0.16978	0.06617	0.08953		221.4	71.4	-46.6599	-37.2379	-75.1949	-53.0309	11.4109
71.5	303.345	294.128	296.347		71.5	0.17238	0.0633	0.10372		221.5	71.5	-46.2642	-37.3141	-75.3655	-52.9813	11.4865
71.6	303.327	294.136	296.376		71.6	0.15212	0.06131	0.12042		221.6	71.6	-45.8	-37.3922	-75.5387	-52.9103	11.5716
71.7	303.293	294.144	296.41		71.7	0.11452	0.05895	0.14291		221.7	71.7	-45.465	-37.4794	-75.721	-52.8885	11.6467
71.8	303.263	294.147	296.442		71.8	0.08195	0.05244	0.16388		221.8	71.8	-45.3109	-37.5688	-75.895	-52.9249	11.7005
71.9	303.249	294.151	296.476		71.9	0.06483	0.04555	0.18674		221.9	71.9	-45.3248	-37.6508	-76.0592	-53.0116	11.7348
72	303.25	294.154	296.523		72	0.06253	0.03942	0.22191		222	72	-45.4646	-37.7319	-76.2203	-53.139	11.7546
72.1	303.257	294.156	296.57		72.1	0.06638	0.03065	0.25783		222.1	72.1	-45.6806	-37.8187	-76.3789	-53.2927	11.7641
72.2	303.267	294.158	296.605		72.2	0.07288	0.02301	0.28119		222.2	72.2	-45.9417	-37.8987	-76.5303	-53.4569	11.768
72.3	303.276	294.161	296.631		72.3	0.07962	0.016	0.29551		222.3	72.3	-46.2341	-37.9731	-76.6873	-53.6315	11.772
72.4	303.279	294.165	296.652		72.4	0.07946	0.00974	0.30518		222.4	72.4	-46.5409	-38.0494	-76.8507	-53.8137	11.7765
72.5	303.275	294.17	296.667		72.5	0.07226	0.00461	0.30895		222.5	72.5	-46.8439	-38.1207	-77.0074	-53.9906	11.7806
72.6	303.27	294.175	296.682		72.6	0.06456	-1.50717e-05	0.31221		222.6	72.6	-47.1491	-38.1928	-77.1734	-54.1718	11.7879
72.7	303.266	294.187	296.7		72.7	0.05723	0.00139	0.3195		222.7	72.7	-47.457	-38.2713	-77.3467	-54.3583	11.7961
72.8	303.257	294.2	296.719		72.8	0.04514	0.00518	0.32666		222.8	72.8	-47.7415	-38.3578	-77.5154	-54.5382	11.8036
72.9	303.229	294.213	296.733		72.9	0.01357	0.00721	0.32967		222.9	72.9	-47.9928	-38.4434	-77.6833	-54.7065	11.8145
73	303.228	294.226	296.744		73	0.01026	0.01088	0.32829		223	73	-48.2261	-38.5302	-77.8649	-54.8737	11.8314
73.1	303.235	294.24	296.751		73.1	0.01387	0.01492	0.32401		223.1	73.1	-48.4469	-38.6268	-78.0479	-55.0405	11.8478
73.2	303.244	294.251	296.753		73.2	0.02023	0.01594	0.31522		223.2	73.2	-48.6387	-38.723	-77.8858	-55.0825	11.7554
73.3	303.243	294.26	296.753		73.3	0.01605	0.01471	0.30303		223.3	73.3	-48.7974	-38.8238	-76.7759	-54.799	11.3594
73.4	303.211	294.269	296.753		73.4	-0.01916	0.01335	0.29198		223.4	73.4	-48.935	-38.9279	-75.0367	-54.2999	10.7633
73.5	303.161	294.276	296.754		73.5	-0.0722	0.01036	0.28118		223.5	73.5	-49.0683	-39.0287	-73.527	-53.8747	10.2447
73.6	303.128	294.279	296.754		73.6	-0.10892	0.00322	0.27012		223.6	73.6	-49.1878	-39.1219	-72.5728	-53.6275	9.90831
73.7	303.127	294.282	296.757		73.7	-0.11273	-0.00379	0.26195		223.7	73.7	-49.2918	-39.2068	-72.203	-53.5672	9.76211
73.8	303.151	294.284	296.765		73.8	-0.09141	-0.01143	0.25793		223.8	73.8	-49.3792	-39.2865	-72.3318	-53.6658	9.77718
73.9	303.181	294.284	296.774		73.9	-0.06482	-0.02146	0.25542		223.9	73.9	-49.4267	-39.3544	-72.8219	-53.8677	9.91313
74	303.211	294.286	296.782		74	-0.03798	-0.02922	0.2524		224	74	-49.429	-39.4171	-73.5318	-54.1259	10.1242
74.1	303.233	294.292	296.792		74.1	-0.0188	-0.03334	0.25077		224.1	74.1	-49.4064	-39.4775	-74.3558	-54.4132	10.375
74.2	303.244	294.3	296.802		74.2	-0.01093	-0.03521	0.24951		224.2	74.2	-49.3864	-39.5466	-75.2243	-54.7191	10.6388
74.3	303.251	294.308	296.812		74.3	-0.00632	-0.0372	0.24826		224.3	74.3	-49.388	-39.6266	-76.0825	-55.0324	10.8958
74.4	303.252	294.317	296.826		74.4	-0.00862	-0.03906	0.25051		224.4	74.4	-49.4177	-39.7018	-76.8975	-55.339	11.1382
74.5	303.243	294.324	296.84		74.5	-0.02047	-0.04218	0.25365		224.5	74.5	-49.4728	-39.778	-77.6545	-55.6351	11.3598
74.6	303.248	294.327	296.85		74.6	-0.01849	-0.04843	0.25152		224.6	74.6	-49.5575	-39.8678	-78.3443	-55.9232	11.5542
74.7	303.267	294.33	296.855		74.7	-0.00308	-0.05607	0.24561		224.7	74.7	-49.6695	-39.9569	-78.9841	-56.2035	11.7303
74.8	303.284	294.335	296.863		74.8	0.01198	-0.06057	0.24159		224.8	74.8	-49.7837	-40.0418	-79.585	-56.4702	11.8947
74.9	303.307	294.341	296.872		74.9	0.03428	-0.06457	0.23933		224.9	74.9	-49.899	-40.1294	-80.126	-56.7181	12.0389
75	303.329	294.348	296.883		75	0.05696	-0.06496	0.2392		225	75	-50.012	-40.2113	-80.5943	-56.9392	12.1612
75.1	303.341	294.358	296.898		75.1	0.06897	-0.05892	0.24272		225.1	75.1	-50.113	-40.2905	-80.994	-57.1325	12.2631
75.2	303.33	294.372	296.918		75.2	0.05735	-0.04948	0.25088		225.2	75.2	-50.2125	-40.3608	-81.3342	-57.3025	12.3478
75.3	303.296	294.385	296.937		75.3	0.02301	-0.04029	0.25917		225.3	75.3	-50.306	-40.4227	-81.6227	-57.4505	12.4183
75.4	303.262	294.397	296.958		75.4	-0.01096	-0.03236	0.26834		225.4	75.4	-50.4066	-40.4858	-81.8773	-57.5899	12.4769
75.5	303.239	294.41	296.981		75.5	-0.034	-0.02292	0.28027		225.5	75.5	-50.5068	-40.5522	-82.1124	-57.7238	12.5283
75.6	303.224	294.423	297.004		75.6	-0.04838	-0.01386	0.29195		225.6	75.6	-50.5773	-40.619	-82.332	-57.8428	12.5775
75.7	303.225	294.435	297.028		75.7	-0.04818	-0.00618	0.30375		225.7	75.7	-50.6478	-40.6832	-82.5286	-57.9532	12.6199
75.8	303.228	294.447	297.053		75.8	-0.04472	0.00225	0.31744		225.8	75.8	-50.7363	-40.7489	-82.7014	-58.0622	12.6525
75.9	303.225	294.459	297.082		75.9	-0.04829	0.01005	0.33566		225.9	75.9	-50.8434	-40.8154	-82.8645	-58.1744	12.6799
76	303.222	294.465	297.111		76	-0.05061	0.01233	0.35311		226	76	-50.9753	-40.874	-83.0121	-58.2871	12.7017
76.1	303.227	294.472	297.166		76.1	-0.04626	0.01524	0.3962		226.1	76.1	-51.1124	-40.9272	-83.1469	-58.3955	12.7202
76.2	303.233	294.48	297.189		76.2	-0.04042	0.01928	0.40788		226.2	76.2	-51.2553	-40.9892	-83.2866	-58.5103	12.7377
76.3	303.239	294.487	297.207		76.3	-0.03432	0.02181	0.41479		226.3	76.3	-51.3932	-41.0579	-83.4251	-58.6254	12.7538
76.4	303.245	294.49	297.227		76.4	-0.02834	0.02057	0.42282		226.4	76.4	-51.5115	-41.1296	-83.5637	-58.7349	12.771
76.5	303.243	294.489	297.247		76.5	-0.03003	0.01606	0.43124		226.5	76.5	-51.6283	-41.1953	-83.7136	-58.8457	12.7935
76.6	303.237	294.49	297.264		76.6	-0.03624	0.01319	0.43764		226.6	76.6	-51.7486	-41.2629	-83.8759	-58.9624	12.8192
76.7	303.239	294.489	297.287		76.7	-0.03466	0.00743	0.44857		226.7	76.7	-51.8658	-41.3421	-84.0404	-59.0828	12.8433
76.8	303.246	294.483	297.315		76.8	-0.02693	-0.00185	0.4649		226.8	76.8	-51.9784	-41.4199	-84.1963	-59.1982	12.8653
76.9	303.259	294.477	297.342		76.9	-0.01455	-0.01238	0.4806		226.9	76.9	-52.0896	-41.495	-84.353	-59.3125	12.8884
77	303.276	294.469	297.368		77	0.00223	-0.02392	0.49579		227	77	-52.1857	-41.578	-84.51	-59.4246	12.9111
77.1	303.283	294.466	297.395		77.1	0.00971	-0.03157	0.51074		227.1	77.1	-52.1831	-41.666	-84.6636	-59.5042	12.9409
77.2	303.279	294.468	297.421		77.2	0.00576	-0.03318	0.52531		227.2	77.2	-51.6566	-41.7532	-84.8195	-59.4098	13.0226
77.3	303.277	294.472	297.443		77.3	0.00307	-0.03316	0.53573		227.3	77.3	-50.5774	-41.8456	-84.9656	-59.1296	13.1617
77.4	303.285	294.476	297.463		77.4	0.01156	-0.03327	0.54503		227.4	77.4	-49.5057	-41.9388	-85.1008	-58.8485	13.3067
77.5	303.29	294.485	297.487		77.5	0.01577	-0.02861	0.55759		227.5	77.5	-48.7615	-42.0253	-85.236	-58.6742	13.4225
77.6	303.279	294.496	297.505		77.6	0.00529	-0.02118	0.56424		227.6	77.6	-48.4111	-42.1053	-85.3742	-58.6302	13.4953
77.7	303.257	294.505	297.52		77.7	-0.01662	-0.01614	0.56763		227.7	77.7	-48.3945	-42.1917	-85.5025	-58.6962	13.5222
77.8	303.233	294.516	297.537		77.8	-0.04054	-0.00946	0.57316		227.8	77.8	-48.6417	-42.2755	-85.6313	-58.8495	13.5164
77.9	303.225	294.529	297.576		77.9	-0.04901	-0.000276354	0.60016		227.9	77.9	-49.0675	-42.3499	-85.7631	-59.0602	13.4916
78	303.229	294.539	297.665		78	-0.04479	0.00539	0.67816		228	78	-49.5875	-42.4254	-85.8862	-59.2997	13.4531
78.1	303.24	294.546	297.822		78.1	-0.0343	0.0088	0.82399		228.1	78.1	-50.1332	-42.5016	-86.0086	-59.5478	13.4126
78.2	303.25	294.555	298.049		78.2	-0.02368	0.01397	1.03941		228.2	78.2	-50.6762	-42.5809	-86.1422	-59.7998	13.3769
78.3	303.261	294.564	298.324		78.3	-0.01356	0.01851	1.30332		228.3	78.3	-51.2068	-42.6628	-86.2797	-60.0497	13.3449
78.4	303.273	294.571	298.628		78.4	-0.00155	0.02204	1.59536		228.4	78.4	-51.6925	-42.7477	-86.4137	-60.2846	13.3173
78.5	303.274	294.58	298.944		78.5	-0.000603289	0.02721	1.89958		228.5	78.5	-52.1229	-42.8266	-86.5534	-60.501	13.2998
78.6	303.261	294.591	299.254		78.6	-0.0136	0.03376	2.19878		228.6	78.6	-52.5073	-42.8934	-86.7025	-60.7011	13.2936
78.7	303.255	294.604	299.546		78.7	-0.01918	0.04295	2.47927		228.7	78.7	-52.8539	-42.9648	-86.8554	-60.8914	13.2922
78.8	303.261	294.616	299.814		78.8	-0.01396	0.05088	2.73588		228.8	78.8	-53.1535	-43.0391	-87.006	-61.0662	13.2945
78.9	303.263	294.627	300.052		78.9	-0.01137	0.05793	2.96223		228.9	78.9	-53.4041	-43.1169	-87.1608	-61.2273	13.3025
79	303.266	294.638	300.253		79	-0.00867	0.0646	3.15165		229	79	-53.6231	-43.212	-87.3205	-61.3852	13.3114
79.1	303.275	294.643	300.423		79.1	-5.34613e-05	0.06588	3.31079		229.1	79.1	-53.8168	-43.312	-87.4786	-61.5358	13.3212
79.2	303.288	294.648	300.567		79.2	0.01308	0.06715	3.44331		229.2	79.2	-53.989	-43.4108	-87.6262	-61.6754	13.3299
79.3	303.299	294.653	300.683		79.3	0.02458	0.06742	3.54794		229.3	79.3	-54.1431	-43.5082	-87.7701	-61.8071	13.3396
79.4	303.303	294.655	300.774		79.4	0.02779	0.06568	3.62682		229.4	79.4	-54.2743	-43.6855	-87.9113	-61.957	13.3323
79.5	303.307	294.66	300.841		79.5	0.03213	0.06695	3.68272		229.5	79.5	-54.3828	-43.7628	-88.0438	-62.0632	13.3472
79.6	303.313	294.669	300.888		79.6	0.03836	0.07136	3.71826		229.6	79.6	-54.4815	-43.8342	-88.1756	-62.1638	13.3642
79.7	303.302	294.681	300.919		79.7	0.02662	0.07967	3.73773		229.7	79.7	-54.572	-43.9051	-88.3108	-62.2626	13.3831
79.8	303.27	294.692	300.933		79.8	-0.00546	0.08672	3.74074		229.8	79.8	-54.653	-43.9765	-88.4376	-62.3557	13.4002
79.9	303.251	294.703	300.935		79.9	-0.02448	0.09377	3.73069		229.9	79.9	-54.7359	-44.0479	-88.5626	-62.4488	13.4165
80	303.262	294.714	300.925		80	-0.01348	0.10095	3.70946		230	80	-54.8165	-44.1207	-88.7039	-62.547	13.4379
80.1	303.277	294.72	300.903		80.1	0.00178	0.1031	3.67655		230.1	80.1	-54.8919	-44.1887	-88.8484	-62.643	13.4621
80.2	303.277	294.724	300.876		80.2	0.00198	0.10325	3.63736		230.2	80.2	-54.9741	-44.2529	-88.9881	-62.7384	13.4849
80.3	303.266	294.733	300.842		80.3	-0.00888	0.10779	3.59239		230.3	80.3	-55.0649	-44.3193	-89.1308	-62.8384	13.5073
80.4	303.263	294.744	300.804		80.4	-0.01195	0.11446	3.54265		230.4	80.4	-55.1659	-44.3847	-89.2754	-62.942	13.5296
80.5	303.267	294.752	300.763		80.5	-0.00873	0.11875	3.49065		230.5	80.5	-55.2628	-44.4492	-89.417	-63.043	13.5514
80.6	303.267	294.762	300.722		80.6	-0.00866	0.12429	3.43776		230.6	80.6	-55.3555	-44.5206	-89.562	-63.146	13.5733
80.7	303.271	294.77	300.68		80.7	-0.00445	0.12871	3.38413		230.7	80.7	-55.4501	-44.5946	-89.7148	-63.2532	13.5969
80.8	303.277	294.772	300.639		80.8	0.00165	0.12684	3.33212		230.8	80.8	-55.5458	-44.6622	-89.8685	-63.3588	13.6221
80.9	303.292	294.769	300.598		80.9	0.01604	0.1202	3.28012		230.9	80.9	-55.6407	-44.7218	-90.0203	-63.4609	13.6486
81	303.313	294.768	300.557		81	0.03747	0.11519	3.22724		231	81	-55.7391	-44.7868	-90.1735	-63.5665	13.6741
81.1	303.322	294.769	300.516		81.1	0.04583	0.11131	3.17498		231.1	81.1	-55.8495	-44.8525	-90.3279	-63.6766	13.6986
81.2	303.305	294.767	300.476		81.2	0.02969	0.10618	3.12285		231.2	81.2	-55.949	-44.905	-90.4846	-63.7795	13.7279
81.3	303.265	294.769	300.437		81.3	-0.01131	0.10369	3.07261		231.3	81.3	-56.0425	-44.9575	-90.6329	-63.8776	13.755
81.4	303.223	294.773	300.4		81.4	-0.05307	0.1037	3.02437		231.4	81.4	-56.1465	-45.0179	-90.7846	-63.983	13.7805
81.5	303.204	294.775	300.363		81.5	-0.07171	0.10196	2.97601		231.5	81.5	-56.2332	-45.0799	-90.9379	-64.0836	13.8078
81.6	303.212	294.777	300.328		81.6	-0.06448	0.09985	2.93004		231.6	81.6	-56.2999	-45.1429	-91.0761	-64.173	13.8318
81.7	303.23	294.782	300.302		81.7	-0.04594	0.10037	2.89223		231.7	81.7	-56.3726	-45.2124	-91.2222	-64.2691	13.8563
81.8	303.24	294.786	300.28		81.8	-0.03583	0.10063	2.85856		231.8	81.8	-56.4514	-45.2815	-91.3672	-64.3667	13.88
81.9	303.244	294.788	300.259		81.9	-0.03236	0.09914	2.82628		231.9	81.9	-56.5327	-45.3464	-91.5012	-64.4601	13.9008
82	303.255	294.794	300.238		82	-0.02136	0.10092	2.79425		232	82	-56.621	-45.4178	-91.6387	-64.5591	13.9206
82.1	303.272	294.803	300.216		82.1	-0.00383	0.10596	2.76008		232.1	82.1	-56.7253	-45.4899	-91.7708	-64.662	13.937
82.2	303.291	294.814	300.188		82.2	0.01432	0.11276	2.72126		232.2	82.2	-56.8328	-45.5616	-91.8958	-64.7634	13.9509
82.3	303.306	294.826	300.163		82.3	0.02997	0.12069	2.68484		232.3	82.3	-56.9258	-45.6364	-92.0159	-64.8594	13.9639
82.4	303.309	294.839	300.139		82.4	0.03293	0.13	2.64891		232.4	82.4	-56.8866	-45.7115	-92.1364	-64.9115	13.9895
82.5	303.303	294.852	300.112		82.5	0.02672	0.13881	2.61035		232.5	82.5	-56.5754	-45.7836	-92.2531	-64.8707	14.0412
82.6	303.303	294.862	300.085		82.6	0.02667	0.14448	2.57266		232.6	82.6	-56.1337	-45.8501	-92.3641	-64.7827	14.1067
82.7	303.307	294.875	300.061		82.7	0.03	0.1538	2.53649		232.7	82.7	-55.7743	-45.9184	-92.4842	-64.7256	14.1679
82.8	303.312	294.892	300.036		82.8	0.0351	0.16637	2.50056		232.8	82.8	-55.57	-45.9901	-92.607	-64.7224	14.2139
82.9	303.324	294.905	300.01		82.9	0.04773	0.17556	2.46325		232.9	82.9	-55.5267	-46.06	-92.7196	-64.7687	14.2401
83	303.341	294.915	299.988		83	0.06438	0.18198	2.42984		233	83	-55.6089	-46.1215	-92.8438	-64.8581	14.2584
83.1	303.36	294.929	299.97		83.1	0.08304	0.19142	2.4002		233.1	83.1	-55.7901	-46.1827	-92.9808	-64.9845	14.2702
83.2	303.377	294.942	299.95		83.2	0.09982	0.20111	2.36841		233.2	83.2	-56.0362	-46.2458	-93.127	-65.1363	14.2778
83.3	303.389	294.952	299.93		83.3	0.11245	0.20678	2.33726		233.3	83.3	-56.2996	-46.3085	-93.2719	-65.2933	14.2835
83.4	303.396	294.963	299.911		83.4	0.11905	0.21383	2.30711		233.4	83.4	-56.5732	-46.376	-93.421	-65.4567	14.2886
83.5	303.39	294.974	299.893		83.5	0.11322	0.22101	2.27734		233.5	83.5	-56.8536	-46.4515	-93.5822	-65.6291	14.2955
83.6	303.381	294.982	299.876		83.6	0.10374	0.22492	2.24946		233.6	83.6	-57.1151	-46.5289	-93.7373	-65.7938	14.3021
83.7	303.376	294.99	299.858		83.7	0.09917	0.22871	2.21969		233.7	83.7	-57.3465	-46.6048	-93.8831	-65.9448	14.3092
83.8	303.369	294.999	299.842		83.8	0.09145	0.23387	2.1923		233.8	83.8	-57.5598	-46.6867	-94.0303	-66.0922	14.3173
83.9	303.358	295.005	299.829		83.9	0.08059	0.2354	2.16781		233.9	83.9	-57.7467	-46.7724	-94.1847	-66.2346	14.3296
84	303.353	295.005	299.816		84	0.07551	0.23215	2.14331		234	84	-57.9012	-46.8547	-94.3342	-66.3633	14.3444
84.1	303.352	295.004	299.804		84.1	0.07433	0.22651	2.11957		234.1	84.1	-58.0493	-46.9373	-94.4822	-66.4896	14.3592
84.2	303.343	295	299.788		84.2	0.06535	0.21887	2.09269		234.2	84.2	-58.1966	-47.0226	-94.6286	-66.6159	14.373
84.3	303.326	294.993	299.77		84.3	0.04897	0.20721	2.06317		234.3	84.3	-58.3312	-47.0955	-94.768	-66.7315	14.3886
84.4	303.312	294.984	299.751		84.4	0.03422	0.19428	2.0329		234.4	84.4	-58.4559	-47.1589	-94.9046	-66.8398	14.4064
84.5	303.301	294.975	299.732		84.5	0.02298	0.18187	2.00187		234.5	84.5	-58.5848	-47.2208	-95.0406	-66.9487	14.4239
84.6	303.28	294.964	299.711		84.6	0.00246	0.16631	1.96996		234.6	84.6	-58.7114	-47.2715	-95.1791	-67.054	14.4451
84.7	303.262	294.953	299.692		84.7	-0.01619	0.1515	1.93894		234.7	84.7	-58.8199	-47.3153	-95.3113	-67.1488	14.4676
84.8	303.259	294.948	299.677		84.8	-0.01888	0.14273	1.91293		234.8	84.8	-58.9126	-47.3558	-95.4344	-67.2343	14.4894
84.9	303.258	294.947	299.662		84.9	-0.01994	0.1381	1.8868		234.9	84.9	-58.9925	-47.3977	-95.5549	-67.315	14.5112
85	303.257	294.949	299.648		85	-0.0205	0.13611	1.86055		235	85	-59.0524	-47.4385	-95.6671	-67.386	14.5325
85.1	303.266	294.955	299.636		85.1	-0.01239	0.13725	1.83769		235.1	85.1	-58.748	-47.4869	-95.7781	-67.3377	14.5871
85.2	303.282	294.963	299.627		85.2	0.00414	0.14179	1.81671		235.2	85.2	-57.8244	-47.5421	-95.8975	-67.088	14.7074
85.3	303.297	294.963	299.617		85.3	0.01878	0.13779	1.79548		235.3	85.3	-56.6954	-47.6032	-96.0142	-66.7709	14.8553
85.4	303.31	294.98	299.607		85.4	0.03154	0.15062	1.77387		235.4	85.4	-55.8065	-47.6769	-96.129	-66.5374	14.9807
85.5	303.324	294.986	299.599		85.5	0.04618	0.15277	1.75428		235.5	85.5	-55.3004	-47.7584	-96.2563	-66.4383	15.0671
85.6	303.328	294.99	299.589		85.6	0.05002	0.15292	1.73368		235.6	85.6	-55.1761	-47.8426	-96.3884	-66.469	15.1087
85.7	303.323	294.994	299.578		85.7	0.04443	0.15256	1.71069		235.7	85.7	-55.349	-47.9218	-96.5213	-66.5974	15.1148
85.8	303.317	295	299.569		85.8	0.03848	0.15471	1.69047		235.8	85.8	-55.7093	-48.0019	-96.6569	-66.7893	15.0986
85.9	303.303	295.003	299.561		85.9	0.02498	0.1536	1.67125		235.9	85.9	-56.0673	-48.086	-96.7943	-66.9825	15.0829
86	303.28	295.003	299.552		86	0.00119	0.14997	1.65014		236	86	-56.3431	-48.1687	-96.9269	-67.1462	15.0761
86.1	303.262	295.006	299.541		86.1	-0.01658	0.14911	1.62816		236.1	86.1	-56.6092	-48.2464	-97.0646	-67.3068	15.0735
86.2	303.267	295.008	299.532		86.2	-0.01111	0.14699	1.60756		236.2	86.2	-56.9027	-48.3284	-97.2055	-67.4789	15.068
86.3	303.292	295.007	299.52		86.3	0.01308	0.14135	1.58444		236.3	86.3	-57.2475	-48.4091	-97.3459	-67.6675	15.0569
86.4	303.321	295.009	299.507		86.4	0.04217	0.13987	1.55982		236.4	86.4	-57.6225	-48.4835	-97.4882	-67.8647	15.0449
86.5	303.335	295.016	299.498		86.5	0.05668	0.14265	1.5396		236.5	86.5	-57.9955	-48.5552	-97.6377	-68.0628	15.0365
86.6	303.328	295.024	299.491		86.6	0.04972	0.14681	1.52076		236.6	86.6	-58.3652	-48.6209	-97.7959	-68.2607	15.0331
86.7	303.316	295.036	299.483		86.7	0.03673	0.15411	1.50116		236.7	86.7	-58.727	-48.6802	-97.9477	-68.4516	15.0305
86.8	303.301	295.05	299.478		86.8	0.02198	0.1648	1.48483		236.8	86.8	-59.0658	-48.7354	-98.099	-68.6334	15.0316
86.9	303.294	295.065	299.475		86.9	0.01526	0.1755	1.47063		236.9	86.9	-59.3789	-48.7965	-98.2504	-68.8086	15.0345
87	303.297	295.077	299.469		87	0.01822	0.18406	1.45279		237	87	-59.674	-48.8487	-98.3905	-68.971	15.038
87.1	303.294	295.091	299.461		87.1	0.01452	0.1935	1.4337		237.1	87.1	-59.9442	-48.8914	-98.5283	-69.1213	15.0457
87.2	303.284	295.107	299.454		87.2	0.0053	0.20519	1.41586		237.2	87.2	-60.1951	-48.9443	-98.6744	-69.2713	15.056
87.3	303.281	295.12	299.448		87.3	0.00173	0.21476	1.3984		237.3	87.3	-60.4337	-49.0118	-98.8216	-69.4224	15.0649
87.4	303.289	295.133	299.441		87.4	0.00971	0.22395	1.37918		237.4	87.4	-60.6602	-49.0847	-98.9568	-69.5672	15.0699
87.5	303.301	295.148	299.434		87.5	0.02172	0.23439	1.36147		237.5	87.5	-60.8633	-49.1636	-99.0818	-69.7029	15.0727
87.6	303.296	295.159	299.431		87.6	0.01676	0.24144	1.34627		237.6	87.6	-61.034	-49.2478	-99.2071	-69.8296	15.0777
87.7	303.261	295.166	299.428		87.7	-0.01809	0.24409	1.33258		237.7	87.7	-61.1821	-49.3285	-99.3239	-69.9448	15.0828
87.8	303.208	295.169	299.427		87.8	-0.0714	0.24373	1.31951		237.8	87.8	-61.3049	-49.4014	-99.4417	-70.0494	15.0926
87.9	303.174	295.177	299.426		87.9	-0.10524	0.24727	1.3072		237.9	87.9	-61.4082	-49.4663	-99.5599	-70.1448	15.1062
88	303.175	295.186	299.43		88	-0.1048	0.25231	1.29966		238	88	-61.5088	-49.5256	-99.6823	-70.2389	15.1226
88.1	303.199	295.189	299.43		88.1	-0.08098	0.25145	1.28823		238.1	88.1	-61.6072	-49.5752	-99.8152	-70.3325	15.145
88.2	303.235	295.193	299.425		88.2	-0.04474	0.25147	1.27228		238.2	88.2	-61.6942	-49.619	-99.9462	-70.4198	15.1692
88.3	303.265	295.198	299.423		88.3	-0.01427	0.25261	1.25821		238.3	88.3	-61.7737	-49.6726	-100.079	-70.5086	15.1925
88.4	303.273	295.2	299.417		88.4	-0.00691	0.25062	1.24112		238.4	88.4	-61.8608	-49.7383	-100.217	-70.6055	15.2139
88.5	303.253	295.203	299.412		88.5	-0.02707	0.24951	1.22454		238.5	88.5	-61.9509	-49.8059	-100.351	-70.7027	15.2333
88.6	303.208	295.209	299.407		88.6	-0.07221	0.25128	1.20846		238.6	88.6	-62.0379	-49.8716	-100.49	-70.7999	15.255
88.7	303.142	295.215	299.403		88.7	-0.13759	0.25381	1.19314		238.7	88.7	-62.1355	-49.9377	-100.628	-70.9005	15.2752
88.8	303.081	295.224	299.398		88.8	-0.19869	0.2586	1.17693		238.8	88.8	-62.2331	-49.9996	-100.763	-70.9987	15.2956
88.9	303.053	295.234	299.388		88.9	-0.22663	0.26503	1.15545		238.9	88.9	-62.3206	-50.0612	-100.902	-71.0945	15.3181
89	303.071	295.241	299.377		89	-0.20885	0.26781	1.13309		239	89	-62.399	-50.1265	-101.038	-71.1878	15.3397
89.1	303.126	295.244	299.363		89.1	-0.15388	0.26632	1.10721		239.1	89.1	-62.4717	-50.1918	-101.173	-71.2787	15.3615
89.2	303.198	295.245	299.347		89.2	-0.08259	0.2637	1.07996		239.2	89.2	-62.5339	-50.2549	-101.302	-71.3636	15.3832
89.3	303.262	295.247	299.332		89.3	-0.01783	0.26133	1.0537		239.3	89.3	-62.5799	-50.3146	-101.429	-71.441	15.4062
89.4	303.306	295.248	299.318		89.4	0.02557	0.25833	1.02783		239.4	89.4	-62.6243	-50.3792	-101.555	-71.5194	15.4281
89.5	303.33	295.248	299.305		89.5	0.05001	0.25433	1.00358		239.5	89.5	-62.6613	-50.4377	-101.675	-71.5914	15.4503
89.6	303.353	295.249	299.295		89.6	0.07294	0.25108	0.98197		239.6	89.6	-62.6907	-50.4962	-101.798	-71.6617	15.474
89.7	303.374	295.252	299.289		89.7	0.09311	0.25085	0.96451		239.7	89.7	-62.4333	-50.56	-101.926	-71.6396	15.526
89.8	303.381	295.258	299.284		89.8	0.10059	0.253	0.94869		239.8	89.8	-61.5881	-50.6186	-102.055	-71.4205	15.641
89.9	303.379	295.269	299.28		89.9	0.09803	0.25967	0.93298		239.9	89.9	-60.4765	-50.6726	-102.177	-71.1086	15.7898
90	303.377	295.283	299.278		90	0.09634	0.26987	0.91954		240	90	-59.5777	-50.7387	-102.301	-70.8726	15.9202
90.1	303.385	295.294	299.278		90.1	0.10407	0.27679	0.90811		240.1	90.1	-59.0543	-50.8217	-102.453	-70.7764	16.0157
90.2	303.396	295.304	299.278		90.2	0.11545	0.28233	0.89605		240.2	90.2	-58.8535	-50.8968	-102.609	-70.7863	16.0761
90.3	303.413	295.313	299.281		90.3	0.1321	0.288	0.88776		240.3	90.3	-58.8821	-50.9795	-102.757	-70.8728	16.1044
90.4	303.429	295.322	299.285		90.4	0.14825	0.29267	0.88047		240.4	90.4	-59.1067	-51.0769	-102.91	-71.0313	16.1071
90.5	303.429	295.327	299.285		90.5	0.14782	0.29344	0.86879		240.5	90.5	-59.4881	-51.1701	-103.063	-71.2405	16.0916
90.6	303.4	295.331	299.286		90.6	0.11937	0.29396	0.85912		240.6	90.6	-59.8864	-51.252	-103.211	-71.4499	16.0752
90.7	303.352	295.336	299.291		90.7	0.07133	0.29473	0.85183		240.7	90.7	-60.0707	-51.3361	-103.358	-71.5882	16.0837
90.8	303.311	295.337	299.292		90.8	0.03008	0.29123	0.84165		240.8	90.8	-60.0628	-51.4203	-103.503	-71.6621	16.1149
90.9	303.285	295.337	299.291		90.9	0.0039	0.28723	0.82922		240.9	90.9	-60.0801	-51.4935	-103.636	-71.7365	16.1411
91	303.265	295.337	299.291		91	-0.01651	0.28373	0.81791		241	91	-60.4592	-51.5638	-103.757	-71.9267	16.121
91.1	303.242	295.338	299.29		91.1	-0.03904	0.28098	0.80597		241.1	91.1	-60.8032	-51.6374	-103.874	-72.1048	16.1033
91.2	303.214	295.343	299.286		91.2	-0.06749	0.28163	0.79052		241.2	91.2	-61.1997	-51.7121	-103.98	-72.2973	16.0765
91.3	303.174	295.35	299.283		91.3	-0.10748	0.28428	0.7762		241.3	91.3	-61.6138	-51.7853	-104.083	-72.4941	16.0473
91.4	303.133	295.355	299.283		91.4	-0.14874	0.28518	0.76439		241.4	91.4	-62.0347	-51.862	-104.188	-72.6948	16.0179
91.5	303.107	295.36	299.279		91.5	-0.17417	0.28683	0.74932		241.5	91.5	-62.4432	-51.9416	-104.296	-72.8938	15.9913
91.6	303.105	295.366	299.274		91.6	-0.17636	0.28835	0.73249		241.6	91.6	-62.8208	-52.0149	-104.405	-73.0802	15.97
91.7	303.11	295.37	299.273		91.7	-0.17177	0.28825	0.71955		241.7	91.7	-63.1637	-52.0855	-104.519	-73.2559	15.9551
91.8	303.096	295.371	299.273		91.8	-0.18513	0.28588	0.70837		241.8	91.8	-63.4735	-52.1553	-104.635	-73.4214	15.9453
91.9	303.063	295.367	299.273		91.9	-0.2186	0.27723	0.69731		241.9	91.9	-63.7396	-52.218	-104.74	-73.5657	15.9378
92	303.039	295.365	299.279		92	-0.24315	0.27109	0.69153		242	92	-63.9619	-52.2694	-104.842	-73.6912	15.9371
92.1	303.043	295.366	299.29		92.1	-0.23843	0.2686	0.69078		242.1	92.1	-64.1586	-52.3155	-104.953	-73.809	15.9429
92.2	303.073	295.363	299.301		92.2	-0.20922	0.26133	0.69103		242.2	92.2	-64.3421	-52.3665	-105.057	-73.9217	15.9466
92.3	303.121	295.36	299.314		92.3	-0.16079	0.25406	0.69203		242.3	92.3	-64.5128	-52.4175	-105.156	-74.0289	15.9506
92.4	303.187	295.358	299.326		92.4	-0.09515	0.24893	0.69266		242.4	92.4	-64.6719	-52.4598	-105.264	-74.1319	15.9602
92.5	303.261	295.357	299.335		92.5	-0.02122	0.24379	0.69102		242.5	92.5	-64.8271	-52.4999	-105.377	-74.2346	15.9726
92.6	303.31	295.355	299.343		92.6	0.02834	0.23728	0.687		242.6	92.6	-64.9715	-52.5422	-105.493	-74.3356	15.9866
92.7	303.321	295.353	299.348		92.7	0.03896	0.23164	0.68034		242.7	92.7	-65.1094	-52.5812	-105.602	-74.431	15.9998
92.8	303.32	295.353	299.35		92.8	0.0379	0.22727	0.6713		242.8	92.8	-65.2386	-52.6213	-105.707	-74.5224	16.0122
92.9	303.323	295.35	299.349		92.9	0.04061	0.22075	0.65836		242.9	92.9	-65.3528	-52.6681	-105.815	-74.612	16.0255
93	303.328	295.349	299.347		93	0.04545	0.21499	0.64555		243	93	-65.4576	-52.7172	-105.92	-74.6984	16.0384
93.1	303.326	295.352	299.349		93.1	0.04339	0.214	0.63575		243.1	93.1	-65.5503	-52.7675	-106.019	-74.7788	16.0499
93.2	303.297	295.357	299.349		93.2	0.01495	0.21553	0.62431		243.2	93.2	-65.6181	-52.8226	-106.118	-74.853	16.063
93.3	303.252	295.364	299.351		93.3	-0.03008	0.21831	0.61477		243.3	93.3	-65.6716	-52.8755	-106.219	-74.9222	16.0787
93.4	303.202	295.373	299.358		93.4	-0.08012	0.22335	0.61075		243.4	93.4	-65.7184	-52.9352	-106.314	-74.9891	16.0912
93.5	303.136	295.379	299.369		93.5	-0.14675	0.22513	0.60999		243.5	93.5	-65.7289	-53.0062	-106.404	-75.0464	16.1033
93.6	303.055	295.381	299.378		93.6	-0.22795	0.22326	0.60798		243.6	93.6	-65.3879	-53.0715	-106.501	-74.9866	16.1531
93.7	302.971	295.382	299.383		93.7	-0.31116	0.22039	0.60107		243.7	93.7	-64.5597	-53.1293	-106.6	-74.7629	16.2569
93.8	302.888	295.385	299.389		93.8	-0.39474	0.2194	0.59554		243.8	93.8	-63.6707	-53.1905	-106.697	-74.5194	16.3708
93.9	302.803	295.389	299.394		93.9	-0.47996	0.21967	0.58901		243.9	93.9	-63.0245	-53.2528	-106.799	-74.3586	16.4635
94	302.725	295.393	299.397		94	-0.55764	0.21968	0.58059		244	94	-62.6778	-53.3079	-106.904	-74.2966	16.5266
94.1	302.672	295.4	299.403		94.1	-0.61133	0.22209	0.57557		244.1	94.1	-62.6077	-53.3567	-107.009	-74.3244	16.5589
94.2	302.642	295.405	299.412		94.2	-0.64141	0.22361	0.57293		244.2	94.2	-62.7547	-53.4149	-107.211	-74.46	16.5957
94.3	302.641	295.407	299.417		94.3	-0.64159	0.22149	0.56652		244.3	94.3	-63.0437	-53.4696	-107.308	-74.6072	16.5825
94.4	302.726	295.412	299.419		94.4	-0.55723	0.22227	0.5576		244.4	94.4	-63.4111	-53.5093	-107.4	-74.7736	16.5619
94.5	302.884	295.42	299.427		94.5	-0.39902	0.22668	0.55408		244.5	94.5	-63.8144	-53.5532	-107.479	-74.9487	16.5325
94.6	303.037	295.425	299.434		94.6	-0.24583	0.22695	0.54918		244.6	94.6	-64.2221	-53.5989	-107.545	-75.1219	16.4989
94.7	303.176	295.429	299.437		94.7	-0.10684	0.22785	0.54076		244.7	94.7	-64.6151	-53.6337	-107.61	-75.2862	16.4698
94.8	303.303	295.437	299.441		94.8	0.01997	0.2315	0.53348		244.8	94.8	-64.9769	-53.6606	-107.675	-75.4376	16.4465
94.9	303.382	295.44	299.446		94.9	0.0983	0.23064	0.52707		244.9	94.9	-65.3077	-53.6867	-107.736	-75.5769	16.4259
95	303.398	295.44	299.452		95	0.11495	0.22677	0.52192		245	95	-65.602	-53.7117	-107.788	-75.7007	16.4069
95.1	303.37	295.44	299.46		95.1	0.08613	0.22239	0.5184		245.1	95.1	-65.8606	-53.7401	-107.838	-75.8129	16.3904
95.2	303.337	295.437	299.468		95.2	0.05316	0.21537	0.51513		245.2	95.2	-66.0686	-53.7734	-107.898	-75.9133	16.3814
95.3	303.348	295.433	299.471		95.3	0.06429	0.20735	0.50634		245.3	95.3	-66.2355	-53.8097	-107.959	-76.0015	16.3765
95.4	303.393	295.429	299.469		95.4	0.10933	0.19895	0.49252		245.4	95.4	-66.3787	-53.8381	-108.01	-76.0757	16.3726
95.5	303.424	295.425	299.469		95.5	0.13992	0.19156	0.48109		245.5	95.5	-66.494	-53.8676	-108.069	-76.1437	16.3737
95.6	303.422	295.423	299.467		95.6	0.13874	0.18554	0.46853		245.6	95.6	-66.5947	-53.9047	-108.135	-76.2113	16.3766
95.7	303.399	295.421	299.463		95.7	0.11557	0.17978	0.4527		245.7	95.7	-66.6757	-53.9429	-108.186	-76.2683	16.3769
95.8	303.363	295.422	299.46		95.8	0.07909	0.17616	0.43875		245.8	95.8	-66.7382	-53.9822	-108.238	-76.3196	16.3787
95.9	303.31	295.424	299.459		95.9	0.02653	0.17467	0.42581		245.9	95.9	-66.794	-54.0351	-108.3	-76.3764	16.3812
96	303.249	295.425	299.46		96	-0.03508	0.17155	0.41514		246	96	-66.8381	-54.0982	-108.349	-76.4285	16.3786
96.1	303.212	295.427	299.467		96.1	-0.07244	0.16905	0.41074		246.1	96.1	-66.8845	-54.1582	-108.391	-76.478	16.3741
96.2	303.233	295.433	299.479		96.2	-0.05114	0.17171	0.41149		246.2	96.2	-66.9399	-54.2182	-108.436	-76.5314	16.3696
96.3	303.291	295.439	299.496		96.3	0.00697	0.1731	0.41664		246.3	96.3	-66.9975	-54.2708	-108.481	-76.583	16.3666
96.4	303.341	295.44	299.514		96.4	0.05703	0.17086	0.42417		246.4	96.4	-67.0552	-54.3158	-108.528	-76.6329	16.366
96.5	303.439	295.444	299.536		96.5	0.1547	0.17088	0.43397		246.5	96.5	-67.105	-54.3566	-108.582	-76.6813	16.3696
96.6	303.439	295.451	299.559		96.6	0.15464	0.17291	0.44553		246.6	96.6	-67.1569	-54.3902	-108.644	-76.7303	16.3768
96.7	303.452	295.456	299.577		96.7	0.16765	0.17405	0.45243		246.7	96.7	-67.2018	-54.4209	-108.708	-76.777	16.3864
96.8	303.437	295.464	299.593		96.8	0.15252	0.17809	0.4572		246.8	96.8	-67.2267	-54.4425	-108.773	-76.8142	16.4002
96.9	303.398	295.478	299.611		96.9	0.11391	0.18803	0.46361		246.9	96.9	-67.2433	-54.4618	-108.843	-76.8493	16.4167
97	303.26	295.492	299.627		97	-0.02407	0.19797	0.46851		247	97	-67.2493	-54.4823	-108.916	-76.8827	16.4354
97.1	303.17	295.504	299.642		97.1	-0.11456	0.20665	0.47127		247.1	97.1	-67.2478	-54.4979	-108.993	-76.913	16.457
97.2	303.068	295.516	299.656		97.2	-0.21648	0.21484	0.47466		247.2	97.2	-67.2493	-54.5154	-109.071	-76.9454	16.4783
97.3	302.955	295.525	299.669		97.3	-0.32959	0.2195	0.47579		247.3	97.3	-67.2542	-54.5351	-109.144	-76.9777	16.4968
97.4	302.845	295.529	299.679		97.4	-0.4398	0.21977	0.47403		247.4	97.4	-67.2599	-54.5537	-109.206	-77.0066	16.5123
97.5	302.785	295.531	299.686		97.5	-0.49965	0.2169	0.47026		247.5	97.5	-67.2655	-54.5697	-109.266	-77.0339	16.5277
97.6	302.81	295.531	299.69		97.6	-0.47458	0.21315	0.46259		247.6	97.6	-67.2757	-54.5879	-109.327	-77.0636	16.5424
97.7	302.876	295.529	299.692		97.7	-0.40907	0.20764	0.45355		247.7	97.7	-67.2923	-54.617	-109.386	-77.0983	16.5531
97.8	302.929	295.527	299.694		97.8	-0.35586	0.20125	0.44413		247.8	97.8	-67.3183	-54.6503	-109.44	-77.1364	16.5608
97.9	302.954	295.525	299.698		97.9	-0.33055	0.19549	0.43596		247.9	97.9	-67.3493	-54.6746	-109.489	-77.1711	16.5682
98	302.949	295.52	299.705		98	-0.336	0.18671	0.43131		248	98	-67.3737	-54.7037	-109.541	-77.2062	16.576
98.1	302.917	295.515	299.709		98.1	-0.36809	0.17769	0.4239		248.1	98.1	-67.2034	-54.7344	-109.592	-77.1767	16.6027
98.2	302.87	295.513	299.713		98.2	-0.41562	0.1713	0.41674		248.2	98.2	-66.4403	-54.7605	-109.643	-76.9479	16.6915
98.3	302.811	295.512	299.718		98.3	-0.47446	0.16629	0.41071		248.3	98.3	-65.2526	-54.7787	-109.701	-76.5776	16.8356
98.4	302.748	295.511	299.718		98.4	-0.53707	0.16166	0.39953		248.4	98.4	-64.211	-54.8015	-109.76	-76.2575	16.9701
98.5	302.687	295.512	299.715		98.5	-0.5983	0.15841	0.38458		248.5	98.5	-63.5316	-54.819	-109.818	-76.0561	17.0671
98.6	302.626	295.515	299.709		98.6	-0.65902	0.15742	0.36699		248.6	98.6	-63.2226	-54.8342	-109.876	-75.9776	17.1213
98.7	302.566	295.519	299.7		98.7	-0.71912	0.15757	0.34702		248.7	98.7	-63.2272	-54.8648	-109.931	-76.0075	17.1324
98.8	302.531	295.528	299.691		98.8	-0.75472	0.16198	0.32617		248.8	98.8	-63.4556	-54.8928	-109.979	-76.109	17.1143
98.9	302.54	295.538	299.683		98.9	-0.74535	0.1679	0.30695		248.9	98.9	-63.8222	-54.9148	-110.024	-76.2536	17.0797
99	302.575	295.55	299.676		99	-0.71099	0.17671	0.28886		249	99	-64.2699	-54.9413	-110.069	-76.4267	17.0353
99.1	302.612	295.562	299.669		99.1	-0.67349	0.18452	0.27039		249.1	99.1	-64.7519	-54.9656	-110.109	-76.609	16.9868
99.2	302.719	295.571	299.667		99.2	-0.5669	0.18981	0.25645		249.2	99.2	-65.2308	-54.9842	-110.147	-76.7874	16.9402
99.3	302.951	295.58	299.67		99.3	-0.33433	0.19435	0.24841		249.3	99.3	-65.6811	-54.999	-110.194	-76.9581	16.9017
99.4	303.224	295.586	299.674		99.4	-0.06169	0.19625	0.24049		249.4	99.4	-66.0813	-55.0146	-110.239	-77.1116	16.8689
99.5	303.474	295.591	299.676		99.5	0.18847	0.19752	0.23107		249.5	99.5	-66.4306	-55.0219	-110.272	-77.2414	16.8404
99.6	303.691	295.598	299.679		99.6	0.40509	0.20018	0.22303		249.6	99.6	-66.7276	-55.0262	-110.307	-77.3537	16.8195
99.7	303.84	295.603	299.688		99.7	0.55364	0.20145	0.22077		249.7	99.7	-66.9707	-55.0531	-110.344	-77.4559	16.8
99.8	303.911	295.605	299.7		99.8	0.6253	0.19959	0.22076		249.8	99.8	-67.1677	-55.0894	-110.366	-77.5409	16.7786
99.9	303.944	295.608	299.714		99.9	0.65791	0.19822	0.22315		249.9	99.9	-67.3339	-55.1332	-110.386	-77.6175	16.7583
100	303.965	295.614	299.73		100	0.67908	0.19987	0.2278		250	100	-67.4801	-55.1804	-110.41	-77.6903	16.7409
100.1	303.982	295.619	299.753		100.1	0.69573	0.20089	0.23973		250.1	100.1	-67.6136	-55.2296	-110.432	-77.7585	16.7235
100.2	304.007	295.62	299.761		100.2	0.72042	0.1979	0.23608		250.2	100.2	-67.7334	-55.2851	-110.453	-77.8237	16.7055
100.3	304.018	295.622	299.769		100.3	0.73155	0.19653	0.23256		250.3	100.3	-67.762	-55.338	-110.47	-77.8567	16.6965
100.4	303.987	295.626	299.772		100.4	0.70059	0.19655	0.22452		250.4	100.4	-67.4432	-55.3879	-110.486	-77.7724	16.7229
100.5	303.921	295.629	299.771		100.5	0.63484	0.19493	0.21209		250.5	100.5	-66.8	-55.4317	-110.503	-77.5782	16.7862
100.6	303.834	295.634	299.772		100.6	0.54787	0.19633	0.20141		250.6	100.6	-66.1733	-55.4616	-110.52	-77.385	16.8536
100.7	303.732	295.643	299.773		100.7	0.44594	0.201	0.19111		250.7	100.7	-65.74	-55.4798	-110.54	-77.2534	16.905
100.8	303.617	295.65	299.776		100.8	0.32995	0.20478	0.18244		250.8	100.8	-65.5392	-55.4943	-110.558	-77.1972	16.9307
100.9	303.494	295.658	299.779		100.9	0.20717	0.20869	0.17465		250.9	100.9	-65.5298	-55.4982	-110.573	-77.2002	16.9357
101	303.414	295.666	299.789		101	0.12773	0.21248	0.17276		251	101	-65.6548	-55.4957	-110.595	-77.2484	16.9291
101.1	303.424	295.671	299.801		101.1	0.13697	0.21325	0.17377		251.1	101.1	-65.8689	-55.5026	-110.618	-77.3299	16.911
101.2	303.484	295.676	299.81		101.2	0.19696	0.21452	0.17138		251.2	101.2	-66.1248	-55.5129	-110.639	-77.4256	16.887
101.3	303.537	295.686	299.82		101.3	0.25004	0.22032	0.17		251.3	101.3	-66.3969	-55.5145	-110.657	-77.5229	16.8624
101.4	303.558	295.696	299.828		101.4	0.27134	0.22599	0.16648		251.4	101.4	-66.6727	-55.5151	-110.688	-77.6251	16.8421
101.5	303.554	295.702	299.832		101.5	0.26676	0.22802	0.15894		251.5	101.5	-66.9459	-55.5242	-110.713	-77.7279	16.8192
101.6	303.56	295.708	299.832		101.6	0.27349	0.22979	0.14688		251.6	101.6	-67.1976	-55.5311	-110.731	-77.82	16.7967
101.7	303.573	295.715	299.83		101.7	0.28637	0.2332	0.13407		251.7	101.7	-67.4083	-55.5283	-110.758	-77.8981	16.7839
101.8	303.551	295.721	299.828		101.8	0.26383	0.23535	0.12037		251.8	101.8	-67.5944	-55.5307	-110.785	-77.9701	16.773
101.9	303.485	295.724	299.825		101.9	0.19834	0.23399	0.10593		251.9	101.9	-67.7693	-55.5402	-110.81	-78.0399	16.7612
102	303.403	295.721	299.824		102	0.11551	0.22747	0.09374		252	102	-67.911	-55.5535	-110.846	-78.1034	16.7553
102.1	303.371	295.72	299.822		102.1	0.08417	0.22259	0.08043		252.1	102.1	-68.0184	-55.571	-110.894	-78.161	16.7562
102.2	303.406	295.72	299.82		102.2	0.11904	0.21821	0.06661		252.2	102.2	-68.1119	-55.5911	-110.939	-78.2139	16.7569
102.3	303.444	295.712	299.817		102.3	0.15641	0.20655	0.05191		252.3	102.3	-68.188	-55.612	-110.984	-78.2613	16.7593
102.4	303.452	295.705	299.815		102.4	0.1644	0.19551	0.03885		252.4	102.4	-68.2513	-55.6253	-111.035	-78.3039	16.7666
102.5	303.423	295.701	299.815		102.5	0.13545	0.18762	0.02766		252.5	102.5	-68.3071	-55.6476	-111.077	-78.3438	16.7695
102.6	303.365	295.7	299.812		102.6	0.07699	0.18211	0.01309		252.6	102.6	-68.3568	-55.6787	-111.101	-78.3788	16.7654
102.7	303.292	295.703	299.809		102.7	0.00421	0.18162	-0.0011		252.7	102.7	-68.3877	-55.7048	-111.123	-78.4052	16.7636
102.8	303.213	295.708	299.808		102.8	-0.07435	0.18176	-0.01366		252.8	102.8	-68.3998	-55.7234	-111.15	-78.4244	16.767
102.9	303.139	295.713	299.806		102.9	-0.14902	0.18304	-0.02698		252.9	102.9	-68.4059	-55.7363	-111.17	-78.4373	16.7699
103	303.071	295.721	299.806		103	-0.21703	0.1872	-0.03917		253	103	-68.4036	-55.7459	-111.184	-78.4444	16.7725
103.1	303.012	295.73	299.808		103.1	-0.27599	0.19187	-0.04809		253.1	103.1	-68.3961	-55.7528	-111.2	-78.4497	16.777
103.2	302.961	295.735	299.812		103.2	-0.32717	0.19301	-0.056		253.2	103.2	-68.3957	-55.7695	-111.213	-78.4595	16.7776
103.3	302.917	295.737	299.817		103.3	-0.37081	0.19115	-0.06203		253.3	103.3	-68.3999	-55.7866	-111.224	-78.4702	16.7768
103.4	302.884	295.739	299.827		103.4	-0.40415	0.1889	-0.06379		253.4	103.4	-68.3995	-55.8124	-111.239	-78.4837	16.776
103.5	302.855	295.738	299.834		103.5	-0.4326	0.1839	-0.06819		253.5	103.5	-68.3983	-55.8498	-111.256	-78.5013	16.7731
103.6	302.833	295.736	299.841		103.6	-0.45526	0.17801	-0.07221		253.6	103.6	-68.401	-55.8782	-111.275	-78.5182	16.7728
103.7	302.849	295.733	299.853		103.7	-0.43936	0.17124	-0.07221		253.7	103.7	-68.4089	-55.8991	-111.294	-78.5341	16.7735
103.8	302.992	295.733	299.868		103.8	-0.2966	0.16724	-0.06832		253.8	103.8	-68.41	-55.9218	-111.318	-78.55	16.776
103.9	303.241	295.736	299.882		103.9	-0.04695	0.16625	-0.06543		253.9	103.9	-68.4138	-55.937	-111.349	-78.5667	16.7823
104	303.473	295.739	299.894		104	0.18425	0.16539	-0.06493		254	104	-68.43	-55.9368	-111.376	-78.5809	16.7894
104.1	303.629	295.744	299.908		104.1	0.3402	0.16654	-0.06254		254.1	104.1	-68.447	-55.9403	-111.4	-78.5956	16.7946
104.2	303.7	295.751	299.918		104.2	0.41124	0.16932	-0.06368		254.2	104.2	-68.4692	-55.9476	-111.425	-78.614	16.799
104.3	303.697	295.76	299.924		104.3	0.40804	0.17398	-0.0692		254.3	104.3	-68.502	-55.9545	-111.447	-78.6346	16.8014
104.4	303.638	295.77	299.931		104.4	0.34945	0.17978	-0.07348		254.4	104.4	-68.5356	-55.9641	-111.467	-78.6555	16.8023
104.5	303.543	295.78	299.943		104.5	0.25456	0.18633	-0.06753		254.5	104.5	-68.5695	-55.9815	-111.497	-78.6828	16.8049
104.6	303.43	295.791	299.952		104.6	0.14146	0.19326	-0.06241		254.6	104.6	-68.6113	-55.9967	-111.531	-78.7131	16.8083
104.7	303.317	295.8	299.957		104.7	0.02811	0.19842	-0.06142		254.7	104.7	-68.6581	-55.9927	-111.558	-78.7363	16.8133
104.8	303.223	295.807	299.963		104.8	-0.0654	0.2012	-0.05969		254.8	104.8	-68.7007	-55.9838	-111.581	-78.7551	16.8184
104.9	303.226	295.815	299.963		104.9	-0.06307	0.20524	-0.06285		254.9	104.9	-68.7383	-55.9813	-111.602	-78.7739	16.8221
105	303.337	295.82	299.96		105	0.04829	0.20626	-0.07041		255	105	-68.7708	-55.9784	-111.625	-78.7913	16.8269
105.1	303.469	295.82	299.958		105.1	0.18013	0.20213	-0.07609		255.1	105.1	-68.7922	-55.9801	-111.646	-78.8061	16.8313
105.2	303.588	295.821	299.955		105.2	0.29953	0.19914	-0.08239		255.2	105.2	-68.8039	-55.9881	-111.67	-78.8208	16.8363
105.3	303.68	295.822	299.949		105.3	0.39142	0.19614	-0.09184		255.3	105.3	-68.8066	-56.0067	-111.692	-78.8353	16.839
105.4	303.714	295.819	299.945		105.4	0.4249	0.189	-0.0999		255.4	105.4	-68.8021	-56.0264	-111.714	-78.8476	16.8421
105.5	303.684	295.815	299.947		105.5	0.3952	0.1816	-0.10168		255.5	105.5	-68.7889	-56.0563	-111.741	-78.862	16.8453
105.6	303.6	295.815	299.95		105.6	0.31061	0.17672	-0.10246		255.6	105.6	-68.7742	-56.0926	-111.766	-78.8776	16.8468
105.7	303.477	295.813	299.951		105.7	0.18758	0.17109	-0.10575		255.7	105.7	-68.761	-56.1203	-111.783	-78.8882	16.8475
105.8	303.334	295.811	299.954		105.8	0.04484	0.1647	-0.1064		255.8	105.8	-68.7459	-56.1468	-111.801	-78.8979	16.8487
105.9	303.186	295.812	299.958		105.9	-0.10369	0.1617	-0.10605		255.9	105.9	-68.7248	-56.1707	-111.828	-78.9079	16.8544
106	303.047	295.816	299.962		106	-0.24279	0.16247	-0.10595		256	106	-68.7151	-56.1847	-111.851	-78.917	16.8597
106.1	302.991	295.821	299.968		106.1	-0.29824	0.16324	-0.10358		256.1	106.1	-68.7207	-56.1951	-111.868	-78.928	16.8624
106.2	303.071	295.824	299.977		106.2	-0.21853	0.16225	-0.09833		256.2	106.2	-68.7173	-56.2106	-111.895	-78.9411	16.868
106.3	303.214	295.827	299.985		106.3	-0.07552	0.16102	-0.09396		256.3	106.3	-68.7125	-56.2187	-111.924	-78.9517	16.876
106.4	303.337	295.828	299.993		106.4	0.04715	0.15827	-0.09009		256.4	106.4	-68.7091	-56.2346	-111.949	-78.9644	16.8811
106.5	303.435	295.826	300		106.5	0.14569	0.15264	-0.08685		256.5	106.5	-68.7023	-56.2574	-111.967	-78.9757	16.8825
106.6	303.519	295.826	300.004		106.6	0.22904	0.14775	-0.08637		256.6	106.6	-68.6899	-56.2733	-111.983	-78.9822	16.8854
106.7	303.562	295.825	300.005		106.7	0.27195	0.14325	-0.08941		256.7	106.7	-68.6786	-56.2871	-111.999	-78.9883	16.8886
106.8	303.554	295.823	300.004		106.8	0.26423	0.13761	-0.09433		256.8	106.8	-68.6778	-56.2939	-112.007	-78.9929	16.8897
106.9	303.498	295.822	300.001		106.9	0.20778	0.13223	-0.10113		256.9	106.9	-68.685	-56.2956	-112.017	-78.9993	16.892
107	303.402	295.821	299.994		107	0.11188	0.12685	-0.11171		257	107	-68.7001	-56.2889	-112.038	-79.009	16.8987
107.1	303.284	295.82	299.987		107.1	-0.00587	0.12259	-0.12291		257.1	107.1	-68.7321	-56.2823	-112.057	-79.0239	16.9031
107.2	303.16	295.822	299.979		107.2	-0.1304	0.1201	-0.13412		257.2	107.2	-68.7739	-56.2892	-112.07	-79.0445	16.9016
107.3	303.036	295.826	299.97		107.3	-0.25393	0.12024	-0.14708		257.3	107.3	-68.8112	-56.3022	-112.088	-79.0671	16.9007
107.4	302.922	295.83	299.962		107.4	-0.36842	0.11988	-0.15928		257.4	107.4	-68.8452	-56.3128	-112.111	-79.0897	16.9024
107.5	302.82	295.831	299.957		107.5	-0.47009	0.11713	-0.16798		257.5	107.5	-68.8746	-56.3292	-112.126	-79.1101	16.9008
107.6	302.731	295.835	299.955		107.6	-0.55882	0.11665	-0.1734		257.6	107.6	-68.8915	-56.3425	-112.145	-79.1263	16.902
107.7	302.658	295.84	299.957		107.7	-0.63261	0.11817	-0.17531		257.7	107.7	-68.9055	-56.3539	-112.172	-79.1439	16.907
107.8	302.597	295.846	299.96		107.8	-0.69296	0.1197	-0.17571		257.8	107.8	-68.9236	-56.365	-112.193	-79.1606	16.9095
107.9	302.613	295.851	299.967		107.9	-0.67731	0.12135	-0.17297		257.9	107.9	-68.9405	-56.37	-112.215	-79.1752	16.9137
108	302.754	295.856	299.979		108	-0.53643	0.1225	-0.16483		258	108	-68.9598	-56.3785	-112.244	-79.194	16.9193
108.1	302.942	295.86	299.993		108.1	-0.34833	0.12214	-0.1548		258.1	108.1	-68.9895	-56.3828	-112.266	-79.2128	16.9226
108.2	303.094	295.861	300.007		108.2	-0.19702	0.11939	-0.14465		258.2	108.2	-69.0133	-56.3889	-112.287	-79.2297	16.9256
108.3	303.209	295.863	300.02		108.3	-0.08164	0.11677	-0.13538		258.3	108.3	-69.0212	-56.4097	-112.31	-79.2469	16.9276
108.4	303.318	295.864	300.028		108.4	0.02683	0.11428	-0.13038		258.4	108.4	-69.0325	-56.4382	-112.33	-79.2669	16.9266
108.5	303.434	295.862	300.033		108.5	0.14322	0.10851	-0.1299		258.5	108.5	-69.0453	-56.4583	-112.35	-79.2846	16.9274
108.6	303.551	295.862	300.039		108.6	0.25985	0.10363	-0.12754		258.6	108.6	-69.0514	-56.4799	-112.371	-79.3006	16.9286
108.7	303.63	295.863	300.048		108.7	0.33881	0.10064	-0.12266		258.7	108.7	-69.057	-56.5098	-112.392	-79.3197	16.9283
108.8	303.645	295.862	300.057		108.8	0.35445	0.09626	-0.11729		258.8	108.8	-69.0653	-56.5389	-112.411	-79.3384	16.9271
108.9	303.61	295.863	300.068		108.9	0.31897	0.09313	-0.11027		258.9	108.9	-69.0691	-56.5692	-112.426	-79.3549	16.9249
109	303.539	295.866	300.078		109	0.24757	0.09177	-0.10314		259	109	-69.0589	-56.6021	-112.451	-79.3706	16.9265
109.1	303.443	295.868	300.085		109.1	0.15231	0.09028	-0.0999		259.1	109.1	-69.0518	-56.6369	-112.478	-79.3888	16.9282
109.2	303.335	295.868	300.094		109.2	0.04423	0.08628	-0.09552		259.2	109.2	-69.0593	-56.6642	-112.504	-79.4091	16.9298
109.3	303.219	295.867	300.104		109.3	-0.07264	0.08114	-0.08927		259.3	109.3	-69.0676	-56.6892	-112.534	-79.4302	16.9331
109.4	303.1	295.867	300.114		109.4	-0.1909	0.07714	-0.08276		259.4	109.4	-69.074	-56.7134	-112.568	-79.4519	16.9383
109.5	302.991	295.863	300.126		109.5	-0.29998	0.0695	-0.07437		259.5	109.5	-69.0868	-56.7347	-112.596	-79.4727	16.9414
109.6	302.892	295.861	300.139		109.6	-0.39952	0.06311	-0.06585		259.6	109.6	-69.0974	-56.7604	-112.612	-79.49	16.9397
109.7	302.801	295.862	300.151		109.7	-0.49064	0.05961	-0.05695		259.7	109.7	-69.1065	-56.7783	-112.632	-79.5057	16.9414
109.8	302.72	295.858	300.163		109.8	-0.57121	0.05234	-0.04932		259.8	109.8	-69.1291	-56.7957	-112.653	-79.5258	16.9417
109.9	302.649	295.858	300.174		109.9	-0.64211	0.04846	-0.04168		259.9	109.9	-69.1476	-56.8117	-112.661	-79.54	16.9389
110	302.587	295.861	300.184		110	-0.70421	0.04672	-0.03529		260	110	-69.157	-56.8148	-112.67	-79.5472	16.9402
110.1	302.543	295.862	300.19		110.1	-0.74886	0.0436	-0.03293		260.1	110.1	-69.1566	-56.8225	-112.681	-79.5532	16.942
110.2	302.605	295.863	300.195		110.2	-0.68624	0.04136	-0.03208		260.2	110.2	-69.1423	-56.8264	-112.686	-79.5515	16.9443
110.3	302.809	295.868	300.2		110.3	-0.48255	0.04188	-0.03135		260.3	110.3	-69.1333	-56.8194	-112.686	-79.5464	16.947
110.4	303.044	295.871	300.206		110.4	-0.24747	0.04089	-0.02861		260.4	110.4	-69.1167	-56.8146	-112.683	-79.5382	16.9488
110.5	303.239	295.876	300.211		110.5	-0.05308	0.04191	-0.02737		260.5	110.5	-69.1103	-56.8087	-112.687	-79.5353	16.9519
110.6	303.386	295.888	300.213		110.6	0.09433	0.04984	-0.02891		260.6	110.6	-69.128	-56.7908	-112.693	-79.5372	16.9561
110.7	303.533	295.901	300.218		110.7	0.24137	0.05878	-0.0283		260.7	110.7	-69.1502	-56.7706	-112.71	-79.5435	16.9638
110.8	303.702	295.912	300.223		110.8	0.41038	0.06558	-0.02732		260.8	110.8	-69.1781	-56.7605	-112.733	-79.5571	16.9707
110.9	303.86	295.925	300.226		110.9	0.56834	0.07501	-0.02785		260.9	110.9	-69.2034	-56.7494	-112.748	-79.5669	16.9756
111	303.98	295.938	300.229		111	0.68799	0.08395	-0.02812		261	111	-69.2268	-56.737	-112.761	-79.5748	16.9801
111.1	304.031	295.946	300.235		111.1	0.73856	0.08824	-0.02664		261.1	111.1	-69.2445	-56.736	-112.776	-79.5856	16.9836
111.2	304.003	295.952	300.236		111.2	0.71112	0.09001	-0.02917		261.2	111.2	-69.2637	-56.7384	-112.804	-79.602	16.9901
111.3	303.911	295.955	300.233		111.3	0.61874	0.08928	-0.03535		261.3	111.3	-69.2799	-56.7389	-112.834	-79.6178	16.9983
111.4	303.804	295.955	300.231		111.4	0.51205	0.08553	-0.04178		261.4	111.4	-69.2939	-56.7417	-112.86	-79.632	17.0047
111.5	303.738	295.954	300.227		111.5	0.44529	0.07964	-0.04909		261.5	111.5	-69.3101	-56.7539	-112.887	-79.6504	17.0091
111.6	303.697	295.953	300.226		111.6	0.40416	0.07539	-0.05389		261.6	111.6	-69.3267	-56.771	-112.909	-79.6689	17.0107
111.7	303.673	295.957	300.228		111.7	0.38049	0.07553	-0.05617		261.7	111.7	-69.3421	-56.7813	-112.927	-79.6834	17.0126
111.8	303.691	295.958	300.231		111.8	0.39853	0.0719	-0.0567		261.8	111.8	-69.3365	-56.7943	-112.939	-79.6899	17.0143
111.9	303.732	295.955	300.234		111.9	0.43904	0.06526	-0.05735		261.9	111.9	-69.3229	-56.8106	-112.936	-79.6898	17.011
112	303.767	295.957	300.236		112	0.47454	0.06352	-0.05926		262	112	-69.3139	-56.8333	-112.933	-79.6935	17.0059
112.1	303.782	295.958	300.237		112.1	0.48918	0.05965	-0.06242		262.1	112.1	-69.3068	-56.8546	-112.934	-79.6984	17.0021
112.2	303.754	295.957	300.237		112.2	0.46086	0.05514	-0.06571		262.2	112.2	-69.2947	-56.8732	-112.931	-79.6995	16.9981
112.3	303.68	295.957	300.24		112.3	0.38695	0.05152	-0.06636		262.3	112.3	-69.2951	-56.8846	-112.927	-79.7022	16.9943
112.4	303.576	295.961	300.246		112.4	0.28264	0.05091	-0.06425		262.4	112.4	-69.3038	-56.8885	-112.923	-79.7052	16.9914
112.5	303.453	295.967	300.255		112.5	0.15999	0.05281	-0.05975		262.5	112.5	-69.3071	-56.9	-112.926	-79.711	16.9893
112.6	303.344	295.97	300.262		112.6	0.05078	0.05157	-0.05588		262.6	112.6	-69.3207	-56.9031	-112.93	-79.7178	16.9884
112.7	303.301	295.972	300.269		112.7	0.00751	0.05046	-0.05277		262.7	112.7	-69.3399	-56.8994	-112.935	-79.7249	16.9892
112.8	303.306	295.974	300.279		112.8	0.01324	0.04834	-0.04714		262.8	112.8	-69.3629	-56.9052	-112.954	-79.7408	16.9916
112.9	303.307	295.974	300.287		112.9	0.01356	0.04396	-0.04214		262.9	112.9	-69.3788	-56.9201	-112.977	-79.7585	16.994
113	303.288	295.972	300.292		113	-0.00546	0.03807	-0.04116		263	113	-69.3837	-56.9326	-112.994	-79.7701	16.9963
113.1	303.245	295.97	300.297		113.1	-0.0481	0.03219	-0.04043		263.1	113.1	-69.3871	-56.9478	-113.01	-79.7815	16.9977
113.2	303.177	295.969	300.304		113.2	-0.11586	0.02705	-0.03668		263.2	113.2	-69.3829	-56.9687	-113.027	-79.793	16.9992
113.3	303.095	295.97	300.312		113.3	-0.19831	0.02355	-0.03306		263.3	113.3	-69.3758	-56.9926	-113.034	-79.8008	16.9968
113.4	303.012	295.974	300.315		113.4	-0.28139	0.02382	-0.03321		263.4	113.4	-69.3852	-57.0236	-113.031	-79.8132	16.9878
113.5	302.939	295.977	300.32		113.5	-0.35443	0.02334	-0.03273		263.5	113.5	-69.3939	-57.0539	-113.034	-79.8274	16.9814
113.6	302.905	295.977	300.323		113.6	-0.38877	0.01908	-0.03313		263.6	113.6	-69.4082	-57.0774	-113.034	-79.8397	16.9744
113.7	302.951	295.977	300.326		113.7	-0.3426	0.01496	-0.03378		263.7	113.7	-69.4395	-57.0933	-113.025	-79.8527	16.9649
113.8	303.078	295.979	300.333		113.8	-0.21579	0.01271	-0.03092		263.8	113.8	-69.4685	-57.1029	-113.02	-79.8637	16.958
113.9	303.237	295.977	300.342		113.9	-0.05708	0.00695	-0.02504		263.9	113.9	-69.4896	-57.1102	-113.026	-79.8752	16.9561
114	303.369	295.972	300.352		114	0.07488	-0.0017	-0.01928		264	114	-69.5089	-57.1197	-113.032	-79.8867	16.954
114.1	303.44	295.968	300.362		114.1	0.1463	-0.00985	-0.01328		264.1	114.1	-69.5447	-57.1286	-113.035	-79.9028	16.9495
114.2	303.457	295.967	300.375		114.2	0.16307	-0.01536	-0.00413		264.2	114.2	-69.5782	-57.1381	-113.04	-79.9188	16.9456
114.3	303.47	295.96	300.386		114.3	0.17646	-0.02564	0.00325		264.3	114.3	-69.6001	-57.1526	-113.044	-79.9322	16.9414
114.4	303.505	295.955	300.394		114.4	0.21133	-0.03479	0.0075		264.4	114.4	-69.628	-57.1636	-113.04	-79.9439	16.9348
114.5	303.527	295.957	300.403		114.5	0.233	-0.03678	0.01238		264.5	114.5	-69.6468	-57.1807	-113.039	-79.9556	16.9288
114.6	303.516	295.956	300.411		114.6	0.22202	-0.04179	0.01738		264.6	114.6	-69.6544	-57.197	-113.046	-79.9657	16.9264
114.7	303.469	295.957	300.419		114.7	0.17524	-0.04466	0.02137		264.7	114.7	-69.6596	-57.2096	-113.047	-79.972	16.9234
114.8	303.394	295.965	300.428		114.8	0.09931	-0.04125	0.02612		264.8	114.8	-69.654	-57.2188	-113.042	-79.9715	16.9203
114.9	303.302	295.97	300.437		114.9	0.00807	-0.03998	0.03188		264.9	114.9	-69.6106	-57.2219	-113.043	-79.9586	16.9244
115	303.207	295.972	300.446		115	-0.0877	-0.04197	0.037		265	115	-69.6118	-57.2251	-113.056	-79.9644	16.9279
115.1	303.116	295.977	300.455		115.1	-0.17882	-0.04057	0.042		265.1	115.1	-69.5786	-57.2211	-113.057	-79.9523	16.9325
115.2	303.029	295.986	300.464		115.2	-0.26517	-0.03616	0.04763		265.2	115.2	-69.553	-57.2189	-113.053	-79.9418	16.9343
115.3	302.978	295.997	300.471		115.3	-0.31623	-0.02936	0.05025		265.3	115.3	-69.5278	-57.2217	-113.06	-79.9365	16.9385
115.4	303.013	296.007	300.474		115.4	-0.28124	-0.02306	0.04947		265.4	115.4	-69.5093	-57.2207	-113.066	-79.9321	16.9426
115.5	303.103	296.019	300.474		115.5	-0.19198	-0.01408	0.04618		265.5	115.5	-69.4882	-57.2167	-113.076	-79.927	16.9489
115.6	303.172	296.026	300.474		115.6	-0.12283	-0.0072	0.04214		265.6	115.6	-69.4803	-57.215	-113.1	-79.9318	16.9579
115.7	303.223	296.029	300.471		115.7	-0.07138	-0.00509	0.03533		265.7	115.7	-69.4781	-57.2207	-113.133	-79.9438	16.9675
115.8	303.315	296.034	300.465		115.8	0.02038	-0.000716653	0.02538		265.8	115.8	-69.4656	-57.2359	-113.165	-79.9555	16.9759
115.9	303.464	296.037	300.464		115.9	0.1693	0.00152	0.02121		265.9	115.9	-69.4491	-57.253	-113.197	-79.9665	16.9843
116	303.619	296.037	300.465		116	0.32412	0.000614264	0.01818		266	116	-69.4329	-57.2705	-113.228	-79.9771	16.9921
116.1	303.722	296.035	300.463		116.1	0.42707	-0.0013	0.01187		266.1	116.1	-69.4137	-57.2914	-113.252	-79.9856	16.9972
116.2	303.755	296.033	300.461		116.2	0.45992	-0.00383	0.00682		266.2	116.2	-69.3832	-57.3077	-113.269	-79.9865	17.0022
116.3	303.722	296.03	300.462		116.3	0.42708	-0.00813	0.00391		266.3	116.3	-69.3602	-57.3221	-113.279	-79.9872	17.0049
116.4	303.642	296.023	300.466		116.4	0.34727	-0.01544	0.00339		266.4	116.4	-69.3493	-57.3362	-113.288	-79.9911	17.0057
116.5	303.571	296.018	300.466		116.5	0.27562	-0.02149	-0.000280922		266.5	116.5	-69.33	-57.3435	-113.298	-79.9904	17.0093
116.6	303.554	296.016	300.466		116.6	0.25873	-0.02416	-0.00357		266.6	116.6	-69.315	-57.3546	-113.311	-79.9937	17.0129
116.7	303.576	296.013	300.473		116.7	0.28028	-0.02795	-0.000830799		266.7	116.7	-69.3214	-57.3758	-113.329	-80.0086	17.0132
116.8	303.592	296.012	300.481		116.8	0.29655	-0.02911	0.00342		266.8	116.8	-69.3331	-57.3933	-113.336	-80.0209	17.0106
116.9	303.579	296.015	300.492		116.9	0.28369	-0.0265	0.0108		266.9	116.9	-69.3463	-57.4088	-113.339	-80.0314	17.0066
117	303.532	296.018	300.508		117	0.23665	-0.02451	0.02309		267	117	-69.3681	-57.4177	-113.345	-80.0434	17.0042
117.1	303.451	296.02	300.525		117.1	0.1552	-0.02328	0.03588		267.1	117.1	-69.3919	-57.4155	-113.346	-80.0511	17.0026
117.2	303.362	296.025	300.536		117.2	0.06685	-0.01853	0.04377		267.2	117.2	-69.4145	-57.4066	-113.348	-80.0565	17.0031
117.3	303.317	296.033	300.547		117.3	0.02192	-0.01178	0.0509		267.3	117.3	-69.4349	-57.3988	-113.354	-80.0624	17.0044
117.4	303.317	296.039	300.558		117.4	0.02248	-0.0064	0.05741		267.4	117.4	-69.4594	-57.3839	-113.36	-80.0676	17.0071
117.5	303.315	296.046	300.562		117.5	0.02065	0.000106143	0.05814		267.5	117.5	-69.4865	-57.361	-113.361	-80.0696	17.0099
117.6	303.281	296.053	300.564		117.6	-0.01208	0.00674	0.05674		267.6	117.6	-69.5035	-57.3431	-113.366	-80.0708	17.0136
117.7	303.217	296.058	300.565		117.7	-0.07596	0.01098	0.05307		267.7	117.7	-69.5163	-57.3368	-113.378	-80.077	17.0177
117.8	303.162	296.062	300.563		117.8	-0.12991	0.01473	0.04815		267.8	117.8	-69.5253	-57.3268	-113.391	-80.081	17.0231
117.9	303.141	296.064	300.562		117.9	-0.15046	0.01608	0.04297		267.9	117.9	-69.5257	-57.3178	-113.401	-80.0816	17.0285
118	303.149	296.062	300.564		118	-0.14136	0.01279	0.04132		268	118	-69.5129	-57.3225	-113.412	-80.0824	17.0322
118.1	303.208	296.06	300.57		118.1	-0.08201	0.01013	0.04318		268.1	118.1	-69.4967	-57.3241	-113.422	-80.0809	17.0367
118.2	303.29	296.059	300.573		118.2	0.000944213	0.0091	0.04215		268.2	118.2	-69.4767	-57.3239	-113.43	-80.077	17.0417
118.3	303.369	296.059	300.574		118.3	0.08076	0.00807	0.04012		268.3	118.3	-69.4496	-57.3286	-113.431	-80.0698	17.0438
118.4	303.453	296.058	300.578		118.4	0.16535	0.00653	0.03972		268.4	118.4	-69.4278	-57.3415	-113.419	-80.0629	17.0393
118.5	303.516	296.055	300.582		118.5	0.22884	0.00274	0.04007		268.5	118.5	-69.4018	-57.3499	-113.408	-80.0531	17.0363
118.6	303.532	296.055	300.584		118.6	0.24585	0.00158	0.03841		268.6	118.6	-69.3603	-57.3527	-113.406	-80.0396	17.0394
118.7	303.503	296.057	300.584		118.7	0.21727	0.00357	0.03475		268.7	118.7	-69.3087	-57.357	-113.405	-80.0235	17.0435
118.8	303.433	296.058	300.584		118.8	0.14761	0.00354	0.03045		268.8	118.8	-69.2737	-57.3594	-113.391	-80.0079	17.0421
118.9	303.333	296.057	300.582		118.9	0.04844	0.00163	0.02503		268.9	118.9	-69.2541	-57.355	-113.384	-79.9977	17.0429
119	303.221	296.05	300.584		119	-0.06305	-0.0053	0.02287		269	119	-69.2315	-57.3491	-113.394	-79.9915	17.0498
119.1	303.105	296.038	300.59		119.1	-0.1783	-0.01864	0.02561		269.1	119.1	-69.2119	-57.3424	-113.408	-79.9874	17.0579
119.2	302.983	296.018	300.6		119.2	-0.29908	-0.03914	0.03124		269.2	119.2	-69.2081	-57.3339	-113.417	-79.9863	17.0631
119.3	302.861	295.997	300.612		119.3	-0.42074	-0.06039	0.04013		269.3	119.3	-69.2194	-57.3337	-113.426	-79.9931	17.065
119.4	302.745	295.983	300.631		119.4	-0.536	-0.07549	0.05518		269.4	119.4	-69.2394	-57.3417	-113.444	-80.0084	17.067
119.5	302.639	295.971	300.653		119.5	-0.64183	-0.08833	0.07337		269.5	119.5	-69.2684	-57.3558	-113.464	-80.0294	17.0673
119.6	302.543	295.965	300.672		119.6	-0.73648	-0.09464	0.08867		269.6	119.6	-69.2922	-57.3589	-113.483	-80.0448	17.0705
119.7	302.458	295.965	300.688		119.7	-0.82146	-0.09542	0.10108		269.7	119.7	-69.3103	-57.3606	-113.503	-80.058	17.0747
119.8	302.383	295.971	300.699		119.8	-0.89527	-0.08966	0.10772		269.8	119.8	-69.331	-57.3683	-113.522	-80.0738	17.0769
119.9	302.328	295.984	300.704		119.9	-0.9496	-0.07788	0.10945		269.9	119.9	-69.3469	-57.3766	-113.535	-80.0862	17.0777
120	302.292	296	300.705		120	-0.98509	-0.06195	0.10641		270	120	-69.3574	-57.3919	-113.536	-80.095	17.0734
120.1	302.263	296.021	300.702		120.1	-1.01317	-0.0415	0.09998		270.1	120.1	-69.3736	-57.4048	-113.531	-80.1032	17.0673
120.2	302.236	296.043	300.701		120.2	-1.03962	-0.02068	0.09456		270.2	120.2	-69.3928	-57.4159	-113.525	-80.1111	17.0607
120.3	302.216	296.061	300.697		120.3	-1.05866	-0.00274	0.0865		270.3	120.3	-69.4042	-57.4303	-113.521	-80.1185	17.0552
120.4	302.27	296.079	300.692		120.4	-1.00459	0.01444	0.07831		270.4	120.4	-69.4193	-57.4482	-113.517	-80.1282	17.0484
120.5	302.446	296.096	300.692		120.5	-0.82755	0.03049	0.07414		270.5	120.5	-69.4373	-57.469	-113.517	-80.141	17.0417
120.6	302.674	296.109	300.691		120.6	-0.59889	0.04265	0.06909		270.6	120.6	-69.4513	-57.4737	-113.522	-80.1488	17.0408
120.7	302.862	296.12	300.69		120.7	-0.40991	0.05305	0.06442		270.7	120.7	-69.4588	-57.47	-113.525	-80.1513	17.042
120.8	302.978	296.131	300.692		120.8	-0.29367	0.06333	0.06339		270.8	120.8	-69.4607	-57.4751	-113.534	-80.1567	17.0437
120.9	303.025	296.138	300.695		120.9	-0.24626	0.07008	0.06261		270.9	120.9	-69.4698	-57.4748	-113.539	-80.1613	17.0444
121	303.174	296.146	300.695		121	-0.09585	0.07709	0.05807		271	121	-69.4743	-57.4705	-113.541	-80.1619	17.0455
121.1	303.174	296.157	300.692		121.1	-0.09517	0.08724	0.05151		271.1	121.1	-69.4713	-57.4736	-113.55	-80.165	17.048
121.2	303.324	296.164	300.689		121.2	0.0555	0.0945	0.04508		271.2	121.2	-69.472	-57.479	-113.554	-80.1682	17.0479
121.3	303.312	296.173	300.688		121.3	0.04399	0.10226	0.03991		271.3	121.3	-69.4751	-57.4844	-113.557	-80.172	17.0474
121.4	303.242	296.186	300.687		121.4	-0.02491	0.1143	0.03511		271.4	121.4	-69.477	-57.4989	-113.562	-80.1792	17.0457
121.5	303.13	296.199	300.689		121.5	-0.13665	0.12658	0.03358		271.5	121.5	-69.4811	-57.5224	-113.558	-80.1872	17.0389
121.6	302.996	296.211	300.695		121.6	-0.26986	0.13824	0.03519		271.6	121.6	-69.5064	-57.5466	-113.554	-80.2023	17.0295
121.7	302.86	296.224	300.697		121.7	-0.40484	0.15077	0.03429		271.7	121.7	-69.5362	-57.5682	-113.553	-80.2193	17.0214
121.8	302.732	296.237	300.701		121.8	-0.53303	0.16268	0.03414		271.8	121.8	-69.5501	-57.5966	-113.559	-80.2351	17.0153
121.9	302.62	296.246	300.707		121.9	-0.64439	0.17157	0.036		271.9	121.9	-69.5576	-57.6258	-113.562	-80.2484	17.0091
122	302.525	296.256	300.712		122	-0.73804	0.18059	0.03761		272	122	-69.5573	-57.6417	-113.564	-80.2544	17.0063
122.1	302.444	296.264	300.719		122.1	-0.81824	0.1881	0.0406		272.1	122.1	-69.5441	-57.6486	-113.574	-80.2556	17.0095
122.2	302.379	296.268	300.729		122.2	-0.88263	0.19109	0.04686		272.2	122.2	-69.5275	-57.6484	-113.575	-80.2504	17.0116
122.3	302.327	296.269	300.737		122.3	-0.93432	0.19144	0.05123		272.3	122.3	-69.5083	-57.6331	-113.573	-80.2382	17.0164
122.4	302.282	296.268	300.739		122.4	-0.97898	0.18978	0.0497		272.4	122.4	-69.4898	-57.6155	-113.576	-80.2271	17.0231
122.5	302.288	296.268	300.742		122.5	-0.97177	0.18938	0.04829		272.5	122.5	-69.4721	-57.6119	-113.583	-80.2224	17.0281
122.6	302.432	296.266	300.746		122.6	-0.82676	0.18684	0.04827		272.6	122.6	-69.468	-57.6071	-113.582	-80.219	17.0292
122.7	302.665	296.262	300.745		122.7	-0.5932	0.18255	0.0441		272.7	122.7	-69.4748	-57.5899	-113.576	-80.2135	17.0303
122.8	302.862	296.259	300.743		122.8	-0.39543	0.17863	0.03817		272.8	122.8	-69.4722	-57.581	-113.584	-80.2124	17.0352
122.9	302.98	296.254	300.744		122.9	-0.2768	0.17295	0.03528		272.9	122.9	-69.4711	-57.5755	-113.598	-80.2147	17.0411
123	303.034	296.249	300.744		123	-0.2221	0.16702	0.03208		273	123	-69.4797	-57.5564	-113.601	-80.2124	17.0454
123.1	303.088	296.248	300.74		123.1	-0.16816	0.16561	0.02411		273.1	123.1	-69.4959	-57.5422	-113.604	-80.214	17.0478
123.2	303.155	296.249	300.737		123.2	-0.10053	0.16596	0.01676		273.2	123.2	-69.5106	-57.5367	-113.608	-80.2183	17.0487
123.3	303.195	296.249	300.735		123.3	-0.0589	0.16556	0.0113		273.3	123.3	-69.5284	-57.5485	-113.603	-80.2266	17.0427
123.4	303.193	296.252	300.734		123.4	-0.06035	0.16805	0.00722		273.4	123.4	-69.5581	-57.5682	-113.607	-80.2445	17.0366
123.5	303.139	296.256	300.736		123.5	-0.11368	0.17116	0.00465		273.5	123.5	-69.5947	-57.5879	-113.622	-80.2682	17.0333
123.6	303.048	296.258	300.737		123.6	-0.20431	0.17265	0.00195		273.6	123.6	-69.6365	-57.6186	-113.628	-80.2944	17.0241
123.7	302.941	296.259	300.739		123.7	-0.3109	0.17224	0.00114		273.7	123.7	-69.6757	-57.6353	-113.632	-80.3143	17.0175
123.8	302.824	296.263	300.743		123.8	-0.42741	0.17574	0.000576915		273.8	123.8	-69.7051	-57.6283	-113.635	-80.3229	17.0171
123.9	302.704	296.267	300.745		123.9	-0.54643	0.17898	-0.00061367		273.9	123.9	-69.7251	-57.6167	-113.636	-80.326	17.0179
124	302.613	296.264	300.748		124	-0.63656	0.17568	-0.0013		274	124	-69.7357	-57.6048	-113.631	-80.3239	17.0179
124.1	302.626	296.261	300.75		124.1	-0.62307	0.17202	-0.00312		274.1	124.1	-69.7413	-57.5831	-113.618	-80.3141	17.0178
124.2	302.754	296.258	300.749		124.2	-0.49388	0.16847	-0.00783		274.2	124.2	-69.7327	-57.5617	-113.617	-80.3038	17.0231
124.3	302.916	296.251	300.749		124.3	-0.33104	0.16066	-0.01178		274.3	124.3	-69.7097	-57.5461	-113.62	-80.292	17.0301
124.4	303.046	296.244	300.748		124.4	-0.2011	0.1531	-0.01636		274.4	124.4	-69.6935	-57.5349	-113.62	-80.2827	17.0341
124.5	303.114	296.24	300.752		124.5	-0.13196	0.14893	-0.01567		274.5	124.5	-69.6784	-57.5305	-113.619	-80.276	17.0363
124.6	303.13	296.239	300.757		124.6	-0.11558	0.14677	-0.01498		274.6	124.6	-69.6577	-57.5261	-113.62	-80.2679	17.0398
124.7	303.154	296.238	300.757		124.7	-0.09078	0.14561	-0.01868		274.7	124.7	-69.6343	-57.5221	-113.623	-80.2599	17.0442
124.8	303.22	296.238	300.756		124.8	-0.02415	0.14458	-0.02301		274.8	124.8	-69.6102	-57.5207	-113.628	-80.253	17.0486
124.9	303.286	296.238	300.756		124.9	0.0421	0.14355	-0.02633		274.9	124.9	-69.5812	-57.525	-113.642	-80.2494	17.0551
125	303.312	296.238	300.754		125	0.06879	0.14277	-0.0328		275	125	-69.5594	-57.5368	-113.654	-80.25	17.0587
125.1	303.322	296.237	300.751		125.1	0.08015	0.14161	-0.03939		275.1	125.1	-69.5582	-57.5539	-113.667	-80.2598	17.0594
125.2	303.353	296.239	300.749		125.2	0.11148	0.14335	-0.04448		275.2	125.2	-69.5533	-57.5713	-113.686	-80.2701	17.0621
125.3	303.41	296.243	300.75		125.3	0.16957	0.14583	-0.0478		275.3	125.3	-69.5424	-57.5866	-113.699	-80.2762	17.0643
125.4	303.473	296.246	300.753		125.4	0.23331	0.1482	-0.04811		275.4	125.4	-69.5402	-57.5973	-113.711	-80.2828	17.066
125.5	303.511	296.25	300.761		125.5	0.27168	0.15169	-0.04441		275.5	125.5	-69.5353	-57.6012	-113.726	-80.2876	17.0706
125.6	303.539	296.256	300.774		125.6	0.30012	0.15706	-0.03492		275.6	125.6	-69.53	-57.6077	-113.734	-80.2905	17.0722
125.7	303.563	296.263	300.787		125.7	0.32467	0.16369	-0.02531		275.7	125.7	-69.5289	-57.6233	-113.729	-80.2937	17.0672
125.8	303.558	296.27	300.798		125.8	0.32058	0.1697	-0.01821		275.8	125.8	-69.5327	-57.6407	-113.721	-80.2981	17.0603
125.9	303.515	296.276	300.81		125.9	0.27793	0.1757	-0.0101		275.9	125.9	-69.5361	-57.648	-113.715	-80.2997	17.0565
126	303.436	296.285	300.823		126	0.20023	0.18397	-0.000112947		276	126	-69.5289	-57.6482	-113.71	-80.2958	17.0557
126.1	303.337	296.295	300.837		126.1	0.10181	0.19298	0.01		276.1	126.1	-69.5289	-57.6494	-113.707	-80.2952	17.0544
126.2	303.241	296.304	300.849		126.2	0.00665	0.201	0.01811		276.2	126.2	-69.5357	-57.6541	-113.7	-80.2965	17.0501
126.3	303.201	296.309	300.858		126.3	-0.03248	0.20587	0.02395		276.3	126.3	-69.5289	-57.6576	-113.693	-80.2933	17.0481
126.4	303.228	296.312	300.865		126.4	-0.00529	0.20773	0.02628		276.4	126.4	-69.5195	-57.6581	-113.686	-80.288	17.0466
126.5	303.264	296.315	300.866		126.5	0.03106	0.21059	0.02446		276.5	126.5	-69.5158	-57.6579	-113.673	-80.2821	17.0426
126.6	303.283	296.316	300.872		126.6	0.05096	0.21082	0.02666		276.6	126.6	-69.5029	-57.6542	-113.668	-80.2749	17.0431
126.7	303.314	296.311	300.879		126.7	0.0833	0.20476	0.02961		276.7	126.7	-69.4936	-57.6589	-113.659	-80.2705	17.0403
126.8	303.353	296.303	300.881		126.8	0.12292	0.1967	0.02842		276.8	126.8	-69.4962	-57.6617	-113.637	-80.2649	17.0321
126.9	303.36	296.3	300.885		126.9	0.13026	0.19266	0.02786		276.9	126.9	-69.5071	-57.6554	-113.614	-80.2588	17.0248
127	303.334	296.299	300.887		127	0.10444	0.191	0.02604		277	127	-69.5165	-57.6544	-113.596	-80.2557	17.0183
127.1	303.286	296.296	300.885		127.1	0.0579	0.18796	0.02033		277.1	127.1	-69.5267	-57.6613	-113.575	-80.2545	17.0089
127.2	303.219	296.296	300.882		127.2	-0.00837	0.18718	0.01437		277.2	127.2	-69.5501	-57.6682	-113.555	-80.2578	16.9983
127.3	303.138	296.299	300.883		127.3	-0.0892	0.18891	0.01117		277.3	127.3	-69.5723	-57.6661	-113.551	-80.2633	16.9953
127.4	303.052	296.299	300.881		127.4	-0.17469	0.18813	0.00558		277.4	127.4	-69.5893	-57.6696	-113.543	-80.2673	16.99
127.5	302.964	296.297	300.877		127.5	-0.26206	0.18585	-0.00164		277.5	127.5	-69.5972	-57.6649	-113.523	-80.2618	16.9837
127.6	302.875	296.296	300.879		127.6	-0.35018	0.18431	-0.00346		277.6	127.6	-69.6018	-57.6597	-113.517	-80.2596	16.9824
127.7	302.79	296.291	300.883		127.7	-0.43441	0.17826	-0.00289		277.7	127.7	-69.6071	-57.661	-113.519	-80.2625	16.9823
127.8	302.716	296.281	300.89		127.8	-0.5072	0.16793	-0.00056347		277.8	127.8	-69.6048	-57.6479	-113.521	-80.2578	16.9859
127.9	302.706	296.272	300.896		127.9	-0.51732	0.15861	0.00252		277.9	127.9	-69.6089	-57.6345	-113.526	-80.2566	16.9902
128	302.828	296.264	300.901		128	-0.39442	0.14967	0.00384		278	128	-69.6089	-57.632	-113.533	-80.258	16.993
128.1	303.044	296.255	300.903		128.1	-0.17756	0.13959	0.00164		278.1	128.1	-69.5988	-57.6272	-113.535	-80.2536	16.9957
128.2	303.252	296.245	300.903		128.2	0.03138	0.12902	-0.00206		278.2	128.2	-69.6018	-57.6292	-113.53	-80.2537	16.9934
128.3	303.388	296.237	300.902		128.3	0.16772	0.1207	-0.00677		278.3	128.3	-69.6033	-57.6332	-113.53	-80.2556	16.9924
128.4	303.434	296.234	300.902		128.4	0.21463	0.11741	-0.01072		278.4	128.4	-69.5962	-57.6393	-113.54	-80.2585	16.995
128.5	303.427	296.232	300.902		128.5	0.20803	0.11462	-0.01379		278.5	128.5	-69.5954	-57.6402	-113.545	-80.26	16.9963
128.6	303.428	296.231	300.907		128.6	0.21009	0.11271	-0.01222		278.6	128.6	-69.6007	-57.6396	-113.55	-80.2636	16.9978
128.7	303.453	296.231	300.917		128.7	0.2359	0.11193	-0.0065		278.7	128.7	-69.6015	-57.6461	-113.562	-80.2699	17.0001
128.8	303.476	296.23	300.924		128.8	0.25919	0.11065	-0.00317		278.8	128.8	-69.5943	-57.6444	-113.568	-80.2687	17.003
128.9	303.477	296.232	300.931		128.9	0.26075	0.11201	3.30992e-05		278.9	128.9	-69.5898	-57.6471	-113.57	-80.269	17.0037
129	303.439	296.236	300.938		129	0.22401	0.11525	0.00311		279	129	-69.5834	-57.6582	-113.578	-80.2732	17.0045
129.1	303.362	296.24	300.943		129.1	0.14744	0.11811	0.00431		279.1	129.1	-69.5615	-57.67	-113.588	-80.2732	17.0074
129.2	303.259	296.241	300.944		129.2	0.04525	0.11871	0.00237		279.2	129.2	-69.5306	-57.6844	-113.6	-80.2715	17.0113
129.3	303.142	296.24	300.947		129.3	-0.07101	0.11705	0.0013		279.3	129.3	-69.4952	-57.7008	-113.608	-80.2682	17.0143
129.4	303.022	296.238	300.951		129.4	-0.19053	0.11427	0.00137		279.4	129.4	-69.4519	-57.7235	-113.624	-80.2665	17.019
129.5	302.908	296.234	300.953		129.5	-0.3044	0.10959	0.000302591		279.5	129.5	-69.4131	-57.7451	-113.642	-80.2667	17.0241
129.6	302.797	296.228	300.952		129.6	-0.41476	0.10316	-0.00453		279.6	129.6	-69.3886	-57.7622	-113.645	-80.2652	17.0239
129.7	302.695	296.225	300.947		129.7	-0.51544	0.09899	-0.01301		279.7	129.7	-69.3709	-57.7805	-113.648	-80.2666	17.0229
129.8	302.613	296.224	300.943		129.8	-0.59653	0.09758	-0.02073		279.8	129.8	-69.3521	-57.799	-113.648	-80.2663	17.0207
129.9	302.619	296.225	300.936		129.9	-0.59057	0.09856	-0.03147		279.9	129.9	-69.3453	-57.8165	-113.632	-80.2647	17.0125
130	302.745	296.231	300.931		130	-0.46403	0.10381	-0.04057		280	130	-69.3517	-57.8321	-113.618	-80.2672	17.0037
130.1	302.929	296.238	300.93		130.1	-0.2792	0.11007	-0.0454		280.1	130.1	-69.3585	-57.8435	-113.605	-80.2689	16.9961
130.2	303.103	296.245	300.929		130.2	-0.10404	0.11595	-0.04973		280.2	130.2	-69.3785	-57.8493	-113.587	-80.2717	16.987
130.3	303.218	296.254	300.931		130.3	0.01132	0.12496	-0.05205		280.3	130.3	-69.4049	-57.8479	-113.576	-80.2763	16.9808
130.4	303.261	296.268	300.934		130.4	0.05496	0.13775	-0.05249		280.4	130.4	-69.4264	-57.8511	-113.566	-80.2812	16.9746
130.5	303.244	296.283	300.936		130.5	0.03919	0.1523	-0.05368		280.5	130.5	-69.4467	-57.8467	-113.553	-80.2821	16.9691
130.6	303.19	296.294	300.935		130.6	-0.01426	0.16282	-0.05851		280.6	130.6	-69.464	-57.8257	-113.538	-80.2758	16.9669
130.7	303.114	296.303	300.933		130.7	-0.08995	0.17134	-0.0641		280.7	130.7	-69.478	-57.8097	-113.526	-80.2712	16.9651
130.8	303.027	296.314	300.934		130.8	-0.17581	0.18086	-0.06743		280.8	130.8	-69.481	-57.8019	-113.517	-80.2666	16.9635
130.9	302.939	296.321	300.935		130.9	-0.2633	0.18762	-0.06975		280.9	130.9	-69.4705	-57.7982	-113.507	-80.2585	16.9622
131	302.853	296.326	300.938		131	-0.34841	0.19236	-0.07031		281	131	-69.4554	-57.7935	-113.498	-80.249	16.962
131.1	302.769	296.333	300.943		131.1	-0.43226	0.19849	-0.06899		281.1	131.1	-69.4384	-57.7978	-113.497	-80.2445	16.9626
131.2	302.686	296.338	300.95		131.2	-0.51423	0.20249	-0.06603		281.2	131.2	-69.4245	-57.8028	-113.498	-80.2418	16.9633
131.3	302.609	296.339	300.958		131.3	-0.59042	0.20322	-0.06195		281.3	131.3	-69.4166	-57.8007	-113.499	-80.2388	16.9649
131.4	302.541	296.34	300.965		131.4	-0.65819	0.20306	-0.05824		281.4	131.4	-69.4181	-57.8019	-113.509	-80.243	16.9676
131.5	302.481	296.337	300.975		131.5	-0.71768	0.1994	-0.05202		281.5	131.5	-69.414	-57.8066	-113.526	-80.2488	16.9725
131.6	302.425	296.332	300.985		131.6	-0.77289	0.19397	-0.0453		281.6	131.6	-69.4053	-57.8018	-113.536	-80.2478	16.9779
131.7	302.379	296.328	300.996		131.7	-0.81793	0.18892	-0.03845		281.7	131.7	-69.4069	-57.7974	-113.544	-80.2493	16.9812
131.8	302.342	296.324	301.011		131.8	-0.85467	0.18462	-0.02758		281.8	131.8	-69.4065	-57.8153	-113.556	-80.2593	16.9813
131.9	302.302	296.322	301.025		131.9	-0.89356	0.18196	-0.01659		281.9	131.9	-69.4102	-57.8252	-113.563	-80.2662	16.981
132	302.263	296.323	301.037		132	-0.93232	0.18281	-0.0081		282	132	-69.4265	-57.8272	-113.561	-80.2716	16.9782
132.1	302.227	296.326	301.049		132.1	-0.9673	0.1843	3.91452e-07		282.1	132.1	-69.4491	-57.8398	-113.558	-80.2823	16.972
132.2	302.19	296.326	301.061		132.2	-1.00368	0.1844	0.00836		282.2	132.2	-69.477	-57.849	-113.56	-80.2955	16.9678
132.3	302.165	296.326	301.071		132.3	-1.02749	0.18299	0.0142		282.3	132.3	-69.5124	-57.848	-113.555	-80.305	16.9624
132.4	302.198	296.323	301.078		132.4	-0.99439	0.1802	0.01791		282.4	132.4	-69.5475	-57.8413	-113.541	-80.3101	16.9558
132.5	302.276	296.323	301.088		132.5	-0.9152	0.17942	0.02388		282.5	132.5	-69.5738	-57.8362	-113.533	-80.3145	16.9515
132.6	302.349	296.325	301.097		132.6	-0.84154	0.1804	0.02897		282.6	132.6	-69.5735	-57.8205	-113.524	-80.3059	16.9519
132.7	302.396	296.325	301.1		132.7	-0.79438	0.17987	0.02891		282.7	132.7	-69.5577	-57.7999	-113.508	-80.2885	16.953
132.8	302.416	296.327	301.103		132.8	-0.77348	0.18098	0.02797		282.8	132.8	-69.5381	-57.788	-113.493	-80.2729	16.9527
132.9	302.417	296.331	301.105		132.9	-0.77129	0.18459	0.02628		282.9	132.9	-69.503	-57.7806	-113.477	-80.2536	16.953
133	302.413	296.331	301.104		133	-0.77487	0.18432	0.02119		283	133	-69.4673	-57.7762	-113.461	-80.2348	16.9524
133.1	302.431	296.333	301.1		133.1	-0.75635	0.1853	0.01322		283.1	133.1	-69.4349	-57.7688	-113.45	-80.2179	16.954
133.2	302.57	296.338	301.096		133.2	-0.61675	0.18954	0.00638		283.2	133.2	-69.4017	-57.7617	-113.444	-80.2026	16.9572
133.3	302.831	296.338	301.094		133.3	-0.35454	0.18851	0.000412376		283.3	133.3	-69.384	-57.7532	-113.436	-80.1909	16.958
133.4	303.09	296.333	301.09		133.4	-0.09498	0.18371	-0.00769		283.4	133.4	-69.3787	-57.7469	-113.426	-80.1838	16.9568
133.5	303.31	296.334	301.086		133.5	0.12565	0.18369	-0.01541		283.5	133.5	-69.3693	-57.7388	-113.422	-80.1768	16.9584
133.6	303.473	296.331	301.085		133.6	0.28899	0.18027	-0.01999		283.6	133.6	-69.3584	-57.7253	-113.42	-80.1679	16.9618
133.7	303.544	296.328	301.082		133.7	0.36027	0.17585	-0.02696		283.7	133.7	-69.3516	-57.7127	-113.415	-80.1598	16.9638
133.8	303.525	296.324	301.077		133.8	0.34287	0.1718	-0.03506		283.8	133.8	-69.3448	-57.6932	-113.414	-80.1508	16.9685
133.9	303.438	296.323	301.077		133.9	0.25575	0.16964	-0.03939		283.9	133.9	-69.3403	-57.6718	-113.424	-80.1454	16.9768
134	303.305	296.321	301.075		134	0.12392	0.16736	-0.04447		284	134	-69.3365	-57.6479	-113.434	-80.1394	16.9857
134.1	303.156	296.324	301.075		134.1	-0.02462	0.16997	-0.04868		284.1	134.1	-69.3445	-57.6197	-113.443	-80.1356	16.994
134.2	303.006	296.33	301.078		134.2	-0.17354	0.17534	-0.04899		284.2	134.2	-69.3581	-57.598	-113.458	-80.1379	17.0022
134.3	302.868	296.335	301.087		134.3	-0.31103	0.17896	-0.04415		284.3	134.3	-69.3607	-57.5819	-113.474	-80.1388	17.0108
134.4	302.754	296.339	301.098		134.4	-0.42427	0.18283	-0.03667		284.4	134.4	-69.3656	-57.5753	-113.488	-80.1428	17.0162
134.5	302.663	296.34	301.107		134.5	-0.51478	0.18293	-0.03108		284.5	134.5	-69.3603	-57.5754	-113.496	-80.144	17.0196
134.6	302.585	296.339	301.115		134.6	-0.59235	0.18165	-0.02725		284.6	134.6	-69.3275	-57.585	-113.496	-80.1363	17.021
134.7	302.551	296.34	301.122		134.7	-0.62521	0.182	-0.02366		284.7	134.7	-69.2707	-57.5994	-113.487	-80.119	17.0207
134.8	302.644	296.341	301.128		134.8	-0.53182	0.18223	-0.02159		284.8	134.8	-68.8531	-57.6071	-113.469	-79.9764	17.0581
134.9	302.834	296.34	301.132		134.9	-0.34134	0.18032	-0.02115		284.9	134.9	-67.6288	-57.6163	-113.452	-79.5657	17.1879
135	303.005	296.337	301.136		135	-0.16895	0.17677	-0.02108		285	135	-65.9798	-57.6311	-113.436	-79.0158	17.3782
135.1	303.112	296.335	301.135		135.1	-0.06175	0.17449	-0.02579		285.1	135.1	-64.5999	-57.6448	-113.417	-78.5539	17.5468
135.2	303.15	296.332	301.131		135.2	-0.02263	0.17007	-0.03276		285.2	135.2	-63.7343	-57.6562	-113.395	-78.262	17.6541
135.3	303.129	296.328	301.132		135.3	-0.04355	0.16589	-0.03583		285.3	135.3	-63.3775	-57.6673	-113.384	-78.1428	17.6974
135.4	303.067	296.326	301.135		135.4	-0.10416	0.16348	-0.03627		285.4	135.4	-63.4235	-57.6735	-113.381	-78.1594	17.689
135.5	302.988	296.326	301.138		135.5	-0.18337	0.16245	-0.03721		285.5	135.5	-63.7513	-57.6811	-113.376	-78.2693	17.6404
135.6	302.899	296.329	301.139		135.6	-0.27149	0.16506	-0.03965		285.6	135.6	-64.2676	-57.6964	-113.371	-78.445	17.5657
135.7	302.81	296.332	301.143		135.7	-0.35949	0.16705	-0.03921		285.7	135.7	-64.8826	-57.7119	-113.364	-78.6529	17.4786
135.8	302.792	296.336	301.145		135.8	-0.37714	0.17029	-0.04153		285.8	135.8	-65.5153	-57.726	-113.353	-78.8648	17.3901
135.9	302.903	296.344	301.145		135.9	-0.26555	0.17767	-0.04511		285.9	135.9	-66.1303	-57.7382	-113.34	-79.0694	17.3056
136	303.092	296.349	301.149		136	-0.07582	0.18204	-0.04504		286	136	-66.6902	-57.7519	-113.336	-79.2595	17.2327
136.1	303.288	296.351	301.152		136.1	0.12132	0.18403	-0.0451		286.1	136.1	-67.182	-57.7618	-113.336	-79.4268	17.1716
136.2	303.438	296.355	301.156		136.2	0.27147	0.18677	-0.04466		286.2	136.2	-67.6086	-57.7759	-113.333	-79.5725	17.1172
136.3	303.513	296.355	301.162		136.3	0.34778	0.18674	-0.04321		286.3	136.3	-67.9029	-57.7949	-113.336	-79.6778	17.08
136.4	303.551	296.353	301.167		136.4	0.38664	0.18395	-0.04189		286.4	136.4	-67.9357	-57.798	-113.329	-79.6877	17.0735
136.5	303.586	296.351	301.172		136.5	0.42162	0.18104	-0.04044		286.5	136.5	-67.7733	-57.7989	-113.316	-79.6293	17.0875
136.6	303.597	296.351	301.175		136.6	0.43336	0.18001	-0.04088		286.6	136.6	-67.6161	-57.7957	-113.298	-79.5699	17.1006
136.7	303.567	296.349	301.178		136.7	0.40402	0.1781	-0.04144		286.7	136.7	-67.5449	-57.7901	-113.282	-79.5391	17.105
136.8	303.518	296.346	301.183		136.8	0.35559	0.1738	-0.04037		286.8	136.8	-67.5822	-57.7714	-113.258	-79.5374	17.0968
136.9	303.473	296.343	301.189		136.9	0.31206	0.17026	-0.03805		286.9	136.9	-67.7145	-57.7463	-113.227	-79.5628	17.0766
137	303.424	296.34	301.198		137	0.26363	0.16634	-0.03233		287	137	-67.8939	-57.7257	-113.203	-79.6075	17.0522
137.1	303.362	296.335	301.206		137.1	0.20214	0.16117	-0.02824		287.1	137.1	-68.0902	-57.6972	-113.177	-79.6547	17.0274
137.2	303.292	296.334	301.209		137.2	0.13248	0.15938	-0.02868		287.2	137.2	-68.2903	-57.6683	-113.148	-79.7022	17.0017
137.3	303.25	296.334	301.214		137.3	0.09146	0.15873	-0.02811		287.3	137.3	-68.4848	-57.6432	-113.117	-79.7483	16.9753
137.4	303.273	296.335	301.221		137.4	0.11501	0.15908	-0.02465		287.4	137.4	-68.6604	-57.6177	-113.091	-79.7897	16.953
137.5	303.325	296.339	301.226		137.5	0.16819	0.1627	-0.02346		287.5	137.5	-68.8017	-57.59	-113.069	-79.8202	16.9365
137.6	303.353	296.343	301.226		137.6	0.19676	0.16581	-0.02691		287.6	137.6	-68.9295	-57.5701	-113.05	-79.85	16.921
137.7	303.345	296.346	301.227		137.7	0.18878	0.16805	-0.02986		287.7	137.7	-69.0429	-57.5616	-113.036	-79.8803	16.9061
137.8	303.308	296.349	301.227		137.8	0.15228	0.17091	-0.03343		287.8	137.8	-69.1262	-57.5629	-113.028	-79.9056	16.8942
137.9	303.252	296.354	301.221		137.9	0.09757	0.1744	-0.04266		287.9	137.9	-69.1805	-57.569	-113.02	-79.9232	16.8846
138	303.226	296.354	301.218		138	0.07213	0.1745	-0.05001		288	138	-69.2136	-57.5835	-113.015	-79.9373	16.8761
138.1	303.273	296.353	301.219		138.1	0.12029	0.17284	-0.05271		288.1	138.1	-69.2336	-57.6043	-113.017	-79.9515	16.87
138.2	303.37	296.353	301.22		138.2	0.21757	0.17206	-0.05528		288.2	138.2	-69.2411	-57.6256	-113.02	-79.9623	16.8657
138.3	303.467	296.355	301.224		138.3	0.31485	0.17279	-0.05496		288.3	138.3	-69.2457	-57.654	-113.016	-79.972	16.8577
138.4	303.526	296.357	301.232		138.4	0.37444	0.17415	-0.05012		288.4	138.4	-69.2585	-57.6797	-113.013	-79.9838	16.8496
138.5	303.535	296.358	301.24		138.5	0.38455	0.17513	-0.04591		288.5	138.5	-69.2687	-57.6968	-113.018	-79.9945	16.8463
138.6	303.533	296.362	301.247		138.6	0.3831	0.17812	-0.04334		288.6	138.6	-69.277	-57.7158	-113.013	-80.002	16.8396
138.7	303.548	296.365	301.254		138.7	0.39873	0.18035	-0.03938		288.7	138.7	-69.2868	-57.7378	-113.005	-80.01	16.8312
138.8	303.554	296.366	301.262		138.8	0.40531	0.1807	-0.03529		288.8	138.8	-69.2811	-57.7586	-112.996	-80.0118	16.824
138.9	303.557	296.366	301.268		138.9	0.40951	0.18043	-0.03271		288.9	138.9	-69.2642	-57.7757	-112.981	-80.0071	16.8174
139	303.573	296.365	301.271		139	0.4259	0.17914	-0.0334		289	139	-69.2111	-57.7992	-112.973	-79.9943	16.815
139.1	303.569	296.362	301.274		139.1	0.42231	0.17497	-0.03472		289.1	139.1	-69.1756	-57.8174	-112.968	-79.9871	16.8133
139.2	303.524	296.358	301.276		139.2	0.37866	0.1703	-0.03628		289.2	139.2	-69.1402	-57.8202	-112.957	-79.9725	16.8129
139.3	303.446	296.357	301.277		139.3	0.30121	0.16852	-0.03898		289.3	139.3	-69.1021	-57.8147	-112.936	-79.951	16.8114
139.4	303.347	296.357	301.279		139.4	0.20291	0.16774	-0.0403		289.4	139.4	-69.06	-57.8114	-112.918	-79.9299	16.8108
139.5	303.235	296.356	301.284		139.5	0.09181	0.16646	-0.03898		289.5	139.5	-69.0181	-57.807	-112.904	-79.9096	16.8115
139.6	303.127	296.355	301.287		139.6	-0.01629	0.1648	-0.03966		289.6	139.6	-68.9824	-57.7966	-112.886	-79.8883	16.8118
139.7	303.031	296.354	301.29		139.7	-0.11132	0.16314	-0.04073		289.7	139.7	-68.9326	-57.7922	-112.867	-79.8639	16.8119
139.8	302.94	296.349	301.294		139.8	-0.20145	0.15784	-0.04041		289.8	139.8	-68.5769	-57.789	-112.858	-79.7413	16.8487
139.9	302.854	296.344	301.294		139.9	-0.28668	0.15191	-0.04399		289.9	139.9	-67.7132	-57.7823	-112.856	-79.4507	16.9471
140	302.776	296.339	301.295		140	-0.36425	0.14598	-0.04669		290	140	-66.6811	-57.7776	-112.852	-79.1035	17.0688
140.1	302.704	296.33	301.296		140.1	-0.43517	0.13616	-0.04938		290.1	140.1	-65.8619	-57.7713	-112.846	-78.8265	17.1695
140.2	302.641	296.317	301.296		140.2	-0.49792	0.12307	-0.05283		290.2	140.2	-65.3615	-57.7631	-112.844	-78.6562	17.2341
140.3	302.589	296.303	301.3		140.3	-0.54936	0.10835	-0.0529		290.3	140.3	-65.1738	-57.7576	-112.835	-78.5889	17.2565
140.4	302.613	296.294	301.304		140.4	-0.52481	0.0984	-0.05296		290.4	140.4	-65.2397	-57.7543	-112.82	-78.6047	17.2436
140.5	302.766	296.286	301.306		140.5	-0.37101	0.09008	-0.05172		290.5	140.5	-65.4677	-57.7447	-112.81	-78.6742	17.213
140.6	302.982	296.281	301.308		140.6	-0.1539	0.08428	-0.05105		290.6	140.6	-65.7895	-57.7328	-112.804	-78.7756	17.1726
140.7	303.195	296.282	301.31		140.7	0.05944	0.08501	-0.05013		290.7	140.7	-66.1611	-57.7284	-112.798	-78.8958	17.125
140.8	303.367	296.286	301.313		140.8	0.23196	0.08812	-0.0477		290.8	140.8	-66.5346	-57.7262	-112.789	-79.0166	17.0766
140.9	303.465	296.29	301.318		140.9	0.33061	0.09174	-0.04414		290.9	140.9	-66.8861	-57.7279	-112.773	-79.1289	17.0284
141	303.496	296.295	301.321		141	0.36232	0.09586	-0.04146		291	141	-67.2117	-57.7216	-112.744	-79.2257	16.9814
141.1	303.508	296.301	301.327		141.1	0.37569	0.10123	-0.03677		291.1	141.1	-67.4951	-57.7184	-112.713	-79.3088	16.9389
141.2	303.522	296.307	301.334		141.2	0.39002	0.10674	-0.03045		291.2	141.2	-67.7299	-57.7241	-112.684	-79.3792	16.9008
141.3	303.511	296.312	301.34		141.3	0.37935	0.11098	-0.02601		291.3	141.3	-67.9277	-57.7273	-112.649	-79.4347	16.8662
141.4	303.467	296.319	301.346		141.4	0.33578	0.11673	-0.02095		291.4	141.4	-68.0886	-57.7285	-112.611	-79.4762	16.8354
141.5	303.389	296.328	301.351		141.5	0.25767	0.12538	-0.01701		291.5	141.5	-68.2175	-57.7355	-112.574	-79.5089	16.807
141.6	303.309	296.339	301.352		141.6	0.17792	0.13552	-0.01697		291.6	141.6	-68.3298	-57.7394	-112.547	-79.5386	16.7848
141.7	303.293	296.349	301.35		141.7	0.16236	0.14479	-0.01995		291.7	141.7	-68.4214	-57.7429	-112.518	-79.5606	16.7643
141.8	303.331	296.358	301.347		141.8	0.20156	0.15343	-0.02393		291.8	141.8	-68.4941	-57.76	-112.494	-79.5827	16.7449
141.9	303.36	296.365	301.344		141.9	0.23009	0.15969	-0.0279		291.9	141.9	-68.545	-57.7658	-112.486	-79.5991	16.7355
142	303.355	296.365	301.338		142	0.22558	0.15929	-0.03402		292	142	-68.5906	-57.7652	-112.471	-79.6089	16.7255
142.1	303.319	296.364	301.336		142.1	0.19042	0.15725	-0.03787		292.1	142.1	-68.6272	-57.7653	-112.463	-79.6184	16.7189
142.2	303.256	296.365	301.341		142.2	0.12726	0.1576	-0.03381		292.2	142.2	-68.6472	-57.7658	-112.467	-79.6265	16.7178
142.3	303.169	296.362	301.347		142.3	0.0416	0.15444	-0.02812		292.3	142.3	-68.6645	-57.7561	-112.451	-79.6237	16.7128
142.4	303.073	296.359	301.349		142.4	-0.05485	0.15039	-0.02757		292.4	142.4	-68.6792	-57.737	-112.445	-79.6205	16.7136
142.5	302.972	296.36	301.349		142.5	-0.1547	0.151	-0.02879		292.5	142.5	-68.6875	-57.7379	-112.448	-79.6244	16.7133
142.6	302.881	296.358	301.351		142.6	-0.24525	0.14858	-0.02762		292.6	142.6	-68.6852	-57.7343	-112.443	-79.6208	16.7127
142.7	302.81	296.357	301.353		142.7	-0.31645	0.14642	-0.02594		292.7	142.7	-68.6849	-57.7209	-112.435	-79.6137	16.7133
142.8	302.746	296.361	301.358		142.8	-0.37962	0.14954	-0.02175		292.8	142.8	-68.6819	-57.7112	-112.435	-79.6093	16.7156
142.9	302.685	296.365	301.365		142.9	-0.44078	0.15353	-0.01606		292.9	142.9	-68.6623	-57.6996	-112.426	-79.596	16.7174
143	302.631	296.368	301.373		143	-0.49427	0.15514	-0.00936		293	143	-68.6468	-57.6787	-112.419	-79.5815	16.7212
143.1	302.592	296.371	301.381		143.1	-0.53295	0.15775	-0.00191		293.1	143.1	-68.6416	-57.6524	-112.416	-79.5699	16.7265
143.2	302.562	296.372	301.388		143.2	-0.5622	0.15848	0.00441		293.2	143.2	-68.6382	-57.6412	-112.412	-79.5637	16.7279
143.3	302.537	296.372	301.394		143.3	-0.58718	0.1577	0.00948		293.3	143.3	-68.6295	-57.6331	-112.409	-79.5573	16.7299
143.4	302.52	296.374	301.398		143.4	-0.604	0.15868	0.0119		293.4	143.4	-68.6148	-57.6231	-112.403	-79.5469	16.7315
143.5	302.538	296.377	301.396		143.5	-0.58515	0.16117	0.00893		293.5	143.5	-68.6073	-57.6191	-112.407	-79.5445	16.7347
143.6	302.695	296.381	301.392		143.6	-0.42749	0.16453	0.00407		293.6	143.6	-68.6069	-57.6143	-112.412	-79.5444	16.7373
143.7	303.008	296.381	301.387		143.7	-0.11396	0.16426	-0.00166		293.7	143.7	-68.6051	-57.6054	-112.411	-79.5404	16.7391
143.8	303.348	296.381	301.381		143.8	0.22558	0.16373	-0.00891		293.8	143.8	-68.6043	-57.5976	-112.412	-79.538	16.7413
143.9	303.606	296.385	301.378		143.9	0.4846	0.16634	-0.01289		293.9	143.9	-68.6047	-57.5947	-112.418	-79.539	16.7437
144	303.75	296.386	301.375		144	0.62843	0.16694	-0.01661		294	144	-68.6062	-57.5911	-112.423	-79.5403	16.7463
144.1	303.79	296.386	301.37		144.1	0.66952	0.16629	-0.02248		294.1	144.1	-68.6266	-57.5803	-112.426	-79.5443	16.7473
144.2	303.752	296.385	301.363		144.2	0.63173	0.16488	-0.0306		294.2	144.2	-68.6454	-57.5721	-112.424	-79.5472	16.7463
144.3	303.666	296.384	301.355		144.3	0.54608	0.1626	-0.03923		294.3	144.3	-68.6515	-57.5677	-112.411	-79.5434	16.7424
144.4	303.554	296.383	301.351		144.4	0.43417	0.16131	-0.04496		294.4	144.4	-68.6522	-57.5607	-112.388	-79.5338	16.7364
144.5	303.425	296.384	301.346		144.5	0.30544	0.16179	-0.05032		294.5	144.5	-68.6504	-57.5473	-112.363	-79.5202	16.7313
144.6	303.284	296.385	301.343		144.6	0.16552	0.16227	-0.0543		294.6	144.6	-68.6507	-57.5429	-112.346	-79.5131	16.7265
144.7	303.139	296.382	301.343		144.7	0.02096	0.15885	-0.05539		294.7	144.7	-68.6481	-57.5408	-112.327	-79.5054	16.7213
144.8	303.003	296.378	301.341		144.8	-0.11531	0.15418	-0.05811		294.8	144.8	-68.6537	-57.5284	-112.307	-79.4965	16.7168
144.9	302.872	296.374	301.341		144.9	-0.24581	0.14963	-0.05958		294.9	144.9	-68.659	-57.5248	-112.296	-79.4934	16.7134
145	302.642	296.368	301.338		145	-0.47541	0.1427	-0.06293		295	145	-68.6639	-57.5283	-112.289	-79.4936	16.7096
145.1	302.551	296.362	301.335		145.1	-0.56633	0.13538	-0.06754		295.1	145.1	-68.5648	-57.5209	-112.275	-79.4537	16.7176
145.2	302.473	296.354	301.333		145.2	-0.64382	0.12757	-0.06988		295.2	145.2	-68.2216	-57.5101	-112.263	-79.3315	16.7535
145.3	302.455	296.349	301.33		145.3	-0.66064	0.12189	-0.07398		295.3	145.3	-67.743	-57.5046	-112.249	-79.1655	16.8036
145.4	302.579	296.345	301.329		145.4	-0.53703	0.11684	-0.07671		295.4	145.4	-67.3307	-57.4889	-112.231	-79.0167	16.8482
145.5	302.789	296.338	301.326		145.5	-0.32599	0.1089	-0.08069		295.5	145.5	-67.0719	-57.4796	-112.212	-78.921	16.874
145.6	302.974	296.334	301.325		145.6	-0.14145	0.10461	-0.08265		295.6	145.6	-66.9596	-57.482	-112.201	-78.8808	16.8832
145.7	303.088	296.331	301.33		145.7	-0.02663	0.10132	-0.07784		295.7	145.7	-66.9554	-57.4882	-112.19	-78.878	16.8789
145.8	303.13	296.328	301.337		145.8	0.01621	0.09715	-0.07189		295.8	145.8	-67.032	-57.4913	-112.166	-78.8966	16.8614
145.9	303.11	296.326	301.342		145.9	-0.00349	0.09436	-0.06796		295.9	145.9	-67.1529	-57.4979	-112.149	-78.9333	16.8401
146	303.048	296.324	301.349		146	-0.06503	0.09182	-0.06214		296	146	-67.2893	-57.5119	-112.134	-78.9785	16.8164
146.1	302.964	296.321	301.354		146.1	-0.14867	0.08865	-0.05808		296.1	146.1	-67.4224	-57.5166	-112.106	-79.015	16.7908
146.2	302.871	296.319	301.355		146.2	-0.24211	0.08561	-0.05829		296.2	146.2	-67.552	-57.5156	-112.077	-79.0483	16.7668
146.3	302.773	296.321	301.352		146.3	-0.33932	0.08659	-0.06239		296.3	146.3	-67.6655	-57.5267	-112.055	-79.0823	16.744
146.4	302.68	296.323	301.346		146.4	-0.43225	0.08833	-0.06876		296.4	146.4	-67.7596	-57.5378	-112.025	-79.1074	16.7211
146.5	302.678	296.325	301.342		146.5	-0.43337	0.08981	-0.07349		296.5	146.5	-67.8373	-57.5371	-112.001	-79.125	16.7046
146.6	302.817	296.331	301.339		146.6	-0.29368	0.09518	-0.07772		296.6	146.6	-67.8776	-57.5403	-111.981	-79.133	16.693
146.7	303.003	296.337	301.342		146.7	-0.10739	0.10081	-0.0758		296.7	146.7	-67.8983	-57.5438	-111.774	-79.0719	16.6218
146.8	303.156	296.342	301.35		146.8	0.04537	0.10481	-0.06847		296.8	146.8	-67.9146	-57.5458	-111.036	-78.832	16.3776
146.9	303.285	296.348	301.355		146.9	0.17463	0.1098	-0.06491		296.9	146.9	-67.927	-57.5471	-109.928	-78.4672	16.013
147	303.422	296.353	301.358		147	0.31219	0.11443	-0.06261		297	147	-67.9372	-57.5483	-108.945	-78.1434	15.6899
147.1	303.563	296.356	301.363		147.1	0.45377	0.11679	-0.05817		297.1	147.1	-67.9496	-57.553	-108.29	-77.931	15.4736
147.2	303.687	296.358	301.368		147.2	0.57788	0.11764	-0.05436		297.2	147.2	-67.9655	-57.5497	-107.982	-77.8324	15.3718
147.3	303.775	296.358	301.374		147.3	0.66657	0.11711	-0.04955		297.3	147.3	-67.9783	-57.5367	-107.966	-77.827	15.3681
147.4	303.825	296.357	301.384		147.4	0.71658	0.11558	-0.04097		297.4	147.4	-67.993	-57.5285	-108.154	-77.8917	15.4296
147.5	303.847	296.353	301.393		147.5	0.7392	0.11116	-0.03201		297.5	147.5	-68.0028	-57.5162	-108.468	-77.9957	15.5341
147.6	303.836	296.349	301.399		147.6	0.72842	0.10661	-0.02744		297.6	147.6	-68.0137	-57.4983	-108.863	-78.125	15.6659
147.7	303.786	296.35	301.403		147.7	0.67907	0.10709	-0.02439		297.7	147.7	-68.0311	-57.492	-109.282	-78.2683	15.8025
147.8	303.707	296.352	301.407		147.8	0.60082	0.10844	-0.02108		297.8	147.8	-68.0484	-57.4887	-109.694	-78.4105	15.9362
147.9	303.607	296.355	301.412		147.9	0.50098	0.11043	-0.01765		297.9	147.9	-68.0672	-57.4794	-110.081	-78.5427	16.0628
148	303.489	296.358	301.415		148	0.3838	0.11266	-0.01484		298	148	-68.0891	-57.4686	-110.434	-78.6639	16.1782
148.1	303.368	296.362	301.417		148.1	0.26285	0.11641	-0.01442		298.1	148.1	-68.1102	-57.4654	-110.735	-78.7702	16.2751
148.2	303.257	296.367	301.413		148.2	0.15195	0.1204	-0.01891		298.2	148.2	-68.1351	-57.467	-110.98	-78.8608	16.3523
148.3	303.15	296.371	301.4		148.3	0.04545	0.12364	-0.03293		298.3	148.3	-68.1543	-57.4668	-111.18	-78.9337	16.4157
148.4	303.04	296.376	301.392		148.4	-0.06382	0.12814	-0.04244		298.4	148.4	-68.1649	-57.4688	-111.338	-78.9907	16.4659
148.5	302.934	296.376	301.385		148.5	-0.16944	0.12723	-0.04993		298.5	148.5	-68.1713	-57.4802	-111.461	-79.0377	16.503
148.6	302.835	296.373	301.381		148.6	-0.26828	0.12419	-0.05517		298.6	148.6	-68.1751	-57.4871	-111.44	-79.0341	16.4942
148.7	302.741	296.372	301.379		148.7	-0.36159	0.12191	-0.05802		298.7	148.7	-68.1788	-57.4869	-111.194	-78.9534	16.4133
148.8	302.655	296.369	301.38		148.8	-0.44725	0.11899	-0.0581		298.8	148.8	-68.1698	-57.4867	-110.861	-78.8392	16.3053
148.9	302.586	296.364	301.381		148.9	-0.51657	0.11281	-0.05768		298.9	148.9	-68.1574	-57.483	-110.592	-78.7443	16.2195
149	302.55	296.357	301.386		149	-0.55185	0.10575	-0.05412		299	149	-68.154	-57.4715	-110.445	-78.6902	16.1741
149.1	302.639	296.357	301.395		149.1	-0.4619	0.1051	-0.04617		299.1	149.1	-68.1389	-57.4622	-110.41	-78.6703	16.1663
149.2	302.862	296.358	301.404		149.2	-0.23906	0.10505	-0.03834		299.2	149.2	-68.1107	-57.4525	-110.451	-78.6713	16.1849
149.3	303.092	296.356	301.414		149.3	-0.00805	0.10262	-0.02875		299.3	149.3	-68.0775	-57.4361	-110.551	-78.688	16.2247
149.4	303.256	296.359	301.427		149.4	0.15538	0.10509	-0.01653		299.4	149.4	-68.0425	-57.4132	-110.686	-78.7138	16.2778
149.5	303.325	296.366	301.44		149.5	0.22499	0.11057	-0.00468		299.5	149.5	-68.0082	-57.39	-110.832	-78.7435	16.3345
149.6	303.31	296.37	301.45		149.6	0.21106	0.11467	0.00428		299.6	149.6	-67.9905	-57.369	-110.978	-78.7791	16.3888
149.7	303.285	296.375	301.46		149.7	0.18633	0.11903	0.01336		299.7	149.7	-67.9849	-57.339	-111.121	-78.8151	16.4429
149.8	303.316	296.382	301.467		149.8	0.21711	0.12514	0.01956		299.8	149.8	-67.9822	-57.3049	-111.258	-78.8482	16.4952
149.9	303.382	296.386	301.471		149.9	0.28383	0.12848	0.02262		299.9	149.9	-67.9909	-57.2681	-111.381	-78.8799	16.5426
150	303.463	296.388	301.478		150	0.36523	0.13007	0.02856		300	150	-68.0026	-57.2369	-111.488	-78.9092	16.5832
150.1	303.535	296.391	301.488		150.1	0.43747	0.13204	0.0379		300.1	150.1	-68.0128	-57.2205	-111.585	-78.9393	16.6174
150.2	303.555	296.393	301.498		150.2	0.45796	0.13312	0.04661		300.2	150.2	0	-57.2134	-111.671	-56.2949	32.24
150.3	303.516	296.393	301.504		150.3	0.41904	0.13295	0.05192		300.3	150.3	0	0	0	0	0
150.4	303.432	296.393	301.509		150.4	0.33615	0.1319	0.05598
150.5	303.318	296.394	301.513		150.5	0.22186	0.13211	0.05891
150.6	303.216	296.393	301.515		150.6	0.12038	0.13081	0.05996
150.7	303.158	296.396	301.516		150.7	0.06261	0.1329	0.06
150.8	303.114	296.401	301.519		150.8	0.01929	0.13713	0.06142
150.9	303.06	296.406	301.519		150.9	-0.03445	0.14123	0.06121
151	302.993	296.41	301.516		151	-0.10089	0.1447	0.05648
151.1	302.921	296.411	301.515		151.1	-0.17222	0.14541	0.05439
151.2	302.874	296.413	301.512		151.2	-0.21918	0.1465	0.05079
151.3	302.904	296.414	301.505		151.3	-0.18915	0.1467	0.04279
151.4	303.007	296.414	301.501		151.4	-0.08538	0.14578	0.03768
151.5	303.112	296.413	301.498		151.5	0.02027	0.14461	0.03395
151.6	303.193	296.41	301.495		151.6	0.10193	0.14054	0.03035
151.7	303.281	296.403	301.494		151.7	0.19012	0.13309	0.02813
151.8	303.361	296.396	301.494		151.8	0.27002	0.12538	0.02754
151.9	303.396	296.391	301.496		151.9	0.30596	0.12031	0.02771
152	303.383	296.387	301.494		152	0.29341	0.11524	0.02499
152.1	303.327	296.383	301.49		152.1	0.23778	0.11005	0.02001
152.2	303.234	296.383	301.485		152.2	0.14472	0.10938	0.01439
152.3	303.112	296.384	301.481		152.3	0.02289	0.10996	0.00916
152.4	302.977	296.38	301.479		152.4	-0.11137	0.10565	0.00581
152.5	302.843	296.376	301.478		152.5	-0.24526	0.10108	0.00422
152.6	302.713	296.376	301.481		152.6	-0.37424	0.10016	0.00652
152.7	302.591	296.375	301.487		152.7	-0.49594	0.09823	0.01146
152.8	302.532	296.372	301.491		152.8	-0.55459	0.09441	0.01401
152.9	302.582	296.37	301.491		152.9	-0.50471	0.09224	0.01317
153	302.71	296.368	301.488		153	-0.3757	0.08955	0.0097
153.1	302.872	296.368	301.489		153.1	-0.21365	0.08863	0.00961
153.2	303.036	296.372	301.494		153.2	-0.04921	0.09235	0.01355
153.3	303.192	296.375	301.499		153.3	0.10694	0.09432	0.01736
153.4	303.339	296.373	301.501		153.4	0.25492	0.09189	0.01866
153.5	303.469	296.369	301.503		153.5	0.38444	0.08669	0.01995
153.6	303.552	296.366	301.507		153.6	0.46836	0.08351	0.02238
153.7	303.578	296.365	301.505		153.7	0.49513	0.08183	0.01991
153.8	303.565	296.362	301.503		153.8	0.4817	0.07802	0.01668
153.9	303.565	296.363	301.501		153.9	0.48247	0.07823	0.01384
154	303.596	296.367	301.495		154	0.51413	0.0817	0.00722
154.1	303.62	296.367	301.492		154.1	0.53776	0.08153	0.00249
154.2	303.612	296.367	301.493		154.2	0.53049	0.08023	0.00291
154.3	303.569	296.365	301.497		154.3	0.4883	0.07742	0.00621
154.4	303.5	296.36	301.501		154.4	0.41948	0.07172	0.00927
154.5	303.427	296.353	301.505		154.5	0.34714	0.0644	0.01195
154.6	303.409	296.348	301.509		154.6	0.32932	0.05882	0.01475
154.7	303.444	296.347	301.512		154.7	0.36488	0.05677	0.01718
154.8	303.469	296.347	301.514		154.8	0.38951	0.0566	0.01835
154.9	303.459	296.349	301.515		154.9	0.38074	0.05794	0.01802
155	303.417	296.353	301.518		155	0.33855	0.06078	0.01994
155.1	303.345	296.356	301.521		155.1	0.26734	0.06363	0.02187
155.2	303.27	296.36	301.525		155.2	0.19236	0.06672	0.02492
155.3	303.265	296.364	301.529		155.3	0.18798	0.06982	0.02861
155.4	303.346	296.364	301.531		155.4	0.26914	0.06977	0.02978
155.5	303.442	296.362	301.533		155.5	0.36549	0.06684	0.03007
155.6	303.51	296.359	301.532		155.6	0.43409	0.06315	0.02873
155.7	303.528	296.358	301.532		155.7	0.45269	0.0611	0.02739
155.8	303.494	296.355	301.53		155.8	0.41917	0.05754	0.02417
155.9	303.42	296.349	301.526		155.9	0.34482	0.05134	0.01994
156	303.313	296.344	301.524		156	0.23895	0.04564	0.01601
156.1	303.225	296.339	301.52		156.1	0.15066	0.04007	0.01014
156.2	303.231	296.334	301.519		156.2	0.15783	0.03438	0.00779
156.3	303.306	296.329	301.523		156.3	0.23246	0.02868	0.00896
156.4	303.366	296.328	301.525		156.4	0.29277	0.0265	0.00899
156.5	303.386	296.33	301.525		156.5	0.31401	0.02809	0.00777
156.6	303.367	296.333	301.525		156.6	0.29493	0.02993	0.0058
156.7	303.32	296.338	301.526		156.7	0.24809	0.03428	0.00483
156.8	303.26	296.345	301.527		156.8	0.18907	0.04052	0.00386
156.9	303.195	296.349	301.527		156.9	0.12389	0.04462	0.00139
157	303.119	296.353	301.527		157	0.04816	0.04796	-0.000713313
157.1	303.035	296.359	301.532		157.1	-0.03535	0.05269	0.00271
157.2	302.955	296.362	301.536		157.2	-0.11435	0.05503	0.00489
157.3	302.881	296.36	301.54		157.3	-0.18807	0.05298	0.00693
157.4	302.805	296.359	301.546		157.4	-0.26342	0.0513	0.01099
157.5	302.725	296.357	301.552		157.5	-0.34392	0.04799	0.01454
157.6	302.637	296.352	301.56		157.6	-0.43133	0.04204	0.02036
157.7	302.55	296.345	301.569		157.7	-0.51749	0.03534	0.02755
157.8	302.47	296.341	301.578		157.8	-0.59723	0.03002	0.03475
157.9	302.397	296.336	301.584		157.9	-0.6702	0.0247	0.03906
158	302.334	296.332	301.588		158	-0.73236	0.01964	0.0406
158.1	302.295	296.33	301.592		158.1	-0.77129	0.01708	0.04252
158.2	302.385	296.331	301.592		158.2	-0.68058	0.01703	0.04105
158.3	302.634	296.333	301.587		158.3	-0.43136	0.01862	0.03342
158.4	302.903	296.335	301.579		158.4	-0.16229	0.02034	0.02379
158.5	303.106	296.337	301.572		158.5	0.04109	0.02155	0.01541
158.6	303.221	296.339	301.566		158.6	0.15716	0.02301	0.00653
158.7	303.26	296.34	301.554		158.7	0.19637	0.02272	-0.00725
158.8	303.241	296.337	301.542		158.8	0.17779	0.01991	-0.02091
158.9	303.181	296.332	301.532		158.9	0.11801	0.01384	-0.03343
159	303.099	296.329	301.521		159	0.03688	0.00965	-0.04571
159.1	303.009	296.325	301.515		159.1	-0.05327	0.00583	-0.05384
159.2	302.919	296.321	301.509		159.2	-0.14333	0.000764145	-0.06159
159.3	302.833	296.319	301.503		159.3	-0.22962	-0.00167	-0.06984
159.4	302.757	296.317	301.499		159.4	-0.30499	-0.00485	-0.07546
159.5	302.699	296.313	301.495		159.5	-0.36365	-0.00879	-0.08183
159.6	302.657	296.313	301.492		159.6	-0.40585	-0.00959	-0.08707
159.7	302.629	296.315	301.494		159.7	-0.43361	-0.00875	-0.08628
159.8	302.611	296.317	301.503		159.8	-0.45132	-0.00679	-0.07983
159.9	302.593	296.319	301.51		159.9	-0.46903	-0.00583	-0.07427
160	302.574	296.32	301.516		160	-0.48825	-0.00587	-0.07109
160.1	302.555	296.323	301.524		160.1	-0.50747	-0.00365	-0.06465
160.2	302.533	296.325	301.529		160.2	-0.5297	-0.00194	-0.06122
160.3	302.507	296.327	301.529		160.3	-0.55545	-0.000601572	-0.06382
160.4	302.485	296.333	301.529		160.4	-0.57781	0.00488	-0.06567
160.5	302.47	296.34	301.53		160.5	-0.59226	0.01124	-0.06702
160.6	302.454	296.344	301.529		160.6	-0.60808	0.01484	-0.06962
160.7	302.437	296.348	301.526		160.7	-0.62554	0.01769	-0.07423
160.8	302.425	296.351	301.524		160.8	-0.63748	0.02003	-0.07872
160.9	302.413	296.355	301.522		160.9	-0.64953	0.023	-0.08257
161	302.398	296.355	301.519		161	-0.66473	0.02283	-0.08769
161.1	302.381	296.353	301.516		161.1	-0.68182	0.02002	-0.0923
161.2	302.354	296.352	301.514		161.2	-0.70857	0.01872	-0.09653
161.3	302.32	296.35	301.513		161.3	-0.74261	0.01528	-0.09938
161.4	302.292	296.343	301.512		161.4	-0.7705	0.00795	-0.10224
161.5	302.27	296.337	301.512		161.5	-0.79223	0.000876372	-0.10383
161.6	302.245	296.33	301.515		161.6	-0.81747	-0.00608	-0.10279
161.7	302.213	296.324	301.515		161.7	-0.84988	-0.0129	-0.10552
161.8	302.177	296.322	301.514		161.8	-0.88568	-0.01521	-0.108
161.9	302.139	296.321	301.516		161.9	-0.92374	-0.01689	-0.10846
162	302.097	296.319	301.513		162	-0.96557	-0.02045	-0.11332
162.1	302.053	296.316	301.512		162.1	-1.00953	-0.02376	-0.1163
162.2	302.012	296.314	301.513		162.2	-1.05086	-0.02619	-0.11752
162.3	301.975	296.313	301.512		162.3	-1.08791	-0.02837	-0.12025
162.4	301.941	296.311	301.51		162.4	-1.1212	-0.03042	-0.12411
162.5	301.923	296.313	301.51		162.5	-1.13916	-0.02971	-0.12646
162.6	301.916	296.313	301.51		162.6	-1.14607	-0.02963	-0.1283
162.7	301.904	296.31	301.51		162.7	-1.15825	-0.03332	-0.13028
162.8	301.885	296.308	301.512		162.8	-1.17697	-0.03688	-0.12974
162.9	301.861	296.309	301.52		162.9	-1.20134	-0.03642	-0.12392
163	301.832	296.308	301.531		163	-1.22997	-0.03822	-0.11522
163.1	301.806	296.307	301.542		163.1	-1.25598	-0.0394	-0.10627
163.2	301.789	296.31	301.557		163.2	-1.27356	-0.03706	-0.09292
163.3	301.779	296.309	301.573		163.3	-1.28348	-0.03873	-0.07919
163.4	301.775	296.305	301.583		163.4	-1.28738	-0.04355	-0.07111
163.5	301.78	296.3	301.587		163.5	-1.2826	-0.04887	-0.06894
163.6	301.8	296.295	301.591		163.6	-1.26251	-0.05432	-0.06715
163.7	301.839	296.292	301.592		163.7	-1.22319	-0.05876	-0.06749
163.8	301.889	296.289	301.591		163.8	-1.17295	-0.06244	-0.07046
163.9	301.939	296.288	301.59		163.9	-1.12358	-0.06349	-0.07357
164	301.978	296.292	301.593		164	-1.08477	-0.06078	-0.07303
164.1	301.999	296.294	301.598		164.1	-1.06354	-0.05881	-0.0691
164.2	302.002	296.299	301.605		164.2	-1.06028	-0.05496	-0.06492
164.3	301.999	296.303	301.613		164.3	-1.06329	-0.05186	-0.05847
164.4	302.083	296.3	301.621		164.4	-0.97989	-0.05492	-0.05279
164.5	302.35	296.297	301.625		164.5	-0.71209	-0.05886	-0.05086
164.6	302.711	296.295	301.626		164.6	-0.35109	-0.06179	-0.05146
164.7	303.012	296.293	301.626		164.7	-0.05088	-0.0646	-0.05368
164.8	303.197	296.288	301.622		164.8	0.13439	-0.0698	-0.05967
164.9	303.268	296.285	301.615		164.9	0.20549	-0.07336	-0.06793
165	303.244	296.285	301.609		165	0.18112	-0.07453	-0.07668
165.1	303.149	296.28	301.599		165.1	0.08616	-0.0801	-0.0882
165.2	303.011	296.274	301.589		165.2	-0.05113	-0.0863	-0.09998
165.3	302.857	296.271	301.584		165.3	-0.20551	-0.09049	-0.10747
165.4	302.695	296.266	301.579		165.4	-0.36792	-0.09606	-0.11447
165.5	302.535	296.262	301.573		165.5	-0.52732	-0.10088	-0.12197
165.6	302.39	296.259	301.567		165.6	-0.67252	-0.10469	-0.13023
165.7	302.27	296.258	301.565		165.7	-0.79197	-0.10637	-0.13421
165.8	302.176	296.26	301.565		165.8	-0.88668	-0.1044	-0.13581
165.9	302.089	296.265	301.565		165.9	-0.97298	-0.10043	-0.13791
166	302.009	296.273	301.566		166	-1.05324	-0.09281	-0.13887
166.1	301.935	296.283	301.567		166.1	-1.12697	-0.08406	-0.14009
166.2	301.87	296.29	301.569		166.2	-1.19229	-0.0777	-0.14031
166.3	301.816	296.297	301.573		166.3	-1.24643	-0.07084	-0.13789
166.4	301.774	296.305	301.579		166.4	-1.28876	-0.06397	-0.1337
166.5	301.74	296.308	301.58		166.5	-1.32242	-0.06138	-0.13455
166.6	301.713	296.307	301.579		166.6	-1.3493	-0.06293	-0.13828
166.7	301.696	296.307	301.577		166.7	-1.36664	-0.06348	-0.14176
166.8	301.685	296.306	301.573		166.8	-1.37731	-0.06515	-0.14826
166.9	301.677	296.303	301.567		166.9	-1.38586	-0.06922	-0.1555
167	301.672	296.3	301.562		167	-1.39	-0.0724	-0.16288
167.1	301.677	296.299	301.557		167.1	-1.3856	-0.07483	-0.16963
167.2	301.688	296.295	301.553		167.2	-1.37468	-0.07852	-0.17574
167.3	301.698	296.292	301.548		167.3	-1.364	-0.08246	-0.18274
167.4	301.707	296.29	301.547		167.4	-1.35533	-0.08527	-0.1861
167.5	301.711	296.286	301.549		167.5	-1.35169	-0.08958	-0.18581
167.6	301.704	296.282	301.548		167.6	-1.35797	-0.09465	-0.18866
167.7	301.692	296.279	301.548		167.7	-1.37003	-0.09859	-0.19051
167.8	301.678	296.276	301.551		167.8	-1.38447	-0.10215	-0.18922
167.9	301.659	296.271	301.555		167.9	-1.40369	-0.10747	-0.18805
168	301.64	296.271	301.56		168	-1.42253	-0.10864	-0.18487
168.1	301.629	296.273	301.566		168.1	-1.43346	-0.10693	-0.18094
168.2	301.627	296.275	301.57		168.2	-1.43572	-0.10572	-0.17865
168.3	301.635	296.277	301.569		168.3	-1.42718	-0.10476	-0.18125
168.4	301.65	296.28	301.57		168.4	-1.41286	-0.10254	-0.18272
168.5	301.667	296.281	301.575		168.5	-1.39503	-0.10133	-0.17929
168.6	301.688	296.281	301.578		168.6	-1.37417	-0.10213	-0.17812
168.7	301.708	296.283	301.578		168.7	-1.3542	-0.10079	-0.1801
168.8	301.731	296.288	301.58		168.8	-1.33184	-0.09669	-0.18006
168.9	301.762	296.293	301.583		168.9	-1.30032	-0.09284	-0.17977
169	301.773	296.294	301.581		169	-1.28951	-0.092	-0.183
169.1	301.781	296.295	301.579		169.1	-1.28173	-0.0913	-0.18698
169.2	301.784	296.297	301.58		169.2	-1.27846	-0.09046	-0.18795
169.3	301.784	296.297	301.582		169.3	-1.27859	-0.09101	-0.18817
169.4	301.787	296.295	301.584		169.4	-1.27519	-0.09356	-0.18851
169.5	301.793	296.289	301.587		169.5	-1.26979	-0.10027	-0.18722
169.6	301.795	296.282	301.592		169.6	-1.26791	-0.10835	-0.18429
169.7	301.792	296.276	301.595		169.7	-1.27092	-0.1153	-0.18287
169.8	301.782	296.274	301.599		169.8	-1.2806	-0.11736	-0.18095
169.9	301.77	296.276	301.604		169.9	-1.29265	-0.1164	-0.17778
170	301.756	296.275	301.609		170	-1.30622	-0.11757	-0.17498
170.1	301.743	296.279	301.617		170.1	-1.31928	-0.11447	-0.16929
170.2	301.759	296.286	301.625		170.2	-1.30358	-0.10774	-0.16259
170.3	301.967	296.293	301.631		170.3	-1.09582	-0.102	-0.15917
170.4	302.399	296.297	301.635		170.4	-0.66323	-0.09853	-0.15649
170.5	302.849	296.302	301.641		170.5	-0.21304	-0.09443	-0.15244
170.6	303.184	296.301	301.646		170.6	0.12108	-0.0956	-0.14964
170.7	303.369	296.294	301.648		170.7	0.30635	-0.10369	-0.14935
170.8	303.426	296.289	301.65		170.8	0.36363	-0.10913	-0.14994
170.9	303.388	296.282	301.652		170.9	0.32595	-0.11646	-0.15015
171	303.285	296.272	301.648		171	0.22257	-0.12794	-0.15527
171.1	303.14	296.261	301.643		171.1	0.07749	-0.13929	-0.16302
171.2	302.975	296.253	301.642		171.2	-0.08756	-0.14775	-0.166
171.3	302.806	296.246	301.642		171.3	-0.2565	-0.1557	-0.16797
171.4	302.643	296.24	301.641		171.4	-0.41942	-0.16266	-0.17082
171.5	302.492	296.237	301.643		171.5	-0.57027	-0.16634	-0.17016
171.6	302.352	296.233	301.645		171.6	-0.71033	-0.17053	-0.17037
171.7	302.223	296.23	301.644		171.7	-0.83946	-0.17384	-0.1731
171.8	302.106	296.229	301.644		171.8	-0.95665	-0.17577	-0.17558
171.9	302.001	296.229	301.643		171.9	-1.06103	-0.17669	-0.17805
172	301.916	296.231	301.645		172	-1.14607	-0.17511	-0.1789
172.1	301.853	296.231	301.643		172.1	-1.20963	-0.17553	-0.18263
172.2	301.808	296.232	301.64		172.2	-1.25422	-0.17582	-0.18774
172.3	301.784	296.233	301.637		172.3	-1.27833	-0.17574	-0.19235
172.4	301.775	296.23	301.618		172.4	-1.28713	-0.1788	-0.21317
172.5	301.776	296.229	301.612		172.5	-1.28688	-0.18023	-0.22117
172.6	301.788	296.231	301.604		172.6	-1.27431	-0.17889	-0.23118
172.7	301.807	296.232	301.593		172.7	-1.2556	-0.17918	-0.24421
172.8	301.827	296.233	301.585		172.8	-1.2355	-0.1786	-0.2541
172.9	301.851	296.238	301.583		172.9	-1.21138	-0.1745	-0.25808
173	301.889	296.243	301.58		173	-1.17345	-0.1704	-0.26294
173.1	302.054	296.246	301.574		173.1	-1.00802	-0.1673	-0.27069
173.2	302.371	296.252	301.572		173.2	-0.69174	-0.16232	-0.27518
173.3	302.691	296.258	301.569		173.3	-0.37106	-0.15671	-0.28004
173.4	302.977	296.262	301.564		173.4	-0.08567	-0.15362	-0.28691
173.5	303.22	296.263	301.561		173.5	0.15725	-0.15366	-0.2919
173.6	303.371	296.263	301.56		173.6	0.30811	-0.15433	-0.29526
173.7	303.418	296.261	301.556		173.7	0.35584	-0.15626	-0.30062
173.8	303.38	296.259	301.549		173.8	0.31803	-0.15945	-0.30963
173.9	303.322	296.259	301.541		173.9	0.25925	-0.15987	-0.31964
174	303.284	296.263	301.535		174	0.22132	-0.15702	-0.32827
174.1	303.241	296.263	301.529		174.1	0.17836	-0.15694	-0.33565
174.2	303.168	296.264	301.529		174.2	0.10575	-0.15661	-0.33774
174.3	303.062	296.27	301.532		174.3	-0.00063696	-0.15138	-0.33645
174.4	302.934	296.276	301.534		174.4	-0.12813	-0.1469	-0.33642
174.5	302.8	296.277	301.537		174.5	-0.26278	-0.14619	-0.3355
174.6	302.662	296.277	301.543		174.6	-0.4007	-0.14636	-0.33169
174.7	302.528	296.277	301.549		174.7	-0.5346	-0.14741	-0.32776
174.8	302.405	296.273	301.55		174.8	-0.6577	-0.15223	-0.32823
174.9	302.301	296.265	301.552		174.9	-0.76145	-0.16069	-0.32819
175	302.224	296.255	301.555		175	-0.83807	-0.17154	-0.32791
175.1	302.174	296.242	301.553		175.1	-0.88882	-0.18477	-0.33189
175.2	302.139	296.227	301.553		175.2	-0.92336	-0.20051	-0.33361
175.3	302.117	296.215	301.555		175.3	-0.94547	-0.21312	-0.33383
175.4	302.104	296.208	301.555		175.4	-0.95891	-0.22158	-0.33593
175.5	302.088	296.2	301.556		175.5	-0.97412	-0.22979	-0.33689
175.6	302.065	296.196	301.559		175.6	-0.99811	-0.23435	-0.33522
175.7	302.034	296.196	301.565		175.7	-1.02939	-0.23565	-0.33129
175.8	302.001	296.198	301.571		175.8	-1.06281	-0.23407	-0.32699
175.9	301.967	296.198	301.58		175.9	-1.09697	-0.23436	-0.32017
176	301.933	296.198	301.591		176	-1.13139	-0.23554	-0.31121
176.1	301.898	296.199	301.597		176.1	-1.16682	-0.23445	-0.30741
176.2	301.867	296.199	301.6		176.2	-1.19822	-0.23563	-0.30612
176.3	301.852	296.197	301.606		176.3	-1.21317	-0.23843	-0.30256
176.4	301.851	296.197	301.612		176.4	-1.21443	-0.23936	-0.298
176.5	301.854	296.197	301.616		176.5	-1.21217	-0.23915	-0.29671
176.6	301.857	296.197	301.618		176.6	-1.20941	-0.23995	-0.2963
176.7	301.859	296.2	301.62		176.7	-1.20816	-0.23798	-0.29664
176.8	301.857	296.206	301.619		176.8	-1.2103	-0.233	-0.29962
176.9	301.855	296.21	301.618		176.9	-1.21243	-0.22928	-0.3026
177	301.861	296.213	301.617		177	-1.20703	-0.22719	-0.30495
177.1	301.872	296.219	301.619		177.1	-1.19674	-0.22196	-0.30541
177.2	301.977	296.225	301.623		177.2	-1.09148	-0.21584	-0.30324
177.3	302.287	296.232	301.627		177.3	-0.78198	-0.20973	-0.30057
177.4	302.703	296.24	301.635		177.4	-0.36709	-0.20224	-0.29475
177.5	303.059	296.247	301.643		177.5	-0.01062	-0.19613	-0.28944
177.6	303.335	296.251	301.646		177.6	0.26472	-0.19253	-0.28764
177.7	303.565	296.256	301.648		177.7	0.49395	-0.18881	-0.28773
177.8	303.736	296.261	301.647		177.8	0.6644	-0.18383	-0.29096
177.9	303.815	296.265	301.646		177.9	0.74341	-0.18073	-0.29356
178	303.803	296.268	301.644		178	0.73147	-0.17889	-0.29767
178.1	303.724	296.27	301.642		178.1	0.65171	-0.1773	-0.30178
178.2	303.6	296.271	301.635		178.2	0.52697	-0.17672	-0.31041
178.3	303.448	296.27	301.625		178.3	0.37536	-0.1789	-0.32231
178.4	303.288	296.265	301.618		178.4	0.2142	-0.18409	-0.33182
178.5	303.124	296.262	301.609		178.5	0.05053	-0.18778	-0.34309
178.6	302.963	296.259	301.602		178.6	-0.11113	-0.19122	-0.35184
178.7	302.814	296.256	301.601		178.7	-0.26023	-0.19528	-0.35419
178.8	302.681	296.255	301.603		178.8	-0.39363	-0.19696	-0.35416
178.9	302.566	296.253	301.605		178.9	-0.50982	-0.19964	-0.35412
179	302.469	296.249	301.608		179	-0.60692	-0.20446	-0.35321
179.1	302.392	296.243	301.611		179.1	-0.68367	-0.21141	-0.35229
179.2	302.329	296.232	301.612		179.2	-0.74736	-0.22238	-0.35313
179.3	302.27	296.222	301.608		179.3	-0.80665	-0.23336	-0.3595
179.4	302.209	296.214	301.6		179.4	-0.86807	-0.24232	-0.36901
179.5	302.148	296.21	301.594		179.5	-0.92987	-0.24638	-0.37739
179.6	302.092	296.21	301.588		179.6	-0.98615	-0.24731	-0.38577
179.7	302.04	296.208	301.589		179.7	-1.03815	-0.25024	-0.38611
179.8	301.996	296.209	301.598		179.8	-1.08237	-0.24978	-0.37904
179.9	301.964	296.213	301.607		179.9	-1.11553	-0.24668	-0.37222
180	301.942	296.215	301.614		180	-1.13802	-0.24472	-0.36704
180.1	301.927	296.22	301.621		180.1	-1.15272	-0.24087	-0.36235
180.2	301.917	296.226	301.624		180.2	-1.16327	-0.23539	-0.36169
180.3	301.908	296.233	301.622		180.3	-1.17295	-0.22903	-0.36554
180.4	301.899	296.238	301.621		180.4	-1.18237	-0.22518	-0.36777
180.5	301.896	296.24	301.624		180.5	-1.18539	-0.22296	-0.3671
180.6	301.904	296.241	301.625		180.6	-1.17735	-0.22275	-0.36858
180.7	301.919	296.24	301.624		180.7	-1.16366	-0.22506	-0.37155
180.8	301.929	296.238	301.624		180.8	-1.15374	-0.22724	-0.37265
180.9	301.936	296.238	301.623		180.9	-1.14696	-0.22854	-0.37625
181	301.937	296.24	301.62		181	-1.14621	-0.22695	-0.38124
181.1	301.927	296.241	301.619		181.1	-1.15626	-0.22611	-0.38447
181.2	301.914	296.244	301.62		181.2	-1.17008	-0.22427	-0.38494
181.3	301.905	296.25	301.623		181.3	-1.179	-0.21854	-0.3844
181.4	301.907	296.254	301.623		181.4	-1.17775	-0.21544	-0.38612
181.5	301.917	296.257	301.622		181.5	-1.16858	-0.2136	-0.38897
181.6	301.929	296.258	301.621		181.6	-1.15703	-0.21264	-0.3922
181.7	301.941	296.253	301.616		181.7	-1.14497	-0.21847	-0.3987
181.8	301.959	296.247	301.61		181.8	-1.12751	-0.22554	-0.40708
181.9	302.128	296.24	301.606		181.9	-0.9592	-0.23237	-0.41294
182	302.516	296.234	301.6		182	-0.57144	-0.2397	-0.42032
182.1	302.951	296.227	301.592		182.1	-0.13621	-0.24678	-0.43109
182.2	303.295	296.221	301.585		182.2	0.20708	-0.25411	-0.43984
182.3	303.509	296.216	301.579		182.3	0.42124	-0.25993	-0.44797
182.4	303.61	296.211	301.57		182.4	0.5211	-0.26525	-0.45911
182.5	303.672	296.205	301.562		182.5	0.58252	-0.27208	-0.46875
182.6	303.738	296.197	301.554		182.6	0.64871	-0.28079	-0.47838
182.7	303.771	296.186	301.543		182.7	0.68086	-0.29239	-0.49204
182.8	303.746	296.178	301.53		182.8	0.65561	-0.3006	-0.50708
182.9	303.667	296.174	301.522		182.9	0.57673	-0.30592	-0.51659
183	303.545	296.168	301.516		183	0.45413	-0.31212	-0.52409
183.1	303.39	296.16	301.51		183.1	0.2985	-0.32045	-0.53297
183.2	303.215	296.156	301.505		183.2	0.12377	-0.32565	-0.53959
183.3	303.038	296.152	301.503		183.3	-0.05371	-0.33072	-0.5437
183.4	302.925	296.144	301.497		183.4	-0.16789	-0.33905	-0.55095
183.5	302.925	296.137	301.485		183.5	-0.16802	-0.34688	-0.56535
183.6	302.984	296.128	301.469		183.6	-0.10874	-0.3566	-0.5829
183.7	303.027	296.116	301.451		183.7	-0.06616	-0.36845	-0.60322
183.8	303.025	296.102	301.427		183.8	-0.06905	-0.38394	-0.62956
183.9	302.983	296.085	301.397		183.9	-0.11126	-0.40107	-0.66092
184	302.906	296.072	301.366		184	-0.18851	-0.41531	-0.69392
184.1	302.808	296.058	301.331		184.1	-0.28749	-0.42993	-0.73132
184.2	302.701	296.046	301.292		184.2	-0.39439	-0.44266	-0.77173
184.3	302.587	296.034	301.255		184.3	-0.50857	-0.45539	-0.81088
184.4	302.474	296.02	301.215		184.4	-0.6225	-0.46962	-0.85267
184.5	302.362	296.006	301.173		184.5	-0.73454	-0.48424	-0.89673
184.6	302.284	295.991	301.132		184.6	-0.8128	-0.50024	-0.94053
184.7	302.312	295.972	301.089		184.7	-0.78504	-0.52	-0.98508
184.8	302.447	295.948	301.044		184.8	-0.65115	-0.54416	-1.03165
184.9	302.602	295.924	301.001		184.9	-0.49652	-0.56857	-1.07708
185	302.71	295.899	300.962		185	-0.38825	-0.59487	-1.11837
185.1	302.752	295.871	300.92		185.1	-0.34668	-0.62381	-1.16217
185.2	302.73	295.84	300.873		185.2	-0.36879	-0.65462	-1.21112
185.3	302.654	295.809	300.825		185.3	-0.44528	-0.68695	-1.2612
185.4	302.538	295.776	300.777		185.4	-0.56223	-0.7199	-1.31103
185.5	302.398	295.743	300.727		185.5	-0.70254	-0.75449	-1.36313
185.6	302.241	295.709	300.673		185.6	-0.8593	-0.78895	-1.41873
185.7	302.075	295.675	300.617		185.7	-1.02661	-0.82291	-1.47685
185.8	301.908	295.64	300.555		185.8	-1.19393	-0.85951	-1.54038
185.9	301.75	295.602	300.491		185.9	-1.35144	-0.89786	-1.60716
186	301.611	295.567	300.426		186	-1.49087	-0.93358	-1.6737
186.1	301.501	295.532	300.36		186.1	-1.60116	-0.96879	-1.74149
186.2	301.422	295.495	300.291		186.2	-1.6813	-1.0069	-1.81243
186.3	301.418	295.46	300.223		186.3	-1.6852	-1.04274	-1.88223
186.4	301.562	295.426	300.162		186.4	-1.54188	-1.07708	-1.94588
186.5	301.788	295.391	300.101		186.5	-1.31604	-1.11267	-2.00877
186.6	301.974	295.358	300.039		186.6	-1.13014	-1.14688	-2.07279
186.7	302.111	295.325	299.978		186.7	-0.99436	-1.17971	-2.13531
186.8	302.207	295.292	299.918		186.8	-0.89864	-1.21392	-2.19758
186.9	302.232	295.258	299.855		186.9	-0.87403	-1.24863	-2.26261
187	302.175	295.226	299.794		187	-0.93068	-1.28133	-2.32575
187.1	302.08	295.194	299.736		187.1	-1.0264	-1.31416	-2.38588
187.2	302.024	295.159	299.677		187.2	-1.08255	-1.34925	-2.44601
187.3	302.012	295.125	299.622		187.3	-1.09511	-1.38409	-2.50325
187.4	301.986	295.093	299.568		187.4	-1.12124	-1.41692	-2.55899
187.5	301.926	295.06	299.511		187.5	-1.18241	-1.45	-2.61824
187.6	301.836	295.028	299.452		187.6	-1.27248	-1.4827	-2.67925
187.7	301.762	294.999	299.395		187.7	-1.34646	-1.51276	-2.73863
187.8	301.726	294.972	299.335		187.8	-1.38314	-1.54032	-2.79989
187.9	301.689	294.942	299.272		187.9	-1.42045	-1.57088	-2.86504
188	301.63	294.91	299.204		188	-1.47962	-1.60396	-2.93472
188.1	301.546	294.881	299.135		188.1	-1.56466	-1.63403	-3.00653
188.2	301.437	294.849	299.062		188.2	-1.67381	-1.66635	-3.08073
188.3	301.353	294.814	298.987		188.3	-1.7581	-1.70182	-3.15807
188.4	301.346	294.777	298.909		188.4	-1.76514	-1.73967	-3.23767
188.5	301.383	294.739	298.833		188.5	-1.72909	-1.7779	-3.31576
188.6	301.404	294.704	298.759		188.6	-1.70862	-1.81375	-3.39222
188.7	301.412	294.668	298.683		188.7	-1.70083	-1.85009	-3.46969
188.8	301.433	294.633	298.609		188.8	-1.6796	-1.88669	-3.54589
188.9	301.449	294.597	298.538		188.9	-1.66466	-1.92303	-3.61858
189	301.427	294.561	298.47		189	-1.68715	-1.9595	-3.68914
189.1	301.366	294.525	298.401		189.1	-1.74794	-1.99673	-3.75945
189.2	301.276	294.49	298.336		189.2	-1.83813	-2.03157	-3.82661
189.3	301.163	294.454	298.27		189.3	-1.95143	-2.06854	-3.89528
189.4	301.036	294.417	298.202		189.4	-2.07956	-2.10652	-3.96521
189.5	300.964	294.382	298.138		189.5	-2.15179	-2.14198	-4.03112
189.6	300.985	294.345	298.075		189.6	-2.13094	-2.17933	-4.09615
189.7	301.038	294.304	298.008		189.7	-2.07856	-2.22083	-4.16432
189.8	301.097	294.262	297.942		189.8	-2.01978	-2.26383	-4.23261
189.9	301.152	294.222	297.878		189.9	-1.96489	-2.30457	-4.29902
190	301.168	294.182	297.812		190	-1.94969	-2.34557	-4.36631
190.1	301.125	294.14	297.746		190.1	-1.99303	-2.38844	-4.43486
190.2	301.026	294.097	297.677		190.2	-2.09264	-2.43145	-4.50554
190.3	300.884	294.055	297.607		190.3	-2.23483	-2.47407	-4.57798
190.4	300.722	294.016	297.537		190.4	-2.39687	-2.51406	-4.64992
190.5	300.558	293.978	297.468		190.5	-2.56092	-2.55267	-4.72035
190.6	300.402	293.938	297.398		190.6	-2.71768	-2.59379	-4.79216
190.7	300.254	293.895	297.326		190.7	-2.86615	-2.63729	-4.86636
190.8	300.105	293.854	297.252		190.8	-3.01563	-2.67841	-4.94282
190.9	299.959	293.816	297.179		190.9	-3.16197	-2.71702	-5.01752
191	299.826	293.779	297.102		191	-3.29499	-2.75474	-5.09599
191.1	299.704	293.745	297.021		191.1	-3.41746	-2.78983	-5.17948
191.2	299.587	293.715	296.938		191.2	-3.53478	-2.82052	-5.26398
191.3	299.475	293.686	296.854		191.3	-3.64721	-2.84971	-5.34999
191.4	299.37	293.656	296.771		191.4	-3.7526	-2.88091	-5.43512
191.5	299.278	293.626	296.691		191.5	-3.84517	-2.9111	-5.51698
191.6	299.245	293.596	296.615		191.6	-3.87846	-2.94166	-5.59545
191.7	299.361	293.561	296.542		191.7	-3.76253	-2.97801	-5.67065
191.8	299.585	293.526	296.472		191.8	-3.53957	-3.01348	-5.74171
191.9	299.797	293.495	296.406		191.9	-3.3273	-3.04555	-5.81063
192	299.976	293.459	296.338		192	-3.14856	-3.08215	-5.88018
192.1	300.096	293.418	296.267		192.1	-3.02935	-3.12364	-5.95325
192.2	300.125	293.377	296.194		192.2	-3.00047	-3.16464	-6.02795
192.3	300.07	293.336	296.12		192.3	-3.05624	-3.20651	-6.10441
192.4	299.952	293.294	296.044		192.4	-3.17406	-3.24913	-6.1825
192.5	299.792	293.253	295.969		192.5	-3.3351	-3.29075	-6.25934
192.6	299.602	293.215	295.896		192.6	-3.5254	-3.32986	-6.33429
192.7	299.398	293.181	295.822		192.7	-3.72989	-3.36458	-6.40975
192.8	299.196	293.147	295.747		192.8	-3.932	-3.39879	-6.48721
192.9	298.825	293.115	295.672		192.9	-4.3038	-3.43212	-6.56367
193	298.825	293.083	295.599		193	-4.30418	-3.46432	-6.63888
193.1	298.513	293.05	295.523		193.1	-4.6157	-3.49765	-6.71672
193.2	298.38	293.019	295.45		193.2	-4.74973	-3.52997	-6.7923
193.3	298.26	292.99	295.379		193.3	-4.87031	-3.55979	-6.86461
193.4	298.154	292.958	295.308		193.4	-4.97608	-3.59262	-6.93768
193.5	298.06	292.923	295.235		193.5	-5.07117	-3.62821	-7.01238
193.6	297.978	292.89	295.162		193.6	-5.15357	-3.66141	-7.08721
193.7	297.905	292.855	295.09		193.7	-5.2268	-3.69713	-7.16166
193.8	297.835	292.816	295.015		193.8	-5.29702	-3.73649	-7.23887
193.9	297.766	292.78	294.934		193.9	-5.36611	-3.77346	-7.32136
194	297.706	292.743	294.851		194	-5.4269	-3.81081	-7.40686
194.1	297.734	292.704	294.767		194.1	-5.3994	-3.8513	-7.49287
194.2	297.91	292.664	294.678		194.2	-5.22317	-3.89167	-7.58352
194.3	298.185	292.626	294.59		194.3	-4.94859	-3.93065	-7.67342
194.4	298.491	292.588	294.507		194.4	-4.64273	-3.96913	-7.7583
194.5	298.755	292.551	294.425		194.5	-4.37921	-4.00673	-7.84204
194.6	298.916	292.518	294.348		194.6	-4.21918	-4.04044	-7.92177
194.7	298.963	292.486	294.274		194.7	-4.17233	-4.07302	-7.99722
194.8	298.917	292.456	294.205		194.8	-4.21818	-4.10371	-8.06853
194.9	298.799	292.427	294.136		194.9	-4.33676	-4.13352	-8.13896
195	298.628	292.396	294.071		195	-4.50822	-4.16497	-8.206
195.1	298.43	292.363	294.007		195.1	-4.70706	-4.19881	-8.27229
195.2	298.222	292.326	293.938		195.2	-4.9152	-4.23641	-8.34284
195.3	298.013	292.288	293.872		195.3	-5.12472	-4.27489	-8.41152
195.4	297.809	292.25	293.806		195.4	-5.32909	-4.31337	-8.47956
195.5	297.613	292.213	293.735		195.5	-5.52554	-4.35147	-8.55175
195.6	297.429	292.173	293.664		195.6	-5.70994	-4.39209	-8.62544
195.7	297.259	292.134	293.595		195.7	-5.87977	-4.43145	-8.69625
195.8	297.105	292.097	293.528		195.8	-6.0349	-4.46917	-8.7653
195.9	296.97	292.06	293.463		195.9	-6.17018	-4.50728	-8.83221
196	296.853	292.027	293.401		196	-6.28687	-4.54074	-8.89611
196.1	296.834	291.997	293.338		196.1	-6.30622	-4.57105	-8.96102
196.2	296.958	291.969	293.27		196.2	-6.1825	-4.59986	-9.03132
196.3	297.126	291.943	293.198		196.3	-6.01494	-4.62678	-9.10489
196.4	297.255	291.919	293.051		196.4	-5.88694	-4.65145	-9.25433
196.5	297.325	291.894	292.974		196.5	-5.81748	-4.67737	-9.33318
196.6	297.333	291.862	292.899		196.6	-5.80919	-4.70982	-9.40976
196.7	297.288	291.829	292.825		196.7	-5.85517	-4.7434	-9.4861
196.8	297.205	291.794	292.749		196.8	-5.93833	-4.77887	-9.56343
196.9	297.103	291.755	292.674		196.9	-6.0402	-4.81835	-9.64065
197	296.994	291.716	292.599		197	-6.14998	-4.85872	-9.71786
197.1	296.882	291.678	292.526		197.1	-6.26215	-4.89657	-9.79306
197.2	296.771	291.641	292.452		197.2	-6.37345	-4.93455	-9.86902
197.3	296.674	291.602	292.378		197.3	-6.47142	-4.97416	-9.94498
197.4	296.684	291.565	292.305		197.4	-6.46113	-5.01189	-10.0194
197.5	296.846	291.531	292.233		197.5	-6.30022	-5.0471	-10.0941
197.6	297.06	291.497	292.16		197.6	-6.08656	-5.08181	-10.1687
197.7	297.232	291.463	292.09		197.7	-5.91436	-5.1164	-10.2408
197.8	297.323	291.431	292.023		197.8	-5.82417	-5.14835	-10.3096
197.9	297.331	291.401	291.956		197.9	-5.81613	-5.17904	-10.3785
198	297.275	291.368	291.889		198	-5.87266	-5.21263	-10.4474
198.1	297.169	291.335	291.824		198.1	-5.97918	-5.24684	-10.5143
198.2	297.03	291.304	291.758		198.2	-6.11823	-5.27828	-10.5826
198.3	296.878	291.272	291.692		198.3	-6.27072	-5.31061	-10.6507
198.4	296.721	291.24	291.632		198.4	-6.42811	-5.34419	-10.7124
198.5	296.57	291.211	291.57		198.5	-6.57935	-5.37363	-10.7766
198.6	296.428	291.18	291.504		198.6	-6.72167	-5.40482	-10.8443
198.7	296.293	291.149	291.439		198.7	-6.85733	-5.43639	-10.911
198.8	296.163	291.121	291.376		198.8	-6.98746	-5.46571	-10.9761
198.9	296.038	291.087	291.314		198.9	-7.11307	-5.50017	-11.0403
199	295.92	291.051	291.253		199	-7.23203	-5.53651	-11.1037
199.1	295.803	291.015	291.191		199.1	-7.34859	-5.57311	-11.1676
199.2	295.69	290.979	291.125		199.2	-7.46227	-5.61059	-11.2348
199.3	295.581	290.941	291.058		199.3	-7.57181	-5.64856	-11.3046
199.4	295.473	290.905	290.989		199.4	-7.67971	-5.68516	-11.3748
199.5	295.371	290.869	290.922		199.5	-7.78296	-5.72213	-11.4445
199.6	295.276	290.832	290.85		199.6	-7.8778	-5.76011	-11.5183
199.7	295.187	290.795	290.776		199.7	-7.96749	-5.79771	-11.5937
[truncated: 1,006 more rows]

## Sheet: -8C
	Raw Recordings					Basline Corrected				Baseline ROI normalised to 50 ug chl (DF *1.5)
Time	40	41	42		Time	40	41	42		Time	Time (o offset)	40	41	42	Avg -8 Cat	SE -8 Cat
0	283.519	297.524	299.006		0	-1.52253	-0.91282	-3.09214		150	0	-1.19588	-0.158115	-0.157875	-0.503955	0.34596
0.1	283.624	297.555	299.102		0.1	-1.45785	-0.88754	-3.00779		150.1	0.1	-1.18917	-0.158115	-0.15144	-0.499575	0.344803
0.2	283.728	297.584	299.197		0.2	-1.3948	-0.86402	-2.92382		150.2	0.2	-1.17644	-0.15303	-0.15387	-0.494445	0.340995
0.3	283.83	297.609	299.29		0.3	-1.33414	-0.84452	-2.84211		150.3	0.3	-1.15976	-0.015105	-0.162315	-0.445725	0.359535
0.4	283.934	297.664	299.382		0.4	-1.27135	-0.79449	-2.76178		150.4	0.4	-1.1376	0.31386	-0.17001	-0.33125	0.426686
0.5	284.039	297.843	299.472		0.5	-1.20717	-0.62087	-2.68283		150.5	0.5	-1.10886	0.68127	-0.176775	-0.201455	0.516913
0.6	284.14	298.129	299.561		0.6	-1.14739	-0.3406	-2.60451		150.6	0.6	-1.08388	0.960315	-0.183525	-0.102365	0.591503
0.7	284.238	298.393	299.654		0.7	-1.09013	-0.08156	-2.52355		150.7	0.7	-1.05759	1.11444	-0.189345	-0.044165	0.631199
0.8	284.337	298.577	299.745		0.8	-1.03148	0.09671	-2.44347		150.8	0.8	-1.02696	1.15438	-0.19083	-0.021135	0.635391
0.9	284.436	298.743	299.831		0.9	-0.97396	0.2579	-2.36891		150.9	0.9	-0.999915	1.10896	-0.193815	-0.028255	0.614384
1	284.532	299.033	299.917		1	-0.91933	0.54181	-2.29411		151	1	-0.97137	1.0108	-0.20133	-0.053965	0.576929
1.1	284.63	299.43	300.003		1.1	-0.86143	0.93387	-2.2193		151.1	1.1	-0.94431	0.88494	-0.21147	-0.09028	0.531524
1.2	284.728	299.785	300.087		1.2	-0.80454	1.28348	-2.14676		151.2	1.2	-0.920475	0.748155	-0.22275	-0.13169	0.483839
1.3	284.822	300.046	300.171		1.3	-0.75179	1.53925	-2.07409		151.3	1.3	-0.897765	0.61947	-0.232335	-0.17021	0.439088
1.4	284.917	300.216	300.253		1.4	-0.69792	1.70371	-2.00331		151.4	1.4	-0.878805	0.50472	-0.240975	-0.20502	0.399794
1.5	285.012	300.289	300.332		1.5	-0.64392	1.77119	-1.93529		151.5	1.5	-0.858555	0.39903	-0.25131	-0.236945	0.363105
1.6	285.105	300.271	300.405		1.6	-0.59205	1.74786	-1.87292		151.6	1.6	-0.83451	0.30294	-0.263715	-0.265095	0.328354
1.7	285.196	300.165	300.475		1.7	-0.54207	1.63686	-1.81419		151.7	1.7	-0.81462	0.222675	-0.275565	-0.28917	0.299519
1.8	285.287	299.999	300.546		1.8	-0.49146	1.46543	-1.75521		151.8	1.8	-0.80001	0.233595	-0.28608	-0.284165	0.298378
1.9	285.377	299.845	300.613		1.9	-0.44273	1.30569	-1.69887		151.9	1.9	-0.79125	0.40977	-0.29604	-0.22584	0.348477
2	285.46	299.729	300.676		2	-0.40066	1.18451	-1.64756		152	2	-0.78624	0.666945	-0.29847	-0.139255	0.426985
2.1	285.54	299.607	300.737		2.1	-0.36148	1.0573	-1.5975		152.1	2.1	-0.788025	0.87591	-0.29505	-0.069055	0.493449
2.2	285.621	299.461	300.795		2.2	-0.32142	0.90585	-1.55071		152.2	2.2	-0.80073	0.99291	-0.29031	-0.03271	0.533559
2.3	285.7	299.298	300.849		2.3	-0.28287	0.73694	-1.50755		152.3	2.3	-0.8172	1.02476	-0.287085	-0.02651	0.547456
2.4	285.776	299.168	300.904		2.4	-0.24871	0.60169	-1.4639		152.4	2.4	-0.840465	0.991395	-0.286305	-0.045125	0.542388
2.5	285.853	299.114	300.957		2.5	-0.21242	0.54269	-1.42276		152.5	2.5	-0.868425	0.91245	-0.280815	-0.07893	0.523911
2.6	285.93	299.094	301.004		2.6	-0.17588	0.51722	-1.38627		152.6	2.6	-0.90111	0.799035	-0.2757	-0.125925	0.49647
2.7	286.004	299.06	301.051		2.7	-0.14273	0.47744	-1.3509		152.7	2.7	-0.93906	0.67185	-0.2721	-0.17977	0.467316
2.8	286.077	298.999	301.095		2.8	-0.11096	0.41178	-1.31805		152.8	2.8	-0.974955	0.54297	-0.269805	-0.23393	0.438554
2.9	286.152	298.917	301.139		2.9	-0.07731	0.32426	-1.28583		152.9	2.9	-1.00989	0.414105	-0.276	-0.290595	0.411137
3	286.225	298.82	301.185		3	-0.04529	0.22217	-1.2511		153	3	-1.04049	0.293145	-0.28614	-0.344495	0.386091
3.1	286.293	298.746	301.232		3.1	-0.01791	0.14232	-1.2146		153.1	3.1	-1.06639	0.185925	-0.30006	-0.39351	0.364521
3.2	286.365	298.776	301.284		3.2	0.01348	0.16735	-1.17409		153.2	3.2	-1.08739	0.099255	-0.31887	-0.43567	0.347499
3.3	286.441	298.898	301.335		3.3	0.04814	0.28395	-1.13408		153.3	3.3	-1.10105	0.02691	-0.3375	-0.470545	0.332338
3.4	286.517	299.019	301.387		3.4	0.0828	0.39904	-1.09407		153.4	3.4	-1.10829	-0.025845	-0.35424	-0.496125	0.320427
3.5	286.593	299.107	301.44		3.5	0.11846	0.48185	-1.05142		153.5	3.5	-1.11345	-0.062775	-0.36138	-0.512535	0.312578
3.6	286.671	299.188	301.488		3.6	0.15475	0.55712	-1.01468		153.6	3.6	-1.11504	-0.100275	-0.369645	-0.52832	0.303491
3.7	286.747	299.27	301.531		3.7	0.19029	0.63453	-0.98384		153.7	3.7	-1.11231	-0.13155	-0.382425	-0.542095	0.294162
3.8	286.82	299.341	301.574		3.8	0.22268	0.69975	-0.95124		153.8	3.8	-1.10673	-0.15378	-0.38919	-0.5499	0.286589
3.9	286.892	299.401	301.617		3.9	0.25357	0.7548	-0.91939		153.9	3.9	-1.09645	-0.17394	-0.3933	-0.554565	0.278246
4	286.964	299.436	301.657		4	0.28409	0.78398	-0.89068		154	4	-1.07845	-0.187875	-0.398925	-0.555085	0.268684
4.1	287.03	299.434	301.696		4.1	0.30958	0.77635	-0.86298		154.1	4.1	-1.04933	-0.195225	-0.39852	-0.54769	0.257592
4.2	287.093	299.417	301.737		4.2	0.33155	0.75452	-0.83315		154.2	4.2	-1.01832	-0.19674	-0.393225	-0.536095	0.247694
4.3	287.154	299.386	301.777		4.3	0.35164	0.71788	-0.80507		154.3	4.3	-0.991095	-0.19956	-0.391695	-0.52745	0.238365
4.4	287.214	299.333	301.814		4.4	0.37022	0.65913	-0.77913		154.4	4.4	-0.970635	-0.205965	-0.3879	-0.5215	0.230627
4.5	287.274	299.294	301.853		4.5	0.38942	0.61558	-0.75155		154.5	4.5	-0.95358	-0.208605	-0.38466	-0.515615	0.224803
4.6	287.335	299.291	301.893		4.6	0.41001	0.60682	-0.72209		154.6	4.6	-0.931995	-0.2103	-0.38049	-0.507595	0.217813
4.7	287.399	299.295	301.937		4.7	0.43249	0.60534	-0.68962		154.7	4.7	-0.90306	-0.209355	-0.380655	-0.49769	0.20863
4.8	287.461	299.277	301.984		4.8	0.45345	0.58214	-0.65426		154.8	4.8	-0.87186	-0.199755	-0.387975	-0.48653	0.20018
4.9	287.523	299.253	302.031		4.9	0.47505	0.55315	-0.61852		154.9	4.9	-0.844065	-0.185055	-0.38814	-0.47242	0.194851
5	287.59	299.243	302.077		5	0.50091	0.53749	-0.58353		155	5	-0.8157	-0.174135	-0.38208	-0.457305	0.188985
5.1	287.656	299.237	302.123		5.1	0.52578	0.52596	-0.54917		155.1	5.1	-0.78828	-0.17262	-0.38187	-0.44759	0.180738
5.2	287.72	299.25	302.168		5.2	0.54837	0.53341	-0.51469		155.2	5.2	-0.768945	-0.17187	-0.38373	-0.441515	0.174766
5.3	287.781	299.279	302.213		5.3	0.56846	0.55768	-0.48146		155.3	5.3	-0.756795	-0.16848	-0.380115	-0.43513	0.172045
5.4	287.839	299.301	302.256		5.4	0.58616	0.5743	-0.44924		155.4	5.4	-0.755175	-0.170925	-0.37557	-0.43389	0.171161
5.5	287.896	299.3	302.3		5.5	0.60223	0.56717	-0.41626		155.5	5.5	-0.76656	-0.171675	-0.34671	-0.428315	0.176509
5.6	287.951	299.27	302.343		5.6	0.61604	0.53178	-0.38504		155.6	5.6	-0.785115	-0.16998	-0.033735	-0.32961	0.231124
5.7	288.003	299.25	302.383		5.7	0.62733	0.50657	-0.35596		155.7	5.7	-0.81534	-0.174315	0.669825	-0.10661	0.430065
5.8	288.055	299.3	302.422		5.8	0.63838	0.55132	-0.32813		155.8	5.8	-0.85914	-0.178845	1.52016	0.160725	0.707519
5.9	288.109	299.436	302.458		5.9	0.6513	0.68161	-0.30345		155.9	5.9	-0.95079	-0.182415	2.31888	0.395225	0.987073
6	288.166	299.654	302.492		6	0.66737	0.89467	-0.28115		156	6	-1.00062	-0.186375	2.92598	0.57966	1.19647
6.1	288.222	299.914	302.524		6.1	0.68193	1.14932	-0.26011		156.1	6.1	-1.05439	-0.18939	3.27889	0.67837	1.32402
6.2	288.275	300.137	302.553		6.2	0.69423	1.36728	-0.2422		156.2	6.2	-1.10837	-0.18882	3.40592	0.70291	1.37732
6.3	288.332	300.285	302.58		6.3	0.71018	1.50938	-0.22656		156.3	6.3	-1.155	-0.18072	3.36129	0.67519	1.37218
6.4	288.391	300.349	302.605		6.4	0.72876	1.5677	-0.21293		156.4	6.4	-1.19389	-0.17394	3.19344	0.608535	1.32557
6.5	288.449	300.341	302.625		6.5	0.7452	1.55454	-0.20432		156.5	6.5	-1.22186	-0.16923	2.95078	0.5199	1.25285
6.6	288.502	300.282	302.647		6.6	0.75712	1.49051	-0.19295		156.6	6.6	-1.23513	-0.16245	2.668	0.423475	1.1642
6.7	288.555	300.192	302.674		6.7	0.7693	1.39533	-0.17793		156.7	6.7	-1.23503	-0.15849	2.37448	0.32699	1.06988
6.8	288.607	300.086	302.697		6.8	0.78072	1.28408	-0.16556		156.8	6.8	-1.2272	-0.155475	2.09113	0.236155	0.977728
6.9	288.656	299.972	302.721		6.9	0.78824	1.16466	-0.15255		156.9	6.9	-1.21428	-0.15171	1.82739	0.1538	0.891243
7	288.703	299.858	302.748		7	0.79489	1.04498	-0.13754		157	7	-1.20005	-0.150765	1.59001	0.079735	0.813625
7.1	288.756	299.749	302.775		7.1	0.80619	0.93071	-0.12164		157.1	7.1	-1.19844	-0.153405	1.38053	0.00956	0.748929
7.2	288.853	299.643	302.802		7.2	0.86258	0.81933	-0.106		157.2	7.2	-1.2117	-0.15717	1.19741	-0.057155	0.697244
7.3	289.027	299.544	302.832		7.3	0.99596	0.71473	-0.08722		157.3	7.3	-1.22931	-0.15999	1.04011	-0.116395	0.655489
7.4	289.237	299.452	302.862		7.4	1.16515	0.61742	-0.06806		157.4	7.4	-1.25031	-0.160935	0.90843	-0.167605	0.623183
7.5	289.416	299.363	302.89		7.5	1.30268	0.52287	-0.05129		157.5	7.5	-1.26194	-0.163005	0.792015	-0.210975	0.593409
7.6	289.539	299.276	302.919		7.6	1.3852	0.43108	-0.03338		157.6	7.6	-1.2818	-0.16263	0.604005	-0.28014	0.547545
7.7	289.626	299.196	302.949		7.7	1.43078	0.34532	-0.0151		157.7	7.7	-1.30692	-0.15999	0.532815	-0.311365	0.536452
7.8	289.732	299.126	302.975		7.8	1.49571	0.26961	3.60733e-05		157.8	7.8	-1.33524	-0.15774	0.48027	-0.33757	0.53175
7.9	289.93	299.063	302.998		7.9	1.65271	0.20194	0.01203		157.9	7.9	-1.36395	-0.15435	0.438285	-0.360005	0.530325
8	290.183	299.008	303.022		8	1.86511	0.14093	0.02403		158	8	-1.38399	-0.152655	0.40704	-0.376535	0.529005
8.1	290.4	298.96	303.044		8.1	2.0407	0.08833	0.0349		158.1	8.1	-1.3963	-0.154155	0.38163	-0.38961	0.526575
8.2	290.55	298.92	303.068		8.2	2.14972	0.04277	0.04778		158.2	8.2	-1.40278	-0.15774	0.35697	-0.401185	0.522377
8.3	290.63	298.884	303.101		8.3	2.18865	0.000721561	0.06971		158.3	8.3	-1.39963	-0.001725	0.340785	-0.353525	0.532318
8.4	290.646	298.851	303.136		8.4	2.16415	-0.03705	0.09389		158.4	8.4	-1.38596	0.4077	0.3282	-0.216685	0.585085
8.5	290.616	298.821	303.167		8.5	2.09279	-0.07232	0.11343		158.5	8.5	-1.36982	0.8874	0.312015	-0.0568	0.677194
8.6	290.552	298.79	303.196		8.6	1.98802	-0.10846	0.13145		158.6	8.6	-1.34991	1.26648	0.303195	0.073255	0.763987
8.7	290.472	298.761	303.226		8.7	1.86743	-0.14297	0.14999		158.7	8.7	-1.32116	1.48863	0.3036	0.157025	0.814419
8.8	290.392	298.736	303.255		8.8	1.74658	-0.17346	0.16714		158.8	8.8	-1.28994	1.55966	0.30135	0.190355	0.824477
8.9	290.317	298.713	303.284		8.9	1.63026	-0.20156	0.18529		158.9	8.9	-1.25289	1.51368	0.303645	0.188145	0.800725
9	290.251	298.691	303.313		9	1.5236	-0.22929	0.20332		159	9	-1.20829	1.39215	0.31026	0.164705	0.754203
9.1	290.198	298.667	303.34		9.1	1.42964	-0.25902	0.21833		159.1	9.1	-1.15656	1.22748	0.310665	0.127195	0.6943
9.2	290.16	298.642	303.363		9.2	1.35049	-0.28864	0.23046		159.2	9.2	-1.10518	1.04245	0.305415	0.080895	0.630052
9.3	290.135	298.619	303.382		9.3	1.28441	-0.31774	0.23856		159.3	9.3	-1.06173	0.85443	0.298095	0.030265	0.569127
9.4	290.119	298.594	303.399		9.4	1.22725	-0.34748	0.24403		159.4	9.4	-1.02411	0.679005	0.28908	-0.018675	0.515165
9.5	290.113	298.574	303.409		9.5	1.18089	-0.37307	0.24322		159.5	9.5	-0.996105	0.52188	0.27987	-0.064785	0.470872
9.6	290.117	298.567	303.418		9.6	1.14395	-0.38522	0.24103		159.6	9.6	-0.98034	0.383955	0.2733	-0.107695	0.43749
9.7	290.123	298.7	303.427		9.7	1.10839	-0.2582	0.2382		159.7	9.7	-0.96684	0.266565	0.277095	-0.14106	0.412901
9.8	290.13	299.008	303.434		9.8	1.07472	0.0448	0.23425		159.8	9.8	-0.947505	0.16728	0.283725	-0.1655	0.392445
9.9	290.145	299.332	303.441		9.9	1.04846	0.36351	0.22942		159.9	9.9	-0.92553	0.079665	0.28884	-0.185675	0.374823
10	290.163	299.568	303.446		10	1.02546	0.59403	0.22333		160	10	-0.90411	0.00204	0.298095	-0.201325	0.361636
10.1	290.183	299.692	303.452		10.1	1.0046	0.71252	0.21837		160.1	10.1	-0.883455	-0.06429	0.30999	-0.212585	0.352407
10.2	290.206	299.754	303.459		10.2	0.98738	0.7687	0.21379		160.2	10.2	-0.872025	-0.12231	0.32076	-0.224525	0.3481
10.3	290.23	299.809	303.466		10.3	0.97017	0.8186	0.21022		160.3	10.3	-0.87417	-0.1713	0.332655	-0.237605	0.349954
10.4	290.256	299.838	303.477		10.4	0.95546	0.84262	0.21003		160.4	10.4	-0.87744	-0.21105	0.34305	-0.24848	0.352822
10.5	290.284	299.813	303.491		10.5	0.94251	0.81251	0.21198		160.5	10.5	-0.881655	-0.24384	0.34476	-0.260245	0.354131
10.6	290.315	299.738	303.501		10.6	0.93208	0.73178	0.21167		160.6	10.6	-0.892455	-0.268335	0.344415	-0.272125	0.357059
10.7	290.348	299.625	303.511		10.7	0.92378	0.61323	0.20985		160.7	10.7	-0.910605	-0.2868	0.34746	-0.283315	0.363176
10.8	290.38	299.49	303.523		10.8	0.9151	0.47296	0.21105		160.8	10.8	-0.931965	-0.300555	0.347865	-0.294885	0.369466
10.9	290.418	299.343	303.537		10.9	0.91182	0.32101	0.21363		160.9	10.9	-0.95352	-0.31017	0.33828	-0.30847	0.372912
11	290.458	299.227	303.549		11	0.91156	0.19933	0.21395		161	11	-0.977325	-0.313935	0.32568	-0.32186	0.376166
11.1	290.498	299.198	303.562		11.1	0.91004	0.16456	0.21577		161.1	11.1	-0.997365	-0.311295	0.31779	-0.33029	0.379771
11.2	290.54	299.224	303.575		11.2	0.91129	0.18532	0.2181		161.2	11.2	-1.01439	-0.31035	0.311415	-0.337775	0.382973
11.3	290.582	299.241	303.586		11.3	0.91279	0.19741	0.21779		161.3	11.3	-1.03009	-0.30564	0.30315	-0.344195	0.385357
11.4	290.621	299.227	303.594		11.4	0.91027	0.17748	0.21396		161.4	11.4	-1.03808	-0.29472	0.29922	-0.344525	0.386846
11.5	290.659	299.183	303.597		11.5	0.90787	0.12814	0.20649		161.5	11.5	-1.0355	-0.282285	0.29811	-0.33989	0.386055
11.6	290.698	299.117	303.599		11.6	0.90597	0.05658	0.19702		161.6	11.6	-1.02802	-0.271155	0.29475	-0.33481	0.383176
11.7	290.733	299.035	303.599		11.7	0.89956	-0.03018	0.18515		161.7	11.7	-1.0166	-0.25872	0.29139	-0.327975	0.379167
11.8	290.802	298.947	303.599		11.8	0.92794	-0.12323	0.17441		161.8	11.8	-0.997065	-0.244965	0.291795	-0.316745	0.373789
11.9	290.842	298.859	303.605		11.9	0.92667	-0.21677	0.16946		161.9	11.9	-0.97491	-0.236685	0.290685	-0.30697	0.367032
12	290.882	298.775	303.617		12	0.92528	-0.30642	0.1694		162	12	-0.957075	-0.23028	0.288075	-0.29976	0.361119
12.1	290.921	298.698	303.631		12.1	0.92351	-0.38892	0.17248		162.1	12.1	-0.938295	-0.22425	0.28716	-0.291795	0.355367
12.2	290.964	298.631	303.65		12.2	0.92601	-0.46123	0.18071		162.2	12.2	-0.91086	-0.223875	0.279465	-0.28509	0.344978
12.3	291.007	298.577	303.671		12.3	0.92751	-0.52099	0.18995		162.3	12.3	-0.88248	-0.230835	0.264795	-0.28284	0.332209
12.4	291.043	298.533	303.689		12.4	0.92285	-0.57032	0.1968		162.4	12.4	-0.857475	-0.228765	0.24786	-0.27946	0.320088
12.5	291.076	298.496	303.706		12.5	0.91505	-0.61199	0.20239		162.5	12.5	-0.83418	-0.224055	0.22716	-0.277025	0.307525
12.6	291.109	298.469	303.714		12.6	0.90701	-0.64462	0.19969		162.6	12.6	-0.81447	-0.21708	0.207405	-0.274715	0.296394
12.7	291.14	298.451	303.712		12.7	0.89707	-0.66795	0.18644		162.7	12.7	-0.800595	-0.20898	0.194235	-0.27178	0.288894
12.8	291.169	298.44	303.71		12.8	0.88513	-0.68399	0.1732		162.8	12.8	-0.79068	-0.203895	0.18843	-0.268715	0.284497
12.9	291.201	298.439	303.716		12.9	0.8757	-0.69099	0.16761		162.9	12.9	-0.784905	-0.196365	0.190335	-0.263645	0.28353
13	291.234	298.442	303.727		13	0.86828	-0.6936	0.16718		163	13	-0.78384	-0.189195	0.193005	-0.26001	0.284205
13.1	291.267	298.445	303.74		13.1	0.86061	-0.69582	0.16963		163.1	13.1	-0.77523	-0.184305	0.199815	-0.25324	0.283574
13.2	291.3	298.451	303.758		13.2	0.85218	-0.69479	0.17623		163.2	13.2	-0.75006	-0.18015	0.21642	-0.23793	0.280491
13.3	291.335	298.464	303.778		13.3	0.84627	-0.68722	0.18483		163.3	13.3	-0.71451	-0.183555	0.22851	-0.223185	0.272947
13.4	291.368	298.477	303.816		13.4	0.83847	-0.67952	0.21115		163.4	13.4	-0.675015	-0.139275	0.234	-0.19343	0.263803
13.5	291.397	298.485	303.835		13.5	0.82615	-0.67685	0.21888		163.5	13.5	-0.630615	0.170865	0.233085	-0.075555	0.278111
13.6	291.428	298.493	303.854		13.6	0.81584	-0.67468	0.22711		163.6	13.6	-0.583575	0.73365	0.22029	0.123455	0.38332
13.7	291.459	298.503	303.875		13.7	0.80603	-0.6695	0.23723		163.7	13.7	-0.53616	1.26799	0.20505	0.312295	0.523568
13.8	291.488	298.516	303.896		13.8	0.79484	-0.66243	0.24684		163.8	13.8	-0.489315	1.63992	0.197355	0.44932	0.627435
13.9	291.522	298.53	303.92		13.9	0.78755	-0.65386	0.25909		163.9	13.9	-0.444165	1.8387	0.201525	0.53202	0.679409
14	291.557	298.543	303.944		14	0.78151	-0.64541	0.27248		164	14	-0.40824	1.89221	0.205515	0.56316	0.687736
14.1	291.589	298.552	303.971		14.1	0.77296	-0.64173	0.28787		164.1	14.1	-0.386265	1.82739	0.2112	0.550775	0.661199
14.2	291.623	298.563	304		14.2	0.76554	-0.6363	0.30564		164.2	14.2	-0.37125	1.67742	0.22629	0.51082	0.608271
14.3	291.66	298.69	304.026		14.3	0.76138	-0.51442	0.32091		164.3	14.3	-0.352665	1.4711	0.24177	0.4534	0.537003
14.4	291.695	299.004	304.047		14.4	0.75584	-0.20627	0.33002		164.4	14.4	-0.331815	1.23897	0.25347	0.386875	0.458326
14.5	291.732	299.368	304.066		14.5	0.75194	0.1525	0.33813		164.5	14.5	-0.31116	1.00798	0.26952	0.322115	0.381711
14.6	291.773	299.652	304.086		14.6	0.75193	0.43139	0.34623		164.6	14.6	-0.27486	0.787725	0.29046	0.267775	0.306952
14.7	291.813	299.825	304.101		14.7	0.75117	0.59898	0.35082		164.7	14.7	-0.21822	0.592335	0.309885	0.228	0.237542
14.8	291.852	299.889	304.118		14.8	0.74877	0.65755	0.35666		164.8	14.8	-0.14292	0.42804	0.3231	0.20274	0.175465
14.9	291.89	299.867	304.139		14.9	0.74549	0.62945	0.36552		164.9	14.9	-0.046515	0.283155	0.334065	0.190235	0.119284
15	291.929	299.789	304.157		15	0.7436	0.54608	0.37313		165	15	0.057795	0.164445	0.344265	0.188835	0.0835911
15.1	291.968	299.678	304.172		15.1	0.74171	0.4298	0.37696		165.1	15.1	0.162105	0.069675	0.34542	0.1924	0.0810291
15.2	292.004	299.554	304.186		15.2	0.7373	0.30045	0.37942		165.2	15.2	0.26172	-0.01002	0.34281	0.19817	0.106695
15.3	292.043	299.428	304.197		15.3	0.73541	0.16922	0.37898		165.3	15.3	0.353595	-0.07653	0.340575	0.20588	0.141255
15.4	292.085	299.306	304.204		15.4	0.73577	0.04189	0.37465		165.4	15.4	0.438495	-0.137385	0.33471	0.21194	0.177213
15.5	292.124	299.196	304.212		15.5	0.73451	-0.07314	0.37107		165.5	15.5	0.519075	-0.187875	0.326745	0.219315	0.21103
15.6	292.163	299.098	304.221		15.6	0.73211	-0.17661	0.36926		165.6	15.6	0.605115	-0.235365	0.315765	0.228505	0.246517
15.7	292.203	299.011	304.23		15.7	0.73122	-0.26915	0.36681		165.7	15.7	0.70095	-0.280395	0.30234	0.240965	0.284947
15.8	292.243	298.937	304.237		15.8	0.72983	-0.34812	0.36311		165.8	15.8	0.804135	-0.316575	0.287025	0.258195	0.323842
15.9	292.28	298.874	304.244		15.9	0.72655	-0.41642	0.35853		165.9	15.9	0.91203	-0.3486	0.272655	0.278695	0.363925
16	292.318	298.82	304.251		16	0.72365	-0.47593	0.35445		166	16	1.02124	-0.373095	0.26055	0.3029	0.403068
16.1	292.354	298.778	304.261		16.1	0.71887	-0.5235	0.35276		166.1	16.1	1.12971	-0.389115	0.249195	0.32993	0.440301
16.2	292.387	298.746	304.275		16.2	0.71082	-0.56065	0.35559		166.2	16.2	1.23382	-0.39759	0.237645	0.35796	0.474776
16.3	292.421	298.726	304.291		16.3	0.7039	-0.58599	0.36068		166.3	16.3	1.33494	-0.40116	0.227235	0.387005	0.507496
16.4	292.46	298.816	304.305		16.4	0.70176	-0.50167	0.36364		166.4	16.4	1.43003	-0.4038	0.21306	0.413095	0.538745
16.5	292.5	299.061	304.318		16.5	0.70024	-0.26223	0.36471		166.5	16.5	1.51173	-0.40173	0.19398	0.43466	0.565325
16.6	292.538	299.345	304.327		16.6	0.69734	0.01654	0.36302		166.6	16.6	1.57893	-0.393825	0.17565	0.453585	0.586196
16.7	292.576	299.567	304.335		16.7	0.69482	0.23324	0.35969		166.7	16.7	1.63275	-0.38421	0.15996	0.4695	0.602465
16.8	292.613	299.695	304.343		16.8	0.69016	0.35575	0.35662		166.8	16.8	1.66659	-0.37272	0.1422	0.47869	0.612268
16.9	292.644	299.737	304.353		16.9	0.68048	0.39258	0.3553		166.9	16.9	1.67406	-0.357825	0.130845	0.48236	0.612321
17	292.674	299.711	304.365		17	0.66929	0.36121	0.35575		167	17	1.66608	-0.34464	0.13116	0.4842	0.606692
17.1	292.704	299.643	304.375		17.1	0.65898	0.28789	0.35481		167.1	17.1	1.64492	-0.33447	0.130935	0.48046	0.597527
17.2	292.733	299.595	304.386		17.2	0.64716	0.23404	0.35425		167.2	17.2	1.6115	-0.3243	0.129555	0.47225	0.584496
17.3	292.759	299.629	304.399		17.3	0.63145	0.26309	0.35607		167.3	17.3	1.5681	-0.31449	0.129315	0.460975	0.568195
17.4	292.786	299.733	304.412		17.4	0.61763	0.36147	0.35777		167.4	17.4	1.51509	-0.30846	0.1272	0.44461	0.549817
17.5	292.816	299.836	304.423		17.5	0.60732	0.45973	0.35784		167.5	17.5	1.46226	-0.30414	0.122805	0.426975	0.532113
17.6	292.847	299.894	304.434		17.6	0.59675	0.51152	0.35753		167.6	17.6	1.40416	-0.303375	0.11616	0.40565	0.513737
17.7	292.881	299.895	304.443		17.7	0.58958	0.5074	0.35483		167.7	17.7	1.33966	-0.308655	0.11517	0.38206	0.494187
17.8	292.919	299.881	304.448		17.8	0.58694	0.48847	0.34937		167.8	17.8	1.26799	-0.31374	0.12021	0.358155	0.471853
17.9	292.955	299.89	304.454		17.9	0.5819	0.49152	0.34341		167.9	17.9	1.19087	-0.320715	0.12525	0.3318	0.44841
18	292.988	299.895	304.459		18	0.57448	0.4913	0.33795		168	18	1.11186	-0.330885	0.137445	0.30614	0.42494
18.1	293.023	299.831	304.465		18.1	0.56844	0.42225	0.33236		168.1	18.1	1.04604	-0.34446	0.156045	0.285875	0.406618
18.2	293.061	299.762	304.47		18.2	0.56567	0.3478	0.32615		168.2	18.2	1.00131	-0.35934	0.1722	0.27139	0.395904
18.3	293.099	299.762	304.477		18.3	0.56277	0.34243	0.3222		168.3	18.3	0.967335	-0.373095	0.182325	0.258855	0.388836
18.4	293.135	299.591	304.485		18.4	0.55748	0.1656	0.31862		168.4	18.4	0.943335	-0.38703	0.191685	0.24933	0.385123
18.5	293.169	299.514	304.493		18.5	0.55082	0.08324	0.31505		168.5	18.5	0.92913	-0.401355	0.216705	0.24816	0.3844
18.6	293.202	299.476	304.504		18.6	0.54289	0.04044	0.31499		168.6	18.6	0.923415	-0.42039	0.305955	0.26966	0.388347
18.7	293.235	299.532	304.514		18.7	0.53472	0.09134	0.3143		168.7	18.7	0.928815	-0.440355	0.45795	0.31547	0.401614
18.8	293.267	299.682	304.522		18.8	0.52504	0.2352	0.3111		168.8	18.8	0.94119	-0.454485	0.59526	0.360655	0.419626
18.9	293.296	299.855	304.527		18.9	0.51372	0.40317	0.30489		168.9	18.9	0.9528	-0.461085	0.680745	0.39082	0.433132
19	293.324	299.987	304.531		19	0.50027	0.53019	0.29704		169	19	0.96177	-0.32373	0.7131	0.45038	0.393655
19.1	293.349	300.064	304.533		19.1	0.48431	0.6012	0.28831		169.1	19.1	0.969435	0.070245	0.70326	0.58098	0.266677
19.2	293.374	300.117	304.534		19.2	0.4691	0.64946	0.27796		169.2	19.2	0.970875	0.55824	0.66684	0.731985	0.123491
19.3	293.399	300.155	304.539		19.3	0.45301	0.68215	0.27187		169.3	19.3	0.965535	0.949005	0.608385	0.840975	0.116393
19.4	293.421	300.157	304.55		19.4	0.43353	0.67804	0.27168		169.4	19.4	0.96057	1.18058	0.543885	0.89501	0.186697
19.5	293.446	300.128	304.563		19.5	0.4177	0.64378	0.27301		169.5	19.5	0.956925	1.26177	0.484305	0.901	0.22617
19.6	293.475	300.105	304.577		19.6	0.40601	0.6153	0.27559		169.6	19.6	0.943095	1.22862	0.432255	0.86799	0.232938
19.7	293.502	300.1	304.594		19.7	0.39155	0.60567	0.28193		169.7	19.7	0.912885	1.1133	0.38829	0.804825	0.216154
19.8	293.527	300.087	304.612		19.8	0.37546	0.58711	0.28815		169.8	19.8	0.879855	0.951075	0.35433	0.72842	0.188172
19.9	293.551	300.048	304.623		19.9	0.37089	0.54205	0.28809		169.9	19.9	0.84888	0.76794	0.32997	0.64893	0.161183
20	293.575	300.001	304.631		20	0.36545	0.4897	0.28527		170	20	0.82056	0.58575	0.30807	0.57146	0.148116
20.1	293.599	299.986	304.641		20.1	0.36063	0.46926	0.28371		170.1	20.1	0.794295	0.414105	0.29181	0.50007	0.151289
20.2	293.627	299.994	304.652		20.2	0.36046	0.47256	0.28302		170.2	20.2	0.77463	0.257145	0.27519	0.435655	0.169568
20.3	293.661	299.989	304.661		20.3	0.36494	0.46242	0.28083		170.3	20.3	0.75591	0.124515	0.25818	0.379535	0.192103
20.4	293.694	299.959	304.67		20.4	0.36879	0.42678	0.27926		170.4	20.4	0.724005	0.01353	0.239475	0.32567	0.209576
20.5	293.73	299.935	304.683		20.5	0.37603	0.39754	0.28033		170.5	20.5	0.689265	-0.081435	0.21738	0.27507	0.224344
20.6	293.77	299.942	304.695		20.6	0.38767	0.39858	0.28128		170.6	20.6	0.64794	-0.154725	0.187935	0.22705	0.232533
20.7	293.809	299.951	304.709		20.7	0.3978	0.40238	0.28423		170.7	20.7	0.60096	-0.21105	0.145485	0.178465	0.234986
20.8	293.85	299.941	304.726		20.8	0.40906	0.38709	0.28945		170.8	20.8	0.56886	-0.262875	0.097395	0.13446	0.240815
20.9	293.893	299.909	304.742		20.9	0.42334	0.34969	0.29429		170.9	20.9	0.555795	-0.311865	0.060405	0.101445	0.251311
21	293.932	299.853	304.757		21	0.43359	0.28868	0.298		171	21	0.559875	-0.350865	0.03474	0.08125	0.263934
21.1	293.968	299.781	304.77		21.1	0.44021	0.21121	0.30058		171.1	21.1	0.58053	-0.380625	0.019605	0.07317	0.278751
21.2	294.003	299.705	304.782		21.2	0.44707	0.12922	0.30102		171.2	21.2	0.61626	-0.406635	0.01617	0.075265	0.296759
21.3	294.036	299.629	304.79		21.3	0.45105	0.04837	0.29732		171.3	21.3	0.6537	-0.42774	0.018195	0.081385	0.31378
21.4	294.065	299.561	304.796		21.4	0.45038	-0.02471	0.29236		171.4	21.4	0.68565	-0.444315	0.023985	0.08844	0.327781
21.5	294.089	299.525	304.8		21.5	0.44606	-0.06663	0.28539		171.5	21.5	0.710835	-0.46296	0.034665	0.09418	0.34015
21.6	294.115	299.57	304.801		21.6	0.44263	-0.02715	0.27504		171.6	21.6	0.72678	-0.48783	0.046305	0.095085	0.351475
21.7	294.139	299.681	304.803		21.7	0.43781	0.07915	0.26593		171.7	21.7	0.735195	-0.509505	0.058875	0.094855	0.359764
21.8	294.164	299.788	304.808		21.8	0.43362	0.18055	0.25934		171.8	21.8	0.73815	-0.52251	0.07446	0.0967	0.364091
21.9	294.193	299.861	304.812		21.9	0.43458	0.24765	0.25263		171.9	21.9	0.736575	-0.530985	0.088545	0.098045	0.365944
22	294.225	299.892	304.818		22	0.43743	0.27394	0.24691		172	22	0.73029	-0.505365	0.102615	0.10918	0.356718
22.1	294.257	299.887	304.826		22.1	0.4399	0.2633	0.24422		172.1	22.1	0.716655	-0.35142	0.116895	0.16071	0.309104
22.2	294.287	299.859	304.836		22.2	0.44136	0.22954	0.24215		172.2	22.2	0.69831	-0.09273	0.12645	0.24401	0.235797
22.3	294.323	299.815	304.846		22.3	0.44798	0.18109	0.24134		172.3	22.3	0.67809	0.144105	0.1311	0.317765	0.180202
22.4	294.357	299.764	304.857		22.4	0.45371	0.1246	0.24153		172.4	22.4	0.657675	0.307455	0.130485	0.365205	0.154902
22.5	294.386	299.742	304.869		22.5	0.45367	0.09712	0.2416		172.5	22.5	0.63744	0.39168	0.12762	0.38558	0.147204
22.6	294.419	299.819	304.881		22.6	0.4579	0.16812	0.24267		172.6	22.6	0.620985	0.40731	0.12738	0.385225	0.142919
22.7	294.454	299.967	304.892		22.7	0.46376	0.3116	0.24273		172.7	22.7	0.609795	0.377355	0.125625	0.370925	0.139805
22.8	294.486	300.099	304.901		22.8	0.46723	0.43825	0.24029		172.8	22.8	0.59448	0.31914	0.12144	0.34502	0.137167
22.9	294.519	300.18	304.909		22.9	0.47133	0.51378	0.23659		172.9	22.9	0.579705	0.24264	0.1146	0.312315	0.13871
23	294.554	300.201	304.915		23	0.47681	0.52888	0.23201		173	23	0.57135	0.157485	0.10494	0.277925	0.147495
23.1	294.588	300.175	304.922		23.1	0.48167	0.49764	0.2273		173.1	23.1	0.569775	0.103035	0.092445	0.255085	0.157375
23.2	294.619	300.12	304.928		23.2	0.48389	0.4375	0.22222		173.2	23.2	0.582525	0.191205	0.07827	0.284	0.152781
23.3	294.649	300.051	304.933		23.3	0.4851	0.3628	0.21638		173.3	23.3	0.606015	0.40902	0.06672	0.360585	0.157553
23.4	294.68	299.971	304.94		23.4	0.48669	0.27742	0.21155		173.4	23.4	0.629115	0.61665	0.060465	0.43541	0.187507
23.5	294.708	299.887	304.95		23.5	0.48664	0.1884	0.21086		173.5	23.5	0.653355	0.74967	0.05739	0.486805	0.2165
23.6	294.737	299.811	304.958		23.6	0.48585	0.10653	0.20716		173.6	23.6	0.680235	0.792435	0.05301	0.50856	0.230066
23.7	294.767	299.745	304.961		23.7	0.48744	0.03585	0.19894		173.7	23.7	0.699015	0.758895	0.0426	0.50017	0.229437
23.8	294.796	299.737	304.966		23.8	0.48752	0.02219	0.19235		173.8	23.8	0.7095	0.679575	0.02898	0.472685	0.222021
23.9	294.823	299.849	304.972		23.9	0.48597	0.12849	0.18714		173.9	23.9	0.71187	0.56916	0.017055	0.432695	0.211864
24	294.848	300.033	304.979		24	0.48115	0.30714	0.18293		174	24	0.7005	0.440475	0.009285	0.38342	0.201566
24.1	294.859	300.191	304.989		24.1	0.46365	0.45991	0.18187		174.1	24.1	0.67086	0.31179	0.008295	0.330315	0.19149
24.2	294.867	300.286	305.003		24.2	0.44263	0.55	0.18482		174.2	24.2	0.6252	0.189135	0.01464	0.276325	0.181565
24.3	294.878	300.335	305.021		24.3	0.42512	0.59337	0.19167		174.3	24.3	0.569355	0.07401	0.02628	0.223215	0.173618
24.4	294.896	300.392	305.04		24.4	0.4134	0.64516	0.19915		174.4	24.4	0.501645	-0.031125	0.04035	0.17029	0.166957
24.5	294.92	300.459	305.057		24.5	0.40883	0.70686	0.2055		174.5	24.5	0.42942	-0.12702	0.055935	0.119445	0.163739
24.6	294.945	300.494	305.078		24.6	0.4054	0.73629	0.21486		174.6	24.6	0.359835	-0.20898	0.07944	0.076765	0.164208
24.7	294.973	300.489	305.1		24.7	0.4041	0.72615	0.22573		174.7	24.7	0.29646	-0.274365	0.105015	0.04237	0.167734
24.8	295.006	300.473	305.12		24.8	0.40833	0.70458	0.23434		174.8	24.8	0.23628	-0.326925	0.12456	0.011305	0.172163
24.9	295.042	300.482	305.14		24.9	0.41494	0.70813	0.24345		174.9	24.9	0.174225	-0.36537	0.143535	-0.01587	0.174974
25	295.081	300.503	305.16		25	0.42507	0.72361	0.25218		175	25	0.111615	-0.39834	0.160635	-0.04203	0.178716
25.1	295.124	300.501	305.174		25.1	0.43947	0.71661	0.25501		175.1	25.1	0.048615	-0.423405	0.17076	-0.06801	0.181162
25.2	295.165	300.466	305.184		25.2	0.45136	0.67569	0.2532		175.2	25.2	-0.017025	-0.430935	0.178425	-0.089845	0.179636
25.3	295.201	300.402	305.193		25.3	0.45848	0.60652	0.25138		175.3	25.3	-0.083595	-0.43395	0.18234	-0.111735	0.178463
25.4	295.234	300.323	305.199		25.4	0.46296	0.52201	0.24629		175.4	25.4	-0.14226	-0.43791	0.175875	-0.134765	0.177224
25.5	295.268	300.235	305.203		25.5	0.46718	0.42872	0.23832		175.5	25.5	-0.191505	-0.44073	0.1617	-0.156845	0.174768
25.6	295.295	300.145	305.21		25.6	0.46576	0.33316	0.23462		175.6	25.6	-0.22944	-0.445635	0.150525	-0.17485	0.174248
25.7	295.32	300.058	305.219		25.7	0.4617	0.24138	0.23218		175.7	25.7	-0.24891	-0.461655	0.145965	-0.1882	0.178012
25.8	295.345	299.977	305.223		25.8	0.45801	0.15461	0.22546		175.8	25.8	-0.254445	-0.475785	0.14025	-0.19666	0.180166
25.9	295.368	299.911	305.226		25.9	0.45206	0.08355	0.21686		175.9	25.9	-0.25206	-0.48501	0.13173	-0.20178	0.179804
26	295.39	299.929	305.227		26	0.44524	0.09577	0.20638		176	26	-0.235935	-0.50103	0.121875	-0.20503	0.18048
26.1	295.414	300.05	305.222		26.1	0.43979	0.21199	0.19074		176.1	26.1	-0.20754	-0.516855	0.11391	-0.203495	0.182097
26.2	295.441	300.196	305.22		26.2	0.43774	0.35195	0.17699		176.2	26.2	-0.18066	-0.53418	0.10689	-0.20265	0.185387
26.3	295.467	300.307	305.224		26.3	0.43481	0.45825	0.16952		176.3	26.3	-0.15342	-0.55095	0.097425	-0.202315	0.18876
26.4	295.491	300.385	305.229		26.4	0.43037	0.53089	0.16318		176.4	26.4	-0.122955	-0.56301	0.091155	-0.19827	0.192559
26.5	295.518	300.464	305.232		26.5	0.42856	0.6044	0.15546		176.5	26.5	-0.09345	-0.57489	0.090345	-0.192665	0.198341
26.6	295.546	300.558	305.236		26.6	0.42689	0.69236	0.14862		176.6	26.6	-0.06468	-0.58299	0.09162	-0.18535	0.203875
26.7	295.571	300.638	305.244		26.7	0.4237	0.76726	0.14441		176.7	26.7	-0.03441	-0.586185	0.095145	-0.17515	0.208893
26.8	295.597	300.677	305.248		26.8	0.4209	0.80083	0.13745		176.8	26.8	-0.000944601	-0.590715	0.09792	-0.16458	0.21497
26.9	295.685	300.667	305.25		26.9	0.47951	0.78541	0.12834		176.9	26.9	0.026115	-0.588645	0.09372	-0.15627	0.217067
27	295.981	300.629	305.254		27	0.74614	0.74186	0.12113		177	27	0.040185	-0.58053	0.08745	-0.150965	0.215215
27.1	296.437	300.61	305.257		27.1	1.17342	0.71815	0.11303		177.1	27.1	0.04314	-0.57243	0.084765	-0.148175	0.212468
27.2	296.866	300.612	305.262		27.2	1.57331	0.71442	0.10631		177.2	27.2	0.08622	-0.56565	0.077175	-0.134085	0.215798
27.3	297.184	300.6	305.27		27.3	1.86292	0.69724	0.10336		177.3	27.3	0.4332	-0.56415	0.06771	-0.02108	0.291313
27.4	297.354	300.563	305.281		27.4	2.00419	0.65482	0.10305		177.4	27.4	1.10935	-0.561885	0.065025	0.204165	0.487436
27.5	297.377	300.504	305.292		27.5	1.99799	0.59054	0.10287		177.5	27.5	1.77194	-0.559065	0.063645	0.425505	0.696802
27.6	297.298	300.427	305.304		27.6	1.89005	0.5078	0.10356		177.6	27.6	2.22369	-0.55434	0.06039	0.57658	0.842457
27.7	297.176	300.338	305.319		27.7	1.7394	0.41375	0.1074		177.7	27.7	2.43465	-0.55227	0.05808	0.64682	0.911114
27.8	297.041	300.266	305.33		27.8	1.57519	0.33653	0.10772		177.8	27.8	2.4391	-0.55812	0.056145	0.64571	0.914062
27.9	296.888	300.263	305.339		27.9	1.39314	0.32802	0.10489		177.9	27.9	2.28397	-0.56415	0.052515	0.59078	0.865111
28	296.705	300.324	305.346		28	1.18157	0.38345	0.10107		178	28	2.02239	-0.570735	0.047385	0.49968	0.781985
28.1	296.51	300.387	305.352		28.1	0.95706	0.44114	0.09548		178.1	28.1	1.7071	-0.575265	0.044505	0.392115	0.681402
28.2	296.332	300.424	305.358		28.2	0.75051	0.47308	0.09027		178.2	28.2	1.38183	-0.575265	0.038805	0.28179	0.57788
28.3	296.192	300.434	305.364		28.3	0.58115	0.47751	0.08494		178.3	28.3	1.06467	-0.567915	0.029145	0.1753	0.476919
28.4	296.091	300.451	305.371		28.4	0.45123	0.48909	0.09534		178.4	28.4	0.770295	-0.55698	0.01872	0.077345	0.384271
28.5	296.022	300.496	305.377		28.5	0.35371	0.5292	0.10514		178.5	28.5	0.51342	-0.5502	0.011895	-0.008295	0.307207
28.6	295.981	300.535	305.381		28.6	0.28383	0.56239	0.11356		178.6	28.6	0.285945	-0.543045	0.014475	-0.080875	0.244011
28.7	295.959	300.54	305.385		28.7	0.23266	0.56242	0.12123		178.7	28.7	0.080505	-0.53871	0.02442	-0.144595	0.197721
28.8	295.951	300.517	305.388		28.8	0.19619	0.5342	0.12751		178.8	28.8	-0.098745	-0.53682	0.040755	-0.19827	0.173999
28.9	295.958	300.506	305.388		28.9	0.17341	0.51727	0.13141		178.9	28.9	-0.25425	-0.53739	0.061245	-0.243465	0.172895
29	295.973	300.537	305.388		29	0.1598	0.54255	0.13569		179	29	-0.394125	-0.542295	0.08097	-0.28515	0.187991
29.1	295.997	300.583	305.389		29.1	0.15473	0.58353	0.14059		179.1	29.1	-0.51327	-0.54813	0.09618	-0.32174	0.209202
29.2	296.027	300.604	305.39		29.2	0.15632	0.59902	0.14474		179.2	29.2	-0.604335	-0.55944	0.109695	-0.35136	0.230892
29.3	296.067	300.585	305.389		29.3	0.16696	0.57506	0.14788		179.3	29.3	-0.655095	-0.576585	0.12264	-0.36968	0.247201
29.4	296.114	300.571	305.393		29.4	0.18525	0.55575	0.15567		179.4	29.4	-0.636315	-0.58977	0.13503	-0.363685	0.249719
29.5	296.159	300.59	305.402		29.5	0.20104	0.56947	0.16862		179.5	29.5	-0.542175	-0.59994	0.14628	-0.331945	0.239693
29.6	296.201	300.607	305.41		29.6	0.21431	0.58043	0.18005		179.6	29.6	-0.417885	-0.6105	0.152835	-0.29185	0.22919
29.7	296.242	300.595	305.417		29.7	0.2267	0.56338	0.19098		179.7	29.7	-0.30924	-0.61275	0.15447	-0.25584	0.223081
29.8	296.282	300.576	305.426		29.8	0.23771	0.53917	0.2038		179.8	29.8	-0.233745	-0.608805	0.149145	-0.231135	0.218805
29.9	296.323	300.595	305.434		29.9	0.24909	0.5524	0.21536		179.9	29.9	-0.199335	-0.60201	0.14589	-0.218485	0.216112
30	296.368	300.667	305.44		30	0.26551	0.61925	0.22566		180	30	-0.20298	-0.59166	0.142635	-0.217335	0.212094
30.1	296.417	300.769	305.446		30.1	0.28606	0.71588	0.23534		180.1	30.1	-0.285765	-0.579975	0.13467	-0.24369	0.20737
30.2	296.466	300.874	305.453		30.2	0.30524	0.81565	0.24539		180.2	30.2	-0.35121	-0.573	0.127095	-0.265705	0.206572
30.3	296.513	300.964	305.458		30.3	0.32366	0.90047	0.25469		180.3	30.3	-0.422115	-0.56772	0.118185	-0.29055	0.208645
30.4	296.557	301.064	305.46		30.4	0.33844	0.99458	0.2606		180.4	30.4	-0.48342	-0.55944	0.113235	-0.309875	0.21269
30.5	296.594	301.227	305.462		30.5	0.34643	1.152	0.26638		180.5	30.5	-0.53247	-0.55227	0.11055	-0.32473	0.217715
30.6	296.627	301.421	305.461		30.6	0.35116	1.3412	0.26902		180.6	30.6	-0.574185	-0.551895	0.112005	-0.338025	0.225107
30.7	296.663	301.577	305.459		30.7	0.35828	1.49209	0.27104		180.7	30.7	-0.60345	-0.556425	0.11553	-0.348115	0.23222
30.8	296.7	301.673	305.461		30.8	0.36577	1.58219	0.27682		180.8	30.8	-0.61275	-0.56169	0.118875	-0.351855	0.235826
30.9	296.733	301.713	305.465		30.9	0.37025	1.61651	0.28461		180.9	30.9	-0.610755	-0.572625	0.126915	-0.352155	0.239788
31	296.767	301.708	305.471		31	0.37536	1.60662	0.29353		181	31	-0.59556	-0.586185	0.13572	-0.348675	0.242213
31.1	296.8	301.671	305.474		31.1	0.37958	1.5642	0.30107		181.1	31.1	-0.56886	-0.594675	0.140955	-0.34086	0.241023
31.2	296.831	301.614	305.476		31.2	0.3813	1.50181	0.30686		181.2	31.2	-0.552915	-0.602955	0.14184	-0.33801	0.240359
31.3	296.862	301.546	305.477		31.3	0.38326	1.42861	0.31126		181.3	31.3	-0.557505	-0.61257	0.137265	-0.34427	0.241292
31.4	296.891	301.478	305.474		31.4	0.3836	1.35466	0.31214		181.4	31.4	-0.57585	-0.616905	0.12516	-0.355865	0.240804
31.5	296.92	301.411	305.471		31.5	0.38355	1.28259	0.31252		181.5	31.5	-0.603045	-0.62085	0.11286	-0.370345	0.241657
31.6	296.95	301.349	305.469		31.6	0.38489	1.21492	0.31466		181.6	31.6	-0.641925	-0.633105	0.102255	-0.390925	0.246603
31.7	296.984	301.292	305.468		31.7	0.38987	1.15353	0.31768		181.7	31.7	-0.68853	-0.64497	0.06678	-0.42224	0.244833
31.8	297.022	301.239	305.468		31.8	0.39887	1.0949	0.32145		181.8	31.8	-0.73212	-0.651375	0.0462	-0.445765	0.247084
31.9	297.052	301.189	305.47		31.9	0.40009	1.03892	0.32673		181.9	31.9	-0.77307	-0.65835	0.023535	-0.469295	0.24863
32	297.077	301.14	305.475		32	0.39628	0.98506	0.33515		182	32	-0.813465	-0.66306	0.002385	-0.49138	0.250671
32.1	297.105	301.092	305.479		32.1	0.39523	0.93171	0.3437		182.1	32.1	-0.83745	-0.66288	-0.016695	-0.505675	0.24963
32.2	297.129	301.047	305.484		32.2	0.39028	0.88075	0.35186		182.2	32.2	-0.839595	-0.663435	-0.030495	-0.511175	0.245661
32.3	297.151	301.009	305.49		32.3	0.38296	0.83807	0.36192		182.3	32.3	-0.83853	-0.6723	-0.040545	-0.517125	0.243074
32.4	297.175	300.98	305.495		32.4	0.37801	0.80382	0.37122		182.4	32.4	-0.84858	-0.68436	-0.050385	-0.527775	0.243357
32.5	297.198	300.956	305.499		32.5	0.37269	0.7737	0.37813		182.5	32.5	-0.87672	-0.696225	-0.05646	-0.543135	0.248853
32.6	297.218	300.937	305.501		32.6	0.36336	0.74987	0.38454		182.6	32.6	-0.929355	-0.71394	-0.0633	-0.568865	0.260319
32.7	297.238	300.939	305.504		32.7	0.35452	0.74639	0.39133		182.7	32.7	-1.01101	-0.737295	-0.07089	-0.6064	0.279171
32.8	297.26	301.056	305.508		32.8	0.34694	0.85783	0.39849		182.8	32.8	-1.11696	-0.76311	-0.07791	-0.65266	0.304989
32.9	297.278	301.299	305.51		32.9	0.33622	1.09577	0.40503		182.9	32.9	-1.23611	-0.65025	-0.08757	-0.657975	0.331576
33	297.294	301.544	305.51		33	0.32336	1.33547	0.4083		183	33	-1.36957	-0.26739	-0.102315	-0.57976	0.397772
33.1	297.31	301.717	305.506		33.1	0.31026	1.50306	0.40855		183.1	33.1	-1.51284	0.223995	-0.12423	-0.471025	0.530518
33.2	297.323	301.805	305.503		33.2	0.29464	1.586	0.40856		183.2	33.2	-1.66099	0.60948	-0.153675	-0.40173	0.667061
33.3	297.334	301.826	305.5		33.3	0.27651	1.60148	0.41007		183.3	33.3	-1.8246	0.82089	-0.191025	-0.398245	0.770684
33.4	297.346	301.799	305.499		33.4	0.25938	1.56861	0.41258		183.4	33.4	-2.01798	0.86403	-0.234225	-0.462725	0.839773
33.5	297.359	301.737	305.499		33.5	0.24426	1.50181	0.4161		183.5	33.5	-2.24283	0.774915	-0.28044	-0.582785	0.884167
33.6	297.39	301.651	305.502		33.6	0.24598	1.41028	0.42314		183.6	33.6	-2.50611	0.593655	-0.33795	-0.750135	0.918252
33.7	297.467	301.554	305.506		33.7	0.29367	1.30744	0.43068		183.7	33.7	-2.80669	0.356445	-0.40923	-0.95316	0.952761
33.8	297.577	301.454	305.507		33.8	0.37552	1.20221	0.43596		183.8	33.8	-3.13008	0.090975	-0.48954	-1.17622	0.991201
33.9	297.686	301.357	305.508		33.9	0.45511	1.09962	0.44024		183.9	33.9	-3.46251	-0.182985	-0.574185	-1.40656	1.03416
34	297.781	301.268	305.506		34	0.52164	1.0052	0.4425		184	34	-3.80097	-0.449775	-0.65658	-1.63577	1.08424
34.1	297.855	301.189	305.502		34.1	0.56581	0.9212	0.44175		184.1	34.1	-4.14583	-0.70395	-0.73839	-1.86272	1.1416
34.2	297.895	301.116	305.497		34.2	0.57707	0.84323	0.44088		184.2	34.2	-4.49295	-0.936255	-0.816645	-2.08195	1.20599
34.3	297.902	301.049	305.498		34.3	0.55505	0.77028	0.44566		184.3	34.3	-4.85346	-1.14785	-0.89262	-2.29798	1.27986
34.4	297.889	300.992	305.505		34.4	0.51393	0.70826	0.45596		184.4	34.4	-5.2362	-1.347	-0.973875	-2.51902	1.36285
34.5	297.885	300.941	305.516		34.5	0.4806	0.65215	0.47104		184.5	34.5	-5.63532	-1.53409	-1.05739	-2.74227	1.45306
34.6	297.896	300.897	305.529		34.6	0.46209	0.60206	0.48812		184.6	34.6	-6.04048	-1.71045	-1.13715	-2.9627	1.54777
34.7	297.901	300.861	305.54		34.7	0.43856	0.56102	0.5022		184.7	34.7	-6.44658	-1.87607	-1.2152	-3.17928	1.64475
34.8	297.896	300.83	305.545		34.8	0.40423	0.52488	0.51137		184.8	34.8	-6.85437	-2.03188	-1.3023	-3.39619	1.74187
34.9	297.885	300.805	305.552		34.9	0.36512	0.49477	0.52192		184.9	34.9	-7.25971	-2.17641	-1.3975	-3.61121	1.83806
35	297.868	300.788	305.619		35	0.31935	0.47194	0.59265		185	35	-7.65998	-2.31225	-1.49364	-3.82196	1.93351
35.1	297.85	300.777	305.762		35.1	0.27195	0.45589	0.73924		185.1	35.1	-8.06118	-2.44602	-1.59356	-4.03359	2.02878
35.2	297.836	300.771	305.915		35.2	0.22858	0.44462	0.896		185.2	35.2	-8.45295	-2.57452	-1.69497	-4.24081	2.12132
35.3	297.823	300.77	306.081		35.3	0.18696	0.43737	1.06583		185.3	35.3	-8.83003	-2.6985	-1.79563	-4.44139	2.20975
35.4	297.81	300.773	306.308		35.4	0.14521	0.43552	1.2967		185.4	35.4	-9.19449	-2.82492	-1.8961	-4.63851	2.29372
35.5	297.802	300.78	306.542		35.5	0.10824	0.43731	1.53486		185.5	35.5	-9.54991	-2.95286	-2.00054	-4.83443	2.37371
35.6	297.8	300.791	306.69		35.6	0.07754	0.44262	1.68685		185.6	35.6	-9.89685	-3.07551	-2.1076	-5.02665	2.45108
35.7	297.804	300.807	306.731		35.7	0.05263	0.45308	1.73132		185.7	35.7	-10.2338	-3.19139	-2.21599	-5.21373	2.52578
35.8	297.814	300.821	306.682		35.8	0.03337	0.46241	1.68598		185.8	35.8	-10.5674	-3.30858	-2.32985	-5.40193	2.59813
35.9	297.823	300.83	306.57		35.9	0.01335	0.46596	1.57746		185.9	35.9	-10.8972	-3.4286	-2.44955	-5.59176	2.66771
36	297.831	300.834	306.421		36	-0.00792	0.46436	1.43213		186	36	-11.226	-3.55351	-2.57187	-5.7838	2.73582
36.1	297.839	300.831	306.253		36.1	-0.02818	0.45597	1.26834		186.1	36.1	-11.5601	-3.69125	-2.69383	-5.98174	2.80402
36.2	297.849	300.824	306.081		36.2	-0.04782	0.4437	1.09991		186.2	36.2	-11.9027	-3.8367	-2.81917	-6.1862	2.87332
36.3	297.856	300.814	305.919		36.3	-0.0691	0.42778	0.94164		186.3	36.3	-12.2519	-3.98462	-2.94453	-6.39369	2.94447
36.4	297.863	300.799	305.773		36.4	-0.09074	0.40796	0.79971		186.4	36.4	-12.6096	-4.13835	-3.06818	-6.60537	3.01797
36.5	297.875	300.785	305.644		36.5	-0.10862	0.38865	0.67486		186.5	36.5	-12.9761	-4.43078	-3.19466	-6.86719	3.07524
36.6	297.888	300.771	305.529		36.6	-0.12399	0.36922	0.56344		186.6	36.6	-13.3481	-4.56549	-3.32603	-7.07988	3.15448
36.7	297.905	300.758	305.428		36.7	-0.13609	0.35041	0.46573		186.7	36.7	-13.7239	-4.66195	-3.45816	-7.28133	3.23997
36.8	297.929	300.748	305.34		36.8	-0.14078	0.33487	0.38157		186.8	36.8	-14.1098	-4.67553	-3.59499	-7.46011	3.33945
36.9	297.956	300.739	305.261		36.9	-0.14334	0.32108	0.30646		186.9	36.9	-14.4954	-4.63955	-3.73786	-7.62426	3.44541
37	297.984	300.731	305.2		37	-0.14414	0.30717	0.24919		187	37	-14.8655	-4.62597	-3.87997	-7.79048	3.54406
37.1	298.016	300.723	305.16		37.1	-0.14066	0.29465	0.21314		187.1	37.1	-15.2175	-4.66686	-4.02001	-7.96814	3.6295
37.2	298.051	300.716	305.134		37.2	-0.1343	0.28187	0.19104		187.2	37.2	-15.556	-4.7573	-4.161	-8.1581	3.70295
37.3	298.087	300.704	305.118		37.3	-0.12744	0.26444	0.17898		187.3	37.3	-15.8888	-4.88787	-4.30859	-8.36175	3.76724
37.4	298.122	300.691	305.121		37.4	-0.12158	0.24588	0.18539		187.4	37.4	-16.2257	-5.05236	-4.46238	-8.58016	3.82658
37.5	298.156	300.68	305.123		37.5	-0.11609	0.22946	0.19155		187.5	37.5	-16.5747	-5.24076	-4.61731	-8.81094	3.88607
37.6	298.191	300.669	305.126		37.6	-0.11023	0.21367	0.19809		187.6	37.6	-16.932	-5.44161	-4.77657	-9.05007	3.94566
37.7	298.225	300.658	305.131		37.7	-0.10487	0.19687	0.20651		187.7	37.7	-17.2963	-5.65452	-4.9349	-9.29524	4.00593
37.8	298.259	300.65	305.135		37.8	-0.1004	0.18334	0.2148		187.8	37.8	-17.6732	-5.8744	-5.08774	-9.54512	4.07038
37.9	298.291	300.645	305.14		37.9	-0.09717	0.1737	0.22322		187.9	37.9	-18.0684	-6.08957	-5.24041	-9.79946	4.14173
38	298.321	300.636	305.146		38	-0.09596	0.15903	0.23277		188	38	-18.4732	-6.29569	-5.39326	-10.054	4.21761
38.1	298.349	300.625	305.155		38.1	-0.09714	0.14249	0.24609		188.1	38.1	-18.8808	-6.49598	-5.54442	-10.3071	4.29565
38.2	298.375	300.62	305.17		38.2	-0.10007	0.13235	0.26456		188.2	38.2	-19.2957	-6.69193	-5.69124	-10.5596	4.37759
38.3	298.401	300.618	305.189		38.3	-0.10262	0.12484	0.28692		188.3	38.3	-19.7143	-6.88148	-5.83902	-10.8116	4.4615
38.4	298.425	300.616	305.209		38.4	-0.10757	0.11709	0.31092		188.4	38.4	-20.1354	-7.0648	-5.98942	-11.0632	4.54672
38.5	298.454	300.615	305.231		38.5	-0.10736	0.11097	0.3368		188.5	38.5	-20.5617	-7.23889	-6.1353	-11.312	4.63582
38.6	298.488	300.614	305.253		38.6	-0.10263	0.10447	0.3628		188.6	38.6	-20.9928	-7.40997	-6.281	-11.5613	4.72704
38.7	298.515	300.61	305.273		38.7	-0.10468	0.09496	0.38592		188.7	38.7	-21.4238	-7.58161	-6.42876	-11.8114	4.81772
38.8	298.535	300.607	305.286		38.8	-0.11377	0.08707	0.40288		188.8	38.8	-21.854	-7.75214	-6.5739	-12.06	4.90881
38.9	298.552	300.611	305.294		38.9	-0.12524	0.08548	0.41469		188.9	38.9	-22.2929	-7.92058	-6.71808	-12.3105	5.00325
39	298.569	300.617	305.3		39	-0.13797	0.08614	0.42437		189	39	-22.7425	-8.07658	-6.86378	-12.561	5.10281
39.1	298.583	300.62	305.303		39.1	-0.15284	0.08403	0.43128		189.1	39.1	-23.195	-8.16834	-7.00835	-12.7906	5.21298
39.2	298.597	300.62	305.303		39.2	-0.16708	0.07867	0.43493		189.2	39.2	-23.6495	-8.19321	-7.14669	-12.9965	5.33508
39.3	298.612	300.617	305.3		39.3	-0.18094	0.07041	0.43644		189.3	39.3	-24.1048	-8.22393	-7.28523	-13.2046	5.4568
39.4	298.624	300.61	305.301		39.4	-0.19806	0.0575	0.44071		189.4	39.4	-24.5567	-8.29702	-7.42338	-13.4257	5.5712
39.5	298.63	300.6	305.302		39.5	-0.22072	0.04234	0.44574		189.5	39.5	-25.0089	-8.41497	-7.56247	-13.6621	5.67874
39.6	298.633	300.625	305.301		39.6	-0.24663	0.06184	0.44838		189.6	39.6	-25.4653	-8.57719	-7.70346	-13.9153	5.78051
39.7	298.638	300.707	305.302		39.7	-0.27105	0.13862	0.45303		189.7	39.7	-25.9223	-8.77089	-7.84427	-14.1792	5.87767
39.8	298.644	300.807	305.304		39.8	-0.29445	0.23311	0.45869		189.8	39.8	-26.3847	-8.98229	-7.98505	-14.4507	5.97397
39.9	298.648	300.888	305.305		39.9	-0.31541	0.30864	0.46372		189.9	39.9	-26.8523	-9.20217	-8.1285	-14.7276	6.07023
40	298.654	300.935	305.304		40	-0.32553	0.35075	0.46649		190	40	-27.3164	-9.41828	-8.28135	-15.0053	6.16427
40.1	298.662	300.949	305.3		40.1	-0.3339	0.35907	0.46574		190.1	40.1	-27.7831	-9.63213	-8.43928	-15.2849	6.25863
40.2	298.674	300.936	305.295		40.2	-0.33925	0.34039	0.46524		190.2	40.2	-28.2524	-9.84051	-8.59723	-15.5634	6.35465
40.3	298.69	300.902	305.29		40.3	-0.33932	0.30123	0.46424		190.3	40.3	-28.7237	-10.0368	-8.75367	-15.8381	6.45344
40.4	298.709	300.856	305.287		40.4	-0.33625	0.25052	0.46437		190.4	40.4	-29.1936	-10.2262	-8.91217	-16.1107	6.55247
40.5	298.729	300.807	305.286		40.5	-0.33256	0.19579	0.46714		190.5	40.5	-29.6557	-10.4139	-9.07614	-16.3819	6.64812
40.6	298.752	300.762	305.288		40.6	-0.32661	0.14482	0.47342		190.6	40.6	-30.1211	-10.6006	-9.24615	-16.656	6.74394
40.7	298.779	300.72	305.292		40.7	-0.31538	0.09788	0.48096		190.7	40.7	-30.5919	-10.786	-9.41803	-16.932	6.84136
40.8	298.807	300.684	305.296		40.8	-0.30414	0.05646	0.4885		190.8	40.8	-31.0487	-10.9734	-9.5884	-17.2035	6.93411
40.9	298.835	300.657	305.3		40.9	-0.29291	0.02409	0.49617		190.9	40.9	-31.489	-11.1611	-9.75558	-17.4686	7.02196
41	298.865	300.632	305.3		41	-0.27942	-0.00603	0.50044		191	41	-31.9219	-11.3469	-9.91804	-17.7289	7.10845
41.1	298.896	300.609	305.3		41.1	-0.26468	-0.03488	0.50409		191.1	41.1	-32.3442	-11.5321	-10.0782	-17.9848	7.19193
41.2	298.926	300.589	305.299		41.2	-0.25081	-0.05972	0.50698		191.2	41.2	-32.7663	-11.719	-10.2336	-18.2396	7.27599
41.3	298.954	300.573	305.295		41.3	-0.2397	-0.08079	0.50686		191.3	41.3	-33.2048	-11.9084	-10.3864	-18.4999	7.36559
41.4	298.982	300.561	305.292		41.4	-0.22809	-0.0991	0.50762		191.4	41.4	-33.6575	-12.0889	-10.5451	-18.7638	7.46015
41.5	299.009	300.547	305.291		41.5	-0.21699	-0.1179	0.50963		191.5	41.5	-34.1206	-12.2665	-10.7017	-19.0296	7.55901
41.6	299.038	300.536	305.286		41.6	-0.204	-0.13483	0.50851		191.6	41.6	-34.6027	-12.4482	-10.8546	-19.3018	7.66425
41.7	299.069	300.529	305.28		41.7	-0.1895	-0.14685	0.50637		191.7	41.7	-35.1041	-12.6264	-11.0072	-19.5793	7.77649
41.8	299.101	300.523	305.279		41.8	-0.174	-0.15838	0.50902		191.8	41.8	-35.6133	-12.8035	-11.1599	-19.8589	7.89146
41.9	299.132	300.517	305.275		41.9	-0.15963	-0.16977	0.50952		191.9	41.9	-36.123	-12.9844	-11.3145	-20.1406	8.00572
42	299.159	300.513	305.27		42	-0.14903	-0.17866	0.50739		192	42	-36.6367	-13.163	-11.4664	-20.422	8.12211
42.1	299.185	300.512	305.264		42.1	-0.13968	-0.18516	0.50564		192.1	42.1	-37.1526	-13.3362	-11.6183	-20.7023	8.24007
42.2	299.208	300.51	305.255		42.2	-0.1331	-0.19304	0.50011		192.2	42.2	-37.668	-13.5046	-11.7783	-20.9836	8.35705
42.3	299.23	300.506	305.244		42.3	-0.12765	-0.2023	0.49271		192.3	42.3	-38.1864	-13.6695	-11.9442	-21.2667	8.47451
42.4	299.249	300.505	305.232		42.4	-0.12471	-0.20792	0.48492		192.4	42.4	-38.7087	-13.8317	-12.1104	-21.5503	8.59361
42.5	299.266	300.507	305.222		42.5	-0.12428	-0.21203	0.4789		192.5	42.5	-39.2328	-13.9954	-12.2802	-21.8361	8.71241
42.6	299.28	300.508	305.212		42.6	-0.12599	-0.21589	0.473		192.6	42.6	-39.7565	-14.1592	-12.4508	-22.1221	8.83094
42.7	299.298	300.507	305.203		42.7	-0.12493	-0.22252	0.46773		192.7	42.7	-40.2788	-14.3231	-12.62	-22.4073	8.94927
42.8	299.321	300.505	305.193		42.8	-0.1181	-0.22977	0.4612		192.8	42.8	-40.8021	-14.4872	-12.7917	-22.6937	9.06744
42.9	299.342	300.507	305.184		42.9	-0.11365	-0.23313	0.45568		192.9	42.9	-41.3196	-14.6532	-12.9662	-22.9796	9.18287
43	299.357	300.51	305.176		43	-0.1146	-0.23523	0.45154		193	43	-41.8295	-14.822	-13.1385	-23.2633	9.29579
43.1	299.372	300.514	305.166		43.1	-0.11618	-0.2372	0.44539		193.1	43.1	-42.3394	-14.9891	-13.3089	-23.5458	9.40931
43.2	299.386	300.517	305.162		43.2	-0.11865	-0.23931	0.44552		193.2	43.2	-42.8372	-15.1572	-13.4755	-23.8233	9.51936
43.3	299.399	300.52	305.163		43.3	-0.12274	-0.24191	0.44966		193.3	43.3	-43.3195	-15.3239	-13.6394	-24.0943	9.62488
43.4	299.413	300.52	305.163		43.4	-0.1247	-0.24741	0.45344		193.4	43.4	-43.8039	-15.4854	-13.8017	-24.3637	9.73227
43.5	299.43	300.518	305.162		43.5	-0.12414	-0.25466	0.45671		193.5	43.5	-44.2878	-15.6431	-13.9593	-24.6301	9.8409
43.6	299.447	300.517	305.161		43.6	-0.12346	-0.26053	0.45973		193.6	43.6	-44.7616	-15.8021	-14.1167	-24.8935	9.94597
43.7	299.466	300.52	305.159		43.7	-0.12052	-0.26313	0.46136		193.7	43.7	-45.2325	-15.9617	-14.2729	-25.1557	10.0502
43.8	299.488	300.52	305.157		43.8	-0.11545	-0.26838	0.46275		193.8	43.8	-45.7045	-16.1232	-14.4292	-25.419	10.1546
43.9	299.507	300.517	305.154		43.9	-0.11314	-0.27713	0.46388		193.9	43.9	-46.1736	-16.2897	-14.5869	-25.6834	10.2569
44	299.638	300.511	305.15		44	0.00235	-0.28778	0.46326		194	44	-46.6373	-16.4599	-14.7396	-25.9456	10.3578
44.1	300.106	300.505	305.144		44.1	0.45334	-0.29943	0.46113		194.1	44.1	-47.0958	-16.6298	-14.8889	-26.2048	10.4576
44.2	300.802	300.497	305.138		44.2	1.13356	-0.31271	0.45875		194.2	44.2	-47.5469	-16.7981	-15.0449	-26.4633	10.554
44.3	301.416	300.487	305.131		44.3	1.73064	-0.32787	0.45536		194.3	44.3	-47.9913	-16.9654	-15.2083	-26.7217	10.6469
44.4	301.826	300.478	305.124		44.4	2.12422	-0.34304	0.45247		194.4	44.4	-48.44	-17.1318	-15.371	-26.9809	10.7416
44.5	302.024	300.548	305.118		44.5	2.30578	-0.27807	0.45059		194.5	44.5	-48.896	-17.2981	-15.5285	-27.2409	10.8396
44.6	302.046	300.818	305.111		44.6	2.31123	-0.013	0.44683		194.6	44.6	-49.3539	-17.4666	-15.6878	-27.5028	10.9376
44.7	301.939	301.208	305.105		44.7	2.18856	0.3709	0.44445		194.7	44.7	-49.812	-17.641	-15.8463	-27.7664	11.0349
44.8	301.753	301.546	305.095		44.8	1.9855	0.70405	0.43892		194.8	44.8	-50.2658	-17.817	-16.0035	-28.0288	11.1308
44.9	301.525	301.772	305.084		44.9	1.74124	0.92465	0.43101		194.9	44.9	-50.7137	-17.989	-16.1661	-28.2896	11.2244
45	301.284	301.891	305.072		45	1.48342	1.03849	0.42285		195	45	-51.155	-18.1612	-16.3275	-28.5479	11.3159
45.1	301.05	301.964	305.06		45.1	1.23338	1.10584	0.41444		195.1	45.1	-51.5967	-18.3338	-16.4865	-28.8057	11.408
45.2	300.837	302.01	305.051		45.2	1.00445	1.1467	0.40955		195.2	45.2	-52.0416	-18.5051	-16.6543	-29.067	11.4997
45.3	300.649	302.003	305.046		45.3	0.80001	1.13442	0.4083		195.3	45.3	-52.4845	-18.6775	-16.8305	-29.3308	11.5891
45.4	300.486	301.942	305.042		45.4	0.62069	1.06751	0.40855		195.4	45.4	-52.929	-18.8497	-17.0046	-29.5945	11.6794
45.5	300.345	301.837	305.039		45.5	0.4626	0.95726	0.40893		195.5	45.5	-53.3849	-19.0191	-17.1769	-29.8603	11.7743
45.6	300.224	301.702	305.034		45.6	0.32548	0.81736	0.4078		195.6	45.6	-53.8481	-19.1881	-17.3477	-30.1279	11.8719
45.7	300.124	301.554	305.029		45.7	0.20859	0.66352	0.40655		195.7	45.7	-54.2996	-19.3631	-17.5171	-30.3933	11.965
45.8	300.04	301.403	305.019		45.8	0.10891	0.50667	0.40003		195.8	45.8	-54.7296	-19.5363	-17.6803	-30.6487	12.0523
45.9	299.977	301.253	305.003		45.9	0.02895	0.35195	0.38772		195.9	45.9	-55.1428	-19.7049	-17.8375	-30.8951	12.1359
46	299.932	301.114	304.988		46	-0.0323	0.20766	0.37667		196	46	-55.5542	-19.87	-17.9971	-31.1404	12.2189
46.1	299.9	300.993	304.973		46.1	-0.0801	0.08095	0.36562		196.1	46.1	-55.9669	-20.0328	-18.1573	-31.3857	12.3025
46.2	299.881	300.89	304.958		46.2	-0.11572	-0.02729	0.35457		196.2	46.2	-56.3781	-20.1963	-18.3134	-31.6293	12.3863
46.3	299.872	300.805	304.945		46.3	-0.14117	-0.11719	0.34515		196.3	46.3	-56.79	-20.3565	-18.4693	-31.8719	12.471
46.4	299.868	300.739	304.933		46.4	-0.16197	-0.18876	0.33662		196.4	46.4	-57.2112	-20.517	-18.624	-32.1174	12.5588
46.5	299.869	300.685	304.917		46.5	-0.17762	-0.24876	0.32431		196.5	46.5	-57.6552	-20.6785	-18.7763	-32.37	12.6545
46.6	299.876	300.636	304.895		46.6	-0.18624	-0.30274	0.30686		196.6	46.6	-58.1287	-20.8339	-18.9275	-32.63	12.7612
46.7	299.887	300.598	304.877		46.7	-0.19247	-0.3463	0.29191		196.7	46.7	-58.6288	-20.9843	-19.0843	-32.8991	12.8765
46.8	299.899	300.574	304.863		46.8	-0.19593	-0.37566	0.28199		196.8	46.8	-59.144	-21.1367	-19.2432	-33.1746	12.9962
46.9	299.922	300.555	304.849		46.9	-0.19023	-0.39974	0.27182		196.9	46.9	-59.6724	-21.2931	-19.4003	-33.4553	13.12
47	299.949	300.541	304.837		47	-0.1795	-0.4188	0.26354		197	47	-60.2081	-21.4519	-19.5596	-33.7399	13.2454
47.1	299.972	300.534	304.826		47.1	-0.17216	-0.4312	0.25626		197.1	47.1	-60.741	-21.6139	-19.7153	-34.0234	13.3701
47.2	299.995	300.527	304.81		47.2	-0.16646	-0.44423	0.24433		197.2	47.2	-61.2751	-21.773	-19.8674	-34.3051	13.4962
47.3	300.018	300.516	304.793		47.3	-0.15912	-0.4599	0.23077		197.3	47.3	-61.8097	-21.9241	-20.0168	-34.5835	13.6242
47.4	300.041	300.508	304.778		47.4	-0.15267	-0.47381	0.21959		197.4	47.4	-62.3375	-22.075	-20.1688	-34.8604	13.7496
47.5	300.062	300.501	304.767		47.5	-0.14847	-0.48596	0.21206		197.5	47.5	-62.8595	-22.2316	-20.3165	-35.1358	13.8728
47.6	300.083	300.493	304.757		47.6	-0.14364	-0.49924	0.20578		197.6	47.6	-63.3846	-22.3891	-20.4592	-35.411	13.9979
47.7	300.102	300.487	304.746		47.7	-0.14083	-0.51064	0.19925		197.7	47.7	-63.9042	-22.5479	-20.609	-35.687	14.1197
47.8	300.116	300.484	304.737		47.8	-0.14354	-0.51915	0.19411		197.8	47.8	-64.4209	-22.7092	-20.7657	-35.9652	14.2389
47.9	300.126	300.48	304.729		47.9	-0.1499	-0.52891	0.18972		197.9	47.9	-64.9383	-22.8725	-20.9229	-36.2446	14.3579
48	300.135	300.479	304.722		48	-0.15676	-0.53541	0.18658		198	48	-65.448	-23.0406	-21.0787	-36.5225	14.4739
48.1	300.144	300.48	304.715		48.1	-0.16437	-0.53915	0.18307		198.1	48.1	-65.9578	-23.2113	-21.2333	-36.8008	14.5897
48.2	300.153	300.481	304.706		48.2	-0.17223	-0.54414	0.17805		198.2	48.2	-66.463	-23.3867	-21.3816	-37.0771	14.7043
48.3	300.164	300.483	304.697		48.3	-0.1772	-0.54737	0.17227		198.3	48.3	-66.9559	-23.5544	-21.5275	-37.3459	14.8165
48.4	300.175	300.488	304.688		48.4	-0.18243	-0.54696	0.16713		198.4	48.4	-67.4383	-23.7208	-21.6738	-37.611	14.9254
48.5	300.186	300.497	304.68		48.5	-0.18777	-0.54391	0.16349		198.5	48.5	-67.9126	-23.892	-21.82	-37.8749	15.0308
48.6	300.2	300.521	304.674		48.6	-0.19024	-0.52491	0.16048		198.6	48.6	-68.3847	-24.0611	-21.9651	-38.137	15.136
48.7	300.217	300.695	304.666		48.7	-0.19056	-0.35606	0.15671		198.7	48.7	-68.8552	-24.2308	-22.1097	-38.3986	15.2406
48.8	300.231	301.049	304.659		48.8	-0.19239	-0.00796	0.1532		198.8	48.8	-69.3195	-24.4025	-22.2618	-38.6613	15.3416
48.9	300.247	301.412	304.651		48.9	-0.19259	0.34981	0.14956		198.9	48.9	-69.7844	-24.5745	-22.4198	-38.9262	15.4416
49	300.27	301.675	304.645		49	-0.18614	0.60746	0.14743		199	49	-70.2536	-24.7386	-22.5784	-39.1902	15.5442
49.1	300.299	301.816	304.644		49.1	-0.17415	0.74328	0.1497		199.1	49.1	-70.7172	-24.898	-22.7383	-39.4512	15.6454
49.2	300.331	301.855	304.644		49.2	-0.15815	0.77685	0.15372		199.2	49.2	-71.1706	-25.0583	-22.9022	-39.7104	15.7424
49.3	300.365	301.818	304.635		49.3	-0.14001	0.73443	0.1487		199.3	49.3	-71.6191	-25.2172	-23.0677	-39.968	15.8377
49.4	300.4	301.728	304.611		49.4	-0.12212	0.63925	0.1276		199.4	49.4	-72.0681	-25.3739	-23.2311	-40.2244	15.9339
49.5	300.435	301.61	304.575		49.5	-0.10348	0.51568	0.0957		199.5	49.5	-72.5217	-25.5331	-23.3966	-40.4838	16.0308
49.6	300.468	301.482	304.536		49.6	-0.08647	0.38169	0.06091		199.6	49.6	-72.9836	-25.6937	-23.5591	-40.7454	16.1309
49.7	300.498	301.351	304.499		49.7	-0.07273	0.24531	0.02763		199.7	49.7	-73.4534	-25.8549	-23.7172	-41.0085	16.2342
49.8	300.526	301.228	304.47		49.8	-0.06125	0.1171	0.00251		199.8	49.8	-73.9311	-26.0177	-23.8753	-41.2747	16.3399
49.9	300.55	301.116	304.45		49.9	-0.05416	0.000315293	-0.01369		199.9	49.9	-74.4178	-26.186	-24.0303	-41.5447	16.4483
50	300.573	301.015	304.436		50	-0.04758	-0.10655	-0.02424		200	50	-74.9057	-26.3522	-24.1818	-41.8132	16.5581
50.1	300.598	300.926	304.426		50.1	-0.03911	-0.2011	-0.03076		200.1	50.1	-75.3804	-26.5142	-24.3301	-42.0749	16.6647
50.2	300.623	300.851	304.422		50.2	-0.02989	-0.2807	-0.03089		200.2	50.2	-75.8354	-26.68	-24.4768	-42.3307	16.7644
50.3	300.65	300.789	304.422		50.3	-0.01904	-0.34862	-0.02674		200.3	50.3	-76.2749	-26.8428	-24.6219	-42.5799	16.8597
50.4	300.679	300.734	304.426		50.4	-0.0073	-0.40657	-0.0197		200.4	50.4	-76.7091	-27.0067	-24.7623	-42.826	16.9539
50.5	300.709	300.69	304.433		50.5	0.00669	-0.45041	-0.00826		200.5	50.5	-77.1457	-27.1708	-24.9055	-43.074	17.0484
50.6	300.736	300.656	304.439		50.6	0.01767	-0.4847	0.00103		200.6	50.6	-77.5859	-27.3351	-25.0528	-43.3246	17.1433
50.7	300.763	300.63	304.442		50.7	0.02764	-0.51058	0.0077		200.7	50.7	-78.0376	-27.5007	-25.1969	-43.5784	17.2424
50.8	300.79	300.609	304.446		50.8	0.03837	-0.5313	0.01599		200.8	50.8	-78.5059	-27.6641	-25.3413	-43.8371	17.3473
50.9	300.811	300.593	304.452		50.9	0.04332	-0.54788	0.02579		200.9	50.9	-78.9819	-27.8295	-25.4882	-44.0998	17.4541
51	300.829	300.58	304.459		51	0.04501	-0.56032	0.03685		201	51	-79.471	-27.9923	-25.6357	-44.3664	17.5655
51.1	300.851	300.569	304.465		51.1	0.05071	-0.57162	0.04615		201.1	51.1	-79.9712	-28.148	-25.7786	-44.6326	17.6825
51.2	300.875	300.562	304.471		51.2	0.05792	-0.57891	0.05595		201.2	51.2	-80.4715	-28.3062	-25.9235	-44.9004	17.7988
51.3	300.894	300.56	304.479		51.3	0.06011	-0.58079	0.06814		201.3	51.3	-80.9722	-28.4681	-26.0696	-45.1699	17.9145
51.4	300.917	300.558	304.485		51.4	0.06694	-0.5823	0.07781		201.4	51.4	-81.4745	-28.6269	-26.2106	-45.4373	18.0321
51.5	300.943	300.555	304.493		51.5	0.07692	-0.58619	0.089		201.5	51.5	-81.9775	-28.7859	-26.3555	-45.7063	18.1492
51.6	300.967	300.553	304.504		51.6	0.0845	-0.5882	0.1037		201.6	51.6	-82.4733	-28.9478	-26.5041	-45.975	18.2627
51.7	300.993	300.553	304.514		51.7	0.09385	-0.58757	0.11815		201.7	51.7	-82.9662	-29.1119	-26.6501	-46.2427	18.3755
51.8	301.017	300.553	304.525		51.8	0.10131	-0.5877	0.13285		201.8	51.8	-83.4584	-29.2703	-26.7945	-46.5078	18.4892
51.9	301.032	300.554	304.538		51.9	0.10048	-0.58657	0.14943		201.9	51.9	-83.9452	-29.4267	-26.9425	-46.7714	18.6007
52	301.043	300.56	304.548		52	0.09438	-0.58079	0.163		202	52	-84.4289	-29.5869	-27.0921	-47.0359	18.7103
52.1	301.048	300.567	304.552		52.1	0.08363	-0.57388	0.17067		202.1	52.1	-84.9098	-29.7446	-27.2429	-47.2991	18.8192
52.2	301.053	300.574	304.554		52.2	0.0715	-0.5666	0.17683		202.2	52.2	-85.3815	-29.8942	-27.3907	-47.5554	18.9268
52.3	301.056	300.585	304.553		52.3	0.05798	-0.55554	0.17934		202.3	52.3	-85.8405	-30.0479	-27.5356	-47.808	19.0301
52.4	301.057	300.596	304.543		52.4	0.04284	-0.54449	0.17307		202.4	52.4	-86.2939	-30.2071	-27.6798	-48.0603	19.1307
52.5	301.059	300.606	304.528		52.5	0.02907	-0.53482	0.16239		202.5	52.5	-86.7471	-30.3612	-27.8204	-48.3096	19.2327
52.6	301.059	300.615	304.514		52.6	0.01254	-0.52577	0.1516		202.6	52.6	-87.198	-30.5152	-27.9674	-48.5602	19.3329
52.7	301.058	300.627	304.499		52.7	-0.00487	-0.51359	0.1408		202.7	52.7	-87.645	-30.6672	-28.1193	-48.8105	19.4312
52.8	301.061	300.64	304.487		52.8	-0.01838	-0.5004	0.13214		202.8	52.8	-88.0907	-30.814	-28.2703	-49.0583	19.53
52.9	301.064	300.649	304.477		52.9	-0.03152	-0.49123	0.12611		202.9	52.9	-88.5354	-30.9585	-28.4213	-49.3051	19.6288
53	301.065	300.655	304.472		53	-0.04704	-0.48571	0.12473		203	53	-88.9788	-31.1026	-28.5653	-49.5489	19.7286
53.1	301.065	300.655	304.473		53.1	-0.06395	-0.48533	0.12938		203.1	53.1	-89.4215	-31.2476	-28.7076	-49.7922	19.8282
53.2	301.066	300.65	304.475		53.2	-0.0791	-0.49086	0.13529		203.2	53.2	-89.8686	-31.3966	-28.8506	-50.0386	19.9286
53.3	301.073	300.643	304.477		53.3	-0.0891	-0.49764	0.14095		203.3	53.3	-90.3199	-31.5533	-28.9956	-50.2896	20.0288
53.4	301.082	300.638	304.478		53.4	-0.0962	-0.50266	0.14598		203.4	53.4	-90.7713	-31.7141	-29.1452	-50.5435	20.1275
53.5	301.091	300.633	304.477		53.5	-0.10306	-0.50756	0.14862		203.5	53.5	-91.2235	-31.8746	-29.2877	-50.7953	20.2279
53.6	301.1	300.628	304.478		53.6	-0.11042	-0.51309	0.1534		203.6	53.6	-91.6745	-32.0379	-29.4292	-51.0472	20.3276
53.7	301.109	300.627	304.478		53.7	-0.11828	-0.51346	0.15679		203.7	53.7	-92.1203	-32.203	-29.5783	-51.3006	20.4239
53.8	301.121	300.63	304.471		53.8	-0.12263	-0.51032	0.15378		203.8	53.8	-93.0236	-32.3727	-29.7246	-51.707	20.6725
53.9	301.136	300.631	304.465		53.9	-0.12383	-0.50982	0.15178		203.9	53.9	-93.0137	-32.5389	-29.8675	-51.8067	20.6179
54	301.152	300.63	304.458		54	-0.12441	-0.51058	0.14877		204	54	-93.456	-32.7	-30.0124	-52.0561	20.7145
54.1	301.17	300.63	304.45		54.1	-0.12273	-0.5112	0.144		204.1	54.1	-94.3469	-32.8613	-30.1574	-52.4552	20.9604
54.2	301.191	300.626	304.441		54.2	-0.1184	-0.5146	0.13935		204.2	54.2	-94.776	-33.0173	-30.2993	-52.6975	21.0539
54.3	301.212	300.623	304.433		54.3	-0.11358	-0.51761	0.13483		204.3	54.3	-95.2015	-33.1699	-30.4412	-52.9375	21.1466
54.4	301.234	300.624	304.428		54.4	-0.10788	-0.51648	0.13358		204.4	54.4	-95.6259	-33.3246	-30.5839	-53.1781	21.2386
54.5	301.256	300.627	304.423		54.5	-0.10267	-0.51397	0.13195		204.5	54.5	-96.0627	-33.4823	-30.7271	-53.424	21.3341
54.6	301.277	300.633	304.417		54.6	-0.0981	-0.50744	0.13032		204.6	54.6	-96.5085	-33.6378	-30.8726	-53.673	21.4326
54.7	301.297	300.647	304.416		54.7	-0.09416	-0.49324	0.13284		204.7	54.7	-96.9529	-33.7896	-31.0151	-53.9192	21.5317
54.8	301.315	300.667	304.413		54.8	-0.09235	-0.47365	0.13423		204.8	54.8	-97.4046	-33.9424	-31.1508	-54.1659	21.6343
54.9	301.333	300.686	304.411		54.9	-0.09154	-0.45481	0.13524		204.9	54.9	-97.8583	-34.093	-31.2845	-54.4119	21.7383
55	301.347	300.703	304.412		55	-0.0935	-0.4376	0.14014		205	55	-98.3068	-34.2424	-31.4221	-54.6571	21.84
55.1	301.356	300.721	304.417		55.1	-0.10111	-0.41963	0.14894		205.1	55.1	-98.7583	-34.3982	-31.5634	-54.9066	21.9411
55.2	301.363	300.737	304.422		55.2	-0.11073	-0.40418	0.15798		205.2	55.2	-99.2087	-34.5523	-31.7042	-55.1551	22.0422
55.3	301.37	300.746	304.424		55.3	-0.11935	-0.39439	0.16377		205.3	55.3	-99.65	-34.7034	-31.8465	-55.4	22.1404
55.4	301.376	300.751	304.426		55.4	-0.1301	-0.38974	0.16942		205.4	55.4	-100.087	-34.8545	-31.9898	-55.6438	22.2371
55.5	301.38	300.755	304.425		55.5	-0.1421	-0.38597	0.17257		205.5	55.5	-100.52	-35	-32.1372	-55.8856	22.3323
55.6	301.384	300.758	304.422		55.6	-0.15524	-0.38321	0.17282		205.6	55.6	-100.947	-35.1423	-32.2815	-56.1236	22.4269
55.7	301.386	300.762	304.418		55.7	-0.16938	-0.37906	0.17295		205.7	55.7	-101.374	-35.2845	-32.4218	-56.3602	22.5222
55.8	301.387	300.769	304.411		55.8	-0.18466	-0.37153	0.16994		205.8	55.8	-101.805	-35.4269	-32.718	-56.6499	22.5909
55.9	301.387	300.778	304.402		55.9	-0.20156	-0.36261	0.16442		205.9	55.9	-102.235	-35.5696	-32.7171	-56.8407	22.7122
56	301.386	300.782	304.394		56	-0.21822	-0.35846	0.15952		206	56	-102.667	-35.7167	-33.0147	-57.1329	22.7806
56.1	301.386	300.783	304.385		56.1	-0.23475	-0.35746	0.15438		206.1	56.1	-103.102	-35.8676	-33.1609	-57.3768	22.8758
56.2	301.389	300.786	304.375		56.2	-0.24876	-0.35432	0.14848		206.2	56.2	-103.539	-36.0233	-33.3061	-57.6229	22.9717
56.3	301.397	300.787	304.37		56.3	-0.25625	-0.35382	0.1471		206.3	56.3	-103.977	-36.1799	-33.4461	-57.8678	23.0683
56.4	301.411	300.787	304.368		56.4	-0.25921	-0.35356	0.14911		206.4	56.4	-104.414	-36.337	-33.5865	-58.1126	23.1644
56.5	301.426	300.79	304.367		56.5	-0.26054	-0.35118	0.15188		206.5	56.5	-104.855	-36.4956	-33.7198	-58.3567	23.2628
56.6	301.444	300.791	304.367		56.6	-0.25861	-0.3498	0.1554		206.6	56.6	-105.292	-36.6475	-33.8455	-58.5951	23.3626
56.7	301.462	300.79	304.365		56.7	-0.25692	-0.3503	0.15779		206.7	56.7	-105.727	-36.7973	-33.9729	-58.8324	23.4615
56.8	301.48	300.789	304.363		56.8	-0.25624	-0.3513	0.15905		206.8	56.8	-106.163	-36.9456	-34.1015	-59.07	23.5608
56.9	301.496	300.787	304.358		56.9	-0.25607	-0.35356	0.1583		206.9	56.9	-106.598	-37.0872	-34.2381	-59.3079	23.6595
57	301.511	300.78	304.351		57	-0.25765	-0.36072	0.15492		207	57	-107.03	-37.2246	-34.381	-59.5452	23.7566
57.1	301.528	300.773	304.345		57.1	-0.25672	-0.36738	0.15291		207.1	57.1	-107.458	-37.3586	-34.5276	-59.7815	23.8524
57.2	301.542	300.77	304.338		57.2	-0.25943	-0.37027	0.14915		207.2	57.2	-107.88	-37.4959	-34.676	-60.0172	23.9451
57.3	301.553	300.768	304.327		57.3	-0.26491	-0.37278	0.14224		207.3	57.3	-108.294	-37.6348	-34.8207	-60.2499	24.0359
57.4	301.563	300.766	304.316		57.4	-0.27151	-0.37454	0.13446		207.4	57.4	-108.703	-37.774	-34.9694	-60.4823	24.1242
57.5	301.568	300.766	304.303		57.5	-0.28277	-0.37467	0.12592		207.5	57.5	-109.108	-37.9189	-35.1178	-60.7149	24.2101
57.6	301.573	300.767	304.29		57.6	-0.29352	-0.37379	0.11676		207.6	57.6	-109.502	-38.0659	-35.2619	-60.9433	24.2929
57.7	301.579	300.768	304.28		57.7	-0.30465	-0.37241	0.11023		207.7	57.7	-109.878	-38.217	-35.4044	-61.1664	24.3692
57.8	301.58	300.768	304.276		57.8	-0.31992	-0.37291	0.11011		207.8	57.8	-110.252	-38.3717	-35.546	-61.3898	24.4446
57.9	301.581	300.771	304.274		57.9	-0.33557	-0.36964	0.112		207.9	57.9	-110.641	-38.5267	-35.6866	-61.618	24.525
58	301.586	300.776	304.27		58	-0.34657	-0.36424	0.11162		208	58	-111.038	-38.676	-35.8263	-61.8466	24.6092
58.1	301.594	300.781	304.269		58.1	-0.35468	-0.35922	0.11414		208.1	58.1	-111.444	-38.8237	-35.9624	-62.0765	24.6973
58.2	301.604	300.792	304.269		58.2	-0.36129	-0.34854	0.11766		208.2	58.2	-111.865	-38.9731	-36.0983	-62.3121	24.7903
58.3	301.617	300.804	304.262		58.3	-0.36476	-0.33636	0.11427		208.3	58.3	-112.297	-39.1195	-36.2387	-62.5517	24.8866
58.4	301.63	300.815	304.253		58.4	-0.36772	-0.32618	0.10823		208.4	58.4	-112.734	-39.2659	-36.3789	-62.7928	24.9843
58.5	301.639	300.822	304.246		58.5	-0.37608	-0.31839	0.10313		208.5	58.5	-113.176	-39.4132	-36.5146	-63.0346	25.0846
58.6	301.638	300.829	304.242		58.6	-0.39274	-0.31186	0.10079		208.6	58.6	-113.62	-39.5611	-36.6458	-63.2756	25.1862
58.7	301.631	300.834	304.238		58.7	-0.41592	-0.30721	0.09971		208.7	58.7	-114.06	-39.7073	-36.7762	-63.5144	25.2868
58.8	301.622	300.836	304.234		58.8	-0.44187	-0.30433	0.097		208.8	58.8	-114.498	-39.8537	-36.9097	-63.7538	25.3863
58.9	301.609	300.84	304.227		58.9	-0.47172	-0.30031	0.09215		208.9	58.9	-114.941	-39.9986	-37.0437	-63.9945	25.4876
59	301.591	300.845	304.218		59	-0.5052	-0.29591	0.08541		209	59	-115.381	-40.1416	-37.1736	-64.2322	25.589
59.1	301.574	300.849	304.208		59.1	-0.53857	-0.29151	0.07717		209.1	59.1	-115.818	-40.2835	-37.3015	-64.4678	25.6897
59.2	301.56	300.855	304.192		59.2	-0.56916	-0.28536	0.06403		209.2	59.2	-116.263	-40.4258	-37.4297	-64.7062	25.793
59.3	301.556	300.973	304.17		59.3	-0.58959	-0.16779	0.04373		209.3	59.3	-116.715	-40.572	-37.5526	-64.9464	25.8988
59.4	301.563	301.288	304.151		59.4	-0.59896	0.14774	0.02645		209.4	59.4	-117.168	-40.7144	-37.6738	-65.1853	26.006
59.5	301.576	301.671	304.138		59.5	-0.60305	0.52997	0.01582		209.5	59.5	-117.617	-40.8582	-37.8039	-65.4262	26.1101
59.6	301.592	301.971	304.125		59.6	-0.60262	0.8303	0.00482		209.6	59.6	-118.063	-41.0098	-37.9358	-65.6697	26.2119
59.7	301.614	302.154	304.112		59.7	-0.59767	1.01369	-0.00631		209.7	59.7	-118.509	-41.1643	-38.0649	-65.9129	26.3135
59.8	301.633	302.273	304.101		59.8	-0.59473	1.13265	-0.01455		209.8	59.8	-118.95	-41.3156	-38.1969	-66.1541	26.4132
59.9	301.652	302.36	304.096		59.9	-0.59217	1.21944	-0.01815		209.9	59.9	-119.382	-41.4662	-38.3301	-66.3927	26.51
60	301.666	302.389	304.094		60	-0.59513	1.24833	-0.01797		210	60	-119.81	-41.6182	-38.4617	-66.6301	26.6058
60.1	301.684	302.348	304.094		60.1	-0.59282	1.20701	-0.01541		210.1	60.1	-120.235	-41.7673	-38.597	-66.8665	26.7
60.2	301.705	302.247	304.096		60.2	-0.58875	1.10589	-0.01184		210.2	60.2	-120.653	-41.9178	-38.7408	-67.1039	26.7903
60.3	301.734	302.11	304.099		60.3	-0.57601	0.96935	-0.00677		210.3	60.3	-121.074	-42.0746	-38.8882	-67.3457	26.8801
60.4	301.768	301.955	304.099		60.4	-0.55862	0.81448	-0.00446		210.4	60.4	-121.496	-42.3858	-39.0349	-67.6388	26.9458
60.5	301.797	301.795	304.099		60.5	-0.54551	0.65407	-0.00253		210.5	60.5	-121.91	-42.5433	-39.1832	-67.8789	27.033
60.6	301.823	301.648	304.099		60.6	-0.53616	0.50736	-0.000593097		210.6	60.6	-122.321	-42.6993	-39.3334	-68.1181	27.1191
60.7	301.846	301.528	304.096		60.7	-0.52945	0.38703	-0.0018		210.7	60.7	-122.733	-42.8471	-39.481	-68.3538	27.2071
60.8	301.867	301.436	304.093		60.8	-0.52526	0.29483	-0.00238		210.8	60.8	-123.139	-42.9886	-39.6246	-68.584	27.2947
60.9	301.883	301.369	304.092		60.9	-0.52483	0.22813	-0.000947637		210.9	60.9	-123.54	-43.1355	-39.7695	-68.8149	27.3796
61	301.9	301.326	304.089		61	-0.52503	0.18555	-0.00253		211	61	-123.943	-43.2821	-39.91	-69.045	27.4663
61.1	301.913	301.298	304.081		61.1	-0.52849	0.15767	-0.00788		211.1	61.1	-124.352	-43.4262	-40.044	-69.274	27.5562
61.2	301.922	301.273	304.083		61.2	-0.53535	0.13242	-0.00457		211.2	61.2	-124.763	-43.5753	-40.1838	-69.5074	27.6452
61.3	301.936	301.251	304.082		61.3	-0.53794	0.11044	-0.00364		211.3	61.3	-125.182	-43.7264	-40.3241	-69.7443	27.7365
61.4	301.953	301.235	304.076		61.4	-0.53764	0.09436	-0.00748		211.4	61.4	-125.609	-43.8703	-40.4579	-69.979	27.8324
61.5	301.97	301.22	304.065		61.5	-0.53683	0.07929	-0.01623		211.5	61.5	-126.034	-44.0124	-40.593	-70.2131	27.9279
61.6	301.988	301.206	304.053		61.6	-0.53238	0.06559	-0.0261		211.6	61.6	-126.461	-44.1562	-40.7299	-70.449	28.0235
61.7	302.009	301.199	304.039		61.7	-0.51833	0.05869	-0.03836		211.7	61.7	-126.889	-44.2945	-40.8656	-70.6829	28.1203
61.8	302.029	301.195	304.022		61.8	-0.50428	0.05429	-0.05263		211.8	61.8	-127.31	-44.4316	-40.996	-70.9125	28.2161
61.9	302.046	301.22	304.006		61.9	-0.494	0.07891	-0.06728		211.9	61.9	-127.723	-44.5714	-41.1295	-71.1414	28.3084
62	302.061	301.327	303.988		62	-0.48598	0.18593	-0.08255		212	62	-128.136	-44.7135	-41.3	-71.3833	28.3936
62.1	302.073	301.489	303.973		62.1	-0.48035	0.34796	-0.09519		212.1	62.1	-128.547	-44.8516	-41.5335	-71.6442	28.4678
62.2	302.084	301.632	303.96		62.2	-0.47546	0.49091	-0.10619		212.2	62.2	-128.955	-44.9671	-41.8092	-71.9103	28.5367
62.3	302.098	301.726	303.948		62.3	-0.46832	0.58499	-0.11644		212.3	62.3	-129.358	-44.884	-42.0872	-72.1098	28.6356
62.4	302.109	301.768	303.938		62.4	-0.46357	0.6277	-0.12481		212.4	62.4	-129.761	-44.5467	-42.3333	-72.2138	28.7809
62.5	302.121	301.769	303.932		62.5	-0.45881	0.62782	-0.12815		212.5	62.5	-130.163	-44.1816	-42.5353	-72.2933	28.9387
62.6	302.133	301.738	303.932		62.6	-0.45293	0.59705	-0.12672		212.6	62.6	-130.561	-43.95	-42.6959	-72.4022	29.0815
62.7	302.146	301.69	303.932		62.7	-0.44691	0.54894	-0.12391		212.7	62.7	-130.958	-43.8867	-42.8181	-72.5544	29.2036
62.8	302.158	301.631	303.935		62.8	-0.44078	0.4904	-0.11959		212.8	62.8	-131.353	-43.9685	-42.9108	-72.7442	29.3062
62.9	302.169	301.566	303.937		62.9	-0.4369	0.42572	-0.11539		212.9	62.9	-131.745	-44.1656	-42.9856	-72.9654	29.3918
63	302.176	301.503	303.938		63	-0.43642	0.36203	-0.11246		213	63	-132.137	-44.4418	-43.0513	-73.2101	29.4663
63.1	302.184	301.442	303.936		63.1	-0.4343	0.30099	-0.11216		213.1	63.1	-132.528	-44.7578	-43.112	-73.4659	29.5349
63.2	302.197	301.383	303.931		63.2	-0.42804	0.24258	-0.11537		213.2	63.2	-132.919	-45.0888	-43.1735	-73.727	29.6011
63.3	302.211	301.328	303.925		63.3	-0.42115	0.18744	-0.11859		213.3	63.3	-133.307	-45.4231	-43.24	-73.9899	29.6651
63.4	302.226	301.28	303.918		63.4	-0.41237	0.13933	-0.12432		213.4	63.4	-133.695	-45.7456	-43.3115	-74.2506	29.7303
63.5	302.244	301.24	303.908		63.5	-0.40083	0.09951	-0.1318		213.5	63.5	-134.083	-46.0482	-43.3884	-74.5064	29.798
63.6	302.262	301.207	303.899		63.6	-0.38955	0.06635	-0.13866		213.6	63.6	-134.466	-46.3325	-43.4714	-74.7565	29.866
63.7	302.279	301.181	303.893		63.7	-0.37889	0.04047	-0.14226		213.7	63.7	-134.855	-46.5974	-43.5617	-75.0046	29.9379
63.8	302.303	301.164	303.887		63.8	-0.36207	0.02289	-0.14648		213.8	63.8	-135.247	-46.8405	-43.6552	-75.2474	30.0137
63.9	302.325	301.151	303.88		63.9	-0.34601	0.01058	-0.15158		213.9	63.9	-135.634	-47.0653	-43.7506	-75.4834	30.0907
64	302.346	301.14	303.877		64	-0.33159	-0.00047607	-0.15266		214	64	-136.021	-47.2755	-43.8505	-75.7156	30.1688
64.1	302.37	301.132	303.876		64.1	-0.31377	-0.00826	-0.15186		214.1	64.1	-136.409	-47.4751	-43.9566	-75.9468	30.2481
64.2	302.393	301.126	303.878		64.2	-0.29808	-0.01429	-0.14766		214.2	64.2	-136.8	-47.6657	-44.0629	-76.1764	30.3299
64.3	302.413	301.121	303.883		64.3	-0.28391	-0.0202	-0.14083		214.3	64.3	-137.195	-47.8515	-44.1749	-76.4072	30.4125
64.4	302.432	301.116	303.888		64.4	-0.27237	-0.02447	-0.13299		214.4	64.4	-137.589	-48.0318	-44.2929	-76.6377	30.4945
64.5	302.451	301.111	303.894		64.5	-0.25945	-0.02987	-0.12516		214.5	64.5	-137.966	-48.205	-44.4098	-76.8604	30.5726
64.6	302.477	301.106	303.898		64.6	-0.23987	-0.03514	-0.11958		214.6	64.6	-138.136	-48.373	-44.5279	-77.0123	30.582
64.7	302.504	301.101	303.899		64.7	-0.21992	-0.04004	-0.11576		214.7	64.7	-137.989	-48.533	-44.6454	-77.0558	30.4872
64.8	302.527	301.094	303.899		64.8	-0.20273	-0.04645	-0.11395		214.8	64.8	-137.759	-48.6892	-44.7651	-77.071	30.365
64.9	302.554	301.087	303.897		64.9	-0.18215	-0.05336	-0.11365		214.9	64.9	-137.644	-48.8394	-44.8844	-77.1226	30.2823
65	302.581	301.08	303.895		65	-0.16257	-0.06102	-0.11348		215	65	-137.694	-48.9861	-45.0003	-77.227	30.2556
65.1	302.605	301.073	303.891		65.1	-0.14513	-0.06743	-0.11594		215.1	65.1	-137.917	-49.1248	-45.1159	-77.3858	30.2876
65.2	302.629	301.067	303.889		65.2	-0.12681	-0.07408	-0.11614		215.2	65.2	-138.288	-49.1114	-45.2322	-77.5438	30.3926
65.3	302.651	301.061	303.893		65.3	-0.11162	-0.08011	-0.10969		215.3	65.3	-138.761	-48.8646	-45.3528	-77.6593	30.5674
65.4	302.673	301.057	303.898		65.4	-0.09657	-0.08388	-0.10285		215.4	65.4	-139.292	-48.5551	-45.4717	-77.773	30.7724
65.5	302.695	301.056	303.902		65.5	-0.08101	-0.08476	-0.09627		215.5	65.5	-139.847	-48.3482	-45.5888	-77.9281	30.9699
65.6	302.713	301.058	303.907		65.6	-0.06935	-0.08225	-0.08919		215.6	65.6	-140.411	-48.2807	-45.7032	-78.1318	31.1487
65.7	302.727	301.066	303.911		65.7	-0.06183	-0.07509	-0.08336		215.7	65.7	-140.983	-48.345	-45.8182	-78.382	31.3089
65.8	302.74	301.077	303.914		65.8	-0.05532	-0.06328	-0.07867		215.8	65.8	-141.539	-48.5166	-45.9411	-78.6655	31.4454
65.9	302.754	301.099	303.914		65.9	-0.04792	-0.0413	-0.07686		215.9	65.9	-142.058	-48.7563	-46.0666	-78.9604	31.5585
66	302.765	301.099	303.913		66	-0.04379	-0.0413	-0.07543		216	66	-142.545	-49.0372	-46.1916	-79.2579	31.6542
66.1	302.769	301.104	303.913		66.1	-0.04632	-0.03665	-0.07324		216.1	66.1	-143.014	-49.3389	-46.3233	-79.5588	31.7397
66.2	302.774	301.108	303.911		66.2	-0.0481	-0.03263	-0.07294		216.2	66.2	-143.483	-49.6456	-46.4559	-79.8613	31.8239
66.3	302.78	301.109	303.912		66.3	-0.04824	-0.0315	-0.07		216.3	66.3	-143.943	-49.9448	-46.5876	-80.1585	31.907
66.4	302.785	301.117	303.914		66.4	-0.05027	-0.02409	-0.06581		216.4	66.4	-144.377	-50.2312	-46.718	-80.4422	31.9836
66.5	302.787	301.121	303.911		66.5	-0.05418	-0.02007	-0.06701		216.5	66.5	-144.799	-50.5025	-46.8504	-80.7174	32.0583
66.6	302.79	301.128	303.905		66.6	-0.05747	-0.01228	-0.07098		216.6	66.6	-145.22	-50.7565	-46.9859	-80.9875	32.1347
66.7	302.794	301.135	303.9		66.7	-0.06037	-0.0055	-0.07433		216.7	66.7	-145.624	-50.9926	-47.1174	-81.2446	32.209
66.8	302.793	301.14	303.893		66.8	-0.06856	-0.0011	-0.07918		216.8	66.8	-146.011	-51.2034	-47.2458	-81.4866	32.2822
66.9	302.788	301.14	303.883		66.9	-0.07913	-0.00097807	-0.08641		216.9	66.9	-146.397	-51.281	-47.3732	-81.6836	32.3762
67	302.785	301.136	303.875		67	-0.08919	-0.00475	-0.09327		217	67	-146.798	-51.1767	-47.4952	-81.8233	32.5048
67.1	302.78	301.132	303.869		67.1	-0.10064	-0.00852	-0.09712		217.1	67.1	-147.221	-51.0291	-47.6102	-81.9535	32.6488
67.2	302.78	301.127	303.864		67.2	-0.10744	-0.01404	-0.09958		217.2	67.2	-147.66	-50.9502	-47.7282	-82.1127	32.7867
67.3	302.786	301.121	303.864		67.3	-0.10784	-0.0202	-0.09752		217.3	67.3	-148.09	-50.9703	-47.8499	-82.3034	32.9056
67.4	302.793	301.118	303.871		67.4	-0.10723	-0.02283	-0.08855		217.4	67.4	-148.501	-51.0875	-47.9679	-82.5189	33.0035
67.5	302.798	301.119	303.875		67.5	-0.1085	-0.02145	-0.0826		217.5	67.5	-148.913	-51.2761	-48.0882	-82.759	33.0896
67.6	302.796	301.125	303.873		67.6	-0.11794	-0.01605	-0.08192		217.6	67.6	-149.335	-51.5075	-48.2088	-83.017	33.1725
67.7	302.784	301.132	303.874		67.7	-0.13617	-0.00877	-0.07911		217.7	67.7	-149.758	-51.7653	-48.3245	-83.2826	33.2525
67.8	302.772	301.14	303.876		67.8	-0.15503	-0.00097807	-0.07579		217.8	67.8	-150.163	-52.032	-48.4433	-83.5462	33.3246
67.9	302.765	301.146	303.873		67.9	-0.16786	0.00543	-0.07612		217.9	67.9	-150.554	-52.2951	-48.5649	-83.8048	33.3922
68	302.77	301.153	303.87		68	-0.17001	0.01246	-0.0772		218	68	-150.947	-52.5526	-48.6866	-84.0621	33.4611
68.1	302.779	301.179	303.868		68.1	-0.16689	0.03821	-0.07703		218.1	68.1	-151.33	-52.8002	-48.8084	-84.313	33.5285
68.2	302.792	301.217	303.862		68.2	-0.16063	0.07589	-0.08062		218.2	68.2	-151.686	-53.032	-48.9319	-84.55	33.589
68.3	302.811	301.244	303.853		68.3	-0.14821	0.10378	-0.08786		218.3	68.3	-152.008	-53.2535	-49.0593	-84.7735	33.6389
68.4	302.831	301.261	303.846		68.4	-0.13529	0.12023	-0.09296		218.4	68.4	-152.321	-53.4614	-49.1873	-84.99	33.6883
68.5	302.847	301.269	303.84		68.5	-0.12513	0.12815	-0.09667		218.5	68.5	-152.664	-53.6543	-49.317	-85.2116	33.7492
68.6	302.863	301.267	303.835		68.6	-0.11573	0.12639	-0.10002		218.6	68.6	-153.047	-53.8389	-49.4493	-85.4451	33.8248
68.7	302.879	301.256	303.835		68.7	-0.10608	0.11534	-0.09796		218.7	68.7	-153.454	-54.0157	-49.5827	-85.684	33.909
68.8	302.893	301.243	303.838		68.8	-0.09893	0.10215	-0.09288		218.8	68.8	-153.858	-54.1877	-49.7128	-85.9194	33.9937
68.9	302.904	301.229	303.842		68.9	-0.09481	0.08858	-0.08706		218.9	68.9	-154.255	-54.3591	-49.8406	-86.1516	34.0767
69	302.916	301.216	303.847		69	-0.08917	0.07577	-0.0796		219	69	-154.646	-54.5282	-49.9669	-86.3805	34.1584
69.1	302.932	301.204	303.852		69.1	-0.08002	0.06321	-0.07226		219.1	69.1	-155.034	-54.6872	-50.0875	-86.6028	34.2412
69.2	302.947	301.19	303.858		69.2	-0.07125	0.04952	-0.06442		219.2	69.2	-155.413	-54.8357	-50.204	-86.8174	34.3237
69.3	302.962	301.176	303.864		69.3	-0.06322	0.03545	-0.05659		219.3	69.3	-155.789	-54.9819	-50.3197	-87.0302	34.4057
69.4	302.98	301.161	303.867		69.4	-0.05118	0.02063	-0.05101		219.4	69.4	-156.167	-55.1262	-50.4389	-87.2441	34.4881
69.5	302.998	301.148	303.867		69.5	-0.03952	0.00719	-0.04945		219.5	69.5	-156.546	-55.2664	-50.5563	-87.4563	34.5717
69.6	303.016	301.137	303.864		69.6	-0.02823	-0.00349	-0.05041		219.6	69.6	-156.932	-55.406	-50.6713	-87.6697	34.6581
69.7	303.036	301.126	303.857		69.7	-0.01506	-0.0148	-0.05526		219.7	69.7	-157.334	-55.5409	-50.7846	-87.8866	34.751
69.8	303.055	301.116	303.849		69.8	-0.00227	-0.02472	-0.06124		219.8	69.8	-157.751	-55.6715	-50.9003	-88.1076	34.849
69.9	303.075	301.109	303.842		69.9	0.01065	-0.03125	-0.06559		219.9	69.9	-158.174	-55.8028	-51.0204	-88.3325	34.9482
70	303.093	301.104	303.833		70	0.02232	-0.03678	-0.07295		220	70	-158.6	-55.933	-51.1421	-88.5584	35.0481
70.1	303.108	301.097	303.825		70.1	0.03084	-0.04331	-0.0788		220.1	70.1	-159.029	-56.0596	-51.2611	-88.7831	35.1501
70.2	303.122	301.093	303.822		70.2	0.03811	-0.04808	-0.08026		220.2	70.2	-159.459	-56.1815	-51.3757	-89.0055	35.2542
70.3	303.133	301.09	303.817		70.3	0.04224	-0.05059	-0.0826		220.3	70.3	-159.893	-56.3055	-51.4972	-89.2318	35.3577
70.4	303.141	301.087	303.812		70.4	0.04435	-0.05348	-0.08594		220.4	70.4	-160.33	-56.4347	-51.62	-89.4614	35.4613
70.5	303.155	301.082	303.808		70.5	0.05124	-0.05838	-0.0879		220.5	70.5	-160.759	-56.5643	-51.7351	-89.6863	35.5639
70.6	303.184	301.082	303.805		70.6	0.07421	-0.05876	-0.08848		220.6	70.6	-161.182	-56.6957	-51.8494	-89.9091	35.664
70.7	303.237	301.082	303.801		70.7	0.12004	-0.05876	-0.09019		220.7	70.7	-161.6	-56.8281	-51.9657	-90.1314	35.7621
70.8	303.297	301.08	303.798		70.8	0.17378	-0.06052	-0.09127		220.8	70.8	-162.007	-56.9581	-52.0818	-90.3489	35.8566
70.9	303.357	301.083	303.796		70.9	0.22778	-0.05813	-0.09097		220.9	70.9	-162.385	-57.0893	-52.1934	-90.5559	35.9423
71	303.427	301.084	303.794		71	0.29119	-0.05637	-0.09117		221	71	-162.732	-57.2227	-52.3065	-90.7539	36.0173
71.1	303.497	301.085	303.79		71.1	0.35386	-0.05574	-0.09288		221.1	71.1	-163.051	-57.3564	-52.4224	-90.9433	36.082
71.2	303.549	301.086	303.786		71.2	0.39981	-0.05436	-0.09509		221.2	71.2	-163.333	-57.4966	-52.5342	-91.1214	36.1344
71.3	303.581	301.088	303.783		71.3	0.42567	-0.0526	-0.09579		221.3	71.3	-163.592	-57.6453	-52.6439	-91.2936	36.1778
71.4	303.6	301.091	303.78		71.4	0.43809	-0.05009	-0.097		221.4	71.4	-163.848	-57.7932	-52.7542	-91.4651	36.2206
71.5	303.611	301.093	303.781		71.5	0.44259	-0.04808	-0.09457		221.5	71.5	-164.11	-57.9334	-52.8624	-91.6351	36.2668
71.6	303.611	301.095	303.786		71.6	0.43591	-0.04557	-0.08698		221.6	71.6	-164.385	-58.0705	-52.9715	-91.8089	36.3177
71.7	303.606	301.098	303.79		71.7	0.42434	-0.04256	-0.0809		221.7	71.7	-164.686	-58.2134	-53.0836	-91.9944	36.3761
71.8	303.603	301.102	303.796		71.8	0.41427	-0.03866	-0.07256		221.8	71.8	-165.018	-58.3545	-53.1941	-92.189	36.4452
71.9	303.6	301.107	303.804		71.9	0.40496	-0.03364	-0.06246		221.9	71.9	-165.36	-58.4892	-53.3012	-92.3836	36.5192
72	303.597	301.111	303.81		72	0.39489	-0.02962	-0.05488		222	72	-165.695	-58.6233	-53.4101	-92.5761	36.5903
72.1	303.591	301.113	303.815		72.1	0.38244	-0.02723	-0.04729		222.1	72.1	-166.022	-58.7537	-53.5215	-92.7658	36.6593
72.2	303.584	301.109	303.821		72.2	0.36961	-0.03125	-0.04008		222.2	72.2	-166.342	-58.8775	-53.6305	-92.9499	36.7272
72.3	303.578	301.105	303.827		72.3	0.35666	-0.03577	-0.03212		222.3	72.3	-166.65	-59.0045	-53.7398	-93.1313	36.7906
72.4	303.569	301.105	303.831		72.4	0.34106	-0.03602	-0.02566		222.4	72.4	-166.943	-59.1356	-53.8556	-93.3112	36.8472
72.5	303.562	301.1	303.832		72.5	0.32735	-0.04042	-0.02222		222.5	72.5	-167.239	-59.2641	-53.9768	-93.4932	36.9044
72.6	303.559	301.093	303.834		72.6	0.31766	-0.04821	-0.01891		222.6	72.6	-167.555	-59.3915	-54.0959	-93.6809	36.9688
72.7	303.559	301.086	303.837		72.7	0.31111	-0.05487	-0.01333		222.7	72.7	-167.888	-59.5194	-54.2141	-93.8738	37.0387
72.8	303.569	301.08	303.839		72.8	0.31512	-0.06027	-0.00939		222.8	72.8	-168.237	-59.6508	-54.3349	-94.0743	37.1132
72.9	303.584	301.078	303.839		72.9	0.32351	-0.0624	-0.00708		222.9	72.9	-168.599	-59.7811	-54.455	-94.2785	37.1922
73	303.599	301.082	303.842		73	0.33179	-0.05914	-0.00251		223	73	-168.975	-59.9094	-54.5701	-94.4849	37.2769
73.1	303.61	301.182	303.84		73.1	0.33642	0.04173	-0.00246		223.1	73.1	-169.361	-60.0406	-54.6863	-94.6958	37.3644
73.2	303.614	301.47	303.835		73.2	0.33376	0.32887	-0.00492		223.2	73.2	-169.735	-60.1734	-54.8005	-94.9029	37.4481
73.3	303.613	301.838	303.831		73.3	0.32595	0.69691	-0.00713		223.3	73.3	-170.092	-60.3029	-54.9128	-95.1026	37.527
73.4	303.602	302.141	303.826		73.4	0.30823	1.00038	-0.00984		223.4	73.4	-170.45	-60.4253	-55.0269	-95.3008	37.607
73.5	303.586	302.329	303.823		73.5	0.28585	1.18829	-0.01118		223.5	73.5	-170.814	-60.547	-55.1421	-95.5011	37.6889
73.6	303.571	302.405	303.82		73.6	0.26423	1.26466	-0.0115		223.6	73.6	-171.178	-60.6655	-55.2604	-95.7012	37.7704
73.7	303.554	302.395	303.82		73.7	0.24147	1.25461	-0.00982		223.7	73.7	-171.542	-60.7824	-55.3803	-95.9015	37.8523
73.8	303.54	302.324	303.818		73.8	0.22073	1.18301	-0.01015		223.8	73.8	-171.923	-60.9024	-55.5026	-96.1094	37.939
73.9	303.53	302.212	303.817		73.9	0.2035	1.07147	-0.0091		223.9	73.9	-172.314	-61.0217	-55.6261	-96.3205	38.0285
74	303.519	302.085	303.82		74	0.18603	0.94385	-0.00377		224	74	-172.701	-61.1394	-55.7481	-96.5294	38.1174
74.1	303.51	301.955	303.823		74.1	0.17043	0.81473	0.0013		224.1	74.1	-173.094	-61.2651	-55.871	-96.7432	38.207
74.2	303.509	301.83	303.825		74.2	0.16326	0.68937	0.00562		224.2	74.2	-173.505	-61.3949	-55.9961	-96.9652	38.3014
74.3	303.519	301.716	303.826		74.3	0.16663	0.57494	0.00894		224.3	74.3	-173.929	-61.5215	-56.1158	-97.1886	38.4017
74.4	303.532	301.614	303.827		74.4	0.17314	0.47357	0.01188		224.4	74.4	-174.346	-61.6513	-56.23	-97.4092	38.5004
74.5	303.548	301.521	303.826		74.5	0.18292	0.38025	0.01281		224.5	74.5	-174.735	-61.7864	-56.3414	-97.621	38.5891
74.6	303.569	301.438	303.825		74.6	0.19722	0.29747	0.01348		224.6	74.6	-175.095	-61.9191	-56.4521	-97.822	38.6686
74.7	303.586	301.369	303.825		74.7	0.20713	0.22864	0.01579		224.7	74.7	-175.446	-62.0474	-56.5626	-98.0188	38.7462
74.8	303.598	301.315	303.824		74.8	0.21251	0.17399	0.01722		224.8	74.8	-175.783	-62.1817	-56.6732	-98.2125	38.8176
74.9	303.607	301.271	303.822		74.9	0.21589	0.13028	0.01715		224.9	74.9	-176.076	-62.3149	-56.7807	-98.3904	38.8755
75	303.615	301.234	303.819		75	0.21662	0.09348	0.01582		225	75	-176.313	-62.4453	-56.8856	-98.5479	38.9155
75.1	303.619	301.208	303.814		75.1	0.21434	0.06723	0.01348		225.1	75.1	-176.53	-62.5748	-56.9925	-98.6989	38.9486
75.2	303.617	301.186	303.804		75.2	0.20553	0.04487	0.00524		225.2	75.2	-176.784	-62.6993	-57.0988	-98.8606	38.995
75.3	303.613	301.163	303.79		75.3	0.19547	0.02264	-0.00639		225.3	75.3	-177.087	-62.8208	-57.2035	-99.0372	39.0588
75.4	303.611	301.147	303.781		75.4	0.18703	0.00668	-0.01426		225.4	75.4	-177.432	-62.9433	-57.3092	-99.2283	39.1359
75.5	303.608	301.135	303.771		75.5	0.17672	-0.00613	-0.02175		225.5	75.5	-177.81	-63.0663	-57.4185	-99.4317	39.2232
75.6	303.608	301.124	303.757		75.6	0.17092	-0.0163	-0.0335		225.6	75.6	-178.202	-63.1903	-57.5296	-99.6406	39.3146
75.7	303.612	301.117	303.744		75.7	0.16776	-0.02334	-0.04426		225.7	75.7	-178.562	-63.3084	-57.644	-99.8382	39.3959
75.8	303.613	301.114	303.738		75.8	0.16247	-0.02711	-0.0486		225.8	75.8	-178.852	-63.4234	-57.7567	-100.011	39.4545
75.9	303.615	301.113	303.731		75.9	0.15755	-0.02761	-0.05308		225.9	75.9	-179.102	-63.5438	-57.8721	-100.173	39.4986
76	303.617	301.111	303.726		76	0.15364	-0.02974	-0.05629		226	76	-179.354	-63.6621	-57.9912	-100.336	39.5431
76.1	303.617	301.112	303.725		76.1	0.14659	-0.02899	-0.05511		226.1	76.1	-179.63	-63.7795	-58.1096	-100.506	39.5956
76.2	303.619	301.116	303.723		76.2	0.14243	-0.02484	-0.05519		226.2	76.2	-179.94	-63.9018	-58.2242	-100.689	39.6596
76.3	303.628	301.119	303.722		76.3	0.14454	-0.02221	-0.05438		226.3	76.3	-180.267	-64.0274	-58.2939	-100.863	39.7366
76.4	303.64	301.118	303.722		76.4	0.14993	-0.02233	-0.05207		226.4	76.4	-180.585	-64.1542	-58.2667	-101.002	39.8279
76.5	303.655	301.119	303.721		76.5	0.1582	-0.02133	-0.05077		226.5	76.5	-180.88	-64.2844	-58.1778	-101.114	39.9218
76.6	303.672	301.121	303.718		76.6	0.16923	-0.01957	-0.05235		226.6	76.6	-181.156	-64.4141	-58.11	-101.227	40.0059
76.7	303.688	301.122	303.715		76.7	0.17814	-0.01907	-0.05343		226.7	76.7	-181.444	-64.5441	-58.1037	-101.364	40.0833
76.8	303.695	301.124	303.712		76.8	0.17849	-0.01643	-0.05426		226.8	76.8	-181.751	-64.6722	-58.1648	-101.529	40.1549
76.9	303.697	301.127	303.708		76.9	0.17458	-0.01379	-0.05635		226.9	76.9	-182.064	-64.8027	-58.2764	-101.714	40.2189
77	303.702	301.204	303.703		77	0.17255	0.06358	-0.05894		227	77	-182.389	-64.9414	-58.4286	-101.92	40.2785
77.1	303.705	301.472	303.698		77.1	0.16915	0.33138	-0.06165		227.1	77.1	-182.74	-65.0795	-58.6081	-102.143	40.3421
77.2	303.703	301.851	303.694		77.2	0.16121	0.71035	-0.06374		227.2	77.2	-183.118	-65.2156	-58.7961	-102.377	40.4133
77.3	303.704	302.171	303.69		77.3	0.15529	1.03078	-0.06595		227.3	77.3	-183.503	-65.3491	-58.9912	-102.614	40.4859
77.4	303.706	302.371	303.685		77.4	0.15088	1.23037	-0.06904		227.4	77.4	-183.884	-65.4758	-59.1861	-102.848	40.5582
77.5	303.708	302.455	303.682		77.5	0.14571	1.31415	-0.06949		227.5	77.5	-184.262	-65.6022	-59.374	-103.079	40.6312
77.6	303.721	302.447	303.683		77.6	0.15235	1.30611	-0.06643		227.6	77.6	-184.647	-65.7312	-59.5562	-103.311	40.7068
77.7	303.747	302.374	303.685		77.7	0.17155	1.23326	-0.06236		227.7	77.7	-185.043	-65.8603	-59.7306	-103.545	40.7875
77.8	303.769	302.262	303.689		77.8	0.18786	1.12096	-0.05616		227.8	77.8	-185.428	-65.9856	-59.8742	-103.763	40.8709
77.9	303.786	302.128	303.692		77.9	0.19827	0.98732	-0.05133		227.9	77.9	-185.794	-66.1103	-59.9805	-103.962	40.9544
78	303.801	301.988	303.694		78	0.20654	0.84701	-0.04739		228	78	-186.492	-66.2341	-60.0706	-104.266	41.1518
78.1	303.815	301.85	303.699		78.1	0.21431	0.70896	-0.04068		228.1	78.1	-186.822	-66.356	-60.1558	-104.445	41.2277
78.2	303.829	301.719	303.704		78.2	0.22108	0.57846	-0.03322		228.2	78.2	-187.156	-66.484	-60.2382	-104.626	41.3042
78.3	303.841	301.598	303.708		78.3	0.22709	0.45724	-0.02702		228.3	78.3	-187.496	-66.6155	-60.3248	-104.812	41.3818
78.4	303.855	301.49	303.712		78.4	0.23398	0.34922	-0.02107		228.4	78.4	-187.838	-66.7442	-60.4186	-105	41.459
78.5	303.865	301.4	303.717		78.5	0.2376	0.25891	-0.01373		228.5	78.5	-188.187	-66.8736	-60.5157	-105.192	41.5379
78.6	303.869	301.324	303.72		78.6	0.2347	0.18291	-0.00891		228.6	78.6	-188.557	-67.0074	-60.6181	-105.394	41.6224
78.7	303.872	301.259	303.719		78.7	0.23192	0.1181	-0.00773		228.7	78.7	-188.938	-67.1415	-60.724	-105.601	41.7097
78.8	303.877	301.202	303.716		78.8	0.23039	0.0617	-0.00843		228.8	78.8	-189.328	-67.2723	-60.8324	-105.811	41.7998
78.9	303.876	301.157	303.712		78.9	0.22233	0.01673	-0.0109		228.9	78.9	-189.727	-67.4023	-60.9417	-106.024	41.8932
79	303.874	301.127	303.705		79	0.21377	-0.01404	-0.01562		229	79	-190.101	-67.5349	-61.0545	-106.23	41.9771
79.1	303.875	301.1	303.699		79.1	0.20836	-0.04117	-0.01934		229.1	79.1	-190.424	-67.667	-61.1681	-106.42	42.0439
79.2	303.875	301.078	303.698		79.2	0.20193	-0.0624	-0.01891		229.2	79.2	-190.715	-67.7985	-61.2759	-106.596	42.1013
79.3	303.877	301.065	303.697		79.3	0.19752	-0.07559	-0.01761		229.3	79.3	-191.003	-67.9293	-61.3798	-106.771	42.1587
79.4	303.882	301.054	303.697		79.4	0.19536	-0.08627	-0.01505		229.4	79.4	-191.304	-68.0568	-61.4842	-106.948	42.2204
79.5	303.886	301.047	303.698		79.5	0.19296	-0.09418	-0.01274		229.5	79.5	-191.617	-68.1788	-61.5953	-107.13	42.2861
79.6	303.888	301.044	303.695		79.6	0.18867	-0.09707	-0.01382		229.6	79.6	-191.931	-68.3007	-61.7063	-107.313	42.3521
79.7	303.889	301.044	303.691		79.7	0.1835	-0.09682	-0.01527		229.7	79.7	-192.239	-68.4248	-61.8218	-107.495	42.4147
79.8	303.89	301.043	303.686		79.8	0.17746	-0.09732	-0.01849		229.8	79.8	-192.537	-68.5462	-61.9481	-107.677	42.4727
79.9	303.887	301.046	303.682		79.9	0.16752	-0.09506	-0.02045		229.9	79.9	-192.815	-68.6658	-62.2078	-107.896	42.5003
80	303.882	301.05	303.683		80	0.15682	-0.09104	-0.01676		230	80	-193.077	-68.7879	-62.3339	-108.066	42.5463
80.1	303.881	301.056	303.686		80.1	0.14927	-0.08451	-0.01231		230.1	80.1	-193.329	-68.9098	-62.4474	-108.229	42.5911
80.2	303.882	301.087	303.69		80.2	0.14347	-0.05411	-0.00573		230.2	80.2	-193.579	-69.0281	-62.5464	-108.385	42.6385
80.3	303.886	301.192	303.697		80.3	0.14031	0.05153	0.00349		230.3	80.3	-193.831	-69.1442	-62.6436	-108.54	42.687
80.4	303.894	301.355	303.704		80.4	0.1418	0.21469	0.01195		230.4	80.4	-194.086	-69.2586	-62.7447	-108.696	42.7361
80.5	303.902	301.498	303.708		80.5	0.14379	0.35751	0.01853		230.5	80.5	-194.347	-69.3675	-62.8516	-108.855	42.787
80.6	303.912	301.594	303.71		80.6	0.14667	0.4536	0.0226		230.6	80.6	-194.618	-69.4803	-62.9603	-109.019	42.8405
80.7	303.923	301.642	303.71		80.7	0.15205	0.50171	0.02403		230.7	80.7	-194.897	-69.6015	-63.064	-109.188	42.8964
80.8	303.937	301.646	303.708		80.8	0.15881	0.50498	0.02459		230.8	80.8	-195.178	-69.72	-63.1645	-109.354	42.9537
80.9	303.951	301.617	303.706		80.9	0.16684	0.47659	0.02451		230.9	80.9	-195.464	-69.8362	-63.2599	-109.52	43.0141
81	303.966	301.573	303.702		81	0.17448	0.43212	0.02267		231	81	-195.761	-69.9553	-63.3554	-109.69	43.0772
81.1	303.977	301.521	303.696		81.1	0.17949	0.37999	0.01808		231.1	81.1	-196.064	-70.0768	-63.4544	-109.865	43.1418
81.2	303.986	301.464	303.689		81.2	0.18211	0.32284	0.01411		231.2	81.2	-196.377	-70.1961	-63.5458	-110.04	43.2113
81.3	303.993	301.409	303.681		81.3	0.18209	0.26783	0.00762		231.3	81.3	-196.703	-70.3146	-63.6343	-110.217	43.2857
81.4	303.996	301.36	303.667		81.4	0.17906	0.21959	-0.00464		231.4	81.4	-197.046	-70.4341	-63.7278	-110.403	43.365
81.5	303.998	301.314	303.647		81.5	0.17439	0.17296	-0.02205		231.5	81.5	-197.416	-70.5492	-63.8271	-110.598	43.4528
81.6	303.998	301.272	303.624		81.6	0.16746	0.13202	-0.04272		231.6	81.6	-197.81	-70.6579	-63.9325	-110.8	43.5483
81.7	303.991	301.24	303.604		81.7	0.15451	0.1	-0.06126		231.7	81.7	-198.213	-70.7668	-64.0378	-111.006	43.6467
81.8	303.984	301.216	303.587		81.8	0.14067	0.07652	-0.07553		231.8	81.8	-198.605	-70.8772	-64.1489	-111.21	43.7405
81.9	303.979	301.196	303.576		81.9	0.1291	0.05656	-0.08516		231.9	81.9	-198.984	-70.9831	-64.2661	-111.411	43.8292
82	303.971	301.177	303.573		82	0.11451	0.03747	-0.08624		232	82	-199.363	-71.0924	-64.3854	-111.613	43.9172
82.1	303.965	301.164	303.572		82.1	0.10218	0.02518	-0.08518		232.1	82.1	-199.752	-71.2056	-64.5123	-111.823	44.0067
82.2	303.963	301.153	303.571		82.2	0.09312	0.01426	-0.08425		232.2	82.2	-200.15	-71.3183	-64.642	-112.037	44.0989
82.3	303.962	301.144	303.574		82.3	0.08532	0.00585	-0.07918		232.3	82.3	-200.552	-71.4321	-64.7651	-112.25	44.1932
82.4	303.967	301.145	303.576		82.4	0.08404	0.00712	-0.07436		232.4	82.4	-200.953	-71.5497	-64.881	-112.461	44.2877
82.5	303.976	301.148	303.578		82.5	0.08654	0.01039	-0.07067		232.5	82.5	-201.346	-71.671	-64.9933	-112.67	44.3798
82.6	303.988	301.15	303.579		82.6	0.0923	0.01241	-0.06723		232.6	82.6	-201.729	-71.7873	-65.1027	-112.873	44.47
82.7	304.006	301.155	303.582		82.7	0.10321	0.01782	-0.0624		232.7	82.7	-202.107	-71.9012	-65.2156	-113.074	44.5579
82.8	304.027	301.161	303.589		82.8	0.11851	0.02424	-0.05306		232.8	82.8	-202.479	-72.0194	-65.3334	-113.277	44.6426
82.9	304.051	301.163	303.601		82.9	0.13545	0.02601	-0.03957		232.9	82.9	-202.837	-72.1368	-65.4531	-113.476	44.7222
83	304.071	301.162	303.616		83	0.14913	0.02527	-0.02218		233	83	-203.175	-72.2553	-65.5692	-113.666	44.7957
83.1	304.089	301.162	303.631		83.1	0.16004	0.02603	-0.00568		233.1	83.1	-203.5	-72.3794	-65.6842	-113.854	44.8643
83.2	304.106	301.161	303.642		83.2	0.17057	0.02466	0.00806		233.2	83.2	-203.81	-72.5044	-65.8042	-114.04	44.927
83.3	304.123	301.156	303.655		83.3	0.18098	0.02027	0.02255		233.3	83.3	-204.104	-72.6251	-65.9026	-114.21	44.9885
83.4	304.134	301.152	303.665		83.4	0.18573	0.01651	0.03542		233.4	83.4	-204.383	-72.7495	-65.9813	-114.371	45.0484
83.5	304.139	301.147	303.673		83.5	0.18396	0.01175	0.04476		233.5	83.5	-204.652	-72.8759	-66.0614	-114.53	45.1041
83.6	304.141	301.142	303.678		83.6	0.17917	0.00686	0.05184		233.6	83.6	-204.911	-72.9993	-66.1451	-114.685	45.1561
83.7	304.136	301.141	303.685		83.7	0.16772	0.00624	0.06131		233.7	83.7	-205.169	-73.1252	-66.2371	-114.844	45.2063
83.8	304.124	301.141	303.692		83.8	0.14949	0.00676	0.06991		233.8	83.8	-205.437	-73.2546	-66.3334	-115.009	45.2586
83.9	304.092	301.142	303.697		83.9	0.11103	0.00765	0.07674		233.9	83.9	-205.714	-73.3829	-66.4371	-115.178	45.3122
84	304.074	301.147	303.702		84	0.08627	0.01268	0.08407		234	84	-205.997	-73.5103	-66.5461	-115.351	45.3674
84.1	304.054	301.151	303.706		84.1	0.0595	0.01671	0.0904		234.1	84.1	-206.285	-73.6371	-66.652	-115.525	45.4248
84.2	304.039	301.151	303.71		84.2	0.03813	0.01772	0.09623		234.2	84.2	-206.568	-73.7601	-66.7542	-115.694	45.4819
84.3	304.033	301.154	303.712		84.3	0.02542	0.02037	0.10068		234.3	84.3	-206.846	-73.8771	-66.8448	-115.856	45.5403
84.4	304.034	301.154	303.713		84.4	0.01988	0.02088	0.10361		234.4	84.4	-207.127	-73.9874	-66.9225	-116.012	45.603
84.5	304.038	301.154	303.709		84.5	0.01772	0.0214	0.1014		234.5	84.5	-207.419	-74.198	-67.0034	-116.207	45.6533
84.6	304.04	301.152	303.702		84.6	0.01306	0.01977	0.09618		234.6	84.6	-207.717	-74.3015	-67.0962	-116.372	45.7201
84.7	304.038	301.147	303.693		84.7	0.00475	0.01488	0.09007		234.7	84.7	-208.018	-74.406	-67.1917	-116.538	45.787
84.8	304.046	301.147	303.686		84.8	0.00599	0.0154	0.08472		234.8	84.8	-208.327	-74.5149	-67.2756	-116.706	45.8581
84.9	304.068	301.15	303.681		84.9	0.0213	0.01792	0.08188		234.9	84.9	-208.636	-74.6278	-67.3531	-116.872	45.93
85	304.092	301.152	303.673		85	0.03874	0.02044	0.0759		235	85	-208.939	-74.7418	-67.4331	-117.038	45.9991
85.1	304.116	301.159	303.663		85.1	0.05668	0.02799	0.06816		235.1	85.1	-209.241	-74.8578	-67.5081	-117.202	46.0682
85.2	304.136	301.166	303.654		85.2	0.06948	0.03503	0.06118		235.2	85.2	-209.535	-74.9703	-67.5861	-117.364	46.135
85.3	304.139	301.169	303.642		85.3	0.06657	0.03818	0.05105		235.3	85.3	-209.815	-75.0792	-67.6783	-117.524	46.1948
85.4	304.128	301.173	303.626		85.4	0.04846	0.04271	0.03741		235.4	85.4	-210.087	-75.1887	-67.7843	-117.687	46.2496
85.5	304.106	301.178	303.617		85.5	0.02018	0.048	0.0303		235.5	85.5	-210.358	-75.298	-67.8993	-117.852	46.3024
85.6	304.084	301.181	303.607		85.6	-0.00847	0.05128	0.02181		235.6	85.6	-210.628	-75.4029	-68.0216	-118.017	46.3541
85.7	304.067	301.184	303.6		85.7	-0.03173	0.05418	0.01771		235.7	85.7	-210.895	-75.5048	-68.1317	-118.177	46.4077
85.8	304.056	301.188	303.596		85.8	-0.04958	0.05846	0.01525		235.8	85.8	-211.166	-75.6115	-68.2165	-118.331	46.4664
85.9	304.045	301.193	303.592		85.9	-0.06656	0.06374	0.01291		235.9	85.9	-211.447	-75.7194	-68.2912	-118.486	46.53
86	304.029	301.199	303.592		86	-0.08956	0.07003	0.01572		236	86	-211.731	-75.8268	-68.3738	-118.644	46.5932
86.1	304.007	301.205	303.595		86.1	-0.11772	0.07595	0.0203		236.1	86.1	-212.016	-75.9386	-68.4688	-118.808	46.654
86.2	303.989	301.209	303.595		86.2	-0.1426	0.08073	0.02286		236.2	86.2	-212.302	-76.0541	-68.5758	-118.977	46.7122
86.3	303.975	301.212	303.594		86.3	-0.16347	0.08413	0.02328		236.3	86.3	-212.583	-76.1669	-68.6946	-119.148	46.7673
86.4	303.96	301.214	303.595		86.4	-0.18522	0.08615	0.02672		236.4	86.4	-212.859	-76.2766	-68.8107	-119.316	46.8215
86.5	303.943	301.216	303.596		86.5	-0.20873	0.08817	0.03016		236.5	86.5	-213.131	-76.3878	-68.9293	-119.483	46.8738
86.6	303.927	301.216	303.595		86.6	-0.23123	0.08843	0.03084		236.6	86.6	-213.408	-76.5004	-69.0552	-119.655	46.926
86.7	303.912	301.212	303.593		86.7	-0.25248	0.08455	0.03127		236.7	86.7	-213.692	-76.6108	-69.1824	-119.829	46.9809
86.8	303.895	301.208	303.592		86.8	-0.27636	0.08167	0.0322		236.8	86.8	-213.98	-76.7203	-69.3091	-120.003	47.0373
86.9	303.877	301.208	303.593		86.9	-0.3005	0.08193	0.03476		236.9	86.9	-214.276	-76.8305	-69.4327	-120.18	47.0965
87	303.861	301.205	303.593		87	-0.32262	0.07892	0.03719		237	87	-214.574	-76.9364	-69.5519	-120.354	47.1581
87.1	303.846	301.202	303.596		87.1	-0.34449	0.07605	0.04239		237.1	87.1	-214.871	-77.0451	-69.6648	-120.527	47.2201
87.2	303.832	301.203	303.599		87.2	-0.36511	0.07744	0.04759		237.2	87.2	-215.172	-77.1578	-69.7698	-120.7	47.2842
87.3	303.821	301.205	303.602		87.3	-0.38297	0.07933	0.05216		237.3	87.3	-215.474	-77.2731	-69.8606	-120.869	47.3507
87.4	303.809	301.203	303.607		87.4	-0.40107	0.07733	0.05887		237.4	87.4	-215.772	-77.3909	-69.9402	-121.034	47.4176
87.5	303.795	301.2	303.611		87.5	-0.42169	0.07521	0.06414		237.5	87.5	-216.068	-77.5077	-70.0173	-121.198	47.4843
87.6	303.781	301.2	303.614		87.6	-0.44256	0.07497	0.06678		237.6	87.6	-216.363	-77.6268	-70.0967	-121.362	47.5501
87.7	303.765	301.199	303.617		87.7	-0.46443	0.07498	0.0688		237.7	87.7	-216.653	-77.7455	-70.1866	-121.528	47.6124
87.8	303.75	301.199	303.62		87.8	-0.48643	0.07499	0.07169		237.8	87.8	-216.938	-77.8593	-70.2869	-121.695	47.6716
87.9	303.737	301.198	303.622		87.9	-0.50554	0.07361	0.07333		237.9	87.9	-217.224	-77.9727	-70.3774	-121.858	47.7332
88	303.724	301.2	303.621		88	-0.52541	0.07589	0.07284		238	88	-217.506	-78.0859	-70.4554	-122.016	47.7959
88.1	303.712	301.204	303.62		88.1	-0.54452	0.08029	0.07159		238.1	88.1	-217.788	-78.196	-70.5369	-122.174	47.8584
88.2	303.701	301.21	303.62		88.2	-0.56124	0.08696	0.07121		238.2	88.2	-218.079	-78.3126	-70.6225	-122.338	47.9221
88.3	303.695	301.217	303.621		88.3	-0.57394	0.094	0.07172		238.3	88.3	-218.372	-78.4328	-70.7139	-122.506	47.9846
88.4	303.695	301.218	303.622		88.4	-0.58049	0.09539	0.07248		238.4	88.4	-218.659	-78.5498	-70.8125	-122.674	48.0445
88.5	303.698	301.217	303.626		88.5	-0.58466	0.0944	0.07588		238.5	88.5	-218.94	-78.6674	-70.9158	-122.841	48.1016
88.6	303.7	301.214	303.63		88.6	-0.58932	0.0924	0.08016		238.6	88.6	-219.221	-78.7831	-71.0268	-123.01	48.1575
88.7	303.702	301.21	303.632		88.7	-0.59298	0.08839	0.08217		238.7	88.7	-219.504	-78.895	-71.1441	-123.181	48.2136
88.8	303.704	301.205	303.632		88.8	-0.5979	0.08388	0.08142		238.8	88.8	-219.784	-79.0031	-71.2636	-123.35	48.2687
88.9	303.705	301.206	303.631		88.9	-0.6037	0.08439	0.07992		238.9	88.9	-220.062	-79.1132	-71.3834	-123.52	48.3228
89	303.706	301.211	303.63		89	-0.60899	0.09005	0.07917		239	89	-220.341	-79.2228	-71.4941	-123.686	48.3791
89.1	303.705	301.215	303.631		89.1	-0.61705	0.09459	0.07943		239.1	89.1	-220.617	-79.3298	-71.5923	-123.846	48.4368
89.2	303.702	301.219	303.634		89.2	-0.62598	0.09824	0.08245		239.2	89.2	-220.889	-79.4386	-71.6753	-124.001	48.4959
89.3	303.701	301.219	303.635		89.3	-0.63404	0.09913	0.08308		239.3	89.3	-221.163	-79.5469	-71.7494	-124.153	48.557
89.4	303.699	301.221	303.633		89.4	-0.64272	0.10115	0.0807		239.4	89.4	-221.433	-79.6549	-71.8182	-124.302	48.6182
89.5	303.698	301.231	303.632		89.5	-0.65015	0.11146	0.07995		239.5	89.5	-221.697	-79.7643	-71.8766	-124.446	48.6787
89.6	303.696	301.374	303.632		89.6	-0.65871	0.25479	0.07971		239.6	89.6	-221.958	-79.7589	-71.9364	-124.551	48.7557
89.7	303.691	301.714	303.63		89.7	-0.66941	0.59457	0.07758		239.7	89.7	-222.215	-79.4444	-72.0069	-124.555	48.8769
89.8	303.692	302.091	303.628		89.8	-0.67508	0.97191	0.07532		239.8	89.8	-222.472	-78.9396	-72.0965	-124.503	49.0245
89.9	303.699	302.38	303.627		89.9	-0.67522	1.26132	0.07345		239.9	89.9	-222.729	-78.5208	-72.2005	-124.483	49.1565
90	303.715	302.545	303.624		90	-0.66569	1.42701	0.07069		240	90	-222.98	-78.2802	-72.311	-124.524	49.2583
90.1	303.741	302.594	303.622		90.1	-0.64624	1.47576	0.06806		240.1	90.1	-223.234	-78.2286	-72.4237	-124.629	49.3311
90.2	303.77	302.455	303.622		90.2	-0.6234	1.33685	0.06768		240.2	90.2	-223.491	-78.3335	-72.5342	-124.786	49.3808
90.3	303.799	302.327	303.622		90.3	-0.60118	1.20949	0.06769		240.3	90.3	-223.748	-78.5506	-72.6288	-124.976	49.4156
90.4	303.83	302.183	303.621		90.4	-0.57633	1.06593	0.06682		240.4	90.4	-224.01	-78.8366	-72.7056	-125.184	49.4448
90.5	303.863	302.038	303.622		90.5	-0.55022	0.92136	0.06783		240.5	90.5	-224.281	-79.1561	-72.7866	-125.408	49.4708
90.6	303.892	301.899	303.621		90.6	-0.52738	0.78207	0.06633		240.6	90.6	-224.551	-79.4879	-72.8749	-125.638	49.4933
90.7	303.92	301.77	303.617		90.7	-0.50679	0.65358	0.06168		240.7	90.7	-224.817	-79.8124	-72.9655	-125.865	49.5154
90.8	303.946	301.656	303.613		90.8	-0.48697	0.53992	0.05792		240.8	90.8	-225.075	-80.1242	-73.0626	-126.087	49.536
90.9	303.973	301.555	303.609		90.9	-0.46651	0.43931	0.0534		240.9	90.9	-225.33	-80.4183	-73.1672	-126.305	49.5566
91	303.998	301.469	303.604		91	-0.44769	0.35328	0.04864		241	91	-225.581	-80.6894	-73.269	-126.513	49.5802
91.1	304.021	301.394	303.599		91.1	-0.43112	0.27843	0.04324		241.1	91.1	-225.832	-80.9395	-73.3718	-126.715	49.607
91.2	304.04	301.328	303.597		91.2	-0.41958	0.21274	0.04036		241.2	91.2	-226.083	-81.1712	-73.4815	-126.912	49.6351
91.3	304.049	301.277	303.598		91.3	-0.41709	0.16188	0.04112		241.3	91.3	-226.333	-81.3871	-73.5942	-127.105	49.6652
91.4	304.056	301.237	303.6		91.4	-0.4161	0.12207	0.04326		241.4	91.4	-226.587	-81.5855	-73.7064	-127.293	49.6989
91.5	304.062	301.205	303.603		91.5	-0.41713	0.09005	0.04565		241.5	91.5	-226.836	-81.7674	-73.8179	-127.474	49.7342
91.6	304.061	301.182	303.604		91.6	-0.42468	0.06733	0.04691		241.6	91.6	-227.074	-81.9386	-73.9265	-127.646	49.7674
91.7	304.059	301.163	303.602		91.7	-0.43337	0.04887	0.04466		241.7	91.7	-227.304	-82.0976	-74.0089	-127.804	49.805
91.8	304.057	301.149	303.599		91.8	-0.44105	0.03519	0.04089		241.8	91.8	-227.537	-82.2414	-74.0611	-127.946	49.8511
91.9	304.053	301.141	303.597		91.9	-0.45149	0.02792	0.03902		241.9	91.9	-227.764	-82.378	-74.1049	-128.082	49.898
92	304.05	301.139	303.594		92	-0.46105	0.02567	0.03525		242	92	-227.988	-82.5082	-74.1602	-128.219	49.9426
92.1	304.055	301.138	303.59		92.1	-0.46308	0.02517	0.03137		242.1	92.1	-228.216	-82.6335	-74.2345	-128.361	49.9861
92.2	304.062	301.138	303.588		92.2	-0.46272	0.02569	0.02924		242.2	92.2	-228.45	-82.7546	-74.3253	-128.51	50.0292
92.3	304.069	301.145	303.588		92.3	-0.46249	0.03286	0.02874		242.3	92.3	-228.688	-82.8658	-74.4305	-128.661	50.0724
92.4	304.074	301.153	303.589		92.4	-0.46338	0.0409	0.03013		242.4	92.4	-228.931	-82.9771	-74.5408	-128.816	50.1165
92.5	304.08	301.155	303.59		92.5	-0.46441	0.0428	0.03013		242.5	92.5	-229.174	-83.0879	-74.652	-128.971	50.1605
92.6	304.084	301.157	303.591		92.6	-0.46669	0.04582	0.03102		242.6	92.6	-229.419	-83.1884	-74.766	-129.124	50.2061
92.7	304.082	301.163	303.594		92.7	-0.47499	0.05161	0.03366		242.7	92.7	-229.669	-83.2873	-74.8759	-129.277	50.2543
92.8	304.082	301.168	303.594		92.8	-0.48242	0.05677	0.03379		242.8	92.8	-229.913	-83.3838	-74.979	-129.425	50.3025
92.9	304.083	301.172	303.594		92.9	-0.48797	0.06093	0.03342		242.9	92.9	-230.159	-83.4766	-75.0808	-129.572	50.3518
93	304.082	301.176	303.595		93	-0.49552	0.06546	0.03405		243	93	-230.409	-83.5695	-75.1747	-129.718	50.404
93.1	304.083	301.181	303.595		93.1	-0.49905	0.07024	0.03393		243.1	93.1	-230.655	-83.6649	-75.2537	-129.858	50.457
93.2	304.087	301.185	303.596		93.2	-0.49999	0.07477	0.03507		243.2	93.2	-230.888	-83.7581	-75.3248	-129.99	50.5075
93.3	304.092	301.19	303.602		93.3	-0.49955	0.08006	0.04048		243.3	93.3	-231.111	-83.8474	-75.3963	-130.118	50.5552
93.4	304.102	301.196	303.606		93.4	-0.49433	0.08673	0.04475		243.4	93.4	-231.331	-83.9371	-75.4698	-130.246	50.6016
93.5	304.116	301.201	303.607		93.5	-0.48548	0.09151	0.04501		243.5	93.5	-231.557	-84.0202	-75.5397	-130.372	50.6517
93.6	304.127	301.203	303.61		93.6	-0.47938	0.09366	0.0474		243.6	93.6	-231.787	-84.0997	-75.5944	-130.494	50.706
93.7	304.137	301.207	303.612		93.7	-0.47367	0.09806	0.04942		243.7	93.7	-232.005	-84.1817	-75.6375	-130.608	50.7585
93.8	304.149	301.208	303.609		93.8	-0.46594	0.09908	0.04653		243.8	93.8	-232.217	-84.2619	-75.6844	-130.721	50.8084
93.9	304.163	301.203	303.598		93.9	-0.45683	0.09456	0.03511		243.9	93.9	-232.422	-84.3409	-75.7376	-130.833	50.8549
94	304.177	301.2	303.579		94	-0.44747	0.09169	0.01552		244	94	-232.611	-84.4217	-75.801	-130.945	50.8942
94.1	304.19	301.195	303.558		94.1	-0.43937	0.08755	-0.00495		244.1	94.1	-232.793	-84.502	-75.8737	-131.056	50.9294
94.2	304.205	301.193	303.541		94.2	-0.42951	0.08555	-0.02265		244.2	94.2	-232.98	-84.5798	-75.935	-131.165	50.9687
94.3	304.223	301.196	303.529		94.3	-0.41575	0.08857	-0.03445		244.3	94.3	-233.163	-84.6552	-75.9797	-131.266	51.01
94.4	304.246	301.2	303.522		94.4	-0.39748	0.09323	-0.04224		244.4	94.4	-233.338	-84.7341	-76.0178	-131.363	51.0493
94.5	304.274	301.209	303.516		94.5	-0.37417	0.10254	-0.04839		244.5	94.5	-233.51	-84.8161	-76.0565	-131.461	51.0873
94.6	304.303	301.219	303.517		94.6	-0.35024	0.1131	-0.04788		244.6	94.6	-233.678	-84.8946	-76.0973	-131.557	51.1238
94.7	304.328	301.228	303.523		94.7	-0.32971	0.12165	-0.04235		244.7	94.7	-233.842	-84.9732	-76.1374	-131.651	51.1592
94.8	304.346	301.235	303.529		94.8	-0.31645	0.12932	-0.03631		244.8	94.8	-234.002	-85.0484	-76.1776	-131.743	51.1939
94.9	304.357	301.241	303.533		94.9	-0.30998	0.13511	-0.03254		244.9	94.9	-234.159	-85.1181	-76.2244	-131.834	51.2271
95	304.363	301.245	303.532		95	-0.30854	0.13989	-0.03354		245	95	-234.307	-85.1841	-76.2795	-131.923	51.2562
95.1	304.363	301.249	303.533		95.1	-0.31375	0.1438	-0.03328		245.1	95.1	-234.44	-85.2496	-76.3425	-132.011	51.2793
95.2	304.36	301.25	303.534		95.2	-0.32135	0.14469	-0.03177		245.2	95.2	-234.577	-85.3125	-76.4145	-132.101	51.3021
95.3	304.358	301.244	303.536		95.3	-0.32844	0.13967	-0.03038		245.3	95.3	-234.715	-85.3717	-76.488	-132.192	51.3259
95.4	304.354	301.239	303.537		95.4	-0.33642	0.13491	-0.02949		245.4	95.4	-234.855	-85.4314	-76.5597	-132.282	51.3503
95.5	304.35	301.237	303.537		95.5	-0.3459	0.13253	-0.02974		245.5	95.5	-234.999	-85.4964	-76.6347	-132.377	51.375
95.6	304.342	301.233	303.536		95.6	-0.35827	0.1294	-0.03112		245.6	95.6	-235.147	-85.5684	-76.7158	-132.477	51.3984
95.7	304.331	301.229	303.536		95.7	-0.37391	0.1259	-0.03149		245.7	95.7	-235.295	-85.6441	-76.7927	-132.577	51.4223
95.8	304.318	301.224	303.538		95.8	-0.39168	0.12088	-0.02922		245.8	95.8	-235.44	-85.7178	-76.8664	-132.675	51.4463
95.9	304.306	301.219	303.538		95.9	-0.40795	0.11574	-0.02997		245.9	95.9	-235.588	-85.784	-76.9415	-132.771	51.4717
96	304.304	301.209	303.534		96	-0.41504	0.10633	-0.03373		246	96	-235.737	-85.8435	-77.0123	-132.864	51.4995
96.1	304.305	301.199	303.532		96.1	-0.41837	0.09667	-0.03586		246.1	96.1	-235.879	-85.8985	-77.0806	-132.953	51.526
96.2	304.303	301.192	303.532		96.2	-0.42534	0.08952	-0.03648		246.2	96.2	-236.015	-85.9524	-77.1455	-133.038	51.5513
96.3	304.296	301.181	303.53		96.3	-0.43683	0.07923	-0.03912		246.3	96.3	-236.149	-85.9989	-77.1988	-133.116	51.5793
96.4	304.284	301.17	303.53		96.4	-0.45335	0.06856	-0.03949		246.4	96.4	-236.281	-86.0438	-77.242	-133.189	51.6086
96.5	304.271	301.162	303.529		96.5	-0.47187	0.06066	-0.03998		246.5	96.5	-236.413	-86.0962	-77.2849	-133.265	51.6367
96.6	304.255	301.154	303.526		96.6	-0.49241	0.05263	-0.04362		246.6	96.6	-236.543	-86.1536	-77.3228	-133.34	51.6645
96.7	304.242	301.145	303.523		96.7	-0.51018	0.0441	-0.0465		246.7	96.7	-236.67	-86.2073	-77.3543	-133.41	51.6929
96.8	304.23	301.141	303.52		96.8	-0.52632	0.04009	-0.05039		246.8	96.8	-236.794	-86.259	-77.3845	-133.479	51.7211
96.9	304.215	301.14	303.516		96.9	-0.54598	0.03985	-0.05453		246.9	96.9	-236.919	-86.3125	-77.4094	-133.547	51.7498
97	304.202	301.141	303.513		97	-0.56375	0.04137	-0.05754		247	97	-237.042	-86.3652	-77.4281	-133.612	51.7794
97.1	304.189	301.144	303.515		97.1	-0.5814	0.04426	-0.05603		247.1	97.1	-237.164	-86.4123	-77.4246	-133.667	51.8134
97.2	304.174	301.147	303.519		97.2	-0.60105	0.04754	-0.05213		247.2	97.2	-237.281	-86.4536	-77.3943	-133.71	51.8516
97.3	304.163	301.152	303.52		97.3	-0.61732	0.0522	-0.05112		247.3	97.3	-237.388	-86.4965	-77.3618	-133.749	51.8866
97.4	304.155	301.154	303.521		97.4	-0.62969	0.05497	-0.05036		247.4	97.4	-237.489	-86.5371	-77.3464	-133.791	51.9169
97.5	304.149	301.155	303.523		97.5	-0.64056	0.05624	-0.04884		247.5	97.5	-237.587	-86.5751	-77.3549	-133.839	51.9423
97.6	304.144	301.159	303.522		97.6	-0.65054	0.06014	-0.05047		247.6	97.6	-237.686	-86.6139	-77.3845	-133.895	51.9638
97.7	304.144	301.162	303.518		97.7	-0.6555	0.06392	-0.05411		247.7	97.7	-237.783	-86.6516	-77.4319	-133.955	51.9819
97.8	304.146	301.163	303.516		97.8	-0.65795	0.06519	-0.05662		247.8	97.8	-237.874	-86.6874	-77.493	-134.018	51.9958
97.9	304.144	301.166	303.513		97.9	-0.66404	0.06871	-0.06013		247.9	97.9	-237.964	-86.7234	-77.5601	-134.083	52.0082
98	304.145	301.172	303.506		98	-0.66862	0.07438	-0.06678		248	98	-238.057	-86.7613	-77.627	-134.148	52.021
98.1	304.147	301.178	303.501		98.1	-0.67082	0.08117	-0.07255		248.1	98.1	-238.152	-86.7976	-77.6915	-134.214	52.0355
98.2	304.148	301.187	303.5		98.2	-0.6744	0.0901	-0.0738		248.2	98.2	-238.248	-86.8359	-77.7507	-134.278	52.0512
98.3	304.151	301.194	303.501		98.3	-0.67609	0.09764	-0.07254		248.3	98.3	-238.346	-86.8781	-77.7934	-134.339	52.0697
98.4	304.163	301.203	303.503		98.4	-0.66874	0.10657	-0.0709		248.4	98.4	-238.45	-86.9178	-77.8094	-134.392	52.0951
98.5	304.184	301.209	303.503		98.5	-0.65273	0.11324	-0.0714		248.5	98.5	-238.548	-86.9557	-77.8125	-134.439	52.1216
98.6	304.21	301.211	303.502		98.6	-0.63194	0.11513	-0.07252		248.6	98.6	-238.638	-86.9928	-77.8101	-134.48	52.1464
98.7	304.238	301.211	303.5		98.7	-0.60801	0.11514	-0.07478		248.7	98.7	-238.73	-87.0284	-77.8007	-134.52	52.1732
98.8	304.27	301.207	303.501		98.8	-0.58106	0.11164	-0.07389		248.8	98.8	-238.822	-87.0616	-77.7913	-134.558	52.2004
98.9	304.298	301.204	303.505		98.9	-0.55739	0.10926	-0.06999		248.9	98.9	-238.91	-87.0923	-77.7967	-134.6	52.2241
99	304.321	301.203	303.509		99	-0.53886	0.10814	-0.06685		249	99	-239.001	-87.12	-77.8171	-134.646	52.2465
99.1	304.346	301.199	303.512		99.1	-0.51895	0.10438	-0.06333		249.1	99.1	-239.095	-87.1422	-77.8454	-134.694	52.2695
99.2	304.363	301.197	303.519		99.2	-0.50682	0.10213	-0.05742		249.2	99.2	-239.185	-87.1609	-77.8831	-134.743	52.2896
99.3	304.367	301.198	303.526		99.3	-0.50789	0.1034	-0.0505		249.3	99.3	-239.274	-87.1829	-77.9205	-134.792	52.309
99.4	304.364	301.198	303.529		99.4	-0.51473	0.10366	-0.04698		249.4	99.4	-239.358	-87.2074	-77.9488	-134.838	52.3282
99.5	304.359	301.199	303.535		99.5	-0.52447	0.10492	-0.04145		249.5	99.5	-239.435	-87.2325	-77.9709	-134.879	52.346
99.6	304.349	301.204	303.542		99.6	-0.53923	0.11084	-0.03529		249.6	99.6	-239.507	-87.2602	-77.9905	-134.919	52.3622
99.7	304.337	301.209	303.543		99.7	-0.55587	0.11637	-0.03377		249.7	99.7	-239.575	-87.2916	-78.0098	-134.959	52.3765
99.8	304.334	301.216	303.541		99.8	-0.56372	0.12304	-0.03628		249.8	99.8	-239.643	-87.3224	-78.0227	-134.996	52.3923
99.9	304.339	301.223	303.538		99.9	-0.5639	0.13009	-0.03916		249.9	99.9	-239.708	-87.3506	-78.0342	-135.031	52.4077
100	304.342	301.227	303.534		100	-0.5651	0.13474	-0.04343		250	100	-239.771	-87.3817	-78.0544	-135.069	52.4203
100.1	304.349	301.23	303.528		100.1	-0.5634	0.13789	-0.05033		250.1	100.1	-239.84	-87.4105	-78.0808	-135.11	52.434
100.2	304.356	301.23	303.52		100.2	-0.56082	0.13803	-0.05811		250.2	100.2	-239.907	-87.4382	-78.112	-135.152	52.4465
100.3	304.359	301.231	303.514		100.3	-0.56252	0.13955	-0.06464		250.3	100.3	-239.97	-87.4697	-78.1424	-135.194	52.457
100.4	304.361	301.232	303.507		100.4	-0.56534	0.14044	-0.0723		250.4	100.4	-240.03	-87.5027	-78.1698	-135.234	52.4671
100.5	304.366	301.232	303.499		100.5	-0.56503	0.14082	-0.08058		250.5	100.5	-240.088	-87.5343	-78.196	-135.273	52.4769
100.6	304.372	301.234	303.495		100.6	-0.56408	0.14334	-0.08459		250.6	100.6	-240.142	-87.5626	-78.222	-135.309	52.486
100.7	304.374	301.234	303.49		100.7	-0.56603	0.14323	-0.08936		250.7	100.7	-240.196	-87.591	-78.2453	-135.344	52.4955
100.8	304.381	301.23	303.484		100.8	-0.56433	0.1396	-0.09539		250.8	100.8	-240.257	-87.6201	-78.2638	-135.38	52.508
100.9	304.394	301.223	303.482		100.9	-0.55611	0.13308	-0.09839		250.9	100.9	-240.318	-87.6464	-78.2829	-135.416	52.5206
101	304.407	301.217	303.479		101	-0.547	0.12756	-0.10166		251	101	-240.375	-87.6739	-78.3076	-135.452	52.5312
101.1	304.424	301.216	303.473		101.1	-0.53487	0.12681	-0.10755		251.1	101.1	-240.43	-87.7026	-78.3372	-135.49	52.5397
101.2	304.448	301.215	303.466		101.2	-0.51622	0.1262	-0.11496		251.2	101.2	-240.482	-87.7303	-78.3682	-135.527	52.5471
101.3	304.467	301.216	303.46		101.3	-0.50121	0.12709	-0.12148		251.3	101.3	-240.532	-87.7576	-78.3995	-135.563	52.5539
101.4	304.482	301.22	303.454		101.4	-0.49172	0.13162	-0.12701		251.4	101.4	-240.579	-87.7838	-78.4297	-135.598	52.5603
101.5	304.496	301.223	303.437		101.5	-0.48174	0.13489	-0.14484		251.5	101.5	-240.631	-87.8072	-78.4563	-135.632	52.5692
101.6	304.51	301.224	303.389		101.6	-0.47238	0.13541	-0.19294		251.6	101.6	-240.683	-87.8241	-78.4863	-135.665	52.5786
101.7	304.525	301.224	303.317		101.7	-0.46289	0.13617	-0.26491		251.7	101.7	-240.737	-87.8392	-78.5235	-135.7	52.5874
101.8	304.542	301.222	303.244		101.8	-0.45052	0.13417	-0.33863		251.8	101.8	-240.794	-87.8554	-78.5522	-135.734	52.5986
101.9	304.561	301.218	303.187		101.9	-0.43538	0.13066	-0.39566		251.9	101.9	-240.912	-87.8725	-78.5688	-135.784	52.6322
102	304.584	301.216	303.154		102	-0.41786	0.12854	-0.42906		252	102	-240.957	-87.8887	-78.5839	-135.81	52.6421
102.1	304.606	301.212	303.141		102.1	-0.40008	0.12478	-0.44237		252.1	102.1	-240.994	-87.9076	-78.6004	-135.834	52.6485
102.2	304.628	301.202	303.145		102.2	-0.38281	0.11499	-0.4386		252.2	102.2	-241.025	-87.9296	-78.614	-135.856	52.6533
102.3	304.647	301.19	303.162		102.3	-0.36843	0.10407	-0.42201		252.3	102.3	-241.062	-87.953	-78.628	-135.881	52.6593
102.4	304.66	301.183	303.19		102.4	-0.3602	0.09718	-0.39362		252.4	102.4	-241.11	-87.982	-78.6458	-135.912	52.6676
102.5	304.666	301.171	303.222		102.5	-0.35863	0.08525	-0.36233		252.5	102.5	-241.158	-88.0127	-78.6601	-135.943	52.6763
102.6	304.671	301.157	303.251		102.6	-0.35831	0.07107	-0.33331		252.6	102.6	-241.205	-88.0423	-78.6719	-135.973	52.6853
102.7	304.676	301.147	303.281		102.7	-0.3585	0.06166	-0.30366		252.7	102.7	-241.259	-88.0741	-78.6828	-136.005	52.6965
102.8	304.682	301.14	303.306		102.8	-0.35743	0.05463	-0.27891		252.8	102.8	-241.313	-88.109	-78.6899	-136.037	52.7081
102.9	304.692	301.132	303.326		102.9	-0.35209	0.04723	-0.25944		252.9	102.9	-241.364	-88.1463	-78.6961	-136.069	52.7183
103	304.705	301.13	303.345		103	-0.34336	0.04536	-0.24034		253	103	-241.416	-88.1793	-78.7075	-136.101	52.7285
103.1	304.725	301.133	303.366		103.1	-0.32847	0.04876	-0.21999		253.1	103.1	-241.469	-88.2115	-78.7243	-136.135	52.7383
103.2	304.753	301.136	303.383		103.2	-0.30555	0.05191	-0.20265		253.2	103.2	-241.515	-88.245	-78.7377	-136.166	52.7461
103.3	304.786	301.143	303.398		103.3	-0.2771	0.05921	-0.18794		253.3	103.3	-241.552	-88.2738	-78.7534	-136.193	52.7512
103.4	304.821	301.156	303.414		103.4	-0.24689	0.07215	-0.17211		253.4	103.4	-241.586	-88.3006	-78.777	-136.221	52.754
103.5	304.848	301.171	303.428		103.5	-0.22459	0.08774	-0.15892		253.5	103.5	-241.615	-88.3308	-78.7991	-136.248	52.7553
103.6	304.868	301.183	303.438		103.6	-0.20895	0.10056	-0.14874		253.6	103.6	-241.638	-88.3592	-78.819	-136.272	52.755
103.7	304.885	301.191	303.449		103.7	-0.19695	0.10874	-0.13843		253.7	103.7	-241.659	-88.3822	-78.8394	-136.294	52.7548
103.8	304.891	301.2	303.459		103.8	-0.19526	0.11754	-0.1285		253.8	103.8	-241.671	-88.4112	-78.8594	-136.314	52.7505
103.9	304.896	301.208	303.465		103.9	-0.19519	0.12596	-0.12297		253.9	103.9	-241.668	-88.4442	-78.8724	-136.328	52.7423
104	304.904	301.216	303.471		104	-0.19186	0.13376	-0.11706		254	104	-241.663	-88.4737	-78.8785	-136.338	52.735
104.1	304.911	301.225	303.476		104.1	-0.18979	0.14382	-0.11153		254.1	104.1	-241.661	-88.5026	-78.8825	-136.349	52.7294
104.2	304.916	301.233	303.479		104.2	-0.18885	0.15137	-0.10964		254.2	104.2	-241.659	-88.5286	-78.8865	-136.358	52.7241
104.3	304.921	301.238	303.475		104.3	-0.18841	0.15678	-0.1134		254.3	104.3	-241.649	-88.5493	-78.8939	-136.364	52.7161
104.4	304.924	301.245	303.467		104.4	-0.19098	0.16382	-0.12131		254.4	104.4	-241.637	-88.5689	-78.9024	-136.369	52.7076
104.5	304.923	301.25	303.457		104.5	-0.19657	0.16923	-0.13236		254.5	104.5	-241.63	-88.59	-78.9123	-136.377	52.7002
104.6	304.92	301.252	303.442		104.6	-0.20404	0.17163	-0.14717		254.6	104.6	-241.631	-88.6047	-78.9252	-136.387	52.6962
104.7	304.915	301.25	303.427		104.7	-0.2139	0.16951	-0.16224		254.7	104.7	-241.646	-88.6194	-78.9461	-136.404	52.695
104.8	304.907	301.245	303.412		104.8	-0.22602	0.16537	-0.17794		254.8	104.8	-241.673	-88.6399	-78.9699	-136.428	52.6968
104.9	304.899	301.239	303.398		104.9	-0.23877	0.15985	-0.1915		254.9	104.9	-241.717	-88.6614	-78.9877	-136.456	52.705
105	304.896	301.23	303.388		105	-0.24687	0.15107	-0.20229		255	105	-241.769	-88.6808	-79.0017	-136.484	52.7167
105.1	304.894	301.268	303.378		105.1	-0.25359	0.18876	-0.21208		255.1	105.1	-241.809	-88.701	-79.0142	-136.508	52.7247
105.2	304.89	301.496	303.37		105.2	-0.26257	0.41713	-0.22037		255.2	105.2	-241.823	-88.7262	-79.0251	-136.525	52.7234
105.3	304.887	301.885	303.364		105.3	-0.26979	0.80703	-0.22715		255.3	105.3	-241.824	-88.7503	-79.0352	-136.536	52.7183
105.4	304.887	302.246	303.361		105.4	-0.27425	1.1683	-0.23066		255.4	105.4	-241.826	-88.7762	-79.0439	-136.549	52.7134
105.5	304.889	302.495	303.363		105.5	-0.2772	1.41676	-0.22839		255.5	105.5	-241.838	-88.8078	-79.0528	-136.566	52.7112
105.6	304.892	302.616	303.371		105.6	-0.27952	1.53811	-0.22098		255.6	105.6	-241.867	-88.8385	-79.0604	-136.589	52.7147
105.7	304.895	302.627	303.383		105.7	-0.28109	1.5498	-0.20929		255.7	105.7	-241.906	-88.864	-79.0678	-136.613	52.7225
105.8	304.9	302.562	303.399		105.8	-0.28052	1.485	-0.19308		255.8	105.8	-241.959	-88.89	-79.0818	-136.644	52.7338
105.9	304.906	302.449	303.418		105.9	-0.27895	1.37221	-0.17448		255.9	105.9	-242.019	-88.9197	-79.0963	-136.678	52.7467
106	304.913	302.307	303.437		106	-0.27713	1.23003	-0.15564		256	106	-242.069	-88.9455	-79.1052	-136.706	52.7576
106.1	304.923	302.157	303.456		106.1	-0.27141	1.08057	-0.13654		256.1	106.1	-242.102	-88.9655	-79.1158	-136.728	52.7639
106.2	304.937	302.011	303.474		106.2	-0.26255	0.93525	-0.11869		256.2	106.2	-242.13	-88.9851	-79.1283	-136.748	52.7678
106.3	304.953	301.874	303.488		106.3	-0.25131	0.79784	-0.105		256.3	106.3	-242.159	-89.0049	-79.1391	-136.768	52.7725
106.4	304.972	301.748	303.502		106.4	-0.23705	0.67262	-0.09168		256.4	106.4	-242.187	-89.0175	-79.1482	-136.784	52.7784
106.5	304.991	301.638	303.514		106.5	-0.2228	0.56247	-0.07986		256.5	106.5	-242.221	-89.0307	-79.1607	-136.804	52.7855
106.6	305.006	301.545	303.52		106.6	-0.21168	0.4699	-0.0737		256.6	106.6	-242.26	-89.0503	-79.1715	-136.827	52.7935
106.7	305.02	301.462	303.521		106.7	-0.2027	0.38764	-0.07294		256.7	106.7	-242.298	-89.0701	-79.1817	-136.85	52.8012
106.8	305.035	301.388	303.519		106.8	-0.19296	0.31379	-0.07558		256.8	106.8	-242.336	-89.0838	-79.195	-136.872	52.8094
106.9	305.048	301.327	303.518		106.9	-0.18448	0.25263	-0.07683		256.9	106.9	-242.373	-89.0936	-79.2095	-136.892	52.8176
107	305.055	301.279	303.517		107	-0.18215	0.20478	-0.07846		257	107	-242.409	-89.1044	-79.2254	-136.913	52.8249
107.1	305.06	301.242	303.509		107.1	-0.18146	0.16787	-0.08636		257.1	107.1	-242.444	-89.1125	-79.2401	-136.932	52.8327
107.2	305.068	301.212	303.503		107.2	-0.17889	0.13874	-0.09276		257.2	107.2	-242.485	-89.1196	-79.2558	-136.953	52.8424
107.3	305.073	301.192	303.503		107.3	-0.17845	0.11852	-0.09263		257.3	107.3	-242.529	-89.1298	-79.2706	-136.977	52.853
107.4	305.079	301.175	303.5		107.4	-0.1765	0.10208	-0.09639		257.4	107.4	-242.565	-89.1415	-79.2812	-136.996	52.8613
107.5	305.087	301.165	303.492		107.5	-0.1738	0.09255	-0.10405		257.5	107.5	-242.599	-89.1535	-79.2924	-137.015	52.8686
107.6	305.091	301.162	303.486		107.6	-0.17411	0.08929	-0.11007		257.6	107.6	-242.632	-89.1694	-79.2994	-137.034	52.876
107.7	305.094	301.157	303.477		107.7	-0.17605	0.08529	-0.12024		257.7	107.7	-242.659	-89.188	-79.3024	-137.05	52.8817
107.8	305.094	301.156	303.466		107.8	-0.18039	0.08392	-0.13129		257.8	107.8	-242.672	-89.2048	-79.3108	-137.063	52.8821
107.9	305.09	301.16	303.458		107.9	-0.18974	0.08795	-0.13895		257.9	107.9	-242.672	-89.2197	-79.3167	-137.069	52.8786
108	305.084	301.166	303.45		108	-0.19985	0.09424	-0.14711		258	108	-242.665	-89.2361	-79.316	-137.072	52.874
108.1	305.074	301.169	303.441		108.1	-0.21461	0.09777	-0.15702		258.1	108.1	-242.653	-89.2485	-79.3168	-137.073	52.8678
108.2	305.073	301.173	303.429		108.2	-0.22033	0.1023	-0.16883		258.2	108.2	-242.644	-89.261	-79.323	-137.076	52.862
108.3	305.069	301.18	303.421		108.3	-0.22905	0.10973	-0.17774		258.3	108.3	-242.643	-89.2743	-79.3293	-137.082	52.8583
108.4	305.065	301.182	303.415		108.4	-0.23803	0.11187	-0.18351		258.4	108.4	-242.641	-89.2841	-79.3329	-137.086	52.8557
108.5	305.061	301.18	303.408		108.5	-0.24676	0.10987	-0.19054		258.5	108.5	-242.642	-89.2888	-79.3392	-137.09	52.8539
108.6	305.059	301.18	303.405		108.6	-0.25373	0.10989	-0.1943		258.6	108.6	-242.648	-89.2956	-79.3472	-137.097	52.8535
108.7	305.06	301.178	303.403		108.7	-0.25756	0.10877	-0.19643		258.7	108.7	-242.656	-89.3028	-79.3553	-137.105	52.8537
108.8	305.062	301.176	303.401		108.8	-0.26026	0.10627	-0.19881		258.8	108.8	-242.661	-89.3052	-79.3639	-137.11	52.8535
108.9	305.061	301.173	303.401		108.9	-0.26522	0.10352	-0.19868		258.9	108.9	-242.664	-89.3131	-79.376	-137.118	52.8512
109	305.061	301.169	303.4		109	-0.27031	0.10026	-0.19993		259	109	-242.653	-89.2527	-79.3884	-137.098	52.8541
109.1	305.065	301.165	303.397		109.1	-0.2705	0.09676	-0.20332		259.1	109.1	-242.611	-88.9322	-79.4015	-136.982	52.8864
109.2	305.077	301.162	303.392		109.2	-0.26403	0.09426	-0.20834		259.2	109.2	-242.563	-88.4106	-79.4161	-136.796	52.9468
109.3	305.093	301.162	303.388		109.3	-0.2519	0.09452	-0.2126		259.3	109.3	-242.524	-87.9377	-79.4287	-136.63	53.0039
109.4	305.115	301.162	303.384		109.4	-0.23488	0.09453	-0.21737		259.4	109.4	-242.486	-87.6208	-79.438	-136.515	53.0382
109.5	305.138	301.166	303.371		109.5	-0.21648	0.09881	-0.23005		259.5	109.5	-242.445	-87.478	-79.4454	-136.456	53.0452
109.6	305.161	301.24	303.362		109.6	-0.19795	0.17256	-0.23934		259.6	109.6	-242.403	-87.4752	-79.4541	-136.444	53.0301
109.7	305.181	301.415	303.357		109.7	-0.18269	0.3478	-0.24511		259.7	109.7	-242.368	-87.5716	-79.461	-136.467	53.0022
109.8	305.192	301.606	303.353		109.8	-0.17672	0.53899	-0.24875		259.8	109.8	-242.346	-87.7354	-79.461	-136.514	52.9698
109.9	305.199	301.747	303.351		109.9	-0.17452	0.68056	-0.25113		259.9	109.9	-242.334	-87.933	-79.4582	-136.575	52.936
110	305.206	301.83	303.351		110	-0.17245	0.76372	-0.25175		260	110	-242.334	-88.1414	-79.4621	-136.646	52.9034
110.1	305.215	301.856	303.348		110.1	-0.16786	0.79036	-0.25438		260.1	110.1	-242.34	-88.346	-79.4642	-136.717	52.8739
110.2	305.223	301.835	303.345		110.2	-0.16503	0.76978	-0.25802		260.2	110.2	-242.347	-88.5395	-79.4639	-136.783	52.8466
110.3	305.223	301.783	303.343		110.3	-0.16899	0.71779	-0.26003		260.3	110.3	-242.366	-88.7174	-79.4647	-136.849	52.826
110.4	305.223	301.718	303.336		110.4	-0.1742	0.65273	-0.26705		260.4	110.4	-242.408	-88.87	-79.4679	-136.915	52.8163
110.5	305.224	301.646	303.328		110.5	-0.1774	0.58127	-0.27609		260.5	110.5	-242.462	-88.9987	-79.4685	-136.976	52.8144
110.6	305.225	301.572	303.324		110.6	-0.18161	0.50768	-0.28023		260.6	110.6	-242.503	-89.1112	-79.4676	-137.027	52.8113
110.7	305.223	301.504	303.324		110.7	-0.1882	0.43936	-0.27997		260.7	110.7	-242.532	-89.2076	-79.4698	-137.07	52.8059
110.8	305.221	301.447	303.326		110.8	-0.19454	0.38285	-0.27859		260.8	110.8	-242.566	-89.2894	-79.4728	-137.109	52.8043
110.9	305.216	301.4	303.328		110.9	-0.2044	0.33613	-0.2767		260.9	110.9	-242.61	-89.3582	-79.4765	-137.148	52.808
111	305.208	301.364	303.333		111	-0.21765	0.30097	-0.27179		261	111	-242.664	-89.4183	-79.4825	-137.188	52.8159
111.1	305.201	301.337	303.337		111.1	-0.22889	0.2736	-0.26802		261.1	111.1	-242.725	-89.4686	-79.4907	-137.228	52.8269
111.2	305.193	301.308	303.341		111.2	-0.24139	0.24472	-0.26487		261.2	111.2	-242.787	-89.5091	-79.4962	-137.264	52.8407
111.3	305.187	301.282	303.347		111.3	-0.25276	0.21924	-0.25859		261.3	111.3	-242.856	-89.5432	-79.5025	-137.301	52.8574
111.4	305.183	301.262	303.353		111.4	-0.26099	0.19978	-0.25318		261.4	111.4	-242.926	-89.5724	-79.5103	-137.336	52.8748
111.5	305.183	301.245	303.356		111.5	-0.26582	0.18309	-0.25016		261.5	111.5	-242.983	-89.5922	-79.5201	-137.365	52.889
111.6	305.187	301.229	303.358		111.6	-0.26676	0.16727	-0.24852		261.6	111.6	-243.027	-89.6076	-79.526	-137.387	52.9003
111.7	305.192	301.216	303.356		111.7	-0.26644	0.15422	-0.25078		261.7	111.7	-243.062	-89.6223	-79.5334	-137.406	52.9082
111.8	305.197	301.208	303.349		111.8	-0.26563	0.14682	-0.25806		261.8	111.8	-243.094	-89.634	-79.5366	-137.422	52.9166
111.9	305.2	301.204	303.339		111.9	-0.26732	0.14243	-0.26785		261.9	111.9	-243.126	-89.65	-79.5324	-137.436	52.9257
112	305.198	301.199	303.33		112	-0.27492	0.13855	-0.27701		262	112	-243.157	-89.6692	-79.5322	-137.453	52.933
112.1	305.194	301.198	303.321		112.1	-0.28277	0.13781	-0.28693		262.1	112.1	-243.187	-89.6862	-79.5355	-137.47	52.9399
112.2	305.191	301.198	303.308		112.2	-0.29137	0.13795	-0.30036		262.2	112.2	-243.212	-89.7017	-79.5399	-137.484	52.945
112.3	305.184	301.196	303.295		112.3	-0.30274	0.13595	-0.31279		262.3	112.3	-243.232	-89.7116	-79.5437	-137.496	52.9495
112.4	305.179	301.195	303.287		112.4	-0.31247	0.13559	-0.32171		262.4	112.4	-243.248	-89.7201	-79.5496	-137.506	52.9525
112.5	305.177	301.194	303.274		112.5	-0.31932	0.13447	-0.33502		262.5	112.5	-243.261	-89.7173	-79.5549	-137.511	52.9563
112.6	305.178	301.192	303.257		112.6	-0.32239	0.13322	-0.35172		262.6	112.6	-243.266	-89.7069	-79.5597	-137.511	52.9587
112.7	305.183	301.193	303.243		112.7	-0.32233	0.13449	-0.3659		262.7	112.7	-243.264	-89.6994	-79.5641	-137.509	52.9585
112.8	305.194	301.197	303.228		112.8	-0.31636	0.13815	-0.38147		262.8	112.8	-243.262	-89.6836	-79.5658	-137.504	52.9596
112.9	305.209	301.199	303.216		112.9	-0.3055	0.14004	-0.3934		262.9	112.9	-243.254	-89.66	-79.5713	-137.495	52.9595
113	305.225	301.203	303.214		113	-0.29374	0.14458	-0.39603		263	113	-243.243	-89.6329	-79.5776	-137.484	52.9587
113.1	305.24	301.212	303.214		113.1	-0.28159	0.15363	-0.39628		263.1	113.1	-243.233	-89.6082	-79.5808	-137.474	52.9587
113.2	305.254	301.218	303.215		113.2	-0.27031	0.16005	-0.39502		263.2	113.2	-243.226	-89.5799	-79.5799	-137.462	52.9607
113.3	305.267	301.223	303.22		113.3	-0.26004	0.16509	-0.39011		263.3	113.3	-243.218	-89.543	-79.577	-137.446	52.9642
113.4	305.279	301.226	303.226		113.4	-0.2514	0.16899	-0.38483		263.4	113.4	-243.205	-89.507	-79.577	-137.43	52.9654
113.5	305.282	301.227	303.229		113.5	-0.25055	0.16963	-0.38194		263.5	113.5	-243.191	-89.4656	-79.5726	-137.41	52.9677
113.6	305.28	301.225	303.231		113.6	-0.25561	0.16826	-0.37992		263.6	113.6	-243.18	-89.4185	-79.563	-137.387	52.973
113.7	305.275	301.222	303.238		113.7	-0.26418	0.16576	-0.37351		263.7	113.7	-243.168	-89.3757	-79.5508	-137.365	52.9777
113.8	305.269	301.22	303.25		113.8	-0.27288	0.16414	-0.3617		263.8	113.8	-243.151	-89.3341	-79.5332	-137.34	52.9815
113.9	305.272	301.221	303.262		113.9	-0.27303	0.16528	-0.34976		263.9	113.9	-243.128	-89.2909	-79.5181	-137.312	52.9831
114	305.277	301.223	303.272		114	-0.27017	0.16718	-0.34033		264	114	-243.103	-89.2498	-79.5039	-137.285	52.9834
114.1	305.282	301.224	303.281		114.1	-0.26819	0.1687	-0.33191		264.1	114.1	-243.083	-89.2148	-79.4888	-137.262	52.9849
114.2	305.291	301.222	303.288		114.2	-0.26269	0.16683	-0.32487		264.2	114.2	-243.066	-89.1814	-79.477	-137.241	52.9863
114.3	305.299	301.219	303.293		114.3	-0.2572	0.1647	-0.31959		264.3	114.3	-243.042	-89.153	-79.4624	-137.219	52.9854
114.4	305.306	301.22	303.298		114.4	-0.25346	0.16534	-0.31481		264.4	114.4	-243.022	-89.1283	-79.4475	-137.199	52.985
114.5	305.313	301.221	303.301		114.5	-0.24896	0.16674	-0.31267		264.5	114.5	-243.005	-89.1066	-79.4378	-137.183	52.9846
114.6	305.324	301.223	303.301		114.6	-0.24108	0.16863	-0.31229		264.6	114.6	-242.983	-89.087	-79.4262	-137.165	52.9823
114.7	305.334	301.227	303.3		114.7	-0.23407	0.17304	-0.3115		264.7	114.7	-242.945	-89.0673	-79.4153	-137.143	52.9747
114.8	305.339	301.233	303.297		114.8	-0.23209	0.17908	-0.31223		264.8	114.8	-242.898	-89.0484	-79.4114	-137.119	52.9626
114.9	305.344	301.238	303.291		114.9	-0.22974	0.18512	-0.31659		264.9	114.9	-242.852	-89.0296	-79.4148	-137.099	52.9493
115	305.351	301.24	303.286		115	-0.22587	0.1874	-0.31995		265	115	-242.796	-89.0113	-79.4201	-137.076	52.9327
115.1	305.357	301.243	303.282		115.1	-0.22213	0.18992	-0.32168		265.1	115.1	-242.728	-88.9942	-79.4275	-137.05	52.9112
115.2	305.366	301.247	303.279		115.2	-0.21651	0.19445	-0.32328		265.2	115.2	-242.662	-88.9787	-79.4381	-137.026	52.8898
115.3	305.376	301.32	303.273		115.3	-0.20938	0.2682	-0.32689		265.3	115.3	-242.608	-88.9655	-79.4487	-137.007	52.8718
115.4	305.387	301.603	303.268		115.4	-0.20162	0.55083	-0.331		265.4	115.4	-242.564	-88.9527	-79.4561	-136.991	52.8577
115.5	305.399	302.022	303.268		115.5	-0.19261	0.96987	-0.32921		265.5	115.5	-242.541	-88.9389	-79.4607	-136.98	52.8512
115.6	305.414	302.383	303.269		115.6	-0.18058	1.33126	-0.32591		265.6	115.6	-242.543	-88.9201	-79.466	-136.977	52.854
115.7	305.429	302.617	303.27		115.7	-0.1683	1.56541	-0.32274		265.7	115.7	-242.56	-88.9003	-79.4665	-136.976	52.8625
115.8	305.439	302.72	303.273		115.8	-0.16129	1.66918	-0.31856		265.8	115.8	-242.582	-88.8856	-79.4701	-136.979	52.8714
115.9	305.442	302.714	303.275		115.9	-0.16057	1.66329	-0.31439		265.9	115.9	-242.603	-88.8734	-79.4784	-136.985	52.8787
116	305.441	302.629	303.279		116	-0.16499	1.57901	-0.3087		266	116	-242.615	-88.8593	-79.4868	-136.987	52.8833
116.1	305.434	302.499	303.285		116.1	-0.1752	1.44915	-0.30101		266.1	116.1	-242.611	-88.8476	-79.4963	-136.985	52.882
116.2	305.423	302.345	303.29		116.2	-0.18892	1.29529	-0.29469		266.2	116.2	-242.597	-88.8432	-79.5037	-136.981	52.8767
116.3	305.415	302.183	303.292		116.3	-0.2	1.13301	-0.29026		266.3	116.3	-242.582	-88.835	-79.5124	-136.976	52.8712
116.4	305.407	302.024	303.295		116.4	-0.21083	0.97425	-0.28596		266.4	116.4	-242.568	-88.8242	-79.5173	-136.97	52.8672
116.5	305.399	301.875	303.299		116.5	-0.22129	0.82642	-0.2799		266.5	116.5	-242.574	-88.8218	-79.5194	-136.972	52.8694
116.6	305.396	301.744	303.302		116.6	-0.22697	0.69505	-0.27459		266.6	116.6	-242.607	-88.8182	-79.5223	-136.983	52.8804
116.7	305.397	301.629	303.301		116.7	-0.22913	0.5805	-0.27444		266.7	116.7	-242.649	-88.8138	-79.5267	-136.997	52.8943
116.8	305.399	301.527	303.295		116.8	-0.23029	0.47877	-0.27855		266.8	116.8	-242.693	-88.8133	-79.5307	-137.012	52.9082
116.9	305.406	301.439	303.287		116.9	-0.22605	0.39148	-0.28442		266.9	116.9	-242.727	-88.8167	-79.53	-137.025	52.9192
117	305.419	301.365	303.28		117	-0.21553	0.31776	-0.28954		267	117	-242.732	-88.8238	-79.5303	-137.029	52.9197
117.1	305.435	301.306	303.275		117.1	-0.2025	0.25836	-0.2929		267.1	117.1	-242.709	-88.831	-79.5316	-137.024	52.9107
117.2	305.451	301.259	303.272		117.2	-0.19009	0.21228	-0.294		267.2	117.2	-242.681	-88.8364	-79.4801	-136.999	52.9099
117.3	305.467	301.22	303.272		117.3	-0.17655	0.17347	-0.29258		267.3	117.3	-242.666	-88.8378	-78.962	-136.822	52.9988
117.4	305.486	301.188	303.273		117.4	-0.16038	0.14183	-0.28941		267.4	117.4	-242.664	-88.8353	-77.8468	-136.449	53.2024
117.5	305.508	301.197	303.276		117.5	-0.14182	0.15051	-0.28473		267.5	117.5	-242.67	-88.8291	-76.6534	-136.051	53.4254
117.6	305.534	301.347	303.278		117.6	-0.11849	0.30113	-0.28131		267.6	117.6	-242.679	-88.8204	-75.7655	-135.755	53.5948
117.7	305.56	301.623	303.275		117.7	-0.09578	0.57761	-0.28203		267.7	117.7	-242.669	-88.8082	-75.2725	-135.583	53.6852
117.8	305.581	301.888	303.273		117.8	-0.07697	0.84291	-0.28275		267.8	117.8	-242.63	-88.7984	-75.1238	-135.518	53.7017
117.9	305.6	302.073	303.272		117.9	-0.06117	1.02731	-0.28134		267.9	117.9	-242.579	-88.795	-75.2452	-135.54	53.6625
118	305.616	302.163	303.271		118	-0.04801	1.11814	-0.28055		268	118	-242.524	-88.7912	-75.5513	-135.622	53.5876
118.1	305.631	302.177	303.27		118.1	-0.03573	1.13235	-0.28014		268.1	118.1	-242.458	-88.7852	-75.9589	-135.734	53.4902
118.2	305.644	302.137	303.269		118.2	-0.02621	1.09204	-0.27948		268.2	118.2	-242.359	-88.782	-76.4126	-135.851	53.3735
118.3	305.658	302.062	303.267		118.3	-0.01506	1.01781	-0.28008		268.3	118.3	-242.244	-88.7801	-76.8741	-135.966	53.2499
118.4	305.677	301.966	303.262		118.4	0.000734881	0.92199	-0.28318		268.4	118.4	-242.146	-88.7771	-77.3171	-136.08	53.1361
118.5	305.698	301.861	303.258		118.5	0.01892	0.81737	-0.28554		268.5	118.5	-242.079	-88.7765	-77.7222	-136.193	53.0394
118.6	305.718	301.754	303.255		118.6	0.03597	0.71073	-0.28626		268.6	118.6	-242.044	-88.7743	-78.081	-136.3	52.9622
118.7	305.731	301.65	303.253		118.7	0.04624	0.60637	-0.28635		268.7	118.7	-242.039	-88.7709	-78.3984	-136.403	52.9031
118.8	305.741	301.553	303.251		118.8	0.05375	0.51054	-0.28645		268.8	118.8	-242.054	-88.7696	-78.6744	-136.499	52.8576
118.9	305.748	301.472	303.254		118.9	0.05736	0.42915	-0.28215		268.9	118.9	-242.076	-88.7692	-78.9012	-136.582	52.8239
119	305.752	301.404	303.259		119	0.05884	0.36109	-0.2752		269	119	-242.109	-88.7665	-79.0891	-136.655	52.801
119.1	305.757	301.343	303.259		119.1	0.06057	0.30081	-0.27304		269.1	119.1	-242.15	-88.756	-79.2478	-136.718	52.7874
119.2	305.76	301.293	303.257		119.2	0.06067	0.25108	-0.27388		269.2	119.2	-242.179	-88.7439	-79.3724	-136.765	52.7762
119.3	305.761	301.256	303.253		119.3	0.05863	0.21403	-0.27574		269.3	119.3	-242.178	-88.7319	-79.4707	-136.793	52.7599
119.4	305.755	301.229	303.246		119.4	0.05018	0.18716	-0.28098		269.4	119.4	-242.16	-88.72	-79.5509	-136.81	52.7413
119.5	305.746	301.209	303.24		119.5	0.03772	0.16758	-0.28484		269.5	119.5	-242.149	-88.7087	-79.6135	-136.824	52.7282
119.6	305.732	301.196	303.238		119.6	0.02148	0.15478	-0.28493		269.6	119.6	-242.144	-88.6974	-79.6578	-136.833	52.72
119.7	305.718	301.185	303.235		119.7	0.00437	0.14399	-0.28679		269.7	119.7	-242.134	-88.6887	-79.6927	-136.839	52.7119
119.8	305.705	301.175	303.229		119.8	-0.01148	0.13433	-0.29052		269.8	119.8	-242.122	-88.6825	-79.7201	-136.841	52.7037
119.9	305.692	301.169	303.225		119.9	-0.02772	0.12882	-0.29325		269.9	119.9	-242.099	-88.6827	-79.736	-136.839	52.6933
120	305.678	301.164	303.222		120	-0.04445	0.12418	-0.29423		270	120	-242.069	-88.6893	-79.7454	-136.834	52.6804
120.1	305.664	301.158	303.217		120.1	-0.06169	0.11866	-0.29746		270.1	120.1	-242.028	-88.6929	-79.7534	-136.825	52.6648
120.2	305.652	301.149	303.211		120.2	-0.07654	0.11014	-0.3017		270.2	120.2	-241.975	-88.6946	-79.7619	-136.81	52.6453
120.3	305.643	301.139	303.207		120.3	-0.08875	0.09985	-0.30405		270.3	120.3	-241.928	-88.7055	-79.7635	-136.799	52.6277
120.4	305.636	301.126	303.203		120.4	-0.09858	0.08717	-0.30565		270.4	120.4	-241.899	-88.7294	-79.7584	-136.796	52.6153
120.5	305.63	301.108	303.2		120.5	-0.1069	0.06985	-0.30713		270.5	120.5	-241.883	-88.7662	-79.7532	-136.801	52.6054
120.6	305.625	301.093	303.197		120.6	-0.11459	0.05492	-0.30798		270.6	120.6	-241.869	-88.8172	-79.7444	-136.81	52.5946
120.7	305.624	301.086	303.199		120.7	-0.11939	0.04789	-0.30418		270.7	120.7	-241.862	-88.8728	-79.7313	-136.822	52.5863
120.8	305.625	301.081	303.203		120.8	-0.12081	0.04376	-0.29837		270.8	120.8	-241.867	-88.9322	-79.7197	-136.84	52.581
120.9	305.631	301.079	303.206		120.9	-0.1182	0.04113	-0.29381		270.9	120.9	-241.883	-88.9926	-79.7076	-136.861	52.5792
121	305.632	301.079	303.208		121	-0.11936	0.04152	-0.29077		271	121	-241.916	-89.0486	-79.6919	-136.886	52.5847
121.1	305.63	301.083	303.206		121.1	-0.12479	0.04631	-0.29011		271.1	121.1	-241.967	-89.1042	-79.6789	-136.917	52.5957
121.2	305.63	301.091	303.201		121.2	-0.12783	0.05423	-0.29334		271.2	121.2	-242.024	-89.1568	-79.6731	-136.951	52.6075
121.3	305.629	301.101	303.194		121.3	-0.13125	0.06492	-0.29858		271.3	121.3	-242.06	-89.2059	-79.6679	-136.978	52.6132
121.4	305.63	301.113	303.187		121.4	-0.13342	0.07724	-0.3042		271.4	121.4	-242.07	-89.2527	-79.6595	-136.994	52.6109
121.5	305.638	301.124	303.181		121.5	-0.12817	0.08793	-0.30794		271.5	121.5	-242.049	-89.2939	-79.6584	-137.001	52.598
121.6	305.66	301.135	303.18		121.6	-0.10948	0.09925	-0.30803		271.6	121.6	-242.006	-89.3346	-79.659	-137	52.5775
121.7	305.688	301.141	303.177		121.7	-0.08452	0.10617	-0.30825		271.7	121.7	-241.97	-89.3748	-79.6542	-137	52.5603
121.8	305.718	301.142	303.178		121.8	-0.05679	0.10693	-0.30571		271.8	121.8	-241.951	-89.4077	-79.6518	-137.004	52.5493
121.9	305.757	301.144	303.181		121.9	-0.02102	0.10933	-0.30166		271.9	121.9	-241.949	-89.435	-79.6482	-137.011	52.5452
122	305.801	301.148	303.183		122	0.01978	0.11311	-0.2976		272	122	-241.968	-89.4594	-79.644	-137.024	52.5487
122.1	305.85	301.15	303.185		122.1	0.06572	0.11564	-0.29406		272.1	122.1	-242.006	-89.4872	-79.6414	-137.045	52.5576
122.2	305.904	301.152	303.184		122.2	0.11694	0.11816	-0.29264		272.2	122.2	-242.062	-89.5149	-79.6388	-137.072	52.5726
122.3	305.96	301.156	303.183		122.3	0.17042	0.1227	-0.29186		272.3	122.3	-242.124	-89.5424	-79.6309	-137.099	52.5902
122.4	306.013	301.164	303.186		122.4	0.22051	0.13012	-0.28755		272.4	122.4	-242.18	-89.5764	-79.6174	-137.125	52.6063
122.5	306.061	301.169	303.189		122.5	0.26507	0.13616	-0.28225		272.5	122.5	-242.224	-89.6101	-79.6033	-137.146	52.6186
122.6	306.101	301.171	303.192		122.6	0.30297	0.13831	-0.27782		272.6	122.6	-242.253	-89.6229	-79.5881	-137.155	52.629
122.7	306.136	301.172	303.198		122.7	0.3351	0.13957	-0.26975		272.7	122.7	-242.274	-89.5153	-79.572	-137.121	52.6552
122.8	306.169	301.169	303.203		122.8	0.36497	0.13695	-0.26343		272.8	122.8	-242.292	-89.2821	-79.553	-137.042	52.6996
122.9	306.198	301.163	303.207		122.9	0.39119	0.13118	-0.25687		272.9	122.9	-242.308	-89.0456	-79.5349	-136.963	52.7441
123	306.225	301.156	303.211		123	0.41528	0.12454	-0.25169		273	123	-242.321	-88.8758	-79.5169	-136.905	52.7775
123.1	306.244	301.151	303.214		123.1	0.43095	0.1189	-0.24713		273.1	123.1	-242.331	-88.7937	-79.4972	-136.874	52.7967
123.2	306.249	301.146	303.216		123.2	0.43331	0.11489	-0.24245		273.2	123.2	-242.342	-88.7869	-79.4823	-136.871	52.8043
123.3	306.244	301.143	303.214		123.3	0.42562	0.11138	-0.24343		273.3	123.3	-242.352	-88.8325	-79.4741	-136.886	52.8019
123.4	306.229	301.142	303.211		123.4	0.40762	0.11127	-0.24427		273.4	123.4	-242.352	-88.9097	-79.4676	-136.91	52.7915
123.5	306.203	301.141	303.207		123.5	0.37845	0.1109	-0.24625		273.5	123.5	-242.351	-89.0051	-79.462	-136.939	52.7777
123.6	306.168	301.138	303.2		123.6	0.34049	0.10778	-0.25149		273.6	123.6	-242.347	-89.1061	-79.4586	-136.97	52.7616
123.7	306.128	301.137	303.194		123.7	0.29775	0.10653	-0.25548		273.7	123.7	-242.334	-89.2093	-79.4549	-136.999	52.7425
123.8	306.09	301.136	303.195		123.8	0.25615	0.10604	-0.25344		273.8	123.8	-242.315	-89.3107	-79.4504	-137.025	52.7217
123.9	306.063	301.132	303.198		123.9	0.2271	0.10241	-0.24851		273.9	123.9	-242.296	-89.4023	-79.4499	-137.05	52.7018
124	306.052	301.128	303.198		124	0.2125	0.09878	-0.24672		274	124	-242.278	-89.4863	-79.4522	-137.072	52.6825
124.1	306.052	301.13	303.2		124.1	0.20996	0.10068	-0.24304		274.1	124.1	-242.254	-89.5628	-79.4504	-137.089	52.6635
124.2	306.061	301.132	303.203		124.2	0.21596	0.1037	-0.23749		274.2	124.2	-242.234	-89.6289	-79.4525	-137.105	52.6464
124.3	306.076	301.136	303.206		124.3	0.22837	0.10748	-0.23343		274.3	124.3	-242.212	-89.679	-79.4592	-137.117	52.6304
124.4	306.094	301.14	303.208		124.4	0.24278	0.11177	-0.22951		274.4	124.4	-242.182	-89.7184	-79.4643	-137.122	52.6136
124.5	306.11	301.144	303.209		124.5	0.25582	0.1163	-0.22634		274.5	124.5	-242.154	-89.7527	-79.4672	-137.125	52.5987
124.6	306.127	301.149	303.209		124.6	0.26986	0.12159	-0.2248		274.6	124.6	-242.132	-89.7778	-79.465	-137.125	52.5878
124.7	306.143	301.156	303.21		124.7	0.28364	0.12838	-0.22225		274.7	124.7	-242.105	-89.7992	-79.4618	-137.122	52.5761
124.8	306.157	301.166	303.211		124.8	0.29391	0.13857	-0.21883		274.8	124.8	-242.073	-89.8179	-79.4541	-137.115	52.564
124.9	306.168	301.175	303.212		124.9	0.3023	0.14813	-0.21603		274.9	124.9	-242.046	-89.833	-79.444	-137.108	52.5547
125	306.18	301.182	303.212		125	0.31144	0.15542	-0.215		275	125	-242.014	-89.8448	-79.4343	-137.098	52.5442
125.1	306.191	301.188	303.207		125.1	0.31958	0.16184	-0.21773		275.1	125.1	-241.977	-89.8554	-79.4249	-137.086	52.532
125.2	306.199	301.192	303.204		125.2	0.32507	0.16638	-0.2187		275.2	125.2	-241.946	-89.8627	-79.4155	-137.075	52.5222
125.3	306.206	301.191	303.203		125.3	0.32881	0.16551	-0.21842		275.3	125.3	-241.92	-89.8652	-79.4043	-137.063	52.5153
125.4	306.208	301.187	303.2		125.4	0.32815	0.16125	-0.21977		275.4	125.4	-241.894	-89.8656	-79.3919	-137.051	52.509
125.5	306.199	301.182	303.199		125.5	0.31607	0.15687	-0.2186		275.5	125.5	-241.867	-89.869	-79.3763	-137.037	52.5022
125.6	306.189	301.176	303.196		125.6	0.3031	0.1506	-0.22033		275.6	125.6	-241.843	-89.8718	-79.3605	-137.025	52.4968
125.7	306.185	301.168	303.189		125.7	0.29616	0.14282	-0.22482		275.7	125.7	-241.823	-89.8305	-79.3453	-137	52.499
125.8	306.179	301.162	303.182		125.8	0.28747	0.13793	-0.23006		275.8	125.8	-241.779	-89.5667	-79.3318	-136.893	52.5264
125.9	306.17	301.161	303.176		125.9	0.2755	0.13669	-0.23418		275.9	125.9	-241.746	-89.0676	-79.3202	-136.711	52.5928
126	306.161	301.16	303.173		126	0.26354	0.13582	-0.23552		276	126	-241.713	-88.5717	-79.3133	-136.533	52.6582
126.1	306.147	301.158	303.173		126.1	0.24593	0.13395	-0.23373		276.1	126.1	-241.68	-88.2183	-79.3093	-136.403	52.7016
126.2	306.124	301.156	303.178		126.2	0.22027	0.13283	-0.22755		276.2	126.2	-241.646	-88.0347	-79.3007	-136.327	52.7197
126.3	306.096	301.156	303.18		126.3	0.18947	0.13284	-0.22312		276.3	126.3	-241.612	-87.9948	-79.2906	-136.299	52.7164
126.4	306.062	301.159	303.18		126.4	0.15264	0.13587	-0.22158		276.4	126.4	-241.577	-88.0446	-79.2843	-136.302	52.6982
126.5	306.023	301.166	303.18		126.5	0.11065	0.14329	-0.22017		276.5	126.5	-241.542	-88.0696	-79.2766	-136.296	52.6843
126.6	305.981	301.176	303.179		126.6	0.06553	0.1536	-0.21951		276.6	126.6	-241.509	-88.0331	-79.2665	-136.269	52.6805
126.7	305.934	301.185	303.176		126.7	0.01614	0.16304	-0.2206		276.7	126.7	-241.472	-88.0108	-79.2582	-136.247	52.6731
126.8	305.883	301.188	303.173		126.8	-0.03753	0.16657	-0.22145		276.8	126.8	-241.434	-88.0432	-79.2502	-136.242	52.6569
126.9	305.828	301.188	303.173		126.9	-0.09546	0.16683	-0.21966		276.9	126.9	-241.397	-88.1406	-79.2367	-136.258	52.6324
127	305.772	301.185	303.175		127	-0.15478	0.16395	-0.21611		277	127	-241.362	-88.2859	-79.2216	-136.29	52.6013
127.1	305.723	301.181	303.177		127.1	-0.20643	0.16019	-0.21244		277.1	127.1	-241.327	-88.4551	-79.2126	-136.332	52.5655
127.2	305.687	301.177	303.173		127.2	-0.24616	0.15657	-0.21404		277.2	127.2	-241.295	-88.6379	-79.2016	-136.378	52.5292
127.3	305.66	301.174	303.17		127.3	-0.27533	0.15344	-0.21501		277.3	127.3	-241.268	-88.8225	-79.1894	-136.427	52.4944
127.4	305.649	301.173	303.169		127.4	-0.28993	0.15295	-0.21498		277.4	127.4	-241.236	-88.9953	-79.1821	-136.471	52.4591
127.5	305.648	301.176	303.166		127.5	-0.2936	0.15622	-0.2162		277.5	127.5	-241.204	-89.15	-79.1757	-136.51	52.4262
127.6	305.65	301.181	303.166		127.6	-0.29463	0.16151	-0.21378		277.6	127.6	-241.179	-89.2905	-79.1631	-136.544	52.399
127.7	305.654	301.185	303.168		127.7	-0.29366	0.16529	-0.20986		277.7	127.7	-241.152	-89.4092	-79.1489	-136.57	52.3749
127.8	305.658	301.186	303.171		127.8	-0.29231	0.16668	-0.20505		277.8	127.8	-241.121	-89.5066	-79.1344	-136.587	52.3526
127.9	305.663	301.188	303.176		127.9	-0.2902	0.16896	-0.19861		277.9	127.9	-241.091	-89.5914	-79.1213	-136.601	52.3323
128	305.666	301.19	303.182		128	-0.28973	0.1711	-0.19142		278	128	-241.061	-89.6263	-79.0976	-136.595	52.3214
128.1	305.67	301.263	303.185		128.1	-0.28863	0.24422	-0.18599		278.1	128.1	-241.031	-89.5317	-79.0877	-136.55	52.3273
128.2	305.682	301.536	303.188		128.2	-0.28011	0.51768	-0.18143		278.2	128.2	-241	-89.3395	-79.0719	-136.471	52.3489
128.3	305.703	301.935	303.191		128.3	-0.26168	0.91688	-0.1765		278.3	128.3	-240.97	-89.1602	-79.055	-136.395	52.3689
128.4	305.735	302.28	303.189		128.4	-0.23257	1.26207	-0.17647		278.4	128.4	-240.935	-89.0373	-79.0373	-136.336	52.3787
128.5	305.775	302.553	303.184		128.5	-0.19541	1.53553	-0.18046		278.5	128.5	-240.882	-88.9832	-79.0166	-136.294	52.3731
128.6	305.821	302.772	303.179		128.6	-0.15286	1.75498	-0.18344		278.6	128.6	-240.828	-88.9887	-78.9963	-136.271	52.3579
128.7	305.869	302.901	303.174		128.7	-0.1073	1.88425	-0.1863		278.7	128.7	-240.776	-89.0337	-78.9808	-136.264	52.3369
128.8	305.916	302.924	303.168		128.8	-0.06361	1.90687	-0.19054		278.8	128.8	-240.727	-89.1042	-78.9714	-136.268	52.3117
128.9	305.96	302.856	303.167		128.9	-0.02244	1.83943	-0.19025		278.9	128.9	-240.691	-89.1897	-78.9588	-136.28	52.2889
129	305.999	302.727	303.165		129	0.01408	1.71119	-0.18984		279	129	-240.658	-89.2841	-78.9432	-136.295	52.2669
129.1	306.031	302.563	303.163		129.1	0.04294	1.54716	-0.18994		279.1	129.1	-240.629	-89.3736	-78.934	-136.312	52.2453
129.2	306.059	302.383	303.16		129.2	0.06791	1.3678	-0.19104		279.2	129.2	-240.599	-89.4556	-78.9277	-136.327	52.2243
129.3	306.084	302.205	303.156		129.3	0.09049	1.18932	-0.19327		279.3	129.3	-240.571	-89.534	-78.9228	-136.343	52.2042
129.4	306.107	302.034	303.152		129.4	0.1098	1.01939	-0.196		279.4	129.4	-240.547	-89.6003	-78.9204	-136.356	52.1866
129.5	306.132	301.876	303.143		129.5	0.13176	0.86113	-0.20312		279.5	129.5	-240.52	-89.6532	-78.9197	-136.364	52.1698
129.6	306.158	301.731	303.138		129.6	0.15522	0.71682	-0.20674		279.6	129.6	-240.494	-89.6988	-78.9196	-136.371	52.1544
129.7	306.18	301.606	303.136		129.7	0.17415	0.5921	-0.2067		279.7	129.7	-240.47	-89.7373	-78.9151	-136.374	52.1415
129.8	306.197	301.498	303.133		129.8	0.18857	0.48446	-0.20755		279.8	129.8	-240.441	-89.7665	-78.9118	-136.373	52.1281
129.9	306.208	301.404	303.132		129.9	0.19645	0.39002	-0.20664		279.9	129.9	-240.411	-89.7894	-78.91	-136.37	52.1151
130	306.21	301.327	303.136		130	0.1958	0.31341	-0.20146		280	130	-240.38	-89.8081	-78.901	-136.363	52.1039
130.1	306.207	301.267	303.141		130.1	0.19011	0.25338	-0.19477		280.1	130.1	-240.35	-89.8196	-78.8967	-136.355	52.0928
130.2	306.205	301.214	303.143		130.2	0.18519	0.20101	-0.19009		280.2	130.2	-240.319	-89.8326	-78.8935	-136.348	52.0812
130.3	306.203	301.171	303.144		130.3	0.17963	0.15806	-0.18754		280.3	130.3	-240.287	-89.8488	-78.8885	-136.342	52.0691
130.4	306.195	301.141	303.147		130.4	0.16905	0.12818	-0.18286		280.4	130.4	-240.257	-89.8646	-78.8895	-136.337	52.0564
130.5	306.186	301.115	303.152		130.5	0.15709	0.10269	-0.17617		280.5	130.5	-240.225	-89.8786	-78.8939	-136.332	52.0428
130.6	306.178	301.096	303.156		130.6	0.14638	0.08399	-0.17024		280.6	130.6	-240.189	-89.8914	-78.8956	-136.325	52.0289
130.7	306.171	301.087	303.162		130.7	0.13618	0.07521	-0.16305		280.7	130.7	-240.155	-89.9087	-78.8921	-136.318	52.0154
130.8	306.171	301.083	303.167		130.8	0.13276	0.07196	-0.1556		280.8	130.8	-240.119	-89.9211	-78.8893	-136.31	52.0023
130.9	306.179	301.083	303.17		130.9	0.13825	0.07234	-0.1513		280.9	130.9	-240.083	-89.9306	-78.8886	-136.301	51.9889
131	306.192	301.086	303.175		131	0.14878	0.07499	-0.14424		281	131	-240.05	-89.9391	-78.8815	-136.29	51.9779
131.1	306.209	301.091	303.297		131.1	0.16219	0.08078	-0.02035		281.1	131.1	-240.02	-89.9424	-78.8697	-136.277	51.9698
131.2	306.224	301.1	303.677		131.2	0.17497	0.08921	0.36141		281.2	131.2	-239.988	-89.9426	-78.8599	-136.263	51.9607
131.3	306.238	301.109	304.193		131.3	0.18587	0.09877	0.87933		281.3	131.3	-239.818	-89.94	-78.8498	-136.202	51.9064
131.4	306.248	301.119	304.636		131.4	0.1925	0.10921	1.32389		281.4	131.4	-239.34	-89.9368	-78.8376	-136.038	51.7501
131.5	306.253	301.126	304.929		131.5	0.1951	0.11638	1.61873		281.5	131.5	-238.691	-89.9319	-78.8213	-135.815	51.5382
131.6	306.253	301.131	305.065		131.6	0.19193	0.12129	1.75605		281.6	131.6	-238.131	-89.9253	-78.8066	-135.621	51.3554
131.7	306.239	301.137	305.07		131.7	0.1747	0.12771	1.76324		281.7	131.7	-237.754	-89.9181	-78.7892	-135.487	51.2342
131.8	306.214	301.141	304.979		131.8	0.14716	0.13274	1.67384		281.8	131.8	-237.561	-89.9115	-78.773	-135.415	51.1739
131.9	306.186	301.142	304.822		131.9	0.11623	0.13326	1.51874		281.9	131.9	-237.516	-89.9001	-78.7582	-135.391	51.1635
132	306.116	301.139	304.629		132	0.0436	0.13038	1.32747		282	132	-237.582	-89.8835	-78.7405	-135.402	51.1913
132.1	306.085	301.135	304.428		132.1	0.00903	0.12688	1.12816		282.1	132.1	-237.717	-89.869	-78.7234	-135.437	51.2415
132.2	306.058	301.129	304.229		132.2	-0.02102	0.12174	0.93099		282.2	132.2	-237.885	-89.8533	-78.7031	-135.481	51.3035
132.3	306.039	301.124	304.036		132.3	-0.04253	0.11604	0.74022		282.3	132.3	-238.063	-89.8379	-78.6855	-135.529	51.368
132.4	306.022	301.118	303.861		132.4	-0.06228	0.11077	0.56653		282.4	132.4	-238.232	-89.8256	-78.667	-135.575	51.4295
132.5	306.012	301.113	303.704		132.5	-0.07563	0.10536	0.41131		282.5	132.5	-238.39	-89.8121	-78.6462	-135.616	51.4881
132.6	306.006	301.11	303.562		132.6	-0.08407	0.10298	0.27167		282.6	132.6	-238.533	-89.7959	-78.6297	-135.653	51.5409
132.7	305.999	301.106	303.441		132.7	-0.0939	0.09846	0.1525		282.7	132.7	-238.653	-89.7689	-78.615	-135.679	51.5875
132.8	305.996	301.105	303.34		132.8	-0.10058	0.0972	0.05292		282.8	132.8	-238.746	-89.7584	-78.5983	-135.701	51.6231
132.9	305.998	301.116	303.256		132.9	-0.10137	0.10813	-0.02919		282.9	132.9	-238.804	-89.7491	-78.5848	-135.713	51.6463
133	305.999	301.129	303.189		133	-0.10316	0.12106	-0.09461		283	133	-238.83	-89.7397	-78.5737	-135.714	51.6583
133.1	305.994	301.142	303.138		133.1	-0.11072	0.13413	-0.14343		283.1	133.1	-238.834	-89.7339	-78.5636	-135.711	51.6626
133.2	305.99	301.155	303.1		133.2	-0.11791	0.14719	-0.1797		283.2	133.2	-238.821	-89.7275	-78.5555	-135.701	51.6607
133.3	305.986	301.17	303.07		133.3	-0.12422	0.16239	-0.20793		283.3	133.3	-238.786	-89.7212	-78.5522	-135.686	51.6505
133.4	305.986	301.319	303.05		133.4	-0.12764	0.31187	-0.22649		283.4	133.4	-238.731	-89.7165	-78.5515	-135.666	51.633
133.5	305.99	301.663	303.027		133.5	-0.12704	0.65503	-0.24744		283.5	133.5	-238.667	-89.7141	-78.5502	-135.644	51.6124
133.6	305.993	302.039	303.019		133.6	-0.12607	1.03173	-0.25318		283.6	133.6	-238.607	-89.7067	-78.5505	-135.621	51.5935
133.7	305.998	302.325	303.017		133.7	-0.12484	1.31787	-0.25365		283.7	133.7	-238.551	-89.7009	-78.4699	-135.574	51.5904
133.8	306.002	302.489	303.014		133.8	-0.12361	1.48141	-0.25463		283.8	133.8	-238.503	-89.6984	-77.8919	-135.364	51.6817
133.9	306.007	302.537	303.015		133.9	-0.12075	1.5299	-0.25221		283.9	133.9	-238.466	-89.6909	-76.7827	-134.98	51.877
134	306.014	302.493	303.017		134	-0.11676	1.48594	-0.24878		284	134	-238.43	-89.6822	-75.6836	-134.598	52.0726
134.1	306.018	302.386	303.017		134.1	-0.11604	1.37829	-0.24687		284.1	134.1	-238.396	-89.6734	-74.8934	-134.321	52.2123
134.2	306.023	302.245	303.019		134.2	-0.11406	1.23723	-0.24244		284.2	134.2	-238.36	-89.6602	-74.4748	-134.165	52.2815
134.3	306.029	302.089	303.021		134.3	-0.11132	1.08198	-0.23952		284.3	134.3	-238.303	-89.6468	-74.3863	-134.112	52.2814
134.4	306.033	301.931	303.023		134.4	-0.1101	0.92346	-0.23559		284.4	134.4	-238.229	-89.6321	-74.5437	-134.135	52.229
134.5	306.037	301.781	303.03		134.5	-0.10887	0.77386	-0.22614		284.5	134.5	-238.157	-89.5436	-74.8588	-134.186	52.1577
134.6	306.04	301.645	303.036		134.6	-0.1089	0.63707	-0.21857		284.6	134.6	-238.092	-89.2056	-75.2613	-134.186	52.1086
134.7	306.042	301.523	303.038		134.7	-0.10931	0.51548	-0.21452		284.7	134.7	-238.029	-88.6746	-75.6999	-134.135	52.0821
134.8	306.043	301.419	303.043		134.8	-0.11197	0.41198	-0.20833		284.8	134.8	-237.971	-88.1894	-76.1375	-134.099	52.0522
134.9	306.043	301.332	303.046		134.9	-0.11464	0.32493	-0.20365		284.9	134.9	-237.926	-87.8382	-76.5481	-134.104	52.0131
135	306.045	301.259	303.049		135	-0.11517	0.25182	-0.19847		285	135	-237.889	-87.6449	-76.9195	-134.151	51.9612
135.1	306.051	301.2	303.056		135.1	-0.11256	0.19241	-0.19015		285.1	135.1	-237.847	-87.5988	-77.2474	-134.231	51.894
135.2	306.061	301.153	303.061		135.2	-0.10493	0.14531	-0.18258		285.2	135.2	-237.798	-87.6572	-77.5291	-134.328	51.8174
135.3	306.073	301.113	303.064		135.3	-0.09604	0.10574	-0.17865		285.3	135.3	-237.749	-87.7855	-77.7611	-134.432	51.7394
135.4	306.087	301.081	303.061		135.4	-0.08527	0.07333	-0.17912		285.4	135.4	-237.705	-87.9556	-77.9515	-134.537	51.6645
135.5	306.1	301.054	303.055		135.5	-0.075	0.04696	-0.18324		285.5	135.5	-237.663	-88.1438	-78.1111	-134.639	51.5933
135.6	306.11	301.05	303.048		135.6	-0.06799	0.04218	-0.18873		285.6	135.6	-237.624	-88.3294	-78.2359	-134.73	51.5296
135.7	306.12	301.152	303.043		135.7	-0.06124	0.1443	-0.19222		285.7	135.7	-237.592	-88.5054	-78.3333	-134.81	51.4747
135.8	306.123	301.368	303.038		135.8	-0.06089	0.36073	-0.19495		285.8	135.8	-237.569	-88.6722	-78.4082	-134.883	51.4283
135.9	306.121	301.589	303.034		135.9	-0.06544	0.58167	-0.19718		285.9	135.9	-237.557	-88.8159	-78.4603	-134.944	51.3933
136	306.122	301.746	303.027		136	-0.06786	0.73856	-0.2028		286	136	-237.552	-88.938	-78.4974	-134.996	51.3667
136.1	306.122	301.826	303.014		136.1	-0.07053	0.81895	-0.21394		286.1	136.1	-237.551	-89.0452	-78.5231	-135.04	51.3455
136.2	306.121	301.844	303.006		136.2	-0.07395	0.83628	-0.21969		286.2	136.2	-237.553	-89.1347	-78.5341	-135.074	51.331
136.3	306.12	301.813	303.002		136.3	-0.0785	0.80576	-0.22255		286.3	136.3	-237.555	-89.2056	-78.5313	-135.097	51.3213
136.4	306.117	301.749	302.997		136.4	-0.08468	0.74195	-0.22565		286.4	136.4	-237.55	-89.2608	-78.525	-135.112	51.3127
136.5	306.111	301.666	302.997		136.5	-0.09263	0.65842	-0.22412		286.5	136.5	-237.537	-89.3067	-78.5203	-135.121	51.3024
136.6	306.108	301.575	303.003		136.6	-0.09894	0.56773	-0.21642		286.6	136.6	-237.517	-89.3461	-78.5092	-135.124	51.2921
136.7	306.107	301.486	303.012		136.7	-0.10311	0.4783	-0.20508		286.7	136.7	-237.491	-89.3779	-78.4938	-135.121	51.2815
136.8	306.107	301.403	303.025		136.8	-0.10603	0.3959	-0.19086		286.8	136.8	-237.45	-89.4058	-78.4801	-135.112	51.266
136.9	306.111	301.331	303.042		136.9	-0.10442	0.32304	-0.17123		286.9	136.9	-237.384	-89.4271	-78.4598	-135.09	51.2448
137	306.125	301.268	303.058		137	-0.09353	0.26037	-0.15412		287	137	-237.299	-89.4371	-78.4361	-135.058	51.2195
137.1	306.14	301.214	303.071		137.1	-0.08137	0.20686	-0.13939		287.1	137.1	-237.217	-89.4377	-78.4128	-135.022	51.1963
137.2	306.148	301.171	303.083		137.2	-0.07638	0.16365	-0.12566		287.2	137.2	-237.156	-89.4313	-78.3835	-134.99	51.1823
137.3	306.148	301.139	303.092		137.3	-0.07904	0.13174	-0.11408		287.3	137.3	-237.116	-89.4226	-78.3523	-134.964	51.176
137.4	306.142	301.088	303.098		137.4	-0.08849	0.08037	-0.10651		287.4	137.4	-237.085	-89.4143	-78.3229	-134.941	51.1725
137.5	306.131	301.088	303.102		137.5	-0.10272	0.08037	-0.10132		287.5	137.5	-237.047	-89.4081	-78.2998	-134.918	51.165
137.6	306.119	301.072	303.105		137.6	-0.11769	0.06492	-0.09602		287.6	137.6	-236.998	-89.4036	-78.2801	-134.894	51.1528
137.7	306.111	301.06	303.102		137.7	-0.12827	0.05248	-0.09712		287.7	137.7	-236.943	-89.3966	-78.2607	-134.867	51.1394
137.8	306.104	301.049	303.09		137.8	-0.1381	0.04105	-0.10713		287.8	137.8	-236.886	-89.3883	-78.2478	-134.841	51.1239
137.9	306.096	301.038	303.074		137.9	-0.14856	0.03075	-0.12117		287.9	137.9	-236.824	-89.3836	-78.2354	-134.814	51.1064
138	306.093	301.031	303.059		138	-0.15499	0.02309	-0.13533		288	138	-236.76	-89.3812	-78.2222	-134.788	51.0879
138.1	306.092	301.026	303.042		138.1	-0.15904	0.01882	-0.15012		288.1	138.1	-236.696	-89.3778	-78.21	-134.761	51.0693
138.2	306.092	301.022	303.024		138.2	-0.16158	0.0143	-0.16604		288.2	138.2	-236.632	-89.3717	-78.1973	-134.734	51.0512
138.3	306.097	301.018	303.009		138.3	-0.15998	0.01028	-0.17907		288.3	138.3	-236.575	-89.3655	-78.1898	-134.71	51.0344
138.4	306.104	301.007	302.999		138.4	-0.15536	-0.000399755	-0.18796		288.4	138.4	-236.523	-89.3584	-78.1832	-134.688	51.0196
138.5	306.114	301.002	302.993		138.5	-0.14823	-0.0058	-0.19195		288.5	138.5	-236.461	-89.3487	-78.1735	-134.661	51.0021
138.6	306.117	301	302.993		138.6	-0.14826	-0.00706	-0.19053		288.6	138.6	-236.385	-89.3412	-78.1649	-134.63	50.9795
138.7	306.101	300.999	302.994		138.7	-0.1718	-0.00882	-0.18711		288.7	138.7	-236.317	-89.331	-78.1553	-134.601	50.9603
138.8	306.073	300.999	302.998		138.8	-0.2079	-0.00844	-0.1818		288.8	138.8	-236.273	-89.3211	-78.1443	-134.579	50.9491
138.9	306.051	301.003	303.003		138.9	-0.23836	-0.00417	-0.17498		288.9	138.9	-236.252	-89.3128	-78.1353	-134.567	50.9451
139	306.043	301.005	303.012		139	-0.25374	-0.00228	-0.16415		289	139	-236.254	-89.3009	-78.1255	-134.56	50.9491
139.1	306.051	301.005	303.021		139.1	-0.25379	-0.00291	-0.15306		289.1	139.1	-236.263	-89.2898	-78.112	-134.555	50.9564
139.2	306.067	301.003	303.03		139.2	-0.24606	-0.00454	-0.14198		289.2	139.2	-236.268	-89.2756	-78.1004	-134.548	50.9623
139.3	306.084	301.001	303.042		139.3	-0.2367	-0.00693	-0.12863		289.3	139.3	-236.262	-89.2589	-78.084	-134.535	50.9657
139.4	306.102	300.999	303.054		139.4	-0.22645	-0.00844	-0.11441		289.4	139.4	-236.248	-89.2447	-78.0632	-134.519	50.967
139.5	306.119	300.995	303.067		139.5	-0.21809	-0.01233	-0.0998		289.5	139.5	-236.228	-89.2297	-78.0419	-134.5	50.9664
139.6	306.136	300.993	303.079		139.6	-0.20848	-0.01497	-0.08671		289.6	139.6	-236.199	-89.2165	-78.0216	-134.479	50.9625
139.7	306.156	300.992	303.086		139.7	-0.19672	-0.0151	-0.07726		289.7	139.7	-236.164	-89.2056	-78.0017	-134.457	50.9561
139.8	306.175	300.994	303.089		139.8	-0.18535	-0.01309	-0.0727		289.8	139.8	-236.116	-89.1924	-77.9808	-134.43	50.9462
139.9	306.193	301	303.085		139.9	-0.17561	-0.00743	-0.07506		289.9	139.9	-236.05	-89.1826	-77.9647	-134.399	50.9286
140	306.209	301.007	303.077		140	-0.168	-2.27552e-05	-0.08156		290	140	-235.971	-89.1737	-77.9504	-134.365	50.9061
140.1	306.223	301.017	303.065		140.1	-0.16153	0.00902	-0.09082		290.1	140.1	-235.891	-89.1637	-77.9382	-134.331	50.8834
140.2	306.234	301.024	303.052		140.2	-0.15806	0.01606	-0.10234		290.2	140.2	-235.822	-89.1571	-77.9255	-134.302	50.8638
140.3	306.237	301.029	303.038		140.3	-0.16327	0.02196	-0.11437		290.3	140.3	-235.756	-89.1513	-77.9103	-134.273	50.8454
140.4	306.235	301.035	303.026		140.4	-0.1735	0.02736	-0.12476		290.4	140.4	-235.691	-89.1485	-77.8933	-134.244	50.8272
140.5	306.227	301.039	303.014		140.5	-0.18926	0.03125	-0.13516		290.5	140.5	-235.629	-89.1475	-77.8706	-134.216	50.811
140.6	306.213	301.04	303		140.6	-0.21092	0.03264	-0.14773		290.6	140.6	-235.56	-89.1498	-77.8471	-134.186	50.7921
140.7	306.197	301.04	302.988		140.7	-0.23509	0.03226	-0.1594		290.7	140.7	-235.484	-89.1515	-77.8251	-134.154	50.7707
140.8	306.179	301.036	302.974		140.8	-0.26102	0.02862	-0.17257		290.8	140.8	-235.412	-89.1483	-77.7997	-134.12	50.7519
140.9	306.161	301.033	302.964		140.9	-0.28758	0.02548	-0.18235		290.9	140.9	-235.346	-89.1451	-77.78	-134.09	50.7341
141	306.139	301.031	302.96		141	-0.31691	0.02372	-0.18622		291	141	-235.297	-89.1426	-77.7653	-134.068	50.7209
141.1	306.114	301.031	302.957		141.1	-0.35063	0.02334	-0.18885		291.1	141.1	-235.259	-89.14	-77.5391	-133.979	50.7504
141.2	306.084	301.033	302.955		141.2	-0.38786	0.02548	-0.19071		291.2	141.2	-235.219	-89.1362	-76.8959	-133.75	50.8572
141.3	306.054	301.036	302.956		141.3	-0.42648	0.02862	-0.18969		291.3	141.3	-235.185	-89.1323	-76.0769	-133.465	50.9997
141.4	306.022	301.043	302.963		141.4	-0.46573	0.03553	-0.18214		291.4	141.4	-235.163	-89.1217	-75.4055	-133.23	51.1201
141.5	305.993	301.05	302.968		141.5	-0.50296	0.04243	-0.17672		291.5	141.5	-235.148	-89.1064	-74.9854	-133.08	51.1965
141.6	305.967	301.055	302.969		141.6	-0.53743	0.04796	-0.17519		291.6	141.6	-235.135	-89.0948	-74.814	-133.015	51.2263
141.7	305.943	301.062	302.969		141.7	-0.56889	0.05474	-0.17517		291.7	141.7	-235.123	-89.0835	-74.8402	-133.015	51.2189
141.8	305.926	301.068	302.965		141.8	-0.59432	0.0609	-0.17892		291.8	141.8	-235.106	-89.0754	-75.0051	-133.062	51.1833
141.9	305.914	301.074	302.959		141.9	-0.61448	0.06605	-0.18443		291.9	141.9	-235.076	-89.0661	-75.255	-133.132	51.1275
142	305.905	301.077	302.956		142	-0.63099	0.06994	-0.18781		292	142	-235.026	-89.0548	-75.5461	-133.209	51.0576
142.1	305.903	301.08	302.953		142.1	-0.64046	0.07271	-0.19043		292.1	142.1	-234.973	-89.0367	-75.8497	-133.286	50.9855
142.2	305.909	301.08	302.95		142.2	-0.6424	0.07271	-0.19342		292.2	142.2	-234.926	-88.8785	-76.1386	-133.314	50.9388
142.3	305.92	301.077	302.949		142.3	-0.63995	0.06982	-0.19391		292.3	142.3	-234.878	-88.4907	-76.4015	-133.257	50.9302
142.4	305.929	301.077	302.95		142.4	-0.63887	0.06931	-0.19251		292.4	142.4	-234.825	-88.0346	-76.638	-133.166	50.9359
142.5	305.94	301.074	302.954		142.5	-0.63629	0.06668	-0.1881		292.5	142.5	-234.769	-87.6704	-76.8404	-133.093	50.934
142.6	305.951	301.071	302.962		142.6	-0.63258	0.06366	-0.18016		292.6	142.6	-234.708	-87.4443	-77.0106	-133.054	50.9159
142.7	305.963	301.072	302.971		142.7	-0.62836	0.06429	-0.1706		292.7	142.7	-234.651	-87.3538	-77.1514	-133.052	50.8848
142.8	305.981	301.071	302.984		142.8	-0.61912	0.06316	-0.15777		292.8	142.8	-234.606	-87.3646	-77.2677	-133.079	50.8468
142.9	306.004	301.068	302.997		142.9	-0.60386	0.06002	-0.14444		292.9	142.9	-234.567	-87.4445	-77.359	-133.123	50.8052
143	306.027	301.067	303.008		143	-0.58909	0.05914	-0.13337		293	143	-234.529	-87.5684	-77.4297	-133.176	50.7612
143.1	306.043	301.065	303.017		143.1	-0.58035	0.05763	-0.12318		293.1	143.1	-234.495	-87.715	-77.4832	-133.231	50.7182
143.2	306.055	301.062	303.026		143.2	-0.57689	0.05487	-0.11449		293.2	143.2	-234.466	-87.8684	-77.521	-133.285	50.6784
143.3	306.058	301.06	303.034		143.3	-0.58122	0.05298	-0.10593		293.3	143.3	-234.427	-88.0152	-77.5468	-133.33	50.6389
143.4	306.051	301.058	303.041		143.4	-0.59647	0.05072	-0.09838		293.4	143.4	-234.375	-88.1529	-77.564	-133.364	50.5978
143.5	306.034	301.056	303.049		143.5	-0.62115	0.04821	-0.09032		293.5	143.5	-234.31	-88.2731	-77.5405	-133.374	50.5626
143.6	306.018	301.052	303.058		143.6	-0.64595	0.04432	-0.08126		293.6	143.6	-234.235	-88.2669	-77.3109	-133.271	50.5809
143.7	306.003	301.047	303.065		143.7	-0.66849	0.03929	-0.07396		293.7	143.7	-234.155	-88.0679	-76.8702	-133.031	50.6653
143.8	305.989	301.043	303.073		143.8	-0.69028	0.03565	-0.0654		293.8	143.8	-234.079	-87.7966	-76.4347	-132.77	50.7606
143.9	305.973	301.041	303.082		143.9	-0.71445	0.03339	-0.05684		293.9	143.9	-234.016	-87.5778	-76.1165	-132.57	50.8307
144	305.954	301.038	303.085		144	-0.74151	0.03025	-0.05318		294	144	-233.964	-87.4497	-75.9349	-132.45	50.866
144.1	305.933	301.036	303.082		144.1	-0.77071	0.02862	-0.05555		294.1	144.1	-233.914	-87.4203	-75.8784	-132.404	50.8641
144.2	305.914	301.037	303.075		144.2	-0.79764	0.02937	-0.06294		294.2	144.2	-233.863	-87.4633	-75.9224	-132.416	50.8326
144.3	305.902	301.035	303.066		144.3	-0.81742	0.02736	-0.07184		294.3	144.3	-233.806	-87.5502	-76.0231	-132.46	50.7823
144.4	305.894	301.028	303.056		144.4	-0.83305	0.02083	-0.08099		294.4	144.4	-233.747	-87.6702	-76.1524	-132.523	50.721
144.5	305.893	301.023	303.049		144.5	-0.84215	0.01505	-0.08788		294.5	144.5	-233.696	-87.8049	-76.302	-132.601	50.6565
144.6	305.901	301.019	303.05		144.6	-0.84171	0.01116	-0.08661		294.6	144.6	-233.649	-87.9394	-76.4513	-132.68	50.5934
144.7	305.918	301.015	303.052		144.7	-0.83297	0.00701	-0.08483		294.7	144.7	-233.608	-88.0632	-76.5896	-132.754	50.5359
144.8	305.937	301.014	303.053		144.8	-0.82222	0.00638	-0.08356		294.8	144.8	-233.572	-88.1736	-76.7174	-132.821	50.4839
144.9	305.949	301.03	303.056		144.9	-0.81776	0.02246	-0.08028		294.9	144.9	-233.539	-88.2671	-76.8317	-132.879	50.438
145	305.954	301.19	303.056		145	-0.82095	0.18236	-0.07913		295	145	-233.51	-88.3422	-76.9269	-132.926	50.3997
145.1	305.949	301.526	303.054		145.1	-0.83369	0.51887	-0.08099		295.1	145.1	-233.481	-88.3993	-77.0019	-132.961	50.3676
145.2	305.939	301.874	303.051		145.2	-0.85159	0.86668	-0.08437		295.2	145.2	-233.454	-88.4483	-77.0624	-132.988	50.3402
145.3	305.931	302.125	303.045		145.3	-0.8681	1.11777	-0.09		295.3	145.3	-233.425	-88.4873	-77.1096	-133.007	50.3161
145.4	305.927	302.26	303.037		145.4	-0.87958	1.25293	-0.09702		295.4	145.4	-233.386	-88.515	-77.14	-133.014	50.2936
145.5	305.931	302.294	303.031		145.5	-0.88429	1.28647	-0.10341		295.5	145.5	-233.347	-88.541	-77.1615	-133.016	50.2727
145.6	305.943	302.248	303.02		145.6	-0.88007	1.241	-0.11394		295.6	145.6	-233.302	-88.561	-77.1785	-133.014	50.2515
145.7	305.965	302.153	303.007		145.7	-0.86606	1.14503	-0.12636		295.7	145.7	-233.227	-88.5501	-77.1869	-132.988	50.2267
145.8	305.985	302.029	302.994		145.8	-0.85356	1.02118	-0.13928		295.8	145.8	-233.138	-88.417	-77.1911	-132.915	50.2161
145.9	306.004	301.896	302.984		145.9	-0.84319	0.88891	-0.14868		295.9	145.9	-233.057	-88.1585	-77.192	-132.803	50.2272
146	306.018	301.765	302.978		146	-0.83659	0.75715	-0.15507		296	146	-232.99	-87.9012	-77.1891	-132.693	50.2434
146.1	306.026	301.644	302.972		146.1	-0.83664	0.63619	-0.16058		296.1	146.1	-232.944	-87.7176	-77.1825	-132.615	50.2568
146.2	306.032	301.605	302.971		146.2	-0.83846	0.59775	-0.16132		296.2	146.2	-232.908	-87.6232	-77.1717	-132.568	50.2608
146.3	306.035	301.688	302.969		146.3	-0.84379	0.68091	-0.16255		296.3	146.3	-232.865	-87.601	-77.1587	-132.542	50.2524
146.4	306.035	301.817	302.963		146.4	-0.85138	0.80903	-0.16831		296.4	146.4	-232.814	-87.6342	-77.1414	-132.53	50.2334
146.5	306.036	301.913	302.958		146.5	-0.85822	0.90512	-0.17357		296.5	146.5	-232.758	-87.7041	-77.1224	-132.528	50.2081
146.6	306.038	301.95	302.954		146.6	-0.86443	0.94268	-0.17732		296.6	146.6	-232.702	-87.7917	-77.1016	-132.532	50.1802
146.7	306.039	301.933	302.949		146.7	-0.87114	0.92534	-0.18246		296.7	146.7	-232.644	-87.8868	-77.0794	-132.537	50.1509
146.8	306.043	301.874	302.942		146.8	-0.87547	0.86656	-0.18822		296.8	146.8	-232.579	-87.9794	-77.0548	-132.538	50.12
146.9	306.047	301.791	302.939		146.9	-0.87942	0.78353	-0.19184		296.9	146.9	-232.515	-88.0666	-77.0286	-132.537	50.0905
147	306.054	301.7	302.936		147	-0.8801	0.69234	-0.19421		297	147	-232.464	-88.1452	-77.0057	-132.538	50.0662
147.1	306.066	301.605	302.932		147.1	-0.87664	0.59775	-0.19821		297.1	147.1	-232.426	-88.2102	-76.982	-132.539	50.0484
147.2	306.076	301.513	302.931		147.2	-0.87444	0.50518	-0.19857		297.2	147.2	-232.392	-88.2676	-76.9615	-132.54	50.0323
147.3	306.082	301.426	302.93		147.3	-0.87587	0.41851	-0.19906		297.3	147.3	-232.36	-88.3189	-76.9459	-132.542	50.0171
147.4	306.088	301.346	302.929		147.4	-0.87857	0.33812	-0.20004		297.4	147.4	-232.342	-88.3535	-76.9305	-132.542	50.0088
147.5	306.091	301.269	302.929		147.5	-0.8834	0.26162	-0.19977		297.5	147.5	-232.331	-88.3794	-76.9208	-132.544	50.0032
147.6	306.092	301.199	302.932		147.6	-0.89074	0.19191	-0.19662		297.6	147.6	-232.321	-88.3997	-76.9135	-132.545	49.9982
147.7	306.094	301.138	302.936		147.7	-0.89594	0.13086	-0.19233		297.7	147.7	-232.313	-88.4078	-76.9036	-132.541	49.9962
147.8	306.1	301.085	302.939		147.8	-0.89826	0.07786	-0.18917		297.8	147.8	-232.297	-88.4103	-76.884	-132.53	49.994
147.9	306.105	301.046	302.946		147.9	-0.90095	0.03829	-0.18149		297.9	147.9	-232.269	-88.4084	-76.8594	-132.512	49.9898
148	306.109	301.015	302.955		148	-0.9049	0.00739	-0.17268		298	148	-232.234	-88.3986	-76.8389	-132.49	49.9831
148.1	306.119	300.991	302.958		148.1	-0.90308	-0.01673	-0.16965		298.1	148.1	-232.188	-88.3854	-76.8163	-132.463	49.9741
148.2	306.135	300.974	302.957		148.2	-0.89534	-0.03369	-0.16975		298.2	148.2	-232.137	-88.3743	-76.7898	-132.434	49.9636
148.3	306.149	300.963	302.958		148.3	-0.88874	-0.04436	-0.16873		298.3	148.3	-232.078	-88.3624	-76.7642	-132.402	49.9507
148.4	306.165	300.954	302.958		148.4	-0.88139	-0.05353	-0.16872		298.4	148.4	-232.017	-88.3436	-76.7451	-132.369	49.9367
148.5	306.183	300.945	302.958		148.5	-0.87127	-0.06258	-0.16857		298.5	148.5	-231.96	-88.3225	-76.7284	-132.337	49.9238
148.6	306.197	300.94	302.962		148.6	-0.86517	-0.0676	-0.16378		298.6	148.6	-231.909	-88.3038	-76.713	-132.308	49.9124
148.7	306.209	300.934	302.968		148.7	-0.86133	-0.07325	-0.15711		298.7	148.7	-231.87	-88.2795	-76.7041	-132.284	49.9047
148.8	306.226	300.926	302.976		148.8	-0.85172	-0.08154	-0.14917		298.8	148.8	-231.837	-88.2501	-76.6929	-132.26	49.9002
148.9	306.244	300.918	302.981		148.9	-0.8416	-0.08958	-0.14438		298.9	148.9	-231.804	-88.2218	-76.6756	-132.234	49.8965
149	306.262	300.914	302.984		149	-0.83198	-0.09373	-0.14035		299	149	-231.775	-88.1962	-76.6565	-132.209	49.8941
149.1	306.281	300.912	302.986		149.1	-0.82048	-0.09549	-0.13895		299.1	149.1	-231.746	-88.1655	-76.6352	-132.182	49.8932
149.2	306.299	300.909	302.982		149.2	-0.81049	-0.098	-0.14245		299.2	149.2	-231.707	-88.1329	-76.61	-132.15	49.8894
149.3	306.313	300.908	302.98		149.3	-0.80477	-0.09976	-0.14431		299.3	149.3	-231.657	-88.1041	-76.5833	-132.115	49.8819
149.4	306.321	300.906	302.979		149.4	-0.80432	-0.10101	-0.1448		299.4	149.4	-231.606	-88.0764	-76.5589	-132.081	49.8739
149.5	306.331	300.906	302.98		149.5	-0.80262	-0.10189	-0.14378		299.5	149.5	-231.559	-88.0481	-76.5393	-132.049	49.8658
149.6	306.341	300.906	302.984		149.6	-0.80079	-0.10189	-0.13949		299.6	149.6	-231.502	-88.0223	-76.5186	-132.014	49.8546
149.7	306.347	300.906	302.993		149.7	-0.80223	-0.10164	-0.12955		299.7	149.7	-231.43	-88.0016	-76.4965	-131.976	49.8378
149.8	306.356	300.905	303.002		149.8	-0.80128	-0.10214	-0.12099		299.8	149.8	-231.35	-87.9845	-76.4818	-131.939	49.8163
149.9	306.366	300.903	303.009		149.9	-0.7992	-0.10453	-0.11318		299.9	149.9	-231.271	-87.9688	-76.4685	-131.903	49.7948
150	306.376	300.902	303.017		150	-0.79725	-0.10541	-0.10525		300	150	-231.144	-87.959	-76.4508	-131.851	49.7575
150.1	306.389	300.902	303.021		150.1	-0.79278	-0.10541	-0.10096		300.1	150.1	-231.088	-87.9547	-76.4334	-131.825	49.7425
150.2	306.405	300.905	303.019		150.2	-0.78429	-0.10202	-0.10258		300.2	150.2	-231.028	-87.9505	-76.4161	-131.798	49.7265
150.3	306.424	300.997	303.013		150.3	-0.77317	-0.01007	-0.10821		300.3	150.3	-230.975	-87.9473	-76.3965	-131.773	49.7128
150.4	306.447	301.217	303.008		150.4	-0.7584	0.20924	-0.11334
150.5	306.474	301.462	303.003		150.5	-0.73924	0.45418	-0.11785
150.6	306.499	301.648	302.998		150.6	-0.72259	0.64021	-0.12235
150.7	306.524	301.75	302.994		150.7	-0.70506	0.74296	-0.12623
150.8	306.553	301.777	302.993		150.8	-0.68464	0.76959	-0.12722
150.9	306.579	301.747	302.99		150.9	-0.66661	0.73931	-0.12921
151	306.606	301.681	302.985		151	-0.64758	0.67387	-0.13422
151.1	306.632	301.597	302.978		151.1	-0.62954	0.58996	-0.14098
151.2	306.655	301.506	302.97		151.2	-0.61365	0.49877	-0.1485
151.3	306.679	301.42	302.964		151.3	-0.59851	0.41298	-0.15489
151.4	306.699	301.344	302.958		151.4	-0.58587	0.33648	-0.16065
151.5	306.721	301.274	302.951		151.5	-0.57237	0.26602	-0.16754
151.6	306.745	301.209	302.942		151.6	-0.55634	0.20196	-0.17581
151.7	306.766	301.156	302.934		151.7	-0.54308	0.14845	-0.18371
151.8	306.784	301.163	302.927		151.8	-0.53334	0.15573	-0.19072
151.9	306.797	301.281	302.92		151.9	-0.5275	0.27318	-0.19736
152	306.809	301.452	302.918		152	-0.52416	0.44463	-0.19898
152.1	306.816	301.591	302.92		152.1	-0.52535	0.58394	-0.1967
152.2	306.815	301.669	302.923		152.2	-0.53382	0.66194	-0.19354
152.3	306.812	301.691	302.925		152.3	-0.5448	0.68317	-0.19139
152.4	306.804	301.668	302.925		152.4	-0.56031	0.66093	-0.19087
152.5	306.794	301.616	302.928		152.5	-0.57895	0.6083	-0.18721
152.6	306.78	301.54	302.931		152.6	-0.60074	0.53269	-0.1838
152.7	306.763	301.455	302.933		152.7	-0.62604	0.4479	-0.1814
152.8	306.747	301.369	302.935		152.8	-0.64997	0.36198	-0.17987
152.9	306.731	301.284	302.93		152.9	-0.67326	0.27607	-0.184
153	306.719	301.203	302.923		153	-0.69366	0.19543	-0.19076
153.1	306.71	301.131	302.914		153.1	-0.71093	0.12395	-0.20004
153.2	306.704	301.074	302.901		153.2	-0.72493	0.06617	-0.21258
153.3	306.702	301.025	302.888		153.3	-0.73403	0.01794	-0.225
153.4	306.706	300.99	302.877		153.4	-0.73886	-0.01723	-0.23616
153.5	306.71	300.966	302.872		153.5	-0.7423	-0.04185	-0.24092
153.6	306.717	300.941	302.866		153.6	-0.74336	-0.06685	-0.24643
153.7	306.727	300.92	302.857		153.7	-0.74154	-0.0877	-0.25495
153.8	306.739	300.905	302.852		153.8	-0.73782	-0.10252	-0.25946
153.9	306.753	300.892	302.849		153.9	-0.73097	-0.11596	-0.2622
154	306.773	300.882	302.845		154	-0.71897	-0.12525	-0.26595
154.1	306.801	300.877	302.845		154.1	-0.69955	-0.13015	-0.26568
154.2	306.829	300.876	302.849		154.2	-0.67888	-0.13116	-0.26215
154.3	306.855	300.874	302.849		154.3	-0.66073	-0.13304	-0.26113
154.4	306.877	300.87	302.852		154.4	-0.64709	-0.13731	-0.2586
154.5	306.896	300.868	302.854		154.5	-0.63572	-0.13907	-0.25644
154.6	306.919	300.867	302.856		154.6	-0.62133	-0.1402	-0.25366
154.7	306.946	300.868	302.856		154.7	-0.60204	-0.13957	-0.25377
154.8	306.975	300.874	302.851		154.8	-0.58124	-0.13317	-0.25865
154.9	307.001	300.884	302.85		154.9	-0.56271	-0.12337	-0.25876
155	307.028	300.891	302.854		155	-0.5438	-0.11609	-0.25472
155.1	307.054	300.892	302.854		155.1	-0.52552	-0.11508	-0.25458
155.2	307.075	300.893	302.852		155.2	-0.51263	-0.11458	-0.25582
155.3	307.091	300.895	302.854		155.3	-0.50453	-0.11232	-0.25341
155.4	307.1	300.894	302.857		155.4	-0.50345	-0.11395	-0.25038
155.5	307.101	300.893	302.876		155.5	-0.51104	-0.11445	-0.23114
155.6	307.096	300.894	303.085		155.6	-0.52341	-0.11332	-0.02249
155.7	307.084	300.891	303.553		155.7	-0.54356	-0.11621	0.44655
155.8	307.063	300.888	304.12		155.8	-0.57276	-0.11923	1.01344
155.9	307.01	300.886	304.652		155.9	-0.63386	-0.12161	1.54592
156	306.985	300.883	305.057		156	-0.66708	-0.12425	1.95065
156.1	306.957	300.881	305.292		156.1	-0.70293	-0.12626	2.18593
156.2	306.929	300.882	305.376		156.2	-0.73891	-0.12588	2.27061
156.3	306.906	300.887	305.346		156.3	-0.77	-0.12048	2.24086
156.4	306.888	300.892	305.234		156.4	-0.79593	-0.11596	2.12896
156.5	306.877	300.895	305.072		156.5	-0.81457	-0.11282	1.96719
156.6	306.876	300.899	304.883		156.6	-0.82342	-0.1083	1.77867
156.7	306.884	300.902	304.687		156.7	-0.82335	-0.10566	1.58299
156.8	306.897	300.904	304.498		156.8	-0.81813	-0.10365	1.39409
156.9	306.914	300.906	304.322		156.9	-0.80952	-0.10114	1.21826
157	306.931	300.907	304.163		157	-0.80003	-0.10051	1.06001
157.1	306.94	300.905	304.023		157.1	-0.79896	-0.10227	0.92035
157.2	306.939	300.903	303.901		157.2	-0.8078	-0.10478	0.79827
157.3	306.936	300.901	303.796		157.3	-0.81954	-0.10666	0.69341
157.4	306.93	300.9	303.708		157.4	-0.83354	-0.10729	0.60562
157.5	306.917	300.899	303.63		157.5	-0.84129	-0.10867	0.52801
157.6	306.898	300.899	303.504		157.6	-0.85453	-0.10842	0.40267
157.7	306.874	300.901	303.457		157.7	-0.87128	-0.10666	0.35521
157.8	306.849	300.902	303.421		157.8	-0.89016	-0.10516	0.32018
157.9	306.823	300.905	303.393		157.9	-0.9093	-0.1029	0.29219
158	306.803	300.906	303.372		158	-0.92266	-0.10177	0.27136
158.1	306.788	300.905	303.355		158.1	-0.93087	-0.10277	0.25442
158.2	306.777	300.902	303.338		158.2	-0.93519	-0.10516	0.23798
158.3	306.773	301.006	303.327		158.3	-0.93309	-0.00115	0.22719
158.4	306.775	301.279	303.318		158.4	-0.92397	0.2718	0.2188
158.5	306.779	301.599	303.307		158.5	-0.91321	0.5916	0.20801
158.6	306.786	301.852	303.301		158.6	-0.89994	0.84432	0.20213
158.7	306.799	302	303.301		158.7	-0.88077	0.99242	0.2024
158.8	306.813	302.047	303.299		158.8	-0.85996	1.03977	0.2009
158.9	306.831	302.017	303.301		158.9	-0.83526	1.00912	0.20243
159	306.854	301.936	303.305		159	-0.80553	0.9281	0.20684
159.1	306.882	301.826	303.305		159.1	-0.77104	0.81832	0.20711
159.2	306.909	301.702	303.301		159.2	-0.73679	0.69497	0.20361
159.3	306.932	301.577	303.296		159.3	-0.70782	0.56962	0.19873
159.4	306.95	301.46	303.29		159.4	-0.68274	0.45267	0.19272
159.5	306.962	301.355	303.283		159.5	-0.66407	0.34792	0.18658
159.6	306.966	301.263	303.278		159.6	-0.65356	0.25597	0.1822
159.7	306.969	301.185	303.281		159.7	-0.64456	0.17771	0.18473
159.8	306.975	301.119	303.285		159.8	-0.63167	0.11152	0.18915
159.9	306.983	301.061	303.288		159.9	-0.61702	0.05311	0.19256
160	306.991	301.009	303.294		160	-0.60274	0.00136	0.19873
160.1	306.998	300.965	303.302		160.1	-0.58897	-0.04286	0.20666
160.2	306.999	300.926	303.309		160.2	-0.58135	-0.08154	0.21384
160.3	306.991	300.893	303.316		160.3	-0.58278	-0.1142	0.22177
160.4	306.982	300.867	303.323		160.4	-0.58496	-0.1407	0.2287
160.5	306.973	300.845	303.324		160.5	-0.58777	-0.16256	0.22984
160.6	306.959	300.829	303.323		160.6	-0.59497	-0.17889	0.22961
160.7	306.94	300.816	303.325		160.7	-0.60707	-0.1912	0.23164
160.8	306.919	300.807	303.325		160.8	-0.62131	-0.20037	0.23191
160.9	306.898	300.801	303.318		160.9	-0.63568	-0.20678	0.22552
161	306.876	300.798	303.31		161	-0.65155	-0.20929	0.21712
161.1	306.856	300.8	303.304		161.1	-0.66491	-0.20753	0.21186
161.2	306.838	300.801	303.3		161.2	-0.67626	-0.2069	0.20761
161.3	306.821	300.804	303.294		161.3	-0.68673	-0.20376	0.2021
161.4	306.809	300.811	303.291		161.4	-0.69205	-0.19648	0.19948
161.5	306.804	300.819	303.29		161.5	-0.69033	-0.18819	0.19874
161.6	306.802	300.827	303.287		161.6	-0.68535	-0.18077	0.1965
161.7	306.803	300.835	303.285		161.7	-0.67773	-0.17248	0.19426
161.8	306.81	300.844	303.285		161.8	-0.66471	-0.16331	0.19453
161.9	306.818	300.85	303.284		161.9	-0.64994	-0.15779	0.19379
162	306.823	300.854	303.282		162	-0.63805	-0.15352	0.19205
162.1	306.829	300.858	303.281		162.1	-0.62553	-0.1495	0.19144
162.2	306.841	300.858	303.276		162.2	-0.60724	-0.14925	0.18631
162.3	306.853	300.854	303.266		162.3	-0.58832	-0.15389	0.17653
162.4	306.863	300.855	303.254		162.4	-0.57165	-0.15251	0.16524
162.5	306.872	300.858	303.24		162.5	-0.55612	-0.14937	0.15144
162.6	306.878	300.863	303.226		162.6	-0.54298	-0.14472	0.13827
162.7	306.881	300.868	303.217		162.7	-0.53373	-0.13932	0.12949
162.8	306.881	300.872	303.213		162.8	-0.52712	-0.13593	0.12562
162.9	306.878	300.877	303.214		162.9	-0.52327	-0.13091	0.12689
163	306.872	300.881	303.216		163	-0.52256	-0.12613	0.12867
163.1	306.872	300.885	303.22		163.1	-0.51682	-0.12287	0.13321
163.2	306.882	300.887	303.231		163.2	-0.50004	-0.1201	0.14428
163.3	306.899	300.885	303.239		163.3	-0.47634	-0.12237	0.15234
163.4	306.919	300.915	303.242		163.4	-0.45001	-0.09285	0.156
163.5	306.942	301.121	303.241		163.5	-0.42041	0.11391	0.15539
163.6	306.966	301.497	303.232		163.6	-0.38905	0.4891	0.14686
163.7	306.991	301.853	303.222		163.7	-0.35744	0.84533	0.1367
163.8	307.016	302.101	303.217		163.8	-0.32621	1.09328	0.13157
163.9	307.039	302.233	303.219		163.9	-0.29611	1.2258	0.13435
164	307.057	302.269	303.221		164	-0.27216	1.26147	0.13701
164.1	307.065	302.226	303.225		164.1	-0.25751	1.21826	0.1408
164.2	307.068	302.126	303.235		164.2	-0.2475	1.11828	0.15086
164.3	307.074	301.988	303.245		164.3	-0.23511	0.98073	0.16118
164.4	307.081	301.833	303.252		164.4	-0.22121	0.82598	0.16898
164.5	307.088	301.679	303.263		164.5	-0.20744	0.67199	0.17968
164.6	307.106	301.533	303.276		164.6	-0.18324	0.52515	0.19364
164.7	307.137	301.402	303.289		164.7	-0.14548	0.39489	0.20659
164.8	307.181	301.293	303.298		164.8	-0.09528	0.28536	0.2154
164.9	307.238	301.196	303.305		164.9	-0.03101	0.18877	0.22271
165	307.301	301.117	303.311		165	0.03853	0.10963	0.22951
165.1	307.364	301.054	303.312		165.1	0.10807	0.04645	0.23028
165.2	307.424	301.001	303.31		165.2	0.17448	-0.00668	0.22854
165.3	307.479	300.956	303.308		165.3	0.23573	-0.05102	0.22705
165.4	307.529	300.916	303.304		165.4	0.29233	-0.09159	0.22314
165.5	307.576	300.882	303.298		165.5	0.34605	-0.12525	0.21783
165.6	307.626	300.851	303.29		165.6	0.40341	-0.15691	0.21051
165.7	307.684	300.821	303.28		165.7	0.4673	-0.18693	0.20156
165.8	307.746	300.796	303.27		165.8	0.53609	-0.21105	0.19135
165.9	307.811	300.775	303.259		165.9	0.60802	-0.2324	0.18177
166	307.877	300.759	303.251		166	0.68083	-0.24873	0.1737
166.1	307.943	300.748	303.243		166.1	0.75314	-0.25941	0.16613
166.2	308.006	300.742	303.234		166.2	0.82255	-0.26506	0.15843
166.3	308.067	300.74	303.227		166.3	0.88996	-0.26744	0.15149
166.4	308.123	300.738	303.217		166.4	0.95335	-0.2692	0.14204
166.5	308.171	300.74	303.203		166.5	1.00782	-0.26782	0.12932
166.6	308.21	300.745	303.191		166.6	1.05262	-0.26255	0.1171
166.7	308.239	300.751	303.18		166.7	1.0885	-0.25614	0.10664
166.8	308.255	300.759	303.167		166.8	1.11106	-0.24848	0.0948
166.9	308.253	300.769	303.159		166.9	1.11604	-0.23855	0.08723
167	308.241	300.778	303.159		167	1.11072	-0.22976	0.08744
167.1	308.22	300.785	303.158		167.1	1.09661	-0.22298	0.08729
167.2	308.192	300.791	303.156		167.2	1.07433	-0.2162	0.08637
167.3	308.156	300.798	303.156		167.3	1.0454	-0.20966	0.08621
167.4	308.114	300.802	303.154		167.4	1.01006	-0.20564	0.0848
167.5	308.072	300.805	303.15		167.5	0.97484	-0.20276	0.08187
167.6	308.027	300.805	303.145		167.6	0.93611	-0.20225	0.07744
167.7	307.977	300.802	303.144		167.7	0.89311	-0.20577	0.07678
167.8	307.923	300.798	303.146		167.8	0.84533	-0.20916	0.08014
167.9	307.865	300.794	303.149		167.9	0.79391	-0.21381	0.0835
168	307.806	300.787	303.157		168	0.74124	-0.22059	0.09163
168.1	307.755	300.778	303.169		168.1	0.69736	-0.22964	0.10403
168.2	307.719	300.768	303.179		168.2	0.66754	-0.23956	0.1148
168.3	307.689	300.759	303.185		168.3	0.64489	-0.24873	0.12155
168.4	307.667	300.749	303.191		168.4	0.62889	-0.25802	0.12779
168.5	307.651	300.74	303.207		168.5	0.61942	-0.26757	0.14447
168.6	307.64	300.727	303.266		168.6	0.61561	-0.28026	0.20397
168.7	307.637	300.714	303.366		168.7	0.61921	-0.29357	0.3053
168.8	307.639	300.705	303.457		168.8	0.62746	-0.30299	0.39684
168.9	307.64	300.7	303.514		168.9	0.6352	-0.30739	0.45383
169	307.639	300.792	303.535		169	0.64118	-0.21582	0.4754
169.1	307.638	301.054	303.527		169.1	0.64629	0.04683	0.46884
169.2	307.632	301.38	303.503		169.2	0.64725	0.37216	0.44456
169.3	307.622	301.64	303.463		169.3	0.64369	0.63267	0.40559
169.4	307.612	301.795	303.419		169.4	0.64038	0.78705	0.36259
169.5	307.603	301.849	303.379		169.5	0.63795	0.84118	0.32287
169.6	307.587	301.827	303.344		169.6	0.62873	0.81908	0.28817
169.7	307.561	301.75	303.314		169.7	0.60859	0.7422	0.25886
169.8	307.532	301.642	303.291		169.8	0.58657	0.63405	0.23622
169.9	307.505	301.519	303.274		169.9	0.56592	0.51196	0.21998
170	307.479	301.398	303.259		170	0.54704	0.3905	0.20538
170.1	307.455	301.284	303.247		170.1	0.52953	0.27607	0.19454
170.2	307.435	301.179	303.236		170.2	0.51642	0.17143	0.18346
170.3	307.416	301.09	303.224		170.3	0.50394	0.08301	0.17212
170.4	307.388	301.017	303.211		170.4	0.48267	0.00902	0.15965
170.5	307.359	300.953	303.195		170.5	0.45951	-0.05429	0.14492
170.6	307.324	300.904	303.175		170.6	0.43196	-0.10315	0.12529
170.7	307.286	300.867	303.146		170.7	0.40064	-0.1407	0.09699
170.8	307.258	300.832	303.113		170.8	0.37924	-0.17525	0.06493
170.9	307.243	300.8	303.088		170.9	0.37053	-0.20791	0.04027
171	307.239	300.774	303.07		171	0.37325	-0.23391	0.02316
171.1	307.246	300.754	303.06		171.1	0.38702	-0.25375	0.01307
171.2	307.264	300.736	303.057		171.2	0.41084	-0.27109	0.01078
171.3	307.282	300.722	303.058		171.3	0.4358	-0.28516	0.01213
171.4	307.297	300.711	303.061		171.4	0.4571	-0.29621	0.01599
171.5	307.307	300.699	303.067		171.5	0.47389	-0.30864	0.02311
171.6	307.311	300.682	303.075		171.6	0.48452	-0.32522	0.03087
171.7	307.31	300.668	303.082		171.7	0.49013	-0.33967	0.03925
171.8	307.305	300.659	303.092		171.8	0.4921	-0.34834	0.04964
171.9	307.297	300.654	303.101		171.9	0.49105	-0.35399	0.05903
172	307.287	300.671	303.11		172	0.48686	-0.33691	0.06841
172.1	307.271	300.773	303.119		172.1	0.47777	-0.23428	0.07793
172.2	307.252	300.946	303.124		172.2	0.46554	-0.06182	0.0843
172.3	307.232	301.104	303.127		172.3	0.45206	0.09607	0.0874
172.4	307.212	301.212	303.126		172.4	0.43845	0.20497	0.08699
172.5	307.192	301.269	303.123		172.5	0.42496	0.26112	0.08508
172.6	307.174	301.279	303.123		172.6	0.41399	0.27154	0.08492
172.7	307.16	301.259	303.121		172.7	0.40653	0.25157	0.08375
172.8	307.143	301.22	303.118		172.8	0.39632	0.21276	0.08096
172.9	307.127	301.169	303.112		172.9	0.38647	0.16176	0.0764
173	307.115	301.112	303.105		173	0.3809	0.10499	0.06996
173.1	307.107	301.076	303.096		173.1	0.37985	0.06869	0.06163
173.2	307.109	301.135	303.086		173.2	0.38835	0.12747	0.05218
173.3	307.118	301.28	303.078		173.3	0.40401	0.27268	0.04448
173.4	307.127	301.419	303.073		173.4	0.41941	0.4111	0.04031
173.5	307.136	301.507	303.071		173.5	0.43557	0.49978	0.03826
173.6	307.148	301.536	303.067		173.6	0.45349	0.52829	0.03534
173.7	307.153	301.513	303.06		173.7	0.46601	0.50593	0.0284
173.8	307.154	301.461	303.05		173.8	0.473	0.45305	0.01932
173.9	307.149	301.387	303.041		173.9	0.47458	0.37944	0.01137
174	307.135	301.301	303.036		174	0.467	0.29365	0.00619
174.1	307.108	301.215	303.034		174.1	0.44724	0.20786	0.00553
174.2	307.071	301.134	303.038		174.2	0.4168	0.12609	0.00976
174.3	307.027	301.057	303.045		174.3	0.37957	0.04934	0.01752
174.4	306.976	300.987	303.054		174.4	0.33443	-0.02075	0.0269
174.5	306.921	300.923	303.064		174.5	0.28628	-0.08468	0.03729
174.6	306.868	300.868	303.079		174.6	0.23989	-0.13932	0.05296
174.7	306.819	300.825	303.095		174.7	0.19764	-0.18291	0.07001
174.8	306.772	300.79	303.108		174.8	0.15752	-0.21795	0.08304
174.9	306.724	300.764	303.12		174.9	0.11615	-0.24358	0.09569
175	306.676	300.742	303.131		175	0.07441	-0.26556	0.10709
175.1	306.627	300.725	303.137		175.1	0.03241	-0.28227	0.11384
175.2	306.577	300.72	303.141		175.2	-0.01135	-0.28729	0.11895
175.3	306.526	300.718	303.143		175.3	-0.05573	-0.2893	0.12156
175.4	306.48	300.716	303.138		175.4	-0.09484	-0.29194	0.11725
175.5	306.441	300.714	303.128		175.5	-0.12767	-0.29382	0.1078
175.6	306.409	300.71	303.12		175.6	-0.15296	-0.29709	0.10035
175.7	306.389	300.7	303.117		175.7	-0.16594	-0.30777	0.09731
175.8	306.379	300.69	303.112		175.8	-0.16963	-0.31719	0.0935
175.9	306.374	300.684	303.106		175.9	-0.16804	-0.32334	0.08782
176	306.378	300.673	303.099		176	-0.15729	-0.33402	0.08125
176.1	306.39	300.663	303.093		176.1	-0.13836	-0.34457	0.07594
176.2	306.402	300.651	303.088		176.2	-0.12044	-0.35612	0.07126
176.3	306.413	300.64	303.081		176.3	-0.10228	-0.3673	0.06495
176.4	306.427	300.632	303.076		176.4	-0.08197	-0.37534	0.06077
176.5	306.44	300.624	303.075		176.5	-0.0623	-0.38326	0.06023
176.6	306.453	300.619	303.075		176.6	-0.04312	-0.38866	0.06108
176.7	306.466	300.617	303.077		176.7	-0.02294	-0.39079	0.06343
176.8	306.482	300.614	303.078		176.8	-0.000629734	-0.39381	0.06528
176.9	306.493	300.615	303.075		176.9	0.01741	-0.39243	0.06248
177	306.496	300.62	303.07		177	0.02679	-0.38702	0.0583
177.1	306.491	300.626	303.068		177.1	0.02876	-0.38162	0.05651
177.2	306.513	300.63	303.062		177.2	0.05748	-0.3771	0.05145
177.3	306.738	300.631	303.055		177.3	0.2888	-0.3761	0.04514
177.4	307.182	300.633	303.053		177.4	0.73957	-0.37459	0.04335
177.5	307.617	300.635	303.051		177.5	1.18129	-0.37271	0.04243
177.6	307.912	300.638	303.048		177.6	1.48246	-0.36956	0.04026
177.7	308.046	300.639	303.046		177.7	1.6231	-0.36818	0.03872
177.8	308.042	300.635	303.044		177.8	1.62607	-0.37208	0.03743
177.9	307.932	300.631	303.041		177.9	1.52265	-0.3761	0.03501
178	307.751	300.627	303.037		178	1.34826	-0.38049	0.03159
178.1	307.535	300.624	303.035		178.1	1.13807	-0.38351	0.02967
178.2	307.311	300.624	303.03		178.2	0.92122	-0.38351	0.02587
178.3	307.093	300.629	303.023		178.3	0.70978	-0.37861	0.01943
178.4	306.89	300.636	303.016		178.4	0.51353	-0.37132	0.01248
178.5	306.712	300.641	303.011		178.5	0.34228	-0.3668	0.00793
178.6	306.554	300.645	303.012		178.6	0.19063	-0.36203	0.00965
178.7	306.41	300.648	303.018		178.7	0.05367	-0.35914	0.01628
178.8	306.284	300.65	303.028		178.8	-0.06583	-0.35788	0.02717
178.9	306.174	300.649	303.041		178.9	-0.1695	-0.35826	0.04083
179	306.074	300.646	303.054		179	-0.26275	-0.36153	0.05398
179.1	305.988	300.642	303.063		179.1	-0.34218	-0.36542	0.06412
179.2	305.921	300.635	303.072		179.2	-0.40289	-0.37296	0.07313
179.3	305.88	300.623	303.08		179.3	-0.43673	-0.38439	0.08176
179.4	305.886	300.614	303.087		179.4	-0.42421	-0.39318	0.09002
179.5	305.942	300.608	303.094		179.5	-0.36145	-0.39996	0.09752
179.6	306.019	300.6	303.098		179.6	-0.27859	-0.407	0.10189
179.7	306.084	300.599	303.099		179.7	-0.20616	-0.4085	0.10298
179.8	306.128	300.602	303.094		179.8	-0.15583	-0.40587	0.09943
179.9	306.145	300.606	303.092		179.9	-0.13289	-0.40134	0.09726
180	306.135	300.613	303.089		180	-0.13532	-0.39444	0.09509
180.1	306.074	300.621	303.083		180.1	-0.19051	-0.38665	0.08978
180.2	306.023	300.625	303.077		180.2	-0.23414	-0.382	0.08473
180.3	305.97	300.629	303.071		180.3	-0.28141	-0.37848	0.07879
180.4	305.922	300.635	303.067		180.4	-0.32228	-0.37296	0.07549
180.5	305.883	300.639	303.065		180.5	-0.35498	-0.36818	0.0737
[truncated: 1,198 more rows]
