# Supplementary material for: Flavodiiron-mediated O2 photoreduction at photosystem I acceptor-side provides photoprotection to conifer thylakoids in early spring
Source: Nat Commun. 2023 Jun 3;14:3210. doi: 10.1038/s41467-023-38938-z (PMC10239515; doi:10.1038/s41467-023-38938-z)
Supplement: Supplementary file 7 — Source Data [file 41467_2023_38938_MOESM7_ESM.zip › Raw data files/Supplementary figure 7/Supplementary Fig 7d.xlsx]

## Sheet: 8
MC1					Baseline corrected					Normalised
time/s	P700/V	P700/V	P700/V		Time	1	2	3		Time	1	2	3	Avg
0.02	0.3528	0.2038	0.2216		0.02	-0.00792	0.00455	-0.00206		0.02	0.03604	0.08749	0.13012	0.08455
0.08	0.353	0.2002	0.2201		0.08	-0.00715	0.00102	-0.00356		0.08	0.03882	0.07366	0.11773	0.0767367
0.14	0.3621	0.2031	0.22		0.14	0.00251	0.004	-0.00365		0.14	0.0736	0.08533	0.11699	0.0919733
0.2	0.3548	0.2013	0.2252		0.2	-0.00422	0.00227	0.00156		0.2	0.04937	0.07856	0.16003	0.0959867
0.26	0.3529	0.2009	0.2235		0.26	-0.00555	0.00195	-0.000138473		0.26	0.04458	0.0773	0.146	0.0892933
0.32	0.3621	0.2087	0.2251		0.32	0.00422	0.00982	0.00147		0.32	0.07976	0.10814	0.15929	0.11573
0.38	0.3511	0.2024	0.2226		0.38	-0.00621	0.00359	-0.00103		0.38	0.0422	0.08373	0.13863	0.0881867
0.44	0.3558	0.2069	0.2198		0.44	-0.00094597	0.00817	-0.00382		0.44	0.06116	0.10167	0.11558	0.0928033
0.5	0.3505	0.2057	0.2246		0.5	-0.00568	0.00704	0.000984734		0.5	0.04411	0.09725	0.15528	0.09888
0.56	0.3456	0.2027	0.2163		0.56	-0.01001	0.00412	-0.00731		0.56	0.02852	0.0858	0.08675	0.0670233
0.62	0.3507	0.2024	0.2155		0.62	-0.00434	0.00389	-0.0081		0.62	0.04894	0.0849	0.08022	0.0713533
0.68	0.3443	0.2041	0.2232		0.68	-0.01017	0.00566	-0.000397861		0.68	0.02794	0.09184	0.14385	0.0878767
0.74	0.341	0.2004	0.2201		0.74	-0.01291	0.00204	-0.00349		0.74	0.01808	0.07766	0.11831	0.07135
0.8	0.3468	0.2057	0.2162		0.8	-0.00654	0.00741	-0.00739		0.8	0.04101	0.0987	0.08609	0.0752667
0.86	0.3397	0.2067	0.2146		0.86	-0.01307	0.00849	-0.00898		0.86	0.0175	0.10293	0.07295	0.06446
0.92	0.3533	0.2023	0.2243		0.92	0.0011	0.00416	0.00156		0.92	0.06852	0.08596	0.16003	0.104837
0.98	0.3507	0.2088	0.2238		0.98	-0.00093297	0.01073	0.00105		0.98	0.0612	0.1117	0.15582	0.109573
1.04	0.3381	0.2042	0.2244		1.04	-0.01296	0.00621	0.00165		1.04	0.0179	0.09399	0.16077	0.0908867
1.1	0.3415	0.2029	0.2228		1.1	-0.009	0.00498	4.92059e-05		1.1	0.03216	0.08917	0.14755	0.0896267
1.16	0.3471	0.1967	0.2281		1.16	-0.00283	-0.00115	0.00535		1.16	0.05437	0.06516	0.19134	0.103623
1.22	0.3471	0.1948	0.2289		1.22	-0.00226	-0.00297	0.00614		1.22	0.05643	0.05803	0.19787	0.10411
1.28	0.3464	0.1981	0.2293		1.28	-0.00239	0.000402599	0.00654		1.28	0.05596	0.07124	0.20117	0.109457
1.34	0.3517	0.2028	0.2266		1.34	0.00348	0.00518	0.00384		1.34	0.07709	0.08996	0.17887	0.115307
1.4	0.3443	0.2011	0.2281		1.4	-0.00336	0.00355	0.00534		1.4	0.05246	0.08357	0.19126	0.109097
1.46	0.3381	0.2039	0.2236		1.46	-0.00899	0.0082	0.000833795		1.46	0.03219	0.10179	0.15403	0.0960033
1.52	0.343	0.2017	0.2264		1.52	-0.00352	0.00607	0.00363		1.52	0.05189	0.09345	0.17713	0.10749
1.58	0.3515	0.1985	0.2241		1.58	0.00555	0.00294	0.00133		1.58	0.08455	0.08118	0.15813	0.107953
1.64	0.3377	0.1984	0.2208		1.64	-0.00768	0.00291	-0.00197		1.64	0.03691	0.08106	0.13087	0.0829467
1.7	0.3316	0.195	0.2211		1.7	-0.01322	-0.000424807	-0.00168		1.7	0.01696	0.068	0.13326	0.07274
1.76	0.3269	0.2008	0.219		1.76	-0.01721	0.00544	-0.00378		1.76	0.00259	0.09098	0.11591	0.0698267
1.82	0.3335	0.2033	0.2202		1.82	-0.01002	0.00801	-0.00258		1.82	0.02848	0.10105	0.12583	0.08512
1.88	0.3277	0.2059	0.2142		1.88	-0.01522	0.01068	-0.00859		1.88	0.00976	0.11151	0.07617	0.0658133
1.94	0.3277	0.2025	0.2204		1.94	-0.01463	0.00734	-0.00239		1.94	0.01188	0.09842	0.1274	0.0792333
2	0.3358	0.2039	0.2184		2	-0.00594	0.00881	-0.00439		2	0.04317	0.10418	0.11087	0.0860733
2.06	0.3401	0.1993	0.216		2.06	-0.00104	0.00428	-0.00679		2.06	0.06082	0.08643	0.09104	0.07943
2.12	0.3398	0.1978	0.2159		2.12	-0.000752257	0.00284	-0.0069		2.12	0.06185	0.08079	0.09014	0.0775933
2.18	0.3413	0.1946	0.2162		2.18	0.00134	-0.000288667	-0.0066		2.18	0.06939	0.06853	0.09261	0.0768433
2.24	0.337	0.1974	0.2216		2.24	-0.00237	0.00258	-0.0012		2.24	0.05603	0.07977	0.13723	0.09101
2.3	0.3329	0.2011	0.2204		2.3	-0.00588	0.00634	-0.00241		2.3	0.04339	0.0945	0.12723	0.0883733
2.36	0.3352	0.2002	0.2146		2.36	-0.00299	0.00551	-0.00821		2.36	0.0538	0.09125	0.07931	0.0747867
2.42	0.3353	0.1973	0.2158		2.42	-0.0023	0.00268	-0.00701		2.42	0.05628	0.08016	0.08923	0.0752233
2.48	0.3344	0.1993	0.2126		2.48	-0.00261	0.00474	-0.01022		2.48	0.05517	0.08823	0.06271	0.0687033
2.54	0.3297	0.2011	0.2109		2.54	-0.00673	0.00661	-0.01192		2.54	0.04033	0.09556	0.04866	0.0615167
2.6	0.3279	0.1942	0.2158		2.6	-0.00794	-0.000224571	-0.00702		2.6	0.03597	0.06878	0.08914	0.06463
2.66	0.3196	0.1929	0.2186		2.66	-0.01565	-0.00146	-0.00423		2.66	0.00821	0.06394	0.11219	0.0614467
2.72	0.3265	0.1925	0.2185		2.72	-0.00817	-0.00179	-0.00433		2.72	0.03514	0.06265	0.11137	0.06972
2.78	0.3265	0.194	0.2206		2.78	-0.00758	-0.000227101	-0.00223		2.78	0.03727	0.06877	0.12872	0.0782533
2.84	0.3201	0.1936	0.222		2.84	-0.0134	-0.000561468	-0.000835738		2.84	0.01631	0.06746	0.14024	0.07467
2.9	0.3225	0.1969	0.221		2.9	-0.01041	0.0028	-0.00184		2.9	0.02708	0.08063	0.13194	0.0798833
2.96	0.3144	0.2001	0.2192		2.96	-0.01793	0.00607	-0.00364		2.96	0	0.09345	0.11707	0.0701733
3.02	0.3289	0.1946	0.2176		3.02	-0.00285	0.000634863	-0.00525		3.02	0.0543	0.07215	0.10377	0.07674
3.08	0.3292	0.1983	0.2198		3.08	-0.00197	0.0044	-0.00305		3.08	0.05747	0.0869	0.12194	0.08877
3.14	0.3358	0.195	0.2166		3.14	0.00522	0.00117	-0.00625		3.14	0.08336	0.07425	0.09551	0.0843733
3.2	0.3329	0.1995	0.2179		3.2	0.0029	0.00573	-0.00496		3.2	0.07501	0.09211	0.10616	0.0910933
3.26	0.331	0.1951	0.2176		3.26	0.00158	0.0014	-0.00526		3.26	0.07025	0.07515	0.10368	0.0830267
3.32	0.3318	0.1951	0.2183		3.32	0.00296	0.00146	-0.00456		3.32	0.07522	0.07538	0.10947	0.08669
3.38	0.3325	0.1952	0.2161		3.38	0.00423	0.00162	-0.00677		3.38	0.0798	0.07601	0.09121	0.08234
3.44	0.3315	0.1946	0.2144		3.44	0.00381	0.00109	-0.00847		3.44	0.07828	0.07393	0.07716	0.0764567
3.5	0.3293	0.1951	0.216		3.5	0.00219	0.00165	-0.00687		3.5	0.07245	0.07613	0.09038	0.0796533
3.56	0.324	0.1984	0.216		3.56	-0.00253	0.00502	-0.00688		3.56	0.05545	0.08933	0.0903	0.07836
3.62	0.3287	0.1965	0.2167		3.62	0.00274	0.00318	-0.00618		3.62	0.07443	0.08212	0.09608	0.08421
3.68	0.3248	0.195	0.2182		3.68	-0.000580586	0.00175	-0.00469		3.68	0.06247	0.07652	0.10839	0.08246
3.74	0.3215	0.1977	0.2208		3.74	-0.00331	0.00451	-0.00209		3.74	0.05264	0.08733	0.12987	0.0899467
3.8	0.3264	0.1918	0.2178		3.8	0.00217	-0.00132	-0.00509		3.8	0.07238	0.06449	0.10509	0.0806533
3.86	0.3279	0.1903	0.2168		3.86	0.00424	-0.00276	-0.0061		3.86	0.07983	0.05885	0.09674	0.0784733
3.92	0.3317	0.1934	0.2148		3.92	0.00862	0.00040379	-0.0081		3.92	0.0956	0.07124	0.08022	0.0823533
3.98	0.3293	0.1886	0.2172		3.98	0.00679	-0.00433	-0.00571		3.98	0.08901	0.0527	0.09997	0.08056
4.04	0.3276	0.1879	0.2155		4.04	0.00566	-0.00497	-0.00741		4.04	0.08494	0.05019	0.08592	0.0736833
4.1	0.3266	0.1912	0.2169		4.1	0.00523	-0.0016	-0.00601		4.1	0.0834	0.06339	0.09749	0.0814267
4.16	0.3234	0.1875	0.2186		4.16	0.0026	-0.00524	-0.00432		4.16	0.07393	0.04913	0.11145	0.07817
4.22	0.3262	0.1908	0.2163		4.22	0.00597	-0.00188	-0.00662		4.22	0.08606	0.0623	0.09245	0.08027
4.28	0.316	0.1912	0.218		4.28	-0.00366	-0.00141	-0.00493		4.28	0.05138	0.06414	0.10641	0.0739767
4.34	0.3139	0.1939	0.2156		4.34	-0.00519	0.00135	-0.00733		4.34	0.04588	0.07495	0.08658	0.0691367
4.4	0.3211	0.1933	0.2111		4.4	0.00258	0.000811939	-0.01183		4.4	0.07385	0.07284	0.04941	0.0653667
4.46	0.3137	0.1931	0.2179		4.46	-0.00425	0.000675039	-0.00504		4.46	0.04926	0.07231	0.1055	0.07569
4.52	0.3276	0.1927	0.2178		4.52	0.01022	0.000338047	-0.00514		4.52	0.10136	0.07099	0.10468	0.0923433
4.58	0.3182	0.194	0.2206		4.58	0.00138	0.0017	-0.00235		4.58	0.06953	0.07632	0.12773	0.0911933
4.64	0.3215	0.1954	0.219		4.64	0.00525	0.00316	-0.00395		4.64	0.08347	0.08204	0.11451	0.09334
4.7	0.3196	0.1905	0.2193		4.7	0.00391	-0.00167	-0.00366		4.7	0.07864	0.06312	0.1169	0.08622
4.76	0.3195	0.1933	0.2149		4.76	0.00438	0.00119	-0.00806		4.76	0.08034	0.07433	0.08055	0.0784067
4.82	0.3177	0.1959	0.2175		4.82	0.00314	0.00385	-0.00546		4.82	0.07587	0.08475	0.10203	0.08755
4.88	0.3141	0.1938	0.223		4.88	0.000105294	0.00181	3.19168e-05		4.88	0.06494	0.07675	0.14741	0.0963667
4.94	0.3164	0.1945	0.2189		4.94	0.00297	0.00258	-0.00407		4.94	0.07526	0.07977	0.11352	0.0895167
5	0.3284	0.1941	0.2182		5	0.01553	0.00224	-0.00478		5	0.12049	0.07844	0.10765	0.102193
5.06	0.3146	0.1929	0.213		5.06	0.00229	0.0011	-0.00998		5.06	0.07281	0.07397	0.06469	0.07049
5.12	0.3159	0.198	0.2141		5.12	0.00415	0.00626	-0.00889		5.12	0.07951	0.09419	0.07369	0.0824633
5.18	0.3111	0.184	0.2157		5.18	-8.64166e-05	-0.00767	-0.00729		5.18	0.06425	0.03961	0.08691	0.06359
5.24	0.3099	0.1902	0.2162		5.24	-0.000726579	-0.00141	-0.00679		5.24	0.06195	0.06414	0.09104	0.0723767
5.3	0.3115	0.185	0.2129		5.3	0.00143	-0.00655	-0.0101		5.3	0.06971	0.044	0.0637	0.0591367
5.36	0.3103	0.1846	0.2164		5.36	0.000791279	-0.00689	-0.0066		5.36	0.06741	0.04267	0.09261	0.0675633
5.42	0.3031	0.1963	0.2129		5.42	-0.00585	0.00487	-0.01011		5.42	0.0435	0.08874	0.06362	0.0652867
5.48	0.3069	0.191	0.2183		5.48	-0.00149	-0.000366377	-0.00471		5.48	0.0592	0.06823	0.10823	0.0785533
5.54	0.3046	0.1901	0.2201		5.54	-0.00324	-0.0012	-0.00292		5.54	0.0529	0.06496	0.12302	0.0802933
5.6	0.3038	0.1862	0.2169		5.6	-0.00348	-0.00504	-0.00612		5.6	0.05203	0.04992	0.09658	0.0661767
5.66	0.31	0.1869	0.214		5.66	0.00328	-0.00428	-0.00903		5.66	0.07637	0.05289	0.07254	0.0672667
5.72	0.3007	0.1853	0.2114		5.72	-0.00547	-0.00582	-0.01163		5.72	0.04487	0.04686	0.05106	0.0475967
5.78	0.3012	0.1919	0.2184		5.78	-0.00442	0.000839928	-0.00464		5.78	0.04865	0.07295	0.10881	0.0768033
5.84	0.3048	0.1889	0.2176		5.84	-0.000261446	-0.0021	-0.00544		5.84	0.06362	0.06143	0.1022	0.07575
5.9	0.3075	0.1877	0.2183		5.9	0.00299	-0.00324	-0.00475		5.9	0.07533	0.05697	0.1079	0.0800667
5.96	0.3077	0.1915	0.2191		5.96	0.00374	0.000622619	-0.00395		5.96	0.07803	0.0721	0.11451	0.0882133
6.02	0.3114	0.1909	0.2163		6.02	0.008	8.33346e-05	-0.00676		6.02	0.09337	0.06999	0.09129	0.0848833
6.08	0.3086	0.1886	0.2126		6.08	0.00575	-0.00216	-0.01046		6.08	0.08527	0.0612	0.06072	0.0690633
6.14	0.3015	0.1923	0.2115		6.14	-0.000801451	0.0016	-0.01157		6.14	0.06168	0.07593	0.05155	0.0630533
6.2	0.303	0.1973	0.2172		6.2	0.00125	0.00666	-0.00587		6.2	0.06906	0.09576	0.09865	0.0878233
6.26	0.298	0.193	0.2127		6.26	-0.0032	0.00243	-0.01038		6.26	0.05304	0.07918	0.06138	0.0645333
6.32	0.2949	0.1894	0.2115		6.32	-0.00575	-0.00111	-0.01158		6.32	0.04386	0.06531	0.05147	0.0535467
6.38	0.2942	0.1903	0.2119		6.38	-0.0059	-0.000154275	-0.01119		6.38	0.04332	0.06906	0.05469	0.05569
6.44	0.2981	0.19	0.2155		6.44	-0.00146	-0.000394192	-0.00759		6.44	0.05931	0.06812	0.08443	0.07062
6.5	0.2931	0.1934	0.217		6.5	-0.00591	0.00307	-0.0061		6.5	0.04328	0.08169	0.09674	0.0739033
6.56	0.3042	0.1933	0.2152		6.56	0.00574	0.00303	-0.0079		6.56	0.08523	0.08153	0.08187	0.0828767
6.62	0.2932	0.1939	0.2172		6.62	-0.00472	0.00369	-0.00591		6.62	0.04757	0.08412	0.09831	0.0766667
6.68	0.2942	0.1918	0.2197		6.68	-0.00317	0.00165	-0.00341		6.68	0.05315	0.07613	0.11897	0.08275
6.74	0.3031	0.1922	0.2207		6.74	0.00627	0.0021	-0.00242		6.74	0.08714	0.07789	0.12715	0.0973933
6.8	0.2976	0.1961	0.2174		6.8	0.00132	0.00606	-0.00572		6.8	0.06932	0.09341	0.09988	0.0875367
6.86	0.2971	0.1887	0.2174		6.86	0.00136	-0.00128	-0.00573		6.86	0.06946	0.06465	0.0998	0.07797
6.92	0.2925	0.1899	0.2167		6.92	-0.0027	-1.67713e-05	-0.00643		6.92	0.05484	0.0696	0.09402	0.07282
6.98	0.295	0.1908	0.218		6.98	0.000347079	0.000942503	-0.00514		6.98	0.06581	0.07336	0.10468	0.0812833
7.04	0.2898	0.1911	0.2167		7.04	-0.00431	0.0013	-0.00645		7.04	0.04904	0.07476	0.09385	0.07255
7.1	0.3049	0.1862	0.2178		7.1	0.01133	-0.00354	-0.00535		7.1	0.10536	0.05579	0.10294	0.08803
7.16	0.2992	0.194	0.2154		7.16	0.00617	0.00432	-0.00776		7.16	0.08678	0.08659	0.08303	0.0854667
7.22	0.2931	0.1913	0.2131		7.22	0.000610994	0.00168	-0.01006		7.22	0.06676	0.07624	0.06403	0.06901
7.28	0.289	0.1892	0.2179		7.28	-0.00295	-0.000362466	-0.00527		7.28	0.05394	0.06824	0.1036	0.07526
7.34	0.2903	0.1875	0.2135		7.34	-0.00111	-0.002	-0.00967		7.34	0.06057	0.06183	0.06725	0.0632167
7.4	0.295	0.1893	0.2142		7.4	0.00413	-0.000145077	-0.00898		7.4	0.07944	0.06909	0.07295	0.0738267
7.46	0.2987	0.1924	0.2135		7.46	0.00837	0.00301	-0.00968		7.46	0.0947	0.08146	0.06717	0.08111
7.52	0.283	0.19	0.2153		7.52	-0.0068	0.000671956	-0.00789		7.52	0.04008	0.0723	0.08196	0.06478
7.58	0.2895	0.1924	0.215		7.58	0.000239164	0.00313	-0.00819		7.58	0.06542	0.08193	0.07948	0.07561
7.64	0.2938	0.1941	0.2141		7.64	0.00508	0.00489	-0.0091		7.64	0.08286	0.08882	0.07196	0.0812133
7.7	0.2947	0.1944	0.2153		7.7	0.00651	0.00525	-0.00791		7.7	0.08801	0.09023	0.08179	0.0866767
7.76	0.2931	0.1925	0.2092		7.76	0.00545	0.0034	-0.01401		7.76	0.08419	0.08298	0.03139	0.0661867
7.82	0.2999	0.1925	0.2172		7.82	0.01278	0.00346	-0.00602		7.82	0.11058	0.08322	0.09741	0.09707
7.88	0.2906	0.192	0.217		7.88	0.00401	0.00302	-0.00622		7.88	0.079	0.0815	0.09575	0.0854167
7.94	0.2881	0.1983	0.2215		7.94	0.00205	0.00938	-0.00173		7.94	0.07195	0.10641	0.13285	0.103737
8	0.2946	0.1971	0.2166		8	0.00908	0.00824	-0.00664		8	0.09726	0.10195	0.09228	0.0971633
8.06	0.2918	0.1956	0.2207		8.06	0.00681	0.00679	-0.00254		8.06	0.08909	0.09627	0.12616	0.10384
8.12	0.2894	0.2009	0.2214		8.12	0.00494	0.01215	-0.00185		8.12	0.08235	0.11727	0.13186	0.110493
8.18	0.2918	0.1913	0.2183		8.18	0.00787	0.00261	-0.00495		8.18	0.0929	0.07989	0.10625	0.0930133
8.24	0.2918	0.1925	0.2184		8.24	0.0084	0.00387	-0.00486		8.24	0.09481	0.08483	0.10699	0.0955433
8.3	0.2835	0.1894	0.2157		8.3	0.000632135	0.000824053	-0.00757		8.3	0.06684	0.07289	0.0846	0.0747767
8.36	0.2844	0.1956	0.2222		8.36	0.00206	0.00708	-0.00107		8.36	0.07198	0.0974	0.1383	0.10256
8.42	0.283	0.1888	0.22		8.42	0.00119	0.00033844	-0.00328		8.42	0.06885	0.07099	0.12004	0.0866267
8.48	0.2802	0.1874	0.2175		8.48	-0.00108	-0.001	-0.00578		8.48	0.06067	0.06574	0.09939	0.0752667
8.54	0.2728	0.189	0.2228		8.54	-0.00796	0.000652478	-0.000489231		8.54	0.0359	0.07222	0.1431	0.08374
8.6	0.2681	0.1863	0.2152		8.6	-0.01213	-0.00199	-0.0081		8.6	0.02089	0.06187	0.08022	0.0543267
8.66	0.2668	0.1943	0.218		8.66	-0.0129	0.00607	-0.0053		8.66	0.01811	0.09345	0.10335	0.0716367
8.72	0.2701	0.1932	0.2185		8.72	-0.00908	0.00502	-0.00481		8.72	0.03187	0.08933	0.1074	0.0762
8.78	0.2731	0.19	0.2135		8.78	-0.00555	0.00188	-0.00981		8.78	0.04458	0.07703	0.06609	0.0625667
8.84	0.2725	0.1875	0.2146		8.84	-0.00563	-0.000563955	-0.00872		8.84	0.04429	0.06745	0.0751	0.06228
8.9	0.2769	0.1881	0.2151		8.9	-0.000704453	9.24967e-05	-0.00823		8.9	0.06203	0.07003	0.07915	0.0704033
8.96	0.2704	0.1872	0.216		8.96	-0.00668	-0.000751138	-0.00733		8.96	0.04051	0.06672	0.08658	0.0646033
9.02	0.275	0.1877	0.2171		9.02	-0.00156	-0.00019486	-0.00624		9.02	0.05895	0.0689	0.09559	0.07448
9.08	0.2746	0.1944	0.214		9.08	-0.00144	0.00656	-0.00935		9.08	0.05938	0.09536	0.06989	0.0748767
9.14	0.2668	0.1955	0.2157		9.14	-0.00872	0.00772	-0.00765		9.14	0.03316	0.09991	0.08394	0.0723367
9.2	0.2725	0.189	0.217		9.2	-0.00249	0.00127	-0.00636		9.2	0.0556	0.07464	0.0946	0.0749467
9.26	0.2756	0.1908	0.2169		9.26	0.00113	0.00313	-0.00646		9.26	0.06863	0.08193	0.09377	0.0814433
9.32	0.2748	0.1908	0.2168		9.32	0.000845549	0.00319	-0.00657		9.32	0.06761	0.08216	0.09286	0.0808767
9.38	0.2761	0.1916	0.2137		9.38	0.00266	0.00404	-0.00968		9.38	0.07414	0.08549	0.06717	0.0756
9.44	0.276	0.1907	0.2146		9.44	0.00308	0.0032	-0.00878		9.44	0.07565	0.0822	0.0746	0.0774833
9.5	0.2753	0.1888	0.2175		9.5	0.0029	0.00135	-0.00589		9.5	0.07501	0.07495	0.09848	0.0828133
9.56	0.2735	0.1879	0.2162		9.56	0.00162	0.000507753	-0.0072		9.56	0.0704	0.07165	0.08766	0.07657
9.62	0.2701	0.1901	0.2134		9.62	-0.00126	0.00276	-0.01		9.62	0.06003	0.08048	0.06452	0.0683433
9.68	0.2621	0.1922	0.2149		9.68	-0.00875	0.00492	-0.00851		9.68	0.03306	0.08894	0.07683	0.0662767
9.74	0.2737	0.1906	0.2177		9.74	0.00337	0.00337	-0.00572		9.74	0.0767	0.08287	0.09988	0.0864833
9.8	0.2677	0.1903	0.2197		9.8	-0.00212	0.00313	-0.00372		9.8	0.05693	0.08193	0.11641	0.08509
9.86	0.2654	0.1892	0.2198		9.86	-0.0039	0.00208	-0.00363		9.86	0.05052	0.07781	0.11715	0.0818267
9.92	0.2612	0.1907	0.2205		9.92	-0.00759	0.00364	-0.00294		9.92	0.03723	0.08392	0.12285	0.0813333
9.98	0.2601	0.1958	0.2234		9.98	-0.00818	0.00879	-4.33931e-05		9.98	0.03511	0.1041	0.14678	0.09533
10.04	0.2636	0.1897	0.231		10.04	-0.00416	0.00275	0.00755		10.04	0.04958	0.08044	0.20952	0.11318
10.1	0.2732	0.1907	0.2272		10.1	0.00595	0.0038	0.00374		10.1	0.08599	0.08455	0.17804	0.116193
10.16	0.2636	0.1878	0.225		10.16	-0.00314	0.000958041	0.00154		10.16	0.05326	0.07342	0.15986	0.0955133
10.22	0.2689	0.1893	0.2243		10.22	0.00267	0.00251	0.000829455		10.22	0.07418	0.0795	0.15399	0.102557
10.28	0.2721	0.1845	0.2261		10.28	0.00638	-0.00223	0.00262		10.28	0.08754	0.06093	0.16879	0.105753
10.34	0.2715	0.193	0.2242		10.34	0.00629	0.00632	0.000715725		10.34	0.08721	0.09442	0.15305	0.11156
10.4	0.2629	0.1824	0.2237		10.4	-0.0018	-0.00422	0.000208821		10.4	0.05808	0.05313	0.14887	0.0866933
10.46	0.2636	0.184	0.2237		10.46	-0.000588668	-0.00257	0.000201893		10.46	0.06244	0.05959	0.14881	0.09028
10.52	0.2606	0.1842	0.2216		10.52	-0.00308	-0.00232	-0.00191		10.52	0.05347	0.06057	0.13136	0.0818
10.58	0.2539	0.1841	0.2243		10.58	-0.00927	-0.00236	0.000787959		10.58	0.03118	0.06042	0.15365	0.08175
10.64	0.2584	0.1882	0.2267		10.64	-0.00427	0.00179	0.00318		10.64	0.04919	0.07668	0.17341	0.09976
10.7	0.2605	0.1812	0.2234		10.7	-0.00166	-0.00515	-0.000126076		10.7	0.05859	0.04948	0.1461	0.0847233
10.76	0.2602	0.1871	0.221		10.76	-0.00145	0.000799805	-0.00253		10.76	0.05934	0.0728	0.12624	0.0861267
10.82	0.2614	0.1912	0.2242		10.82	0.00025271	0.00495	0.000659787		10.82	0.06547	0.08906	0.15259	0.102373
10.88	0.2641	0.1866	0.2226		10.88	0.00346	0.000407142	-0.000947319		10.88	0.07702	0.07126	0.13931	0.0958633
10.94	0.2561	0.1882	0.2248		10.94	-0.00404	0.00206	0.00125		10.94	0.05002	0.07773	0.15747	0.0950733
11	0.253	0.1877	0.2216		11	-0.00663	0.00161	-0.00196		11	0.04069	0.07597	0.13095	0.0825367
11.06	0.2558	0.1883	0.2175		11.06	-0.00333	0.00227	-0.00607		11.06	0.05257	0.07856	0.09699	0.07604
11.12	0.2585	0.1878	0.22		11.12	-0.000128284	0.00182	-0.00358		11.12	0.0641	0.07679	0.11756	0.08615
11.18	0.2516	0.1861	0.2239		11.18	-0.00653	0.000174011	0.000316774		11.18	0.04105	0.07034	0.14976	0.08705
11.24	0.2517	0.1886	0.224		11.24	-0.00592	0.00273	0.000409518		11.24	0.04325	0.08036	0.15052	0.0913767
11.3	0.2594	0.1869	0.2217		11.3	0.00228	0.00108	-0.0019		11.3	0.07277	0.07389	0.13144	0.0927
11.36	0.2584	0.1897	0.222		11.36	0.00178	0.00393	-0.00161		11.36	0.07097	0.08506	0.13384	0.0966233
11.42	0.2542	0.1927	0.2268		11.42	-0.00192	0.00699	0.00319		11.42	0.05765	0.09705	0.1735	0.1094
11.48	0.2503	0.1881	0.2215		11.48	-0.00532	0.00244	-0.00212		11.48	0.04541	0.07922	0.12963	0.0847533
11.54	0.2517	0.1827	0.2208		11.54	-0.00343	-0.00291	-0.00283		11.54	0.05221	0.05826	0.12376	0.0780767
11.6	0.2519	0.1858	0.2198		11.6	-0.00273	0.000244106	-0.00383		11.6	0.05473	0.07062	0.1155	0.0802833
11.66	0.2501	0.1864	0.2193		11.66	-0.00403	0.000896643	-0.00434		11.66	0.05005	0.07318	0.11129	0.0781733
11.72	0.2519	0.1866	0.2244		11.72	-0.00173	0.00115	0.000750574		11.72	0.05833	0.07417	0.15334	0.09528
11.78	0.2511	0.1839	0.2231		11.78	-0.00204	-0.0015	-0.000556906		11.78	0.05722	0.06379	0.14254	0.08785
11.84	0.2533	0.1854	0.223		11.84	0.000660294	5.37532e-05	-0.000664409		11.84	0.06694	0.06987	0.14165	0.09282
11.9	0.2559	0.1844	0.2223		11.9	0.00376	-0.000894043	-0.00137		11.9	0.0781	0.06616	0.13582	0.09336
11.96	0.2517	0.185	0.2217		11.96	5.06029e-05	-0.000241922	-0.00198		11.96	0.06475	0.06871	0.13078	0.08808
12.02	0.2447	0.1934	0.2201		12.02	-0.00646	0.00821	-0.00359		12.02	0.0413	0.10183	0.11748	0.08687
12.08	0.2427	0.1914	0.2255		12.08	-0.00796	0.00626	0.00181		12.08	0.0359	0.09419	0.1621	0.0973967
12.14	0.2456	0.1938	0.2234		12.14	-0.00457	0.00871	-0.000302294		12.14	0.04811	0.10379	0.14464	0.0988467
12.2	0.2394	0.1843	0.2157		12.2	-0.01028	-0.000734265	-0.00801		12.2	0.02755	0.06679	0.08096	0.0584333
12.26	0.2439	0.184	0.2131		12.26	-0.00528	-0.000982558	-0.01062		12.26	0.04555	0.06581	0.0594	0.05692
12.32	0.2506	0.1863	0.2129		12.32	0.00191	0.00137	-0.01083		12.32	0.07144	0.07503	0.05767	0.0680467
12.38	0.2557	0.1887	0.2126		12.38	0.0075	0.00382	-0.01113		12.38	0.09157	0.08463	0.05519	0.07713
12.44	0.2525	0.1885	0.2154		12.44	0.00479	0.00367	-0.00834		12.44	0.08181	0.08404	0.07824	0.0813633
12.5	0.2506	0.1921	0.2121		12.5	0.00338	0.00732	-0.01165		12.5	0.07673	0.09834	0.05089	0.07532
12.56	0.2455	0.1914	0.216		12.56	-0.00123	0.00667	-0.00776		12.56	0.06013	0.0958	0.08303	0.0796533
12.62	0.2562	0.1911	0.2214		12.62	0.00996	0.00643	-0.00236		12.62	0.10043	0.09486	0.12764	0.107643
12.68	0.2553	0.1904	0.2193		12.68	0.00955	0.00578	-0.00447		12.68	0.09895	0.09231	0.11021	0.10049
12.74	0.2501	0.1908	0.2165		12.74	0.00483	0.00623	-0.00728		12.74	0.08196	0.09407	0.087	0.0876767
12.8	0.2437	0.1867	0.216		12.8	-0.00108	0.00218	-0.00779		12.8	0.06067	0.0782	0.08278	0.0738833
12.86	0.2488	0.1908	0.2138		12.86	0.00451	0.00633	-0.01		12.86	0.0808	0.09446	0.06452	0.0799267
12.92	0.2494	0.1854	0.2109		12.92	0.00559	0.000980798	-0.0129		12.92	0.08469	0.07351	0.04057	0.0662567
12.98	0.2516	0.1817	0.2188		12.98	0.00828	-0.00267	-0.00501		12.98	0.09438	0.0592	0.10575	0.0864433
13.04	0.2533	0.1884	0.2168		13.04	0.01046	0.00408	-0.00702		13.04	0.10223	0.08565	0.08914	0.09234
13.1	0.2533	0.1898	0.2169		13.1	0.01095	0.00553	-0.00693		13.1	0.10399	0.09133	0.08989	0.09507
13.16	0.2411	0.1877	0.2148		13.16	-0.000767522	0.00348	-0.00904		13.16	0.0618	0.0833	0.07246	0.07252
13.22	0.2444	0.1872	0.2134		13.22	0.00302	0.00303	-0.01044		13.22	0.07544	0.08153	0.06089	0.07262
13.28	0.2415	0.1871	0.2153		13.28	0.000598626	0.00298	-0.00855		13.28	0.06672	0.08134	0.0765	0.0748533
13.34	0.2533	0.1875	0.2179		13.34	0.01288	0.00343	-0.00596		13.34	0.11094	0.0831	0.0979	0.0973133
13.4	0.2388	0.181	0.2189		13.4	-0.00114	-0.00302	-0.00497		13.4	0.06046	0.05783	0.10608	0.07479
13.46	0.2366	0.1832	0.2179		13.46	-0.00286	-0.000765624	-0.00598		13.46	0.05427	0.06666	0.09774	0.07289
13.52	0.2423	0.1891	0.2151		13.52	0.00332	0.00518	-0.00878		13.52	0.07652	0.08996	0.0746	0.08036
13.58	0.2377	0.1844	0.2176		13.58	-0.000795508	0.000534279	-0.00629		13.58	0.0617	0.07176	0.09518	0.0762133
13.64	0.2387	0.1834	0.2217		13.64	0.000684039	-0.000415891	-0.0022		13.64	0.06703	0.06803	0.12897	0.08801
13.7	0.2402	0.1807	0.2149		13.7	0.00266	-0.00307	-0.00901		13.7	0.07414	0.05763	0.0727	0.0681567
13.76	0.2356	0.1793	0.2161		13.76	-0.00146	-0.00442	-0.00782		13.76	0.05931	0.05234	0.08253	0.0647267
13.82	0.2277	0.1848	0.2152		13.82	-0.00888	0.00113	-0.00873		13.82	0.03259	0.07409	0.07502	0.0605667
13.88	0.2335	0.1856	0.2156		13.88	-0.0026	0.00198	-0.00833		13.88	0.0552	0.07742	0.07832	0.0703133
13.94	0.2394	0.1848	0.2151		13.94	0.00377	0.00123	-0.00884		13.94	0.07814	0.07448	0.07411	0.0755767
14	0.2324	0.1793	0.2152		14	-0.00275	-0.00422	-0.00875		14	0.05466	0.05313	0.07485	0.06088
14.06	0.2352	0.1779	0.2172		14.06	0.000525757	-0.00557	-0.00676		14.06	0.06646	0.04784	0.09129	0.06853
14.12	0.2376	0.1775	0.2177		14.12	0.0034	-0.00592	-0.00627		14.12	0.07681	0.04647	0.09534	0.0728733
14.18	0.2326	0.178	0.2179		14.18	-0.00112	-0.00537	-0.00608		14.18	0.06053	0.04862	0.09691	0.0686867
14.24	0.2359	0.1766	0.2157		14.24	0.00265	-0.00672	-0.00828		14.24	0.07411	0.04333	0.07873	0.06539
14.3	0.2395	0.1783	0.2175		14.3	0.00672	-0.00497	-0.00649		14.3	0.08876	0.05019	0.09352	0.07749
14.36	0.2351	0.1795	0.2155		14.36	0.0028	-0.00372	-0.0085		14.36	0.07465	0.05509	0.07692	0.0688867
14.42	0.2441	0.1817	0.2109		14.42	0.01227	-0.00148	-0.01311		14.42	0.10875	0.06386	0.03883	0.07048
14.48	0.2442	0.1822	0.2153		14.48	0.01284	-0.000926702	-0.00872		14.48	0.1108	0.06603	0.0751	0.0839767
14.54	0.2328	0.1851	0.2125		14.54	0.00191	0.00202	-0.01153		14.54	0.07144	0.07758	0.05188	0.0669667
14.6	0.2293	0.1815	0.2157		14.6	-0.00112	-0.00153	-0.00834		14.6	0.06053	0.06367	0.07824	0.06748
14.66	0.2308	0.1835	0.22		14.66	0.000853991	0.000518945	-0.00404		14.66	0.06764	0.0717	0.11376	0.0843667
14.72	0.231	0.183	0.2184		14.72	0.00152	6.73357e-05	-0.00565		14.72	0.07004	0.06993	0.10046	0.0801433
14.78	0.2338	0.1834	0.2179		14.78	0.00479	0.000515647	-0.00616		14.78	0.08181	0.07168	0.09625	0.0832467
14.84	0.2331	0.1811	0.2121		14.84	0.00456	-0.00174	-0.01197		14.84	0.08098	0.06285	0.04825	0.0640267
14.9	0.2338	0.1792	0.2099		14.9	0.00573	-0.00359	-0.01418		14.9	0.0852	0.0556	0.02999	0.05693
14.96	0.2322	0.1815	0.209		14.96	0.0046	-0.00124	-0.01509		14.96	0.08113	0.0648	0.02247	0.0561333
15.02	0.2329	0.1818	0.2068		15.02	0.00577	-0.0008919	-0.0173		15.02	0.08534	0.06617	0.00421	0.0519067
15.08	0.2359	0.1808	0.2155		15.08	0.00923	-0.00184	-0.0086		15.08	0.0978	0.06245	0.07609	0.07878
15.14	0.2327	0.1813	0.2154		15.14	0.0065	-0.0013	-0.00871		15.14	0.08797	0.06457	0.07518	0.0759067
15.2	0.2347	0.1809	0.2128		15.2	0.00896	-0.00165	-0.01132		15.2	0.09683	0.0632	0.05362	0.0712167
15.26	0.231	0.1863	0.2167		15.26	0.00573	0.0038	-0.00743		15.26	0.0852	0.08455	0.08576	0.08517
15.32	0.2303	0.1838	0.2146		15.32	0.00549	0.00135	-0.00954		15.32	0.08433	0.07495	0.06832	0.0758667
15.38	0.2254	0.1845	0.2143		15.38	0.00106	0.00209	-0.00985		15.38	0.06838	0.07785	0.06576	0.0706633
15.44	0.2285	0.1848	0.2187		15.44	0.00462	0.00244	-0.00546		15.44	0.0812	0.07922	0.10203	0.0874833
15.5	0.234	0.1758	0.2157		15.5	0.01058	-0.00651	-0.00847		15.5	0.10266	0.04416	0.07716	0.07466
15.56	0.2288	0.1814	0.2191		15.56	0.00585	-0.000863487	-0.00508		15.56	0.08563	0.06628	0.10517	0.0856933
15.62	0.2309	0.1799	0.2135		15.62	0.00841	-0.00232	-0.01068		15.62	0.09485	0.06057	0.05891	0.0714433
15.68	0.2257	0.1737	0.2124		15.68	0.00367	-0.00847	-0.01179		15.68	0.07778	0.03648	0.04974	0.0546667
15.74	0.2295	0.177	0.2125		15.74	0.00793	-0.00512	-0.0117		15.74	0.09312	0.0496	0.05048	0.0644
15.8	0.2296	0.175	0.2129		15.8	0.00849	-0.00708	-0.01131		15.8	0.09514	0.04192	0.0537	0.0635867
15.86	0.2317	0.1789	0.2124		15.86	0.01105	-0.00313	-0.01182		15.86	0.10435	0.0574	0.04949	0.0704133
15.92	0.2239	0.1746	0.2136		15.92	0.00371	-0.00738	-0.01063		15.92	0.07792	0.04075	0.05932	0.05933
15.98	0.2183	0.1734	0.2105		15.98	-0.00143	-0.00853	-0.01374		15.98	0.05941	0.03624	0.03363	0.0430933
16.04	0.2197	0.1745	0.2145		16.04	0.00042747	-0.00739	-0.00975		16.04	0.0661	0.04071	0.06659	0.0578
16.1	0.2213	0.1766	0.2116		16.1	0.00249	-0.00524	-0.01266		16.1	0.07353	0.04913	0.04255	0.05507
16.16	0.2269	0.1762	0.2124		16.16	0.00854	-0.00559	-0.01187		16.16	0.09532	0.04776	0.04907	0.06405
16.22	0.2241	0.1787	0.2115		16.22	0.0062	-0.00305	-0.01278		16.22	0.08689	0.05771	0.04156	0.0620533
16.28	0.2199	0.181	0.2143		16.28	0.00246	-0.000702107	-0.00998		16.28	0.07342	0.06691	0.06469	0.06834
16.34	0.2193	0.1775	0.2108		16.34	0.00231	-0.00416	-0.01349		16.34	0.07288	0.05336	0.03569	0.0539767
16.4	0.2256	0.1783	0.2152		16.4	0.00907	-0.00331	-0.0091		16.4	0.09722	0.05669	0.07196	0.07529
16.46	0.2198	0.1758	0.2163		16.46	0.00372	-0.00576	-0.00801		16.46	0.07796	0.04709	0.08096	0.06867
16.52	0.2237	0.1713	0.2113		16.52	0.00807	-0.01022	-0.01302		16.52	0.09362	0.02962	0.03957	0.05427
16.58	0.2204	0.1716	0.212		16.58	0.00523	-0.00987	-0.01233		16.58	0.0834	0.03099	0.04527	0.05322
16.64	0.2096	0.1709	0.211		16.64	-0.00512	-0.01053	-0.01334		16.64	0.04613	0.02841	0.03693	0.0371567
16.7	0.2169	0.1729	0.2163		16.7	0.00263	-0.00848	-0.00805		16.7	0.07403	0.03644	0.08063	0.0637
16.76	0.2126	0.1752	0.2154		16.76	-0.00121	-0.00613	-0.00896		16.76	0.06021	0.04565	0.07312	0.05966
16.82	0.2136	0.1786	0.2154		16.82	0.000237753	-0.00269	-0.00897		16.82	0.06542	0.05912	0.07303	0.0658567
16.88	0.22	0.1701	0.2119		16.88	0.00709	-0.01114	-0.01248		16.88	0.09009	0.02602	0.04404	0.0533833
16.94	0.2188	0.1694	0.2116		16.94	0.00634	-0.0118	-0.01279		16.94	0.08739	0.02343	0.04147	0.0507633
17	0.2154	0.1734	0.21		17	0.00339	-0.00775	-0.0144		17	0.07677	0.0393	0.02817	0.04808
17.06	0.208	0.171	0.2066		17.06	-0.00356	-0.01011	-0.01781		17.06	0.05174	0.03005	0	0.0272633
17.12	0.2215	0.1719	0.2111		17.12	0.01039	-0.00916	-0.01332		17.12	0.10198	0.03377	0.0371	0.0576167
17.18	0.2178	0.1696	0.2135		17.18	0.00714	-0.01142	-0.01093		17.18	0.09027	0.02492	0.05684	0.0573433
17.24	0.2214	0.1687	0.2134		17.24	0.01118	-0.01227	-0.01104		17.24	0.10482	0.02159	0.05593	0.06078
17.3	0.2178	0.1675	0.2208		17.3	0.00803	-0.01343	-0.00364		17.3	0.09348	0.01704	0.11707	0.0758633
17.36	0.2183	0.1761	0.2181		17.36	0.00898	-0.00478	-0.00635		17.36	0.0969	0.05093	0.09468	0.0808367
17.42	0.2177	0.178	0.2203		17.42	0.00882	-0.00284	-0.00416		17.42	0.09632	0.05854	0.11277	0.08921
17.48	0.215	0.1762	0.2165		17.48	0.00657	-0.00459	-0.00797		17.48	0.08822	0.05168	0.0813	0.0737333
17.54	0.2171	0.174	0.2206		17.54	0.00912	-0.00675	-0.00388		17.54	0.0974	0.04322	0.11509	0.0852367
17.6	0.2157	0.1762	0.2181		17.6	0.00816	-0.0045	-0.00639		17.6	0.09395	0.05203	0.09435	0.08011
17.66	0.2175	0.1679	0.2128		17.66	0.01041	-0.01276	-0.0117		17.66	0.10205	0.01967	0.05048	0.0574
17.72	0.2239	0.1719	0.2186		17.72	0.01725	-0.00871	-0.00591		17.72	0.12668	0.03554	0.09831	0.0868433
17.78	0.2112	0.175	0.2187		17.78	0.00499	-0.00557	-0.00582		17.78	0.08253	0.04784	0.09906	0.0764767
17.84	0.2172	0.1742	0.2191		17.84	0.01144	-0.00632	-0.00543		17.84	0.10576	0.0449	0.10228	0.0843133
17.9	0.2176	0.1739	0.217		17.9	0.01228	-0.00658	-0.00754		17.9	0.10878	0.04388	0.08485	0.07917
17.96	0.2126	0.1756	0.2171		17.96	0.00772	-0.00484	-0.00745		17.96	0.09236	0.0507	0.08559	0.0762167
18.02	0.2142	0.1767	0.2181		18.02	0.00976	-0.00369	-0.00646		18.02	0.09971	0.05521	0.09377	0.0828967
18.08	0.2114	0.1772	0.2181		18.08	0.0074	-0.00315	-0.00647		18.08	0.09121	0.05732	0.09369	0.08074
18.14	0.214	0.1796	0.2115		18.14	0.01044	-0.000703003	-0.01308		18.14	0.10216	0.06691	0.03908	0.0693833
18.2	0.212	0.176	0.2147		18.2	0.00888	-0.00426	-0.00989		18.2	0.09654	0.05297	0.06543	0.0716467
18.26	0.2084	0.1791	0.2161		18.26	0.00572	-0.00112	-0.0085		18.26	0.08516	0.06527	0.07692	0.0757833
18.32	0.2176	0.1751	0.2199		18.32	0.01536	-0.00507	-0.00471		18.32	0.11987	0.0498	0.10823	0.0926333
18.38	0.2119	0.1758	0.2219		18.38	0.0101	-0.00433	-0.00272		18.38	0.10093	0.0527	0.12467	0.0927667
18.44	0.207	0.1793	0.2235		18.44	0.00564	-0.000784132	-0.00113		18.44	0.08487	0.06659	0.13781	0.0964233
18.5	0.2085	0.1828	0.2231		18.5	0.00757	0.00276	-0.00154		18.5	0.09182	0.08048	0.13442	0.10224
18.56	0.2116	0.1815	0.2185		18.56	0.01111	0.0015	-0.00615		18.56	0.10457	0.07554	0.09633	0.0921467
18.62	0.2095	0.1827	0.2148		18.62	0.00945	0.00275	-0.00986		18.62	0.09859	0.08044	0.06568	0.08157
18.68	0.21	0.1789	0.2145		18.68	0.01038	-0.00101	-0.01017		18.68	0.10194	0.06571	0.06312	0.0769233
18.74	0.2022	0.181	0.2166		18.74	0.00302	0.00113	-0.00808		18.74	0.07544	0.07409	0.08039	0.07664
18.8	0.199	0.1805	0.2168		18.8	0.000251373	0.00067606	-0.00789		18.8	0.06547	0.07231	0.08196	0.0732467
18.86	0.2055	0.1759	0.2153		18.86	0.00719	-0.00388	-0.0094		18.86	0.09045	0.05446	0.06948	0.0714633
18.92	0.205	0.1787	0.2181		18.92	0.00712	-0.00104	-0.00661		18.92	0.0902	0.06559	0.09253	0.0827733
18.98	0.2012	0.1778	0.2106		18.98	0.00375	-0.00189	-0.01412		18.98	0.07807	0.06226	0.03049	0.05694
19.04	0.2009	0.1792	0.2131		19.04	0.00389	-0.000451958	-0.01163		19.04	0.07857	0.06789	0.05106	0.06584
19.1	0.1996	0.1834	0.2166		19.1	0.00302	0.00379	-0.00814		19.1	0.07544	0.08451	0.07989	0.0799467
19.16	0.2003	0.1845	0.213		19.16	0.00415	0.00493	-0.01175		19.16	0.07951	0.08898	0.05007	0.0728533
19.22	0.1963	0.1844	0.2125		19.22	0.000580553	0.00488	-0.01226		19.22	0.06665	0.08878	0.04585	0.0670933
19.28	0.1919	0.1791	0.2162		19.28	-0.00339	-0.000381153	-0.00857		19.28	0.05236	0.06817	0.07634	0.0656233
19.34	0.1936	0.1798	0.218		19.34	-0.00126	0.000361365	-0.00678		19.34	0.06003	0.07108	0.09113	0.07408
19.4	0.2481	0.2379	0.2344		19.4	0.05367	0.0585	0.00961		19.4	0.25782	0.29887	0.22654	0.261077
19.46	0.2976	0.2752	0.2625		19.46	0.1036	0.09585	0.0377		19.46	0.43761	0.44521	0.45861	0.447143
19.52	0.3125	0.2941	0.2737		19.52	0.11893	0.11479	0.04889		19.52	0.49282	0.51941	0.55106	0.521097
19.58	0.3318	0.3031	0.2753		19.58	0.13866	0.12383	0.05048		19.58	0.56386	0.55483	0.56419	0.56096
19.64	0.3386	0.3132	0.283		19.64	0.14589	0.13397	0.05817		19.64	0.5899	0.59456	0.62773	0.604063
19.7	0.349	0.3215	0.2857		19.7	0.15671	0.14231	0.06086		19.7	0.62886	0.62724	0.64995	0.63535
19.76	0.357	0.3216	0.2902		19.76	0.16514	0.14246	0.06535		19.76	0.65921	0.62783	0.68705	0.65803
19.82	0.3636	0.3277	0.288		19.82	0.17217	0.1486	0.06314		19.82	0.68453	0.65188	0.66879	0.6684
19.88	0.367	0.3301	0.2931		19.88	0.17599	0.15104	0.06822		19.88	0.69828	0.66144	0.71076	0.69016
19.94	0.3701	0.3338	0.2922		19.94	0.17952	0.15478	0.06731		19.94	0.71099	0.6761	0.70324	0.696777
20	0.3773	0.3372	0.2949		20	0.18714	0.15822	0.07		20	0.73843	0.68957	0.72546	0.71782
20.06	0.3775	0.3444	0.2981		20.06	0.18777	0.16547	0.07319		20.06	0.7407	0.71798	0.75182	0.736833
20.12	0.3832	0.3503	0.2995		20.12	0.19389	0.17141	0.07458		20.12	0.76274	0.74125	0.7633	0.755763
20.18	0.3868	0.3533	0.301		20.18	0.19791	0.17445	0.07607		20.18	0.77721	0.75316	0.77561	0.76866
20.24	0.3822	0.3647	0.2969		20.24	0.19374	0.18589	0.07196		20.24	0.7622	0.79799	0.74166	0.767283
20.3	0.3864	0.3608	0.2971		20.3	0.19836	0.18203	0.07215		20.3	0.77883	0.78286	0.74323	0.768307
20.36	0.3891	0.362	0.2991		20.36	0.20148	0.18327	0.07414		20.36	0.79007	0.78772	0.75967	0.779153
20.42	0.391	0.3649	0.2988		20.42	0.2038	0.18621	0.07383		20.42	0.79842	0.79924	0.75711	0.784923
20.48	0.3969	0.3632	0.3004		20.48	0.21012	0.18456	0.07542		20.48	0.82118	0.79278	0.77024	0.794733
20.54	0.3946	0.3661	0.3045		20.54	0.20824	0.1875	0.07951		20.54	0.81441	0.80429	0.80403	0.807577
20.6	0.4045	0.3726	0.3036		20.6	0.21856	0.19404	0.0786		20.6	0.85157	0.82992	0.79651	0.826
20.66	0.4046	0.3767	0.2997		20.66	0.21908	0.19818	0.07469		20.66	0.85344	0.84614	0.76421	0.821263
20.72	0.4119	0.3714	0.3024		20.72	0.2268	0.19292	0.07738		20.72	0.88124	0.82553	0.78643	0.831067
20.78	0.4123	0.373	0.3042		20.78	0.22762	0.19456	0.07917		20.78	0.8842	0.83196	0.80122	0.839127
20.84	0.4063	0.3769	0.3069		20.84	0.22204	0.1985	0.08186		20.84	0.8641	0.84739	0.82345	0.84498
20.9	0.4111	0.3792	0.3104		20.9	0.22726	0.20084	0.08534		20.9	0.8829	0.85656	0.8522	0.863887
20.96	0.4134	0.3769	0.3066		20.96	0.22997	0.19858	0.08153		20.96	0.89266	0.84771	0.82072	0.853697
21.02	0.4126	0.3749	0.3114		21.02	0.22959	0.19662	0.08632		21.02	0.89129	0.84003	0.86029	0.86387
21.08	0.4142	0.3748	0.3046		21.08	0.2316	0.19656	0.07951		21.08	0.89853	0.83979	0.80403	0.84745
21.14	0.4176	0.382	0.3074		21.14	0.23542	0.2038	0.0823		21.14	0.91228	0.86816	0.82708	0.869173
21.2	0.4166	0.379	0.3093		21.2	0.23484	0.20084	0.08419		21.2	0.91019	0.85656	0.8427	0.869817
21.26	0.4081	0.3807	0.3088		21.26	0.22675	0.20258	0.08368		21.26	0.88106	0.86338	0.83848	0.860973
21.32	0.4223	0.3885	0.3065		21.32	0.24136	0.21042	0.08137		21.32	0.93367	0.8941	0.8194	0.88239
21.38	0.4088	0.3826	0.3132		21.38	0.22828	0.20456	0.08806		21.38	0.88657	0.87114	0.87467	0.87746
21.44	0.4098	0.3818	0.3113		21.44	0.22969	0.2038	0.08615		21.44	0.89165	0.86816	0.85889	0.8729
21.5	0.4074	0.3843	0.3128		21.5	0.2277	0.20634	0.08764		21.5	0.88448	0.87811	0.8712	0.87793
21.56	0.4104	0.3857	0.3096		21.56	0.23112	0.20778	0.08443		21.56	0.8968	0.88375	0.84468	0.875077
21.62	0.4167	0.3868	0.3111		21.62	0.23783	0.20892	0.08591		21.62	0.92096	0.88822	0.85691	0.888697
21.68	0.408	0.3847	0.3111		21.68	0.22954	0.20686	0.0859		21.68	0.89111	0.88015	0.85682	0.876027
21.74	0.4133	0.3811	0.3137		21.74	0.23525	0.2033	0.08849		21.74	0.91167	0.8662	0.87822	0.885363
21.8	0.4068	0.3801	0.3079		21.8	0.22916	0.20234	0.08268		21.8	0.88974	0.86244	0.83022	0.8608
21.86	0.4103	0.3792	0.3098		21.86	0.23307	0.20148	0.08457		21.86	0.90382	0.85907	0.84584	0.869577
21.92	0.41	0.3879	0.3134		21.92	0.23318	0.21022	0.08816		21.92	0.90422	0.89331	0.8755	0.89101
21.98	0.4087	0.385	0.3105		21.98	0.23229	0.20736	0.08525		21.98	0.90101	0.88211	0.85145	0.87819
22.04	0.4056	0.391	0.3133		22.04	0.2296	0.2134	0.08804		22.04	0.89133	0.90577	0.8745	0.890533
22.1	0.4112	0.3933	0.3136		22.1	0.2356	0.21574	0.08833		22.1	0.91293	0.91494	0.8769	0.90159
22.16	0.4175	0.3854	0.316		22.16	0.24231	0.20788	0.09072		22.16	0.93709	0.88414	0.89665	0.90596
22.22	0.4217	0.388	0.3172		22.22	0.24692	0.21052	0.0919		22.22	0.95369	0.89449	0.90639	0.91819
22.28	0.4156	0.3847	0.3177		22.28	0.24122	0.20726	0.09239		22.28	0.93317	0.88171	0.91044	0.90844
22.34	0.4182	0.3902	0.3175		22.34	0.24423	0.2128	0.09218		22.34	0.94401	0.90342	0.90871	0.918713
22.4	0.4209	0.3867	0.3155		22.4	0.24734	0.20933	0.09017		22.4	0.95521	0.88982	0.8921	0.912377
22.46	0.4152	0.3873	0.3208		22.46	0.24204	0.20997	0.09546		22.46	0.93612	0.89233	0.93581	0.92142
22.52	0.414	0.3845	0.318		22.52	0.24125	0.20721	0.09265		22.52	0.93328	0.88152	0.91259	0.90913
22.58	0.4167	0.3873	0.3143		22.58	0.24435	0.21005	0.08894		22.58	0.94444	0.89265	0.88194	0.906343
22.64	0.4094	0.3904	0.3131		22.64	0.23745	0.21319	0.08773		22.64	0.91959	0.90495	0.87194	0.898827
22.7	0.4084	0.3946	0.3154		22.7	0.23686	0.21743	0.09001		22.7	0.91747	0.92156	0.89078	0.909937
22.76	0.4121	0.3913	0.3077		22.76	0.24096	0.21417	0.0823		22.76	0.93223	0.90879	0.82708	0.889367
22.82	0.4169	0.394	0.3133		22.82	0.24616	0.2169	0.08789		22.82	0.95096	0.91948	0.87327	0.91457
22.88	0.4221	0.3923	0.3135		22.88	0.25176	0.21524	0.08808		22.88	0.97112	0.91298	0.87483	0.919643
22.94	0.4119	0.3909	0.3151		22.94	0.24196	0.21388	0.08967		22.94	0.93583	0.90765	0.88797	0.910483
23	0.4112	0.39	0.3134		23	0.24167	0.21302	0.08796		23	0.93479	0.90428	0.87384	0.904303
23.06	0.4146	0.3921	0.3154		23.06	0.24547	0.21516	0.08995		23.06	0.94847	0.91267	0.89028	0.91714
23.12	0.4131	0.3954	0.3178		23.12	0.24437	0.2185	0.09233		23.12	0.94451	0.92575	0.90995	0.926737
23.18	0.4172	0.3881	0.3191		23.18	0.24886	0.21123	0.09362		23.18	0.96068	0.89727	0.9206	0.926183
23.24	0.4222	0.3928	0.3212		23.24	0.25426	0.21597	0.09571		23.24	0.98012	0.91584	0.93787	0.94461
23.3	0.4195	0.3881	0.3199		23.3	0.25196	0.21131	0.0944		23.3	0.97184	0.89758	0.92705	0.932157
23.36	0.423	0.396	0.3177		23.36	0.25586	0.21925	0.09219		23.36	0.98588	0.92869	0.90879	0.94112
23.42	0.4189	0.3932	0.3205		23.42	0.25216	0.21648	0.09498		23.42	0.97256	0.91784	0.93184	0.940747
23.48	0.4049	0.3936	0.3187		23.48	0.23855	0.21692	0.09317		23.48	0.92355	0.91956	0.91689	0.92
23.54	0.409	0.4003	0.3224		23.54	0.24305	0.22366	0.09685		23.54	0.93976	0.94597	0.94729	0.94434
23.6	0.4064	0.397	0.3222		23.6	0.24085	0.2204	0.09664		23.6	0.93184	0.9332	0.94556	0.936867
23.66	0.408	0.3974	0.3243		23.66	0.24284	0.22084	0.09873		23.66	0.939	0.93492	0.96282	0.94558
23.72	0.3995	0.3976	0.3248		23.72	0.23474	0.22107	0.09922		23.72	0.90983	0.93582	0.96687	0.937507
23.78	0.405	0.4008	0.3199		23.78	0.24063	0.22431	0.09431		23.78	0.93104	0.94852	0.92631	0.93529
23.84	0.4018	0.3965	0.3215		23.84	0.23783	0.22005	0.0959		23.84	0.92096	0.93183	0.93944	0.930743
23.9	0.3952	0.3939	0.3194		23.9	0.23162	0.21748	0.09379		23.9	0.8986	0.92176	0.92201	0.914123
23.96	0.3961	0.3973	0.3199		23.96	0.23291	0.22092	0.09427		23.96	0.90324	0.93523	0.92597	0.92148
24.02	0.4052	0.3994	0.3197		24.02	0.24241	0.22306	0.09406		24.02	0.93745	0.94362	0.92424	0.935103
24.08	0.3984	0.3949	0.3145		24.08	0.236	0.2186	0.08885		24.08	0.91437	0.92615	0.8812	0.90724
24.14	0.3953	0.397	0.315		24.14	0.23329	0.22073	0.08934		24.14	0.90461	0.93449	0.88524	0.908113
24.2	0.3982	0.4015	0.3178		24.2	0.23658	0.22527	0.09213		24.2	0.91646	0.95228	0.90829	0.925677
24.26	0.3972	0.4011	0.3217		24.26	0.23597	0.22491	0.09602		24.26	0.91426	0.95087	0.94043	0.935187
24.32	0.3952	0.3937	0.32		24.32	0.23437	0.21754	0.0943		24.32	0.9085	0.92199	0.92622	0.918903
24.38	0.4013	0.3959	0.3182		24.38	0.24086	0.21978	0.09249		24.38	0.93187	0.93077	0.91127	0.924637
24.44	0.4006	0.3943	0.3205		24.44	0.24055	0.21822	0.09478		24.44	0.93076	0.92466	0.93019	0.928537
24.5	0.397	0.3949	0.3251		24.5	0.23733	0.21885	0.09937		24.5	0.91916	0.92712	0.96811	0.93813
24.56	0.3932	0.395	0.3219		24.56	0.23392	0.21899	0.09616		24.56	0.90688	0.92767	0.94159	0.92538
24.62	0.3957	0.3983	0.3198		24.62	0.23681	0.22233	0.09404		24.62	0.91729	0.94076	0.92407	0.927373
24.68	0.3961	0.3986	0.3194		24.68	0.2376	0.22266	0.09363		24.68	0.92013	0.94205	0.92069	0.927623
24.74	0.3953	0.3975	0.3168		24.74	0.23719	0.2216	0.09102		24.74	0.91866	0.9379	0.89912	0.91856
24.8	0.3948	0.403	0.3199		24.8	0.23707	0.22713	0.09411		24.8	0.91822	0.95957	0.92465	0.934147
24.86	0.395	0.3998	0.3201		24.86	0.23766	0.22397	0.0943		24.86	0.92035	0.94718	0.92622	0.93125
24.92	0.394	0.3954	0.3183		24.92	0.23705	0.21961	0.09249		24.92	0.91815	0.9301	0.91127	0.91984
24.98	0.4014	0.3934	0.3193		24.98	0.24483	0.21764	0.09347		24.98	0.94617	0.92238	0.91937	0.929307
25.04	0.4027	0.3958	0.3207		25.04	0.24652	0.22008	0.09486		25.04	0.95225	0.93194	0.93085	0.938347
25.1	0.3993	0.3945	0.3202		25.1	0.2435	0.21881	0.09435		25.1	0.94138	0.92697	0.92664	0.931663
25.16	0.4037	0.3978	0.3207		25.16	0.24829	0.22215	0.09484		25.16	0.95863	0.94005	0.93068	0.94312
25.22	0.4016	0.4009	0.323		25.22	0.24657	0.22529	0.09713		25.22	0.95243	0.95236	0.9496	0.951463
25.28	0.3976	0.4053	0.3208		25.28	0.24295	0.22972	0.09491		25.28	0.9394	0.96971	0.93126	0.94679
25.34	0.4005	0.404	0.3185		25.34	0.24624	0.22846	0.0926		25.34	0.95124	0.96478	0.91218	0.942733
25.4	0.4	0.3984	0.3259		25.4	0.24612	0.22289	0.09999		25.4	0.95081	0.94295	0.97323	0.955663
25.46	0.3982	0.3934	0.3214		25.46	0.2447	0.21793	0.09548		25.46	0.9457	0.92352	0.93597	0.935063
25.52	0.3941	0.3939	0.3253		25.52	0.24098	0.21846	0.09937		25.52	0.9323	0.9256	0.96811	0.942003
25.58	0.3948	0.3966	0.3217		25.58	0.24206	0.2212	0.09575		25.58	0.93619	0.93633	0.9382	0.936907
25.64	0.4015	0.3971	0.3197		25.64	0.24914	0.22173	0.09374		25.64	0.96169	0.93841	0.9216	0.940567
25.7	0.3951	0.4012	0.3173		25.7	0.24312	0.22587	0.09133		25.7	0.94001	0.95463	0.90169	0.93211
25.76	0.3987	0.4077	0.3193		25.76	0.2471	0.2324	0.09332		25.76	0.95434	0.98021	0.91813	0.950893
25.82	0.3979	0.4066	0.3209		25.82	0.24668	0.23134	0.09491		25.82	0.95283	0.97606	0.93126	0.953383
25.88	0.3935	0.3983	0.3206		25.88	0.24266	0.22307	0.09459		25.88	0.93835	0.94366	0.92862	0.936877
25.94	0.397	0.3974	0.3243		25.94	0.24654	0.22221	0.09828		25.94	0.95232	0.94029	0.9591	0.95057
26	0.3947	0.4002	0.3264		26	0.24462	0.22504	0.10037		26	0.94541	0.95138	0.97637	0.95772
26.06	0.3905	0.3975	0.3193		26.06	0.2408	0.22238	0.09326		26.06	0.93166	0.94096	0.91763	0.930083
26.12	0.3841	0.3983	0.3228		26.12	0.23477	0.22321	0.09674		26.12	0.90994	0.94421	0.94638	0.93351
26.18	0.3879	0.4001	0.3268		26.18	0.23895	0.22505	0.10073		26.18	0.92499	0.95142	0.97935	0.95192
26.24	0.3897	0.3925	0.3246		26.24	0.24113	0.21748	0.09852		26.24	0.93284	0.92176	0.96109	0.938563
26.3	0.3915	0.3978	0.3241		26.3	0.2433	0.22282	0.09801		26.3	0.94066	0.94268	0.95687	0.946737
26.36	0.3867	0.4013	0.3234		26.36	0.23888	0.22635	0.0973		26.36	0.92474	0.95651	0.95101	0.944087
26.42	0.3928	0.398	0.3251		26.42	0.24535	0.22309	0.09898		26.42	0.94804	0.94374	0.96489	0.952223
26.48	0.3893	0.3929	0.3277		26.48	0.24223	0.21802	0.10157		26.48	0.9368	0.92387	0.98629	0.948987
26.54	0.3875	0.3963	0.326		26.54	0.2408	0.22145	0.09986		26.54	0.93166	0.93731	0.97216	0.947043
26.6	0.3841	0.3989	0.3236		26.6	0.23777	0.22409	0.09745		26.6	0.92074	0.94766	0.95225	0.940217
26.66	0.3892	0.397	0.3253		26.66	0.24325	0.22222	0.09913		26.66	0.94048	0.94033	0.96613	0.94898
26.72	0.3849	0.3948	0.3234		26.72	0.23932	0.22006	0.09722		26.72	0.92633	0.93187	0.95035	0.936183
26.78	0.3862	0.3972	0.3252		26.78	0.24099	0.22249	0.09901		26.78	0.93234	0.94139	0.96514	0.94629
26.84	0.3847	0.3966	0.3268		26.84	0.23986	0.22193	0.1006		26.84	0.92827	0.93919	0.97827	0.948577
26.9	0.3864	0.3994	0.3247		26.9	0.24193	0.22476	0.09849		26.9	0.93572	0.95028	0.96084	0.948947
26.96	0.3878	0.4023	0.3261		26.96	0.2437	0.22769	0.09987		26.96	0.9421	0.96176	0.97224	0.9587
27.02	0.3873	0.403	0.3259		27.02	0.24358	0.22843	0.09966		27.02	0.94167	0.96466	0.97051	0.958947
27.08	0.382	0.3975	0.3236		27.08	0.23865	0.22296	0.09735		27.08	0.92391	0.94323	0.95142	0.93952
27.14	0.3822	0.4061	0.3228		27.14	0.23922	0.23159	0.09654		27.14	0.92597	0.97704	0.94473	0.949247
27.2	0.378	0.4015	0.3201		27.2	0.23538	0.22703	0.09382		27.2	0.91214	0.95917	0.92226	0.93119
27.26	0.3729	0.4034	0.3231		27.26	0.23065	0.22896	0.09681		27.26	0.89511	0.96674	0.94696	0.93627
27.32	0.3782	0.4038	0.3235		27.32	0.23632	0.22939	0.0972		27.32	0.91552	0.96842	0.95018	0.944707
27.38	0.3862	0.4086	0.3214		27.38	0.24469	0.23423	0.09509		27.38	0.94566	0.98738	0.93275	0.955263
27.44	0.3866	0.4066	0.3222		27.44	0.24546	0.23226	0.09587		27.44	0.94844	0.97967	0.93919	0.955767
27.5	0.3859	0.4043	0.3233		27.5	0.24512	0.22999	0.09696		27.5	0.94721	0.97077	0.9482	0.955393
27.56	0.3852	0.4021	0.3242		27.56	0.24479	0.22783	0.09785		27.56	0.94602	0.96231	0.95555	0.954627
27.62	0.3846	0.3999	0.3251		27.62	0.24456	0.22566	0.09874		27.62	0.94519	0.95381	0.9629	0.953967
27.68	0.3839	0.3976	0.3262		27.68	0.24422	0.22339	0.09982		27.68	0.94397	0.94491	0.97183	0.95357
27.74	0.3839	0.3902	0.3255		27.74	0.24459	0.21603	0.09911		27.74	0.9453	0.91608	0.96596	0.942447
27.8	0.3984	0.3945	0.3278		27.8	0.25945	0.22036	0.1014		27.8	0.99881	0.93304	0.98488	0.972243
27.86	0.3835	0.3863	0.3185		27.86	0.24492	0.21219	0.09209		27.86	0.94649	0.90103	0.90796	0.918493
27.92	0.3883	0.3925	0.3205		27.92	0.25008	0.21843	0.09407		27.92	0.96507	0.92548	0.92432	0.93829
27.98	0.3844	0.4036	0.3231		27.98	0.24654	0.22956	0.09666		27.98	0.95232	0.96909	0.94572	0.95571
28.04	0.3866	0.411	0.3266		28.04	0.24911	0.23699	0.10015		28.04	0.96158	0.9982	0.97455	0.97811
28.1	0.3918	0.4072	0.3297		28.1	0.25467	0.23322	0.10323		28.1	0.9816	0.98343	1	0.988343
28.16	0.3869	0.4099	0.329		28.16	0.25013	0.23596	0.10252		28.16	0.96525	0.99416	0.99413	0.984513
28.22	0.3857	0.4095	0.3218		28.22	0.24929	0.23559	0.09531		28.22	0.96223	0.99271	0.93457	0.96317
28.28	0.3816	0.4078	0.3276		28.28	0.24555	0.23392	0.1011		28.28	0.94876	0.98617	0.9824	0.972443
28.34	0.3901	0.4113	0.3223		28.34	0.25442	0.23745	0.09578		28.34	0.9807	1	0.93845	0.97305
28.4	0.3951	0.4037	0.3216		28.4	0.25978	0.22989	0.09507		28.4	1	0.97038	0.93258	0.967653
28.46	0.3904	0.4016	0.3221		28.46	0.25544	0.22782	0.09556		28.46	0.98437	0.96227	0.93663	0.96109
28.52	0.3896	0.4046	0.3248		28.52	0.255	0.23085	0.09825		28.52	0.98279	0.97414	0.95886	0.97193
28.58	0.3872	0.4002	0.3238		28.58	0.25296	0.22648	0.09723		28.58	0.97544	0.95702	0.95043	0.960963
28.64	0.3787	0.4031	0.3249		28.64	0.24481	0.22942	0.09832		28.64	0.94609	0.96854	0.95943	0.95802
28.7	0.3795	0.4077	0.3226		28.7	0.24597	0.23405	0.09601		28.7	0.95027	0.98668	0.94035	0.9591
28.76	0.3729	0.4018	0.3237		28.76	0.23973	0.22818	0.0971		28.76	0.9278	0.96368	0.94936	0.946947
28.82	0.3812	0.4002	0.3228		28.82	0.24839	0.22661	0.09618		28.82	0.95899	0.95753	0.94175	0.952757
28.88	0.3766	0.3975	0.3207		28.88	0.24414	0.22394	0.09407		28.88	0.94368	0.94707	0.92432	0.938357
28.94	0.375	0.3996	0.3244		28.94	0.2429	0.22608	0.09776		28.94	0.93922	0.95545	0.95481	0.949827
29	0.3785	0.4009	0.3206		29	0.24676	0.22741	0.09394		29	0.95312	0.96066	0.92325	0.945677
29.06	0.3792	0.4019	0.3215		29.06	0.24781	0.22844	0.09483		29.06	0.9569	0.9647	0.9306	0.950733
29.12	0.3797	0.4013	0.3208		29.12	0.24867	0.22787	0.09412		29.12	0.95999	0.96247	0.92474	0.949067
29.18	0.3783	0.4037	0.323		29.18	0.24762	0.2303	0.09631		29.18	0.95621	0.97199	0.94283	0.95701
29.24	0.3799	0.4009	0.3218		29.24	0.24958	0.22753	0.09509		29.24	0.96327	0.96113	0.93275	0.952383
29.3	0.3708	0.4067	0.3272		29.3	0.24083	0.23336	0.10048		29.3	0.93176	0.98398	0.97728	0.96434
29.36	0.3739	0.3995	0.3253		29.36	0.24429	0.2262	0.09857		29.36	0.94422	0.95592	0.9615	0.95388
29.42	0.3607	0.3967	0.3208		29.42	0.23144	0.22343	0.09405		29.42	0.89795	0.94507	0.92416	0.922393
29.48	0.3603	0.3889	0.3208		29.48	0.23139	0.21566	0.09404		29.48	0.89777	0.91463	0.92407	0.912157
29.54	0.3564	0.3893	0.3201		29.54	0.22785	0.21609	0.09333		29.54	0.88502	0.91631	0.91821	0.906513
29.6	0.356	0.3871	0.3189		29.6	0.2278	0.21392	0.09211		29.6	0.88484	0.90781	0.90813	0.90026
29.66	0.3483	0.3831	0.3191		29.66	0.22045	0.20995	0.0923		29.66	0.85838	0.89225	0.9097	0.886777
29.72	0.351	0.3816	0.3201		29.72	0.2235	0.20848	0.09329		29.72	0.86936	0.88649	0.91788	0.891243
29.78	0.3481	0.3774	0.3215		29.78	0.22095	0.20431	0.09468		29.78	0.86018	0.87016	0.92936	0.886567
29.84	0.3507	0.3792	0.3219		29.84	0.2239	0.20615	0.09506		29.84	0.8708	0.87737	0.9325	0.893557
29.9	0.3454	0.3775	0.3195		29.9	0.21895	0.20448	0.09265		29.9	0.85298	0.87082	0.91259	0.878797
29.96	0.3483	0.373	0.3186		29.96	0.2222	0.20001	0.09174		29.96	0.86468	0.85331	0.90507	0.874353
30.02	0.338	0.3763	0.3161		30.02	0.21225	0.20334	0.08922		30.02	0.82885	0.86636	0.88425	0.85982
30.08	0.3356	0.3686	0.3155		30.08	0.2102	0.19567	0.08861		30.08	0.82147	0.8363	0.87921	0.84566
30.14	0.3329	0.3632	0.3145		30.14	0.20785	0.1903	0.0876		30.14	0.81301	0.81526	0.87087	0.833047
30.2	0.3299	0.3669	0.3157		30.2	0.2052	0.19403	0.08878		30.2	0.80346	0.82988	0.88062	0.837987
30.26	0.3331	0.366	0.3124		30.26	0.20874	0.19316	0.08547		30.26	0.81621	0.82647	0.85327	0.831983
30.32	0.3339	0.3639	0.3186		30.32	0.20989	0.19109	0.09166		30.32	0.82035	0.81836	0.90441	0.847707
30.38	0.3304	0.3641	0.3129		30.38	0.20674	0.19132	0.08594		30.38	0.80901	0.81926	0.85715	0.828473
30.44	0.3201	0.365	0.3192		30.44	0.19678	0.19225	0.09223		30.44	0.77314	0.8229	0.90912	0.835053
30.5	0.317	0.3614	0.3149		30.5	0.19403	0.18868	0.08792		30.5	0.76324	0.80892	0.87351	0.815223
30.56	0.3171	0.3599	0.3152		30.56	0.19447	0.18721	0.08821		30.56	0.76483	0.80316	0.87591	0.814633
30.62	0.3118	0.3574	0.3167		30.62	0.18952	0.18474	0.08969		30.62	0.747	0.79348	0.88814	0.80954
30.68	0.3099	0.3579	0.316		30.68	0.18796	0.18527	0.08898		30.68	0.74138	0.79556	0.88227	0.806403
30.74	0.3044	0.3523	0.3128		30.74	0.18281	0.1797	0.08577		30.74	0.72284	0.77373	0.85575	0.784107
30.8	0.304	0.3543	0.313		30.8	0.18275	0.18173	0.08595		30.8	0.72262	0.78169	0.85724	0.787183
30.86	0.3039	0.3507	0.3172		30.86	0.183	0.17816	0.09014		30.86	0.72352	0.7677	0.89185	0.794357
30.92	0.3122	0.3505	0.3203		30.92	0.19164	0.17799	0.09323		30.92	0.75464	0.76703	0.91738	0.813017
30.98	0.3056	0.3466	0.3225		30.98	0.18538	0.17412	0.09541		30.98	0.73209	0.75187	0.93539	0.80645
31.04	0.3079	0.3487	0.3217		31.04	0.18802	0.17625	0.0946		31.04	0.7416	0.76022	0.9287	0.810173
31.1	0.3032	0.349	0.3194		31.1	0.18366	0.17658	0.09229		31.1	0.7259	0.76151	0.90962	0.79901
31.16	0.3132	0.3498	0.3171		31.16	0.19401	0.17741	0.08997		31.16	0.76317	0.76476	0.89045	0.806127
31.22	0.3065	0.3475	0.3173		31.22	0.18765	0.17514	0.09016		31.22	0.74027	0.75587	0.89202	0.796053
31.28	0.3026	0.3444	0.3152		31.28	0.18409	0.17207	0.08805		31.28	0.72745	0.74384	0.87459	0.78196
31.34	0.2969	0.3453	0.3172		31.34	0.17873	0.173	0.09003		31.34	0.70815	0.74748	0.89095	0.782193
31.4	0.2905	0.3469	0.3184		31.4	0.17267	0.17463	0.09122		31.4	0.68633	0.75387	0.90078	0.780327
31.46	0.3005	0.3478	0.3198		31.46	0.18301	0.17556	0.09261		31.46	0.72356	0.75751	0.91226	0.797777
31.52	0.2971	0.3497	0.3147		31.52	0.17995	0.17749	0.08749		31.52	0.71254	0.76507	0.86996	0.782523
31.58	0.2999	0.3506	0.3144		31.58	0.18308	0.17842	0.08718		31.58	0.72381	0.76872	0.8674	0.786643
31.64	0.2953	0.3482	0.3144		31.64	0.17882	0.17604	0.08717		31.64	0.70847	0.75939	0.86732	0.778393
31.7	0.2869	0.3425	0.3115		31.7	0.17076	0.17037	0.08425		31.7	0.67945	0.73718	0.84319	0.753273
31.76	0.2851	0.3435	0.3135		31.76	0.1693	0.1714	0.08624		31.76	0.67419	0.74121	0.85963	0.758343
31.82	0.2786	0.3375	0.3125		31.82	0.16313	0.16543	0.08523		31.82	0.65198	0.71782	0.85129	0.740363
31.88	0.2766	0.3411	0.3106		31.88	0.16147	0.16906	0.08331		31.88	0.646	0.73205	0.83543	0.737827
31.94	0.2789	0.3419	0.3118		31.94	0.16411	0.16989	0.0845		31.94	0.6555	0.7353	0.84526	0.745353
32	0.2824	0.3405	0.3093		32	0.16794	0.16852	0.08199		32	0.6693	0.72993	0.82452	0.74125
32.06	0.2818	0.3394	0.311		32.06	0.16768	0.16745	0.08367		32.06	0.66836	0.72574	0.8384	0.744167
32.12	0.2737	0.3392	0.312		32.12	0.15991	0.16728	0.08466		32.12	0.64038	0.72507	0.84658	0.737343
32.18	0.2724	0.3373	0.3117		32.18	0.15895	0.1654	0.08435		32.18	0.63692	0.71771	0.84402	0.732883
32.24	0.2741	0.3356	0.3122		32.24	0.16098	0.16373	0.08483		32.24	0.64423	0.71116	0.84798	0.734457
32.3	0.2698	0.3318	0.3111		32.3	0.15702	0.15996	0.08372		32.3	0.62997	0.69639	0.83881	0.721723
32.36	0.275	0.335	0.3115		32.36	0.16255	0.16319	0.08411		32.36	0.64989	0.70905	0.84204	0.73366
32.42	0.268	0.3368	0.3083		32.42	0.15588	0.16502	0.08089		32.42	0.62587	0.71622	0.81543	0.719173
32.48	0.2676	0.3413	0.3113		32.48	0.15581	0.16955	0.08388		32.48	0.62562	0.73397	0.84014	0.733243
32.54	0.2618	0.3378	0.3154		32.54	0.15035	0.16608	0.08796		32.54	0.60596	0.72037	0.87384	0.73339
32.6	0.2656	0.3333	0.3098		32.6	0.15448	0.1616	0.08235		32.6	0.62083	0.70282	0.8275	0.71705
32.66	0.2702	0.3292	0.3093		32.66	0.15941	0.15753	0.08184		32.66	0.63858	0.68687	0.82328	0.716243
32.72	0.2672	0.3293	0.3088		32.72	0.15674	0.15766	0.08132		32.72	0.62897	0.68738	0.81899	0.71178
32.78	0.2648	0.331	0.308		32.78	0.15467	0.15939	0.08051		32.78	0.62151	0.69416	0.81229	0.70932
32.84	0.2635	0.3312	0.3071		32.84	0.1537	0.15962	0.0796		32.84	0.61802	0.69506	0.80478	0.705953
32.9	0.2653	0.335	0.3039		32.9	0.15583	0.16344	0.07638		32.9	0.62569	0.71003	0.77817	0.70463
32.96	0.2733	0.3351	0.3071		32.96	0.16416	0.16357	0.07957		32.96	0.65568	0.71054	0.80453	0.723583
33.02	0.262	0.3351	0.3026		33.02	0.15319	0.1636	0.07506		33.02	0.61618	0.71065	0.76727	0.698033
33.08	0.2593	0.3398	0.3015		33.08	0.15082	0.16833	0.07394		33.08	0.60765	0.72919	0.75801	0.698283
33.14	0.2594	0.3352	0.3019		33.14	0.15125	0.16376	0.07433		33.14	0.6092	0.71128	0.76124	0.693907
33.2	0.2623	0.3312	0.2963		33.2	0.15448	0.15978	0.06872		33.2	0.62083	0.69569	0.71489	0.677137
33.26	0.2613	0.3336	0.2988		33.26	0.1538	0.16221	0.0712		33.26	0.61838	0.70521	0.73538	0.686323
33.32	0.2475	0.334	0.3054		33.32	0.14033	0.16264	0.07779		33.32	0.56988	0.70689	0.78982	0.688863
33.38	0.2599	0.3301	0.3059		33.38	0.15306	0.15877	0.07827		33.38	0.61571	0.69173	0.79379	0.70041
33.44	0.2573	0.3352	0.3033		33.44	0.15078	0.16389	0.07566		33.44	0.6075	0.71179	0.77222	0.69717
33.5	0.257	0.331	0.3066		33.5	0.15081	0.15972	0.07895		33.5	0.60761	0.69545	0.79941	0.700823
33.56	0.245	0.3258	0.3047		33.56	0.13913	0.15455	0.07703		33.56	0.56555	0.67519	0.78354	0.67476
33.62	0.2419	0.3247	0.3104		33.62	0.13636	0.15348	0.08272		33.62	0.55558	0.671	0.83055	0.68571
33.68	0.2477	0.3204	0.3064		33.68	0.14248	0.1492	0.07871		33.68	0.57762	0.65423	0.79742	0.676423
33.74	0.2477	0.3221	0.308		33.74	0.14281	0.15093	0.08029		33.74	0.57881	0.66101	0.81048	0.683433
33.8	0.2457	0.3192	0.3008		33.8	0.14113	0.14806	0.07308		33.8	0.57276	0.64977	0.75091	0.657813
33.86	0.2456	0.3186	0.3038		33.86	0.14136	0.14748	0.07606		33.86	0.57358	0.64749	0.77553	0.665533
33.92	0.241	0.3198	0.3078		33.92	0.13708	0.14871	0.08005		33.92	0.55817	0.65231	0.80849	0.67299
33.98	0.2413	0.3175	0.3057		33.98	0.1377	0.14644	0.07794		33.98	0.5604	0.64342	0.79106	0.66496
34.04	0.2454	0.3146	0.3027		34.04	0.14212	0.14357	0.07492		34.04	0.57632	0.63217	0.76611	0.6582
34.1	0.2393	0.3212	0.3043		34.1	0.13635	0.15019	0.07651		34.1	0.55554	0.65811	0.77925	0.6643
34.16	0.2353	0.3175	0.3045		34.16	0.13267	0.14652	0.0767		34.16	0.54229	0.64373	0.78082	0.655613
34.22	0.2288	0.316	0.3027		34.22	0.12649	0.14505	0.07488		34.22	0.52004	0.63797	0.76578	0.641263
34.28	0.2221	0.3112	0.3022		34.28	0.12011	0.14027	0.07437		34.28	0.49707	0.61925	0.76157	0.625963
34.34	0.2236	0.3168	0.3059		34.34	0.12193	0.1459	0.07805		34.34	0.50362	0.6413	0.79197	0.64563
34.4	0.228	0.3142	0.3035		34.4	0.12665	0.14333	0.07564		34.4	0.52062	0.63123	0.77206	0.641303
34.46	0.2336	0.3119	0.3046		34.46	0.13257	0.14105	0.07673		34.46	0.54193	0.6223	0.78106	0.64843
34.52	0.2302	0.3121	0.3082		34.52	0.12949	0.14128	0.08031		34.52	0.53084	0.6232	0.81064	0.654893
34.58	0.2294	0.3122	0.3082		34.58	0.12901	0.14141	0.0803		34.58	0.52911	0.62371	0.81056	0.65446
34.64	0.2282	0.3137	0.305		34.64	0.12813	0.14293	0.07709		34.64	0.52594	0.62967	0.78404	0.64655
34.7	0.2331	0.311	0.3071		34.7	0.13335	0.14026	0.07917		34.7	0.54474	0.61921	0.80122	0.655057
34.76	0.2272	0.3081	0.3053		34.76	0.12776	0.13738	0.07736		34.76	0.52461	0.60792	0.78627	0.6396
34.82	0.2287	0.3028	0.3018		34.82	0.12958	0.13211	0.07384		34.82	0.53117	0.58727	0.75719	0.62521
34.88	0.2249	0.3039	0.3016		34.88	0.1261	0.13324	0.07363		34.88	0.51863	0.5917	0.75545	0.621927
34.94	0.2321	0.3039	0.3013		34.94	0.13362	0.13326	0.07332		34.94	0.54571	0.59178	0.75289	0.630127
35	0.2294	0.3076	0.3007		35	0.13123	0.13699	0.0727		35	0.53711	0.60639	0.74777	0.630423
35.06	0.2287	0.3106	0.2961		35.06	0.13085	0.14002	0.06809		35.06	0.53574	0.61827	0.70968	0.62123
35.12	0.2289	0.3105	0.3027		35.12	0.13136	0.13994	0.07467		35.12	0.53758	0.61795	0.76404	0.639857
35.18	0.2258	0.3084	0.3034		35.18	0.12858	0.13787	0.07536		35.18	0.52756	0.60984	0.76975	0.635717
35.24	0.2288	0.308	0.3033		35.24	0.13189	0.13749	0.07525		35.24	0.53948	0.60835	0.76884	0.63889
35.3	0.2264	0.3025	0.3053		35.3	0.12981	0.13202	0.07723		35.3	0.53199	0.58692	0.78519	0.6347
35.36	0.2209	0.3024	0.3061		35.36	0.12462	0.13194	0.07802		35.36	0.51331	0.58661	0.79172	0.630547
35.42	0.221	0.2918	0.3057		35.42	0.12504	0.12137	0.0776		35.42	0.51482	0.54519	0.78825	0.616087
35.48	0.2196	0.2971	0.3029		35.48	0.12395	0.1267	0.07479		35.48	0.51089	0.56608	0.76504	0.614003
35.54	0.2197	0.3086	0.2984		35.54	0.12436	0.13822	0.07028		35.54	0.51237	0.61121	0.72778	0.61712
35.6	0.2216	0.3061	0.3008		35.6	0.12658	0.13575	0.07266		35.6	0.52036	0.60154	0.74744	0.623113
35.66	0.2208	0.3058	0.3064		35.66	0.12609	0.13547	0.07825		35.66	0.5186	0.60044	0.79362	0.637553
35.72	0.2202	0.3006	0.3105		35.72	0.1258	0.1303	0.08233		35.72	0.51755	0.58018	0.82733	0.641687
35.78	0.2249	0.3028	0.3048		35.78	0.13081	0.13252	0.07662		35.78	0.53559	0.58888	0.78016	0.634877
35.84	0.2157	0.3012	0.3018		35.84	0.12192	0.13095	0.07361		35.84	0.50358	0.58273	0.75529	0.613867
35.9	0.2081	0.3011	0.3024		35.9	0.11463	0.13087	0.07419		35.9	0.47733	0.58242	0.76008	0.60661
35.96	0.2115	0.2985	0.3018		35.96	0.11834	0.1283	0.07358		35.96	0.49069	0.57235	0.75504	0.606027
36.02	0.2096	0.2988	0.2988		36.02	0.11675	0.12862	0.07056		36.02	0.48497	0.5736	0.73009	0.59622
36.08	0.2105	0.3001	0.3004		36.08	0.11796	0.12995	0.07215		36.08	0.48932	0.57881	0.74323	0.603787
36.14	0.2153	0.3002	0.3014		36.14	0.12307	0.13007	0.07314		36.14	0.50772	0.57928	0.7514	0.6128
36.2	0.213	0.3016	0.2973		36.2	0.12108	0.1315	0.06902		36.2	0.50056	0.58488	0.71737	0.600937
36.26	0.206	0.3042	0.2955		36.26	0.11439	0.13412	0.06721		36.26	0.47647	0.59515	0.70241	0.591343
36.32	0.1959	0.2943	0.301		36.32	0.1046	0.12425	0.07269		36.32	0.44122	0.55648	0.74769	0.581797
36.38	0.1975	0.2974	0.2981		36.38	0.10651	0.12737	0.06978		36.38	0.44809	0.5687	0.72365	0.580147
36.44	0.1917	0.2998	0.2985		36.44	0.10101	0.1298	0.07017		36.44	0.42829	0.57822	0.72687	0.577793
36.5	0.1926	0.2969	0.2968		36.5	0.10222	0.12692	0.06845		36.5	0.43265	0.56694	0.71266	0.57075
36.56	0.1884	0.295	0.2999		36.56	0.09833	0.12505	0.07154		36.56	0.41864	0.55961	0.73819	0.572147
36.62	0.1879	0.2969	0.2993		36.62	0.09813	0.12697	0.07092		36.62	0.41792	0.56714	0.73306	0.572707
36.68	0.1956	0.2964	0.2996		36.68	0.10614	0.1265	0.07121		36.68	0.44676	0.56529	0.73546	0.582503
36.74	0.1964	0.2968	0.3024		36.74	0.10725	0.12692	0.07399		36.74	0.45076	0.56694	0.75843	0.592043
36.8	0.1981	0.303	0.3		36.8	0.10925	0.13315	0.07158		36.8	0.45796	0.59135	0.73852	0.595943
36.86	0.1998	0.2953	0.3019		36.86	0.11126	0.12547	0.07347		36.86	0.4652	0.56126	0.75413	0.59353
36.92	0.1932	0.2954	0.2995		36.92	0.10496	0.1256	0.07105		36.92	0.44251	0.56177	0.73414	0.579473
36.98	0.1986	0.2934	0.2993		36.98	0.11066	0.12362	0.07084		36.98	0.46304	0.55401	0.7324	0.58315
37.04	0.1904	0.2939	0.3034		37.04	0.10277	0.12415	0.07492		37.04	0.43463	0.55609	0.76611	0.58561
37.1	0.1935	0.2885	0.2987		37.1	0.10617	0.11877	0.07021		37.1	0.44687	0.53501	0.7272	0.569693
37.16	0.1836	0.2894	0.3001		37.16	0.09658	0.11969	0.0716		37.16	0.41234	0.53861	0.73868	0.56321
37.22	0.1886	0.2919	0.3016		37.22	0.10188	0.12222	0.07308		37.22	0.43142	0.54852	0.75091	0.57695
37.28	0.1883	0.2905	0.2981		37.28	0.10188	0.12084	0.06957		37.28	0.43142	0.54312	0.72191	0.565483
37.34	0.2005	0.2856	0.3013		37.34	0.11438	0.11597	0.07275		37.34	0.47643	0.52404	0.74818	0.582883
37.4	0.1947	0.2925	0.2978		37.4	0.10888	0.12289	0.06924		37.4	0.45663	0.55115	0.71918	0.575653
37.46	0.1934	0.2976	0.3002		37.46	0.10789	0.12801	0.07162		37.46	0.45306	0.57121	0.73885	0.587707
37.52	0.1906	0.2944	0.3002		37.52	0.10539	0.12484	0.07161		37.52	0.44406	0.55879	0.73876	0.580537
37.58	0.194	0.293	0.2985		37.58	0.10909	0.12346	0.0699		37.58	0.45738	0.55338	0.72464	0.578467
37.64	0.1906	0.2898	0.3001		37.64	0.10599	0.12029	0.07148		37.64	0.44622	0.54096	0.73769	0.574957
37.7	0.1845	0.2909	0.2982		37.7	0.10019	0.12141	0.06957		37.7	0.42534	0.54535	0.72191	0.5642
37.76	0.1837	0.2882	0.2997		37.76	0.09969	0.11873	0.07105		37.76	0.42354	0.53485	0.73414	0.564177
37.82	0.1868	0.2848	0.3003		37.82	0.10309	0.11536	0.07164		37.82	0.43578	0.52165	0.73901	0.56548
37.88	0.185	0.286	0.3033		37.88	0.10159	0.11658	0.07462		37.88	0.43038	0.52643	0.76363	0.57348
37.94	0.1859	0.2874	0.3053		37.94	0.10278	0.118	0.07661		37.94	0.43466	0.53199	0.78007	0.58224
38	0.1845	0.2862	0.3044		38	0.10168	0.11683	0.0757		38	0.4307	0.52741	0.77255	0.576887
38.06	0.1842	0.2824	0.3031		38.06	0.10168	0.11305	0.07438		38.06	0.4307	0.5126	0.76165	0.568317
38.12	0.1845	0.2887	0.2998		38.12	0.10228	0.11937	0.07107		38.12	0.43286	0.53736	0.7343	0.568173
38.18	0.1755	0.2857	0.2999		38.18	0.09357	0.1164	0.07115		38.18	0.4015	0.52572	0.73496	0.55406
38.24	0.1925	0.285	0.2959		38.24	0.11087	0.11572	0.06714		38.24	0.46379	0.52306	0.70183	0.562893
38.3	0.1858	0.286	0.2975		38.3	0.10447	0.11674	0.06872		38.3	0.44075	0.52705	0.71489	0.560897
38.36	0.1829	0.2847	0.2944		38.36	0.10186	0.11547	0.06561		38.36	0.43135	0.52208	0.68919	0.54754
38.42	0.1786	0.2856	0.2962		38.42	0.09786	0.11639	0.0674		38.42	0.41695	0.52568	0.70398	0.54887
38.48	0.1814	0.2835	0.2972		38.48	0.10095	0.11431	0.06838		38.48	0.42807	0.51753	0.71208	0.55256
38.54	0.1823	0.2852	0.2972		38.54	0.10215	0.11604	0.06837		38.54	0.43239	0.52431	0.712	0.556233
38.6	0.1765	0.2812	0.296		38.6	0.09664	0.11206	0.06715		38.6	0.41255	0.50872	0.70192	0.541063
38.66	0.1787	0.285	0.2941		38.66	0.09914	0.11588	0.06524		38.66	0.42155	0.52368	0.68614	0.54379
38.72	0.1732	0.2826	0.2945		38.72	0.09393	0.11351	0.06562		38.72	0.40279	0.5144	0.68928	0.53549
38.78	0.1786	0.2835	0.2903		38.78	0.09963	0.11443	0.06141		38.78	0.42332	0.518	0.65449	0.531937
38.84	0.1818	0.2807	0.2912		38.84	0.10312	0.11165	0.0623		38.84	0.43589	0.50711	0.66185	0.53495
38.9	0.1707	0.2824	0.2892		38.9	0.09231	0.11338	0.06028		38.9	0.39696	0.51389	0.64516	0.51867
38.96	0.1742	0.2745	0.2899		38.96	0.09611	0.1055	0.06097		38.96	0.41064	0.48302	0.65086	0.51484
39.02	0.1701	0.285	0.2883		39.02	0.0923	0.11602	0.05935		39.02	0.39692	0.52423	0.63748	0.519543
39.08	0.1683	0.2765	0.2879		39.08	0.09079	0.10754	0.05894		39.08	0.39149	0.49101	0.63409	0.50553
39.14	0.169	0.2754	0.2916		39.14	0.09178	0.10647	0.06262		39.14	0.39505	0.48682	0.66449	0.515453
39.2	0.1642	0.2788	0.2905		39.2	0.08727	0.10989	0.06151		39.2	0.37881	0.50022	0.65532	0.51145
39.26	0.1673	0.2758	0.2944		39.26	0.09066	0.10691	0.06539		39.26	0.39102	0.48854	0.68738	0.522313
39.32	0.1688	0.2737	0.2923		39.32	0.09245	0.10483	0.06328		39.32	0.39746	0.48039	0.66994	0.51593
39.38	0.1692	0.2747	0.288		39.38	0.09314	0.10586	0.05897		39.38	0.39995	0.48443	0.63434	0.50624
39.44	0.1689	0.2699	0.2907		39.44	0.09313	0.10108	0.06165		39.44	0.39991	0.4657	0.65648	0.507363
39.5	0.1651	0.2742	0.2885		39.5	0.08962	0.1054	0.05944		39.5	0.38727	0.48262	0.63822	0.502703
39.56	0.1634	0.2777	0.2912		39.56	0.08821	0.10892	0.06212		39.56	0.3822	0.49641	0.66036	0.51299
39.62	0.1644	0.278	0.2893		39.62	0.0895	0.10925	0.06021		39.62	0.38684	0.49771	0.64458	0.50971
39.68	0.1622	0.2719	0.2881		39.68	0.08759	0.10317	0.05899		39.68	0.37996	0.47389	0.6345	0.496117
39.74	0.1692	0.2757	0.2909		39.74	0.09488	0.10699	0.06178		39.74	0.40622	0.48885	0.65755	0.51754
39.8	0.167	0.2727	0.2922		39.8	0.09297	0.10401	0.06306		39.8	0.39934	0.47718	0.66813	0.514883
39.86	0.1672	0.2772	0.2923		39.86	0.09345	0.10853	0.06315		39.86	0.40107	0.49489	0.66887	0.52161
39.92	0.1631	0.2736	0.2931		39.92	0.08964	0.10496	0.06394		39.92	0.38735	0.4809	0.6754	0.51455
39.98	0.1593	0.271	0.2894		39.98	0.08613	0.10238	0.06022		39.98	0.37471	0.47079	0.64466	0.49672
40.04	0.1564	0.2736	0.2905		40.04	0.08351	0.105	0.06131		40.04	0.36527	0.48106	0.65367	0.5
40.1	0.1579	0.2725	0.2906		40.1	0.0853	0.10392	0.06139		40.1	0.37172	0.47682	0.65433	0.500957
40.16	0.1542	0.2718	0.2803		40.16	0.08189	0.10324	0.05108		40.16	0.35944	0.47416	0.56915	0.467583
40.22	0.1534	0.2729	0.2809		40.22	0.08137	0.10437	0.05166		40.22	0.35757	0.47859	0.57394	0.470033
40.28	0.156	0.2748	0.2835		40.28	0.08426	0.10629	0.05425		40.28	0.36797	0.48611	0.59534	0.48314
40.34	0.1545	0.2664	0.2804		40.34	0.08304	0.09791	0.05113		40.34	0.36358	0.45328	0.56956	0.46214
40.4	0.1555	0.2658	0.2834		40.4	0.08433	0.09733	0.05412		40.4	0.36823	0.451	0.59427	0.471167
40.46	0.149	0.2681	0.2853		40.46	0.07811	0.09965	0.056		40.46	0.34583	0.46009	0.6098	0.471907
40.52	0.1558	0.2695	0.2871		40.52	0.08519	0.10107	0.05779		40.52	0.37132	0.46566	0.62459	0.48719
40.58	0.1652	0.2686	0.2905		40.58	0.09488	0.1002	0.06118		40.58	0.40622	0.46225	0.65259	0.50702
40.64	0.1687	0.2668	0.289		40.64	0.09866	0.09842	0.05966		40.64	0.41983	0.45528	0.64004	0.50505
40.7	0.1694	0.267	0.2895		40.7	0.09964	0.09864	0.06015		40.7	0.42336	0.45614	0.64408	0.50786
40.76	0.1673	0.2688	0.2843		40.76	0.09782	0.10046	0.05493		40.76	0.4168	0.46327	0.60096	0.493677
40.82	0.1652	0.2669	0.2872		40.82	0.09601	0.09858	0.05782		40.82	0.41028	0.4559	0.62483	0.497003
40.88	0.1613	0.2658	0.289		40.88	0.09239	0.0975	0.0596		40.88	0.39725	0.45167	0.63954	0.496153
40.94	0.1592	0.2611	0.2868		40.94	0.09057	0.09282	0.05739		40.94	0.3907	0.43333	0.62128	0.48177
41	0.1569	0.2661	0.2845		41	0.08855	0.09784	0.05507		41	0.38342	0.453	0.60212	0.479513
41.06	0.1539	0.2686	0.2845		41.06	0.08583	0.10037	0.05506		41.06	0.37363	0.46292	0.60203	0.479527
41.12	0.1532	0.2697	0.281		41.12	0.08541	0.10149	0.05154		41.12	0.37211	0.4673	0.57295	0.470787
41.18	0.1527	0.2646	0.2838		41.18	0.08519	0.09641	0.05433		41.18	0.37132	0.4474	0.596	0.471573
41.24	0.1544	0.2565	0.2866		41.24	0.08717	0.08833	0.05711		41.24	0.37845	0.41574	0.61897	0.471053
41.3	0.1497	0.2582	0.2864		41.3	0.08275	0.09005	0.0569		41.3	0.36254	0.42248	0.61723	0.467417
41.36	0.1529	0.2602	0.288		41.36	0.08623	0.09207	0.05849		41.36	0.37507	0.4304	0.63037	0.478613
41.42	0.1453	0.2653	0.2902		41.42	0.07891	0.09719	0.06067		41.42	0.34871	0.45046	0.64838	0.482517
41.48	0.1463	0.2683	0.286		41.48	0.08019	0.10021	0.05646		41.48	0.35332	0.46229	0.6136	0.476403
41.54	0.1484	0.2644	0.2907		41.54	0.08257	0.09633	0.06114		41.54	0.36189	0.44709	0.65226	0.48708
41.6	0.1468	0.2651	0.2879		41.6	0.08124	0.09705	0.05833		41.6	0.3571	0.44991	0.62905	0.478687
41.66	0.1548	0.2664	0.2855		41.66	0.08952	0.09837	0.05591		41.66	0.38691	0.45508	0.60905	0.48368
41.72	0.1533	0.2647	0.2839		41.72	0.0883	0.0967	0.0543		41.72	0.38252	0.44854	0.59575	0.475603
41.78	0.1549	0.2657	0.2863		41.78	0.09018	0.09772	0.05668		41.78	0.38929	0.45253	0.61542	0.485747
41.84	0.1465	0.2618	0.2895		41.84	0.08205	0.09384	0.05987		41.84	0.36002	0.43733	0.64177	0.479707
41.9	0.1452	0.2653	0.2881		41.9	0.08103	0.09736	0.05845		41.9	0.35634	0.45112	0.63004	0.479167
41.96	0.1399	0.2596	0.2882		41.96	0.07601	0.09168	0.05854		41.96	0.33827	0.42887	0.63078	0.465973
42.02	0.1471	0.2571	0.2869		42.02	0.08348	0.0892	0.05722		42.02	0.36517	0.41915	0.61988	0.468067
42.08	0.1411	0.2508	0.2886		42.08	0.07776	0.08292	0.05891		42.08	0.34457	0.39455	0.63384	0.457653
42.14	0.1341	0.2527	0.285		42.14	0.07103	0.08484	0.0553		42.14	0.32033	0.40207	0.60402	0.44214
42.2	0.1342	0.2564	0.2852		42.2	0.07141	0.08856	0.05548		42.2	0.3217	0.41664	0.6055	0.447947
42.26	0.1311	0.2639	0.2876		42.26	0.06858	0.09608	0.05787		42.26	0.31151	0.44611	0.62525	0.460957
42.32	0.1303	0.2574	0.2836		42.32	0.06805	0.0896	0.05385		42.32	0.3096	0.42072	0.59204	0.440787
42.38	0.1388	0.2565	0.2905		42.38	0.07683	0.08872	0.06074		42.38	0.34122	0.41727	0.64896	0.46915
42.44	0.1359	0.2543	0.2887		42.44	0.0742	0.08654	0.05892		42.44	0.33175	0.40873	0.63392	0.458133
42.5	0.1333	0.2527	0.289		42.5	0.07187	0.08496	0.05921		42.5	0.32336	0.40254	0.63632	0.454073
42.56	0.1323	0.2532	0.2901		42.56	0.07115	0.08548	0.06029		42.56	0.32077	0.40458	0.64524	0.456863
42.62	0.1282	0.2554	0.2887		42.62	0.06732	0.0877	0.05888		42.62	0.30697	0.41327	0.63359	0.451277
42.68	0.1339	0.2562	0.2882		42.68	0.07329	0.08852	0.05836		42.68	0.32847	0.41649	0.6293	0.458087
42.74	0.1298	0.2523	0.281		42.74	0.06946	0.08464	0.05115		42.74	0.31468	0.40129	0.56973	0.428567
42.8	0.131	0.2504	0.2835		42.8	0.07093	0.08276	0.05363		42.8	0.31997	0.39392	0.59022	0.434703
42.86	0.1349	0.2495	0.2828		42.86	0.07511	0.08188	0.05292		42.86	0.33503	0.39047	0.58435	0.436617
42.92	0.1389	0.2532	0.2838		42.92	0.07938	0.0856	0.0539		42.92	0.3504	0.40505	0.59245	0.4493
42.98	0.1377	0.2518	0.2841		42.98	0.07845	0.08422	0.05419		42.98	0.34705	0.39964	0.59484	0.447177
43.04	0.1323	0.254	0.2822		43.04	0.07332	0.08644	0.05228		43.04	0.32858	0.40834	0.57906	0.43866
43.1	0.1342	0.2551	0.2843		43.1	0.07549	0.08756	0.05436		43.1	0.33639	0.41273	0.59625	0.448457
43.16	0.1335	0.2479	0.2824		43.16	0.07506	0.08038	0.05245		43.16	0.33485	0.38459	0.58047	0.433303
43.22	0.1371	0.2477	0.2871		43.22	0.07893	0.0802	0.05713		43.22	0.34878	0.38389	0.61913	0.4506
43.28	0.1334	0.2475	0.2861		43.28	0.0755	0.08002	0.05612		43.28	0.33643	0.38318	0.61079	0.443467
43.34	0.1342	0.2482	0.2853		43.34	0.07656	0.08074	0.0553		43.34	0.34025	0.386	0.60402	0.443423
43.4	0.1302	0.2509	0.2817		43.4	0.07283	0.08346	0.05169		43.4	0.32682	0.39666	0.57419	0.432557
43.46	0.1254	0.2457	0.2847		43.46	0.0683	0.07828	0.05467		43.46	0.3105	0.37637	0.59881	0.42856
43.52	0.1264	0.251	0.2816		43.52	0.06957	0.0836	0.05156		43.52	0.31508	0.39721	0.57312	0.42847
43.58	0.123	0.2504	0.2848		43.58	0.06644	0.08302	0.05474		43.58	0.30381	0.39494	0.59939	0.432713
43.64	0.1186	0.2515	0.2817		43.64	0.0623	0.08413	0.05163		43.64	0.2889	0.39929	0.57369	0.420627
43.7	0.1272	0.2505	0.2841		43.7	0.07117	0.08315	0.05401		43.7	0.32084	0.39545	0.59336	0.43655
43.76	0.1239	0.2487	0.2773		43.76	0.06814	0.08137	0.0472		43.76	0.30993	0.38847	0.5371	0.411833
43.82	0.1265	0.2511	0.2808		43.82	0.071	0.08379	0.05068		43.82	0.32023	0.39795	0.56585	0.42801
43.88	0.1283	0.2428	0.2808		43.88	0.07307	0.07551	0.05067		43.88	0.32768	0.36551	0.56576	0.41965
43.94	0.126	0.2474	0.2782		43.94	0.07103	0.08013	0.04805		43.94	0.32033	0.38361	0.54412	0.41602
44	0.1227	0.2482	0.2793		44	0.068	0.08095	0.04914		44	0.30942	0.38683	0.55312	0.416457
44.06	0.1299	0.246	0.2747		44.06	0.07546	0.07877	0.04452		44.06	0.33629	0.37829	0.51495	0.409843
44.12	0.1177	0.252	0.2764		44.12	0.06353	0.08479	0.04621		44.12	0.29333	0.40187	0.52892	0.40804
44.18	0.1218	0.2502	0.2821		44.18	0.06789	0.08301	0.0519		44.18	0.30903	0.3949	0.57593	0.42662
44.24	0.1262	0.2467	0.2767		44.24	0.07256	0.07953	0.04648		44.24	0.32584	0.38126	0.53115	0.41275
44.3	0.1251	0.2472	0.2757		44.3	0.07172	0.08004	0.04547		44.3	0.32282	0.38326	0.5228	0.409627
44.36	0.1197	0.2412	0.2788		44.36	0.06658	0.07406	0.04855		44.36	0.30431	0.35983	0.54825	0.40413
44.42	0.1232	0.2455	0.2783		44.42	0.07035	0.07838	0.04804		44.42	0.31789	0.37676	0.54404	0.412897
44.48	0.1206	0.2488	0.2791		44.48	0.06801	0.0817	0.04882		44.48	0.30946	0.38977	0.55048	0.41657
44.54	0.1217	0.2456	0.2775		44.54	0.06937	0.07852	0.04721		44.54	0.31436	0.37731	0.53718	0.409617
44.6	0.1196	0.2429	0.2789		44.6	0.06753	0.07584	0.04859		44.6	0.30773	0.36681	0.54858	0.407707
44.66	0.1171	0.2443	0.2779		44.66	0.0653	0.07726	0.04758		44.66	0.2997	0.37237	0.54023	0.4041
44.72	0.1194	0.2439	0.2768		44.72	0.06786	0.07688	0.04646		44.72	0.30892	0.37088	0.53098	0.403593
44.78	0.1139	0.2388	0.2804		44.78	0.06262	0.07179	0.05005		44.78	0.29005	0.35094	0.56064	0.400543
44.84	0.1095	0.24	0.2765		44.84	0.05848	0.07301	0.04613		44.84	0.27514	0.35572	0.52826	0.386373
44.9	0.1181	0.2378	0.276		44.9	0.06734	0.07083	0.04562		44.9	0.30705	0.34718	0.52404	0.392757
44.96	0.1172	0.2372	0.2693		44.96	0.0667	0.07025	0.0389		44.96	0.30474	0.3449	0.46852	0.37272
45.02	0.12	0.2367	0.273		45.02	0.06976	0.06977	0.04259		45.02	0.31576	0.34302	0.49901	0.38593
45.08	0.1195	0.2343	0.2735		45.08	0.06952	0.06739	0.04307		45.08	0.3149	0.3337	0.50297	0.383857
45.14	0.1189	0.2369	0.2756		45.14	0.06918	0.07	0.04516		45.14	0.31367	0.34393	0.52024	0.392613
45.2	0.1196	0.2377	0.2785		45.2	0.07014	0.07082	0.04804		45.2	0.31713	0.34714	0.54404	0.40277
45.26	0.1208	0.2383	0.2798		45.26	0.0716	0.07144	0.04933		45.26	0.32239	0.34957	0.55469	0.408883
45.32	0.1215	0.2389	0.2802		45.32	0.07256	0.07206	0.04971		45.32	0.32584	0.352	0.55783	0.41189
45.38	0.1161	0.2325	0.2812		45.38	0.06742	0.06568	0.0507		45.38	0.30733	0.327	0.56601	0.400113
45.44	0.118	0.2344	0.2839		45.44	0.06957	0.06759	0.05338		45.44	0.31508	0.33448	0.58815	0.41257
45.5	0.1098	0.2368	0.2878		45.5	0.06163	0.07001	0.05727		45.5	0.28649	0.34396	0.62029	0.416913
45.56	0.12	0.2369	0.2868		45.56	0.07209	0.07013	0.05625		45.56	0.32415	0.34443	0.61186	0.426813
45.62	0.1197	0.2346	0.2807		45.62	0.07205	0.06785	0.05014		45.62	0.32401	0.3355	0.56138	0.406963
45.68	0.1119	0.2383	0.2829		45.68	0.0645	0.07157	0.05233		45.68	0.29682	0.35008	0.57948	0.408793
45.74	0.1096	0.2412	0.2801		45.74	0.06246	0.07448	0.04951		45.74	0.28947	0.36148	0.55618	0.402377
45.8	0.1062	0.2343	0.2771		45.8	0.05932	0.0676	0.0465		45.8	0.27817	0.33452	0.53131	0.381333
45.86	0.1137	0.2323	0.2737		45.86	0.06707	0.06562	0.04308		45.86	0.30607	0.32676	0.50306	0.37863
45.92	0.1101	0.2348	0.2724		45.92	0.06373	0.06814	0.04177		45.92	0.29405	0.33664	0.49223	0.374307
45.98	0.1155	0.2355	0.2744		45.98	0.06938	0.06886	0.04375		45.98	0.31439	0.33946	0.50859	0.38748
46.04	0.1066	0.2321	0.2743		46.04	0.06074	0.06547	0.04364		46.04	0.28328	0.32618	0.50768	0.37238
46.1	0.1067	0.2318	0.272		46.1	0.06109	0.06519	0.04132		46.1	0.28454	0.32508	0.48852	0.366047
46.16	0.1075	0.2272	0.2749		46.16	0.06215	0.06061	0.04421		46.16	0.28836	0.30713	0.51239	0.369293
46.22	0.1042	0.2283	0.2704		46.22	0.0591	0.06173	0.03969		46.22	0.27738	0.31152	0.47505	0.35465
46.28	0.1042	0.2336	0.2748		46.28	0.05936	0.06704	0.04408		46.28	0.27831	0.33233	0.51132	0.373987
46.34	0.1058	0.2314	0.279		46.34	0.06121	0.06486	0.04826		46.34	0.28497	0.32379	0.54585	0.38487
46.4	0.0999	0.229	0.2758		46.4	0.05556	0.06248	0.04505		46.4	0.26463	0.31446	0.51933	0.36614
46.46	0.1082	0.2257	0.2713		46.46	0.06412	0.0592	0.04053		46.46	0.29545	0.30161	0.48199	0.359683
46.52	0.1093	0.2291	0.2705		46.52	0.06547	0.06261	0.03972		46.52	0.30031	0.31497	0.4753	0.363527
46.58	0.1063	0.2272	0.2669		46.58	0.06272	0.06073	0.0361		46.58	0.29041	0.3076	0.44539	0.3478
46.64	0.1029	0.2261	0.2733		46.64	0.05957	0.05965	0.04249		46.64	0.27907	0.30337	0.49818	0.360207
46.7	0.1065	0.2287	0.2688		46.7	0.06343	0.06227	0.03797		46.7	0.29297	0.31364	0.46084	0.355817
46.76	0.1078	0.2242	0.2711		46.76	0.06498	0.05778	0.04026		46.76	0.29855	0.29605	0.47976	0.35812
46.82	0.0994	0.2274	0.2729		46.82	0.05683	0.061	0.04204		46.82	0.2692	0.30866	0.49446	0.35744
46.88	0.0974	0.2211	0.2747		46.88	0.05508	0.05472	0.04383		46.88	0.2629	0.28406	0.50925	0.35207
46.94	0.0973	0.2266	0.2744		46.94	0.05523	0.06024	0.04351		46.94	0.26344	0.30569	0.50661	0.35858
47	0.097	0.2304	0.2743		47	0.05518	0.06405	0.0434		47	0.26326	0.32061	0.5057	0.36319
47.06	0.0902	0.2294	0.2723		47.06	0.04863	0.06307	0.04138		47.06	0.23967	0.31677	0.48901	0.348483
47.12	0.0921	0.2267	0.2751		47.12	0.05078	0.06039	0.04417		47.12	0.24742	0.30627	0.51206	0.35525
47.18	0.0875	0.2306	0.2714		47.18	0.04643	0.0643	0.04045		47.18	0.23175	0.32159	0.48133	0.34489
47.24	0.0894	0.2318	0.2729		47.24	0.04858	0.06552	0.04194		47.24	0.23949	0.32637	0.49364	0.353167
47.3	0.0882	0.2299	0.2697		47.3	0.04763	0.06364	0.03872		47.3	0.23607	0.31901	0.46704	0.340707
47.36	0.0968	0.2276	0.2719		47.36	0.05648	0.06135	0.04091		47.36	0.26794	0.31003	0.48513	0.354367
47.42	0.0942	0.2248	0.2752		47.42	0.05413	0.05857	0.0442		47.42	0.25948	0.29914	0.51231	0.356977
47.48	0.097	0.2274	0.2737		47.48	0.05718	0.06119	0.04268		47.48	0.27046	0.30941	0.49975	0.359873
47.54	0.0963	0.232	0.2747		47.54	0.05672	0.0658	0.04367		47.54	0.26881	0.32747	0.50793	0.36807
47.6	0.0945	0.2261	0.2737		47.6	0.05517	0.05992	0.04265		47.6	0.26322	0.30443	0.4995	0.355717
47.66	0.0954	0.2244	0.2731		47.66	0.05632	0.05824	0.04204		47.66	0.26737	0.29785	0.49446	0.353227
47.72	0.0917	0.2258	0.2714		47.72	0.05287	0.05965	0.04032		47.72	0.25494	0.30337	0.48025	0.346187
47.78	0.091	0.2262	0.2711		47.78	0.05241	0.06007	0.04001		47.78	0.25329	0.30502	0.47769	0.345333
47.84	0.0905	0.2227	0.2716		47.84	0.05216	0.05659	0.04049		47.84	0.25239	0.29138	0.48166	0.34181
47.9	0.0823	0.2217	0.2744		47.9	0.04421	0.0556	0.04328		47.9	0.22376	0.28751	0.50471	0.33866
47.96	0.0918	0.2257	0.2731		47.96	0.05395	0.05962	0.04196		47.96	0.25883	0.30326	0.4938	0.351963
48.02	0.0853	0.2224	0.272		48.02	0.0477	0.05634	0.04085		48.02	0.23633	0.2904	0.48463	0.33712
48.08	0.0855	0.2235	0.2694		48.08	0.04814	0.05745	0.03823		48.08	0.23791	0.29475	0.46299	0.331883
48.14	0.0824	0.2234	0.2705		48.14	0.04529	0.05737	0.03932		48.14	0.22765	0.29444	0.47199	0.33136
48.2	0.0787	0.2247	0.2729		48.2	0.04183	0.05869	0.0417		48.2	0.21519	0.29961	0.49166	0.335487
48.26	0.0789	0.2229	0.2677		48.26	0.04228	0.0569	0.03649		48.26	0.21681	0.2926	0.44861	0.31934
48.32	0.0812	0.2237	0.2748		48.32	0.04482	0.05772	0.04357		48.32	0.22596	0.29581	0.50711	0.34296
48.38	0.0878	0.2227	0.2683		48.38	0.05167	0.05674	0.03706		48.38	0.25062	0.29197	0.45332	0.33197
48.44	0.087	0.2217	0.2687		48.44	0.05111	0.05575	0.03744		48.44	0.2486	0.28809	0.45646	0.33105
48.5	0.084	0.2202	0.2695		48.5	0.04835	0.05427	0.03823		48.5	0.23867	0.28229	0.46299	0.327983
48.56	0.0946	0.2212	0.2714		48.56	0.0592	0.05528	0.04011		48.56	0.27774	0.28625	0.47852	0.347503
48.62	0.0869	0.2188	0.2734		48.62	0.05174	0.0529	0.0421		48.62	0.25087	0.27693	0.49496	0.34092
48.68	0.0861	0.2183	0.271		48.68	0.05118	0.05242	0.03968		48.68	0.24886	0.27505	0.47497	0.33296
48.74	0.0855	0.2241	0.2706		48.74	0.05083	0.05823	0.03927		48.74	0.2476	0.29781	0.47158	0.338997
48.8	0.0942	0.2178	0.2711		48.8	0.05977	0.05195	0.03975		48.8	0.27979	0.2732	0.47555	0.342847
48.86	0.0898	0.2261	0.269		48.86	0.05561	0.06026	0.03764		48.86	0.26481	0.30576	0.45811	0.342893
48.92	0.0831	0.2197	0.274		48.92	0.04915	0.05388	0.04262		48.92	0.24155	0.28077	0.49926	0.340527
48.98	0.0843	0.2195	0.269		48.98	0.05059	0.0537	0.03761		48.98	0.24673	0.28006	0.45787	0.32822
49.04	0.085	0.2232	0.2714		49.04	0.05153	0.05741	0.03999		49.04	0.25012	0.2946	0.47753	0.34075
49.1	0.0828	0.2209	0.2735		49.1	0.04958	0.05513	0.04208		49.1	0.2431	0.28566	0.4948	0.341187
49.16	0.0851	0.2203	0.2748		49.16	0.05212	0.05454	0.04336		49.16	0.25224	0.28335	0.50537	0.346987
49.22	0.0743	0.2162	0.2733		49.22	0.04156	0.05046	0.04185		49.22	0.21422	0.26737	0.49289	0.324827
49.28	0.0763	0.21	0.2719		49.28	0.0438	0.04428	0.04044		49.28	0.22228	0.24315	0.48125	0.31556
49.34	0.0722	0.2217	0.2714		49.34	0.03994	0.05599	0.03992		49.34	0.20838	0.28903	0.47695	0.324787
49.4	0.0785	0.2225	0.2739		49.4	0.04648	0.05681	0.04241		49.4	0.23193	0.29225	0.49752	0.340567
49.46	0.0792	0.2259	0.2759		49.46	0.04742	0.06022	0.04439		49.46	0.23532	0.30561	0.51388	0.351603
49.52	0.07	0.2214	0.2736		49.52	0.03845	0.05574	0.04208		49.52	0.20302	0.28805	0.4948	0.328623
49.58	0.0688	0.2202	0.2729		49.58	0.03749	0.05455	0.04136		49.58	0.19956	0.28339	0.48885	0.323933
49.64	0.0682	0.223	0.2751		49.64	0.03713	0.05737	0.04355		49.64	0.19826	0.29444	0.50694	0.333213
49.7	0.0744	0.2249	0.27		49.7	0.04357	0.05929	0.03843		49.7	0.22145	0.30196	0.46464	0.32935
49.76	0.0767	0.2184	0.272		49.76	0.04611	0.0528	0.04042		49.76	0.2306	0.27653	0.48108	0.329403
49.82	0.0794	0.2181	0.2734		49.82	0.04905	0.05252	0.0418		49.82	0.24119	0.27544	0.49248	0.33637
49.88	0.0796	0.2186	0.2764		49.88	0.04948	0.05303	0.04479		49.88	0.24274	0.27744	0.51718	0.345787
49.94	0.0855	0.2177	0.2751		49.94	0.05562	0.05215	0.04347		49.94	0.26484	0.27399	0.50628	0.34837
50	0.0818	0.2164	0.277		50	0.05216	0.05086	0.04536		50	0.25239	0.26893	0.52189	0.347737
50.06	0.084	0.2213	0.2726		50.06	0.05459	0.05578	0.04094		50.06	0.26114	0.28821	0.48538	0.34491
50.12	0.0824	0.2209	0.2669		50.12	0.05323	0.05539	0.03523		50.12	0.25624	0.28668	0.4382	0.32704
50.18	0.0787	0.2178	0.2668		50.18	0.04977	0.05231	0.03511		50.18	0.24378	0.27462	0.43721	0.318537
50.24	0.0737	0.2189	0.2684		50.24	0.045	0.05342	0.0367		50.24	0.2266	0.27896	0.45035	0.318637
50.3	0.0753	0.2211	0.2719		50.3	0.04684	0.05564	0.04018		50.3	0.23323	0.28766	0.4791	0.33333
50.36	0.0775	0.2142	0.2703		50.36	0.04927	0.04875	0.03857		50.36	0.24198	0.26067	0.4658	0.322817
50.42	0.0808	0.219	0.2706		50.42	0.05281	0.05357	0.03885		50.42	0.25473	0.27955	0.46811	0.33413
50.48	0.0831	0.2128	0.2708		50.48	0.05534	0.04738	0.03904		50.48	0.26384	0.2553	0.46968	0.329607
50.54	0.0804	0.2162	0.271		50.54	0.05288	0.0508	0.03922		50.54	0.25498	0.2687	0.47117	0.331617
50.6	0.0773	0.2149	0.2722		50.6	0.05001	0.04951	0.04041		50.6	0.24464	0.26364	0.481	0.32976
50.66	0.0799	0.214	0.2728		50.66	0.05285	0.04863	0.04099		50.66	0.25487	0.2602	0.48579	0.33362
50.72	0.0702	0.2137	0.272		50.72	0.04338	0.04834	0.04018		50.72	0.22077	0.25906	0.4791	0.319643
50.78	0.0735	0.2184	0.271		50.78	0.04691	0.05306	0.03916		50.78	0.23348	0.27755	0.47067	0.327233
50.84	0.0813	0.2155	0.272		50.84	0.05495	0.05017	0.04015		50.84	0.26243	0.26623	0.47885	0.335837
50.9	0.071	0.2174	0.272		50.9	0.04488	0.05209	0.04014		50.9	0.22617	0.27375	0.47877	0.32623
50.96	0.0786	0.2161	0.2703		50.96	0.05271	0.0508	0.03842		50.96	0.25437	0.2687	0.46456	0.32921
51.02	0.0769	0.2193	0.2696		51.02	0.05125	0.05402	0.03771		51.02	0.24911	0.28131	0.45869	0.329703
51.08	0.0705	0.217	0.2683		51.08	0.04508	0.05173	0.03639		51.08	0.22689	0.27234	0.44779	0.315673
51.14	0.0664	0.215	0.2686		51.14	0.04121	0.04975	0.03668		51.14	0.21296	0.26458	0.45018	0.30924
51.2	0.0753	0.2139	0.2667		51.2	0.05034	0.04866	0.03476		51.2	0.24583	0.26031	0.43432	0.313487
51.26	0.0711	0.2145	0.2659		51.26	0.04637	0.04928	0.03395		51.26	0.23154	0.26274	0.42763	0.307303
51.32	0.0742	0.213	0.2673		51.32	0.04971	0.04779	0.03533		51.32	0.24356	0.25691	0.43903	0.313167
51.38	0.0667	0.2127	0.2656		51.38	0.04244	0.04751	0.03362		51.38	0.21739	0.25581	0.4249	0.299367
51.44	0.0689	0.2168	0.262		51.44	0.04487	0.05162	0.03		51.44	0.22614	0.27191	0.39499	0.29768
51.5	0.068	0.2195	0.2565		51.5	0.0442	0.05434	0.02449		51.5	0.22372	0.28257	0.34947	0.285253
51.56	0.0678	0.2153	0.2582		51.56	0.04423	0.05015	0.02617		51.56	0.22383	0.26615	0.36335	0.284443
51.62	0.0665	0.2172	0.2573		51.62	0.04316	0.05207	0.02526		51.62	0.21998	0.27367	0.35583	0.28316
51.68	0.0688	0.2125	0.2621		51.68	0.04569	0.04738	0.03004		51.68	0.22909	0.2553	0.39532	0.293237
51.74	0.0684	0.2183	0.2624		51.74	0.04552	0.05319	0.03033		51.74	0.22848	0.27806	0.39772	0.30142
51.8	0.0714	0.218	0.2651		51.8	0.04875	0.05291	0.03301		51.8	0.24011	0.27697	0.41986	0.312313
51.86	0.0682	0.214	0.2644		51.86	0.04578	0.04892	0.0323		51.86	0.22941	0.26133	0.414	0.30158
51.92	0.077	0.2148	0.2684		51.92	0.05481	0.04974	0.03628		51.92	0.26193	0.26455	0.44688	0.324453
51.98	0.0722	0.2143	0.2652		51.98	0.05023	0.04925	0.03307		51.98	0.24544	0.26263	0.42036	0.309477
52.04	0.0714	0.2108	0.2612		52.04	0.04966	0.04577	0.02906		52.04	0.24338	0.24899	0.38723	0.2932
52.1	0.0684	0.2096	0.2614		52.1	0.04689	0.04458	0.02924		52.1	0.23341	0.24433	0.38871	0.288817
52.16	0.0635	0.2111	0.2669		52.16	0.04222	0.04609	0.03473		52.16	0.21659	0.25024	0.43407	0.3003
52.22	0.0683	0.2123	0.2646		52.22	0.04725	0.04731	0.03241		52.22	0.23471	0.25502	0.4149	0.301543
52.28	0.0569	0.2138	0.2666		52.28	0.03607	0.04882	0.0344		52.28	0.19445	0.26094	0.43135	0.29558
52.34	0.0633	0.2121	0.2656		52.34	0.0427	0.04714	0.03338		52.34	0.21832	0.25436	0.42292	0.298533
52.4	0.0639	0.2161	0.2607		52.4	0.04353	0.05115	0.02847		52.4	0.22131	0.27007	0.38235	0.291243
52.46	0.0655	0.2127	0.2626		52.46	0.04536	0.04777	0.03035		52.46	0.2279	0.25683	0.39788	0.294203
52.52	0.0619	0.2127	0.2673		52.52	0.04198	0.04778	0.03504		52.52	0.21573	0.25687	0.43663	0.303077
52.58	0.0568	0.2126	0.2633		52.58	0.03711	0.04769	0.03102		52.58	0.19819	0.25651	0.40342	0.28604
52.64	0.0647	0.2155	0.2612		52.64	0.04523	0.05061	0.02891		52.64	0.22743	0.26795	0.38599	0.29379
52.7	0.0578	0.2131	0.2589		52.7	0.03856	0.04822	0.02659		52.7	0.20341	0.25859	0.36682	0.276273
52.76	0.0625	0.209	0.2629		52.76	0.04349	0.04414	0.03058		52.76	0.22117	0.2426	0.39979	0.287853
52.82	0.0628	0.2145	0.2586		52.82	0.04401	0.04965	0.02626		52.82	0.22304	0.26419	0.36409	0.283773
52.88	0.057	0.2146	0.2619		52.88	0.03844	0.04976	0.02955		52.88	0.20298	0.26462	0.39128	0.286293
52.94	0.0609	0.2121	0.2637		52.94	0.04256	0.04728	0.03133		52.94	0.21782	0.25491	0.40598	0.292903
53	0.0528	0.2111	0.2628		53	0.03469	0.04629	0.03042		53	0.18948	0.25103	0.39846	0.279657
53.06	0.0631	0.2101	0.2662		53.06	0.04521	0.0453	0.03381		53.06	0.22736	0.24715	0.42647	0.300327
53.12	0.0562	0.2113	0.2639		53.12	0.03853	0.04652	0.03149		53.12	0.20331	0.25193	0.4073	0.287513
53.18	0.0579	0.2099	0.2622		53.18	0.04046	0.04513	0.02978		53.18	0.21026	0.24648	0.39318	0.283307
53.24	0.0558	0.2135	0.2644		53.24	0.03858	0.04875	0.03196		53.24	0.20349	0.26067	0.41119	0.291783
53.3	0.0574	0.2107	0.2619		53.3	0.0404	0.04596	0.02945		53.3	0.21004	0.24974	0.39045	0.28341
53.36	0.0528	0.2113	0.2653		53.36	0.03603	0.04657	0.03283		53.36	0.1943	0.25213	0.41837	0.288267
53.42	0.0592	0.2129	0.261		53.42	0.04265	0.04819	0.02852		53.42	0.21814	0.25847	0.38277	0.28646
53.48	0.0578	0.2102	0.2652		53.48	0.04147	0.0455	0.0327		53.48	0.21389	0.24793	0.4173	0.29304
53.54	0.0526	0.2124	0.2692		53.54	0.0365	0.04771	0.03669		53.54	0.196	0.25659	0.45026	0.30095
53.6	0.0571	0.2051	0.266		53.6	0.04122	0.04043	0.03347		53.6	0.21299	0.22807	0.42366	0.28824
53.66	0.051	0.2098	0.2597		53.66	0.03534	0.04514	0.02716		53.66	0.19182	0.24652	0.37153	0.269957
53.72	0.0554	0.2102	0.2671		53.72	0.03996	0.04555	0.03454		53.72	0.20845	0.24813	0.4325	0.29636
53.78	0.0573	0.2103	0.2652		53.78	0.04208	0.04567	0.03263		53.78	0.21609	0.2486	0.41672	0.293803
53.84	0.0571	0.2109	0.2662		53.84	0.0421	0.04628	0.03361		53.84	0.21616	0.25099	0.42482	0.297323
53.9	0.0525	0.2107	0.2639		53.9	0.03773	0.04609	0.0313		53.9	0.20042	0.25024	0.40573	0.285463
53.96	0.05	0.2126	0.2641		53.96	0.03545	0.04801	0.03149		53.96	0.19221	0.25777	0.4073	0.28576
54.02	0.046	0.2079	0.2612		54.02	0.03167	0.04332	0.02857		54.02	0.1786	0.23939	0.38318	0.267057
54.08	0.056	0.2065	0.2583		54.08	0.04189	0.04193	0.02566		54.08	0.2154	0.23395	0.35914	0.269497
54.14	0.0488	0.2042	0.2665		54.14	0.03491	0.03965	0.03384		54.14	0.19027	0.22501	0.42672	0.280667
54.2	0.0556	0.2064	0.2621		54.2	0.04193	0.04186	0.02943		54.2	0.21555	0.23367	0.39028	0.279833
54.26	0.0513	0.2112	0.2624		54.26	0.03785	0.04667	0.02971		54.26	0.20086	0.25252	0.3926	0.281993
54.32	0.0448	0.2064	0.2621		54.32	0.03157	0.04189	0.0294		54.32	0.17824	0.23379	0.39004	0.267357
54.38	0.0488	0.2089	0.2602		54.38	0.03579	0.0444	0.02748		54.38	0.19344	0.24362	0.37417	0.27041
54.44	0.0467	0.2084	0.2601		54.44	0.03391	0.04391	0.02737		54.44	0.18667	0.2417	0.37327	0.267213
54.5	0.0524	0.2094	0.2617		54.5	0.03982	0.04493	0.02895		54.5	0.20795	0.2457	0.38632	0.27999
54.56	0.0561	0.2063	0.2634		54.56	0.04374	0.04184	0.03064		54.56	0.22207	0.23359	0.40028	0.285313
54.62	0.0535	0.2044	0.2615		54.62	0.04136	0.03995	0.02872		54.62	0.2135	0.22619	0.38442	0.274703
54.68	0.0493	0.2059	0.2599		54.68	0.03738	0.04147	0.02711		54.68	0.19916	0.23214	0.37112	0.267473
54.74	0.0522	0.2045	0.2587		54.74	0.0405	0.04008	0.0259		54.74	0.2104	0.2267	0.36112	0.266073
54.8	0.0514	0.2031	0.2628		54.8	0.03991	0.03869	0.02998		54.8	0.20827	0.22125	0.39483	0.274783
54.86	0.0548	0.2059	0.2632		54.86	0.04353	0.0415	0.03037		54.86	0.22131	0.23226	0.39805	0.283873
54.92	0.0528	0.202	0.2631		54.92	0.04175	0.03762	0.03025		54.92	0.2149	0.21706	0.39706	0.27634
54.98	0.0477	0.2057	0.2609		54.98	0.03687	0.04133	0.02804		54.98	0.19733	0.2316	0.3788	0.269243
55.04	0.049	0.2042	0.257		55.04	0.03838	0.03984	0.02412		55.04	0.20277	0.22576	0.34641	0.258313
55.1	0.0444	0.2063	0.2581		55.1	0.034	0.04196	0.02521		55.1	0.18699	0.23406	0.35542	0.258823
55.16	0.0448	0.2067	0.2646		55.16	0.03462	0.04237	0.03169		55.16	0.18923	0.23567	0.40896	0.277953
55.22	0.0422	0.2055	0.2632		55.22	0.03223	0.04118	0.03028		55.22	0.18062	0.23101	0.39731	0.269647
55.28	0.0435	0.202	0.2624		55.28	0.03375	0.03769	0.02946		55.28	0.18609	0.21733	0.39053	0.26465
55.34	0.042	0.2055	0.2615		55.34	0.03246	0.04121	0.02855		55.34	0.18145	0.23112	0.38301	0.265193
55.4	0.0377	0.2	0.2625		55.4	0.02838	0.03572	0.02954		55.4	0.16676	0.20961	0.39119	0.255853
55.46	0.0474	0.2073	0.2652		55.46	0.03829	0.04303	0.03222		55.46	0.20244	0.23826	0.41333	0.284677
55.52	0.0417	0.2067	0.2667		55.52	0.03281	0.04245	0.03371		55.52	0.18271	0.23598	0.42564	0.281443
55.58	0.0362	0.2057	0.267		55.58	0.02752	0.04146	0.03399		55.58	0.16366	0.2321	0.42796	0.274573
55.64	0.0433	0.2066	0.2736		55.64	0.03484	0.04237	0.04058		55.64	0.19002	0.23567	0.4824	0.302697
55.7	0.0385	0.2009	0.2693		55.7	0.03025	0.03668	0.03626		55.7	0.17349	0.21338	0.44671	0.27786
55.76	0.0399	0.1968	0.2697		55.76	0.03187	0.0326	0.03665		55.76	0.17932	0.19739	0.44993	0.275547
55.82	0.0392	0.2026	0.2669		55.82	0.03138	0.03841	0.03383		55.82	0.17756	0.22015	0.42664	0.274783
55.88	0.0362	0.203	0.2692		55.88	0.0286	0.03882	0.03612		55.88	0.16755	0.22176	0.44556	0.27829
55.94	0.0395	0.2005	0.2691		55.94	0.03211	0.03633	0.03601		55.94	0.18019	0.212	0.44465	0.278947
56	0.0297	0.2037	0.2684		56	0.02252	0.03955	0.03529		56	0.14566	0.22462	0.4387	0.26966
56.06	0.0417	0.2002	0.2685		56.06	0.03474	0.03606	0.03538		56.06	0.18966	0.21095	0.43944	0.280017
56.12	0.0367	0.2007	0.2677		56.12	0.02995	0.03657	0.03456		56.12	0.17241	0.21295	0.43267	0.272677
56.18	0.0457	0.2088	0.2666		56.18	0.03916	0.04468	0.03345		56.18	0.20557	0.24472	0.4235	0.291263
56.24	0.0367	0.2073	0.2601		56.24	0.03037	0.0432	0.02693		56.24	0.17392	0.23892	0.36963	0.260823
56.3	0.0393	0.2075	0.2618		56.3	0.03319	0.04341	0.02862		56.3	0.18408	0.23974	0.38359	0.269137
56.36	0.0399	0.2032	0.2597		56.36	0.034	0.03912	0.0265		56.36	0.18699	0.22294	0.36608	0.25867
56.42	0.0312	0.204	0.2621		56.42	0.02551	0.03993	0.02889		56.42	0.15642	0.22611	0.38582	0.256117
56.48	0.045	0.1992	0.2667		56.48	0.03952	0.03514	0.03348		56.48	0.20687	0.20734	0.42374	0.279317
56.54	0.0291	0.1993	0.2658		56.54	0.02383	0.03526	0.03256		56.54	0.15037	0.20781	0.41614	0.258107
56.6	0.0299	0.1991	0.2661		56.6	0.02484	0.03507	0.03285		56.6	0.15401	0.20707	0.41854	0.259873
56.66	0.0348	0.1983	0.2643		56.66	0.02996	0.03428	0.03103		56.66	0.17245	0.20397	0.4035	0.259973
56.72	0.0404	0.2045	0.2592		56.72	0.03577	0.04049	0.02592		56.72	0.19337	0.2283	0.36129	0.260987
56.78	0.0398	0.2023	0.2639		56.78	0.03538	0.03831	0.0306		56.78	0.19196	0.21976	0.39995	0.270557
56.84	0.0351	0.2003	0.2648		56.84	0.03089	0.03632	0.03149		56.84	0.17579	0.21197	0.4073	0.26502
56.9	0.0369	0.2021	0.2643		56.9	0.0329	0.03813	0.03098		56.9	0.18303	0.21906	0.40309	0.268393
56.96	0.0354	0.2017	0.2622		56.96	0.03161	0.03774	0.02886		56.96	0.17839	0.21753	0.38558	0.2605
57.02	0.0352	0.2021	0.2608		57.02	0.03162	0.03815	0.02745		57.02	0.17842	0.21914	0.37393	0.257163
57.08	0.0363	0.2019	0.2634		57.08	0.03293	0.03797	0.03003		57.08	0.18314	0.21843	0.39524	0.265603
57.14	0.039	0.1993	0.2624		57.14	0.03584	0.03538	0.02902		57.14	0.19362	0.20828	0.3869	0.262933
57.2	0.0392	0.1961	0.2651		57.2	0.03625	0.03219	0.0317		57.2	0.1951	0.19578	0.40904	0.26664
57.26	0.0309	0.19	0.2618		57.26	0.02815	0.0261	0.02839		57.26	0.16593	0.17192	0.38169	0.239847
57.32	0.0339	0.1994	0.2612		57.32	0.03136	0.03551	0.02777		57.32	0.17749	0.20879	0.37657	0.254283
57.38	0.0347	0.1986	0.265		57.38	0.03237	0.03473	0.03156		57.38	0.18112	0.20574	0.40788	0.264913
57.44	0.0379	0.1989	0.2647		57.44	0.03578	0.03504	0.03125		57.44	0.1934	0.20695	0.40532	0.268557
57.5	0.0388	0.1921	0.2612		57.5	0.03689	0.02825	0.02773		57.5	0.1974	0.18035	0.37624	0.25133
57.56	0.0363	0.1885	0.2633		57.56	0.0346	0.02466	0.02982		57.56	0.18915	0.16628	0.39351	0.249647
57.62	0.0292	0.1951	0.2603		57.62	0.0277	0.03127	0.0268		57.62	0.16431	0.19218	0.36856	0.241683
57.68	0.0286	0.192	0.2632		57.68	0.02731	0.02818	0.02969		57.68	0.1629	0.18007	0.39243	0.245133
57.74	0.0336	0.199	0.2652		57.74	0.03252	0.0352	0.03167		57.74	0.18166	0.20758	0.40879	0.26601
57.8	0.0261	0.1942	0.2648		57.8	0.02523	0.03041	0.03126		57.8	0.15541	0.18881	0.4054	0.249873
57.86	0.0301	0.1957	0.2652		57.86	0.02943	0.03192	0.03165		57.86	0.17054	0.19473	0.40863	0.257967
57.92	0.0297	0.1968	0.2651		57.92	0.02924	0.03303	0.03153		57.92	0.16985	0.19908	0.40763	0.258853
57.98	0.0335	0.1984	0.264		57.98	0.03325	0.03464	0.03042		57.98	0.18429	0.20538	0.39846	0.26271
58.04	0.0273	0.1943	0.2618		58.04	0.02725	0.03056	0.0282		58.04	0.16269	0.1894	0.38012	0.24407
58.1	0.03	0.1929	0.2623		58.1	0.03016	0.02917	0.02869		58.1	0.17317	0.18395	0.38417	0.247097
58.16	0.0284	0.1945	0.266		58.16	0.02876	0.03078	0.03237		58.16	0.16813	0.19026	0.41457	0.257653
58.22	0.0268	0.1945	0.2665		58.22	0.02737	0.03079	0.03286		58.22	0.16312	0.1903	0.41862	0.257347
58.28	0.0248	0.1924	0.2604		58.28	0.02558	0.0287	0.02675		58.28	0.15667	0.18211	0.36814	0.23564
58.34	0.0279	0.1929	0.2627		58.34	0.02888	0.02921	0.02903		58.34	0.16856	0.18411	0.38698	0.24655
58.4	0.0264	0.1969	0.2665		58.4	0.02759	0.03322	0.03282		58.4	0.16391	0.19982	0.41829	0.260673
58.46	0.0325	0.1927	0.2612		58.46	0.03389	0.02904	0.0275		58.46	0.1866	0.18344	0.37434	0.248127
58.52	0.0287	0.193	0.2644		58.52	0.0303	0.02935	0.03069		58.52	0.17367	0.18466	0.40069	0.253007
58.58	0.0351	0.1908	0.26		58.58	0.0369	0.02716	0.02628		58.58	0.19744	0.17608	0.36426	0.245927
58.64	0.0302	0.1924	0.262		58.64	0.03221	0.02877	0.02826		58.64	0.18055	0.18238	0.38062	0.24785
58.7	0.0308	0.1926	0.2605		58.7	0.03301	0.02898	0.02675		58.7	0.18343	0.18321	0.36814	0.244927
58.76	0.0285	0.1911	0.2593		58.76	0.03091	0.02749	0.02553		58.76	0.17587	0.17737	0.35806	0.2371
58.82	0.0273	0.1965	0.2564		58.82	0.02992	0.0329	0.02262		58.82	0.1723	0.19857	0.33402	0.234963
58.88	0.024	0.1992	0.2584		58.88	0.02682	0.03562	0.0246		58.88	0.16114	0.20922	0.35038	0.240247
58.94	0.0205	0.1951	0.2548		58.94	0.02352	0.03153	0.02099		58.94	0.14926	0.1932	0.32056	0.221007
59	0.0126	0.198	0.251		59	0.01583	0.03444	0.01718		59	0.12157	0.2046	0.28908	0.205083
59.06	0.0205	0.1989	0.2538		59.06	0.02393	0.03535	0.01996		59.06	0.15073	0.20817	0.31205	0.22365
59.12	0.0283	0.1997	0.2597		59.12	0.03193	0.03616	0.02585		59.12	0.17954	0.21134	0.36071	0.25053
59.18	0.026	0.1964	0.2534		59.18	0.02984	0.03287	0.01953		59.18	0.17201	0.19845	0.30849	0.226317
59.24	0.0304	0.1969	0.2535		59.24	0.03444	0.03338	0.01962		59.24	0.18858	0.20045	0.30924	0.232757
59.3	0.0229	0.1945	0.255		59.3	0.02714	0.03099	0.02111		59.3	0.16229	0.19108	0.32155	0.224973
59.36	0.0305	0.1968	0.2566		59.36	0.03494	0.03331	0.02269		59.36	0.19038	0.20017	0.3346	0.241717
59.42	0.0313	0.1967	0.2547		59.42	0.03595	0.03322	0.02078		59.42	0.19402	0.19982	0.31882	0.237553
59.48	0.0228	0.1891	0.2585		59.48	0.02765	0.02563	0.02456		59.48	0.16413	0.17008	0.35005	0.228087
59.54	0.0263	0.1905	0.258		59.54	0.03135	0.02704	0.02405		59.54	0.17745	0.17561	0.34584	0.232967
59.6	0.0251	0.1913	0.2544		59.6	0.03035	0.02785	0.02044		59.6	0.17385	0.17878	0.31601	0.22288
59.66	0.0172	0.1905	0.257		59.66	0.02265	0.02706	0.02302		59.66	0.14612	0.17568	0.33733	0.21971
59.72	0.0109	0.1925	0.2538		59.72	0.01655	0.02907	0.01981		59.72	0.12416	0.18356	0.31081	0.206177
59.78	0.0115	0.1915	0.2573		59.78	0.01735	0.02808	0.02329		59.78	0.12704	0.17968	0.33956	0.215427
59.84	0.0038	0.1989	0.2557		59.84	0.00985	0.03549	0.02168		59.84	0.10003	0.20871	0.32626	0.211667
59.9	0.0091	0.1992	0.251		59.9	0.01535	0.03581	0.01697		59.9	0.11984	0.20997	0.28734	0.205717
59.96	0.0133	0.1955	0.2533		59.96	0.01975	0.03212	0.01925		59.96	0.13568	0.19551	0.30618	0.212457
60.02	0.0132	0.1954	0.2505		60.02	0.01985	0.03203	0.01644		60.02	0.13604	0.19516	0.28296	0.20472
60.08	0.0146	0.1995	0.2493		60.08	0.02145	0.03614	0.01522		60.08	0.1418	0.21126	0.27288	0.208647
60.14	0.0122	0.1951	0.2545		60.14	0.01925	0.03175	0.02041		60.14	0.13388	0.19406	0.31576	0.214567
60.2	0.0166	0.1921	0.2551		60.2	0.02385	0.02876	0.021		60.2	0.15044	0.18235	0.32064	0.21781
60.26	0.0205	0.1963	0.2516		60.26	0.02795	0.03297	0.01748		60.26	0.16521	0.19884	0.29156	0.218537
60.32	0.0174	0.1871	0.2508		60.32	0.02505	0.02378	0.01667		60.32	0.15477	0.16283	0.28486	0.20082
60.38	0.0146	0.1925	0.253		60.38	0.02245	0.02919	0.01885		60.38	0.1454	0.18403	0.30288	0.21077
60.44	0.0216	0.1934	0.2573		60.44	0.02965	0.0301	0.02314		60.44	0.17133	0.1876	0.33832	0.232417
60.5	0.0206	0.1969	0.2564		60.5	0.02885	0.03361	0.02223		60.5	0.16845	0.20135	0.3308	0.233533
60.56	0.0169	0.1973	0.2552		60.56	0.02535	0.03403	0.02101		60.56	0.15585	0.20299	0.32072	0.22652
60.62	0.0138	0.1895	0.2535		60.62	0.02245	0.02624	0.0193		60.62	0.1454	0.17247	0.30659	0.208153
60.68	0.0219	0.187	0.2543		60.68	0.03074	0.02375	0.02008		60.68	0.17525	0.16272	0.31304	0.217003
60.74	0.0191	0.1936	0.2575		60.74	0.02814	0.03036	0.02327		60.74	0.16589	0.18861	0.33939	0.231297
60.8	0.0117	0.1938	0.2532		60.8	0.02094	0.03057	0.01896		60.8	0.13997	0.18944	0.30378	0.211063
60.86	0.016	0.1908	0.255		60.86	0.02544	0.02758	0.02074		60.86	0.15617	0.17772	0.31849	0.21746
60.92	0.0208	0.1846	0.2552		60.92	0.03043	0.02139	0.02093		60.92	0.17414	0.15347	0.32006	0.21589
60.98	0.0236	0.1878	0.2548		60.98	0.03343	0.0246	0.02052		60.98	0.18494	0.16605	0.31667	0.222553
61.04	0.0278	0.1893	0.2519		61.04	0.03783	0.02611	0.0176		61.04	0.20078	0.17196	0.29255	0.221763
61.1	0.0222	0.1826	0.2527		61.1	0.03243	0.01942	0.01839		61.1	0.18134	0.14575	0.29907	0.20872
61.16	0.0203	0.1854	0.2551		61.16	0.03072	0.02223	0.02077		61.16	0.17518	0.15676	0.31874	0.216893
61.22	0.0245	0.188	0.2542		61.22	0.03512	0.02484	0.01986		61.22	0.19103	0.16699	0.31122	0.22308
61.28	0.0164	0.1887	0.2524		61.28	0.02722	0.02555	0.01805		61.28	0.16258	0.16977	0.29627	0.20954
61.34	0.0184	0.1903	0.2556		61.34	0.02941	0.02716	0.02123		61.34	0.17047	0.17608	0.32254	0.22303
61.4	0.0166	0.1859	0.2552		61.4	0.02781	0.02277	0.02082		61.4	0.1647	0.15888	0.31915	0.214243
61.46	0.0177	0.1837	0.2527		61.46	0.0291	0.02058	0.0183		61.46	0.16935	0.1503	0.29833	0.205993
61.52	0.013	0.1922	0.2549		61.52	0.0246	0.02909	0.02049		61.52	0.15315	0.18364	0.31642	0.217737
61.58	0.0101	0.1871	0.2609		61.58	0.02189	0.02401	0.02648		61.58	0.14339	0.16373	0.36591	0.224343
61.64	0.0119	0.1872	0.2571		61.64	0.02389	0.02412	0.02266		61.64	0.15059	0.16417	0.33435	0.21637
61.7	0.0042	0.1851	0.2526		61.7	0.01639	0.02203	0.01815		61.7	0.12358	0.15598	0.29709	0.192217
61.76	0.0124	0.1878	0.2545		61.76	0.02478	0.02474	0.02004		61.76	0.15379	0.16659	0.31271	0.21103
61.82	0.0049	0.1865	0.2521		61.82	0.01748	0.02345	0.01762		61.82	0.12751	0.16154	0.29271	0.19392
61.88	0.0066	0.1788	0.2617		61.88	0.01937	0.01576	0.02721		61.88	0.13431	0.13141	0.37194	0.212553
61.94	0.0072	0.1809	0.2582		61.94	0.02016	0.01787	0.0237		61.94	0.13716	0.13968	0.34294	0.206593
62	0.0043	0.1798	0.2522		62	0.01746	0.01678	0.01768		62	0.12744	0.13541	0.29321	0.185353
62.06	0.0022	0.18	0.2539		62.06	0.01555	0.01699	0.01937		62.06	0.12056	0.13623	0.30717	0.187987
62.12	0.0077	0.1827	0.2567		62.12	0.02125	0.0197	0.02215		62.12	0.14108	0.14685	0.33014	0.206023
62.18	0.0104	0.181	0.2557		62.18	0.02414	0.01801	0.02114		62.18	0.15149	0.14023	0.32179	0.204503
62.24	0.0036	0.1849	0.2581		62.24	0.01753	0.02192	0.02353		62.24	0.12769	0.15555	0.34154	0.20826
62.3	0.0049	0.1818	0.2537		62.3	0.01903	0.01883	0.01911		62.3	0.13309	0.14344	0.30502	0.19385
62.36	0.0022	0.184	0.2562		62.36	0.01652	0.02104	0.0216		62.36	0.12405	0.1521	0.32559	0.20058
62.42	0.0058	0.1825	0.2561		62.42	0.02031	0.01955	0.02149		62.42	0.1377	0.14626	0.32469	0.202883
62.48	0.0098	0.1803	0.2518		62.48	0.02451	0.01736	0.01717		62.48	0.15282	0.13768	0.289	0.193167
62.54	0.0053	0.1844	0.2531		62.54	0.0202	0.02147	0.01846		62.54	0.1373	0.15378	0.29965	0.19691
62.6	0.0076	0.1811	0.2544		62.6	0.02269	0.01818	0.01975		62.6	0.14627	0.14089	0.31031	0.199157
62.66	0.0094	0.1815	0.2565		62.66	0.02469	0.01859	0.02183		62.66	0.15347	0.1425	0.3275	0.207823
62.72	0.0011	0.1777	0.2577		62.72	0.01658	0.0148	0.02302		62.72	0.12427	0.12765	0.33733	0.196417
62.78	0.0053	0.1814	0.2496		62.78	0.02097	0.01851	0.0149		62.78	0.14007	0.14219	0.27024	0.184167
62.84	0.0028	0.1794	0.254		62.84	0.01866	0.01652	0.01929		62.84	0.13176	0.13439	0.30651	0.190887
62.9	0.0113	0.1842	0.2481		62.9	0.02735	0.02133	0.01338		62.9	0.16305	0.15323	0.25768	0.19132
62.96	0.0043	0.1804	0.2541		62.96	0.02055	0.01754	0.01936		62.96	0.13856	0.13838	0.30709	0.194677
63.02	0.0008	0.1835	0.2561		63.02	0.01724	0.02065	0.02135		63.02	0.12664	0.15057	0.32353	0.200247
63.08	0.0062	0.1812	0.2544		63.08	0.02283	0.01836	0.01964		63.08	0.14677	0.1416	0.3094	0.199257
63.14	0.0041	0.1822	0.2554		63.14	0.02092	0.01937	0.02062		63.14	0.13989	0.14555	0.3175	0.20098
63.2	-0.006	0.182	0.2542		63.2	0.01101	0.01918	0.01941		63.2	0.10421	0.14481	0.3075	0.185507
63.26	0.002	0.1798	0.253		63.26	0.0192	0.01699	0.0182		63.26	0.1337	0.13623	0.2975	0.189143
63.32	0.0047	0.1826	0.2523		63.32	0.02209	0.0198	0.01748		63.32	0.14411	0.14724	0.29156	0.194303
63.38	0.0035	0.184	0.2508		63.38	0.02108	0.02121	0.01597		63.38	0.14047	0.15276	0.27908	0.19077
63.44	0.0072	0.1856	0.2553		63.44	0.02497	0.02282	0.02046		63.44	0.15448	0.15907	0.31618	0.20991
63.5	0.0019	0.1827	0.2547		63.5	0.01986	0.01993	0.01984		63.5	0.13608	0.14775	0.31105	0.198293
63.56	0.0044	0.1841	0.251		63.56	0.02255	0.02134	0.01613		63.56	0.14576	0.15327	0.2804	0.193143
63.62	-0.0049	0.185	0.2492		63.62	0.01344	0.02225	0.01432		63.62	0.11296	0.15684	0.26545	0.178417
63.68	-0.0102	0.1879	0.2512		63.68	0.00833	0.02516	0.0163		63.68	0.09456	0.16824	0.28181	0.181537
63.74	-0.0064	0.1847	0.2532		63.74	0.01232	0.02197	0.01829		63.74	0.10893	0.15574	0.29825	0.18764
63.8	-0.0087	0.1886	0.2534		63.8	0.01021	0.02588	0.01848		63.8	0.10133	0.17106	0.29982	0.190737
63.86	-0.0031	0.1885	0.2545		63.86	0.016	0.02579	0.01956		63.86	0.12218	0.17071	0.30874	0.200543
63.92	-0.0099	0.1884	0.2557		63.92	0.00939	0.0257	0.02075		63.92	0.09838	0.17036	0.31857	0.19577
63.98	-0.0048	0.1874	0.2554		63.98	0.01468	0.02471	0.02044		63.98	0.11742	0.16648	0.31601	0.19997
64.04	-0.0044	0.1848	0.2555		64.04	0.01527	0.02212	0.02052		64.04	0.11955	0.15633	0.31667	0.197517
64.1	-0.0003	0.1856	0.2547		64.1	0.01956	0.02293	0.01971		64.1	0.135	0.1595	0.30998	0.201493
64.16	-0.002	0.1808	0.254		64.16	0.01805	0.01814	0.019		64.16	0.12956	0.14074	0.30411	0.19147
64.22	0.0006	0.183	0.2501		64.22	0.02084	0.02035	0.01508		64.22	0.13961	0.14939	0.27173	0.18691
64.28	0.0008	0.1818	0.2537		64.28	0.02123	0.01916	0.01867		64.28	0.14101	0.14473	0.30139	0.19571
64.34	-0.0004	0.1863	0.2516		64.34	0.02021	0.02367	0.01656		64.34	0.13734	0.1624	0.28396	0.194567
64.4	-0.0032	0.1865	0.2538		64.4	0.0176	0.02388	0.01874		64.4	0.12794	0.16323	0.30197	0.197713
64.46	-0.0007	0.1832	0.2534		64.46	0.02029	0.02059	0.01833		64.46	0.13763	0.15033	0.29858	0.195513
64.52	-0.0069	0.181	0.2534		64.52	0.01428	0.0184	0.01832		64.52	0.11598	0.14175	0.2985	0.18541
64.58	-0.0044	0.1837	0.2494		64.58	0.01696	0.02111	0.0143		64.58	0.12563	0.15237	0.26528	0.181093
64.64	-0.0067	0.1807	0.2519		64.64	0.01485	0.01812	0.01679		64.64	0.11804	0.14066	0.28586	0.18152
64.7	-0.0144	0.1805	0.249		64.7	0.00734	0.01793	0.01388		64.7	0.09099	0.13991	0.26181	0.164237
64.76	-0.0114	0.1832	0.2514		64.76	0.01053	0.02064	0.01626		64.76	0.10248	0.15053	0.28148	0.178163
64.82	-0.0157	0.1836	0.2492		64.82	0.00641	0.02105	0.01405		64.82	0.08765	0.15214	0.26322	0.16767
64.88	-0.0082	0.1824	0.2492		64.88	0.0141	0.01986	0.01404		64.88	0.11534	0.14747	0.26314	0.175317
64.94	-0.0055	0.183	0.2486		64.94	0.01699	0.02046	0.01342		64.94	0.12574	0.14983	0.25801	0.17786
65	-0.0102	0.184	0.2496		65	0.01247	0.02147	0.01441		65	0.10947	0.15378	0.26619	0.17648
65.06	-0.0094	0.1844	0.2497		65.06	0.01346	0.02188	0.0145		65.06	0.11303	0.15539	0.26694	0.178453
65.12	-0.0071	0.1863	0.2492		65.12	0.01595	0.02379	0.01398		65.12	0.122	0.16287	0.26264	0.182503
65.18	-0.0021	0.1845	0.2562		65.18	0.02113	0.022	0.02097		65.18	0.14065	0.15586	0.32039	0.205633
65.24	0.0019	0.176	0.257		65.24	0.02532	0.01351	0.02176		65.24	0.15574	0.1226	0.32692	0.201753
65.3	-0.005	0.1775	0.2562		65.3	0.0186	0.01502	0.02095		65.3	0.13154	0.12851	0.32022	0.193423
65.36	-0.0014	0.1767	0.2529		65.36	0.02239	0.01423	0.01763		65.36	0.14519	0.12542	0.2928	0.187803
65.42	-0.0076	0.1816	0.2521		65.42	0.01638	0.01914	0.01682		65.42	0.12355	0.14465	0.2861	0.184767
65.48	-0.0101	0.1793	0.2579		65.48	0.01406	0.01685	0.02261		65.48	0.11519	0.13568	0.33394	0.194937
65.54	-0.0099	0.1781	0.2588		65.54	0.01445	0.01566	0.02349		65.54	0.1166	0.13102	0.34121	0.196277
65.6	-0.0105	0.1789	0.2597		65.6	0.01403	0.01647	0.02438		65.6	0.11508	0.13419	0.34856	0.199277
65.66	-0.0106	0.1744	0.2564		65.66	0.01412	0.01198	0.02107		65.66	0.11541	0.1166	0.32122	0.18441
65.72	-0.0053	0.1772	0.2554		65.72	0.0196	0.01479	0.02005		65.72	0.13514	0.12761	0.31279	0.191847
65.78	-0.0068	0.1752	0.2546		65.78	0.01829	0.0128	0.01924		65.78	0.13042	0.11981	0.3061	0.185443
65.84	-0.0079	0.1746	0.2582		65.84	0.01737	0.01221	0.02283		65.84	0.12711	0.1175	0.33576	0.193457
65.9	-0.0082	0.1746	0.2546		65.9	0.01726	0.01222	0.01922		65.9	0.12671	0.11754	0.30593	0.183393
65.96	-0.0117	0.178	0.2521		65.96	0.01394	0.01563	0.0167		65.96	0.11476	0.1309	0.28511	0.176923
66.02	-0.0118	0.1727	0.2544		66.02	0.01402	0.01034	0.01899		66.02	0.11505	0.11018	0.30403	0.17642
66.08	-0.0196	0.1681	0.2497		66.08	0.00641	0.00574	0.01428		66.08	0.08765	0.09215	0.26512	0.148307
66.14	-0.0116	0.1801	0.2537		66.14	0.01459	0.01775	0.01826		66.14	0.1171	0.13921	0.298	0.18477
66.2	-0.0135	0.1732	0.2506		66.2	0.01288	0.01086	0.01515		66.2	0.11094	0.11221	0.27231	0.165153
66.26	-0.0147	0.1714	0.2493		66.26	0.01186	0.00907	0.01384		66.26	0.10727	0.1052	0.26148	0.157983
66.32	-0.0092	0.169	0.2482		66.32	0.01754	0.00668	0.01272		66.32	0.12772	0.09584	0.25223	0.158597
66.38	-0.0143	0.1714	0.2573		66.38	0.01263	0.00909	0.02181		66.38	0.11004	0.10528	0.32733	0.180883
66.44	-0.0103	0.1743	0.2589		66.44	0.01681	0.012	0.0234		66.44	0.12509	0.11668	0.34047	0.19408
66.5	-0.0125	0.1739	0.2554		66.5	0.01479	0.01161	0.01989		66.5	0.11782	0.11515	0.31147	0.18148
66.56	-0.0039	0.1701	0.2548		66.56	0.02358	0.00782	0.01927		66.56	0.14947	0.1003	0.30635	0.185373
66.62	-0.008	0.1775	0.2548		66.62	0.01966	0.01523	0.01926		66.62	0.13536	0.12933	0.30626	0.190317
66.68	-0.0113	0.1754	0.2546		66.68	0.01654	0.01314	0.01905		66.68	0.12412	0.12115	0.30453	0.183267
66.74	-0.0151	0.1695	0.2489		66.74	0.01292	0.00725	0.01333		66.74	0.11109	0.09807	0.25727	0.155477
66.8	-0.0148	0.1735	0.2515		66.8	0.01341	0.01126	0.01592		66.8	0.11285	0.11378	0.27867	0.168433
66.86	-0.0134	0.1697	0.2519		66.86	0.01499	0.00747	0.01631		66.86	0.11854	0.09893	0.28189	0.166453
66.92	-0.0231	0.1726	0.2492		66.92	0.00547	0.01037	0.0136		66.92	0.08426	0.11029	0.2595	0.15135
66.98	-0.011	0.1694	0.2507		66.98	0.01775	0.00718	0.01508		66.98	0.12848	0.09779	0.27173	0.166
67.04	-0.0128	0.1751	0.2466		67.04	0.01614	0.01289	0.01097		67.04	0.12268	0.12017	0.23777	0.160207
67.1	-0.0123	0.1738	0.2497		67.1	0.01682	0.0116	0.01406		67.1	0.12513	0.11511	0.2633	0.167847
67.16	-0.0117	0.178	0.2526		67.16	0.0176	0.01581	0.01695		67.16	0.12794	0.13161	0.28718	0.182243
67.22	-0.0073	0.1755	0.2488		67.22	0.02218	0.01332	0.01313		67.22	0.14443	0.12185	0.25562	0.173967
67.28	-0.018	0.1727	0.2516		67.28	0.01166	0.01053	0.01592		67.28	0.10655	0.11092	0.27867	0.16538
67.34	-0.0075	0.1707	0.2455		67.34	0.02234	0.00854	0.00981		67.34	0.14501	0.10312	0.22819	0.158773
67.4	-0.0108	0.1707	0.2459		67.4	0.01923	0.00855	0.0102		67.4	0.13381	0.10316	0.23141	0.156127
67.46	-0.0135	0.171	0.2502		67.46	0.01671	0.00886	0.01448		67.46	0.12473	0.10438	0.26677	0.165293
67.52	-0.0176	0.1745	0.2472		67.52	0.01279	0.01237	0.01147		67.52	0.11062	0.11813	0.2419	0.156883
67.58	-0.0166	0.1737	0.243		67.58	0.01397	0.01157	0.00726		67.58	0.11487	0.11499	0.20712	0.14566
67.64	-0.0198	0.1737	0.2478		67.64	0.01095	0.01158	0.01204		67.64	0.10399	0.11503	0.24661	0.15521
67.7	-0.0172	0.1746	0.2469		67.7	0.01373	0.01249	0.01113		67.7	0.114	0.1186	0.23909	0.15723
67.76	-0.0193	0.1738	0.2485		67.76	0.01181	0.0117	0.01272		67.76	0.10709	0.1155	0.25223	0.158273
67.82	-0.0215	0.1738	0.2437		67.82	0.00979	0.01171	0.00791		67.82	0.09982	0.11554	0.21249	0.142617
67.88	-0.0202	0.1751	0.2399		67.88	0.01127	0.01302	0.00409		67.88	0.10515	0.12068	0.18093	0.135587
67.94	-0.0225	0.1753	0.2428		67.94	0.00915	0.01323	0.00698		67.94	0.09751	0.1215	0.20481	0.141273
68	-0.0196	0.1731	0.2483		68	0.01223	0.01104	0.01247		68	0.1086	0.11292	0.25017	0.15723
68.06	-0.0207	0.1741	0.2503		68.06	0.01131	0.01205	0.01446		68.06	0.10529	0.11687	0.26661	0.162923
68.12	-0.0311	0.1709	0.2459		68.12	0.00109	0.00886	0.01004		68.12	0.06849	0.10438	0.23009	0.13432
68.18	-0.0238	0.1749	0.2446		68.18	0.00857	0.01286	0.00873		68.18	0.09542	0.12005	0.21927	0.144913
68.24	-0.0238	0.1703	0.2484		68.24	0.00875	0.00827	0.01252		68.24	0.09607	0.10206	0.25058	0.14957
68.3	-0.0128	0.1709	0.2475		68.3	0.01993	0.00888	0.01161		68.3	0.13633	0.10445	0.24306	0.16128
68.36	-0.024	0.1711	0.2485		68.36	0.00891	0.00909	0.01259		68.36	0.09665	0.10528	0.25116	0.15103
68.42	-0.0273	0.169	0.2485		68.42	0.00579	0.007	0.01258		68.42	0.08541	0.09709	0.25107	0.144523
68.48	-0.0269	0.1683	0.237		68.48	0.00637	0.00631	0.00107		68.48	0.0875	0.09439	0.15598	0.112623
68.54	-0.0191	0.172	0.2438		68.54	0.01435	0.01002	0.00786		68.54	0.11624	0.10892	0.21208	0.145747
68.6	-0.026	0.1699	0.2417		68.6	0.00762	0.00793	0.00575		68.6	0.092	0.10073	0.19465	0.129127
68.66	-0.0273	0.171	0.2402		68.66	0.0065	0.00904	0.00423		68.66	0.08797	0.10508	0.18209	0.125047
68.72	-0.0385	0.1687	0.2412		68.72	-0.00452	0.00675	0.00522		68.72	0.04829	0.09611	0.19027	0.111557
68.78	-0.0333	0.1702	0.2405		68.78	0.000859886	0.00825	0.00451		68.78	0.06766	0.10199	0.1844	0.118017
68.84	-0.0264	0.1679	0.2361		68.84	0.00794	0.00596	9.59989e-05		68.84	0.09315	0.09301	0.14793	0.111363
68.9	-0.0286	0.1685	0.2407		68.9	0.00592	0.00657	0.00468		68.9	0.08588	0.0954	0.18581	0.122363
68.96	-0.0298	0.1641	0.2434		68.96	0.00489	0.00218	0.00737		68.96	0.08217	0.0782	0.20803	0.1228
69.02	-0.0259	0.1716	0.2444		69.02	0.00897	0.00969	0.00836		69.02	0.09686	0.10763	0.21621	0.140233
69.08	-0.0224	0.1719	0.2466		69.08	0.01265	0.01	0.01055		69.08	0.11011	0.10884	0.2343	0.151083
69.14	-0.025	0.1774	0.2438		69.14	0.01023	0.01551	0.00773		69.14	0.1014	0.13043	0.211	0.14761
69.2	-0.0245	0.1748	0.2435		69.2	0.01091	0.01292	0.00742		69.2	0.10385	0.12028	0.20844	0.14419
69.26	-0.0265	0.1757	0.2437		69.26	0.00908	0.01382	0.00761		69.26	0.09726	0.12381	0.21001	0.143693
69.32	-0.0271	0.1795	0.245		69.32	0.00866	0.01763	0.0089		69.32	0.09575	0.13874	0.22067	0.15172
69.38	-0.0282	0.1782	0.2437		69.38	0.00774	0.01634	0.00759		69.38	0.09243	0.13368	0.20985	0.14532
69.44	-0.0271	0.1774	0.2409		69.44	0.00902	0.01555	0.00477		69.44	0.09704	0.13059	0.18655	0.13806
69.5	-0.0249	0.1761	0.2404		69.5	0.01139	0.01426	0.00426		69.5	0.10558	0.12553	0.18234	0.137817
69.56	-0.0241	0.1775	0.238		69.56	0.01237	0.01567	0.00185		69.56	0.10911	0.13106	0.16243	0.1342
69.62	-0.0249	0.1826	0.2447		69.62	0.01175	0.02078	0.00854		69.62	0.10687	0.15108	0.2177	0.15855
69.68	-0.0309	0.176	0.2429		69.68	0.00592	0.01419	0.00673		69.68	0.08588	0.12526	0.20274	0.13796
69.74	-0.0285	0.1771	0.2457		69.74	0.0085	0.0153	0.00951		69.74	0.09517	0.12961	0.22571	0.150163
69.8	-0.0281	0.1756	0.2436		69.8	0.00908	0.0138	0.0074		69.8	0.09726	0.12373	0.20828	0.14309
69.86	-0.0309	0.1751	0.2481		69.86	0.00645	0.01331	0.01189		69.86	0.08779	0.12181	0.24537	0.151657
69.92	-0.0293	0.1728	0.2482		69.92	0.00823	0.01102	0.01198		69.92	0.0942	0.11284	0.24612	0.151053
69.98	-0.0327	0.1756	0.2524		69.98	0.00501	0.01383	0.01617		69.98	0.0826	0.12385	0.28073	0.162393
70.04	-0.0234	0.1741	0.2538		70.04	0.01448	0.01234	0.01755		70.04	0.1167	0.11801	0.29213	0.175613
70.1	-0.0305	0.1716	0.2486		70.1	0.00756	0.00985	0.01234		70.1	0.09179	0.10826	0.24909	0.149713
70.16	-0.029	0.1746	0.2453		70.16	0.00923	0.01286	0.00903		70.16	0.0978	0.12005	0.22174	0.14653
70.22	-0.0273	0.1772	0.2503		70.22	0.01111	0.01546	0.01402		70.22	0.10457	0.13024	0.26297	0.165927
70.28	-0.0251	0.1773	0.2487		70.28	0.01349	0.01557	0.01241		70.28	0.11314	0.13067	0.24967	0.164493
70.34	-0.0221	0.1766	0.247		70.34	0.01666	0.01488	0.01069		70.34	0.12455	0.12796	0.23546	0.162657
70.4	-0.0237	0.1769	0.2533		70.4	0.01524	0.01519	0.01698		70.4	0.11944	0.12918	0.28743	0.178683
70.46	-0.0222	0.1774	0.2518		70.46	0.01691	0.0157	0.01547		70.46	0.12545	0.13118	0.27495	0.177193
70.52	-0.0309	0.1751	0.2571		70.52	0.00839	0.01341	0.02076		70.52	0.09478	0.1222	0.31865	0.178543
70.58	-0.0295	0.172	0.2493		70.58	0.00996	0.01032	0.01295		70.58	0.10043	0.1101	0.25413	0.154887
70.64	-0.0278	0.1787	0.2497		70.64	0.01184	0.01703	0.01333		70.64	0.1072	0.13639	0.25727	0.166953
70.7	-0.0307	0.1699	0.2484		70.7	0.00911	0.00823	0.01202		70.7	0.09737	0.10191	0.24645	0.148577
70.76	-0.0259	0.1714	0.2495		70.76	0.01409	0.00974	0.01311		70.76	0.1153	0.10782	0.25545	0.159523
70.82	-0.0329	0.171	0.2504		70.82	0.00726	0.00935	0.014		70.82	0.09071	0.1063	0.26281	0.153273
70.88	-0.0331	0.1762	0.2465		70.88	0.00724	0.01456	0.01009		70.88	0.09063	0.12671	0.2305	0.14928
70.94	-0.0314	0.178	0.2497		70.94	0.00911	0.01637	0.01327		70.94	0.09737	0.1338	0.25677	0.162647
71	-0.0339	0.1714	0.2482		71	0.00679	0.00978	0.01176		71	0.08901	0.10798	0.2443	0.147097
71.06	-0.0321	0.1757	0.2488		71.06	0.00876	0.01409	0.01235		71.06	0.09611	0.12487	0.24917	0.156717
71.12	-0.0342	0.1706	0.2484		71.12	0.00684	0.00899	0.01194		71.12	0.08919	0.10489	0.24579	0.146623
71.18	-0.037	0.1729	0.2463		71.18	0.00421	0.0113	0.00983		71.18	0.07972	0.11394	0.22835	0.14067
71.24	-0.0307	0.1751	0.2477		71.24	0.01068	0.01351	0.01122		71.24	0.10302	0.1226	0.23984	0.155153
71.3	-0.0314	0.1737	0.2421		71.3	0.01016	0.01212	0.0056		71.3	0.10115	0.11715	0.19341	0.137237
71.36	-0.034	0.1751	0.2414		71.36	0.00773	0.01353	0.00489		71.36	0.0924	0.12267	0.18754	0.134203
71.42	-0.0407	0.1785	0.2442		71.42	0.00121	0.01694	0.00768		71.42	0.06892	0.13603	0.21059	0.138513
71.48	-0.0448	0.1759	0.2452		71.48	-0.00272	0.01435	0.00867		71.48	0.05477	0.12589	0.21877	0.133143
71.54	-0.0383	0.1706	0.2428		71.54	0.00395	0.00905	0.00626		71.54	0.07879	0.10512	0.19886	0.12759
71.6	-0.0325	0.1748	0.2418		71.6	0.00993	0.01326	0.00525		71.6	0.10032	0.12162	0.19052	0.137487
71.66	-0.0386	0.17	0.2409		71.66	0.004	0.00847	0.00433		71.66	0.07897	0.10285	0.18291	0.121577
71.72	-0.0411	0.1735	0.2402		71.72	0.00167	0.01198	0.00362		71.72	0.07058	0.1166	0.17705	0.12141
71.78	-0.0334	0.172	0.241		71.78	0.00955	0.01049	0.00441		71.78	0.09895	0.11076	0.18358	0.131097
71.84	-0.0284	0.1735	0.2417		71.84	0.01472	0.012	0.0051		71.84	0.11757	0.11668	0.18928	0.141177
71.9	-0.0284	0.167	0.2429		71.9	0.01489	0.00551	0.00629		71.9	0.11818	0.09125	0.19911	0.13618
71.96	-0.0291	0.1687	0.2421		71.96	0.01437	0.00721	0.00548		71.96	0.11631	0.09791	0.19242	0.135547
72.02	-0.0337	0.1703	0.2421		72.02	0.00994	0.00882	0.00547		72.02	0.10036	0.10422	0.19233	0.132303
72.08	-0.0337	0.1735	0.2441		72.08	0.01011	0.01203	0.00745		72.08	0.10097	0.1168	0.20869	0.142153
72.14	-0.0343	0.1729	0.2456		72.14	0.00969	0.01144	0.00894		72.14	0.09946	0.11448	0.221	0.14498
72.2	-0.0284	0.1727	0.2458		72.2	0.01576	0.01125	0.00913		72.2	0.12131	0.11374	0.22257	0.15254
72.26	-0.0336	0.1646	0.2468		72.26	0.01073	0.00316	0.01012		72.26	0.1032	0.08204	0.23075	0.138663
72.32	-0.035	0.1714	0.2457		72.32	0.0095	0.00997	0.00901		72.32	0.09877	0.10873	0.22158	0.143027
72.38	-0.0362	0.1658	0.2442		72.38	0.00848	0.00437	0.0075		72.38	0.0951	0.08678	0.2091	0.130327
72.44	-0.0285	0.1689	0.245		72.44	0.01635	0.00748	0.00829		72.44	0.12344	0.09897	0.21563	0.146013
72.5	-0.0374	0.1668	0.2425		72.5	0.00762	0.00539	0.00577		72.5	0.092	0.09078	0.19481	0.125863
72.56	-0.0296	0.173	0.245		72.56	0.01559	0.0116	0.00826		72.56	0.1207	0.11511	0.21538	0.150397
72.62	-0.0279	0.1743	0.2479		72.62	0.01747	0.01291	0.01115		72.62	0.12747	0.12024	0.23926	0.162323
72.68	-0.0258	0.1675	0.246		72.68	0.01974	0.00612	0.00924		72.68	0.13565	0.09364	0.22348	0.150923
72.74	-0.0258	0.1688	0.2429		72.74	0.01991	0.00743	0.00613		72.74	0.13626	0.09877	0.19779	0.144273
72.8	-0.0258	0.1658	0.2406		72.8	0.02008	0.00443	0.00382		72.8	0.13687	0.08702	0.1787	0.134197
72.86	-0.028	0.1645	0.2414		72.86	0.01805	0.00314	0.00461		72.86	0.12956	0.08197	0.18523	0.132253
72.92	-0.0334	0.1694	0.2453		72.92	0.01282	0.00805	0.0085		72.92	0.11073	0.1012	0.21737	0.1431
72.98	-0.0333	0.1693	0.2455		72.98	0.0131	0.00796	0.00868		72.98	0.11174	0.10085	0.21885	0.143813
73.04	-0.0353	0.1639	0.241		73.04	0.01127	0.00257	0.00417		73.04	0.10515	0.07973	0.18159	0.122157
73.1	-0.0411	0.1633	0.2428		73.1	0.00564	0.00198	0.00596		73.1	0.08487	0.07742	0.19638	0.119557
73.16	-0.0379	0.166	0.2454		73.16	0.00901	0.00469	0.00855		73.16	0.09701	0.08804	0.21778	0.134277
73.22	-0.0353	0.1701	0.2455		73.22	0.01178	0.00879	0.00864		73.22	0.10698	0.1041	0.21852	0.1432
73.28	-0.0383	0.1738	0.2408		73.28	0.00895	0.0125	0.00393		73.28	0.09679	0.11864	0.17961	0.13168
73.34	-0.044	0.1685	0.2449		73.34	0.00342	0.00721	0.00802		73.34	0.07688	0.09791	0.2134	0.129397
73.4	-0.0456	0.1678	0.2388		73.4	0.002	0.00652	0.00191		73.4	0.07177	0.09521	0.16292	0.109967
73.46	-0.0431	0.1695	0.2442		73.46	0.00467	0.00823	0.0073		73.46	0.08138	0.10191	0.20745	0.130247
73.52	-0.04	0.1716	0.2443		73.52	0.00794	0.01034	0.00738		73.52	0.09315	0.11018	0.20811	0.137147
73.58	-0.0396	0.1638	0.2411		73.58	0.00851	0.00254	0.00417		73.58	0.09521	0.07961	0.18159	0.118803
73.64	-0.0386	0.1682	0.242		73.64	0.00968	0.00695	0.00506		73.64	0.09942	0.09689	0.18895	0.12842
73.7	-0.0337	0.1666	0.2407		73.7	0.01475	0.00536	0.00375		73.7	0.11768	0.09066	0.17812	0.12882
73.76	-0.0362	0.1726	0.241		73.76	0.01242	0.01137	0.00404		73.76	0.10929	0.11421	0.18052	0.134673
73.82	-0.0421	0.1673	0.2453		73.82	0.00669	0.00608	0.00833		73.82	0.08865	0.09348	0.21596	0.132697
73.88	-0.0393	0.1648	0.2396		73.88	0.00966	0.00359	0.00262		73.88	0.09935	0.08373	0.16879	0.11729
73.94	-0.0355	0.1739	0.2427		73.94	0.01363	0.0127	0.00571		73.94	0.11364	0.11942	0.19432	0.14246
74	-0.0394	0.1734	0.2452		74	0.0099	0.0122	0.0082		74	0.10021	0.11746	0.21489	0.144187
74.06	-0.0364	0.1729	0.2422		74.06	0.01307	0.01171	0.00519		74.06	0.11163	0.11554	0.19002	0.139063
74.12	-0.0456	0.17	0.2453		74.12	0.00404	0.00882	0.00827		74.12	0.07911	0.10422	0.21547	0.132933
74.18	-0.0419	0.1717	0.2392		74.18	0.00791	0.01053	0.00216		74.18	0.09305	0.11092	0.16499	0.122987
74.24	-0.0389	0.1716	0.2412		74.24	0.01108	0.01044	0.00415		74.24	0.10446	0.11057	0.18143	0.132153
74.3	-0.0418	0.1758	0.2386		74.3	0.00835	0.01465	0.00154		74.3	0.09463	0.12706	0.15986	0.127183
74.36	-0.0379	0.1696	0.2418		74.36	0.01242	0.00845	0.00473		74.36	0.10929	0.10277	0.18622	0.13276
74.42	-0.0434	0.1698	0.2384		74.42	0.00709	0.00866	0.00132		74.42	0.09009	0.10359	0.15805	0.117243
74.48	-0.0453	0.1685	0.2343		74.48	0.00536	0.00737	-0.00279		74.48	0.08386	0.09854	0.12409	0.102163
74.54	-0.0393	0.1683	0.2426		74.54	0.01153	0.00718	0.0055		74.54	0.10608	0.09779	0.19258	0.13215
74.6	-0.0443	0.1709	0.2407		74.6	0.0067	0.00979	0.00359		74.6	0.08869	0.10802	0.1768	0.124503
74.66	-0.0419	0.1707	0.2404		74.66	0.00927	0.0096	0.00328		74.66	0.09794	0.10728	0.17424	0.126487
74.72	-0.0452	0.1676	0.2405		74.72	0.00614	0.0065	0.00337		74.72	0.08667	0.09513	0.17498	0.118927
74.78	-0.0435	0.1706	0.2392		74.78	0.00801	0.00951	0.00206		74.78	0.09341	0.10692	0.16416	0.121497
74.84	-0.0459	0.1668	0.2375		74.84	0.00578	0.00572	0.000345388		74.84	0.08538	0.09207	0.14999	0.109147
74.9	-0.0464	0.1658	0.2362		74.9	0.00545	0.00473	-0.00096525		74.9	0.08419	0.08819	0.13917	0.10385
74.96	-0.0422	0.1672	0.2364		74.96	0.00982	0.00614	-0.000775869		74.96	0.09992	0.09372	0.14073	0.111457
75.02	-0.035	0.1666	0.238		75.02	0.01719	0.00555	0.00081353		75.02	0.12646	0.09141	0.15386	0.12391
75.08	-0.0396	0.1638	0.2361		75.08	0.01276	0.00276	-0.0011		75.08	0.11051	0.08048	0.13805	0.10968
75.14	-0.0418	0.1651	0.24		75.14	0.01072	0.00406	0.00279		75.14	0.10317	0.08557	0.17019	0.119643
75.2	-0.0376	0.1681	0.2389		75.2	0.01509	0.00707	0.00168		75.2	0.1189	0.09736	0.16102	0.12576
75.26	-0.0365	0.1645	0.2389		75.26	0.01636	0.00348	0.00167		75.26	0.12347	0.0833	0.16094	0.12257
75.32	-0.0394	0.1626	0.2408		75.32	0.01363	0.00159	0.00356		75.32	0.11364	0.07589	0.17655	0.122027
75.38	-0.045	0.1641	0.2372		75.38	0.0082	0.0031	-4.96863e-05		75.38	0.09409	0.08181	0.14673	0.107543
75.44	-0.0362	0.1633	0.2429		75.44	0.01717	0.00231	0.00564		75.44	0.12639	0.07871	0.19374	0.132947
75.5	-0.0353	0.1631	0.2417		75.5	0.01824	0.00211	0.00443		75.5	0.13024	0.07793	0.18374	0.130637
75.56	-0.0352	0.1651	0.2404		75.56	0.01851	0.00412	0.00312		75.56	0.13122	0.0858	0.17292	0.12998
75.62	-0.0398	0.1665	0.2457		75.62	0.01407	0.00553	0.00841		75.62	0.11523	0.09133	0.21662	0.14106
75.68	-0.0466	0.1715	0.2414		75.68	0.00744	0.01054	0.0041		75.68	0.09135	0.11096	0.18101	0.127773
75.74	-0.0506	0.1597	0.2406		75.74	0.00361	-0.00125	0.00329		75.74	0.07756	0.06477	0.17432	0.10555
75.8	-0.0527	0.1575	0.2395		75.8	0.00168	-0.00344	0.00218		75.8	0.07061	0.05618	0.16515	0.0973133
75.86	-0.048	0.1659	0.2405		75.86	0.00655	0.00497	0.00317		75.86	0.08815	0.08914	0.17333	0.116873
75.92	-0.0433	0.1665	0.2386		75.92	0.01142	0.00557	0.00126		75.92	0.10569	0.09149	0.15755	0.118243
75.98	-0.0454	0.1641	0.2412		75.98	0.00948	0.00318	0.00385		75.98	0.0987	0.08212	0.17895	0.119923
76.04	-0.0491	0.1654	0.2396		76.04	0.00595	0.00449	0.00224		76.04	0.08599	0.08725	0.16565	0.112963
76.1	-0.051	0.1626	0.2419		76.1	0.00422	0.0017	0.00453		76.1	0.07976	0.07632	0.18457	0.11355
76.16	-0.0482	0.1679	0.2385		76.16	0.00719	0.00701	0.00112		76.16	0.09045	0.09713	0.15639	0.114657
76.22	-0.0483	0.1654	0.2477		76.22	0.00726	0.00452	0.01031		76.22	0.09071	0.08737	0.23232	0.1368
76.28	-0.0435	0.16	0.2408		76.28	0.01222	-0.000875572	0.0034		76.28	0.10857	0.06623	0.17523	0.116677
76.34	-0.05	0.1659	0.2422		76.34	0.00589	0.00503	0.00479		76.34	0.08577	0.08937	0.18672	0.12062
76.4	-0.0525	0.1655	0.2447		76.4	0.00356	0.00464	0.00727		76.4	0.07738	0.08784	0.2072	0.12414
76.46	-0.0436	0.1687	0.2425		76.46	0.01263	0.00785	0.00506		76.46	0.11004	0.10042	0.18895	0.133137
76.52	-0.0454	0.1622	0.2446		76.52	0.01099	0.00136	0.00715		76.52	0.10414	0.07499	0.20621	0.128447
76.58	-0.0483	0.1644	0.2439		76.58	0.00826	0.00357	0.00644		76.58	0.09431	0.08365	0.20035	0.126103
76.64	-0.046	0.1626	0.239		76.64	0.01073	0.00178	0.00153		76.64	0.1032	0.07664	0.15978	0.113207
76.7	-0.0469	0.1606	0.2441		76.7	0.01	-0.000216369	0.00662		76.7	0.10057	0.06881	0.20183	0.123737
76.76	-0.0493	0.1631	0.2405		76.76	0.00776	0.00229	0.00301		76.76	0.09251	0.07863	0.17201	0.114383
76.82	-0.0555	0.1612	0.2359		76.82	0.00173	0.000400563	-0.0016		76.82	0.07079	0.07123	0.13392	0.09198
76.88	-0.0575	0.1606	0.2392		76.88	-0.000101658	-0.000190968	0.00169		76.88	0.0642	0.06891	0.1611	0.09807
76.94	-0.0555	0.1641	0.2407		76.94	0.00207	0.00332	0.00318		76.94	0.07202	0.08267	0.17341	0.109367
77	-0.0532	0.1575	0.2333		77	0.00453	-0.00327	-0.00423		77	0.08088	0.05685	0.11219	0.0833067
77.06	-0.0571	0.1581	0.2371		77.06	0.000799904	-0.00267	-0.000435881		77.06	0.06744	0.0592	0.14354	0.09006
77.12	-0.0513	0.1609	0.2417		77.12	0.00677	0.000142932	0.00415		77.12	0.08894	0.07022	0.18143	0.11353
77.18	-0.0497	0.1685	0.2417		77.18	0.00853	0.00775	0.00414		77.18	0.09528	0.10003	0.18135	0.125553
77.24	-0.0436	0.1641	0.2385		77.24	0.0148	0.00336	0.000934312		77.24	0.11786	0.08283	0.15486	0.118517
77.3	-0.0537	0.1621	0.2365		77.3	0.00487	0.00137	-0.00108		77.3	0.0821	0.07503	0.13822	0.09845
77.36	-0.0451	0.1617	0.241		77.36	0.01363	0.000976874	0.00341		77.36	0.11364	0.07349	0.17531	0.120813
77.42	-0.0584	0.1641	0.2455		77.42	0.000501694	0.00339	0.0079		77.42	0.06637	0.08294	0.21241	0.120573
77.48	-0.0506	0.1708	0.2436		77.48	0.00847	0.01009	0.00599		77.48	0.09506	0.1092	0.19663	0.13363
77.54	-0.0526	0.1639	0.2469		77.54	0.00664	0.0032	0.00929		77.54	0.08847	0.0822	0.22389	0.13152
77.6	-0.0518	0.16	0.2376		77.6	0.0076	-0.000689138	-2.48073e-05		77.6	0.09193	0.06696	0.14694	0.101943
77.66	-0.0484	0.1619	0.2371		77.66	0.01117	0.00122	-0.000534596		77.66	0.10479	0.07444	0.14272	0.107317
77.72	-0.0499	0.1607	0.2411		77.72	0.00984	2.78735e-05	0.00346		77.72	0.1	0.06977	0.17573	0.115167
77.78	-0.055	0.1593	0.2401		77.78	0.0049	-0.00136	0.00245		77.78	0.08221	0.06433	0.16738	0.10464
77.84	-0.0613	0.1582	0.2402		77.84	-0.00123	-0.00246	0.00254		77.84	0.06013	0.06002	0.16813	0.0960933
77.9	-0.0559	0.1559	0.2439		77.9	0.00433	-0.00475	0.00623		77.9	0.08016	0.05105	0.19861	0.10994
77.96	-0.057	0.155	0.2419		77.96	0.0034	-0.00564	0.00422		77.96	0.07681	0.04756	0.18201	0.102127
78.02	-0.0606	0.1592	0.2424		78.02	-3.23927e-05	-0.00143	0.00471		78.02	0.06445	0.06406	0.18605	0.104853
78.08	-0.0591	0.1627	0.2396		78.08	0.00163	0.00208	0.0019		78.08	0.07043	0.07781	0.16284	0.103693
78.14	-0.0561	0.1613	0.2381		78.14	0.0048	0.000687506	0.000387749		78.14	0.08185	0.07236	0.15034	0.101517
78.2	-0.0574	0.1607	0.2412		78.2	0.00367	9.60363e-05	0.00348		78.2	0.07778	0.07004	0.17589	0.107903
78.26	-0.0602	0.159	0.2334		78.26	0.00103	-0.0016	-0.00433		78.26	0.06827	0.06339	0.11137	0.08101
78.32	-0.0571	0.1578	0.2337		78.32	0.0043	-0.00279	-0.00404		78.32	0.08005	0.05873	0.11376	0.08418
78.38	-0.0534	0.1591	0.2366		78.38	0.00816	-0.00148	-0.00115		78.38	0.09395	0.06386	0.13764	0.0984833
78.44	-0.052	0.1622	0.2416		78.44	0.00973	0.00163	0.00384		78.44	0.0996	0.07605	0.17887	0.118173
78.5	-0.0577	0.1626	0.2432		78.5	0.0042	0.00204	0.00543		78.5	0.07969	0.07766	0.192	0.11645
78.56	-0.0528	0.1656	0.2404		78.56	0.00926	0.00505	0.00262		78.56	0.09791	0.08945	0.16879	0.118717
78.62	-0.0532	0.1621	0.2401		78.62	0.00903	0.00156	0.00231		78.62	0.09708	0.07577	0.16623	0.113027
78.68	-0.0473	0.1633	0.2392		78.68	0.01509	0.00276	0.0014		78.68	0.1189	0.08048	0.15871	0.119363
78.74	-0.0539	0.1575	0.2368		78.74	0.00866	-0.00303	-0.00101		78.74	0.09575	0.05779	0.1388	0.0974467
78.8	-0.0543	0.1661	0.2393		78.8	0.00843	0.00558	0.00148		78.8	0.09492	0.09153	0.15937	0.115273
78.86	-0.0476	0.1606	0.2348		78.86	0.01529	9.0064e-05	-0.00303		78.86	0.11962	0.07002	0.12211	0.103917
78.92	-0.0538	0.1649	0.2356		78.92	0.00926	0.0044	-0.00224		78.92	0.09791	0.0869	0.12864	0.104483
78.98	-0.0514	0.1618	0.2374		78.98	0.01182	0.00131	-0.000445341		78.98	0.10713	0.0748	0.14346	0.108463
79.04	-0.0535	0.1673	0.2341		79.04	0.00989	0.00682	-0.00375		79.04	0.10018	0.09638	0.11616	0.10424
79.1	-0.0585	0.1649	0.2392		79.1	0.00505	0.00442	0.00134		79.1	0.08275	0.08698	0.15821	0.109313
79.16	-0.0506	0.1691	0.2389		79.16	0.01312	0.00863	0.00103		79.16	0.11181	0.10348	0.15565	0.123647
79.22	-0.051	0.1643	0.2412		79.22	0.01289	0.00384	0.00332		79.22	0.11098	0.08471	0.17457	0.12342
79.28	-0.054	0.1627	0.2375		79.28	0.01005	0.00225	-0.00039201		79.28	0.10075	0.07848	0.1439	0.10771
79.34	-0.0584	0.1651	0.2418		79.34	0.00582	0.00466	0.0039		79.34	0.08552	0.08792	0.17936	0.1176
79.4	-0.0548	0.1646	0.2344		79.4	0.00958	0.00417	-0.00351		79.4	0.09906	0.086	0.11814	0.101067
79.46	-0.0569	0.1627	0.2341		79.46	0.00765	0.00228	-0.00382		79.46	0.09211	0.0786	0.11558	0.09543
79.52	-0.0534	0.1584	0.2361		79.52	0.01131	-0.00202	-0.00183		79.52	0.10529	0.06175	0.13202	0.0996867
79.58	-0.061	0.162	0.2403		79.58	0.00388	0.00159	0.00236		79.58	0.07854	0.07589	0.16664	0.107023
79.64	-0.0674	0.163	0.2373		79.64	-0.00236	0.0026	-0.000647417		79.64	0.05607	0.07985	0.14179	0.09257
79.7	-0.0641	0.1611	0.2388		79.7	0.00111	0.00071024	0.000843412		79.7	0.06856	0.07245	0.15411	0.0983733
79.76	-0.0627	0.1598	0.2379		79.76	0.00267	-0.000581155	-6.57409e-05		79.76	0.07418	0.06739	0.1466	0.0960567
79.82	-0.0618	0.1631	0.2399		79.82	0.00374	0.00273	0.00193		79.82	0.07803	0.08036	0.16309	0.10716
79.88	-0.0616	0.1554	0.2374		79.88	0.0041	-0.00496	-0.000583993		79.88	0.07933	0.05023	0.14232	0.0906267
79.94	-0.0567	0.1642	0.2404		79.94	0.00917	0.00384	0.00241		79.94	0.09758	0.08471	0.16705	0.116447
80	-0.0576	0.1619	0.2382		80	0.00843	0.00155	0.000197827		80	0.09492	0.07574	0.14878	0.10648
80.06	-0.0499	0.1738	0.2384		80.06	0.0163	0.01346	0.000388764		80.06	0.12326	0.1224	0.15035	0.132003
80.12	0.0065	0.2353	0.2632		80.12	0.07286	0.07497	0.02518		80.12	0.32692	0.3634	0.35517	0.348497
80.18	0.0325	0.2628	0.2719		80.18	0.09903	0.10248	0.03387		80.18	0.42116	0.47118	0.42697	0.43977
80.24	0.0537	0.2741	0.2741		80.24	0.12039	0.11379	0.03606		80.24	0.49807	0.5155	0.44506	0.48621
80.3	0.0683	0.2805	0.277		80.3	0.13516	0.1202	0.03895		80.3	0.55126	0.54061	0.46894	0.52027
80.36	0.076	0.2924	0.285		80.36	0.14302	0.13211	0.04694		80.36	0.57956	0.58727	0.53495	0.56726
80.42	0.0834	0.2934	0.2839		80.42	0.15059	0.13311	0.04583		80.42	0.60682	0.59119	0.52578	0.574597
80.48	0.0908	0.3048	0.2869		80.48	0.15815	0.14452	0.04883		80.48	0.63404	0.6359	0.55056	0.606833
80.54	0.0911	0.308	0.2843		80.54	0.15862	0.14773	0.04622		80.54	0.63574	0.64847	0.529	0.604403
80.6	0.0997	0.3138	0.2869		80.6	0.16738	0.15354	0.04881		80.6	0.66728	0.67124	0.5504	0.62964
80.66	0.1058	0.3155	0.2886		80.66	0.17364	0.15525	0.0505		80.66	0.68982	0.67794	0.56436	0.64404
80.72	0.1116	0.316	0.2895		80.72	0.17961	0.15576	0.05139		80.72	0.71132	0.67994	0.57171	0.654323
80.78	0.1144	0.3219	0.2925		80.78	0.18257	0.16167	0.05438		80.78	0.72198	0.70309	0.59641	0.673827
80.84	0.1135	0.3272	0.2954		80.84	0.18184	0.16697	0.05727		80.84	0.71935	0.72386	0.62029	0.687833
80.9	0.1128	0.3337	0.2948		80.9	0.1813	0.17348	0.05666		80.9	0.7174	0.74936	0.61525	0.694003
80.96	0.1142	0.3327	0.2942		80.96	0.18287	0.17249	0.05605		80.96	0.72306	0.74548	0.61021	0.692917
81.02	0.1205	0.3306	0.2979		81.02	0.18933	0.1704	0.05975		81.02	0.74632	0.7373	0.64078	0.708133
81.08	0.1219	0.3357	0.2938		81.08	0.19089	0.17551	0.05564		81.08	0.75194	0.75732	0.60682	0.70536
81.14	0.1199	0.3355	0.2952		81.14	0.18906	0.17532	0.05703		81.14	0.74535	0.75657	0.61831	0.706743
81.2	0.1229	0.3334	0.298		81.2	0.19222	0.17323	0.05982		81.2	0.75672	0.74838	0.64136	0.715487
81.26	0.1299	0.3371	0.3001		81.26	0.19939	0.17693	0.06191		81.26	0.78254	0.76288	0.65863	0.734683
81.32	0.13	0.344	0.3004		81.32	0.19965	0.18384	0.0622		81.32	0.78348	0.78995	0.66102	0.744817
81.38	0.1333	0.3475	0.2986		81.38	0.20311	0.18735	0.06039		81.38	0.79594	0.80371	0.64607	0.748573
81.44	0.1339	0.3453	0.3012		81.44	0.20388	0.18516	0.06299		81.44	0.79871	0.79513	0.66755	0.753797
81.5	0.1351	0.349	0.2986		81.5	0.20524	0.18887	0.06038		81.5	0.80361	0.80966	0.64598	0.753083
81.56	0.1322	0.352	0.2994		81.56	0.2025	0.19188	0.06117		81.56	0.79374	0.82146	0.65251	0.755903
81.62	0.1339	0.3523	0.3004		81.62	0.20437	0.19219	0.06216		81.62	0.80048	0.82267	0.66069	0.76128
81.68	0.1409	0.3483	0.2966		81.68	0.21153	0.1882	0.05835		81.68	0.82626	0.80704	0.62921	0.75417
81.74	0.1363	0.3549	0.2988		81.74	0.2071	0.1948	0.06054		81.74	0.81031	0.8329	0.64731	0.763507
81.8	0.1387	0.3527	0.2984		81.8	0.20966	0.19261	0.06013		81.8	0.81952	0.82432	0.64392	0.762587
81.86	0.1443	0.3537	0.2984		81.86	0.21542	0.19362	0.06013		81.86	0.84027	0.82827	0.64392	0.77082
81.92	0.1454	0.3549	0.2965		81.92	0.21669	0.19483	0.05822		81.92	0.84484	0.83301	0.62814	0.768663
81.98	0.1356	0.3608	0.3029		81.98	0.20705	0.20074	0.06461		81.98	0.81013	0.85617	0.68093	0.78241
82.04	0.143	0.3641	0.2997		82.04	0.21461	0.20405	0.0614		82.04	0.83735	0.86914	0.65441	0.786967
82.1	0.1447	0.3621	0.3011		82.1	0.21648	0.20206	0.06279		82.1	0.84408	0.86134	0.6659	0.79044
82.16	0.1445	0.3606	0.2952		82.16	0.21644	0.20057	0.05688		82.16	0.84394	0.8555	0.61707	0.77217
82.22	0.1403	0.3606	0.2986		82.22	0.2124	0.20057	0.06027		82.22	0.82939	0.8555	0.64508	0.776657
82.28	0.1443	0.3584	0.3039		82.28	0.21657	0.19838	0.06557		82.28	0.84441	0.84692	0.68886	0.793397
82.34	0.149	0.3592	0.3013		82.34	0.22143	0.19919	0.06296		82.34	0.86191	0.8501	0.6673	0.793103
82.4	0.1438	0.3569	0.3017		82.4	0.21639	0.1969	0.06335		82.4	0.84376	0.84112	0.67052	0.785133
82.46	0.1432	0.3669	0.2989		82.46	0.21596	0.20691	0.06054		82.46	0.84221	0.88034	0.64731	0.789953
82.52	0.1418	0.3617	0.2953		82.52	0.21472	0.20172	0.05693		82.52	0.83774	0.86001	0.61748	0.771743
82.58	0.1421	0.3642	0.3031		82.58	0.21518	0.20423	0.06472		82.58	0.8394	0.86984	0.68184	0.797027
82.64	0.1395	0.3607	0.3027		82.64	0.21274	0.20074	0.06432		82.64	0.83061	0.85617	0.67854	0.78844
82.7	0.1412	0.3618	0.3057		82.7	0.21461	0.20184	0.06731		82.7	0.83735	0.86048	0.70324	0.800357
82.76	0.1366	0.3654	0.3057		82.76	0.21017	0.20545	0.0673		82.76	0.82136	0.87462	0.70316	0.799713
82.82	0.1369	0.3606	0.3069		82.82	0.21063	0.20066	0.06849		82.82	0.82302	0.85586	0.71299	0.79729
82.88	0.1432	0.361	0.3069		82.88	0.2171	0.20107	0.06848		82.88	0.84631	0.85746	0.7129	0.805557
82.94	0.1413	0.3642	0.3024		82.94	0.21536	0.20428	0.06397		82.94	0.84005	0.87004	0.67564	0.795243
83	0.1415	0.3666	0.3021		83	0.21572	0.20669	0.06367		83	0.84135	0.87948	0.67317	0.798
83.06	0.1388	0.3663	0.3014		83.06	0.21318	0.2064	0.06296		83.06	0.8322	0.87835	0.6673	0.792617
83.12	0.1405	0.3645	0.3023		83.12	0.21505	0.20461	0.06385		83.12	0.83893	0.87133	0.67465	0.79497
83.18	0.1465	0.3618	0.3056		83.18	0.22121	0.20191	0.06714		83.18	0.86111	0.86075	0.70183	0.807897
83.24	0.1385	0.3633	0.3059		83.24	0.21337	0.20342	0.06743		83.24	0.83288	0.86667	0.70423	0.80126
83.3	0.14	0.3676	0.3024		83.3	0.21503	0.20773	0.06393		83.3	0.83886	0.88356	0.67531	0.799243
83.36	0.1299	0.3713	0.3036		83.36	0.2051	0.21144	0.06512		83.36	0.8031	0.89809	0.68515	0.795447
83.42	0.1404	0.3716	0.3058		83.42	0.21576	0.21175	0.06731		83.42	0.84149	0.89931	0.70324	0.81468
83.48	0.1445	0.3631	0.3091		83.48	0.22002	0.20326	0.0706		83.48	0.85683	0.86604	0.73042	0.817763
83.54	0.1381	0.3698	0.3042		83.54	0.21378	0.20997	0.06569		83.54	0.83436	0.89233	0.68985	0.805513
83.6	0.1425	0.3702	0.3092		83.6	0.21835	0.21038	0.07069		83.6	0.85082	0.89394	0.73116	0.825307
83.66	0.14	0.3774	0.3031		83.66	0.21601	0.21758	0.06458		83.66	0.84239	0.92215	0.68068	0.815073
83.72	0.1491	0.3675	0.3063		83.72	0.22527	0.20769	0.06777		83.72	0.87573	0.8834	0.70704	0.822057
83.78	0.1458	0.3659	0.3059		83.78	0.22213	0.2061	0.06736		83.78	0.86443	0.87717	0.70365	0.815083
83.84	0.142	0.3713	0.3073		83.84	0.21849	0.21151	0.06875		83.84	0.85132	0.89837	0.71514	0.82161
83.9	0.1405	0.369	0.3024		83.9	0.21716	0.20922	0.06385		83.9	0.84653	0.88939	0.67465	0.803523
83.96	0.1429	0.3691	0.3079		83.96	0.21972	0.20933	0.06934		83.96	0.85575	0.88982	0.72001	0.82186
84.02	0.1419	0.3689	0.3059		84.02	0.21888	0.20914	0.06733		84.02	0.85272	0.88908	0.7034	0.815067
84.08	0.1456	0.3722	0.3088		84.08	0.22274	0.21245	0.07022		84.08	0.86662	0.90205	0.72728	0.831983
84.14	0.1484	0.3669	0.3071		84.14	0.2257	0.20715	0.06851		84.14	0.87728	0.88128	0.71315	0.823903
84.2	0.142	0.3699	0.3087		84.2	0.21946	0.21016	0.07011		84.2	0.85481	0.89308	0.72637	0.824753
84.26	0.1501	0.3739	0.3082		84.26	0.22773	0.21417	0.0696		84.26	0.88459	0.90879	0.72216	0.838513
84.32	0.1525	0.3733	0.3113		84.32	0.23029	0.21358	0.07269		84.32	0.89381	0.90648	0.74769	0.849327
84.38	0.149	0.3721	0.3099		84.38	0.22695	0.21239	0.07128		84.38	0.88178	0.90181	0.73604	0.839877
84.44	0.1374	0.371	0.308		84.44	0.21551	0.2113	0.06938		84.44	0.84059	0.89754	0.72034	0.81949
84.5	0.1393	0.3734	0.3103		84.5	0.21757	0.21371	0.07167		84.5	0.84801	0.90699	0.73926	0.83142
84.56	0.1443	0.3703	0.311		84.56	0.22273	0.21062	0.07236		84.56	0.86659	0.89488	0.74496	0.835477
84.62	0.1388	0.3681	0.3114		84.62	0.2174	0.20843	0.07275		84.62	0.84739	0.8863	0.74818	0.82729
84.68	0.1434	0.3716	0.3073		84.68	0.22216	0.21193	0.06864		84.68	0.86453	0.90001	0.71423	0.826257
84.74	0.1472	0.3677	0.3076		84.74	0.22612	0.20804	0.06894		84.74	0.87879	0.88477	0.71671	0.826757
84.8	0.1462	0.3697	0.311		84.8	0.22528	0.21005	0.07233		84.8	0.87577	0.89265	0.74471	0.83771
84.86	0.1459	0.3713	0.305		84.86	0.22514	0.21166	0.06632		84.86	0.87527	0.89895	0.69506	0.823093
84.92	0.1456	0.3699	0.3063		84.92	0.225	0.21027	0.06761		84.92	0.87476	0.89351	0.70572	0.824663
84.98	0.1445	0.3685	0.3085		84.98	0.22406	0.20888	0.06981		84.98	0.87138	0.88806	0.72389	0.827777
85.04	0.1409	0.3718	0.3121		85.04	0.22062	0.21219	0.0734		85.04	0.85899	0.90103	0.75355	0.837857
85.1	0.1452	0.3713	0.3078		85.1	0.22509	0.2117	0.06909		85.1	0.87509	0.89911	0.71794	0.830713
85.16	0.1459	0.3691	0.3075		85.16	0.22595	0.2095	0.06878		85.16	0.87818	0.89049	0.71538	0.828017
85.22	0.1445	0.3691	0.3096		85.22	0.22471	0.20951	0.07088		85.22	0.87372	0.89053	0.73273	0.832327
85.28	0.1344	0.373	0.3076		85.28	0.21477	0.21342	0.06887		85.28	0.83792	0.90585	0.71613	0.819967
85.34	0.1434	0.376	0.3078		85.34	0.22393	0.21643	0.06906		85.34	0.87091	0.91764	0.7177	0.835417
85.4	0.1466	0.3749	0.31		85.4	0.22729	0.21534	0.07125		85.4	0.88301	0.91337	0.73579	0.844057
85.46	0.1475	0.3835	0.3098		85.46	0.22835	0.22395	0.07105		85.46	0.88682	0.94711	0.73414	0.856023
85.52	0.1546	0.3822	0.3109		85.52	0.23561	0.22266	0.07214		85.52	0.91297	0.94205	0.74314	0.866053
85.58	0.1466	0.3799	0.3057		85.58	0.22777	0.22037	0.06693		85.58	0.88474	0.93308	0.7001	0.839307
85.64	0.1493	0.3791	0.3042		85.64	0.23063	0.21958	0.06542		85.64	0.89503	0.92998	0.68762	0.837543
85.7	0.1513	0.3786	0.305		85.7	0.23279	0.21908	0.06622		85.7	0.90281	0.92803	0.69423	0.84169
85.76	0.1444	0.3782	0.3058		85.76	0.22606	0.21869	0.06701		85.76	0.87858	0.9265	0.70076	0.83528
85.82	0.1462	0.3712	0.3079		85.82	0.22802	0.2117	0.0691		85.82	0.88564	0.89911	0.71803	0.83426
85.88	0.1441	0.3659	0.306		85.88	0.22608	0.20641	0.06719		85.88	0.87865	0.87838	0.70225	0.81976
85.94	0.1459	0.368	0.3095		85.94	0.22804	0.20852	0.07069		85.94	0.88571	0.88665	0.73116	0.834507
86	0.1472	0.3674	0.3076		86	0.2295	0.20793	0.06878		86	0.89097	0.88434	0.71538	0.83023
86.06	0.1356	0.3639	0.3104		86.06	0.21806	0.20444	0.07157		86.06	0.84977	0.87067	0.73843	0.819623
86.12	0.1449	0.3661	0.3092		86.12	0.22752	0.20665	0.07036		86.12	0.88384	0.87932	0.72844	0.830533
86.18	0.1389	0.3667	0.308		86.18	0.22168	0.20726	0.06916		86.18	0.86281	0.88171	0.71852	0.821013
86.24	0.1372	0.3702	0.3113		86.24	0.22014	0.21076	0.07245		86.24	0.85726	0.89543	0.7457	0.832797
86.3	0.1386	0.3715	0.3076		86.3	0.2217	0.21207	0.06874		86.3	0.86288	0.90056	0.71505	0.826163
86.36	0.137	0.3713	0.3075		86.36	0.22026	0.21188	0.06864		86.36	0.85769	0.89982	0.71423	0.823913
86.42	0.1374	0.373	0.309		86.42	0.22082	0.21359	0.07013		86.42	0.85971	0.90652	0.72654	0.830923
86.48	0.1477	0.3726	0.3083		86.48	0.23128	0.2132	0.06942		86.48	0.89737	0.90499	0.72067	0.84101
86.54	0.1485	0.3708	0.3077		86.54	0.23224	0.21141	0.06881		86.54	0.90083	0.89797	0.71563	0.838143
86.6	0.1471	0.3731	0.3056		86.6	0.231	0.21372	0.06671		86.6	0.89637	0.90703	0.69828	0.833893
86.66	0.1396	0.3714	0.311		86.66	0.22366	0.21203	0.0721		86.66	0.86994	0.9004	0.74281	0.837717
86.72	0.1384	0.3731	0.3065		86.72	0.22262	0.21374	0.06759		86.72	0.86619	0.9071	0.70555	0.82628
86.78	0.1473	0.3748	0.3068		86.78	0.23168	0.21544	0.06789		86.78	0.89882	0.91376	0.70803	0.840203
86.84	0.1378	0.3753	0.3116		86.84	0.22234	0.21595	0.07268		86.84	0.86518	0.91576	0.7476	0.842847
86.9	0.1404	0.3704	0.3055		86.9	0.2251	0.21106	0.06657		86.9	0.87512	0.8966	0.69712	0.822947
86.96	0.1445	0.3734	0.3074		86.96	0.22936	0.21407	0.06846		86.96	0.89046	0.9084	0.71274	0.8372
87.02	0.1343	0.3728	0.3034		87.02	0.21932	0.21348	0.06446		87.02	0.85431	0.90608	0.67969	0.81336
87.08	0.1384	0.3737	0.3042		87.08	0.22358	0.21439	0.06525		87.08	0.86965	0.90965	0.68622	0.82184
87.14	0.1319	0.3733	0.3101		87.14	0.21724	0.214	0.07114		87.14	0.84682	0.90812	0.73488	0.82994
87.2	0.1393	0.3709	0.3119		87.2	0.2248	0.21161	0.07294		87.2	0.87404	0.89876	0.74975	0.84085
87.26	0.1434	0.3727	0.3106		87.26	0.22906	0.21342	0.07163		87.26	0.88938	0.90585	0.73893	0.84472
87.32	0.1398	0.3758	0.3041		87.32	0.22562	0.21653	0.06512		87.32	0.87699	0.91803	0.68515	0.826723
87.38	0.1352	0.3748	0.3034		87.38	0.22117	0.21553	0.06442		87.38	0.86097	0.91412	0.67936	0.81815
87.44	0.1354	0.3763	0.3062		87.44	0.22153	0.21704	0.06721		87.44	0.86227	0.92003	0.70241	0.828237
87.5	0.1354	0.3726	0.3018		87.5	0.22169	0.21335	0.0628		87.5	0.86284	0.90558	0.66598	0.811467
87.56	0.133	0.3772	0.3044		87.56	0.21945	0.21796	0.0654		87.56	0.85478	0.92364	0.68746	0.82196
87.62	0.1389	0.3717	0.3051		87.62	0.22551	0.21247	0.06609		87.62	0.8766	0.90213	0.69316	0.823963
87.68	0.1442	0.3694	0.3054		87.68	0.23097	0.21018	0.06638		87.68	0.89626	0.89316	0.69556	0.828327
87.74	0.1456	0.3701	0.3041		87.74	0.23253	0.21089	0.06507		87.74	0.90188	0.89594	0.68473	0.827517
87.8	0.1375	0.3696	0.3059		87.8	0.22459	0.2104	0.06687		87.8	0.87329	0.89402	0.6996	0.822303
87.86	0.1463	0.3725	0.3088		87.86	0.23355	0.21331	0.06976		87.86	0.90555	0.90542	0.72348	0.844817
87.92	0.1372	0.3648	0.3113		87.92	0.22461	0.20561	0.07225		87.92	0.87336	0.87525	0.74405	0.830887
87.98	0.1438	0.3753	0.3098		87.98	0.23137	0.21612	0.07075		87.98	0.8977	0.91643	0.73166	0.848597
88.04	0.1456	0.3778	0.304		88.04	0.23333	0.21863	0.06494		88.04	0.90476	0.92626	0.68366	0.838227
88.1	0.1428	0.3764	0.306		88.1	0.23068	0.21724	0.06693		88.1	0.89521	0.92082	0.7001	0.83871
88.16	0.1412	0.3736	0.3104		88.16	0.22924	0.21445	0.07133		88.16	0.89003	0.90989	0.73645	0.845457
88.22	0.144	0.3738	0.3074		88.22	0.2322	0.21466	0.06832		88.22	0.90069	0.91071	0.71158	0.840993
88.28	0.1424	0.3733	0.3063		88.28	0.23076	0.21417	0.06721		88.28	0.8955	0.90879	0.70241	0.835567
88.34	0.1428	0.3809	0.3073		88.34	0.23132	0.22178	0.06821		88.34	0.89752	0.9386	0.71067	0.84893
88.4	0.1429	0.3849	0.3031		88.4	0.23158	0.22579	0.064		88.4	0.89846	0.95432	0.67589	0.84289
88.46	0.1398	0.3785	0.3039		88.46	0.22864	0.2194	0.06479		88.46	0.88787	0.92928	0.68242	0.83319
88.52	0.1393	0.3787	0.3101		88.52	0.2283	0.2196	0.07099		88.52	0.88664	0.93006	0.73364	0.850113
88.58	0.1431	0.3778	0.3053		88.58	0.23225	0.21871	0.06618		88.58	0.90087	0.92658	0.6939	0.84045
88.64	0.1451	0.3787	0.3102		88.64	0.23441	0.21962	0.07107		88.64	0.90865	0.93014	0.7343	0.857697
88.7	0.1444	0.3762	0.31		88.7	0.23387	0.21713	0.07087		88.7	0.9067	0.92039	0.73265	0.853247
88.76	0.1392	0.3753	0.3069		88.76	0.22883	0.21624	0.06776		88.76	0.88855	0.9169	0.70696	0.83747
88.82	0.1388	0.3749	0.3115		88.82	0.22859	0.21585	0.07236		88.82	0.88769	0.91537	0.74496	0.84934
88.88	0.1338	0.3724	0.3076		88.88	0.22375	0.21336	0.06845		88.88	0.87026	0.90561	0.71266	0.82951
88.94	0.1342	0.3741	0.3074		88.94	0.2243	0.21507	0.06824		88.94	0.87224	0.91231	0.71092	0.831823
89	0.1346	0.3747	0.3121		89	0.22486	0.21568	0.07294		89	0.87426	0.9147	0.74975	0.846237
89.06	0.1398	0.3772	0.3087		89.06	0.23022	0.21819	0.06953		89.06	0.89356	0.92454	0.72158	0.84656
89.12	0.1354	0.3836	0.3102		89.12	0.22598	0.22459	0.07102		89.12	0.87829	0.94961	0.73389	0.85393
89.18	0.1349	0.3741	0.3106		89.18	0.22564	0.2151	0.07142		89.18	0.87707	0.91243	0.73719	0.84223
89.24	0.1345	0.3705	0.3091		89.24	0.22539	0.21151	0.06991		89.24	0.87617	0.89837	0.72472	0.833087
89.3	0.1385	0.3662	0.3126		89.3	0.22955	0.20722	0.0734		89.3	0.89115	0.88156	0.75355	0.842087
89.36	0.1346	0.3764	0.3074		89.36	0.22581	0.21743	0.0682		89.36	0.87768	0.92156	0.71059	0.83661
89.42	0.1375	0.3795	0.3111		89.42	0.22887	0.22054	0.07189		89.42	0.8887	0.93375	0.74108	0.85451
89.48	0.1383	0.3748	0.3049		89.48	0.22983	0.21585	0.06568		89.48	0.89215	0.91537	0.68977	0.83243
89.54	0.1359	0.3762	0.3108		89.54	0.22758	0.21726	0.07158		89.54	0.88405	0.92089	0.73852	0.84782
89.6	0.1375	0.3763	0.3103		89.6	0.22934	0.21737	0.07107		89.6	0.89039	0.92133	0.7343	0.848673
89.66	0.1354	0.3777	0.3061		89.66	0.2274	0.21878	0.06687		89.66	0.8834	0.92685	0.6996	0.836617
89.72	0.1375	0.3755	0.3137		89.72	0.22966	0.21658	0.07446		89.72	0.89154	0.91823	0.76231	0.85736
89.78	0.1353	0.3772	0.3104		89.78	0.22762	0.21829	0.07115		89.78	0.8842	0.92493	0.73496	0.84803
89.84	0.138	0.3772	0.3103		89.84	0.23047	0.2183	0.07105		89.84	0.89446	0.92497	0.73414	0.85119
89.9	0.14	0.3733	0.3176		89.9	0.23263	0.21441	0.07834		89.9	0.90224	0.90973	0.79437	0.86878
89.96	0.1298	0.3769	0.3121		89.96	0.22259	0.21802	0.07283		89.96	0.86608	0.92387	0.74884	0.846263
90.02	0.1327	0.3752	0.3132		90.02	0.22565	0.21633	0.07393		90.02	0.8771	0.91725	0.75793	0.85076
90.08	0.1352	0.3767	0.3131		90.08	0.2283	0.21784	0.07382		90.08	0.88664	0.92317	0.75702	0.85561
90.14	0.1174	0.3761	0.31		90.14	0.21066	0.21725	0.07072		90.14	0.82312	0.92086	0.73141	0.82513
90.2	0.1178	0.3712	0.3056		90.2	0.21122	0.21236	0.06631		90.2	0.82514	0.9017	0.69498	0.807273
90.26	0.12	0.3669	0.3077		90.26	0.21357	0.20807	0.0684		90.26	0.8336	0.88489	0.71224	0.810243
90.32	0.1161	0.3646	0.3065		90.32	0.20983	0.20578	0.0672		90.32	0.82014	0.87592	0.70233	0.799463
90.38	0.1117	0.3619	0.3039		90.38	0.20559	0.20308	0.06459		90.38	0.80487	0.86534	0.68077	0.78366
90.44	0.1116	0.3659	0.3021		90.44	0.20565	0.20709	0.06279		90.44	0.80508	0.88105	0.6659	0.78401
90.5	0.1116	0.3597	0.2989		90.5	0.2058	0.2009	0.05958		90.5	0.80562	0.8568	0.63938	0.767267
90.56	0.1102	0.3506	0.3037		90.56	0.20456	0.19181	0.06437		90.56	0.80116	0.82118	0.67895	0.767097
90.62	0.1077	0.3482	0.3008		90.62	0.20222	0.18942	0.06147		90.62	0.79273	0.81182	0.65499	0.75318
90.68	0.1107	0.3485	0.3042		90.68	0.20537	0.18973	0.06486		90.68	0.80408	0.81303	0.683	0.766703
90.74	0.1009	0.352	0.3026		90.74	0.19573	0.19324	0.06326		90.74	0.76936	0.82678	0.66978	0.755307
90.8	0.1006	0.3492	0.2997		90.8	0.19559	0.19045	0.06035		90.8	0.76886	0.81585	0.64574	0.743483
90.86	0.0975	0.3465	0.3005		90.86	0.19265	0.18776	0.06114		90.86	0.75827	0.80531	0.65226	0.738613
90.92	0.0902	0.3406	0.2993		90.92	0.1855	0.18187	0.05994		90.92	0.73253	0.78224	0.64235	0.71904
90.98	0.0926	0.3417	0.2957		90.98	0.18806	0.18298	0.05633		90.98	0.74174	0.78658	0.61252	0.713613
91.04	0.0876	0.3438	0.2988		91.04	0.18322	0.18508	0.05943		91.04	0.72432	0.79481	0.63814	0.71909
91.1	0.0836	0.3426	0.3005		91.1	0.17937	0.18389	0.06112		91.1	0.71045	0.79015	0.6521	0.717567
91.16	0.0895	0.3403	0.299		91.16	0.18543	0.1816	0.05961		91.16	0.73227	0.78118	0.63962	0.71769
91.22	0.0883	0.3478	0.2962		91.22	0.18439	0.18911	0.05681		91.22	0.72853	0.8106	0.61649	0.71854
91.28	0.0858	0.3374	0.3012		91.28	0.18204	0.17872	0.0618		91.28	0.72007	0.76989	0.65772	0.715893
91.34	0.0803	0.3321	0.3016		91.34	0.1767	0.17343	0.0622		91.34	0.70084	0.74917	0.66102	0.703677
91.4	0.0717	0.3346	0.3025		91.4	0.16826	0.17594	0.06309		91.4	0.67045	0.759	0.66837	0.699273
91.46	0.0764	0.3338	0.3009		91.46	0.17311	0.17515	0.06149		91.46	0.68791	0.75591	0.65516	0.69966
91.52	0.0804	0.3341	0.3016		91.52	0.17727	0.17546	0.06218		91.52	0.70289	0.75712	0.66086	0.706957
91.58	0.0834	0.3363	0.3002		91.58	0.18042	0.17767	0.06077		91.58	0.71423	0.76578	0.64921	0.70974
91.64	0.0692	0.3349	0.2946		91.64	0.16638	0.17628	0.05517		91.64	0.66368	0.76033	0.60294	0.67565
91.7	0.072	0.3311	0.2954		91.7	0.16934	0.17248	0.05596		91.7	0.67434	0.74545	0.60947	0.67642
91.76	0.0699	0.328	0.2938		91.76	0.16739	0.16939	0.05436		91.76	0.66731	0.73334	0.59625	0.665633
91.82	0.0758	0.3331	0.2933		91.82	0.17345	0.1745	0.05385		91.82	0.68914	0.75336	0.59204	0.67818
91.88	0.0713	0.3313	0.2947		91.88	0.16911	0.17271	0.05525		91.88	0.67351	0.74635	0.6036	0.674487
91.94	0.0676	0.329	0.2989		91.94	0.16556	0.17042	0.05944		91.94	0.66073	0.73737	0.63822	0.678773
92	0.0656	0.326	0.2999		92	0.16372	0.16743	0.06043		92	0.6541	0.72566	0.6464	0.675387
92.06	0.0584	0.3278	0.2991		92.06	0.15667	0.16924	0.05963		92.06	0.62871	0.73275	0.63979	0.667083
92.12	0.0565	0.339	0.2996		92.12	0.15493	0.18045	0.06012		92.12	0.62245	0.77667	0.64384	0.680987
92.18	0.0551	0.3284	0.3023		92.18	0.15369	0.16986	0.06282		92.18	0.61798	0.73518	0.66614	0.6731
92.24	0.0558	0.3318	0.2975		92.24	0.15454	0.17327	0.05801		92.24	0.62104	0.74854	0.6264	0.665327
92.3	0.0604	0.3277	0.3005		92.3	0.1593	0.16918	0.06101		92.3	0.63818	0.73252	0.65119	0.673963
92.36	0.0588	0.3247	0.2958		92.36	0.15785	0.16619	0.0563		92.36	0.63296	0.7208	0.61228	0.655347
92.42	0.0502	0.325	0.3013		92.42	0.14941	0.16649	0.0618		92.42	0.60257	0.72198	0.65772	0.660757
92.48	0.0465	0.3277	0.3032		92.48	0.14586	0.1692	0.06369		92.48	0.58979	0.73259	0.67333	0.665237
92.54	0.0472	0.3273	0.3018		92.54	0.14672	0.16881	0.06228		92.54	0.59288	0.73107	0.66168	0.661877
92.6	0.0438	0.3246	0.302		92.6	0.14348	0.16612	0.06248		92.6	0.58122	0.72053	0.66333	0.655027
92.66	0.0457	0.3203	0.2929		92.66	0.14553	0.16183	0.05337		92.66	0.5886	0.70372	0.58807	0.626797
92.72	0.0445	0.3268	0.2968		92.72	0.14449	0.16834	0.05727		92.72	0.58485	0.72922	0.62029	0.644787
92.78	0.0406	0.3205	0.2967		92.78	0.14074	0.16205	0.05716		92.78	0.57135	0.70458	0.61938	0.63177
92.84	0.039	0.3169	0.2975		92.84	0.1393	0.15846	0.05796		92.84	0.56617	0.69051	0.62599	0.627557
92.9	0.0404	0.3164	0.2927		92.9	0.14085	0.15797	0.05315		92.9	0.57175	0.68859	0.58625	0.61553
92.96	0.0377	0.3171	0.2968		92.96	0.13831	0.15868	0.05725		92.96	0.5626	0.69138	0.62013	0.624703
93.02	0.0361	0.3186	0.295		93.02	0.13686	0.16019	0.05544		93.02	0.55738	0.69729	0.60517	0.619947
93.08	0.0387	0.3196	0.2925		93.08	0.13962	0.1612	0.05294		93.08	0.56732	0.70125	0.58452	0.617697
93.14	0.0348	0.3161	0.2949		93.14	0.13587	0.1577	0.05533		93.14	0.55382	0.68754	0.60426	0.615207
93.2	0.0329	0.3105	0.3033		93.2	0.13413	0.15211	0.06373		93.2	0.54755	0.66563	0.67366	0.628947
93.26	0.0427	0.3129	0.2974		93.26	0.14408	0.15452	0.05782		93.26	0.58338	0.67508	0.62483	0.627763
93.32	0.0491	0.3144	0.295		93.32	0.15064	0.15603	0.05541		93.32	0.607	0.68099	0.60492	0.63097
93.38	0.047	0.3116	0.2929		93.38	0.14869	0.15324	0.05331		93.38	0.59998	0.67006	0.58757	0.619203
93.44	0.0342	0.3145	0.2935		93.44	0.13605	0.15615	0.0539		93.44	0.55446	0.68146	0.59245	0.609457
93.5	0.0378	0.3112	0.2985		93.5	0.1398	0.15286	0.0589		93.5	0.56797	0.66857	0.63376	0.623433
93.56	0.0336	0.3118	0.2941		93.56	0.13576	0.15347	0.05449		93.56	0.55342	0.67096	0.59732	0.607233
93.62	0.0313	0.3135	0.2951		93.62	0.13361	0.15518	0.05549		93.62	0.54568	0.67766	0.60558	0.60964
93.68	0.0353	0.3134	0.2927		93.68	0.13777	0.15509	0.05308		93.68	0.56066	0.67731	0.58567	0.60788
93.74	0.0292	0.3091	0.2971		93.74	0.13182	0.1508	0.05748		93.74	0.53923	0.6605	0.62203	0.607253
93.8	0.0291	0.3106	0.2952		93.8	0.13188	0.15231	0.05557		93.8	0.53945	0.66642	0.60625	0.60404
93.86	0.0295	0.307	0.294		93.86	0.13243	0.14871	0.05437		93.86	0.54143	0.65231	0.59633	0.59669
93.92	0.033	0.312	0.2981		93.92	0.13609	0.15372	0.05846		93.92	0.55461	0.67194	0.63012	0.61889
93.98	0.0267	0.3089	0.2953		93.98	0.12994	0.15063	0.05566		93.98	0.53246	0.65984	0.60699	0.599763
94.04	0.0307	0.3139	0.2933		94.04	0.1341	0.15564	0.05365		94.04	0.54744	0.67947	0.59038	0.605763
94.1	0.0293	0.308	0.2895		94.1	0.13285	0.14975	0.04985		94.1	0.54294	0.65639	0.55899	0.586107
94.16	0.0224	0.3027	0.2942		94.16	0.12611	0.14446	0.05454		94.16	0.51867	0.63566	0.59774	0.584023
94.22	0.0265	0.3044	0.2958		94.22	0.13036	0.14617	0.05614		94.22	0.53397	0.64236	0.61096	0.595763
94.28	0.0195	0.3062	0.2936		94.28	0.12351	0.14798	0.05393		94.28	0.50931	0.64945	0.5927	0.58382
94.34	0.0187	0.3055	0.2947		94.34	0.12287	0.14729	0.05503		94.34	0.507	0.64675	0.60178	0.585177
94.4	0.0151	0.3	0.2946		94.4	0.11942	0.1418	0.05492		94.4	0.49458	0.62524	0.60088	0.573567
94.46	0.0172	0.2944	0.2938		94.46	0.12168	0.13621	0.05412		94.46	0.50272	0.60334	0.59427	0.566777
94.52	0.0226	0.2997	0.2933		94.52	0.12723	0.14152	0.05361		94.52	0.5227	0.62414	0.59005	0.578963
94.58	0.0209	0.3005	0.292		94.58	0.12569	0.14233	0.05231		94.58	0.51716	0.62732	0.57931	0.574597
94.64	0.016	0.3059	0.2945		94.64	0.12094	0.14773	0.0548		94.64	0.50005	0.64847	0.59988	0.5828
94.7	0.0142	0.3017	0.2938		94.7	0.11929	0.14354	0.0541		94.7	0.49411	0.63206	0.5941	0.573423
94.76	0.014	0.2978	0.2906		94.76	0.11925	0.13965	0.05089		94.76	0.49397	0.61682	0.56758	0.559457
94.82	0.0188	0.2961	0.2923		94.82	0.1242	0.13796	0.05259		94.82	0.51179	0.61019	0.58163	0.56787
94.88	0.0179	0.2915	0.2954		94.88	0.12346	0.13337	0.05568		94.88	0.50913	0.59221	0.60715	0.569497
94.94	0.0112	0.3015	0.2899		94.94	0.11691	0.14338	0.05018		94.94	0.48554	0.63143	0.56172	0.559563
95	0.0134	0.2965	0.2891		95	0.11926	0.13839	0.04937		95	0.494	0.61188	0.55502	0.553633
95.06	0.0139	0.2934	0.2911		95.06	0.11992	0.1353	0.05137		95.06	0.49638	0.59977	0.57155	0.5559
95.12	0.0125	0.2937	0.2924		95.12	0.11867	0.13561	0.05266		95.12	0.49188	0.60099	0.5822	0.558357
95.18	0.0147	0.2974	0.2957		95.18	0.12102	0.13932	0.05596		95.18	0.50034	0.61552	0.60947	0.57511
95.24	0.0178	0.2956	0.2912		95.24	0.12428	0.13753	0.05145		95.24	0.51208	0.60851	0.57221	0.564267
95.3	0.0173	0.2924	0.2964		95.3	0.12393	0.13434	0.05665		95.3	0.51082	0.59601	0.61517	0.574
95.36	0.0138	0.2896	0.2916		95.36	0.12058	0.13155	0.05185		95.36	0.49876	0.58508	0.57551	0.553117
95.42	0.0073	0.2926	0.292		95.42	0.11424	0.13455	0.05224		95.42	0.47593	0.59683	0.57873	0.550497
95.48	0.007	0.2902	0.2927		95.48	0.11409	0.13216	0.05294		95.48	0.47539	0.58747	0.58452	0.549127
95.54	0.0059	0.2915	0.2891		95.54	0.11315	0.13347	0.04933		95.54	0.472	0.5926	0.55469	0.539763
95.6	0.0015	0.2903	0.2928		95.6	0.1089	0.13228	0.05303		95.6	0.4567	0.58794	0.58526	0.5433
95.66	0.008	0.2878	0.2929		95.66	0.11555	0.12979	0.05312		95.66	0.48065	0.57818	0.586	0.548277
95.72	0.0083	0.2883	0.2909		95.72	0.11601	0.1303	0.05112		95.72	0.4823	0.58018	0.56948	0.543987
95.78	0.006	0.2876	0.2916		95.78	0.11386	0.12961	0.05181		95.78	0.47456	0.57748	0.57518	0.542407
95.84	-0.001	0.2902	0.2918		95.84	0.10701	0.13222	0.05201		95.84	0.44989	0.58771	0.57683	0.538143
95.9	0.0032	0.2854	0.2931		95.9	0.11137	0.12743	0.0533		95.9	0.46559	0.56894	0.58749	0.540673
95.96	0.0004	0.2838	0.2939		95.96	0.10872	0.12584	0.0541		95.96	0.45605	0.56271	0.5941	0.53762
96.02	-0.0082	0.2864	0.2917		96.02	0.10027	0.12845	0.05189		96.02	0.42562	0.57293	0.57584	0.524797
96.08	-0.0045	0.2869	0.2892		96.08	0.10412	0.12896	0.04939		96.08	0.43949	0.57493	0.55519	0.523203
96.14	0.0032	0.2854	0.291		96.14	0.11198	0.12747	0.05119		96.14	0.46779	0.56909	0.57006	0.535647
96.2	0.0069	0.284	0.2884		96.2	0.11583	0.12608	0.04858		96.2	0.48165	0.56365	0.5485	0.531267
96.26	0.0047	0.288	0.2903		96.26	0.11378	0.13008	0.05048		96.26	0.47427	0.57932	0.56419	0.53926
96.32	0.0038	0.2879	0.2943		96.32	0.11304	0.12999	0.05447		96.32	0.47161	0.57897	0.59716	0.549247
96.38	-0.0038	0.2817	0.2888		96.38	0.10559	0.1238	0.04897		96.38	0.44478	0.55472	0.55172	0.517073
96.44	-0.0009	0.2804	0.292		96.44	0.10864	0.12251	0.05216		96.44	0.45576	0.54966	0.57807	0.52783
96.5	0.0035	0.272	0.2888		96.5	0.11319	0.11412	0.04896		96.5	0.47215	0.51679	0.55164	0.513527
96.56	0.003	0.2762	0.2854		96.56	0.11285	0.11833	0.04555		96.56	0.47092	0.53328	0.52346	0.50922
96.62	0.0055	0.2753	0.2898		96.62	0.1155	0.11744	0.04995		96.62	0.48047	0.5298	0.55981	0.52336
96.68	-0.0059	0.2745	0.2924		96.68	0.10425	0.11665	0.05255		96.68	0.43996	0.5267	0.5813	0.515987
96.74	-0.0132	0.2772	0.2876		96.74	0.09711	0.11936	0.04774		96.74	0.41425	0.53732	0.54156	0.49771
96.8	-0.0155	0.2718	0.2896		96.8	0.09496	0.11397	0.04974		96.8	0.4065	0.5162	0.55808	0.493593
96.86	-0.0007	0.2782	0.2914		96.86	0.10991	0.12038	0.05153		96.86	0.46034	0.54132	0.57287	0.524843
96.92	-0.0077	0.2787	0.2901		96.92	0.10306	0.12089	0.05023		96.92	0.43567	0.54331	0.56213	0.513703
96.98	-0.0066	0.2782	0.2902		96.98	0.10432	0.1204	0.05032		96.98	0.44021	0.54139	0.56287	0.514823
97.04	-0.0165	0.272	0.2924		97.04	0.09457	0.11421	0.05252		97.04	0.4051	0.51714	0.58105	0.501097
97.1	-0.0168	0.2801	0.2905		97.1	0.09442	0.12231	0.05062		97.1	0.40456	0.54888	0.56535	0.506263
97.16	-0.016	0.281	0.2887		97.16	0.09537	0.12322	0.04881		97.16	0.40798	0.55244	0.5504	0.503607
97.22	-0.0105	0.2801	0.2906		97.22	0.10102	0.12233	0.05071		97.22	0.42832	0.54896	0.56609	0.514457
97.28	-0.0056	0.2789	0.2919		97.28	0.10608	0.12114	0.052		97.28	0.44654	0.54429	0.57675	0.522527
97.34	-0.0071	0.2806	0.2885		97.34	0.10473	0.12285	0.0486		97.34	0.44168	0.55099	0.54866	0.513777
97.4	-0.0113	0.279	0.2897		97.4	0.10068	0.12126	0.0498		97.4	0.4271	0.54476	0.55858	0.510147
97.46	-0.0093	0.2811	0.288		97.46	0.10283	0.12337	0.04809		97.46	0.43484	0.55303	0.54445	0.510773
97.52	-0.012	0.2787	0.2892		97.52	0.10029	0.12098	0.04929		97.52	0.4257	0.54367	0.55436	0.50791
97.58	-0.017	0.2804	0.2851		97.58	0.09544	0.12269	0.04518		97.58	0.40823	0.55037	0.52041	0.493003
97.64	-0.0183	0.2836	0.2882		97.64	0.09429	0.1259	0.04828		97.64	0.40409	0.56294	0.54602	0.50435
97.7	-0.0221	0.2805	0.2912		97.7	0.09064	0.12281	0.05127		97.7	0.39095	0.55084	0.57072	0.50417
97.76	-0.0094	0.2791	0.2934		97.76	0.10349	0.12142	0.05347		97.76	0.43722	0.54539	0.5889	0.523837
97.82	-0.0122	0.2754	0.2928		97.82	0.10084	0.11773	0.05287		97.82	0.42768	0.53093	0.58394	0.514183
97.88	-0.01	0.2763	0.289		97.88	0.1032	0.11864	0.04906		97.88	0.43617	0.5345	0.55246	0.50771
97.94	-0.015	0.2716	0.2864		97.94	0.09835	0.11395	0.04646		97.94	0.41871	0.51612	0.53098	0.488603
98	-0.0191	0.2715	0.2874		98	0.0944	0.11385	0.04745		98	0.40449	0.51573	0.53916	0.48646
98.06	-0.0176	0.2708	0.2841		98.06	0.09605	0.11316	0.04415		98.06	0.41043	0.51303	0.5119	0.478453
98.12	-0.0167	0.2725	0.2953		98.12	0.0971	0.11487	0.05535		98.12	0.41421	0.51973	0.60443	0.51279
98.18	-0.0255	0.2781	0.2911		98.18	0.08845	0.12048	0.05114		98.18	0.38306	0.54171	0.56965	0.49814
98.24	-0.0158	0.2764	0.2919		98.24	0.09831	0.11879	0.05194		98.24	0.41857	0.53509	0.57626	0.509973
98.3	-0.0211	0.2723	0.2893		98.3	0.09316	0.1147	0.04933		98.3	0.40002	0.51906	0.55469	0.491257
98.36	-0.0216	0.2672	0.288		98.36	0.09281	0.10961	0.04803		98.36	0.39876	0.49912	0.54395	0.48061
98.42	-0.0242	0.27	0.2909		98.42	0.09036	0.11242	0.05093		98.42	0.38994	0.51013	0.56791	0.489327
98.48	-0.0215	0.2683	0.2903		98.48	0.09321	0.11073	0.05032		98.48	0.4002	0.50351	0.56287	0.48886
98.54	-0.0279	0.2664	0.2872		98.54	0.08696	0.10884	0.04722		98.54	0.3777	0.4961	0.53726	0.470353
98.6	-0.022	0.2666	0.2883		98.6	0.09301	0.10905	0.04832		98.6	0.39948	0.49692	0.54635	0.480917
98.66	-0.0254	0.2608	0.2874		98.66	0.08977	0.10326	0.04741		98.66	0.38781	0.47424	0.53883	0.46696
98.72	-0.0266	0.2647	0.2821		98.72	0.08872	0.10717	0.04211		98.72	0.38403	0.48956	0.49504	0.45621
98.78	-0.0285	0.2614	0.2825		98.78	0.08697	0.10388	0.0425		98.78	0.37773	0.47667	0.49827	0.45089
98.84	-0.0234	0.2629	0.2848		98.84	0.09222	0.10539	0.0448		98.84	0.39664	0.48258	0.51727	0.465497
98.9	-0.0265	0.2639	0.2834		98.9	0.08927	0.1064	0.0434		98.9	0.38601	0.48654	0.5057	0.459417
98.96	-0.0322	0.2559	0.2815		98.96	0.08372	0.0984	0.04149		98.96	0.36603	0.4552	0.48992	0.43705
99.02	-0.0286	0.2602	0.281		99.02	0.08747	0.10271	0.04099		99.02	0.37953	0.47208	0.48579	0.4458
99.08	-0.0281	0.2621	0.2852		99.08	0.08812	0.10462	0.04519		99.08	0.38187	0.47957	0.52049	0.460643
99.14	-0.034	0.2574	0.2875		99.14	0.08237	0.09993	0.04748		99.14	0.36117	0.46119	0.53941	0.453923
99.2	-0.0288	0.2642	0.2838		99.2	0.08772	0.10674	0.04378		99.2	0.38043	0.48787	0.50884	0.459047
99.26	-0.029	0.2649	0.2842		99.26	0.08768	0.10745	0.04417		99.26	0.38029	0.49066	0.51206	0.461003
99.32	-0.0374	0.2594	0.288		99.32	0.07943	0.10196	0.04797		99.32	0.35058	0.46915	0.54346	0.454397
99.38	-0.0323	0.2606	0.2818		99.38	0.08468	0.10317	0.04177		99.38	0.36949	0.47389	0.49223	0.445203
99.44	-0.0408	0.2591	0.2815		99.44	0.07633	0.10168	0.04146		99.44	0.33942	0.46805	0.48967	0.43238
99.5	-0.043	0.2642	0.2859		99.5	0.07428	0.10679	0.04586		99.5	0.33204	0.48807	0.52602	0.44871
99.56	-0.0438	0.2601	0.2816		99.56	0.07363	0.1027	0.04156		99.56	0.3297	0.47204	0.4905	0.430747
99.62	-0.0374	0.2668	0.2819		99.62	0.08018	0.10941	0.04185		99.62	0.35328	0.49833	0.49289	0.448167
99.68	-0.0421	0.2649	0.2823		99.68	0.07563	0.10752	0.04225		99.68	0.3369	0.49093	0.4962	0.441343
99.74	-0.0412	0.2672	0.2843		99.74	0.07668	0.10983	0.04425		99.74	0.34068	0.49998	0.51272	0.451127
99.8	-0.0433	0.2656	0.2823		99.8	0.07473	0.10824	0.04224		99.8	0.33366	0.49375	0.49612	0.441177
99.86	-0.0398	0.2572	0.2802		99.86	0.07838	0.09985	0.04014		99.86	0.3468	0.46088	0.47877	0.428817
99.92	-0.0385	0.2592	0.2831		99.92	0.07983	0.10186	0.04303		99.92	0.35202	0.46875	0.50264	0.441137
99.98	-0.0413	0.2636	0.2813		99.98	0.07718	0.10626	0.04123		99.98	0.34248	0.48599	0.48777	0.438747
100.04	-0.0518	0.2639	0.2827		100.04	0.06683	0.10657	0.04263		100.04	0.30521	0.48721	0.49934	0.430587
100.1	-0.0527	0.2593	0.2773		100.1	0.06608	0.10198	0.03722		100.1	0.30251	0.46922	0.45464	0.40879
100.16	-0.0454	0.2632	0.2763		100.16	0.07353	0.10589	0.03622		100.16	0.32934	0.48454	0.44638	0.420087
100.22	-0.0492	0.2622	0.2799		100.22	0.06988	0.1049	0.03982		100.22	0.31619	0.48066	0.47612	0.424323
100.28	-0.0451	0.2635	0.2805		100.28	0.07413	0.10621	0.04041		100.28	0.3315	0.4858	0.481	0.432767
100.34	-0.0502	0.2633	0.2781		100.34	0.06918	0.10602	0.03801		100.34	0.31367	0.48505	0.46117	0.419963
100.4	-0.0473	0.257	0.2841		100.4	0.07223	0.09973	0.04401		100.4	0.32466	0.46041	0.51074	0.431937
100.46	-0.0491	0.2536	0.2824		100.46	0.07058	0.09634	0.0423		100.46	0.31871	0.44713	0.49661	0.420817
100.52	-0.0519	0.2527	0.2805		100.52	0.06793	0.09545	0.0404		100.52	0.30917	0.44364	0.48092	0.411243
100.58	-0.0541	0.2542	0.2813		100.58	0.06588	0.09696	0.0412		100.58	0.30179	0.44956	0.48752	0.412957
100.64	-0.0493	0.2541	0.2822		100.64	0.07083	0.09687	0.04209		100.64	0.31961	0.4492	0.49488	0.42123
100.7	-0.0452	0.2515	0.2763		100.7	0.07508	0.09428	0.03619		100.7	0.33492	0.43905	0.44613	0.4067
100.76	-0.0535	0.2584	0.2757		100.76	0.06693	0.10119	0.03559		100.76	0.30557	0.46613	0.44118	0.404293
100.82	-0.0567	0.2521	0.2765		100.82	0.06388	0.0949	0.03638		100.82	0.29459	0.44148	0.4477	0.39459
100.88	-0.0617	0.2516	0.2804		100.88	0.05903	0.09441	0.04028		100.88	0.27712	0.43956	0.47992	0.398867
100.94	-0.06	0.2582	0.2824		100.94	0.06088	0.10102	0.04228		100.94	0.28379	0.46546	0.49645	0.415233
101	-0.0596	0.2554	0.2865		101	0.06143	0.09823	0.04637		101	0.28577	0.45453	0.53024	0.423513
101.06	-0.0607	0.2537	0.285		101.06	0.06048	0.09653	0.04487		101.06	0.28234	0.44787	0.51785	0.41602
101.12	-0.0579	0.2561	0.2836		101.12	0.06343	0.09894	0.04347		101.12	0.29297	0.45731	0.50628	0.418853
101.18	-0.058	0.2528	0.2836		101.18	0.06348	0.09565	0.04346		101.18	0.29315	0.44442	0.5062	0.41459
101.24	-0.0578	0.2529	0.2789		101.24	0.06383	0.09576	0.03876		101.24	0.29441	0.44485	0.46737	0.40221
101.3	-0.0513	0.2505	0.281		101.3	0.07048	0.09337	0.04086		101.3	0.31835	0.43549	0.48472	0.412853
101.36	-0.0624	0.2533	0.278		101.36	0.05953	0.09618	0.03786		101.36	0.27892	0.4465	0.45993	0.395117
101.42	-0.0668	0.2492	0.2781		101.42	0.05527	0.09209	0.03795		101.42	0.26358	0.43047	0.46067	0.384907
101.48	-0.0652	0.259	0.2746		101.48	0.05702	0.1019	0.03445		101.48	0.26989	0.46891	0.43176	0.390187
101.54	-0.0614	0.2639	0.2708		101.54	0.06097	0.10681	0.03065		101.54	0.28411	0.48815	0.40036	0.390873
101.6	-0.0591	0.2586	0.2754		101.6	0.06342	0.10152	0.03524		101.6	0.29293	0.46742	0.43828	0.399543
101.66	-0.0611	0.2588	0.2787		101.66	0.06157	0.10173	0.03854		101.66	0.28627	0.46824	0.46555	0.406687
101.72	-0.0681	0.2584	0.2723		101.72	0.05472	0.10134	0.03214		101.72	0.2616	0.46672	0.41267	0.38033
101.78	-0.0675	0.2603	0.2713		101.78	0.05547	0.10325	0.03113		101.78	0.2643	0.4742	0.40433	0.380943
101.84	-0.0732	0.2605	0.2693		101.84	0.04992	0.10346	0.02913		101.84	0.24432	0.47502	0.38781	0.36905
101.9	-0.0644	0.2602	0.273		101.9	0.05887	0.10317	0.03283		101.9	0.27655	0.47389	0.41837	0.389603
101.96	-0.0693	0.2554	0.2725		101.96	0.05412	0.09838	0.03233		101.96	0.25944	0.45512	0.41424	0.376267
102.02	-0.0585	0.2565	0.2733		102.02	0.06506	0.09949	0.03312		102.02	0.29884	0.45947	0.42077	0.393027
102.08	-0.0707	0.2497	0.2692		102.08	0.05301	0.0927	0.02902		102.08	0.25545	0.43286	0.3869	0.358403
102.14	-0.0714	0.2535	0.2661		102.14	0.05246	0.09651	0.02592		102.14	0.25347	0.44779	0.36129	0.354183
102.2	-0.072	0.2485	0.2743		102.2	0.05201	0.09151	0.03411		102.2	0.25185	0.4282	0.42895	0.369667
102.26	-0.066	0.2478	0.2712		102.26	0.05816	0.09082	0.03101		102.26	0.27399	0.4255	0.40334	0.36761
102.32	-0.0653	0.2492	0.2761		102.32	0.05901	0.09223	0.03591		102.32	0.27705	0.43102	0.44382	0.383963
102.38	-0.0729	0.2465	0.2744		102.38	0.05156	0.08954	0.0342		102.38	0.25023	0.42048	0.42969	0.3668
102.44	-0.0776	0.2426	0.2721		102.44	0.047	0.08565	0.0319		102.44	0.23381	0.40524	0.41069	0.349913
102.5	-0.0737	0.2461	0.273		102.5	0.05105	0.08916	0.0328		102.5	0.24839	0.41899	0.41813	0.361837
102.56	-0.0756	0.2484	0.2704		102.56	0.0493	0.09147	0.0302		102.56	0.24209	0.42805	0.39665	0.355597
102.62	-0.0782	0.2486	0.2726		102.62	0.04685	0.09168	0.03239		102.62	0.23326	0.42887	0.41474	0.358957
102.68	-0.0766	0.2474	0.2718		102.68	0.0486	0.09049	0.03159		102.68	0.23957	0.42421	0.40813	0.357303
102.74	-0.0815	0.2462	0.2693		102.74	0.04385	0.0893	0.02909		102.74	0.22246	0.41954	0.38748	0.34316
102.8	-0.0804	0.2463	0.2761		102.8	0.04509	0.08941	0.03589		102.8	0.22693	0.41997	0.44365	0.363517
102.86	-0.0756	0.2424	0.2701		102.86	0.05004	0.08552	0.02988		102.86	0.24475	0.40473	0.394	0.347827
102.92	-0.0797	0.2504	0.2727		102.92	0.04609	0.09353	0.03248		102.92	0.23053	0.43612	0.41548	0.36071
102.98	-0.0755	0.2487	0.2725		102.98	0.05044	0.09184	0.03228		102.98	0.24619	0.42949	0.41383	0.36317
103.04	-0.0831	0.2506	0.2742		103.04	0.04299	0.09375	0.03397		103.04	0.21937	0.43698	0.42779	0.36138
103.1	-0.0808	0.2488	0.2701		103.1	0.04544	0.09196	0.02987		103.1	0.22819	0.42997	0.39392	0.350693
103.16	-0.0832	0.2445	0.2719		103.16	0.04318	0.08767	0.03167		103.16	0.22005	0.41316	0.40879	0.347333
103.22	-0.0761	0.2479	0.272		103.22	0.05043	0.09108	0.03177		103.22	0.24616	0.42652	0.40962	0.360767
103.28	-0.0834	0.244	0.2723		103.28	0.04328	0.08719	0.03206		103.28	0.22041	0.41128	0.41201	0.3479
103.34	-0.0834	0.241	0.2673		103.34	0.04343	0.0842	0.02706		103.34	0.22095	0.39956	0.3707	0.330403
103.4	-0.078	0.2395	0.2692		103.4	0.04897	0.0827	0.02896		103.4	0.2409	0.39368	0.3864	0.340327
103.46	-0.0745	0.2415	0.2688		103.46	0.05262	0.08471	0.02856		103.46	0.25404	0.40156	0.3831	0.346233
103.52	-0.075	0.2415	0.2726		103.52	0.05227	0.08472	0.03235		103.52	0.25278	0.4016	0.41441	0.356263
103.58	-0.0735	0.2416	0.2738		103.58	0.05392	0.08483	0.03355		103.58	0.25872	0.40203	0.42432	0.36169
103.64	-0.0735	0.2355	0.2664		103.64	0.05407	0.07874	0.02615		103.64	0.25926	0.37817	0.36319	0.33354
103.7	-0.074	0.2351	0.2652		103.7	0.05371	0.07835	0.02495		103.7	0.25797	0.37664	0.35327	0.329293
103.76	-0.0728	0.2391	0.2673		103.76	0.05506	0.08236	0.02704		103.76	0.26283	0.39235	0.37054	0.341907
103.82	-0.0726	0.2339	0.2702		103.82	0.05541	0.07717	0.02994		103.82	0.26409	0.37202	0.3945	0.343537
103.88	-0.0721	0.2365	0.2724		103.88	0.05606	0.07978	0.03214		103.88	0.26643	0.38224	0.41267	0.35378
103.94	-0.0724	0.237	0.268		103.94	0.0559	0.08029	0.02774		103.94	0.26585	0.38424	0.37632	0.342137
104	-0.078	0.2372	0.2713		104	0.05045	0.0805	0.03103		104	0.24623	0.38506	0.4035	0.34493
104.06	-0.08	0.2401	0.272		104.06	0.0486	0.08341	0.03173		104.06	0.23957	0.39647	0.40929	0.348443
104.12	-0.0826	0.2365	0.2669		104.12	0.04615	0.07982	0.02663		104.12	0.23074	0.3824	0.36715	0.326763
104.18	-0.0768	0.2338	0.2659		104.18	0.05209	0.07713	0.02563		104.18	0.25213	0.37186	0.35889	0.327627
104.24	-0.077	0.2399	0.2652		104.24	0.05204	0.08324	0.02492		104.24	0.25195	0.3958	0.35302	0.33359
104.3	-0.0829	0.23	0.2638		104.3	0.04629	0.07335	0.02352		104.3	0.23125	0.35705	0.34146	0.30992
104.36	-0.0812	0.2276	0.2695		104.36	0.04813	0.07096	0.02922		104.36	0.23787	0.34769	0.38855	0.324703
104.42	-0.0806	0.2295	0.2671		104.42	0.04888	0.07287	0.02682		104.42	0.24057	0.35517	0.36872	0.321487
104.48	-0.0837	0.2331	0.2673		104.48	0.04593	0.07648	0.02701		104.48	0.22995	0.36931	0.37029	0.323183
104.54	-0.0805	0.2275	0.2669		104.54	0.04928	0.07089	0.02661		104.54	0.24202	0.34741	0.36699	0.318807
104.6	-0.0765	0.2285	0.2681		104.6	0.05342	0.0719	0.02781		104.6	0.25692	0.35137	0.3769	0.328397
104.66	-0.0761	0.2266	0.2681		104.66	0.05397	0.07001	0.02781		104.66	0.2589	0.34396	0.3769	0.326587
104.72	-0.0753	0.2315	0.2683		104.72	0.05492	0.07492	0.02801		104.72	0.26232	0.3632	0.37855	0.33469
104.78	-0.074	0.2334	0.2701		104.78	0.05636	0.07682	0.0298		104.78	0.26751	0.37065	0.39334	0.343833
104.84	-0.0751	0.234	0.2677		104.84	0.05541	0.07743	0.0274		104.84	0.26409	0.37304	0.37351	0.33688
104.9	-0.0775	0.233	0.267		104.9	0.05316	0.07644	0.0267		104.9	0.25599	0.36916	0.36773	0.33096
104.96	-0.0754	0.2375	0.2704		104.96	0.0554	0.08095	0.0301		104.96	0.26405	0.38683	0.39582	0.3489
105.02	-0.0787	0.2306	0.2744		105.02	0.05225	0.07406	0.03409		105.02	0.25271	0.35983	0.42878	0.347107
105.08	-0.0782	0.2301	0.2705		105.08	0.0529	0.07357	0.03019		105.08	0.25505	0.35791	0.39656	0.336507
105.14	-0.0833	0.2309	0.2681		105.14	0.04794	0.07438	0.02779		105.14	0.23719	0.36109	0.37673	0.325003
105.2	-0.0812	0.2347	0.2664		105.2	0.05019	0.07819	0.02609		105.2	0.24529	0.37601	0.36269	0.327997
105.26	-0.0773	0.2304	0.2689		105.26	0.05424	0.0739	0.02859		105.26	0.25988	0.35921	0.38334	0.334143
105.32	-0.076	0.2315	0.2671		105.32	0.05568	0.07501	0.02678		105.32	0.26506	0.36355	0.36839	0.332333
105.38	-0.0798	0.2276	0.265		105.38	0.05203	0.07112	0.02468		105.38	0.25192	0.34831	0.35104	0.31709
105.44	-0.0887	0.2295	0.2646		105.44	0.04328	0.07303	0.02428		105.44	0.22041	0.3558	0.34774	0.307983
105.5	-0.085	0.2331	0.2663		105.5	0.04712	0.07664	0.02598		105.5	0.23424	0.36994	0.36178	0.321987
105.56	-0.0801	0.2266	0.2648		105.56	0.05217	0.07015	0.02447		105.56	0.25242	0.34451	0.34931	0.315413
105.62	-0.0829	0.2324	0.2628		105.62	0.04951	0.07596	0.02247		105.62	0.24284	0.36728	0.33278	0.3143
105.68	-0.0846	0.2205	0.2683		105.68	0.04796	0.06407	0.02797		105.68	0.23726	0.32069	0.37822	0.312057
105.74	-0.0788	0.2244	0.27		105.74	0.05391	0.06798	0.02967		105.74	0.25869	0.33601	0.39227	0.32899
105.8	-0.0825	0.225	0.267		105.8	0.05035	0.06859	0.02667		105.8	0.24587	0.3384	0.36748	0.31725
105.86	-0.0822	0.2271	0.2683		105.86	0.0508	0.0707	0.02796		105.86	0.24749	0.34667	0.37814	0.3241
105.92	-0.0886	0.222	0.2649		105.92	0.04454	0.06561	0.02456		105.92	0.22495	0.32672	0.35005	0.300573
105.98	-0.0862	0.2223	0.2658		105.98	0.04709	0.06592	0.02546		105.98	0.23413	0.32794	0.35749	0.30652
106.04	-0.0927	0.226	0.2666		106.04	0.04074	0.06963	0.02626		106.04	0.21126	0.34248	0.36409	0.305943
106.1	-0.0895	0.2264	0.2665		106.1	0.04408	0.07004	0.02616		106.1	0.22329	0.34408	0.36327	0.310213
106.16	-0.0864	0.2234	0.2625		106.16	0.04733	0.06705	0.02216		106.16	0.23499	0.33237	0.33022	0.299193
106.22	-0.0871	0.2208	0.2629		106.22	0.04677	0.06445	0.02255		106.22	0.23298	0.32218	0.33344	0.2962
106.28	-0.0892	0.2273	0.2636		106.28	0.04482	0.07096	0.02325		106.28	0.22596	0.34769	0.33923	0.304293
106.34	-0.0817	0.2179	0.2638		106.34	0.05247	0.06157	0.02345		106.34	0.2535	0.3109	0.34088	0.30176
106.4	-0.073	0.2249	0.2668		106.4	0.06131	0.06858	0.02645		106.4	0.28533	0.33836	0.36566	0.329783
106.46	-0.0888	0.2265	0.2632		106.46	0.04566	0.07019	0.02285		106.46	0.22898	0.34467	0.33592	0.30319
106.52	-0.0872	0.2228	0.2677		106.52	0.0474	0.0665	0.02734		106.52	0.23525	0.33021	0.37302	0.312827
106.58	-0.0837	0.2249	0.2687		106.58	0.05105	0.06861	0.02834		106.58	0.24839	0.33848	0.38128	0.322717
106.64	-0.0913	0.2285	0.2669		106.64	0.04359	0.07222	0.02654		106.64	0.22153	0.35262	0.36641	0.31352
106.7	-0.0903	0.2231	0.2629		106.7	0.04474	0.06683	0.02254		106.7	0.22567	0.3315	0.33336	0.296843
106.76	-0.0908	0.2248	0.2642		106.76	0.04438	0.06854	0.02384		106.76	0.22437	0.3382	0.3441	0.302223
106.82	-0.0865	0.2213	0.2641		106.82	0.04883	0.06505	0.02374		106.82	0.24039	0.32453	0.34327	0.30273
106.88	-0.0894	0.2209	0.2641		106.88	0.04608	0.06466	0.02373		106.88	0.23049	0.323	0.34319	0.298893
106.94	-0.0967	0.2196	0.2642		106.94	0.03892	0.06337	0.02383		106.94	0.20471	0.31795	0.34402	0.288893
107	-0.0926	0.2207	0.2663		107	0.04317	0.06448	0.02593		107	0.22001	0.3223	0.36137	0.301227
107.06	-0.094	0.2178	0.2684		107.06	0.04191	0.06159	0.02803		107.06	0.21548	0.31097	0.37872	0.301723
107.12	-0.0913	0.2201	0.2668		107.12	0.04476	0.0639	0.02643		107.12	0.22574	0.32003	0.3655	0.303757
107.18	-0.0974	0.2194	0.2616		107.18	0.0388	0.06321	0.02123		107.18	0.20428	0.31732	0.32254	0.28138
107.24	-0.0944	0.2147	0.2607		107.24	0.04195	0.05852	0.02032		107.24	0.21562	0.29895	0.31502	0.27653
107.3	-0.0931	0.2105	0.2633		107.3	0.04339	0.05433	0.02292		107.3	0.22081	0.28253	0.3365	0.279947
107.36	-0.09	0.2163	0.2618		107.36	0.04664	0.06014	0.02142		107.36	0.23251	0.30529	0.32411	0.287303
107.42	-0.0971	0.2165	0.2627		107.42	0.03968	0.06035	0.02232		107.42	0.20745	0.30612	0.33154	0.281703
107.48	-0.0944	0.2128	0.2606		107.48	0.04253	0.05666	0.02022		107.48	0.21771	0.29166	0.31419	0.27452
107.54	-0.0905	0.2161	0.2639		107.54	0.04657	0.05997	0.02352		107.54	0.23226	0.30463	0.34146	0.292783
107.6	-0.0937	0.2131	0.2608		107.6	0.04352	0.05698	0.02041		107.6	0.22127	0.29291	0.31576	0.276647
107.66	-0.0849	0.208	0.2612		107.66	0.05246	0.05189	0.02081		107.66	0.25347	0.27297	0.31907	0.281837
107.72	-0.094	0.2099	0.2622		107.72	0.04351	0.0538	0.02181		107.72	0.22124	0.28045	0.32733	0.27634
107.78	-0.0893	0.2158	0.2577		107.78	0.04835	0.05971	0.01731		107.78	0.23867	0.30361	0.29015	0.277477
107.84	-0.0883	0.2101	0.2587		107.84	0.0495	0.05402	0.01831		107.84	0.24281	0.28131	0.29841	0.274177
107.9	-0.0911	0.2099	0.2577		107.9	0.04684	0.05382	0.01731		107.9	0.23323	0.28053	0.29015	0.26797
107.96	-0.0906	0.2082	0.2543		107.96	0.04748	0.05213	0.0139		107.96	0.23553	0.27391	0.26198	0.25714
108.02	-0.095	0.213	0.2562		108.02	0.04323	0.05694	0.0158		108.02	0.22023	0.29276	0.27768	0.263557
108.08	-0.0945	0.2156	0.257		108.08	0.04387	0.05955	0.0166		108.08	0.22253	0.30298	0.28429	0.269933
108.14	-0.0983	0.2156	0.2537		108.14	0.04022	0.05956	0.0133		108.14	0.20939	0.30302	0.25702	0.256477
108.2	-0.0991	0.2163	0.2602		108.2	0.03956	0.06027	0.0198		108.2	0.20701	0.3058	0.31072	0.27451
108.26	-0.0945	0.2183	0.2573		108.26	0.04431	0.06228	0.0169		108.26	0.22412	0.31368	0.28676	0.274853
108.32	-0.096	0.2147	0.261		108.32	0.04295	0.05869	0.0206		108.32	0.21922	0.29961	0.31733	0.27872
108.38	-0.0993	0.2121	0.2617		108.38	0.0398	0.0561	0.02129		108.38	0.20788	0.28946	0.32303	0.273457
108.44	-0.0949	0.2146	0.2585		108.44	0.04434	0.05861	0.01809		108.44	0.22423	0.2993	0.2966	0.273377
108.5	-0.0982	0.2107	0.2591		108.5	0.04118	0.05472	0.01869		108.5	0.21285	0.28406	0.30155	0.266153
108.56	-0.0952	0.2042	0.2607		108.56	0.04433	0.04823	0.02029		108.56	0.22419	0.25863	0.31477	0.265863
108.62	-0.0972	0.2153	0.26		108.62	0.04247	0.05934	0.01959		108.62	0.21749	0.30216	0.30899	0.276213
108.68	-0.0981	0.2193	0.2582		108.68	0.04172	0.06335	0.01779		108.68	0.21479	0.31787	0.29412	0.275593
108.74	-0.0994	0.2156	0.26		108.74	0.04056	0.05966	0.01959		108.74	0.21062	0.30341	0.30899	0.27434
108.8	-0.1002	0.2092	0.2599		108.8	0.0399	0.05327	0.01949		108.8	0.20824	0.27838	0.30816	0.264927
108.86	-0.1006	0.2158	0.2639		108.86	0.03965	0.05988	0.02348		108.86	0.20734	0.30427	0.34113	0.284247
108.92	-0.0996	0.2159	0.2577		108.92	0.04079	0.05999	0.01728		108.92	0.21144	0.30471	0.2899	0.268683
108.98	-0.1004	0.2114	0.2541		108.98	0.04014	0.0555	0.01368		108.98	0.2091	0.28711	0.26016	0.252123
109.04	-0.0959	0.2106	0.2519		109.04	0.04478	0.05471	0.01148		109.04	0.22581	0.28402	0.24199	0.250607
109.1	-0.1016	0.2071	0.2613		109.1	0.03922	0.05122	0.02088		109.1	0.20579	0.27034	0.31965	0.26526
109.16	-0.0984	0.2089	0.258		109.16	0.04257	0.05303	0.01758		109.16	0.21785	0.27744	0.29238	0.262557
109.22	-0.1018	0.2081	0.2598		109.22	0.03931	0.05224	0.01938		109.22	0.20611	0.27434	0.30725	0.262567
109.28	-0.0979	0.2075	0.2578		109.28	0.04336	0.05165	0.01738		109.28	0.2207	0.27203	0.29073	0.261153
109.34	-0.1128	0.2104	0.2561		109.34	0.0286	0.05456	0.01568		109.34	0.16755	0.28343	0.27669	0.242557
109.4	-0.1161	0.2072	0.2564		109.4	0.02544	0.05137	0.01597		109.4	0.15617	0.27093	0.27908	0.235393
109.46	-0.1021	0.2025	0.2543		109.46	0.03959	0.04668	0.01387		109.46	0.20712	0.25256	0.26173	0.24047
109.52	-0.1015	0.2031	0.2546		109.52	0.04033	0.04729	0.01417		109.52	0.20979	0.25495	0.26421	0.242983
109.58	-0.1077	0.2095	0.2573		109.58	0.03427	0.0537	0.01687		109.58	0.18797	0.28006	0.28652	0.251517
109.64	-0.1067	0.2035	0.2547		109.64	0.03542	0.04771	0.01427		109.64	0.19211	0.25659	0.26504	0.237913
109.7	-0.1138	0.2026	0.2555		109.7	0.02846	0.04682	0.01507		109.7	0.16704	0.25311	0.27165	0.2306
109.76	-0.106	0.2037	0.2543		109.76	0.0364	0.04793	0.01387		109.76	0.19564	0.25745	0.26173	0.238273
109.82	-0.107	0.2052	0.2567		109.82	0.03555	0.04943	0.01627		109.82	0.19257	0.26333	0.28156	0.24582
109.88	-0.1033	0.1994	0.2563		109.88	0.03939	0.04364	0.01587		109.88	0.2064	0.24065	0.27826	0.24177
109.94	-0.1007	0.2028	0.2584		109.94	0.04213	0.04705	0.01796		109.94	0.21627	0.25401	0.29552	0.255267
110	-0.0986	0.2008	0.2564		110	0.04438	0.04506	0.01596		110	0.22437	0.24621	0.279	0.24986
110.06	-0.1017	0.1988	0.2543		110.06	0.04142	0.04307	0.01386		110.06	0.21371	0.23841	0.26165	0.237923
110.12	-0.1059	0.2013	0.2549		110.12	0.03736	0.04558	0.01446		110.12	0.19909	0.24825	0.26661	0.237983
110.18	-0.1076	0.1995	0.2545		110.18	0.03581	0.04379	0.01406		110.18	0.19351	0.24123	0.2633	0.23268
110.24	-0.1065	0.2092	0.2523		110.24	0.03705	0.0535	0.01186		110.24	0.19798	0.27928	0.24513	0.240797
110.3	-0.1056	0.2048	0.2552		110.3	0.03809	0.04911	0.01476		110.3	0.20172	0.26208	0.26908	0.244293
110.36	-0.1094	0.2025	0.2565		110.36	0.03443	0.04682	0.01606		110.36	0.18854	0.25311	0.27982	0.24049
110.42	-0.1024	0.2003	0.2545		110.42	0.04158	0.04463	0.01406		110.42	0.21429	0.24452	0.2633	0.240703
110.48	-0.1103	0.2014	0.2565		110.48	0.03382	0.04574	0.01606		110.48	0.18635	0.24887	0.27982	0.238347
110.54	-0.1071	0.2012	0.2551		110.54	0.03716	0.04555	0.01466		110.54	0.19837	0.24813	0.26826	0.238253
110.6	-0.1062	0.2027	0.2548		110.6	0.03821	0.04706	0.01435		110.6	0.20215	0.25405	0.2657	0.240633
110.66	-0.1143	0.1999	0.2537		110.66	0.03025	0.04427	0.01325		110.66	0.17349	0.24311	0.25661	0.224403
110.72	-0.112	0.2026	0.2571		110.72	0.03269	0.04698	0.01665		110.72	0.18228	0.25373	0.2847	0.240237
110.78	-0.1111	0.202	0.2569		110.78	0.03373	0.04639	0.01645		110.78	0.18602	0.25142	0.28305	0.240163
110.84	-0.1122	0.2083	0.26		110.84	0.03278	0.0527	0.01955		110.84	0.1826	0.27614	0.30866	0.2558
110.9	-0.1096	0.1965	0.261		110.9	0.03552	0.04091	0.02055		110.9	0.19247	0.22995	0.31692	0.246447
110.96	-0.1106	0.1958	0.2621		110.96	0.03466	0.04022	0.02165		110.96	0.18937	0.22725	0.32601	0.247543
111.02	-0.1112	0.2022	0.2574		111.02	0.0342	0.04663	0.01695		111.02	0.18771	0.25236	0.28718	0.242417
111.08	-0.1116	0.1979	0.2589		111.08	0.03395	0.04234	0.01845		111.08	0.18681	0.23555	0.29957	0.240643
111.14	-0.1145	0.2011	0.2569		111.14	0.03119	0.04555	0.01645		111.14	0.17688	0.24813	0.28305	0.23602
111.2	-0.1137	0.2059	0.2604		111.2	0.03213	0.05036	0.01995		111.2	0.18026	0.26697	0.31196	0.253063
111.26	-0.1071	0.2057	0.2603		111.26	0.03887	0.05017	0.01985		111.26	0.20453	0.26623	0.31114	0.260633
111.32	-0.1116	0.2045	0.2593		111.32	0.03451	0.04898	0.01885		111.32	0.18883	0.26157	0.30288	0.251093
111.38	-0.1148	0.2051	0.2548		111.38	0.03146	0.04959	0.01435		111.38	0.17785	0.26396	0.2657	0.235837
111.44	-0.1128	0.2011	0.2553		111.44	0.0336	0.0456	0.01484		111.44	0.18555	0.24833	0.26975	0.234543
111.5	-0.1156	0.2026	0.2574		111.5	0.03094	0.04711	0.01694		111.5	0.17597	0.25424	0.2871	0.239103
111.56	-0.1203	0.2009	0.2563		111.56	0.02638	0.04542	0.01584		111.56	0.15955	0.24762	0.27801	0.228393
111.62	-0.1127	0.1993	0.2579		111.62	0.03413	0.04383	0.01744		111.62	0.18746	0.24139	0.29123	0.240027
111.68	-0.1227	0.2027	0.2571		111.68	0.02427	0.04724	0.01664		111.68	0.15196	0.25475	0.28462	0.230443
111.74	-0.1231	0.2013	0.2583		111.74	0.02401	0.04585	0.01784		111.74	0.15102	0.2493	0.29453	0.231617
111.8	-0.121	0.1965	0.2547		111.8	0.02625	0.04106	0.01424		111.8	0.15909	0.23054	0.26479	0.21814
111.86	-0.1144	0.1978	0.2561		111.86	0.03299	0.04237	0.01564		111.86	0.18336	0.23567	0.27635	0.231793
111.92	-0.1169	0.2004	0.2527		111.92	0.03064	0.04498	0.01224		111.92	0.17489	0.2459	0.24827	0.22302
111.98	-0.1236	0.2018	0.2503		111.98	0.02408	0.04639	0.00984		111.98	0.15127	0.25142	0.22844	0.210377
112.04	-0.1219	0.2017	0.2541		112.04	0.02592	0.0463	0.01364		112.04	0.1579	0.25107	0.25983	0.222933
112.1	-0.1185	0.1992	0.2532		112.1	0.02946	0.04381	0.01274		112.1	0.17065	0.24131	0.2524	0.221453
112.16	-0.1174	0.2007	0.2481		112.16	0.0307	0.04531	0.00764		112.16	0.17511	0.24719	0.21026	0.210853
112.22	-0.1311	0.2008	0.2496		112.22	0.01714	0.04542	0.00914		112.22	0.12628	0.24762	0.22265	0.19885
112.28	-0.124	0.1978	0.2518		112.28	0.02439	0.04243	0.01134		112.28	0.15239	0.2359	0.24083	0.209707
112.34	-0.1301	0.1953	0.2528		112.34	0.01843	0.03994	0.01234		112.34	0.13093	0.22615	0.24909	0.202057
112.4	-0.1296	0.202	0.252		112.4	0.01907	0.04665	0.01154		112.4	0.13323	0.25244	0.24248	0.209383
112.46	-0.1287	0.2022	0.2507		112.46	0.02011	0.04686	0.01024		112.46	0.13698	0.25326	0.23174	0.207327
112.52	-0.1313	0.2037	0.252		112.52	0.01765	0.04837	0.01154		112.52	0.12812	0.25918	0.24248	0.209927
112.58	-0.1274	0.1981	0.2562		112.58	0.02169	0.04278	0.01574		112.58	0.14267	0.23728	0.27718	0.219043
112.64	-0.1289	0.1989	0.2514		112.64	0.02033	0.04359	0.01094		112.64	0.13777	0.24045	0.23752	0.205247
112.7	-0.1357	0.2003	0.2526		112.7	0.01367	0.045	0.01213		112.7	0.11379	0.24597	0.24736	0.202373
112.76	-0.1338	0.2046	0.251		112.76	0.01572	0.04931	0.01053		112.76	0.12117	0.26286	0.23414	0.206057
112.82	-0.1338	0.2046	0.2516		112.82	0.01586	0.04932	0.01113		112.82	0.12167	0.2629	0.23909	0.207887
112.88	-0.1346	0.2038	0.2537		112.88	0.0152	0.04853	0.01323		112.88	0.1193	0.2598	0.25644	0.211847
112.94	-0.133	0.204	0.2534		112.94	0.01694	0.04874	0.01293		112.94	0.12556	0.26063	0.25397	0.213387
113	-0.1275	0.2048	0.2546		113	0.02258	0.04955	0.01413		113	0.14587	0.2638	0.26388	0.224517
113.06	-0.1268	0.2013	0.249		113.06	0.02342	0.04606	0.00853		113.06	0.1489	0.25013	0.21761	0.205547
113.12	-0.1334	0.1996	0.2493		113.12	0.01696	0.04437	0.00883		113.12	0.12563	0.24351	0.22009	0.19641
113.18	-0.1289	0.194	0.2464		113.18	0.0216	0.03878	0.00593		113.18	0.14234	0.2216	0.19613	0.18669
113.24	-0.1322	0.2013	0.2506		113.24	0.01844	0.04609	0.01013		113.24	0.13096	0.25024	0.23083	0.20401
113.3	-0.1338	0.2013	0.2502		113.3	0.01699	0.0461	0.00973		113.3	0.12574	0.25028	0.22753	0.201183
113.36	-0.1277	0.2021	0.253		113.36	0.02323	0.04691	0.01253		113.36	0.14821	0.25346	0.25066	0.217443
113.42	-0.1277	0.1984	0.2508		113.42	0.02337	0.04322	0.01033		113.42	0.14872	0.239	0.23249	0.206737
113.48	-0.1312	0.1977	0.2537		113.48	0.02001	0.04253	0.01323		113.48	0.13662	0.2363	0.25644	0.209787
113.54	-0.1322	0.1987	0.2545		113.54	0.01915	0.04354	0.01403		113.54	0.13352	0.24025	0.26305	0.212273
113.6	-0.1302	0.2036	0.2548		113.6	0.02129	0.04845	0.01433		113.6	0.14123	0.25949	0.26553	0.222083
113.66	-0.1286	0.2037	0.2527		113.66	0.02303	0.04856	0.01223		113.66	0.14749	0.25992	0.24818	0.21853
113.72	-0.1283	0.2015	0.2516		113.72	0.02347	0.04637	0.01113		113.72	0.14908	0.25134	0.23909	0.21317
113.78	-0.1324	0.2024	0.2546		113.78	0.01951	0.04728	0.01413		113.78	0.13482	0.25491	0.26388	0.21787
113.84	-0.1317	0.1995	0.251		113.84	0.02035	0.04439	0.01053		113.84	0.13784	0.24358	0.23414	0.205187
113.9	-0.1291	0.1976	0.248		113.9	0.02309	0.0425	0.00753		113.9	0.14771	0.23618	0.20935	0.197747
113.96	-0.1323	0.2024	0.249		113.96	0.02003	0.04731	0.00853		113.96	0.13669	0.25502	0.21761	0.203107
114.02	-0.131	0.1966	0.2521		114.02	0.02147	0.04152	0.01163		114.02	0.14187	0.23234	0.24323	0.205813
114.08	-0.1348	0.1925	0.2519		114.08	0.01781	0.03743	0.01143		114.08	0.1287	0.21631	0.24157	0.195527
114.14	-0.1348	0.1955	0.2553		114.14	0.01795	0.04044	0.01483		114.14	0.1292	0.22811	0.26966	0.20899
114.2	-0.1272	0.1954	0.2593		114.2	0.02569	0.04035	0.01883		114.2	0.15707	0.22776	0.30271	0.22918
114.26	-0.1327	0.1942	0.2542		114.26	0.02033	0.03916	0.01373		114.26	0.13777	0.22309	0.26058	0.207147
114.32	-0.1347	0.1985	0.2555		114.32	0.01847	0.04347	0.01503		114.32	0.13107	0.23998	0.27132	0.214123
114.38	-0.1333	0.1916	0.2595		114.38	0.02001	0.03658	0.01903		114.38	0.13662	0.21298	0.30436	0.217987
114.44	-0.133	0.1937	0.2591		114.44	0.02045	0.03869	0.01863		114.44	0.1382	0.22125	0.30106	0.22017
114.5	-0.1331	0.192	0.2544		114.5	0.02049	0.037	0.01393		114.5	0.13835	0.21463	0.26223	0.20507
114.56	-0.1252	0.1965	0.257		114.56	0.02853	0.04151	0.01653		114.56	0.1673	0.2323	0.28371	0.22777
114.62	-0.1292	0.1963	0.2557		114.62	0.02467	0.04132	0.01523		114.62	0.1534	0.23156	0.27297	0.21931
114.68	-0.1305	0.1911	0.2541		114.68	0.02351	0.03613	0.01363		114.68	0.14922	0.21122	0.25975	0.20673
114.74	-0.1384	0.1965	0.2456		114.74	0.01575	0.04154	0.00513		114.74	0.12128	0.23242	0.18952	0.181073
114.8	-0.1386	0.194	0.2516		114.8	0.01569	0.03905	0.01113		114.8	0.12106	0.22266	0.23909	0.19427
114.86	-0.129	0.189	0.2483		114.86	0.02543	0.03406	0.00783		114.86	0.15613	0.20311	0.21183	0.190357
114.92	-0.1336	0.1884	0.2452		114.92	0.02097	0.03347	0.00473		114.92	0.14007	0.2008	0.18622	0.175697
114.98	-0.1341	0.1851	0.2477		114.98	0.02061	0.03018	0.00723		114.98	0.13878	0.18791	0.20687	0.177853
115.04	-0.1282	0.1891	0.2493		115.04	0.02665	0.03419	0.00883		115.04	0.16053	0.20362	0.22009	0.194747
115.1	-0.1327	0.1881	0.2456		115.1	0.02229	0.0332	0.00513		115.1	0.14483	0.19974	0.18952	0.17803
115.16	-0.1354	0.1851	0.2468		115.16	0.01973	0.03021	0.00633		115.16	0.13561	0.18803	0.19944	0.17436
115.22	-0.1421	0.1916	0.2494		115.22	0.01317	0.03672	0.00893		115.22	0.11199	0.21353	0.22092	0.182147
115.28	-0.1431	0.1872	0.2493		115.28	0.01231	0.03233	0.00883		115.28	0.10889	0.19633	0.22009	0.175103
115.34	-0.1434	0.1905	0.251		115.34	0.01215	0.03563	0.01053		115.34	0.10831	0.20926	0.23414	0.183903
115.4	-0.1398	0.1848	0.2523		115.4	0.01589	0.02994	0.01183		115.4	0.12178	0.18697	0.24488	0.184543
115.46	-0.1441	0.1905	0.2524		115.46	0.01173	0.03565	0.01193		115.46	0.1068	0.20934	0.2457	0.18728
115.52	-0.1365	0.184	0.2495		115.52	0.01947	0.02916	0.00904		115.52	0.13467	0.18391	0.22183	0.180137
115.58	-0.1467	0.1875	0.2479		115.58	0.00941	0.03267	0.00744		115.58	0.09845	0.19766	0.20861	0.16824
115.64	-0.145	0.1847	0.2463		115.64	0.01125	0.02988	0.00584		115.64	0.10507	0.18673	0.19539	0.162397
115.7	-0.1495	0.1842	0.2486		115.7	0.00689	0.02939	0.00814		115.7	0.08937	0.18481	0.21439	0.162857
115.76	-0.1409	0.1836	0.2468		115.76	0.01563	0.0288	0.00634		115.76	0.12085	0.1825	0.19952	0.167623
115.82	-0.1433	0.1864	0.2484		115.82	0.01336	0.03161	0.00794		115.82	0.11267	0.19351	0.21274	0.172973
115.88	-0.1414	0.1884	0.2452		115.88	0.0154	0.03362	0.00474		115.88	0.12002	0.20139	0.1863	0.169237
115.94	-0.1477	0.1885	0.2445		115.94	0.00924	0.03373	0.00404		115.94	0.09784	0.20182	0.18052	0.16006
116	-0.1488	0.1935	0.2503		116	0.00828	0.03874	0.00984		116	0.09438	0.22145	0.22844	0.181423
116.06	-0.143	0.195	0.2459		116.06	0.01422	0.04025	0.00544		116.06	0.11577	0.22736	0.19209	0.178407
116.12	-0.1457	0.1873	0.2444		116.12	0.01166	0.03256	0.00394		116.12	0.10655	0.19723	0.17969	0.161157
116.18	-0.1421	0.186	0.2477		116.18	0.0154	0.03127	0.00724		116.18	0.12002	0.19218	0.20696	0.173053
116.24	-0.1393	0.1871	0.2479		116.24	0.01834	0.03238	0.00744		116.24	0.1306	0.19653	0.20861	0.17858
116.3	-0.1399	0.1888	0.2469		116.3	0.01788	0.03409	0.00644		116.3	0.12895	0.20323	0.20035	0.17751
116.36	-0.1398	0.1947	0.2436		116.36	0.01811	0.04	0.00314		116.36	0.12978	0.22638	0.17308	0.176413
116.42	-0.1455	0.1916	0.2475		116.42	0.01255	0.03691	0.00704		116.42	0.10975	0.21428	0.2053	0.176443
116.48	-0.1461	0.1891	0.2443		116.48	0.01209	0.03442	0.00384		116.48	0.1081	0.20452	0.17887	0.16383
116.54	-0.154	0.1877	0.248		116.54	0.00433	0.03303	0.00754		116.54	0.08016	0.19908	0.20943	0.16289
116.6	-0.1557	0.1864	0.2491		116.6	0.00277	0.03174	0.00864		116.6	0.07454	0.19402	0.21852	0.16236
116.66	-0.1506	0.1807	0.2479		116.66	0.00801	0.02605	0.00744		116.66	0.09341	0.17173	0.20861	0.157917
116.72	-0.1528	0.1803	0.2497		116.72	0.00595	0.02566	0.00924		116.72	0.08599	0.1702	0.22348	0.15989
116.78	-0.1559	0.1883	0.2443		116.78	0.00298	0.03367	0.00385		116.78	0.07529	0.20158	0.17895	0.15194
116.84	-0.148	0.1883	0.242		116.84	0.01102	0.03368	0.00155		116.84	0.10425	0.20162	0.15995	0.155273
116.9	-0.1503	0.1883	0.2445		116.9	0.00886	0.03369	0.00405		116.9	0.09647	0.20166	0.1806	0.159577
116.96	-0.1529	0.1814	0.2434		116.96	0.0064	0.0268	0.00295		116.96	0.08761	0.17467	0.17151	0.144597
117.02	-0.1506	0.185	0.2429		117.02	0.00884	0.03041	0.00245		117.02	0.0964	0.18881	0.16738	0.150863
117.08	-0.1478	0.1853	0.2421		117.08	0.01178	0.03072	0.00165		117.08	0.10698	0.19002	0.16077	0.15259
117.14	-0.151	0.1888	0.244		117.14	0.00871	0.03423	0.00355		117.14	0.09593	0.20378	0.17647	0.158727
117.2	-0.1519	0.1897	0.2447		117.2	0.00795	0.03514	0.00425		117.2	0.09319	0.20734	0.18225	0.160927
117.26	-0.1479	0.1852	0.2407		117.26	0.01209	0.03065	0.000250433		117.26	0.1081	0.18975	0.14921	0.14902
117.32	-0.147	0.1883	0.2419		117.32	0.01313	0.03376	0.00145		117.32	0.11184	0.20194	0.15912	0.157633
117.38	-0.1486	0.1841	0.2438		117.38	0.01167	0.02957	0.00335		117.38	0.10659	0.18552	0.17482	0.155643
117.44	-0.1494	0.1835	0.2483		117.44	0.01101	0.02898	0.00785		117.44	0.10421	0.18321	0.212	0.166473
117.5	-0.1539	0.1799	0.2448		117.5	0.00664	0.02539	0.00435		117.5	0.08847	0.16914	0.18308	0.146897
117.56	-0.1521	0.1737	0.2424		117.56	0.00858	0.0192	0.00195		117.56	0.09546	0.14489	0.16325	0.134533
117.62	-0.1516	0.1802	0.2446		117.62	0.00922	0.02571	0.00416		117.62	0.09776	0.1704	0.18151	0.14989
117.68	-0.1585	0.1782	0.239		117.68	0.00246	0.02372	-0.00144		117.68	0.07342	0.1626	0.13524	0.123753
117.74	-0.1539	0.1783	0.2413		117.74	0.00719	0.02383	0.00085669		117.74	0.09045	0.16303	0.15422	0.1359
117.8	-0.1508	0.1834	0.2408		117.8	0.01043	0.02894	0.000357533		117.8	0.10212	0.18305	0.1501	0.14509
117.86	-0.1533	0.1846	0.2434		117.86	0.00807	0.03015	0.00296		117.86	0.09362	0.18779	0.1716	0.151003
117.92	-0.1496	0.1904	0.2483		117.92	0.01191	0.03596	0.00786		117.92	0.10745	0.21056	0.21208	0.176697
117.98	-0.1493	0.1861	0.2443		117.98	0.01235	0.03167	0.00386		117.98	0.10903	0.19375	0.17903	0.160603
118.04	-0.1458	0.1863	0.2419		118.04	0.01598	0.03188	0.00146		118.04	0.12211	0.19457	0.1592	0.158627
118.1	-0.1506	0.1891	0.2429		118.1	0.01132	0.03469	0.00246		118.1	0.10533	0.20558	0.16747	0.15946
118.16	-0.1497	0.1822	0.2386		118.16	0.01236	0.0278	-0.00184		118.16	0.10907	0.17858	0.13194	0.139863
118.22	-0.1493	0.1901	0.2393		118.22	0.0129	0.03571	-0.00114		118.22	0.11102	0.20958	0.13772	0.152773
118.28	-0.1497	0.1863	0.246		118.28	0.01263	0.03192	0.00556		118.28	0.11004	0.19473	0.19308	0.16595
118.34	-0.1609	0.1833	0.2422		118.34	0.00157	0.02893	0.00177		118.34	0.07022	0.18301	0.16176	0.13833
118.4	-0.1539	0.1834	0.2469		118.4	0.00871	0.02904	0.00647		118.4	0.09593	0.18344	0.20059	0.159987
118.46	-0.147	0.1794	0.2447		118.46	0.01574	0.02505	0.00427		118.46	0.12124	0.16781	0.18242	0.157157
118.52	-0.1561	0.1841	0.244		118.52	0.00678	0.02976	0.00357		118.52	0.08898	0.18626	0.17664	0.150627
118.58	-0.1552	0.1824	0.2423		118.58	0.00782	0.02807	0.00187		118.58	0.09272	0.17964	0.16259	0.144983
118.64	-0.1582	0.1835	0.2452		118.64	0.00496	0.02918	0.00477		118.64	0.08242	0.18399	0.18655	0.150987
118.7	-0.1497	0.185	0.2419		118.7	0.01359	0.03069	0.00147		118.7	0.1135	0.18991	0.15929	0.154233
118.76	-0.1522	0.1809	0.245		118.76	0.01123	0.0266	0.00457		118.76	0.105	0.17388	0.1849	0.154593
118.82	-0.1498	0.1869	0.2428		118.82	0.01377	0.03261	0.00237		118.82	0.11415	0.19743	0.16672	0.159433
118.88	-0.1516	0.184	0.2389		118.88	0.0121	0.02972	-0.00152		118.88	0.10813	0.18611	0.13458	0.14294
118.94	-0.1547	0.1822	0.243		118.94	0.00914	0.02793	0.00258		118.94	0.09748	0.17909	0.16846	0.148343
119	-0.1496	0.1833	0.2436		119	0.01438	0.02904	0.00318		119	0.11634	0.18344	0.17341	0.15773
119.06	-0.1539	0.1827	0.2433		119.06	0.01022	0.02845	0.00288		119.06	0.10136	0.18113	0.17094	0.151143
119.12	-0.1569	0.1827	0.2408		119.12	0.00735	0.02846	0.000379476		119.12	0.09103	0.18117	0.15028	0.140827
119.18	-0.1556	0.184	0.2398		119.18	0.00879	0.02977	-0.000619373		119.18	0.09622	0.1863	0.14202	0.141513
119.24	-0.1508	0.1835	0.2377		119.24	0.01373	0.02928	-0.00272		119.24	0.114	0.18438	0.12467	0.141017
119.3	-0.1527	0.18	0.236		119.3	0.01196	0.02579	-0.00442		119.3	0.10763	0.17071	0.11062	0.129653
119.36	-0.1443	0.1801	0.2405		119.36	0.0205	0.0259	8.4161e-05		119.36	0.13838	0.17114	0.14784	0.152453
119.42	-0.1508	0.1817	0.2386		119.42	0.01414	0.02751	-0.00181		119.42	0.11548	0.17745	0.13219	0.141707
119.48	-0.1449	0.1769	0.2331		119.48	0.02017	0.02272	-0.00731		119.48	0.13719	0.15868	0.08675	0.12754
119.54	-0.1525	0.18	0.2383		119.54	0.01271	0.02583	-0.00211		119.54	0.11033	0.17087	0.12971	0.13697
119.6	-0.1526	0.1782	0.2422		119.6	0.01275	0.02404	0.00179		119.6	0.11047	0.16385	0.16193	0.145417
119.66	-0.1588	0.1764	0.2403		119.66	0.00668	0.02225	-0.000109684		119.66	0.08862	0.15684	0.14624	0.130567
119.72	-0.1572	0.1759	0.2397		119.72	0.00842	0.02176	-0.000708413		119.72	0.09488	0.15492	0.14129	0.130363
119.78	-0.1584	0.1803	0.2389		119.78	0.00736	0.02617	-0.00151		119.78	0.09107	0.1722	0.13467	0.132647
119.84	-0.1533	0.1807	0.2407		119.84	0.01259	0.02658	0.000294169		119.84	0.1099	0.1738	0.14957	0.144423
[truncated: 4,577 more rows]

## Sheet: Control
MC1					Base line corrected					Normalised						Normalised
time/s	P700/V	P700/V	P700/V		Time	1	2	3		Time	1	2	3	Avg		Time	C	-8
0.02	0.2551	0.3472	0.3881		0.02	0.01065	0.0032	0.00503		0.02	0.15893	0.27681	0.18389	0.206543		0.02	0.206543	0.08455
0.08	0.2503	0.3497	0.3875		0.08	0.006	0.00534	0.00548		0.08	0.1277	0.29274	0.18711	0.202517		0.08	0.202517	0.0767367
0.14	0.2538	0.347	0.3828		0.14	0.00964	0.00229	0.00184		0.14	0.15215	0.27004	0.16103	0.194407		0.14	0.194407	0.0919733
0.2	0.2478	0.3356	0.3869		0.2	0.00378	-0.00947	0.00699		0.2	0.11278	0.18251	0.19794	0.16441		0.2	0.16441	0.0959867
0.26	0.2501	0.3348	0.3865		0.26	0.00623	-0.01062	0.00765		0.26	0.12924	0.17395	0.20267	0.16862		0.26	0.16862	0.0892933
0.32	0.2548	0.3442	0.3885		0.32	0.01107	-0.00158	0.0107		0.32	0.16175	0.24124	0.22452	0.20917		0.32	0.20917	0.11573
0.38	0.2532	0.346	0.3872		0.38	0.00961	-0.000134414	0.01046		0.38	0.15194	0.252	0.2228	0.208913		0.38	0.208913	0.0881867
0.44	0.2464	0.3489	0.3771		0.44	0.00296	0.00241	0.00141		0.44	0.10727	0.27093	0.15795	0.178717		0.44	0.178717	0.0928033
0.5	0.2486	0.3493	0.377		0.5	0.0053	0.00246	0.00237		0.5	0.12299	0.27131	0.16483	0.186377		0.5	0.186377	0.09888
0.56	0.2513	0.3399	0.3784		0.56	0.00814	-0.0073	0.00482		0.56	0.14207	0.19866	0.18238	0.17437		0.56	0.17437	0.0670233
0.62	0.2512	0.3426	0.3829		0.62	0.00819	-0.00495	0.01038		0.62	0.14241	0.21615	0.22223	0.193597		0.62	0.193597	0.0713533
0.68	0.2545	0.3489	0.3863		0.68	0.01163	-0.00116	0.01484		0.68	0.16551	0.24436	0.25419	0.221353		0.68	0.221353	0.0878767
0.74	0.2562	0.3479	0.3902		0.74	0.01348	-0.00249	0.01979		0.74	0.17794	0.23446	0.28967	0.234023		0.74	0.234023	0.07135
0.8	0.2603	0.3498	0.377		0.8	0.01772	-0.000924235	0.00765		0.8	0.20642	0.24612	0.20267	0.218403		0.8	0.218403	0.0752667
0.86	0.271	0.3483	0.3853		0.86	0.02856	-0.00276	0.017		0.86	0.27924	0.23245	0.26967	0.260453		0.86	0.260453	0.06446
0.92	0.2622	0.348	0.3818		0.92	0.01942	-0.00339	0.01456		0.92	0.21784	0.22776	0.25219	0.232597		0.92	0.232597	0.104837
0.98	0.2603	0.35	0.3715		0.98	0.01749	-0.00172	0.00531		0.98	0.20488	0.24019	0.1859	0.210323		0.98	0.210323	0.109573
1.04	0.2662	0.3513	0.369		1.04	0.02337	-0.000752954	0.00387		1.04	0.24437	0.24739	0.17558	0.222447		1.04	0.222447	0.0908867
1.1	0.2491	0.3533	0.3738		1.1	0.00626	0.000916885	0.00972		1.1	0.12944	0.25982	0.2175	0.202253		1.1	0.202253	0.0896267
1.16	0.255	0.3527	0.3739		1.16	0.01217	-1.24692e-05	0.01088		1.16	0.16914	0.2529	0.22581	0.21595		1.16	0.21595	0.103623
1.22	0.2477	0.3563	0.3757		1.22	0.00489	0.00326	0.01373		1.22	0.12024	0.27726	0.24624	0.21458		1.22	0.21458	0.10411
1.28	0.2536	0.3559	0.3724		1.28	0.01082	0.00253	0.01149		1.28	0.16007	0.27183	0.23018	0.220693		1.28	0.220693	0.109457
1.34	0.2531	0.3577	0.3688		1.34	0.01036	0.004	0.00894		1.34	0.15698	0.28277	0.21191	0.21722		1.34	0.21722	0.115307
1.4	0.2484	0.3615	0.3685		1.4	0.00571	0.00748	0.0097		1.4	0.12575	0.30867	0.21736	0.21726		1.4	0.21726	0.109097
1.46	0.2507	0.3558	0.3684		1.46	0.00808	0.00145	0.01065		1.46	0.14167	0.26379	0.22417	0.209877		1.46	0.209877	0.0960033
1.52	0.2492	0.3636	0.3609		1.52	0.00665	0.00893	0.00421		1.52	0.13206	0.31946	0.17801	0.209843		1.52	0.209843	0.10749
1.58	0.2389	0.3654	0.3619		1.58	-0.00356	0.0104	0.00626		1.58	0.06348	0.33041	0.1927	0.19553		1.58	0.19553	0.107953
1.64	0.2464	0.3659	0.3595		1.64	0.00403	0.01058	0.00492		1.64	0.11446	0.33175	0.1831	0.20977		1.64	0.20977	0.0829467
1.7	0.2427	0.3646	0.3602		1.7	0.000433624	0.00896	0.00667		1.7	0.0903	0.31969	0.19564	0.201877		1.7	0.201877	0.07274
1.76	0.2443	0.3619	0.3657		1.76	0.00215	0.00594	0.01323		1.76	0.10183	0.29721	0.24265	0.213897		1.76	0.213897	0.0698267
1.82	0.2463	0.3671	0.3577		1.82	0.00427	0.01082	0.00628		1.82	0.11607	0.33353	0.19285	0.21415		1.82	0.21415	0.08512
1.88	0.2417	0.3607	0.3533		1.88	-0.000199691	0.0041	0.00294		1.88	0.08605	0.28351	0.16891	0.17949		1.88	0.17949	0.0658133
1.94	0.2426	0.3625	0.3479		1.94	0.000840014	0.00558	-0.00141		1.94	0.09303	0.29453	0.13774	0.1751		1.94	0.1751	0.0792333
2	0.2374	0.3587	0.3492		2	-0.00421	0.00146	0.000948704		2	0.05911	0.26386	0.15464	0.159203		2	0.159203	0.0860733
2.06	0.2464	0.3499	0.3436		2.06	0.00494	-0.00766	-0.0036		2.06	0.12057	0.19598	0.12204	0.146197		2.06	0.146197	0.07943
2.12	0.2397	0.3578	0.3436		2.12	-0.00159	-7.30776e-05	-0.00254		2.12	0.07671	0.25245	0.12964	0.152933		2.12	0.152933	0.0775933
2.18	0.2451	0.3619	0.3392		2.18	0.00398	0.00371	-0.00589		2.18	0.11413	0.28061	0.10563	0.16679		2.18	0.16679	0.0768433
2.24	0.2376	0.3568	0.3366		2.24	-0.00334	-0.0017	-0.00743		2.24	0.06496	0.24034	0.0946	0.1333		2.24	0.1333	0.09101
2.3	0.243	0.365	0.3437		2.3	0.00224	0.00618	0.00174		2.3	0.10244	0.299	0.16031	0.18725		2.3	0.18725	0.0883733
2.36	0.2376	0.3564	0.3295		2.36	-0.00297	-0.00273	-0.01122		2.36	0.06744	0.23268	0.06744	0.12252		2.36	0.12252	0.0747867
2.42	0.2407	0.3559	0.3326		2.42	0.000332544	-0.00354	-0.00689		2.42	0.08963	0.22665	0.09847	0.13825		2.42	0.13825	0.0752233
2.48	0.2415	0.358	0.3375		2.48	0.00134	-0.00176	-0.000759354		2.48	0.09639	0.2399	0.1424	0.159563		2.48	0.159563	0.0687033
2.54	0.2397	0.3655	0.332		2.54	-0.000253076	0.00543	-0.00503		2.54	0.08569	0.29341	0.1118	0.163633		2.54	0.163633	0.0615167
2.6	0.2406	0.3653	0.3292		2.6	0.000862534	0.00492	-0.00661		2.6	0.09319	0.28962	0.10047	0.161093		2.6	0.161093	0.06463
2.66	0.2399	0.3625	0.3347		2.66	0.000383391	0.00181	0.000107032		2.66	0.08997	0.26647	0.14861	0.16835		2.66	0.16835	0.0614467
2.72	0.2379	0.3555	0.3267		2.72	-0.00139	-0.0055	-0.00668		2.72	0.07805	0.21206	0.09997	0.130027		2.72	0.130027	0.06972
2.78	0.2354	0.357	0.328		2.78	-0.00366	-0.0043	-0.00417		2.78	0.06281	0.22099	0.11796	0.13392		2.78	0.13392	0.0782533
2.84	0.2318	0.3592	0.3295		2.84	-0.00703	-0.00241	-0.00146		2.84	0.04017	0.23506	0.13738	0.137537		2.84	0.137537	0.07467
2.9	0.2374	0.363	0.3332		2.9	-0.00119	0.00108	0.00344		2.9	0.0794	0.26103	0.1725	0.170977		2.9	0.170977	0.0798833
2.96	0.2349	0.3652	0.3332		2.96	-0.00344	0.00298	0.00464		2.96	0.06428	0.27518	0.1811	0.17352		2.96	0.17352	0.0701733
3.02	0.2405	0.3641	0.3293		3.02	0.0024	0.00157	0.00194		3.02	0.10351	0.26468	0.16175	0.176647		3.02	0.176647	0.07674
3.08	0.2357	0.3649	0.3326		3.08	-0.00215	0.00207	0.00643		3.08	0.07295	0.2684	0.19392	0.178423		3.08	0.178423	0.08877
3.14	0.2376	0.3608	0.3293		3.14	6.01716e-06	-0.00233	0.00432		3.14	0.08743	0.23565	0.1788	0.167293		3.14	0.167293	0.0843733
3.2	0.2402	0.3632	0.333		3.2	0.00286	-0.000235915	0.00921		3.2	0.1066	0.25124	0.21385	0.190563		3.2	0.190563	0.0910933
3.26	0.2412	0.3658	0.3341		3.26	0.00412	0.00206	0.01149		3.26	0.11507	0.26833	0.23018	0.204527		3.26	0.204527	0.0830267
3.32	0.2409	0.3711	0.3318		3.32	0.00408	0.00706	0.01037		3.32	0.1148	0.30555	0.22216	0.21417		3.32	0.21417	0.08669
3.38	0.2471	0.371	0.3297		3.38	0.01054	0.00666	0.00944		3.38	0.15819	0.30257	0.21549	0.225417		3.38	0.225417	0.08234
3.44	0.2479	0.3714	0.3325		3.44	0.01161	0.00676	0.01342		3.44	0.16538	0.30331	0.24402	0.23757		3.44	0.23757	0.0764567
3.5	0.2498	0.3842	0.3204		3.5	0.01377	0.01926	0.00248		3.5	0.17989	0.39635	0.16562	0.247287		3.5	0.247287	0.0796533
3.56	0.2447	0.3781	0.3219		3.56	0.00894	0.01287	0.00515		3.56	0.14744	0.34879	0.18475	0.226993		3.56	0.226993	0.07836
3.62	0.2344	0.3787	0.3223		3.62	-0.00109	0.01317	0.00671		3.62	0.08007	0.35102	0.19593	0.209007		3.62	0.209007	0.08421
3.68	0.2343	0.3756	0.3137		3.68	-0.000926568	0.00977	-0.00073336		3.68	0.08117	0.32572	0.14259	0.18316		3.68	0.18316	0.08246
3.74	0.2335	0.3851	0.3185		3.74	-0.00146	0.01898	0.00522		3.74	0.07758	0.39427	0.18525	0.219033		3.74	0.219033	0.0899467
3.8	0.2326	0.3771	0.3175		3.8	-0.00209	0.01068	0.00537		3.8	0.07335	0.33249	0.18633	0.19739		3.8	0.19739	0.0806533
3.86	0.2344	0.3749	0.3137		3.86	-2.24082e-05	0.00819	0.00272		3.86	0.08724	0.31396	0.16734	0.189513		3.86	0.189513	0.0784733
3.92	0.2385	0.3756	0.3172		3.92	0.00434	0.0086	0.00736		3.92	0.11654	0.31701	0.20059	0.21138		3.92	0.21138	0.0823533
3.98	0.2325	0.3733	0.3185		3.98	-0.00139	0.006	0.0098		3.98	0.07805	0.29766	0.21807	0.197927		3.98	0.197927	0.08056
4.04	0.2336	0.3676	0.3158		4.04	-2.31455e-05	1.26515e-05	0.00824		4.04	0.08724	0.25309	0.20689	0.182407		4.04	0.182407	0.0736833
4.1	0.2306	0.3722	0.3138		4.1	-0.00276	0.00432	0.00737		4.1	0.06885	0.28515	0.20066	0.184887		4.1	0.184887	0.0814267
4.16	0.2376	0.372	0.3145		4.16	0.0045	0.00383	0.0092		4.16	0.11762	0.2815	0.21377	0.204297		4.16	0.204297	0.07817
4.22	0.2381	0.3736	0.3176		4.22	0.00526	0.00514	0.01343		4.22	0.12272	0.29125	0.24409	0.219353		4.22	0.219353	0.08027
4.28	0.2302	0.3811	0.3111		4.28	-0.00238	0.01235	0.00805		4.28	0.0714	0.34492	0.20553	0.207283		4.28	0.207283	0.0739767
4.34	0.2295	0.3784	0.3226		4.34	-0.00282	0.00937	0.02067		4.34	0.06845	0.32274	0.29597	0.229053		4.34	0.229053	0.0691367
4.4	0.2288	0.3646	0.3247		4.4	-0.00327	-0.00472	0.02389		4.4	0.06543	0.21786	0.31905	0.20078		4.4	0.20078	0.0653667
4.46	0.2313	0.3727	0.3242		4.46	-0.000512902	0.00309	0.0245		4.46	0.08395	0.276	0.32342	0.22779		4.46	0.22779	0.07569
4.52	0.232	0.3748	0.3213		4.52	0.000438293	0.00491	0.02271		4.52	0.09034	0.28954	0.31059	0.230157		4.52	0.230157	0.0923433
4.58	0.2332	0.3795	0.325		4.58	0.00189	0.00932	0.02752		4.58	0.10009	0.32237	0.34506	0.25584		4.58	0.25584	0.0911933
4.64	0.2362	0.3757	0.3127		4.64	0.00514	0.00524	0.01632		4.64	0.12192	0.292	0.2648	0.22624		4.64	0.22624	0.09334
4.7	0.2339	0.3755	0.313		4.7	0.00308	0.00476	0.01772		4.7	0.10808	0.28843	0.27483	0.22378		4.7	0.22378	0.08622
4.76	0.2398	0.3787	0.3132		4.76	0.00923	0.00767	0.01902		4.76	0.14939	0.31009	0.28415	0.247877		4.76	0.247877	0.0784067
4.82	0.2342	0.3768	0.3143		4.82	0.00387	0.00549	0.02121		4.82	0.11339	0.29386	0.29984	0.235697		4.82	0.235697	0.08755
4.88	0.233	0.3777	0.3126		4.88	0.00291	0.00611	0.0206		4.88	0.10694	0.29847	0.29547	0.233627		4.88	0.233627	0.0963667
4.94	0.2315	0.3802	0.3087		4.94	0.00165	0.00833	0.01779		4.94	0.09848	0.315	0.27533	0.229603		4.94	0.229603	0.0895167
5	0.2364	0.3767	0.3123		5	0.00678	0.00455	0.02247		5	0.13293	0.28686	0.30887	0.242887		5	0.242887	0.102193
5.06	0.2381	0.3819	0.3139		5.06	0.00872	0.00947	0.02515		5.06	0.14597	0.32348	0.32808	0.265843		5.06	0.265843	0.07049
5.12	0.236	0.374	0.3082		5.12	0.00685	0.0013	0.02053		5.12	0.1334	0.26267	0.29497	0.230347		5.12	0.230347	0.0824633
5.18	0.228	0.3752	0.2977		5.18	-0.000914471	0.00222	0.0111		5.18	0.08125	0.26952	0.22739	0.19272		5.18	0.19272	0.06359
5.24	0.2307	0.3671	0.2958		5.24	0.00202	-0.00616	0.01027		5.24	0.10096	0.20715	0.22144	0.176517		5.24	0.176517	0.0723767
5.3	0.2314	0.3773	0.3022		5.3	0.00295	0.00377	0.01774		5.3	0.10721	0.28106	0.27497	0.22108		5.3	0.22108	0.0591367
5.36	0.2372	0.379	0.2993		5.36	0.00897	0.00519	0.01591		5.36	0.14765	0.29163	0.26186	0.233713		5.36	0.233713	0.0675633
5.42	0.2412	0.384	0.3003		5.42	0.0132	0.00992	0.01797		5.42	0.17606	0.32683	0.27662	0.259837		5.42	0.259837	0.0652867
5.48	0.2327	0.3807	0.3008		5.48	0.00492	0.00635	0.01952		5.48	0.12044	0.30026	0.28773	0.236143		5.48	0.236143	0.0785533
5.54	0.2284	0.377	0.3058		5.54	0.000845224	0.00237	0.02558		5.54	0.09307	0.27064	0.33116	0.231623		5.54	0.231623	0.0802933
5.6	0.2279	0.3816	0.3027		5.6	0.000566423	0.0067	0.02353		5.6	0.0912	0.30287	0.31647	0.236847		5.6	0.236847	0.0661767
5.66	0.2324	0.3827	0.3091		5.66	0.00529	0.00753	0.03098		5.66	0.12293	0.30904	0.36986	0.267277		5.66	0.267277	0.0672667
5.72	0.2268	0.3867	0.3001		5.72	-9.56657e-05	0.01126	0.02303		5.72	0.08675	0.33681	0.31289	0.245483		5.72	0.245483	0.0475967
5.78	0.23	0.3872	0.2955		5.78	0.00332	0.01149	0.01947		5.78	0.10969	0.33852	0.28737	0.245193		5.78	0.245193	0.0768033
5.84	0.2372	0.382	0.2985		5.84	0.01074	0.00602	0.02351		5.84	0.15954	0.2978	0.31633	0.25789		5.84	0.25789	0.07575
5.9	0.2318	0.3861	0.2972		5.9	0.00555	0.00986	0.02325		5.9	0.12467	0.32639	0.31446	0.255173		5.9	0.255173	0.0800667
5.96	0.2393	0.3855	0.2951		5.96	0.01326	0.00899	0.02218		5.96	0.17646	0.31991	0.30679	0.26772		5.96	0.26772	0.0882133
6.02	0.2369	0.382	0.2997		6.02	0.01107	0.00522	0.02781		6.02	0.16175	0.29185	0.34714	0.266913		6.02	0.266913	0.0848833
6.08	0.2329	0.3926	0.3002		6.08	0.00728	0.01556	0.02934		6.08	0.13629	0.36881	0.35811	0.287737		6.08	0.287737	0.0690633
6.14	0.2406	0.3869	0.3096		6.14	0.01519	0.00959	0.03976		6.14	0.18943	0.32438	0.43278	0.31553		6.14	0.31553	0.0630533
6.2	0.2387	0.383	0.2981		6.2	0.0135	0.00543	0.02928		6.2	0.17807	0.29341	0.35768	0.276387		6.2	0.276387	0.0878233
6.26	0.2417	0.3884	0.2982		6.26	0.0167	0.01056	0.0304		6.26	0.19957	0.3316	0.3657	0.298957		6.26	0.298957	0.0645333
6.32	0.2406	0.381	0.2976		6.32	0.01581	0.0029	0.03082		6.32	0.19359	0.27458	0.36871	0.27896		6.32	0.27896	0.0535467
6.38	0.2319	0.3894	0.2937		6.38	0.00731	0.01104	0.02793		6.38	0.13649	0.33517	0.348	0.27322		6.38	0.27322	0.05569
6.44	0.2322	0.3824	0.2912		6.44	0.00781	0.00378	0.02644		6.44	0.13985	0.28113	0.33732	0.252767		6.44	0.252767	0.07062
6.5	0.2313	0.3899	0.2905		6.5	0.00711	0.01102	0.02675		6.5	0.13515	0.33502	0.33954	0.269903		6.5	0.269903	0.0739033
6.56	0.2318	0.3916	0.285		6.56	0.00781	0.01246	0.02225		6.56	0.13985	0.34574	0.3073	0.264297		6.56	0.264297	0.0828767
6.62	0.2347	0.3868	0.2818		6.62	0.01091	0.0074	0.02005		6.62	0.16068	0.30808	0.29153	0.25343		6.62	0.25343	0.0766667
6.68	0.2377	0.3877	0.2786		6.68	0.01411	0.00804	0.01785		6.68	0.18217	0.31284	0.27576	0.256923		6.68	0.256923	0.08275
6.74	0.2327	0.3912	0.2831		6.74	0.0093	0.01128	0.02334		6.74	0.14986	0.33696	0.31511	0.26731		6.74	0.26731	0.0973933
6.8	0.2328	0.3853	0.2851		6.8	0.0096	0.00513	0.02634		6.8	0.15188	0.29118	0.33661	0.25989		6.8	0.25989	0.0875367
6.86	0.233	0.3825	0.2856		6.86	0.00999	0.00207	0.02782		6.86	0.1545	0.2684	0.34721	0.256703		6.86	0.256703	0.07797
6.92	0.2337	0.3776	0.282		6.92	0.01088	-0.00309	0.02521		6.92	0.16048	0.23	0.32851	0.239663		6.92	0.239663	0.07282
6.98	0.2327	0.3836	0.2791		6.98	0.01007	0.00266	0.02329		6.98	0.15503	0.27279	0.31475	0.247523		6.98	0.247523	0.0812833
7.04	0.2357	0.3781	0.2773		7.04	0.01326	-0.00309	0.02248		7.04	0.17646	0.23	0.30894	0.238467		7.04	0.238467	0.07255
7.1	0.2394	0.381	0.2778		7.1	0.01715	-0.000446565	0.02395		7.1	0.20259	0.24967	0.31948	0.257247		7.1	0.257247	0.08803
7.16	0.239	0.383	0.275		7.16	0.01694	0.0013	0.02213		7.16	0.20118	0.26267	0.30644	0.256763		7.16	0.256763	0.0854667
7.22	0.237	0.3764	0.2697		7.22	0.01513	-0.00555	0.0178		7.22	0.18902	0.21169	0.2754	0.22537		7.22	0.22537	0.06901
7.28	0.2357	0.377	0.2652		7.28	0.01401	-0.0052	0.01427		7.28	0.1815	0.21429	0.25011	0.2153		7.28	0.2153	0.07526
7.34	0.2358	0.3723	0.2693		7.34	0.0143	-0.01015	0.01934		7.34	0.18345	0.17745	0.28644	0.21578		7.34	0.21578	0.0632167
7.4	0.2327	0.3794	0.2722		7.4	0.01138	-0.0033	0.0232		7.4	0.16383	0.22843	0.3141	0.235453		7.4	0.235453	0.0738267
7.46	0.2361	0.3816	0.2751		7.46	0.01497	-0.00135	0.02706		7.46	0.18795	0.24295	0.34177	0.257557		7.46	0.257557	0.08111
7.52	0.2343	0.3805	0.2766		7.52	0.01335	-0.0027	0.02952		7.52	0.17707	0.2329	0.3594	0.256457		7.52	0.256457	0.06478
7.58	0.23	0.3787	0.2739		7.58	0.00923	-0.00474	0.02778		7.58	0.14939	0.21771	0.34693	0.23801		7.58	0.23801	0.07561
7.64	0.2341	0.3754	0.2737		7.64	0.01351	-0.00829	0.02853		7.64	0.17814	0.19129	0.3523	0.240577		7.64	0.240577	0.0812133
7.7	0.241	0.3717	0.2646		7.7	0.02059	-0.01224	0.02038		7.7	0.2257	0.16189	0.29389	0.22716		7.7	0.22716	0.0866767
7.76	0.2407	0.3797	0.2651		7.76	0.02046	-0.00448	0.02183		7.76	0.22483	0.21965	0.30429	0.24959		7.76	0.24959	0.0661867
7.82	0.2375	0.3774	0.2689		7.82	0.01744	-0.00703	0.02657		7.82	0.20454	0.20067	0.33825	0.24782		7.82	0.24782	0.09707
7.88	0.2422	0.3828	0.2758		7.88	0.02232	-0.00187	0.03442		7.88	0.23732	0.23908	0.39451	0.290303		7.88	0.290303	0.0854167
7.94	0.2457	0.3799	0.263		7.94	0.02599	-0.00501	0.02256		7.94	0.26197	0.21571	0.30952	0.2624		7.94	0.2624	0.103737
8	0.2476	0.3796	0.2676		8	0.02807	-0.00555	0.02809		8	0.27595	0.21169	0.34915	0.27893		8	0.27893	0.0971633
8.06	0.2383	0.3844	0.2655		8.06	0.01894	-0.000996157	0.02693		8.06	0.21462	0.24558	0.34083	0.26701		8.06	0.26701	0.10384
8.12	0.2417	0.3801	0.2624		8.12	0.02252	-0.00554	0.02476		8.12	0.23866	0.21176	0.32528	0.258567		8.12	0.258567	0.110493
8.18	0.2402	0.3757	0.2575		8.18	0.02119	-0.01018	0.02079		8.18	0.22973	0.17722	0.29683	0.234593		8.18	0.234593	0.0930133
8.24	0.2356	0.3832	0.2598		8.24	0.01676	-0.00292	0.02402		8.24	0.19997	0.23126	0.31998	0.250403		8.24	0.250403	0.0955433
8.3	0.2329	0.3734	0.2606		8.3	0.01423	-0.01295	0.02574		8.3	0.18298	0.15661	0.33231	0.223967		8.3	0.223967	0.0747767
8.36	0.2289	0.3772	0.2516		8.36	0.0104	-0.00939	0.01766		8.36	0.15725	0.1831	0.2744	0.204917		8.36	0.204917	0.10256
8.42	0.2359	0.3776	0.2463		8.42	0.01757	-0.00923	0.01328		8.42	0.20541	0.18429	0.24301	0.210903		8.42	0.210903	0.0866267
8.48	0.2281	0.3811	0.2483		8.48	0.00994	-0.00597	0.0162		8.48	0.15416	0.20856	0.26394	0.208887		8.48	0.208887	0.0752667
8.54	0.2333	0.3824	0.254		8.54	0.01531	-0.0049	0.02281		8.54	0.19023	0.21652	0.31131	0.239353		8.54	0.239353	0.08374
8.6	0.2334	0.3777	0.2447		8.6	0.01557	-0.00984	0.01442		8.6	0.19198	0.17975	0.25118	0.207637		8.6	0.207637	0.0543267
8.66	0.2255	0.3771	0.2464		8.66	0.00784	-0.01067	0.01703		8.66	0.14006	0.17358	0.26989	0.19451		8.66	0.19451	0.0716367
8.72	0.2265	0.3759	0.2485		8.72	0.00901	-0.0121	0.02004		8.72	0.14791	0.16293	0.29146	0.200767		8.72	0.200767	0.0762
8.78	0.2265	0.3811	0.2346		8.78	0.00917	-0.00714	0.00704		8.78	0.14899	0.19985	0.19829	0.182377		8.78	0.182377	0.0625667
8.84	0.2341	0.3708	0.227		8.84	0.01694	-0.01767	0.00034371		8.84	0.20118	0.12147	0.15031	0.157653		8.84	0.157653	0.06228
8.9	0.2272	0.3751	0.2305		8.9	0.0102	-0.0136	0.00474		8.9	0.15591	0.15177	0.18181	0.163163		8.9	0.163163	0.0704033
8.96	0.2266	0.3767	0.226		8.96	0.00977	-0.01223	0.00114		8.96	0.15302	0.16197	0.15601	0.157		8.96	0.157	0.0646033
9.02	0.2226	0.3729	0.2324		9.02	0.00593	-0.01626	0.00843		9.02	0.12723	0.13197	0.20826	0.15582		9.02	0.15582	0.07448
9.08	0.2297	0.3668	0.2267		9.08	0.01319	-0.02259	0.00363		9.08	0.17599	0.08485	0.17386	0.1449		9.08	0.1449	0.0748767
9.14	0.2281	0.3775	0.2342		9.14	0.01175	-0.01212	0.01201		9.14	0.16632	0.16278	0.23391	0.18767		9.14	0.18767	0.0723367
9.2	0.2284	0.3826	0.2373		9.2	0.01222	-0.00725	0.016		9.2	0.16948	0.19903	0.26251	0.21034		9.2	0.21034	0.0749467
9.26	0.2336	0.3835	0.2214		9.26	0.01758	-0.00657	0.000985865		9.26	0.20548	0.20409	0.15491	0.18816		9.26	0.18816	0.0814433
9.32	0.2243	0.3773	0.2219		9.32	0.00844	-0.013	0.00237		9.32	0.14409	0.15623	0.16483	0.15505		9.32	0.15505	0.0808767
9.38	0.225	0.3736	0.2222		9.38	0.0093	-0.01692	0.00355		9.38	0.14986	0.12706	0.17328	0.150067		9.38	0.150067	0.0756
9.44	0.2277	0.3745	0.2199		9.44	0.01216	-0.01625	0.00213		9.44	0.16907	0.13204	0.16311	0.15474		9.44	0.15474	0.0774833
9.5	0.2204	0.3842	0.2295		9.5	0.00502	-0.00677	0.0126		9.5	0.12111	0.20261	0.23814	0.187287		9.5	0.187287	0.0828133
9.56	0.2246	0.3768	0.2222		9.56	0.00938	-0.0144	0.00617		9.56	0.1504	0.14581	0.19206	0.162757		9.56	0.162757	0.07657
9.62	0.2299	0.3743	0.231		9.62	0.01484	-0.01712	0.01584		9.62	0.18708	0.12557	0.26136	0.191337		9.62	0.191337	0.0683433
9.68	0.2232	0.3785	0.2195		9.68	0.0083	-0.01314	0.00521		9.68	0.14315	0.15519	0.18518	0.161173		9.68	0.161173	0.0662767
9.74	0.2174	0.3746	0.2231		9.74	0.00265	-0.01726	0.00968		9.74	0.10519	0.12453	0.21721	0.148977		9.74	0.148977	0.0864833
9.8	0.2213	0.3751	0.2196		9.8	0.00671	-0.01698	0.00704		9.8	0.13246	0.12661	0.19829	0.152453		9.8	0.152453	0.08509
9.86	0.2199	0.3728	0.2211		9.86	0.00547	-0.0195	0.0094		9.86	0.12414	0.10785	0.21521	0.149067		9.86	0.149067	0.0818267
9.92	0.2189	0.3713	0.2214		9.92	0.00463	-0.02122	0.01056		9.92	0.11849	0.09505	0.22352	0.145687		9.92	0.145687	0.0813333
9.98	0.2251	0.3677	0.213		9.98	0.01099	-0.02504	0.00302		9.98	0.16121	0.06662	0.16949	0.13244		9.98	0.13244	0.09533
10.04	0.2165	0.3687	0.2202		10.04	0.00254	-0.02426	0.01107		10.04	0.10445	0.07242	0.22718	0.134683		10.04	0.134683	0.11318
10.1	0.2187	0.3704	0.2104		10.1	0.0049	-0.02278	0.00212		10.1	0.12031	0.08344	0.16304	0.122263		10.1	0.122263	0.116193
10.16	0.2289	0.3594	0.2134		10.16	0.01526	-0.03399	0.00597		10.16	0.1899	0	0.19063	0.126843		10.16	0.126843	0.0955133
10.22	0.2252	0.3645	0.2142		10.22	0.01171	-0.02911	0.00762		10.22	0.16605	0.03632	0.20245	0.13494		10.22	0.13494	0.102557
10.28	0.2232	0.3738	0.2169		10.28	0.00987	-0.02003	0.01117		10.28	0.15369	0.10391	0.22789	0.16183		10.28	0.16183	0.105753
10.34	0.2249	0.3742	0.2103		10.34	0.01172	-0.01984	0.00541		10.34	0.16612	0.10532	0.18661	0.152683		10.34	0.152683	0.11156
10.4	0.2241	0.3794	0.2092		10.4	0.01108	-0.01485	0.00515		10.4	0.16182	0.14246	0.18475	0.16301		10.4	0.16301	0.0866933
10.46	0.2126	0.3777	0.1995		10.46	-0.000263228	-0.01677	-0.00371		10.46	0.08562	0.12817	0.12126	0.111683		10.46	0.111683	0.09028
10.52	0.2154	0.3745	0.2077		10.52	0.00269	-0.02018	0.00533		10.52	0.10546	0.10279	0.18604	0.13143		10.52	0.13143	0.0818
10.58	0.2221	0.3776	0.2058		10.58	0.00955	-0.01729	0.00426		10.58	0.15154	0.1243	0.17837	0.151403		10.58	0.151403	0.08175
10.64	0.2298	0.3695	0.1999		10.64	0.0174	-0.0256	-0.000802471		10.64	0.20427	0.06245	0.14209	0.13627		10.64	0.13627	0.09976
10.7	0.2191	0.3702	0.2104		10.7	0.00686	-0.02511	0.01053		10.7	0.13347	0.0661	0.22331	0.14096		10.7	0.14096	0.0847233
10.76	0.2179	0.3666	0.1951		10.76	0.00582	-0.02892	-0.00394		10.76	0.12649	0.03774	0.11961	0.0946133		10.76	0.0946133	0.0861267
10.82	0.2109	0.3746	0.1968		10.82	-0.00103	-0.02113	-0.00142		10.82	0.08047	0.09572	0.13767	0.10462		10.82	0.10462	0.102373
10.88	0.2146	0.3689	0.1957		10.88	0.00283	-0.02704	-0.00169		10.88	0.1064	0.05173	0.13573	0.0979533		10.88	0.0979533	0.0958633
10.94	0.2191	0.3662	0.1962		10.94	0.00748	-0.02995	-0.000369606		10.94	0.13764	0.03007	0.14519	0.1043		10.94	0.1043	0.0950733
11	0.2249	0.3737	0.1923		11	0.01344	-0.02265	-0.00345		11	0.17767	0.08441	0.12312	0.1284		11	0.1284	0.0825367
11.06	0.2224	0.3748	0.1907		11.06	0.01109	-0.02176	-0.00423		11.06	0.16189	0.09103	0.11753	0.123483		11.06	0.123483	0.07604
11.12	0.2218	0.3657	0.1937		11.12	0.01065	-0.03106	-0.00041452		11.12	0.15893	0.02181	0.14487	0.108537		11.12	0.108537	0.08615
11.18	0.2218	0.366	0.1943		11.18	0.01081	-0.03097	0.000999807		11.18	0.16001	0.02248	0.15501	0.1125		11.18	0.1125	0.08705
11.24	0.2105	0.3767	0.1923		11.24	-0.000339038	-0.02047	-0.000187863		11.24	0.08511	0.10063	0.1465	0.110747		11.24	0.110747	0.0913767
11.3	0.2074	0.3691	0.1925		11.3	-0.00328	-0.02828	0.000822481		11.3	0.06536	0.0425	0.15374	0.0872		11.3	0.0872	0.0927
11.36	0.2181	0.3769	0.1915		11.36	0.00757	-0.02068	0.000630852		11.36	0.13824	0.09907	0.15236	0.12989		11.36	0.12989	0.0966233
11.42	0.2194	0.3706	0.2055		11.42	0.00903	-0.02718	0.01544		11.42	0.14805	0.05069	0.25849	0.15241		11.42	0.15241	0.1094
11.48	0.2174	0.3755	0.19		11.48	0.00718	-0.02248	0.00074172		11.48	0.13562	0.08567	0.15316	0.124817		11.48	0.124817	0.0847533
11.54	0.2169	0.3775	0.187		11.54	0.00684	-0.02068	-0.00146		11.54	0.13334	0.09907	0.13738	0.123263		11.54	0.123263	0.0780767
11.6	0.2143	0.3824	0.1896		11.6	0.0044	-0.01598	0.00194		11.6	0.11695	0.13405	0.16175	0.137583		11.6	0.137583	0.0802833
11.66	0.2149	0.3767	0.1947		11.66	0.00515	-0.02188	0.00784		11.66	0.12199	0.09014	0.20403	0.13872		11.66	0.13872	0.0781733
11.72	0.2148	0.3809	0.1944		11.72	0.00521	-0.01788	0.00834		11.72	0.12239	0.11991	0.20761	0.14997		11.72	0.14997	0.09528
11.78	0.2169	0.3825	0.1862		11.78	0.00747	-0.01648	0.00093518		11.78	0.13757	0.13033	0.15454	0.140813		11.78	0.140813	0.08785
11.84	0.216	0.3846	0.1909		11.84	0.00672	-0.01457	0.00643		11.84	0.13253	0.14455	0.19392	0.157		11.84	0.157	0.09282
11.9	0.2135	0.3844	0.1852		11.9	0.00438	-0.01497	0.00152		11.9	0.11681	0.14157	0.15874	0.13904		11.9	0.13904	0.09336
11.96	0.2073	0.3888	0.1841		11.96	-0.00167	-0.01077	0.00121		11.96	0.07617	0.17283	0.15651	0.13517		11.96	0.13517	0.08808
12.02	0.2026	0.3851	0.187		12.02	-0.00621	-0.01466	0.0049		12.02	0.04568	0.14388	0.18296	0.124173		12.02	0.124173	0.08687
12.08	0.2124	0.3805	0.1888		12.08	0.00375	-0.01946	0.00748		12.08	0.11258	0.10815	0.20145	0.140727		12.08	0.140727	0.0973967
12.14	0.2131	0.3884	0.1852		12.14	0.0046	-0.01175	0.00467		12.14	0.11829	0.16554	0.18131	0.155047		12.14	0.155047	0.0988467
12.2	0.2138	0.3804	0.1839		12.2	0.00546	-0.01994	0.00415		12.2	0.12407	0.10458	0.17758	0.13541		12.2	0.13541	0.0584333
12.26	0.2126	0.3801	0.1879		12.26	0.00442	-0.02044	0.00893		12.26	0.11708	0.10086	0.21184	0.14326		12.26	0.14326	0.05692
12.32	0.214	0.3783	0.1816		12.32	0.00597	-0.02243	0.00341		12.32	0.12749	0.08604	0.17228	0.128603		12.32	0.128603	0.0680467
12.38	0.206	0.3822	0.1841		12.38	-0.00187	-0.01872	0.00668		12.38	0.07483	0.11366	0.19571	0.128067		12.38	0.128067	0.07713
12.44	0.2065	0.3828	0.1771		12.44	-0.00121	-0.01831	0.000457548		12.44	0.07926	0.11671	0.15112	0.115697		12.44	0.115697	0.0813633
12.5	0.2091	0.3801	0.174		12.5	0.00154	-0.0212	-0.00187		12.5	0.09774	0.0952	0.13444	0.109127		12.5	0.109127	0.07532
12.56	0.2115	0.3771	0.18		12.56	0.0041	-0.02439	0.0049		12.56	0.11493	0.07146	0.18296	0.123117		12.56	0.123117	0.0796533
12.62	0.2143	0.3797	0.1736		12.62	0.00706	-0.02198	-0.000728275		12.62	0.13482	0.08939	0.14262	0.122277		12.62	0.122277	0.107643
12.68	0.2052	0.379	0.1788		12.68	-0.00188	-0.02286	0.00524		12.68	0.07476	0.08284	0.18539	0.11433		12.68	0.11433	0.10049
12.74	0.2147	0.3718	0.1724		12.74	0.00777	-0.03025	-0.000394074		12.74	0.13958	0.02784	0.14502	0.104147		12.74	0.104147	0.0876767
12.8	0.2104	0.38	0.1743		12.8	0.00363	-0.02224	0.00227		12.8	0.11178	0.08746	0.16411	0.121117		12.8	0.121117	0.0738833
12.86	0.2178	0.3803	0.1679		12.86	0.01119	-0.02212	-0.00337		12.86	0.16256	0.08835	0.12369	0.124867		12.86	0.124867	0.0799267
12.92	0.2178	0.3869	0.1655		12.92	0.01134	-0.01571	-0.00501		12.92	0.16357	0.13606	0.11194	0.13719		12.92	0.13719	0.0662567
12.98	0.2084	0.3822	0.1711		12.98	0.0021	-0.02059	0.00135		12.98	0.1015	0.09974	0.15752	0.119587		12.98	0.119587	0.0864433
13.04	0.2273	0.3805	0.1701		13.04	0.02116	-0.02248	0.00111		13.04	0.22953	0.08567	0.1558	0.157		13.04	0.157	0.09234
13.1	0.2211	0.3856	0.1643		13.1	0.01511	-0.01756	-0.00393		13.1	0.18889	0.12229	0.11968	0.14362		13.1	0.14362	0.09507
13.16	0.2201	0.3805	0.1702		13.16	0.01427	-0.02284	0.00272		13.16	0.18325	0.08299	0.16734	0.144527		13.16	0.144527	0.07252
13.22	0.2278	0.3865	0.1757		13.22	0.02213	-0.01702	0.00898		13.22	0.23604	0.12631	0.2122	0.191517		13.22	0.191517	0.07262
13.28	0.2217	0.3793	0.1678		13.28	0.01619	-0.02441	0.00183		13.28	0.19614	0.07131	0.16096	0.142803		13.28	0.142803	0.0748533
13.34	0.2156	0.3762	0.1609		13.34	0.01024	-0.02769	-0.00432		13.34	0.15618	0.04689	0.11688	0.10665		13.34	0.10665	0.0973133
13.4	0.2195	0.3794	0.1652		13.4	0.0143	-0.02467	0.00072582		13.4	0.18345	0.06937	0.15304	0.135287		13.4	0.135287	0.07479
13.46	0.2266	0.3811	0.16		13.46	0.02156	-0.02315	-0.00373		13.46	0.23222	0.08068	0.12111	0.14467		13.46	0.14467	0.07289
13.52	0.2248	0.3798	0.1645		13.52	0.01992	-0.02462	0.00152		13.52	0.2212	0.06974	0.15874	0.149893		13.52	0.149893	0.08036
13.58	0.2293	0.3807	0.158		13.58	0.02457	-0.0239	-0.00424		13.58	0.25244	0.0751	0.11746	0.148333		13.58	0.148333	0.0762133
13.64	0.2275	0.3755	0.1646		13.64	0.02293	-0.02928	0.0031		13.64	0.24142	0.03506	0.17006	0.148847		13.64	0.148847	0.08801
13.7	0.221	0.38	0.1607		13.7	0.01659	-0.02495	-5.56962e-05		13.7	0.19883	0.06729	0.14744	0.137853		13.7	0.137853	0.0681567
13.76	0.2273	0.3756	0.1592		13.76	0.02305	-0.02953	-0.000816544		13.76	0.24222	0.0332	0.14199	0.139137		13.76	0.139137	0.0647267
13.82	0.2274	0.3753	0.1607		13.82	0.0233	-0.03001	0.00142		13.82	0.2439	0.02962	0.15802	0.143847		13.82	0.143847	0.0605667
13.88	0.223	0.3825	0.1674		13.88	0.01906	-0.02298	0.00886		13.88	0.21542	0.08195	0.21134	0.16957		13.88	0.16957	0.0703133
13.94	0.2273	0.3823	0.1655		13.94	0.02352	-0.02335	0.00769		13.94	0.24538	0.0792	0.20295	0.175843		13.94	0.175843	0.0755767
14	0.2247	0.3816	0.168		14	0.02108	-0.02423	0.01093		14	0.22899	0.07265	0.22617	0.175937		14	0.175937	0.06088
14.06	0.2214	0.3849	0.1661		14.06	0.01794	-0.0211	0.00976		14.06	0.2079	0.09594	0.21779	0.173877		14.06	0.173877	0.06853
14.12	0.2277	0.3842	0.167		14.12	0.02439	-0.02197	0.01139		14.12	0.25123	0.08947	0.22947	0.190057		14.12	0.190057	0.0728733
14.18	0.2268	0.377	0.1647		14.18	0.02365	-0.02934	0.00982		14.18	0.24626	0.03461	0.21822	0.166363		14.18	0.166363	0.0686867
14.24	0.2209	0.3861	0.1584		14.24	0.01791	-0.02041	0.00424		14.24	0.2077	0.10108	0.17823	0.162337		14.24	0.162337	0.06539
14.3	0.221	0.3885	0.16		14.3	0.01817	-0.01818	0.00657		14.3	0.20944	0.11768	0.19493	0.174017		14.3	0.174017	0.07749
14.36	0.2249	0.3888	0.1651		14.36	0.02223	-0.01805	0.0124		14.36	0.23672	0.11865	0.23671	0.19736		14.36	0.19736	0.0688867
14.42	0.216	0.3909	0.1546		14.42	0.01348	-0.01612	0.00262		14.42	0.17794	0.13301	0.16662	0.15919		14.42	0.15919	0.07048
14.48	0.221	0.396	0.1488		14.48	0.01864	-0.01119	-0.00246		14.48	0.2126	0.16971	0.13021	0.17084		14.48	0.17084	0.0839767
14.54	0.2097	0.3936	0.1581		14.54	0.0075	-0.01376	0.00756		14.54	0.13777	0.15058	0.20202	0.163457		14.54	0.163457	0.0669667
14.6	0.2132	0.3891	0.1624		14.6	0.01116	-0.01842	0.01258		14.6	0.16236	0.11589	0.238	0.172083		14.6	0.172083	0.06748
14.66	0.2192	0.385	0.1636		14.66	0.01732	-0.02269	0.0145		14.66	0.20373	0.08411	0.25176	0.179867		14.66	0.179867	0.0843667
14.72	0.2176	0.3845	0.1635		14.72	0.01588	-0.02336	0.01512		14.72	0.19406	0.07912	0.2562	0.17646		14.72	0.17646	0.0801433
14.78	0.2285	0.3852	0.167		14.78	0.02693	-0.02282	0.01933		14.78	0.26829	0.08314	0.28637	0.2126		14.78	0.2126	0.0832467
14.84	0.2179	0.3824	0.1661		14.84	0.01649	-0.02578	0.01915		14.84	0.19816	0.06111	0.28508	0.18145		14.84	0.18145	0.0640267
14.9	0.2107	0.3928	0.1582		14.9	0.00945	-0.01555	0.01196		14.9	0.15087	0.13725	0.23355	0.17389		14.9	0.17389	0.05693
14.96	0.2247	0.3905	0.1565		14.96	0.02361	-0.01801	0.01097		14.96	0.24599	0.11894	0.22646	0.19713		14.96	0.19713	0.0561333
15.02	0.22	0.3901	0.1526		15.02	0.01907	-0.01857	0.00778		15.02	0.21549	0.11477	0.2036	0.177953		15.02	0.177953	0.0519067
15.08	0.2162	0.3888	0.1428		15.08	0.01543	-0.02003	-0.00131		15.08	0.19104	0.10391	0.13845	0.144467		15.08	0.144467	0.07878
15.14	0.2075	0.3928	0.1573		15.14	0.00688	-0.0162	0.0139		15.14	0.13361	0.13242	0.24746	0.171163		15.14	0.171163	0.0759067
15.2	0.2146	0.3985	0.1581		15.2	0.01414	-0.01066	0.0154		15.2	0.18237	0.17365	0.25821	0.204743		15.2	0.204743	0.0712167
15.26	0.2062	0.393	0.1549		15.26	0.0059	-0.01632	0.01291		15.26	0.12702	0.13152	0.24036	0.1663		15.26	0.1663	0.08517
15.32	0.204	0.3943	0.1528		15.32	0.00386	-0.01517	0.01151		15.32	0.11332	0.14008	0.23033	0.161243		15.32	0.161243	0.0758667
15.38	0.2055	0.3976	0.1494		15.38	0.00552	-0.01203	0.00882		15.38	0.12447	0.16345	0.21105	0.166323		15.38	0.166323	0.0706633
15.44	0.2079	0.3979	0.1478		15.44	0.00808	-0.01189	0.00792		15.44	0.14167	0.1645	0.2046	0.170257		15.44	0.170257	0.0874833
15.5	0.2121	0.4012	0.1534		15.5	0.01244	-0.00875	0.01422		15.5	0.17095	0.18787	0.24975	0.202857		15.5	0.202857	0.07466
15.56	0.2197	0.4026	0.1513		15.56	0.0202	-0.0075	0.01282		15.56	0.22308	0.19717	0.23972	0.21999		15.56	0.21999	0.0856933
15.62	0.2122	0.3998	0.1523		15.62	0.01286	-0.01046	0.01452		15.62	0.17378	0.17514	0.2519	0.200273		15.62	0.200273	0.0714433
15.68	0.1984	0.3969	0.1502		15.68	-0.000786006	-0.01352	0.01312		15.68	0.08211	0.15236	0.24187	0.15878		15.68	0.15878	0.0546667
15.74	0.2065	0.3947	0.1545		15.74	0.00747	-0.01587	0.01811		15.74	0.13757	0.13487	0.27763	0.183357		15.74	0.183357	0.0644
15.8	0.21	0.3964	0.1457		15.8	0.01113	-0.01432	0.01001		15.8	0.16215	0.14641	0.21958	0.176047		15.8	0.176047	0.0635867
15.86	0.2046	0.4032	0.1462		15.86	0.00589	-0.00768	0.0112		15.86	0.12696	0.19583	0.22811	0.183633		15.86	0.183633	0.0704133
15.92	0.1984	0.4076	0.1416		15.92	-0.00014981	-0.00343	0.00729		15.92	0.08639	0.22747	0.20009	0.171317		15.92	0.171317	0.05933
15.98	0.205	0.4126	0.1453		15.98	0.00661	0.00142	0.01169		15.98	0.13179	0.26357	0.23162	0.208993		15.98	0.208993	0.0430933
16.04	0.2056	0.4129	0.1386		16.04	0.00737	0.00157	0.00568		16.04	0.1369	0.26468	0.18855	0.19671		16.04	0.19671	0.0578
16.1	0.1949	0.4096	0.1403		16.1	-0.00317	-0.00188	0.00807		16.1	0.0661	0.239	0.20568	0.17026		16.1	0.17026	0.05507
16.16	0.1997	0.4062	0.1409		16.16	0.00179	-0.00543	0.00936		16.16	0.09942	0.21258	0.21492	0.17564		16.16	0.17564	0.06405
16.22	0.1939	0.4143	0.1418		16.22	-0.00385	0.00252	0.01094		16.22	0.06153	0.27175	0.22624	0.186507		16.22	0.186507	0.0620533
16.28	0.2013	0.4046	0.1379		16.28	0.00371	-0.00733	0.00773		16.28	0.11231	0.19844	0.20324	0.17133		16.28	0.17133	0.06834
16.34	0.2027	0.4101	0.1327		16.34	0.00526	-0.00198	0.00322		16.34	0.12272	0.23826	0.17092	0.1773		16.34	0.1773	0.0539767
16.4	0.1913	0.4131	0.1312		16.4	-0.00598	0.000871785	0.0024		16.4	0.04722	0.25948	0.16504	0.157247		16.4	0.157247	0.07529
16.46	0.2013	0.4042	0.124		16.46	0.00418	-0.00818	-0.00412		16.46	0.11547	0.19211	0.11832	0.141967		16.46	0.141967	0.06867
16.52	0.2027	0.4109	0.1329		16.52	0.00574	-0.00162	0.00547		16.52	0.12595	0.24094	0.18704	0.184643		16.52	0.184643	0.05427
16.58	0.1928	0.4092	0.1305		16.58	-0.004	-0.00347	0.00375		16.58	0.06052	0.22717	0.17472	0.154137		16.58	0.154137	0.05322
16.64	0.1973	0.4045	0.1304		16.64	0.000662389	-0.00831	0.00433		16.64	0.09184	0.19114	0.17887	0.15395		16.64	0.15395	0.0371567
16.7	0.1951	0.4176	0.1416		16.7	-0.00138	0.00464	0.01621		16.7	0.07812	0.28753	0.26401	0.209887		16.7	0.209887	0.0637
16.76	0.1969	0.4103	0.1308		16.76	0.000581607	-0.0028	0.00609		16.76	0.0913	0.23215	0.19149	0.171647		16.76	0.171647	0.05966
16.82	0.2009	0.4094	0.1314		16.82	0.00474	-0.00384	0.00736		16.82	0.11923	0.22441	0.20059	0.18141		16.82	0.18141	0.0658567
16.88	0.2021	0.4111	0.1231		16.88	0.0061	-0.00229	-0.000261963		16.88	0.12837	0.23595	0.14597	0.170097		16.88	0.170097	0.0533833
16.94	0.2031	0.4101	0.1251		16.94	0.00726	-0.00343	0.00241		16.94	0.13616	0.22747	0.16511	0.176247		16.94	0.176247	0.0507633
17	0.1984	0.4138	0.1241		17	0.00272	0.000129533	0.00209		17	0.10566	0.25396	0.16282	0.174147		17	0.174147	0.04808
17.06	0.1945	0.4009	0.1327		17.06	-0.00102	-0.01291	0.01136		17.06	0.08054	0.1569	0.22925	0.155563		17.06	0.155563	0.0272633
17.12	0.1964	0.417	0.1261		17.12	0.00104	0.00305	0.00543		17.12	0.09438	0.2757	0.18676	0.185613		17.12	0.185613	0.0576167
17.18	0.1947	0.4224	0.1297		17.18	-0.000499984	0.00831	0.0097		17.18	0.08403	0.31485	0.21736	0.205413		17.18	0.205413	0.0573433
17.24	0.1968	0.4146	0.1283		17.24	0.00176	0.00036996	0.00897		17.24	0.09921	0.25575	0.21213	0.18903		17.24	0.18903	0.06078
17.3	0.2021	0.4137	0.1288		17.3	0.00722	-0.000668395	0.01014		17.3	0.13589	0.24802	0.22051	0.201473		17.3	0.201473	0.0758633
17.36	0.2087	0.4189	0.1284		17.36	0.01398	0.00439	0.01041		17.36	0.1813	0.28567	0.22245	0.229807		17.36	0.229807	0.0808367
17.42	0.1989	0.4142	0.1327		17.42	0.00434	-0.000443265	0.01537		17.42	0.11654	0.2497	0.25799	0.208077		17.42	0.208077	0.08921
17.48	0.1998	0.422	0.136		17.48	0.0054	0.00722	0.01934		17.48	0.12366	0.30674	0.28644	0.238947		17.48	0.238947	0.0737333
17.54	0.2009	0.419	0.1301		17.54	0.00666	0.00408	0.0141		17.54	0.13213	0.28336	0.24889	0.22146		17.54	0.22146	0.0852367
17.6	0.1986	0.4272	0.13		17.6	0.00452	0.01215	0.01467		17.6	0.11775	0.34343	0.25297	0.23805		17.6	0.23805	0.08011
17.66	0.2024	0.4126	0.1309		17.66	0.00848	-0.00259	0.01623		17.66	0.14435	0.23372	0.26415	0.214073		17.66	0.214073	0.0574
17.72	0.2021	0.4153	0.1203		17.72	0.00834	-1.97325e-05	0.00629		17.72	0.14341	0.25285	0.19292	0.196393		17.72	0.196393	0.0868433
17.78	0.2021	0.4204	0.1236		17.78	0.0085	0.00495	0.01025		17.78	0.14449	0.28984	0.2213	0.218543		17.78	0.218543	0.0764767
17.84	0.1973	0.4175	0.122		17.84	0.00386	0.00191	0.00931		17.84	0.11332	0.26721	0.21456	0.198363		17.84	0.198363	0.0843133
17.9	0.1941	0.4154	0.1198		17.9	0.00082136	-0.000318301	0.00777		17.9	0.09291	0.25063	0.20353	0.182357		17.9	0.182357	0.07917
17.96	0.204	0.4153	0.1126		17.96	0.01088	-0.000549943	0.00122		17.96	0.16048	0.2489	0.15659	0.188657		17.96	0.188657	0.0762167
18.02	0.1991	0.4217	0.1171		18.02	0.00614	0.00572	0.00638		18.02	0.12864	0.29557	0.19356	0.205923		18.02	0.205923	0.0828967
18.08	0.1972	0.4242	0.1171		18.08	0.0044	0.00809	0.00704		18.08	0.11695	0.31321	0.19829	0.209483		18.08	0.209483	0.08074
18.14	0.1958	0.4171	0.114		18.14	0.00316	0.000858766	0.00459		18.14	0.10862	0.25939	0.18074	0.182917		18.14	0.182917	0.0693833
18.2	0.1935	0.4193	0.1196		18.2	0.00102	0.00293	0.01084		18.2	0.09424	0.2748	0.22553	0.19819		18.2	0.19819	0.0716467
18.26	0.1979	0.4177	0.1109		18.26	0.00558	0.0012	0.00279		18.26	0.12487	0.26193	0.16784	0.18488		18.26	0.18488	0.0757833
18.32	0.1966	0.4089	0.1182		18.32	0.00444	-0.00773	0.01075		18.32	0.11722	0.19546	0.22488	0.179187		18.32	0.179187	0.0926333
18.38	0.2031	0.4072	0.1179		18.38	0.01111	-0.00955	0.01109		18.38	0.16202	0.18191	0.22732	0.190417		18.38	0.190417	0.0927667
18.44	0.198	0.4125	0.1156		18.44	0.00617	-0.00438	0.00944		18.44	0.12884	0.22039	0.21549	0.18824		18.44	0.18824	0.0964233
18.5	0.2016	0.4139	0.1189		18.5	0.00993	-0.00311	0.01339		18.5	0.15409	0.22985	0.2438	0.209247		18.5	0.209247	0.10224
18.56	0.2023	0.413	0.1138		18.56	0.01079	-0.00413	0.00894		18.56	0.15987	0.22226	0.21191	0.198013		18.56	0.198013	0.0921467
18.62	0.1953	0.4129	0.1084		18.62	0.00395	-0.00436	0.00418		18.62	0.11392	0.22054	0.1778	0.170753		18.62	0.170753	0.08157
18.68	0.1977	0.4132	0.1049		18.68	0.00651	-0.00418	0.00133		18.68	0.13112	0.22188	0.15737	0.170123		18.68	0.170123	0.0769233
18.74	0.1993	0.4109	0.1101		18.74	0.00827	-0.00661	0.00717		18.74	0.14294	0.2038	0.19923	0.18199		18.74	0.18199	0.07664
18.8	0.2012	0.4115	0.1117		18.8	0.01033	-0.00613	0.00941		18.8	0.15678	0.20737	0.21528	0.193143		18.8	0.193143	0.0732467
18.86	0.205	0.4084	0.1083		18.86	0.01429	-0.00935	0.00666		18.86	0.18338	0.1834	0.19557	0.18745		18.86	0.18745	0.0714633
18.92	0.1971	0.4137	0.1074		18.92	0.00655	-0.00417	0.0064		18.92	0.13139	0.22196	0.19371	0.182353		18.92	0.182353	0.0827733
18.98	0.2035	0.4174	0.1015		18.98	0.01311	-0.000595711	0.00114		18.98	0.17546	0.24856	0.15601	0.193343		18.98	0.193343	0.05694
19.04	0.1941	0.4162	0.1084		19.04	0.00387	-0.00192	0.00867		19.04	0.11339	0.2387	0.20998	0.187357		19.04	0.187357	0.06584
19.1	0.1984	0.4123	0.1035		19.1	0.00833	-0.00594	0.00441		19.1	0.14335	0.20878	0.17945	0.177193		19.1	0.177193	0.0799467
19.16	0.1982	0.4086	0.1104		19.16	0.0083	-0.00976	0.01195		19.16	0.14315	0.18035	0.23348	0.18566		19.16	0.18566	0.0728533
19.22	0.2047	0.4179	0.1036		19.22	0.01496	-0.000575523	0.00578		19.22	0.18788	0.24871	0.18926	0.208617		19.22	0.208617	0.0670933
19.28	0.207	0.4124	0.1141		19.28	0.01742	-0.00619	0.01692		19.28	0.20441	0.20692	0.2691	0.22681		19.28	0.22681	0.0656233
19.34	0.2076	0.414	0.1043		19.34	0.01818	-0.00471	0.00775		19.34	0.20951	0.21794	0.20338	0.210277		19.34	0.210277	0.07408
19.4	0.2235	0.4112	0.1138		19.4	0.03424	-0.00763	0.01788		19.4	0.31739	0.1962	0.27598	0.26319		19.4	0.26319	0.261077
19.46	0.2289	0.432	0.1182		19.46	0.0398	0.01305	0.02291		19.46	0.35474	0.35013	0.31203	0.338967		19.46	0.338967	0.447143
19.52	0.2314	0.4373	0.1258		19.52	0.04246	0.01824	0.03114		19.52	0.37261	0.38876	0.371	0.377457		19.52	0.377457	0.521097
19.58	0.2278	0.4472	0.1275		19.58	0.03902	0.02802	0.03347		19.58	0.3495	0.46156	0.3877	0.399587		19.58	0.399587	0.56096
19.64	0.2397	0.4497	0.1333		19.64	0.05108	0.03041	0.0399		19.64	0.43051	0.47934	0.43378	0.447877		19.64	0.447877	0.604063
19.7	0.2397	0.4509	0.1355		19.7	0.05125	0.03149	0.04273		19.7	0.43165	0.48738	0.45406	0.457697		19.7	0.457697	0.63535
19.76	0.2497	0.46	0.136		19.76	0.06141	0.04048	0.04386		19.76	0.4999	0.5543	0.46216	0.505453		19.76	0.505453	0.65803
19.82	0.2547	0.4587	0.1293		19.82	0.06657	0.03907	0.03778		19.82	0.53456	0.5438	0.41859	0.498983		19.82	0.498983	0.6684
19.88	0.2511	0.4582	0.1365		19.88	0.06313	0.03845	0.0456		19.88	0.51145	0.53919	0.47463	0.508423		19.88	0.508423	0.69016
19.94	0.2506	0.4591	0.131		19.94	0.06279	0.03924	0.04073		19.94	0.50917	0.54507	0.43973	0.49799		19.94	0.49799	0.696777
20	0.2545	0.4594	0.1418		20	0.06685	0.03943	0.05215		20	0.53644	0.54648	0.52157	0.53483		20	0.53483	0.71782
20.06	0.2619	0.4617	0.1449		20.06	0.07441	0.04162	0.05587		20.06	0.58722	0.56278	0.54823	0.566077		20.06	0.566077	0.736833
20.12	0.2589	0.4572	0.1429		20.12	0.07158	0.03701	0.05449		20.12	0.56821	0.52847	0.53834	0.545007		20.12	0.545007	0.755763
20.18	0.2582	0.4663	0.1473		20.18	0.07104	0.046	0.05951		20.18	0.56459	0.59539	0.57432	0.5781		20.18	0.5781	0.76866
20.24	0.2644	0.4637	0.1477		20.24	0.0774	0.04329	0.06053		20.24	0.60731	0.57521	0.58163	0.58805		20.24	0.58805	0.767283
20.3	0.2664	0.4625	0.144		20.3	0.07956	0.04198	0.05745		20.3	0.62182	0.56546	0.55955	0.582277		20.3	0.582277	0.768307
20.36	0.2672	0.4623	0.1482		20.36	0.08052	0.04167	0.06226		20.36	0.62827	0.56316	0.59402	0.59515		20.36	0.59515	0.779153
20.42	0.2632	0.4605	0.147		20.42	0.07668	0.03977	0.06168		20.42	0.60247	0.54901	0.58987	0.58045		20.42	0.58045	0.784923
20.48	0.2652	0.4632	0.1421		20.48	0.07885	0.04236	0.05739		20.48	0.61705	0.56829	0.55912	0.581487		20.48	0.581487	0.794733
20.54	0.2689	0.4721	0.1456		20.54	0.08271	0.05115	0.0615		20.54	0.64298	0.63372	0.58858	0.62176		20.54	0.62176	0.807577
20.6	0.2693	0.4744	0.1469		20.6	0.08327	0.05335	0.06342		20.6	0.64674	0.65009	0.60234	0.633057		20.6	0.633057	0.826
20.66	0.262	0.4724	0.1473		20.66	0.07613	0.05124	0.06443		20.66	0.59878	0.63439	0.60957	0.614247		20.66	0.614247	0.821263
20.72	0.2648	0.4748	0.143		20.72	0.07909	0.05354	0.06074		20.72	0.61866	0.65151	0.58313	0.617767		20.72	0.617767	0.831067
20.78	0.2691	0.4701	0.1493		20.78	0.08356	0.04873	0.06765		20.78	0.64869	0.61571	0.63265	0.63235		20.78	0.63235	0.839127
20.84	0.27	0.4754	0.1497		20.84	0.08462	0.05393	0.06866		20.84	0.65581	0.65441	0.63989	0.650037		20.84	0.650037	0.84498
20.9	0.2692	0.4725	0.151		20.9	0.08398	0.05093	0.07056		20.9	0.65151	0.63208	0.6535	0.645697		20.9	0.645697	0.863887
20.96	0.2722	0.4696	0.1503		20.96	0.08714	0.04793	0.07047		20.96	0.67273	0.60975	0.65286	0.645113		20.96	0.645113	0.853697
21.02	0.2697	0.4712	0.1509		21.02	0.0848	0.04942	0.07167		21.02	0.65702	0.62084	0.66146	0.64644		21.02	0.64644	0.86387
21.08	0.2708	0.47	0.1528		21.08	0.08606	0.04812	0.07418		21.08	0.66548	0.61116	0.67945	0.65203		21.08	0.65203	0.84745
21.14	0.2742	0.4683	0.1385		21.14	0.08963	0.04632	0.06048		21.14	0.68946	0.59777	0.58127	0.622833		21.14	0.622833	0.869173
21.2	0.2743	0.4718	0.1503		21.2	0.08989	0.04972	0.07288		21.2	0.69121	0.62307	0.67013	0.66147		21.2	0.66147	0.869817
21.26	0.274	0.4727	0.1466		21.26	0.08975	0.05052	0.06978		21.26	0.69027	0.62903	0.64791	0.655737		21.26	0.655737	0.860973
21.32	0.2787	0.4746	0.1574		21.32	0.09461	0.05232	0.08119		21.32	0.72291	0.64243	0.72968	0.69834		21.32	0.69834	0.88239
21.38	0.2728	0.4801	0.1513		21.38	0.08888	0.05773	0.07568		21.38	0.68442	0.68269	0.6902	0.68577		21.38	0.68577	0.87746
21.44	0.2804	0.4815	0.1511		21.44	0.09664	0.05903	0.07608		21.44	0.73655	0.69237	0.69306	0.707327		21.44	0.707327	0.8729
21.5	0.2783	0.4829	0.1559		21.5	0.0947	0.06033	0.08148		21.5	0.72352	0.70205	0.73176	0.71911		21.5	0.71911	0.87793
21.56	0.2768	0.4809	0.1601		21.56	0.09336	0.05823	0.08628		21.56	0.71452	0.68642	0.76616	0.722367		21.56	0.722367	0.875077
21.62	0.2792	0.4761	0.1597		21.62	0.09592	0.05334	0.08647		21.62	0.73171	0.65002	0.76752	0.716417		21.62	0.716417	0.888697
21.68	0.2829	0.4872	0.1571		21.68	0.09979	0.06434	0.08447		21.68	0.75771	0.73189	0.75319	0.747597		21.68	0.747597	0.876027
21.74	0.284	0.4852	0.149		21.74	0.10105	0.06225	0.07696		21.74	0.76617	0.71634	0.69937	0.727293		21.74	0.727293	0.885363
21.8	0.2849	0.479	0.1567		21.8	0.10211	0.05595	0.08525		21.8	0.77329	0.66945	0.75878	0.73384		21.8	0.73384	0.8608
21.86	0.2822	0.4816	0.1546		21.86	0.09957	0.05846	0.08374		21.86	0.75623	0.68813	0.74796	0.730773		21.86	0.730773	0.869577
21.92	0.2911	0.4837	0.1582		21.92	0.10864	0.06047	0.08793		21.92	0.81716	0.70309	0.77798	0.766077		21.92	0.766077	0.89101
21.98	0.2891	0.4842	0.1542		21.98	0.1068	0.06087	0.08452		21.98	0.8048	0.70607	0.75355	0.754807		21.98	0.754807	0.87819
22.04	0.2956	0.485	0.1568		22.04	0.11346	0.06158	0.08771		22.04	0.84953	0.71135	0.77641	0.779097		22.04	0.779097	0.890533
22.1	0.2923	0.4834	0.1581		22.1	0.11032	0.05989	0.0896		22.1	0.82844	0.69877	0.78995	0.772387		22.1	0.772387	0.90159
22.16	0.2855	0.4838	0.1523		22.16	0.10369	0.0602	0.08439		22.16	0.78391	0.70108	0.75262	0.74587		22.16	0.74587	0.90596
22.22	0.2897	0.4848	0.1487		22.22	0.10805	0.06111	0.08137		22.22	0.81319	0.70785	0.73097	0.75067		22.22	0.75067	0.91819
22.28	0.2901	0.4924	0.1507		22.28	0.10861	0.06862	0.08396		22.28	0.81695	0.76375	0.74953	0.776743		22.28	0.776743	0.90844
22.34	0.2871	0.4915	0.152		22.34	0.10577	0.06763	0.08584		22.34	0.79788	0.75638	0.76301	0.772423		22.34	0.772423	0.918713
22.4	0.284	0.4879	0.1535		22.4	0.10284	0.06394	0.08792		22.4	0.7782	0.72892	0.77791	0.761677		22.4	0.761677	0.912377
22.46	0.2823	0.4832	0.1544		22.46	0.1013	0.05915	0.0894		22.46	0.76785	0.69326	0.78852	0.749877		22.46	0.749877	0.92142
22.52	0.2878	0.4878	0.1551		22.52	0.10696	0.06367	0.09068		22.52	0.80587	0.72691	0.79769	0.776823		22.52	0.776823	0.90913
22.58	0.2846	0.4909	0.1633		22.58	0.10392	0.06668	0.09946		22.58	0.78545	0.74931	0.86061	0.798457		22.58	0.798457	0.906343
22.64	0.2855	0.4919	0.1597		22.64	0.10499	0.06759	0.09644		22.64	0.79264	0.75608	0.83897	0.795897		22.64	0.795897	0.898827
22.7	0.2843	0.4959	0.156		22.7	0.10395	0.07151	0.09332		22.7	0.78565	0.78526	0.81661	0.79584		22.7	0.79584	0.909937
22.76	0.2925	0.492	0.1532		22.76	0.11231	0.06752	0.0911		22.76	0.84181	0.75556	0.8007	0.799357		22.76	0.799357	0.889367
22.82	0.2918	0.492	0.1545		22.82	0.11178	0.06744	0.09297		22.82	0.83825	0.75497	0.8141	0.80244		22.82	0.80244	0.91457
22.88	0.2912	0.4936	0.1497		22.88	0.11134	0.06895	0.08875		22.88	0.83529	0.76621	0.78386	0.79512		22.88	0.79512	0.919643
22.94	0.2972	0.4907	0.149		22.94	0.1175	0.06597	0.08862		22.94	0.87667	0.74403	0.78293	0.80121		22.94	0.80121	0.910483
23	0.2865	0.4887	0.1499		23	0.10696	0.06389	0.0901		23	0.80587	0.72854	0.79354	0.775983		23	0.775983	0.904303
23.06	0.2897	0.4921	0.15		23.06	0.11033	0.0672	0.09077		23.06	0.82851	0.75318	0.79834	0.793343		23.06	0.793343	0.91714
23.12	0.2847	0.49	0.1544		23.12	0.10549	0.06502	0.09574		23.12	0.796	0.73696	0.83395	0.78897		23.12	0.78897	0.926737
23.18	0.2797	0.4822	0.1557		23.18	0.10065	0.05714	0.09761		23.18	0.76348	0.6783	0.84736	0.763047		23.18	0.763047	0.926183
23.24	0.2782	0.4815	0.1601		23.24	0.09932	0.05636	0.10258		23.24	0.75455	0.6725	0.88297	0.770007		23.24	0.770007	0.94461
23.3	0.2847	0.4888	0.165		23.3	0.10598	0.06358	0.10805		23.3	0.79929	0.72624	0.92217	0.8159		23.3	0.8159	0.932157
23.36	0.291	0.485	0.1683		23.36	0.11244	0.0597	0.11191		23.36	0.84268	0.69736	0.94984	0.82996		23.36	0.82996	0.94112
23.42	0.2844	0.4849	0.1625		23.42	0.10601	0.05952	0.10668		23.42	0.79949	0.69602	0.91235	0.80262		23.42	0.80262	0.940747
23.48	0.2903	0.4823	0.1528		23.48	0.11207	0.05684	0.09755		23.48	0.8402	0.67607	0.84693	0.787733		23.48	0.787733	0.92
23.54	0.2914	0.4841	0.1593		23.54	0.11333	0.05856	0.10461		23.54	0.84866	0.68887	0.89752	0.811683		23.54	0.811683	0.94434
23.6	0.2865	0.4841	0.1508		23.6	0.1086	0.05848	0.09667		23.6	0.81689	0.68828	0.84062	0.78193		23.6	0.78193	0.936867
23.66	0.2781	0.4868	0.149		23.66	0.10036	0.06111	0.09544		23.66	0.76154	0.70785	0.8318	0.767063		23.66	0.767063	0.94558
23.72	0.2777	0.4944	0.1438		23.72	0.10012	0.06863	0.0908		23.72	0.75992	0.76383	0.79855	0.7741		23.72	0.7741	0.937507
23.78	0.2779	0.4878	0.1516		23.78	0.10049	0.06195	0.09916		23.78	0.76241	0.7141	0.85846	0.778323		23.78	0.778323	0.93529
23.84	0.2826	0.4926	0.1556		23.84	0.10535	0.06668	0.10372		23.84	0.79506	0.74931	0.89114	0.811837		23.84	0.811837	0.930743
23.9	0.2842	0.4881	0.1563		23.9	0.10711	0.0621	0.10498		23.9	0.80688	0.71522	0.90017	0.807423		23.9	0.807423	0.914123
23.96	0.2862	0.4943	0.1587		23.96	0.10928	0.06823	0.10794		23.96	0.82145	0.76085	0.92138	0.83456		23.96	0.83456	0.92148
24.02	0.2937	0.4957	0.1612		24.02	0.11694	0.06955	0.11099		24.02	0.87291	0.77067	0.94324	0.862273		24.02	0.862273	0.935103
24.08	0.2947	0.4997	0.1622		24.08	0.1181	0.07348	0.11255		24.08	0.8807	0.79993	0.95442	0.87835		24.08	0.87835	0.90724
24.14	0.2875	0.5012	0.1531		24.14	0.11107	0.07491	0.104		24.14	0.83348	0.81057	0.89315	0.845733		24.14	0.845733	0.908113
24.2	0.2973	0.4955	0.1509		24.2	0.12103	0.06913	0.10236		24.2	0.90038	0.76755	0.8814	0.849777		24.2	0.849777	0.925677
24.26	0.2968	0.4973	0.1531		24.26	0.12069	0.07086	0.10511		24.26	0.8981	0.78042	0.9011	0.859873		24.26	0.859873	0.935187
24.32	0.2989	0.5053	0.1566		24.32	0.12296	0.07879	0.10916		24.32	0.91335	0.83945	0.93013	0.89431		24.32	0.89431	0.918903
24.38	0.2951	0.5056	0.1534		24.38	0.11932	0.07902	0.10652		24.38	0.8889	0.84116	0.91121	0.880423		24.38	0.880423	0.924637
24.44	0.2976	0.5055	0.1492		24.44	0.12198	0.07885	0.10287		24.44	0.90676	0.8399	0.88505	0.877237		24.44	0.877237	0.928537
24.5	0.3065	0.4954	0.1464		24.5	0.13105	0.06868	0.10062		24.5	0.96769	0.7642	0.86893	0.86694		24.5	0.86694	0.93813
24.56	0.3023	0.5015	0.142		24.56	0.12701	0.07471	0.09676		24.56	0.94055	0.80908	0.84126	0.86363		24.56	0.86363	0.92538
24.62	0.3011	0.5001	0.1437		24.62	0.12597	0.07324	0.09901		24.62	0.93357	0.79814	0.85739	0.863033		24.62	0.863033	0.927373
24.68	0.3022	0.5038	0.1408		24.68	0.12724	0.07687	0.09666		24.68	0.9421	0.82516	0.84055	0.86927		24.68	0.86927	0.927623
24.74	0.3016	0.4948	0.1449		24.74	0.1268	0.06781	0.1013		24.74	0.93914	0.75772	0.8738	0.856887		24.74	0.856887	0.91856
24.8	0.2953	0.4937	0.1455		24.8	0.12066	0.06664	0.10245		24.8	0.8979	0.74901	0.88204	0.842983		24.8	0.842983	0.934147
24.86	0.299	0.5016	0.1435		24.86	0.12453	0.07447	0.10099		24.86	0.92389	0.80729	0.87158	0.867587		24.86	0.867587	0.93125
24.92	0.2955	0.4993	0.1474		24.92	0.12119	0.07211	0.10544		24.92	0.90146	0.78973	0.90347	0.864887		24.92	0.864887	0.91984
24.98	0.2903	0.5038	0.1481		24.98	0.11616	0.07654	0.10668		24.98	0.86767	0.8227	0.91235	0.867573		24.98	0.867573	0.929307
25.04	0.2871	0.5012	0.1457		25.04	0.11312	0.07388	0.10482		25.04	0.84725	0.8029	0.89903	0.849727		25.04	0.849727	0.938347
25.1	0.2923	0.4998	0.145		25.1	0.11848	0.07241	0.10466		25.1	0.88325	0.79196	0.89788	0.857697		25.1	0.857697	0.931663
25.16	0.2928	0.5019	0.1406		25.16	0.11915	0.07445	0.1008		25.16	0.88775	0.80715	0.87022	0.85504		25.16	0.85504	0.94312
25.22	0.2941	0.4962	0.1443		25.22	0.12061	0.06868	0.10504		25.22	0.89756	0.7642	0.9006	0.85412		25.22	0.85412	0.951463
25.28	0.2909	0.4981	0.1444		25.28	0.11757	0.07052	0.10568		25.28	0.87714	0.77789	0.90519	0.853407		25.28	0.853407	0.94679
25.34	0.2966	0.4994	0.14		25.34	0.12344	0.07176	0.10181		25.34	0.91657	0.78712	0.87745	0.86038		25.34	0.86038	0.942733
25.4	0.2867	0.5017	0.137		25.4	0.1137	0.074	0.09935		25.4	0.85115	0.8038	0.85983	0.83826		25.4	0.83826	0.955663
25.46	0.2912	0.4957	0.1313		25.46	0.11837	0.06794	0.09418		25.46	0.88251	0.75869	0.82277	0.821323		25.46	0.821323	0.935063
25.52	0.2887	0.494	0.1339		25.52	0.11603	0.06617	0.09732		25.52	0.8668	0.74552	0.84528	0.8192		25.52	0.8192	0.942003
25.58	0.2916	0.4999	0.1305		25.58	0.11909	0.07201	0.09445		25.58	0.88735	0.78898	0.82471	0.83368		25.58	0.83368	0.936907
25.64	0.2917	0.5063	0.1302		25.64	0.11936	0.07835	0.09468		25.64	0.88917	0.83617	0.82636	0.850567		25.64	0.850567	0.940567
25.7	0.2873	0.5079	0.1256		25.7	0.11512	0.07989	0.09061		25.7	0.86068	0.84764	0.79719	0.83517		25.7	0.83517	0.93211
25.76	0.2982	0.5052	0.1251		25.76	0.12619	0.07714	0.09064		25.76	0.93504	0.82717	0.79741	0.853207		25.76	0.853207	0.950893
25.82	0.293	0.5068	0.1273		25.82	0.12115	0.07868	0.09337		25.82	0.90119	0.83863	0.81697	0.852263		25.82	0.852263	0.953383
25.88	0.295	0.5041	0.1256		25.88	0.12331	0.07592	0.0922		25.88	0.9157	0.81809	0.80859	0.84746		25.88	0.84746	0.936877
25.94	0.2845	0.5091	0.1202		25.94	0.11298	0.08086	0.08733		25.94	0.84631	0.85486	0.77368	0.82495		25.94	0.82495	0.95057
26	0.2887	0.5041	0.1205		26	0.11734	0.07581	0.08815		26	0.8756	0.81727	0.77956	0.824143		26	0.824143	0.95772
26.06	0.291	0.4999	0.1197		26.06	0.11981	0.07155	0.08788		26.06	0.89219	0.78556	0.77763	0.81846		26.06	0.81846	0.930083
26.12	0.2844	0.4965	0.1214		26.12	0.11337	0.06809	0.09011		26.12	0.84893	0.75981	0.79361	0.800783		26.12	0.800783	0.93351
26.18	0.2899	0.503	0.1217		26.18	0.11904	0.07454	0.09093		26.18	0.88702	0.80782	0.79948	0.83144		26.18	0.83144	0.95192
26.24	0.2837	0.4973	0.1209		26.24	0.113	0.06878	0.09065		26.24	0.84644	0.76494	0.79748	0.802953		26.24	0.802953	0.938563
26.3	0.2853	0.4988	0.1254		26.3	0.11476	0.07023	0.09567		26.3	0.85827	0.77574	0.83345	0.822487		26.3	0.822487	0.946737
26.36	0.284	0.5053	0.1239		26.36	0.11363	0.07668	0.0947		26.36	0.85068	0.82374	0.8265	0.83364		26.36	0.83364	0.944087
26.42	0.2884	0.5039	0.1178		26.42	0.11819	0.07522	0.08912		26.42	0.88131	0.81288	0.78651	0.8269		26.42	0.8269	0.952223
26.48	0.2833	0.5028	0.1218		26.48	0.11326	0.07407	0.09364		26.48	0.84819	0.80432	0.8189	0.823803		26.48	0.823803	0.948987
26.54	0.2828	0.5048	0.1244		26.54	0.11292	0.07602	0.09675		26.54	0.84591	0.81883	0.84119	0.83531		26.54	0.83531	0.947043
26.6	0.2863	0.498	0.1126		26.6	0.11659	0.06917	0.08547		26.6	0.87056	0.76785	0.76036	0.79959		26.6	0.79959	0.940217
26.66	0.2853	0.4983	0.1198		26.66	0.11575	0.06941	0.09319		26.66	0.86492	0.76963	0.81568	0.816743		26.66	0.816743	0.94898
26.72	0.2863	0.4989	0.1192		26.72	0.11691	0.06996	0.0931		26.72	0.87271	0.77373	0.81504	0.820493		26.72	0.820493	0.936183
26.78	0.2832	0.5014	0.1169		26.78	0.11398	0.07241	0.09132		26.78	0.85303	0.79196	0.80228	0.815757		26.78	0.815757	0.94629
26.84	0.2892	0.503	0.1123		26.84	0.12014	0.07396	0.08723		26.84	0.8944	0.8035	0.77297	0.823623		26.84	0.823623	0.948577
26.9	0.2843	0.5014	0.1136		26.9	0.11541	0.07232	0.08905		26.9	0.86263	0.79129	0.78601	0.81331		26.9	0.81331	0.948947
26.96	0.2817	0.4993	0.1184		26.96	0.11297	0.07017	0.09436		26.96	0.84624	0.77529	0.82406	0.815197		26.96	0.815197	0.9587
27.02	0.285	0.4991	0.113		27.02	0.11644	0.06992	0.08947		27.02	0.86955	0.77343	0.78902	0.810667		27.02	0.810667	0.958947
27.08	0.2864	0.503	0.1057		27.08	0.118	0.07377	0.08268		27.08	0.88003	0.80208	0.74036	0.80749		27.08	0.80749	0.93952
27.14	0.2874	0.5042	0.1117		27.14	0.11917	0.07492	0.08919		27.14	0.88789	0.81064	0.78701	0.828513		27.14	0.828513	0.949247
27.2	0.2913	0.5055	0.109		27.2	0.12323	0.07618	0.087		27.2	0.91516	0.82002	0.77132	0.8355		27.2	0.8355	0.93119
27.26	0.2845	0.5033	0.1119		27.26	0.1166	0.07393	0.09041		27.26	0.87063	0.80328	0.79576	0.823223		27.26	0.823223	0.93627
27.32	0.2862	0.5002	0.1142		27.32	0.11846	0.07078	0.09321		27.32	0.88312	0.77983	0.81582	0.826257		27.32	0.826257	0.944707
27.38	0.2863	0.5009	0.1159		27.38	0.11872	0.07144	0.09542		27.38	0.88487	0.78474	0.83166	0.833757		27.38	0.833757	0.955263
27.44	0.2816	0.4968	0.1157		27.44	0.11419	0.06729	0.09572		27.44	0.85444	0.75385	0.83381	0.814033		27.44	0.814033	0.955767
27.5	0.2763	0.4985	0.1154		27.5	0.10905	0.06895	0.09593		27.5	0.81991	0.76621	0.83532	0.807147		27.5	0.807147	0.955393
27.56	0.271	0.5003	0.1151		27.56	0.10392	0.07071	0.09613		27.56	0.78545	0.77931	0.83675	0.800503		27.56	0.800503	0.954627
27.62	0.2656	0.502	0.1148		27.62	0.09868	0.07236	0.09634		27.62	0.75025	0.79159	0.83825	0.793363		27.62	0.793363	0.953967
27.68	0.2603	0.5038	0.1146		27.68	0.09355	0.07412	0.09664		27.68	0.71579	0.80469	0.8404	0.78696		27.68	0.78696	0.95357
27.74	0.2835	0.5053	0.1134		27.74	0.11691	0.07558	0.09594		27.74	0.87271	0.81556	0.83539	0.84122		27.74	0.84122	0.942447
27.8	0.3008	0.5053	0.1117		27.8	0.13438	0.07554	0.09474		27.8	0.99006	0.81526	0.82679	0.87737		27.8	0.87737	0.972243
27.86	0.2903	0.5026	0.1159		27.86	0.12404	0.0728	0.09944		27.86	0.9206	0.79486	0.86047	0.858643		27.86	0.858643	0.918493
27.92	0.2962	0.4992	0.1183		27.92	0.13011	0.06935	0.10234		27.92	0.96138	0.76918	0.88125	0.870603		27.92	0.870603	0.93829
27.98	0.2988	0.5086	0.1218		27.98	0.13287	0.07871	0.10633		27.98	0.97992	0.83885	0.90985	0.90954		27.98	0.90954	0.95571
28.04	0.2952	0.5121	0.1162		28.04	0.12944	0.08217	0.10123		28.04	0.95688	0.86461	0.8733	0.898263		28.04	0.898263	0.97811
28.1	0.2977	0.5102	0.1175		28.1	0.1321	0.08024	0.10302		28.1	0.97474	0.85024	0.88613	0.903703		28.1	0.903703	0.988343
28.16	0.296	0.5172	0.1253		28.16	0.13057	0.0872	0.11132		28.16	0.96447	0.90205	0.94561	0.937377		28.16	0.937377	0.984513
28.22	0.2924	0.5132	0.1324		28.22	0.12713	0.08316	0.11891		28.22	0.94136	0.87198	1	0.93778		28.22	0.93778	0.96317
28.28	0.2898	0.5137	0.1256		28.28	0.1247	0.08362	0.11261		28.28	0.92504	0.8754	0.95485	0.91843		28.28	0.91843	0.972443
28.34	0.3008	0.512	0.123		28.34	0.13586	0.08188	0.1105		28.34	1	0.86245	0.93973	0.93406		28.34	0.93406	0.97305
28.4	0.2942	0.5075	0.1267		28.4	0.12943	0.07735	0.11469		28.4	0.95681	0.82873	0.96976	0.918433		28.4	0.918433	0.967653
28.46	0.2909	0.5079	0.124		28.46	0.12629	0.07771	0.11248		28.46	0.93572	0.83141	0.95392	0.907017		28.46	0.907017	0.96109
28.52	0.2843	0.5027	0.1297		28.52	0.11986	0.07247	0.11867		28.52	0.89252	0.79241	0.99828	0.894403		28.52	0.894403	0.97193
28.58	0.2853	0.5156	0.1224		28.58	0.12102	0.08534	0.11186		28.58	0.90032	0.8882	0.94948	0.912667		28.58	0.912667	0.960963
28.64	0.286	0.512	0.1232		28.64	0.12189	0.0817	0.11315		28.64	0.90616	0.86111	0.95872	0.908663		28.64	0.908663	0.95802
28.7	0.2958	0.5121	0.1189		28.7	0.13185	0.08177	0.10933		28.7	0.97306	0.86163	0.93135	0.922013		28.7	0.922013	0.9591
28.76	0.2933	0.5083	0.1235		28.76	0.12952	0.07793	0.11442		28.76	0.95741	0.83305	0.96782	0.919427		28.76	0.919427	0.946947
28.82	0.2878	0.5106	0.1157		28.82	0.12418	0.0802	0.1071		28.82	0.92154	0.84994	0.91536	0.895613		28.82	0.895613	0.952757
28.88	0.2902	0.5071	0.1185		28.88	0.12675	0.07667	0.11039		28.88	0.93881	0.82367	0.93894	0.900473		28.88	0.900473	0.938357
28.94	0.2924	0.5071	0.1224		28.94	0.12911	0.07664	0.11477		28.94	0.95466	0.82345	0.97033	0.916147		28.94	0.916147	0.949827
29	0.2881	0.4988	0.1167		29	0.12498	0.0683	0.10956		29	0.92692	0.76137	0.93299	0.87376		29	0.87376	0.945677
29.06	0.285	0.4999	0.1143		29.06	0.12204	0.06937	0.10764		29.06	0.90717	0.76933	0.91923	0.865243		29.06	0.865243	0.950733
29.12	0.2873	0.5022	0.1105		29.12	0.12451	0.07164	0.10432		29.12	0.92376	0.78623	0.89544	0.868477		29.12	0.868477	0.949067
29.18	0.2829	0.5	0.1193		29.18	0.12027	0.06941	0.1136		29.18	0.89528	0.76963	0.96195	0.87562		29.18	0.87562	0.95701
29.24	0.2853	0.5019	0.1166		29.24	0.12284	0.07128	0.11138		29.24	0.91254	0.78355	0.94604	0.88071		29.24	0.88071	0.952383
29.3	0.2825	0.4972	0.1185		29.3	0.1202	0.06655	0.11376		29.3	0.89481	0.74834	0.96309	0.868747		29.3	0.868747	0.96434
29.36	0.2824	0.4994	0.1127		29.36	0.12027	0.06872	0.10843		29.36	0.89528	0.7645	0.9249	0.86156		29.36	0.86156	0.95388
29.42	0.2778	0.4911	0.1075		29.42	0.11583	0.06039	0.10371		29.42	0.86545	0.70249	0.89107	0.81967		29.42	0.81967	0.922393
29.48	0.2742	0.4909	0.1082		29.48	0.1124	0.06016	0.10489		29.48	0.84241	0.70078	0.89953	0.81424		29.48	0.81424	0.912157
29.54	0.2718	0.4898	0.1094		29.54	0.11016	0.05904	0.10656		29.54	0.82737	0.69245	0.91149	0.810437		29.54	0.810437	0.906513
29.6	0.2755	0.4904	0.1053		29.6	0.11403	0.05961	0.10294		29.6	0.85336	0.69669	0.88555	0.811867		29.6	0.811867	0.90026
29.66	0.2787	0.4896	0.097		29.66	0.11739	0.05878	0.09511		29.66	0.87593	0.69051	0.82944	0.798627		29.66	0.798627	0.886777
29.72	0.27	0.4882	0.1002		29.72	0.10886	0.05735	0.09878		29.72	0.81863	0.67987	0.85574	0.784747		29.72	0.784747	0.891243
29.78	0.2744	0.496	0.1009		29.78	0.11342	0.06513	0.09995		29.78	0.84926	0.73777	0.86412	0.81705		29.78	0.81705	0.886567
29.84	0.2802	0.4973	0.1026		29.84	0.11939	0.0664	0.10212		29.84	0.88937	0.74723	0.87968	0.83876		29.84	0.83876	0.893557
29.9	0.2808	0.4927	0.1056		29.9	0.12016	0.06178	0.10559		29.9	0.89454	0.71284	0.90454	0.837307		29.9	0.837307	0.878797
29.96	0.2837	0.4875	0.1049		29.96	0.12322	0.05655	0.10536		29.96	0.91509	0.67391	0.9029	0.830633		29.96	0.830633	0.874353
30.02	0.2853	0.492	0.0995		30.02	0.12499	0.06103	0.10043		30.02	0.92698	0.70726	0.86756	0.833933		30.02	0.833933	0.85982
30.08	0.2776	0.4883	0.0987		30.08	0.11745	0.05731	0.1001		30.08	0.87634	0.67957	0.8652	0.807037		30.08	0.807037	0.84566
30.14	0.2741	0.4899	0.0982		30.14	0.11412	0.05888	0.10007		30.14	0.85397	0.69125	0.86498	0.8034		30.14	0.8034	0.833047
30.2	0.2839	0.4876	0.0942		30.2	0.12408	0.05656	0.09653		30.2	0.92087	0.67399	0.83962	0.811493		30.2	0.811493	0.837987
30.26	0.2765	0.4913	0.0906		30.26	0.11685	0.06024	0.0934		30.26	0.8723	0.70138	0.81719	0.796957		30.26	0.796957	0.831983
30.32	0.2833	0.482	0.0899		30.32	0.12381	0.05092	0.09316		30.32	0.91906	0.63201	0.81547	0.788847		30.32	0.788847	0.847707
30.38	0.2795	0.4833	0.0904		30.38	0.12018	0.05219	0.09413		30.38	0.89467	0.64146	0.82242	0.786183		30.38	0.786183	0.828473
30.44	0.2736	0.4768	0.0848		30.44	0.11444	0.04567	0.08899		30.44	0.85612	0.59293	0.78558	0.744877		30.44	0.744877	0.835053
30.5	0.2795	0.482	0.0827		30.5	0.12051	0.05085	0.08735		30.5	0.89689	0.63148	0.77383	0.7674		30.5	0.7674	0.815223
30.56	0.2702	0.485	0.0805		30.56	0.11138	0.05383	0.08561		30.56	0.83556	0.65367	0.76136	0.750197		30.56	0.750197	0.814633
30.62	0.2679	0.4837	0.0824		30.62	0.10924	0.05251	0.08797		30.62	0.82119	0.64384	0.77827	0.747767		30.62	0.747767	0.80954
30.68	0.2678	0.4859	0.085		30.68	0.10931	0.05469	0.09103		30.68	0.82166	0.66007	0.8002	0.760643		30.68	0.760643	0.806403
30.74	0.2549	0.4905	0.0822		30.74	0.09657	0.05928	0.08869		30.74	0.73608	0.69423	0.78343	0.737913		30.74	0.737913	0.784107
30.8	0.2564	0.492	0.0852		30.8	0.09824	0.06076	0.09215		30.8	0.7473	0.70525	0.80823	0.753593		30.8	0.753593	0.787183
30.86	0.2576	0.4936	0.0859		30.86	0.0996	0.06234	0.0933		30.86	0.75643	0.71701	0.81647	0.763303		30.86	0.763303	0.794357
30.92	0.2491	0.4832	0.0775		30.92	0.09127	0.05192	0.08536		30.92	0.70048	0.63945	0.75957	0.699833		30.92	0.699833	0.813017
30.98	0.2529	0.4895	0.0798		30.98	0.09524	0.05821	0.08811		30.98	0.72714	0.68627	0.77927	0.730893		30.98	0.730893	0.80645
31.04	0.2528	0.4909	0.0754		31.04	0.0953	0.05959	0.08417		31.04	0.72755	0.69654	0.75104	0.725043		31.04	0.725043	0.810173
31.1	0.2575	0.4933	0.0731		31.1	0.10017	0.06197	0.08232		31.1	0.76026	0.71425	0.73778	0.73743		31.1	0.73743	0.79901
31.16	0.2569	0.4867	0.0796		31.16	0.09973	0.05536	0.08927		31.16	0.75731	0.66505	0.78759	0.73665		31.16	0.73665	0.806127
31.22	0.2545	0.4867	0.0805		31.22	0.0975	0.05534	0.09063		31.22	0.74233	0.66491	0.79733	0.734857		31.22	0.734857	0.796053
31.28	0.2488	0.4887	0.0814		31.28	0.09196	0.05733	0.09198		31.28	0.70511	0.67972	0.80701	0.730613		31.28	0.730613	0.78196
31.34	0.2464	0.4863	0.078		31.34	0.08973	0.05491	0.08903		31.34	0.69013	0.6617	0.78587	0.712567		31.34	0.712567	0.782193
31.4	0.2467	0.4757	0.0798		31.4	0.0902	0.0443	0.09128		31.4	0.69329	0.58273	0.80199	0.69267		31.4	0.69267	0.780327
31.46	0.239	0.4793	0.0864		31.46	0.08266	0.04789	0.09833		31.46	0.64264	0.60945	0.85252	0.701537		31.46	0.701537	0.797777
31.52	0.2501	0.4718	0.084		31.52	0.09393	0.04037	0.09637		31.52	0.71834	0.55348	0.83847	0.70343		31.52	0.70343	0.782523
31.58	0.2549	0.4694	0.0765		31.58	0.09889	0.03796	0.08932		31.58	0.75166	0.53554	0.78795	0.691717		31.58	0.691717	0.786643
31.64	0.256	0.4756	0.0733		31.64	0.10016	0.04415	0.08657		31.64	0.76019	0.58162	0.76824	0.70335		31.64	0.70335	0.778393
31.7	0.2511	0.4795	0.0752		31.7	0.09542	0.04804	0.08891		31.7	0.72835	0.61057	0.78501	0.707977		31.7	0.707977	0.753273
31.76	0.2443	0.4804	0.0712		31.76	0.08879	0.04893	0.08536		31.76	0.68382	0.61719	0.75957	0.68686		31.76	0.68686	0.758343
31.82	0.2496	0.4847	0.0724		31.82	0.09426	0.05322	0.087		31.82	0.72056	0.64913	0.77132	0.71367		31.82	0.71367	0.740363
31.88	0.2505	0.4842	0.0752		31.88	0.09532	0.05271	0.09024		31.88	0.72768	0.64533	0.79454	0.722517		31.88	0.722517	0.737827
31.94	0.2457	0.479	0.0818		31.94	0.09069	0.0475	0.09729		31.94	0.69658	0.60655	0.84506	0.716063		31.94	0.716063	0.745353
32	0.248	0.4869	0.0811		32	0.09315	0.05539	0.09703		32	0.71311	0.66528	0.8432	0.74053		32	0.74053	0.74125
32.06	0.2459	0.4784	0.0823		32.06	0.09122	0.04688	0.09867		32.06	0.70014	0.60194	0.85495	0.71901		32.06	0.71901	0.744167
32.12	0.2499	0.4795	0.0893		32.12	0.09539	0.04797	0.10611		32.12	0.72815	0.61005	0.90827	0.748823		32.12	0.748823	0.737343
32.18	0.2408	0.4773	0.0734		32.18	0.08645	0.04576	0.09065		32.18	0.6681	0.5936	0.79748	0.686393		32.18	0.686393	0.732883
32.24	0.2452	0.4774	0.0723		32.24	0.09102	0.04585	0.08999		32.24	0.6988	0.59427	0.79275	0.695273		32.24	0.695273	0.734457
32.3	0.2373	0.4712	0.0754		32.3	0.08328	0.03965	0.09352		32.3	0.64681	0.54812	0.81805	0.670993		32.3	0.670993	0.721723
32.36	0.2453	0.4743	0.0717		32.36	0.09145	0.04274	0.09026		32.36	0.70169	0.57112	0.79468	0.689163		32.36	0.689163	0.73366
32.42	0.2415	0.4841	0.0641		32.42	0.08782	0.05253	0.0831		32.42	0.6773	0.64399	0.74337	0.68822		32.42	0.68822	0.719173
32.48	0.2345	0.4852	0.0632		32.48	0.08098	0.05363	0.08263		32.48	0.63136	0.65218	0.74	0.674513		32.48	0.674513	0.733243
32.54	0.2389	0.4732	0.0585		32.54	0.08555	0.04162	0.07837		32.54	0.66205	0.56278	0.70947	0.644767		32.54	0.644767	0.73339
32.6	0.2352	0.4693	0.0647		32.6	0.08201	0.03772	0.085		32.6	0.63828	0.53376	0.75699	0.64301		32.6	0.64301	0.71705
32.66	0.2402	0.4774	0.057		32.66	0.08718	0.04581	0.07773		32.66	0.673	0.59397	0.70489	0.657287		32.66	0.657287	0.716243
32.72	0.2378	0.4727	0.0603		32.72	0.08495	0.04111	0.08146		32.72	0.65802	0.55899	0.73162	0.649543		32.72	0.649543	0.71178
32.78	0.2344	0.4766	0.0558		32.78	0.08171	0.04501	0.07739		32.78	0.63626	0.58802	0.70245	0.642243		32.78	0.642243	0.70932
32.84	0.2316	0.4705	0.0567		32.84	0.07908	0.0389	0.07872		32.84	0.61859	0.54254	0.71198	0.62437		32.84	0.62437	0.705953
32.9	0.2307	0.4732	0.0534		32.9	0.07834	0.0416	0.07585		32.9	0.61362	0.56263	0.69141	0.622553		32.9	0.622553	0.70463
32.96	0.2315	0.4711	0.0534		32.96	0.07931	0.0395	0.07628		32.96	0.62014	0.547	0.6945	0.620547		32.96	0.620547	0.723583
33.02	0.2272	0.4637	0.0554		33.02	0.07518	0.0321	0.07871		33.02	0.5924	0.49192	0.71191	0.598743		33.02	0.598743	0.698033
33.08	0.2308	0.4665	0.0525		33.08	0.07894	0.0349	0.07624		33.08	0.61765	0.51277	0.69421	0.60821		33.08	0.60821	0.698283
33.14	0.2305	0.4631	0.0594		33.14	0.07881	0.03149	0.08356		33.14	0.61678	0.48738	0.74667	0.616943		33.14	0.616943	0.693907
33.2	0.2305	0.4577	0.0573		33.2	0.07897	0.02609	0.08189		33.2	0.61785	0.44719	0.7347	0.599913		33.2	0.599913	0.677137
33.26	0.2406	0.4597	0.0493		33.26	0.08924	0.02809	0.07432		33.26	0.68684	0.46208	0.68045	0.60979		33.26	0.60979	0.686323
33.32	0.2275	0.4604	0.0542		33.32	0.07631	0.02879	0.07964		33.32	0.59999	0.46729	0.71858	0.595287		33.32	0.595287	0.688863
33.38	0.2335	0.4646	0.0493		33.38	0.08247	0.03299	0.07516		33.38	0.64136	0.49855	0.68647	0.608793		33.38	0.608793	0.70041
33.44	0.2254	0.4673	0.0606		33.44	0.07454	0.0357	0.08689		33.44	0.5881	0.51872	0.77053	0.625783		33.44	0.625783	0.69717
33.5	0.2275	0.4687	0.0434		33.5	0.0768	0.0371	0.07011		33.5	0.60328	0.52914	0.65028	0.594233		33.5	0.594233	0.700823
33.56	0.2247	0.4684	0.0492		33.56	0.07417	0.0368	0.07633		33.56	0.58561	0.52691	0.69485	0.602457		33.56	0.602457	0.67476
33.62	0.2244	0.4658	0.0531		33.62	0.07404	0.0342	0.08065		33.62	0.58474	0.50755	0.72581	0.606033		33.62	0.606033	0.68571
33.68	0.2288	0.4632	0.0496		33.68	0.0786	0.0316	0.07757		33.68	0.61537	0.4882	0.70374	0.602437		33.68	0.602437	0.676423
33.74	0.2258	0.4577	0.05		33.74	0.07577	0.02611	0.07839		33.74	0.59636	0.44734	0.70962	0.58444		33.74	0.58444	0.683433
33.8	0.229	0.4649	0.0437		33.8	0.07914	0.03331	0.0725		33.8	0.619	0.50093	0.66741	0.59578		33.8	0.59578	0.657813
33.86	0.2282	0.4576	0.0428		33.86	0.0785	0.02602	0.07202		33.86	0.6147	0.44667	0.66397	0.575113		33.86	0.575113	0.665533
33.92	0.2313	0.4617	0.0447		33.92	0.08177	0.03012	0.07434		33.92	0.63666	0.47719	0.68059	0.598147		33.92	0.598147	0.67299
33.98	0.2304	0.4598	0.0412		33.98	0.08103	0.02822	0.07125		33.98	0.63169	0.46304	0.65845	0.584393		33.98	0.584393	0.66496
34.04	0.2244	0.4648	0.0427		34.04	0.0752	0.03323	0.07317		34.04	0.59253	0.50033	0.67221	0.588357		34.04	0.588357	0.6582
34.1	0.2215	0.4651	0.0419		34.1	0.07247	0.03354	0.07278		34.1	0.57419	0.50264	0.66941	0.58208		34.1	0.58208	0.6643
34.16	0.225	0.4673	0.0383		34.16	0.07613	0.03574	0.0696		34.16	0.59878	0.51902	0.64662	0.58814		34.16	0.58814	0.655613
34.22	0.2208	0.4602	0.0378		34.22	0.0721	0.02865	0.06951		34.22	0.57171	0.46624	0.64598	0.56131		34.22	0.56131	0.641263
34.28	0.2268	0.4602	0.0446		34.28	0.07827	0.02866	0.07672		34.28	0.61315	0.46632	0.69765	0.592373		34.28	0.592373	0.625963
34.34	0.2175	0.4654	0.0453		34.34	0.06913	0.03386	0.07783		34.34	0.55176	0.50502	0.7056	0.58746		34.34	0.58746	0.64563
34.4	0.2179	0.4651	0.0462		34.4	0.0697	0.03357	0.07914		34.4	0.55559	0.50287	0.71499	0.59115		34.4	0.59115	0.641303
34.46	0.2256	0.4618	0.0471		34.46	0.07756	0.03028	0.08045		34.46	0.60838	0.47838	0.72438	0.603713		34.46	0.603713	0.64843
34.52	0.2183	0.4639	0.0413		34.52	0.07043	0.03239	0.07506		34.52	0.56049	0.49408	0.68575	0.580107		34.52	0.580107	0.654893
34.58	0.2203	0.4679	0.0361		34.58	0.0726	0.0364	0.07027		34.58	0.57507	0.52393	0.65143	0.583477		34.58	0.583477	0.65446
34.64	0.2177	0.4657	0.0429		34.64	0.07016	0.03421	0.07748		34.64	0.55868	0.50763	0.7031	0.589803		34.64	0.589803	0.64655
34.7	0.219	0.471	0.0477		34.7	0.07163	0.03952	0.08268		34.7	0.56855	0.54715	0.74036	0.618687		34.7	0.618687	0.655057
34.76	0.2139	0.4734	0.0421		34.76	0.0667	0.04193	0.07749		34.76	0.53543	0.56509	0.70317	0.60123		34.76	0.60123	0.6396
34.82	0.2155	0.4675	0.0407		34.82	0.06846	0.03604	0.07649		34.82	0.54726	0.52125	0.696	0.58817		34.82	0.58817	0.62521
34.88	0.2211	0.4701	0.0367		34.88	0.07423	0.03865	0.0729		34.88	0.58601	0.54068	0.67027	0.598987		34.88	0.598987	0.621927
34.94	0.2139	0.4644	0.0369		34.94	0.0672	0.03296	0.0735		34.94	0.53879	0.49833	0.67457	0.570563		34.94	0.570563	0.630127
35	0.2118	0.4659	0.0255		35	0.06526	0.03447	0.0625		35	0.52576	0.50956	0.59574	0.543687		35	0.543687	0.630423
35.06	0.2192	0.4591	0.0328		35.06	0.07283	0.02768	0.0702		35.06	0.57661	0.45902	0.65092	0.562183		35.06	0.562183	0.62123
35.12	0.2154	0.4577	0.0324		35.12	0.0692	0.0263	0.07021		35.12	0.55223	0.44875	0.651	0.55066		35.12	0.55066	0.639857
35.18	0.2166	0.4633	0.0301		35.18	0.07056	0.03191	0.06831		35.18	0.56136	0.49051	0.63738	0.563083		35.18	0.563083	0.635717
35.24	0.2169	0.4635	0.0326		35.24	0.07103	0.03212	0.07121		35.24	0.56452	0.49207	0.65816	0.571583		35.24	0.571583	0.63889
35.3	0.209	0.4615	0.0343		35.3	0.06329	0.03014	0.07331		35.3	0.51253	0.47734	0.67321	0.55436		35.3	0.55436	0.6347
35.36	0.2109	0.4602	0.0295		35.36	0.06536	0.02885	0.0689		35.36	0.52643	0.46773	0.64161	0.545257		35.36	0.545257	0.630547
35.42	0.2086	0.4561	0.0314		35.42	0.06323	0.02476	0.0712		35.42	0.51212	0.43729	0.65809	0.535833		35.42	0.535833	0.616087
35.48	0.2127	0.4606	0.0272		35.48	0.06749	0.02928	0.0674		35.48	0.54074	0.47093	0.63086	0.54751		35.48	0.54751	0.614003
35.54	0.2088	0.4632	0.0256		35.54	0.06376	0.03189	0.06619		35.54	0.51568	0.49036	0.62219	0.542743		35.54	0.542743	0.61712
35.6	0.2112	0.4598	0.027		35.6	0.06633	0.02851	0.06799		35.6	0.53295	0.4652	0.63509	0.544413		35.6	0.544413	0.623113
35.66	0.214	0.4616	0.0325		35.66	0.06929	0.03033	0.07388		35.66	0.55283	0.47875	0.6773	0.569627		35.66	0.569627	0.637553
35.72	0.21	0.4643	0.0307		35.72	0.06546	0.03304	0.07248		35.72	0.5271	0.49892	0.66726	0.564427		35.72	0.564427	0.641687
35.78	0.2162	0.4622	0.03		35.78	0.07183	0.03096	0.07217		35.78	0.56989	0.48344	0.66504	0.57279		35.78	0.57279	0.634877
35.84	0.2099	0.4623	0.0238		35.84	0.06569	0.03108	0.06636		35.84	0.52865	0.48433	0.62341	0.545463		35.84	0.545463	0.613867
35.9	0.2105	0.464	0.0224		35.9	0.06646	0.0328	0.06535		35.9	0.53382	0.49713	0.61617	0.54904		35.9	0.54904	0.60661
35.96	0.2141	0.4638	0.0224		35.96	0.07023	0.03261	0.06575		35.96	0.55915	0.49572	0.61903	0.557967		35.96	0.557967	0.606027
36.02	0.2097	0.4653	0.0266		36.02	0.06599	0.03413	0.07034		36.02	0.53066	0.50703	0.65193	0.563207		36.02	0.563207	0.59622
36.08	0.2082	0.4708	0.0187		36.08	0.06466	0.03965	0.06283		36.08	0.52173	0.54812	0.59811	0.555987		36.08	0.555987	0.603787
36.14	0.2019	0.4706	0.018		36.14	0.05853	0.03947	0.06251		36.14	0.48055	0.54678	0.59581	0.541047		36.14	0.541047	0.6128
36.2	0.2023	0.4631	0.0241		36.2	0.05909	0.03199	0.069		36.2	0.48432	0.49111	0.64232	0.53925		36.2	0.53925	0.600937
36.26	0.2052	0.465	0.0206		36.26	0.06216	0.03391	0.06589		36.26	0.50494	0.5054	0.62004	0.54346		36.26	0.54346	0.591343
36.32	0.2094	0.4687	0.028		36.32	0.06653	0.03763	0.07368		36.32	0.53429	0.53309	0.67586	0.58108		36.32	0.58108	0.581797
36.38	0.2045	0.4658	0.0227		36.38	0.06179	0.03475	0.06876		36.38	0.50245	0.51165	0.6406	0.551567		36.38	0.551567	0.580147
36.44	0.2073	0.4597	0.0264		36.44	0.06476	0.02867	0.07285		36.44	0.5224	0.46639	0.66992	0.552903		36.44	0.552903	0.577793
36.5	0.2085	0.4656	0.0301		36.5	0.06612	0.0346	0.07693		36.5	0.53154	0.51053	0.69915	0.580407		36.5	0.580407	0.57075
36.56	0.2	0.4627	0.0285		36.56	0.05779	0.03172	0.07572		36.56	0.47558	0.4891	0.69048	0.55172		36.56	0.55172	0.572147
36.62	0.1996	0.4655	0.0293		36.62	0.05756	0.03454	0.0769		36.62	0.47404	0.51009	0.69894	0.561023		36.62	0.561023	0.572707
36.68	0.2	0.4719	0.0217		36.68	0.05812	0.04096	0.06968		36.68	0.4778	0.55787	0.6472	0.560957		36.68	0.560957	0.582503
36.74	0.2013	0.4686	0.0238		36.74	0.05959	0.03769	0.07216		36.74	0.48767	0.53353	0.66497	0.562057		36.74	0.562057	0.592043
36.8	0.1959	0.4692	0.025		36.8	0.05436	0.03831	0.07374		36.8	0.45254	0.53815	0.67629	0.55566		36.8	0.55566	0.595943
36.86	0.2013	0.4642	0.0243		36.86	0.05992	0.03333	0.07342		36.86	0.48989	0.50108	0.674	0.55499		36.86	0.55499	0.59353
36.92	0.2037	0.4597	0.0236		36.92	0.06249	0.02886	0.0731		36.92	0.50715	0.46781	0.67171	0.54889		36.92	0.54889	0.579473
36.98	0.2042	0.4555	0.0229		36.98	0.06316	0.02468	0.07278		36.98	0.51165	0.4367	0.66941	0.539253		36.98	0.539253	0.58315
37.04	0.2031	0.4499	0.0141		37.04	0.06222	0.01911	0.06436		37.04	0.50534	0.39524	0.60907	0.503217		37.04	0.503217	0.58561
37.1	0.2083	0.4546	0.0175		37.1	0.06759	0.02383	0.06814		37.1	0.54141	0.43037	0.63616	0.53598		37.1	0.53598	0.569693
37.16	0.208	0.4525	0.021		37.16	0.06746	0.02176	0.07201		37.16	0.54054	0.41496	0.6639	0.5398		37.16	0.5398	0.56321
37.22	0.2085	0.4497	0.0126		37.22	0.06812	0.01899	0.06399		37.22	0.54497	0.39434	0.60642	0.515243		37.22	0.515243	0.57695
37.28	0.2014	0.4514	0.0139		37.28	0.06119	0.02071	0.06566		37.28	0.49842	0.40715	0.61839	0.507987		37.28	0.507987	0.565483
37.34	0.2035	0.4479	0.0144		37.34	0.06346	0.01724	0.06654		37.34	0.51367	0.38132	0.6247	0.506563		37.34	0.506563	0.582883
37.4	0.1995	0.4447	0.0133		37.4	0.05962	0.01407	0.06581		37.4	0.48788	0.35772	0.61946	0.488353		37.4	0.488353	0.575653
37.46	0.2031	0.4509	0.0097		37.46	0.06339	0.0203	0.06258		37.46	0.5132	0.40409	0.59632	0.504537		37.46	0.504537	0.587707
37.52	0.2002	0.4464	0.0145		37.52	0.06066	0.01582	0.06776		37.52	0.49486	0.37075	0.63344	0.499683		37.52	0.499683	0.580537
37.58	0.2049	0.4555	-0.0009		37.58	0.06552	0.02495	0.05273		37.58	0.52751	0.4387	0.52573	0.497313		37.58	0.497313	0.578467
37.64	0.1999	0.4486	0.0075		37.64	0.06069	0.01808	0.0615		37.64	0.49506	0.38757	0.58858	0.490403		37.64	0.490403	0.574957
37.7	0.2055	0.4573	0.0048		37.7	0.06646	0.02681	0.05917		37.7	0.53382	0.45255	0.57188	0.519417		37.7	0.519417	0.5642
37.76	0.2003	0.4536	0.0082		37.76	0.06142	0.02314	0.06294		37.76	0.49997	0.42523	0.5989	0.508033		37.76	0.508033	0.564177
37.82	0.2014	0.4528	0.0152		37.82	0.06269	0.02237	0.07031		37.82	0.5085	0.4195	0.65171	0.52657		37.82	0.52657	0.56548
37.88	0.2013	0.4602	0.0128		37.88	0.06276	0.0298	0.06828		37.88	0.50897	0.4748	0.63716	0.54031		37.88	0.54031	0.57348
37.94	0.1989	0.452	0.0133		37.94	0.06052	0.02163	0.06914		37.94	0.49392	0.41399	0.64333	0.51708		37.94	0.51708	0.58224
38	0.1957	0.4529	0.0066		38	0.05749	0.02256	0.06281		38	0.47357	0.42092	0.59796	0.497483		38	0.497483	0.576887
38.06	0.1941	0.4527	0.0083		38.06	0.05606	0.02239	0.06488		38.06	0.46396	0.41965	0.6128	0.498803		38.06	0.498803	0.568317
38.12	0.201	0.452	0.003		38.12	0.06312	0.02173	0.05994		38.12	0.51139	0.41474	0.5774	0.501177		38.12	0.501177	0.568173
38.18	0.2064	0.4516	0.0075		38.18	0.06869	0.02136	0.0648		38.18	0.5488	0.41198	0.61223	0.524337		38.18	0.524337	0.55406
38.24	0.2071	0.4513	0.0046		38.24	0.06956	0.02109	0.06227		38.24	0.55464	0.40997	0.59409	0.519567		38.24	0.519567	0.562893
38.3	0.2097	0.4488	0.0006		38.3	0.07232	0.01862	0.05863		38.3	0.57318	0.39159	0.56801	0.510927		38.3	0.510927	0.560897
38.36	0.2123	0.4483	-0.0054		38.36	0.07509	0.01816	0.05299		38.36	0.59179	0.38817	0.52759	0.502517		38.36	0.502517	0.54754
38.42	0.2055	0.4478	-0.0009		38.42	0.06846	0.01769	0.05786		38.42	0.54726	0.38467	0.56249	0.49814		38.42	0.49814	0.54887
38.48	0.2013	0.4519	0.0001		38.48	0.06442	0.02182	0.05922		38.48	0.52012	0.41541	0.57224	0.50259		38.48	0.50259	0.55256
38.54	0.2014	0.4481	-0.0003		38.54	0.06469	0.01806	0.05918		38.54	0.52193	0.38742	0.57195	0.493767		38.54	0.493767	0.556233
38.6	0.1983	0.451	-0.0051		38.6	0.06176	0.02099	0.05474		38.6	0.50225	0.40923	0.54013	0.48387		38.6	0.48387	0.541063
38.66	0.194	0.449	0.0025		38.66	0.05762	0.01903	0.0627		38.66	0.47444	0.39464	0.59718	0.488753		38.66	0.488753	0.54379
38.72	0.197	0.45	-0.0032		38.72	0.06079	0.02006	0.05736		38.72	0.49573	0.40231	0.55891	0.48565		38.72	0.48565	0.53549
38.78	0.1954	0.4502	-0.0043		38.78	0.05936	0.0203	0.05661		38.78	0.48613	0.40409	0.55353	0.48125		38.78	0.48125	0.531937
38.84	0.1947	0.4472	-0.0044		38.84	0.05882	0.01734	0.05687		38.84	0.4825	0.38206	0.5554	0.47332		38.84	0.47332	0.53495
38.9	0.1973	0.4518	-0.0011		38.9	0.06159	0.02197	0.06053		38.9	0.50111	0.41652	0.58163	0.499753		38.9	0.499753	0.51867
38.96	0.1984	0.4556	-0.0068		38.96	0.06286	0.02581	0.05518		38.96	0.50964	0.44511	0.54329	0.499347		38.96	0.499347	0.51484
39.02	0.1965	0.4423	-0.0028		39.02	0.06113	0.01255	0.05954		39.02	0.49802	0.34641	0.57453	0.472987		39.02	0.472987	0.519543
39.08	0.2007	0.4436	0.001		39.08	0.06549	0.01389	0.06369		39.08	0.52731	0.35638	0.60427	0.495987		39.08	0.495987	0.50553
39.14	0.1989	0.4414	0.0012		39.14	0.06386	0.01172	0.06424		39.14	0.51636	0.34023	0.60821	0.488267		39.14	0.488267	0.515453
39.2	0.1946	0.4455	0.002		39.2	0.05973	0.01586	0.0654		39.2	0.48861	0.37105	0.61653	0.492063		39.2	0.492063	0.51145
39.26	0.1965	0.4468	-0.0069		39.26	0.06179	0.0172	0.05685		39.26	0.50245	0.38102	0.55525	0.479573		39.26	0.479573	0.522313
39.32	0.2033	0.4539	-0.003		39.32	0.06876	0.02434	0.0611		39.32	0.54927	0.43416	0.58571	0.523047		39.32	0.523047	0.51593
39.38	0.2004	0.4468	-0.0019		39.38	0.06603	0.01728	0.06255		39.38	0.53093	0.38162	0.5961	0.502883		39.38	0.502883	0.50624
39.44	0.2033	0.4385	-0.0093		39.44	0.06909	0.00902	0.0555		39.44	0.55149	0.32013	0.54558	0.4724		39.44	0.4724	0.507363
39.5	0.1973	0.4434	-0.0085		39.5	0.06326	0.01396	0.05665		39.5	0.51233	0.3569	0.55382	0.47435		39.5	0.47435	0.502703
39.56	0.1898	0.441	-0.003		39.56	0.05593	0.0116	0.0625		39.56	0.46309	0.33934	0.59574	0.466057		39.56	0.466057	0.51299
39.62	0.1894	0.441	-0.0006		39.62	0.05569	0.01164	0.06525		39.62	0.46148	0.33964	0.61545	0.47219		39.62	0.47219	0.50971
39.68	0.1917	0.4394	-0.0008		39.68	0.05816	0.01008	0.0654		39.68	0.47807	0.32802	0.61653	0.474207		39.68	0.474207	0.496117
39.74	0.1978	0.4454	-0.0032		39.74	0.06443	0.01612	0.06334		39.74	0.52019	0.37298	0.60176	0.49831		39.74	0.49831	0.51754
39.8	0.1913	0.4465	-0.0043		39.8	0.05809	0.01727	0.06259		39.8	0.4776	0.38154	0.59639	0.485177		39.8	0.485177	0.514883
39.86	0.1867	0.4469	0.0016		39.86	0.05366	0.01771	0.06884		39.86	0.44784	0.38482	0.64118	0.49128		39.86	0.49128	0.52161
39.92	0.195	0.4451	-0.0081		39.92	0.06213	0.01595	0.05948		39.92	0.50474	0.37172	0.5741	0.48352		39.92	0.48352	0.51455
39.98	0.1887	0.4522	-0.0102		39.98	0.05599	0.02309	0.05773		39.98	0.46349	0.42486	0.56156	0.483303		39.98	0.483303	0.49672
40.04	0.1921	0.446	-0.01		40.04	0.05956	0.01694	0.05827		40.04	0.48747	0.37908	0.56543	0.477327		40.04	0.477327	0.5
40.1	0.1771	0.4494	-0.0101		40.1	0.04473	0.02038	0.05851		40.1	0.38786	0.40469	0.56715	0.453233		40.1	0.453233	0.500957
40.16	0.1811	0.4472	-0.0037		40.16	0.04889	0.01822	0.06525		40.16	0.4158	0.38861	0.61545	0.473287		40.16	0.473287	0.467583
40.22	0.1833	0.4485	-0.0092		40.22	0.05126	0.01957	0.0601		40.22	0.43172	0.39866	0.57854	0.46964		40.22	0.46964	0.470033
40.28	0.1745	0.4468	-0.0132		40.28	0.04263	0.01791	0.05644		40.28	0.37375	0.3863	0.55231	0.437453		40.28	0.437453	0.48314
40.34	0.1663	0.4528	-0.0072		40.34	0.03459	0.02396	0.06278		40.34	0.31974	0.43134	0.59775	0.44961		40.34	0.44961	0.46214
40.4	0.1766	0.4509	-0.007		40.4	0.04506	0.0221	0.06332		40.4	0.39007	0.41749	0.60162	0.469727		40.4	0.469727	0.471167
40.46	0.1761	0.4452	-0.0008		40.46	0.04473	0.01645	0.06986		40.46	0.38786	0.37544	0.64849	0.470597		40.46	0.470597	0.471907
40.52	0.1768	0.447	-0.0108		40.52	0.04559	0.01829	0.06019		40.52	0.39363	0.38913	0.57919	0.453983		40.52	0.453983	0.48719
40.58	0.1715	0.4468	-0.0086		40.58	0.04046	0.01814	0.06273		40.58	0.35917	0.38802	0.59739	0.448193		40.58	0.448193	0.50702
40.64	0.1676	0.4433	-0.0051		40.64	0.03673	0.01469	0.06657		40.64	0.33412	0.36234	0.62491	0.440457		40.64	0.440457	0.50505
40.7	0.1671	0.4433	-0.0079		40.7	0.03639	0.01473	0.0641		40.7	0.33183	0.36263	0.60721	0.43389		40.7	0.43389	0.50786
40.76	0.1751	0.4441	-0.0197		40.76	0.04456	0.01558	0.05264		40.76	0.38671	0.36896	0.52508	0.426917		40.76	0.426917	0.493677
40.82	0.1723	0.451	-0.0151		40.82	0.04193	0.02253	0.05758		40.82	0.36905	0.42069	0.56048	0.450073		40.82	0.450073	0.497003
40.88	0.1761	0.4442	-0.0111		40.88	0.04589	0.01578	0.06191		40.88	0.39565	0.37045	0.59151	0.452537		40.88	0.452537	0.496153
40.94	0.1694	0.4421	-0.0076		40.94	0.03936	0.01373	0.06574		40.94	0.35178	0.35519	0.61896	0.441977		40.94	0.441977	0.48177
41	0.1774	0.4429	-0.0017		41	0.04753	0.01457	0.07198		41	0.40666	0.36144	0.66368	0.47726		41	0.47726	0.479513
41.06	0.1814	0.4497	-0.0115		41.06	0.05169	0.02142	0.06251		41.06	0.43461	0.41243	0.59581	0.48095		41.06	0.48095	0.479527
41.12	0.1806	0.4465	-0.0155		41.12	0.05106	0.01827	0.05884		41.12	0.43038	0.38898	0.56951	0.462957		41.12	0.462957	0.470787
41.18	0.1703	0.4459	-0.0204		41.18	0.04093	0.01772	0.05427		41.18	0.36233	0.38489	0.53676	0.427993		41.18	0.427993	0.471573
41.24	0.1727	0.4482	-0.0184		41.24	0.04349	0.02007	0.0566		41.24	0.37953	0.40238	0.55346	0.445123		41.24	0.445123	0.471053
41.3	0.1684	0.4521	-0.014		41.3	0.03936	0.02402	0.06133		41.3	0.35178	0.43178	0.58736	0.456973		41.3	0.456973	0.467417
41.36	0.1716	0.4538	-0.0151		41.36	0.04273	0.02577	0.06056		41.36	0.37442	0.44481	0.58184	0.467023		41.36	0.467023	0.478613
41.42	0.1703	0.4464	-0.0154		41.42	0.0416	0.01842	0.06059		41.42	0.36683	0.3901	0.58206	0.44633		41.42	0.44633	0.482517
41.48	0.1668	0.4464	-0.0175		41.48	0.03826	0.01848	0.05882		41.48	0.34439	0.39055	0.56937	0.43477		41.48	0.43477	0.476403
41.54	0.1688	0.4438	-0.0088		41.54	0.04043	0.01593	0.06785		41.54	0.35897	0.37157	0.63408	0.454873		41.54	0.454873	0.48708
41.6	0.1741	0.4425	-0.0116		41.6	0.0459	0.01468	0.06537		41.6	0.39571	0.36226	0.61631	0.458093		41.6	0.458093	0.478687
41.66	0.1714	0.4427	-0.0164		41.66	0.04336	0.01493	0.0609		41.66	0.37865	0.36412	0.58428	0.44235		41.66	0.44235	0.48368
41.72	0.1702	0.4421	-0.013		41.72	0.04233	0.01438	0.06463		41.72	0.37173	0.36003	0.61101	0.44759		41.72	0.44759	0.475603
41.78	0.1697	0.4344	-0.018		41.78	0.042	0.00674	0.05995		41.78	0.36952	0.30316	0.57747	0.416717		41.78	0.416717	0.485747
41.84	0.175	0.4323	-0.0127		41.84	0.04746	0.00469	0.06557		41.84	0.40619	0.2879	0.61774	0.437277		41.84	0.437277	0.479707
41.9	0.1733	0.4422	-0.0113		41.9	0.04593	0.01464	0.0673		41.9	0.39592	0.36197	0.63014	0.462677		41.9	0.462677	0.479167
41.96	0.1647	0.4431	-0.0155		41.96	0.0375	0.0156	0.06342		41.96	0.33929	0.36911	0.60234	0.436913		41.96	0.436913	0.465973
42.02	0.1708	0.438	-0.0214		42.02	0.04376	0.01055	0.05784		42.02	0.38134	0.33152	0.56235	0.42507		42.02	0.42507	0.468067
42.08	0.1652	0.4393	-0.0245		42.08	0.03833	0.01191	0.05507		42.08	0.34486	0.34164	0.5425	0.409667		42.08	0.409667	0.457653
42.14	0.1716	0.4462	-0.0202		42.14	0.0449	0.01886	0.05969		42.14	0.389	0.39338	0.57561	0.452663		42.14	0.452663	0.44214
42.2	0.172	0.4418	-0.0189		42.2	0.04546	0.01452	0.06131		42.2	0.39276	0.36107	0.58722	0.447017		42.2	0.447017	0.447947
42.26	0.1668	0.435	-0.0227		42.26	0.04043	0.00777	0.05783		42.26	0.35897	0.31083	0.56228	0.410693		42.26	0.410693	0.460957
42.32	0.1641	0.4289	-0.0204		42.32	0.0379	0.00173	0.06045		42.32	0.34198	0.26587	0.58105	0.3963		42.32	0.3963	0.440787
42.38	0.1637	0.436	-0.0144		42.38	0.03766	0.00888	0.06676		42.38	0.34036	0.31909	0.62627	0.428573		42.38	0.428573	0.46915
42.44	0.1688	0.4323	-0.0223		42.44	0.04293	0.00524	0.05918		42.44	0.37576	0.292	0.57195	0.413237		42.44	0.413237	0.458133
42.5	0.1624	0.4464	-0.0237		42.5	0.0367	0.0194	0.0581		42.5	0.33392	0.39739	0.56421	0.43184		42.5	0.43184	0.454073
42.56	0.1656	0.4458	-0.0272		42.56	0.04006	0.01886	0.05492		42.56	0.35649	0.39338	0.54142	0.43043		42.56	0.43043	0.456863
42.62	0.1566	0.4328	-0.0331		42.62	0.03123	0.00591	0.04933		42.62	0.29717	0.29699	0.50136	0.365173		42.62	0.365173	0.451277
42.68	0.1684	0.4374	-0.0269		42.68	0.0432	0.01057	0.05585		42.68	0.37758	0.33167	0.54809	0.419113		42.68	0.419113	0.458087
42.74	0.1642	0.4342	-0.0311		42.74	0.03916	0.00743	0.05196		42.74	0.35044	0.3083	0.52021	0.392983		42.74	0.392983	0.428567
42.8	0.1587	0.4398	-0.0307		42.8	0.03383	0.01309	0.05268		42.8	0.31464	0.35043	0.52537	0.396813		42.8	0.396813	0.434703
42.86	0.1672	0.442	-0.0284		42.86	0.0425	0.01535	0.05529		42.86	0.37288	0.36725	0.54407	0.428067		42.86	0.428067	0.436617
42.92	0.1638	0.4401	-0.0281		42.92	0.03926	0.0135	0.0559		42.92	0.35111	0.35348	0.54844	0.417677		42.92	0.417677	0.4493
42.98	0.1641	0.4326	-0.03		42.98	0.03973	0.00606	0.05432		42.98	0.35427	0.2981	0.53712	0.396497		42.98	0.396497	0.447177
43.04	0.1603	0.4368	-0.0321		43.04	0.0361	0.01032	0.05253		43.04	0.32989	0.32981	0.52429	0.394663		43.04	0.394663	0.43866
43.1	0.166	0.4416	-0.0333		43.1	0.04196	0.01518	0.05164		43.1	0.36925	0.36598	0.51792	0.417717		43.1	0.417717	0.448457
43.16	0.1694	0.4404	-0.0301		43.16	0.04553	0.01404	0.05515		43.16	0.39323	0.3575	0.54307	0.431267		43.16	0.431267	0.433303
43.22	0.1668	0.4396	-0.0245		43.22	0.0431	0.0133	0.06106		43.22	0.37691	0.35199	0.58542	0.438107		43.22	0.438107	0.4506
43.28	0.1715	0.4439	-0.0294		43.28	0.04796	0.01766	0.05647		43.28	0.40955	0.38444	0.55253	0.44884		43.28	0.44884	0.443467
43.34	0.1679	0.4444	-0.025		43.34	0.04453	0.01823	0.06118		43.34	0.38651	0.38869	0.58628	0.453827		43.34	0.453827	0.443423
43.4	0.1662	0.4301	-0.0288		43.4	0.043	0.00399	0.05769		43.4	0.37623	0.28269	0.56127	0.40673		43.4	0.40673	0.432557
43.46	0.1699	0.4344	-0.0304		43.46	0.04686	0.00835	0.05639		43.46	0.40216	0.31515	0.55196	0.42309		43.46	0.42309	0.42856
43.52	0.1648	0.4337	-0.0283		43.52	0.04193	0.00771	0.0588		43.52	0.36905	0.31038	0.56923	0.41622		43.52	0.41622	0.42847
43.58	0.1608	0.4311	-0.0317		43.58	0.0381	0.00517	0.05571		43.58	0.34332	0.29148	0.54708	0.39396		43.58	0.39396	0.432713
43.64	0.1766	0.4312	-0.0337		43.64	0.05406	0.00534	0.05401		43.64	0.45053	0.29274	0.5349	0.426057		43.64	0.426057	0.420627
43.7	0.166	0.4264	-0.035		43.7	0.04363	0.000599071	0.05302		43.7	0.38047	0.25745	0.52781	0.388577		43.7	0.388577	0.43655
43.76	0.1735	0.4366	-0.0322		43.76	0.0513	0.01086	0.05612		43.76	0.43199	0.33383	0.55002	0.438613		43.76	0.438613	0.411833
43.82	0.1707	0.4252	-0.028		43.82	0.04866	-0.000474137	0.06063		43.82	0.41425	0.24947	0.58234	0.415353		43.82	0.415353	0.42801
43.88	0.1766	0.4236	-0.0295		43.88	0.05473	-0.00201	0.05943		43.88	0.45503	0.23803	0.57374	0.422267		43.88	0.422267	0.41965
43.94	0.1669	0.4258	-0.0279		43.94	0.04519	0.000253852	0.06133		43.94	0.39095	0.25489	0.58736	0.411067		43.94	0.411067	0.41602
44	0.1702	0.4184	-0.0312		44	0.04866	-0.00708	0.05834		44	0.41425	0.2003	0.56593	0.393493		44	0.393493	0.416457
44.06	0.1731	0.4234	-0.0332		44.06	0.05173	-0.00202	0.05664		44.06	0.43488	0.23796	0.55375	0.408863		44.06	0.408863	0.409843
44.12	0.1752	0.4314	-0.0315		44.12	0.05399	0.00605	0.05864		44.12	0.45006	0.29803	0.56808	0.438723		44.12	0.438723	0.40804
44.18	0.168	0.431	-0.0359		44.18	0.04696	0.00571	0.05454		44.18	0.40283	0.2955	0.5387	0.412343		44.18	0.412343	0.42662
44.24	0.1666	0.428	-0.0311		44.24	0.04573	0.00278	0.05964		44.24	0.39457	0.27369	0.57525	0.414503		44.24	0.414503	0.41275
44.3	0.1688	0.4247	-0.036		44.3	0.04809	-0.000455063	0.05504		44.3	0.41043	0.24961	0.54228	0.400773		44.3	0.400773	0.409627
44.36	0.1695	0.4254	-0.0318		44.36	0.04896	0.000311149	0.05954		44.36	0.41627	0.25531	0.57453	0.41537		44.36	0.41537	0.40413
44.42	0.1658	0.4324	-0.0379		44.42	0.04543	0.00738	0.05374		44.42	0.39256	0.30793	0.53297	0.411153		44.42	0.411153	0.412897
44.48	0.1693	0.4335	-0.0459		44.48	0.04909	0.00854	0.04603		44.48	0.41714	0.31656	0.47771	0.403803		44.48	0.403803	0.41657
44.54	0.1663	0.4316	-0.0432		44.54	0.04626	0.00671	0.04903		44.54	0.39813	0.30294	0.49921	0.400093		44.54	0.400093	0.409617
44.6	0.1631	0.4337	-0.0476		44.6	0.04323	0.00888	0.04493		44.6	0.37778	0.31909	0.46983	0.3889		44.6	0.3889	0.407707
44.66	0.1636	0.4299	-0.0495		44.66	0.04389	0.00515	0.04332		44.66	0.38221	0.29133	0.45829	0.377277		44.66	0.377277	0.4041
44.72	0.1671	0.4334	-0.0443		44.72	0.04756	0.00871	0.04882		44.72	0.40687	0.31783	0.49771	0.40747		44.72	0.40747	0.403593
44.78	0.1662	0.4391	-0.0502		44.78	0.04683	0.01448	0.04321		44.78	0.40196	0.36077	0.4575	0.406743		44.78	0.406743	0.400543
44.84	0.1642	0.427	-0.0457		44.84	0.04499	0.00245	0.04801		44.84	0.3896	0.27123	0.4919	0.384243		44.84	0.384243	0.386373
44.9	0.1649	0.4321	-0.0443		44.9	0.04586	0.00762	0.0497		44.9	0.39545	0.30971	0.50401	0.403057		44.9	0.403057	0.392757
44.96	0.1586	0.4257	-0.0516		44.96	0.03973	0.00129	0.04269		44.96	0.35427	0.2626	0.45378	0.356883		44.96	0.356883	0.37272
45.02	0.1663	0.4355	-0.0509		45.02	0.04759	0.01116	0.04369		45.02	0.40707	0.33606	0.46094	0.401357		45.02	0.401357	0.38593
45.08	0.1646	0.4399	-0.0449		45.08	0.04606	0.01563	0.04998		45.08	0.39679	0.36933	0.50602	0.424047		45.08	0.424047	0.383857
45.14	0.1604	0.4389	-0.0506		45.14	0.04202	0.0147	0.04457		45.14	0.36965	0.36241	0.46725	0.39977		45.14	0.39977	0.392613
45.2	0.1594	0.4345	-0.0528		45.2	0.04119	0.01037	0.04266		45.2	0.36408	0.33018	0.45356	0.382607		45.2	0.382607	0.40277
45.26	0.1625	0.4395	-0.0542		45.26	0.04446	0.01544	0.04155		45.26	0.38604	0.36792	0.44561	0.399857		45.26	0.399857	0.408883
45.32	0.1596	0.435	-0.0474		45.32	0.04172	0.01101	0.04864		45.32	0.36764	0.33495	0.49642	0.39967		45.32	0.39967	0.41189
45.38	0.1586	0.4274	-0.0524		45.38	0.04089	0.00348	0.04393		45.38	0.36206	0.2789	0.46266	0.367873		45.38	0.367873	0.400113
45.44	0.1636	0.4292	-0.0553		45.44	0.04606	0.00535	0.04132		45.44	0.39679	0.29282	0.44396	0.377857		45.44	0.377857	0.41257
45.5	0.1616	0.4328	-0.0483		45.5	0.04422	0.00902	0.0486		45.5	0.38443	0.32013	0.49613	0.40023		45.5	0.40023	0.416913
45.56	0.1604	0.4356	-0.0551		45.56	0.04319	0.0119	0.04209		45.56	0.37751	0.34157	0.44948	0.38952		45.56	0.38952	0.426813
45.62	0.1642	0.4338	-0.0529		45.62	0.04716	0.01017	0.04458		45.62	0.40418	0.32869	0.46732	0.400063		45.62	0.400063	0.406963
45.68	0.17	0.4338	-0.0588		45.68	0.05312	0.01024	0.03896		45.68	0.44421	0.32921	0.42705	0.400157		45.68	0.400157	0.408793
45.74	0.1648	0.4299	-0.0553		45.74	0.04809	0.00641	0.04275		45.74	0.41043	0.30071	0.45421	0.38845		45.74	0.38845	0.402377
45.8	0.1626	0.435	-0.0592		45.8	0.04605	0.01159	0.03913		45.8	0.39672	0.33926	0.42826	0.38808		45.8	0.38808	0.381333
45.86	0.1656	0.4333	-0.0678		45.86	0.04922	0.00996	0.03082		45.86	0.41802	0.32713	0.36871	0.371287		45.86	0.371287	0.37863
45.92	0.1615	0.4359	-0.0621		45.92	0.04529	0.01263	0.0368		45.92	0.39162	0.347	0.41157	0.383397		45.92	0.383397	0.374307
45.98	0.1671	0.4364	-0.0602		45.98	0.05105	0.01321	0.03899		45.98	0.43031	0.35132	0.42726	0.402963		45.98	0.402963	0.38748
46.04	0.1648	0.4369	-0.0533		46.04	0.04892	0.01378	0.04617		46.04	0.416	0.35556	0.47872	0.41676		46.04	0.41676	0.37238
46.1	0.1625	0.4339	-0.0565		46.1	0.04679	0.01086	0.04325		46.1	0.40169	0.33383	0.45779	0.39777		46.1	0.39777	0.366047
46.16	0.1552	0.4337	-0.0568		46.16	0.03965	0.01073	0.04323		46.16	0.35373	0.33286	0.45765	0.381413		46.16	0.381413	0.369293
46.22	0.1574	0.4321	-0.0578		46.22	0.04202	0.00921	0.04251		46.22	0.36965	0.32155	0.45249	0.38123		46.22	0.38123	0.35465
46.28	0.1551	0.4283	-0.0562		46.28	0.03989	0.00548	0.04439		46.28	0.35534	0.29378	0.46596	0.371693		46.28	0.371693	0.373987
46.34	0.1485	0.4276	-0.0531		46.34	0.03345	0.00486	0.04777		46.34	0.31208	0.28917	0.49018	0.36381		46.34	0.36381	0.38487
46.4	0.1531	0.4332	-0.0567		46.4	0.03822	0.01053	0.04445		46.4	0.34413	0.33137	0.46639	0.38063		46.4	0.38063	0.36614
46.46	0.1575	0.4359	-0.0637		46.46	0.04278	0.01331	0.03773		46.46	0.37476	0.35207	0.41823	0.381687		46.46	0.381687	0.359683
46.52	0.1508	0.428	-0.0575		46.52	0.03625	0.00548	0.04421		46.52	0.33089	0.29378	0.46467	0.363113		46.52	0.363113	0.363527
46.58	0.1523	0.4261	-0.0612		46.58	0.03792	0.00366	0.04079		46.58	0.34211	0.28024	0.44016	0.35417		46.58	0.35417	0.3478
46.64	0.1564	0.431	-0.0643		46.64	0.04218	0.00864	0.03797		46.64	0.37073	0.31731	0.41995	0.36933		46.64	0.36933	0.360207
46.7	0.1523	0.4237	-0.0624		46.7	0.03825	0.00141	0.04014		46.7	0.34433	0.26349	0.4355	0.347773		46.7	0.347773	0.355817
46.76	0.1468	0.4318	-0.0604		46.76	0.03291	0.00959	0.04242		46.76	0.30846	0.32438	0.45184	0.36156		46.76	0.36156	0.35812
46.82	0.147	0.4246	-0.0651		46.82	0.03328	0.00247	0.03799		46.82	0.31094	0.27138	0.42009	0.334137		46.82	0.334137	0.35744
46.88	0.1496	0.4261	-0.0654		46.88	0.03605	0.00405	0.03797		46.88	0.32955	0.28314	0.41995	0.344213		46.88	0.344213	0.35207
46.94	0.1478	0.4254	-0.0622		46.94	0.03441	0.00343	0.04144		46.94	0.31853	0.27853	0.44482	0.347293		46.94	0.347293	0.35858
47	0.1528	0.425	-0.0603		47	0.03958	0.0031	0.04362		47	0.35326	0.27607	0.46044	0.363257		47	0.363257	0.36319
47.06	0.1455	0.4255	-0.064		47.06	0.03245	0.00368	0.04019		47.06	0.30537	0.28039	0.43586	0.34054		47.06	0.34054	0.348483
47.12	0.1506	0.4241	-0.0644		47.12	0.03771	0.00236	0.04006		47.12	0.3407	0.27056	0.43493	0.34873		47.12	0.34873	0.35525
47.18	0.1474	0.4264	-0.0613		47.18	0.03468	0.00474	0.04344		47.18	0.32035	0.28828	0.45915	0.355927		47.18	0.355927	0.34489
47.24	0.1506	0.4278	-0.0643		47.24	0.03804	0.00622	0.04071		47.24	0.34292	0.29929	0.43959	0.3606		47.24	0.3606	0.353167
47.3	0.1479	0.4253	-0.0656		47.3	0.03551	0.0038	0.03968		47.3	0.32592	0.28128	0.43221	0.34647		47.3	0.34647	0.340707
47.36	0.1506	0.4234	-0.0652		47.36	0.03838	0.00198	0.04035		47.36	0.3452	0.26773	0.43701	0.34998		47.36	0.34998	0.354367
47.42	0.1557	0.4245	-0.0665		47.42	0.04364	0.00316	0.03932		47.42	0.38053	0.27652	0.42963	0.362227		47.42	0.362227	0.356977
47.48	0.1558	0.421	-0.0655		47.48	0.04391	-0.000259346	0.04059		47.48	0.38235	0.25107	0.43873	0.357383		47.48	0.357383	0.359873
47.54	0.147	0.4184	-0.0672		47.54	0.03527	-0.00278	0.03916		47.54	0.32431	0.2323	0.42848	0.328363		47.54	0.328363	0.36807
47.6	0.1563	0.422	-0.072		47.6	0.04474	0.000902383	0.03463		47.6	0.38792	0.25971	0.39602	0.347883		47.6	0.347883	0.355717
47.66	0.1513	0.423	-0.0656		47.66	0.03991	0.00198	0.0413		47.66	0.35548	0.26773	0.44382	0.355677		47.66	0.355677	0.353227
47.72	0.1466	0.422	-0.0721		47.72	0.03537	0.00107	0.03506		47.72	0.32498	0.26096	0.3991	0.328347		47.72	0.328347	0.346187
47.78	0.1577	0.4262	-0.0736		47.78	0.04664	0.00535	0.03383		47.78	0.40069	0.29282	0.39028	0.361263		47.78	0.361263	0.345333
47.84	0.1488	0.4262	-0.0759		47.84	0.0379	0.00543	0.0318		47.84	0.34198	0.29341	0.37573	0.33704		47.84	0.33704	0.34181
47.9	0.1456	0.4223	-0.075		47.9	0.03487	0.00161	0.03296		47.9	0.32162	0.26498	0.38405	0.32355		47.9	0.32355	0.33866
47.96	0.1436	0.425	-0.0746		47.96	0.03304	0.00439	0.03363		47.96	0.30933	0.28567	0.38885	0.32795		47.96	0.32795	0.351963
48.02	0.145	0.4175	-0.0742		48.02	0.0346	-0.00302	0.03429		48.02	0.31981	0.23052	0.39358	0.314637		48.02	0.314637	0.33712
48.08	0.1464	0.4134	-0.0797		48.08	0.03617	-0.00704	0.02906		48.08	0.33036	0.2006	0.3561	0.295687		48.08	0.295687	0.331883
48.14	0.1458	0.4216	-0.0789		48.14	0.03573	0.00124	0.03012		48.14	0.3274	0.26223	0.36369	0.317773		48.14	0.317773	0.33136
48.2	0.1501	0.4224	-0.0805		48.2	0.0402	0.00213	0.02878		48.2	0.35743	0.26885	0.35409	0.32679		48.2	0.32679	0.335487
48.26	0.1499	0.4188	-0.0802		48.26	0.04017	-0.00139	0.02935		48.26	0.35722	0.24265	0.35818	0.31935		48.26	0.31935	0.31934
48.32	0.1411	0.4257	-0.0778		48.32	0.03153	0.00559	0.03201		48.32	0.29919	0.2946	0.37724	0.323677		48.32	0.323677	0.34296
48.38	0.1431	0.4185	-0.075		48.38	0.0337	-0.00152	0.03507		48.38	0.31376	0.24168	0.39917	0.318203		48.38	0.318203	0.33197
48.44	0.1471	0.4118	-0.0825		48.44	0.03786	-0.00814	0.02783		48.44	0.34171	0.19241	0.34728	0.2938		48.44	0.2938	0.33105
48.5	0.144	0.4155	-0.0722		48.5	0.03493	-0.00435	0.03839		48.5	0.32203	0.22062	0.42296	0.32187		48.5	0.32187	0.327983
48.56	0.1397	0.4195	-0.0732		48.56	0.0308	-0.000267667	0.03765		48.56	0.29428	0.251	0.41766	0.32098		48.56	0.32098	0.347503
48.62	0.1406	0.419	-0.0702		48.62	0.03186	-0.000682451	0.04091		48.62	0.3014	0.24792	0.44102	0.330113		48.62	0.330113	0.34092
48.68	0.1356	0.4087	-0.0752		48.68	0.02703	-0.0109	0.03617		48.68	0.26896	0.17186	0.40705	0.282623		48.68	0.282623	0.33296
48.74	0.1341	0.4135	-0.0681		48.74	0.02569	-0.00601	0.04353		48.74	0.25996	0.20826	0.4598	0.30934		48.74	0.30934	0.338997
48.8	0.1371	0.4205	-0.0769		48.8	0.02886	0.00107	0.03499		48.8	0.28125	0.26096	0.3986	0.313603		48.8	0.313603	0.342847
48.86	0.1393	0.4237	-0.075		48.86	0.03122	0.00436	0.03715		48.86	0.2971	0.28545	0.41407	0.332207		48.86	0.332207	0.342893
48.92	0.1349	0.4194	-0.0812		48.92	0.02699	0.000147241	0.0312		48.92	0.26869	0.25409	0.37143	0.29807		48.92	0.29807	0.340527
48.98	0.1383	0.4224	-0.0779		48.98	0.03056	0.00323	0.03476		48.98	0.29267	0.27704	0.39695	0.32222		48.98	0.32222	0.32822
49.04	0.1352	0.4142	-0.0769		49.04	0.02762	-0.00488	0.03602		49.04	0.27292	0.21667	0.40598	0.298523		49.04	0.298523	0.34075
49.1	0.1365	0.4209	-0.0739		49.1	0.02909	0.00191	0.03927		49.1	0.2828	0.26721	0.42927	0.326427		49.1	0.326427	0.341187
49.16	0.1344	0.4184	-0.0781		49.16	0.02715	-0.000504708	0.03533		49.16	0.26977	0.24924	0.40103	0.30668		49.16	0.30668	0.346987
49.22	0.1404	0.4213	-0.0718		49.22	0.03332	0.00248	0.04188		49.22	0.31121	0.27146	0.44797	0.343547		49.22	0.343547	0.324827
49.28	0.1334	0.4212	-0.0764		49.28	0.02648	0.00247	0.03754		49.28	0.26526	0.27138	0.41687	0.317837		49.28	0.317837	0.31556
49.34	0.1402	0.4228	-0.0792		49.34	0.03345	0.00416	0.03499		49.34	0.31208	0.28396	0.3986	0.331547		49.34	0.331547	0.324787
49.4	0.1349	0.4252	-0.0805		49.4	0.02832	0.00665	0.03394		49.4	0.27762	0.30249	0.39107	0.323727		49.4	0.323727	0.340567
49.46	0.1377	0.4238	-0.0809		49.46	0.03128	0.00534	0.0338		49.46	0.29751	0.29274	0.39007	0.326773		49.46	0.326773	0.351603
49.52	0.1357	0.425	-0.0794		49.52	0.02945	0.00662	0.03555		49.52	0.28522	0.30227	0.40261	0.330033		49.52	0.330033	0.328623
49.58	0.1335	0.4238	-0.0787		49.58	0.02741	0.00551	0.0365		49.58	0.27151	0.29401	0.40942	0.32498		49.58	0.32498	0.323933
49.64	0.1441	0.4308	-0.073		49.64	0.03818	0.0126	0.04245		49.64	0.34386	0.34678	0.45206	0.3809		49.64	0.3809	0.333213
49.7	0.146	0.4301	-0.0863		49.7	0.04024	0.01199	0.0294		49.7	0.35769	0.34224	0.35854	0.352823		49.7	0.352823	0.32935
49.76	0.144	0.4334	-0.0812		49.76	0.03841	0.01538	0.03475		49.76	0.3454	0.36747	0.39688	0.369917		49.76	0.369917	0.329403
49.82	0.1383	0.4312	-0.0709		49.82	0.03287	0.01327	0.0453		49.82	0.30819	0.35177	0.47248	0.37748		49.82	0.37748	0.33637
49.88	0.1374	0.4283	-0.0711		49.88	0.03214	0.01046	0.04535		49.88	0.30328	0.33085	0.47284	0.36899		49.88	0.36899	0.345787
49.94	0.1309	0.429	-0.0732		49.94	0.02581	0.01125	0.0435		49.94	0.26076	0.33673	0.45958	0.352357		49.94	0.352357	0.34837
50	0.1361	0.4268	-0.0778		50	0.03117	0.00914	0.03915		50	0.29677	0.32103	0.42841	0.348737		50	0.348737	0.347737
50.06	0.1312	0.4276	-0.0746		50.06	0.02644	0.01003	0.0426		50.06	0.265	0.32765	0.45313	0.348593		50.06	0.348593	0.34491
50.12	0.1322	0.4242	-0.0723		50.12	0.0276	0.00672	0.04514		50.12	0.27279	0.30301	0.47133	0.349043		50.12	0.349043	0.32704
50.18	0.1326	0.4321	-0.0776		50.18	0.02817	0.01472	0.04009		50.18	0.27662	0.36256	0.43514	0.358107		50.18	0.358107	0.318537
50.24	0.1275	0.433	-0.0785		50.24	0.02323	0.01571	0.03944		50.24	0.24343	0.36993	0.43049	0.34795		50.24	0.34795	0.318637
50.3	0.1291	0.4285	-0.0828		50.3	0.025	0.0113	0.03538		50.3	0.25532	0.3371	0.40139	0.33127		50.3	0.33127	0.33333
50.36	0.1297	0.4386	-0.0778		50.36	0.02576	0.02149	0.04063		50.36	0.26043	0.41295	0.43901	0.370797		50.36	0.370797	0.322817
50.42	0.1241	0.4315	-0.0738		50.42	0.02033	0.01448	0.04487		50.42	0.22395	0.36077	0.4694	0.351373		50.42	0.351373	0.33413
50.48	0.1328	0.4281	-0.0712		50.48	0.02919	0.01118	0.04772		50.48	0.28347	0.33621	0.48982	0.369833		50.48	0.369833	0.329607
50.54	0.1259	0.4226	-0.0704		50.54	0.02246	0.00577	0.04876		50.54	0.23826	0.29594	0.49728	0.343827		50.54	0.343827	0.331617
50.6	0.1264	0.4297	-0.0689		50.6	0.02312	0.01296	0.0505		50.6	0.24269	0.34946	0.50975	0.3673		50.6	0.3673	0.32976
50.66	0.1264	0.4235	-0.0758		50.66	0.02329	0.00685	0.04385		50.66	0.24384	0.30398	0.46209	0.336637		50.66	0.336637	0.33362
50.72	0.1312	0.4242	-0.0785		50.72	0.02826	0.00765	0.04139		50.72	0.27722	0.30994	0.44446	0.343873		50.72	0.343873	0.319643
50.78	0.1293	0.4329	-0.0823		50.78	0.02652	0.01644	0.03783		50.78	0.26553	0.37536	0.41895	0.35328		50.78	0.35328	0.327233
50.84	0.1354	0.4291	-0.083		50.84	0.03279	0.01273	0.03737		50.84	0.30765	0.34775	0.41565	0.357017		50.84	0.357017	0.335837
50.9	0.1314	0.4269	-0.0843		50.9	0.02895	0.01063	0.03631		50.9	0.28186	0.33212	0.40806	0.34068		50.9	0.34068	0.32623
50.96	0.1337	0.4229	-0.0795		50.96	0.03142	0.00672	0.04136		50.96	0.29845	0.30301	0.44425	0.34857		50.96	0.34857	0.32921
51.02	0.1321	0.4285	-0.0768		51.02	0.02998	0.01242	0.0443		51.02	0.28878	0.34544	0.46531	0.36651		51.02	0.36651	0.329703
51.08	0.1295	0.4262	-0.0858		51.08	0.02755	0.01021	0.03554		51.08	0.27245	0.32899	0.40254	0.33466		51.08	0.33466	0.315673
51.14	0.1321	0.4243	-0.0826		51.14	0.03031	0.00841	0.03897		51.14	0.29099	0.31559	0.42712	0.344567		51.14	0.344567	0.30924
51.2	0.139	0.4191	-0.0829		51.2	0.03738	0.0033	0.03891		51.2	0.33848	0.27756	0.42669	0.347577		51.2	0.347577	0.313487
51.26	0.1347	0.4221	-0.0799		51.26	0.03324	0.0064	0.04215		51.26	0.31067	0.30063	0.44991	0.353737		51.26	0.353737	0.307303
51.32	0.1312	0.4214	-0.0735		51.32	0.02991	0.00579	0.04879		51.32	0.28831	0.29609	0.49749	0.36063		51.32	0.36063	0.313167
51.38	0.1272	0.417	-0.0805		51.38	0.02607	0.00149	0.04203		51.38	0.26251	0.26409	0.44905	0.325217		51.38	0.325217	0.299367
51.44	0.1297	0.4141	-0.0784		51.44	0.02874	-0.00132	0.04436		51.44	0.28045	0.24317	0.46574	0.329787		51.44	0.329787	0.29768
51.5	0.127	0.4192	-0.0833		51.5	0.0262	0.00388	0.0397		51.5	0.26338	0.28188	0.43235	0.32587		51.5	0.32587	0.285253
51.56	0.1262	0.4172	-0.0839		51.56	0.02557	0.00198	0.03934		51.56	0.25915	0.26773	0.42977	0.318883		51.56	0.318883	0.284443
51.62	0.1325	0.4195	-0.0865		51.62	0.03203	0.00437	0.03697		51.62	0.30255	0.28552	0.41278	0.333617		51.62	0.333617	0.28316
51.68	0.1253	0.426	-0.0829		51.68	0.025	0.01097	0.04081		51.68	0.25532	0.33465	0.4403	0.343423		51.68	0.343423	0.293237
51.74	0.1281	0.4164	-0.0858		51.74	0.02796	0.00147	0.03814		51.74	0.27521	0.26394	0.42117	0.320107		51.74	0.320107	0.30142
51.8	0.126	0.4197	-0.0827		51.8	0.02603	0.00486	0.04147		51.8	0.26224	0.28917	0.44503	0.332147		51.8	0.332147	0.312313
51.86	0.1227	0.4116	-0.0862		51.86	0.02289	-0.00314	0.03821		51.86	0.24115	0.22962	0.42167	0.29748		51.86	0.29748	0.30158
51.92	0.1234	0.4095	-0.0885		51.92	0.02376	-0.00514	0.03614		51.92	0.24699	0.21474	0.40684	0.289523		51.92	0.289523	0.324453
51.98	0.1231	0.4149	-0.0879		51.98	0.02362	0.000355016	0.03697		51.98	0.24605	0.25564	0.41278	0.304823		51.98	0.304823	0.309477
52.04	0.1199	0.4041	-0.0916		52.04	0.02059	-0.01035	0.03351		52.04	0.2257	0.17596	0.38799	0.263217		52.04	0.263217	0.2932
52.1	0.1199	0.4098	-0.09		52.1	0.02075	-0.00455	0.03534		52.1	0.22678	0.21913	0.4011	0.282337		52.1	0.282337	0.288817
52.16	0.1179	0.4071	-0.0886		52.16	0.01892	-0.00715	0.03697		52.16	0.21448	0.19978	0.41278	0.27568		52.16	0.27568	0.3003
52.22	0.1217	0.4115	-0.086		52.22	0.02288	-0.00265	0.0398		52.22	0.24108	0.23327	0.43307	0.302473		52.22	0.302473	0.301543
52.28	0.1218	0.4053	-0.0862		52.28	0.02315	-0.00875	0.03983		52.28	0.2429	0.18787	0.43328	0.288017		52.28	0.288017	0.29558
52.34	0.1209	0.4046	-0.0879		52.34	0.02241	-0.00935	0.03836		52.34	0.23793	0.1834	0.42275	0.28136		52.34	0.28136	0.298533
52.4	0.124	0.4014	-0.0836		52.4	0.02568	-0.01246	0.04289		52.4	0.25989	0.16025	0.45521	0.291783		52.4	0.291783	0.291243
52.46	0.1182	0.4138	-0.0785		52.46	0.02004	4.36009e-05	0.04822		52.46	0.22201	0.25332	0.49341	0.322913		52.46	0.322913	0.294203
52.52	0.1197	0.4135	-0.0842		52.52	0.02171	-0.000156935	0.04275		52.52	0.23322	0.25183	0.45421	0.313087		52.52	0.313087	0.303077
52.58	0.1232	0.4089	-0.0881		52.58	0.02537	-0.00466	0.03908		52.58	0.25781	0.21831	0.42791	0.301343		52.58	0.301343	0.28604
52.64	0.1248	0.4082	-0.0897		52.64	0.02714	-0.00526	0.0377		52.64	0.2697	0.21384	0.41802	0.30052		52.64	0.30052	0.29379
52.7	0.1192	0.4082	-0.087		52.7	0.0217	-0.00516	0.04063		52.7	0.23316	0.21459	0.43901	0.295587		52.7	0.295587	0.276273
52.76	0.1245	0.4062	-0.091		52.76	0.02717	-0.00706	0.03686		52.76	0.2699	0.20045	0.412	0.294117		52.76	0.294117	0.287853
52.82	0.1219	0.4037	-0.0918		52.82	0.02473	-0.00946	0.03628		52.82	0.25351	0.18258	0.40784	0.28131		52.82	0.28131	0.283773
52.88	0.1225	0.4058	-0.0964		52.88	0.02549	-0.00726	0.03191		52.88	0.25861	0.19896	0.37652	0.27803		52.88	0.27803	0.286293
52.94	0.1253	0.4077	-0.0925		52.94	0.02846	-0.00526	0.03604		52.94	0.27857	0.21384	0.40612	0.29951		52.94	0.29951	0.292903
53	0.1216	0.4049	-0.0969		53	0.02492	-0.00795	0.03186		53	0.25479	0.19382	0.37616	0.274923		53	0.274923	0.279657
53.06	0.1311	0.4097	-0.0957		53.06	0.03459	-0.00305	0.03329		53.06	0.31974	0.23029	0.38641	0.312147		53.06	0.312147	0.300327
53.12	0.1275	0.4121	-0.0923		53.12	0.03115	-0.000551643	0.03691		53.12	0.29663	0.24889	0.41235	0.31929		53.12	0.31929	0.287513
53.18	0.124	0.4137	-0.0968		53.18	0.02782	0.00115	0.03263		53.18	0.27427	0.26156	0.38168	0.305837		53.18	0.305837	0.283307
53.24	0.1262	0.4148	-0.0986		53.24	0.03018	0.00235	0.03106		53.24	0.29012	0.27049	0.37043	0.310347		53.24	0.310347	0.291783
53.3	0.1176	0.4058	-0.0959		53.3	0.02175	-0.00655	0.03398		53.3	0.23349	0.20424	0.39136	0.276363		53.3	0.276363	0.28341
53.36	0.1148	0.4078	-0.0909		53.36	0.01911	-0.00444	0.0392		53.36	0.21576	0.21995	0.42877	0.28816		53.36	0.28816	0.288267
53.42	0.113	0.4182	-0.1024		53.42	0.01748	0.00606	0.02793		53.42	0.20481	0.2981	0.348	0.283637		53.42	0.283637	0.28646
53.48	0.1127	0.4105	-0.097		53.48	0.01734	-0.00154	0.03355		53.48	0.20387	0.24153	0.38828	0.277893		53.48	0.277893	0.29304
53.54	0.1097	0.4074	-0.0973		53.54	0.0145	-0.00454	0.03347		53.54	0.18479	0.2192	0.3877	0.263897		53.54	0.263897	0.30095
53.6	0.1165	0.4045	-0.0964		53.6	0.02147	-0.00733	0.03459		53.6	0.23161	0.19844	0.39573	0.27526		53.6	0.27526	0.28824
53.66	0.1196	0.4089	-0.1024		53.66	0.02473	-0.00283	0.02881		53.66	0.25351	0.23193	0.35431	0.279917		53.66	0.279917	0.269957
53.72	0.1212	0.4079	-0.1011		53.72	0.0265	-0.00373	0.03033		53.72	0.2654	0.22523	0.3652	0.285277		53.72	0.285277	0.29636
53.78	0.123	0.4081	-0.0941		53.78	0.02846	-0.00342	0.03755		53.78	0.27857	0.22754	0.41694	0.307683		53.78	0.307683	0.293803
53.84	0.1124	0.4037	-0.0943		53.84	0.01803	-0.00772	0.03757		53.84	0.2085	0.19553	0.41708	0.273703		53.84	0.273703	0.297323
53.9	0.1114	0.4086	-0.0987		53.9	0.01719	-0.00272	0.03339		53.9	0.20286	0.23275	0.38713	0.274247		53.9	0.274247	0.285463
53.96	0.1123	0.4039	-0.0974		53.96	0.01825	-0.00731	0.03491		53.96	0.20998	0.19859	0.39802	0.268863		53.96	0.268863	0.28576
54.02	0.1137	0.4051	-0.1014		54.02	0.01982	-0.00601	0.03112		54.02	0.22053	0.20826	0.37086	0.26655		54.02	0.26655	0.267057
54.08	0.1111	0.4059	-0.0996		54.08	0.01738	-0.0051	0.03314		54.08	0.20414	0.21504	0.38534	0.268173		54.08	0.268173	0.269497
54.14	0.1063	0.407	-0.0974		54.14	0.01275	-0.0039	0.03556		54.14	0.17304	0.22397	0.40268	0.266563		54.14	0.266563	0.280667
54.2	0.1092	0.4128	-0.0968		54.2	0.01581	0.002	0.03637		54.2	0.19359	0.26788	0.40849	0.289987		54.2	0.289987	0.279833
54.26	0.1066	0.4111	-0.0959		54.26	0.01338	0.000409776	0.03749		54.26	0.17727	0.25605	0.41651	0.283277		54.26	0.283277	0.281993
54.32	0.1137	0.4121	-0.0923		54.32	0.02064	0.00151	0.04131		54.32	0.22604	0.26424	0.44389	0.31139		54.32	0.31139	0.267357
54.38	0.1218	0.4134	-0.0918		54.38	0.0289	0.00292	0.04202		54.38	0.28152	0.27473	0.44898	0.335077		54.38	0.335077	0.27041
54.44	0.1193	0.4091	-0.0942		54.44	0.02657	-0.00127	0.03984		54.44	0.26587	0.24354	0.43335	0.314253		54.44	0.314253	0.267213
54.5	0.113	0.4192	-0.0996		54.5	0.02043	0.00893	0.03465		54.5	0.22463	0.31946	0.39616	0.313417		54.5	0.313417	0.27999
54.56	0.1144	0.4106	-0.0975		54.56	0.022	0.000436642	0.03697		54.56	0.23517	0.25625	0.41278	0.3014		54.56	0.3014	0.285313
54.62	0.1135	0.4113	-0.1036		54.62	0.02126	0.00124	0.03108		54.62	0.2302	0.26223	0.37057	0.287667		54.62	0.287667	0.274703
54.68	0.1196	0.4114	-0.1012		54.68	0.02752	0.00145	0.03369		54.68	0.27225	0.26379	0.38928	0.30844		54.68	0.30844	0.267473
54.74	0.1277	0.4109	-0.1006		54.74	0.03579	0.00105	0.03451		54.74	0.3278	0.26081	0.39516	0.327923		54.74	0.327923	0.266073
54.8	0.1217	0.4074	-0.0976		54.8	0.02995	-0.00234	0.03772		54.8	0.28857	0.23558	0.41816	0.314103		54.8	0.314103	0.274783
54.86	0.1263	0.4111	-0.1055		54.86	0.03472	0.00147	0.03003		54.86	0.32062	0.26394	0.36305	0.31587		54.86	0.31587	0.283873
54.92	0.1265	0.4108	-0.107		54.92	0.03508	0.00127	0.02874		54.92	0.32303	0.26245	0.35381	0.313097		54.92	0.313097	0.27634
54.98	0.1294	0.4104	-0.1045		54.98	0.03814	0.000981437	0.03145		54.98	0.34359	0.2603	0.37323	0.325707		54.98	0.325707	0.269243
55.04	0.1205	0.4107	-0.104		55.04	0.02941	0.00139	0.03216		55.04	0.28495	0.26334	0.37831	0.308867		55.04	0.308867	0.258313
55.1	0.1105	0.4055	-0.1002		55.1	0.01957	-0.0037	0.03617		55.1	0.21885	0.22546	0.40705	0.283787		55.1	0.283787	0.258823
55.16	0.1144	0.4087	-0.1042		55.16	0.02363	-0.000396854	0.03238		55.16	0.24612	0.25004	0.37989	0.292017		55.16	0.292017	0.277953
55.22	0.1198	0.4071	-0.0996		55.22	0.0292	-0.00189	0.03719		55.22	0.28354	0.23893	0.41436	0.312277		55.22	0.312277	0.269647
55.28	0.1253	0.4091	-0.0975		55.28	0.03486	0.000218442	0.0395		55.28	0.32156	0.25462	0.43092	0.3357		55.28	0.3357	0.26465
55.34	0.1231	0.4062	-0.1037		55.34	0.03283	-0.00257	0.03351		55.34	0.30792	0.23387	0.38799	0.309927		55.34	0.309927	0.265193
55.4	0.1217	0.4086	-0.102		55.4	0.03159	-6.56102e-05	0.03542		55.4	0.29959	0.25251	0.40168	0.317927		55.4	0.317927	0.255853
55.46	0.1164	0.4087	-0.1033		55.46	0.02645	0.000142606	0.03433		55.46	0.26506	0.25406	0.39387	0.30433		55.46	0.30433	0.284677
55.52	0.1157	0.406	-0.091		55.52	0.02592	-0.00245	0.04684		55.52	0.2615	0.23476	0.48352	0.326593		55.52	0.326593	0.281443
55.58	0.1195	0.4053	-0.0987		55.58	0.02988	-0.00304	0.03934		55.58	0.2881	0.23037	0.42977	0.31608		55.58	0.31608	0.274573
55.64	0.1184	0.4088	-0.1018		55.64	0.02894	0.000568218	0.03645		55.64	0.28179	0.25723	0.40906	0.316027		55.64	0.316027	0.302697
55.7	0.1191	0.4018	-0.0996		55.7	0.02981	-0.00632	0.03886		55.7	0.28763	0.20595	0.42633	0.306637		55.7	0.306637	0.27786
55.76	0.1171	0.406	-0.1023		55.76	0.02797	-0.00201	0.03636		55.76	0.27527	0.23803	0.40841	0.307237		55.76	0.307237	0.275547
55.82	0.1178	0.3999	-0.1081		55.82	0.02884	-0.008	0.03077		55.82	0.28112	0.19345	0.36835	0.280973		55.82	0.280973	0.274783
55.88	0.1094	0.4043	-0.1015		55.88	0.0206	-0.0035	0.03758		55.88	0.22577	0.22694	0.41716	0.289957		55.88	0.289957	0.27829
55.94	0.1069	0.4008	-0.0971		55.94	0.01826	-0.00689	0.04218		55.94	0.21005	0.20171	0.45012	0.287293		55.94	0.287293	0.278947
56	0.1144	0.3989	-0.0965		56	0.02593	-0.00868	0.04299		56	0.26157	0.18839	0.45593	0.301963		56	0.301963	0.26966
56.06	0.1157	0.4021	-0.1035		56.06	0.02739	-0.00537	0.03619		56.06	0.27138	0.21303	0.4072	0.297203		56.06	0.297203	0.280017
56.12	0.1132	0.4012	-0.1029		56.12	0.02505	-0.00616	0.03699		56.12	0.25566	0.20715	0.41293	0.291913		56.12	0.291913	0.272677
56.18	0.1212	0.4049	-0.104		56.18	0.03322	-0.00235	0.0361		56.18	0.31054	0.2355	0.40655	0.31753		56.18	0.31753	0.291263
56.24	0.1092	0.402	-0.1043		56.24	0.02138	-0.00514	0.036		56.24	0.23101	0.21474	0.40583	0.28386		56.24	0.28386	0.260823
56.3	0.1113	0.3996	-0.0945		56.3	0.02364	-0.00743	0.046		56.3	0.24619	0.19769	0.4775	0.307127		56.3	0.307127	0.269137
56.36	0.1147	0.3992	-0.107		56.36	0.02721	-0.00772	0.03371		56.36	0.27017	0.19553	0.38942	0.28504		56.36	0.28504	0.25867
56.42	0.1092	0.3967	-0.1085		56.42	0.02187	-0.0101	0.03241		56.42	0.2343	0.17782	0.38011	0.264077		56.42	0.264077	0.256117
56.48	0.1152	0.3971	-0.1038		56.48	0.02803	-0.00959	0.03731		56.48	0.27568	0.18162	0.41522	0.29084		56.48	0.29084	0.279317
56.54	0.1092	0.3954	-0.1104		56.54	0.0222	-0.01118	0.03091		56.54	0.23652	0.16978	0.36936	0.258553		56.54	0.258553	0.258107
56.6	0.1114	0.3999	-0.1095		56.6	0.02456	-0.00657	0.03201		56.6	0.25237	0.20409	0.37724	0.2779		56.6	0.2779	0.259873
56.66	0.1063	0.403	-0.1038		56.66	0.01962	-0.00336	0.03791		56.66	0.21918	0.22799	0.41952	0.288897		56.66	0.288897	0.259973
56.72	0.1123	0.4002	-0.1023		56.72	0.02579	-0.00605	0.03961		56.72	0.26063	0.20796	0.4317	0.300097		56.72	0.300097	0.260987
56.78	0.1182	0.4011	-0.1034		56.78	0.03185	-0.00504	0.03871		56.78	0.30134	0.21548	0.42525	0.314023		56.78	0.314023	0.270557
56.84	0.1126	0.3997	-0.0984		56.84	0.02641	-0.00633	0.04391		56.84	0.26479	0.20588	0.46252	0.311063		56.84	0.311063	0.26502
56.9	0.106	0.3987	-0.0923		56.9	0.01997	-0.00721	0.05021		56.9	0.22154	0.19933	0.50767	0.309513		56.9	0.309513	0.268393
56.96	0.1108	0.3974	-0.1036		56.96	0.02494	-0.0084	0.03911		56.96	0.25492	0.19047	0.42812	0.29117		56.96	0.29117	0.2605
57.02	0.1057	0.3982	-0.1005		57.02	0.02	-0.00749	0.04241		57.02	0.22174	0.19725	0.45177	0.290253		57.02	0.290253	0.257163
57.08	0.108	0.3941	-0.1012		57.08	0.02246	-0.01148	0.0419		57.08	0.23826	0.16755	0.44812	0.284643		57.08	0.284643	0.265603
57.14	0.1108	0.3993	-0.0966		57.14	0.02543	-0.00616	0.0467		57.14	0.25821	0.20715	0.48251	0.315957		57.14	0.315957	0.262933
57.2	0.1089	0.3973	-0.1055		57.2	0.02369	-0.00805	0.038		57.2	0.24652	0.19308	0.42017	0.28659		57.2	0.28659	0.26664
57.26	0.1096	0.3969	-0.1055		57.26	0.02455	-0.00834	0.0382		57.26	0.2523	0.19092	0.4216	0.288273		57.26	0.288273	0.239847
57.32	0.1066	0.3997	-0.1103		57.32	0.02172	-0.00543	0.03359		57.32	0.23329	0.21258	0.38856	0.278143		57.32	0.278143	0.254283
57.38	0.1005	0.4029	-0.1076		57.38	0.01578	-0.00211	0.03649		57.38	0.19339	0.23729	0.40934	0.280007		57.38	0.280007	0.264913
57.44	0.111	0.4037	-0.1082		57.44	0.02644	-0.0012	0.03608		57.44	0.265	0.24406	0.40641	0.305157		57.44	0.305157	0.268557
57.5	0.1114	0.4005	-0.1106		57.5	0.027	-0.00429	0.03388		57.5	0.26876	0.22106	0.39064	0.293487		57.5	0.293487	0.25133
57.56	0.1139	0.3989	-0.1107		57.56	0.02967	-0.00577	0.03397		57.56	0.28669	0.21005	0.39129	0.29601		57.56	0.29601	0.249647
57.62	0.1107	0.4016	-0.1107		57.62	0.02663	-0.00296	0.03417		57.62	0.26627	0.23096	0.39272	0.29665		57.62	0.29665	0.241683
57.68	0.1129	0.3978	-0.109		57.68	0.02899	-0.00665	0.03606		57.68	0.28213	0.2035	0.40626	0.297297		57.68	0.297297	0.245133
57.74	0.1085	0.4009	-0.1141		57.74	0.02476	-0.00343	0.03116		57.74	0.25371	0.22747	0.37115	0.28411		57.74	0.28411	0.26601
57.8	0.112	0.4002	-0.1104		57.8	0.02842	-0.00402	0.03505		57.8	0.2783	0.22307	0.39903	0.300133		57.8	0.300133	0.249873
57.86	0.1157	0.4022	-0.1098		57.86	0.03228	-0.0019	0.03584		57.86	0.30423	0.23885	0.40469	0.315923		57.86	0.315923	0.257967
57.92	0.1122	0.4056	-0.1084		57.92	0.02894	0.00161	0.03744		57.92	0.28179	0.26498	0.41615	0.320973		57.92	0.320973	0.258853
57.98	0.1132	0.4044	-0.1143		57.98	0.03011	0.000524114	0.03173		57.98	0.28965	0.2569	0.37523	0.30726		57.98	0.30726	0.26271
58.04	0.1074	0.4058	-0.1121		58.04	0.02447	0.00204	0.03412		58.04	0.25176	0.26818	0.39236	0.3041		58.04	0.3041	0.24407
58.1	0.1079	0.406	-0.1116		58.1	0.02513	0.00235	0.03481		58.1	0.2562	0.27049	0.39731	0.308		58.1	0.308	0.247097
58.16	0.1054	0.401	-0.1157		58.16	0.02279	-0.00253	0.0309		58.16	0.24048	0.23416	0.36928	0.281307		58.16	0.281307	0.257653
58.22	0.1051	0.4028	-0.1157		58.22	0.02266	-0.000617156	0.0311		58.22	0.23961	0.2484	0.37072	0.286243		58.22	0.286243	0.257347
58.28	0.107	0.4034	-0.109		58.28	0.02472	9.78478e-05	0.03799		58.28	0.25344	0.25372	0.42009	0.309083		58.28	0.309083	0.23564
58.34	0.1166	0.3924	-0.109		58.34	0.03448	-0.01079	0.03818		58.34	0.319	0.17268	0.42146	0.30438		58.34	0.30438	0.24655
58.4	0.1094	0.4	-0.1065		58.4	0.02744	-0.00307	0.04087		58.4	0.27171	0.23015	0.44073	0.314197		58.4	0.314197	0.260673
58.46	0.1055	0.3975	-0.1101		58.46	0.02371	-0.00546	0.03746		58.46	0.24666	0.21236	0.4163	0.291773		58.46	0.291773	0.248127
58.52	0.1029	0.3989	-0.107		58.52	0.02127	-0.00394	0.04075		58.52	0.23027	0.22367	0.43987	0.297937		58.52	0.297937	0.253007
58.58	0.1074	0.3917	-0.1116		58.58	0.02593	-0.01103	0.03634		58.58	0.26157	0.1709	0.40827	0.280247		58.58	0.280247	0.245927
58.64	0.1057	0.3976	-0.1089		58.64	0.02439	-0.00501	0.03922		58.64	0.25123	0.21571	0.42891	0.298617		58.64	0.298617	0.24785
58.7	0.116	0.3948	-0.1143		58.7	0.03486	-0.00769	0.03401		58.7	0.32156	0.19576	0.39157	0.302963		58.7	0.302963	0.244927
58.76	0.1026	0.386	-0.1151		58.76	0.02162	-0.01638	0.0334		58.76	0.23262	0.13108	0.3872	0.2503		58.76	0.2503	0.2371
58.82	0.1001	0.3903	-0.1161		58.82	0.01928	-0.01196	0.03259		58.82	0.2169	0.16397	0.3814	0.25409		58.82	0.25409	0.234963
58.88	0.0977	0.3967	-0.1148		58.88	0.01704	-0.00545	0.03408		58.88	0.20185	0.21243	0.39207	0.268783		58.88	0.268783	0.240247
58.94	0.0995	0.3935	-0.1175		58.94	0.019	-0.00853	0.03156		58.94	0.21502	0.18951	0.37401	0.259513		58.94	0.259513	0.221007
59	0.1019	0.3899	-0.1122		59	0.02157	-0.01201	0.03705		59	0.23228	0.1636	0.41336	0.269747		59	0.269747	0.205083
59.06	0.1032	0.3892	-0.1214		59.06	0.02303	-0.0126	0.02804		59.06	0.24209	0.15921	0.34879	0.25003		59.06	0.25003	0.22365
59.12	0.096	0.3974	-0.1146		59.12	0.01599	-0.00428	0.03502		59.12	0.1948	0.22114	0.39881	0.271583		59.12	0.271583	0.25053
59.18	0.1027	0.3949	-0.117		59.18	0.02285	-0.00666	0.03281		59.18	0.24088	0.20342	0.38297	0.275757		59.18	0.275757	0.226317
59.24	0.0988	0.396	-0.1204		59.24	0.01911	-0.00545	0.02959		59.24	0.21576	0.21243	0.3599	0.262697		59.24	0.262697	0.232757
59.3	0.0981	0.3923	-0.1198		59.3	0.01858	-0.00903	0.03038		59.3	0.2122	0.18578	0.36556	0.254513		59.3	0.254513	0.224973
59.36	0.0985	0.3996	-0.1155		59.36	0.01914	-0.00161	0.03486		59.36	0.21596	0.24101	0.39766	0.284877		59.36	0.284877	0.241717
59.42	0.0962	0.4021	-0.1208		59.42	0.017	0.00101	0.02975		59.42	0.20159	0.26051	0.36104	0.27438		59.42	0.27438	0.237553
59.48	0.0972	0.393	-0.1194		59.48	0.01816	-0.00798	0.03133		59.48	0.20938	0.1936	0.37237	0.25845		59.48	0.25845	0.228087
59.54	0.0908	0.3978	-0.1245		59.54	0.01192	-0.00306	0.02642		59.54	0.16746	0.23022	0.33718	0.244953		59.54	0.244953	0.232967
59.6	0.0926	0.3957	-0.1243		59.6	0.01389	-0.00504	0.0268		59.6	0.18069	0.21548	0.3399	0.245357		59.6	0.245357	0.22288
59.66	0.097	0.3944	-0.121		59.66	0.01845	-0.00622	0.03028		59.66	0.21133	0.2067	0.36484	0.260957		59.66	0.260957	0.21971
59.72	0.0934	0.399	-0.1324		59.72	0.01501	-0.00151	0.01906		59.72	0.18822	0.24176	0.28443	0.238137		59.72	0.238137	0.206177
59.78	0.0978	0.4023	-0.1374		59.78	0.01957	0.00191	0.01425		59.78	0.21885	0.26721	0.24996	0.24534		59.78	0.24534	0.215427
59.84	0.1001	0.3942	-0.1335		59.84	0.02203	-0.00607	0.01833		59.84	0.23537	0.20782	0.2792	0.240797		59.84	0.240797	0.211667
59.9	0.0905	0.3942	-0.1331		59.9	0.01259	-0.00595	0.01891		59.9	0.17196	0.20871	0.28336	0.221343		59.9	0.221343	0.205717
59.96	0.0936	0.3869	-0.1272		59.96	0.01586	-0.01313	0.02499		59.96	0.19393	0.15527	0.32693	0.225377		59.96	0.225377	0.212457
60.02	0.0949	0.3913	-0.1322		60.02	0.01732	-0.00861	0.02017		60.02	0.20373	0.18891	0.29239	0.228343		60.02	0.228343	0.20472
60.08	0.1018	0.388	-0.1252		60.08	0.02438	-0.0118	0.02735		60.08	0.25116	0.16517	0.34384	0.25339		60.08	0.25339	0.208647
60.14	0.0962	0.3911	-0.1327		60.14	0.01894	-0.00858	0.02004		60.14	0.21462	0.18913	0.29146	0.231737		60.14	0.231737	0.214567
60.2	0.0861	0.3917	-0.1298		60.2	0.009	-0.00786	0.02312		60.2	0.14785	0.19449	0.31353	0.218623		60.2	0.218623	0.21781
60.26	0.0978	0.3909	-0.1295		60.26	0.02086	-0.00854	0.0236		60.26	0.22751	0.18943	0.31697	0.244637		60.26	0.244637	0.218537
60.32	0.0979	0.3984	-0.1257		60.32	0.02112	-0.000920914	0.02758		60.32	0.22926	0.24614	0.34549	0.27363		60.32	0.27363	0.20082
60.38	0.0974	0.3957	-0.1251		60.38	0.02079	-0.0035	0.02835		60.38	0.22704	0.22694	0.35101	0.26833		60.38	0.26833	0.21077
60.44	0.0963	0.404	-0.1309		60.44	0.01985	0.00492	0.02273		60.44	0.22073	0.28962	0.31074	0.273697		60.44	0.273697	0.232417
60.5	0.0907	0.3988	-0.1284		60.5	0.01441	-0.000163497	0.02541		60.5	0.18419	0.25178	0.32994	0.255303		60.5	0.255303	0.233533
60.56	0.097	0.3972	-0.1312		60.56	0.02087	-0.00164	0.02279		60.56	0.22758	0.24079	0.31117	0.259847		60.56	0.259847	0.22652
60.62	0.0971	0.3932	-0.1336		60.62	0.02113	-0.00552	0.02057		60.62	0.22933	0.21191	0.29526	0.2455		60.62	0.2455	0.208153
60.68	0.0948	0.3953	-0.1301		60.68	0.01899	-0.00331	0.02425		60.68	0.21495	0.22836	0.32163	0.25498		60.68	0.25498	0.217003
60.74	0.0931	0.3981	-0.1276		60.74	0.01745	-0.000385532	0.02692		60.74	0.20461	0.25013	0.34076	0.265167		60.74	0.265167	0.231297
60.8	0.0936	0.3963	-0.1292		60.8	0.01812	-0.00207	0.0255		60.8	0.20911	0.23759	0.33059	0.259097		60.8	0.259097	0.211063
60.86	0.0953	0.3933	-0.1316		60.86	0.01998	-0.00495	0.02328		60.86	0.2216	0.21615	0.31468	0.25081		60.86	0.25081	0.21746
60.92	0.0993	0.3979	-0.1261		60.92	0.02414	-0.000226025	0.02896		60.92	0.24955	0.25131	0.35538	0.285413		60.92	0.285413	0.21589
60.98	0.0943	0.3995	-0.1266		60.98	0.0193	0.00149	0.02863		60.98	0.21703	0.26409	0.35302	0.278047		60.98	0.278047	0.222553
61.04	0.0971	0.3952	-0.1237		61.04	0.02226	-0.00269	0.03171		61.04	0.23692	0.23297	0.37509	0.28166		61.04	0.28166	0.221763
61.1	0.0937	0.3917	-0.13		61.1	0.01902	-0.00607	0.02558		61.1	0.21515	0.20782	0.33116	0.251377		61.1	0.251377	0.20872
61.16	0.0938	0.3884	-0.1273		61.16	0.01928	-0.00925	0.02846		61.16	0.2169	0.18415	0.3518	0.25095		61.16	0.25095	0.216893
61.22	0.0933	0.3987	-0.1293		61.22	0.01894	0.00118	0.02663		61.22	0.21462	0.26178	0.33868	0.271693		61.22	0.271693	0.22308
61.28	0.0958	0.393	-0.1332		61.28	0.0216	-0.0044	0.02291		61.28	0.23248	0.22025	0.31203	0.25492		61.28	0.25492	0.20954
61.34	0.0897	0.3878	-0.1294		61.34	0.01566	-0.00948	0.02688		61.34	0.19258	0.18243	0.34048	0.238497		61.34	0.238497	0.22303
61.4	0.0972	0.3931	-0.13		61.4	0.02333	-0.00406	0.02646		61.4	0.24411	0.22278	0.33747	0.26812		61.4	0.26812	0.214243
61.46	0.0961	0.3961	-0.1259		61.46	0.02239	-0.000942399	0.03073		61.46	0.23779	0.24598	0.36807	0.283947		61.46	0.283947	0.205993
61.52	0.0965	0.4022	-0.1231		61.52	0.02295	0.00528	0.03371		61.52	0.24155	0.2923	0.38942	0.307757		61.52	0.307757	0.217737
61.58	0.0931	0.3977	-0.1313		61.58	0.01971	0.000899411	0.02568		61.58	0.21979	0.25969	0.33188	0.270453		61.58	0.270453	0.224343
61.64	0.0945	0.4002	-0.1356		61.64	0.02127	0.00352	0.02155		61.64	0.23027	0.2792	0.30228	0.270583		61.64	0.270583	0.21637
61.7	0.0923	0.3922	-0.1341		61.7	0.01923	-0.00436	0.02322		61.7	0.21656	0.22054	0.31425	0.25045		61.7	0.25045	0.192217
61.76	0.0919	0.3921	-0.1309		61.76	0.01899	-0.00434	0.0266		61.76	0.21495	0.22069	0.33847	0.258037		61.76	0.258037	0.21103
61.82	0.0847	0.3883	-0.1421		61.82	0.01195	-0.00802	0.01557		61.82	0.16766	0.1933	0.25942	0.206793		61.82	0.206793	0.19392
61.88	0.0828	0.3948	-0.144		61.88	0.01021	-0.00139	0.01384		61.88	0.15598	0.24265	0.24703	0.21522		61.88	0.21522	0.212553
61.94	0.082	0.3926	-0.1301		61.94	0.00957	-0.00347	0.02791		61.94	0.15168	0.22717	0.34786	0.242237		61.94	0.242237	0.206593
62	0.0855	0.3876	-0.1405		62	0.01323	-0.00835	0.01768		62	0.17626	0.19084	0.27454	0.21388		62	0.21388	0.185353
62.06	0.0851	0.3979	-0.1348		62.06	0.01299	0.00207	0.02356		62.06	0.17465	0.2684	0.31668	0.253243		62.06	0.253243	0.187987
62.12	0.091	0.3926	-0.1373		62.12	0.01905	-0.00311	0.02123		62.12	0.21536	0.22985	0.29999	0.2484		62.12	0.2484	0.206023
62.18	0.0875	0.3883	-0.1456		62.18	0.01571	-0.00729	0.0131		62.18	0.19292	0.19873	0.24172	0.211123		62.18	0.211123	0.204503
62.24	0.0792	0.3917	-0.1384		62.24	0.00757	-0.00376	0.02047		62.24	0.13824	0.22501	0.29454	0.219263		62.24	0.219263	0.20826
62.3	0.0817	0.3974	-0.1388		62.3	0.01023	0.00206	0.02024		62.3	0.15611	0.26833	0.29289	0.23911		62.3	0.23911	0.19385
62.36	0.0859	0.3894	-0.1399		62.36	0.01459	-0.00582	0.01931		62.36	0.1854	0.20968	0.28623	0.227103		62.36	0.227103	0.20058
62.42	0.0849	0.3911	-0.1383		62.42	0.01376	-0.004	0.02108		62.42	0.17982	0.22322	0.29891	0.233983		62.42	0.233983	0.202883
62.48	0.0878	0.3982	-0.1413		62.48	0.01682	0.00322	0.01825		62.48	0.20038	0.27696	0.27863	0.25199		62.48	0.25199	0.193167
62.54	0.0884	0.3988	-0.1375		62.54	0.01758	0.00395	0.02221		62.54	0.20548	0.2824	0.30701	0.264963		62.54	0.264963	0.19691
62.6	0.0795	0.399	-0.1421		62.6	0.00884	0.00427	0.01778		62.6	0.14677	0.28478	0.27526	0.235603		62.6	0.235603	0.199157
62.66	0.0768	0.3973	-0.1401		62.66	0.0063	0.00269	0.01995		62.66	0.12971	0.27302	0.29081	0.23118		62.66	0.23118	0.207823
62.72	0.0847	0.3994	-0.1379		62.72	0.01436	0.00491	0.02232		62.72	0.18385	0.28954	0.3078	0.260397		62.72	0.260397	0.196417
62.78	0.0839	0.4016	-0.1367		62.78	0.01372	0.00724	0.02369		62.78	0.17955	0.30689	0.31762	0.26802		62.78	0.26802	0.184167
62.84	0.0861	0.395	-0.1408		62.84	0.01608	0.000758606	0.01975		62.84	0.19541	0.25864	0.28938	0.24781		62.84	0.24781	0.190887
62.9	0.0861	0.3957	-0.1388		62.9	0.01624	0.00158	0.02192		62.9	0.19648	0.26476	0.30493	0.25539		62.9	0.25539	0.19132
62.96	0.0861	0.3949	-0.1352		62.96	0.0164	0.000904126	0.02569		62.96	0.19755	0.25973	0.33195	0.263077		62.96	0.263077	0.194677
63.02	0.0831	0.3981	-0.1334		63.02	0.01356	0.00423	0.02766		63.02	0.17848	0.28448	0.34607	0.269677		63.02	0.269677	0.200247
63.08	0.0893	0.3925	-0.1378		63.08	0.01992	-0.00125	0.02342		63.08	0.2212	0.24369	0.31568	0.26019		63.08	0.26019	0.199257
63.14	0.0899	0.3921	-0.138		63.14	0.02068	-0.00153	0.02339		63.14	0.2263	0.24161	0.31547	0.261127		63.14	0.261127	0.20098
63.2	0.0755	0.3962	-0.1404		63.2	0.00644	0.0027	0.02115		63.2	0.13065	0.27309	0.29941	0.234383		63.2	0.234383	0.185507
63.26	0.0843	0.3946	-0.1429		63.26	0.0154	0.00122	0.01882		63.26	0.19084	0.26208	0.28271	0.24521		63.26	0.24521	0.189143
63.32	0.0814	0.3967	-0.1413		63.32	0.01266	0.00344	0.02059		63.32	0.17243	0.2786	0.2954	0.24881		63.32	0.24881	0.194303
63.38	0.0771	0.3972	-0.1376		63.38	0.00851	0.00407	0.02445		63.38	0.14456	0.28329	0.32306	0.250303		63.38	0.250303	0.19077
63.44	0.0805	0.3991	-0.1417		63.44	0.01207	0.00609	0.02052		63.44	0.16847	0.29833	0.2949	0.2539		63.44	0.2539	0.20991
63.5	0.0755	0.3939	-0.1392		63.5	0.00723	0.00101	0.02318		63.5	0.13596	0.26051	0.31396	0.23681		63.5	0.23681	0.198293
63.56	0.0712	0.4022	-0.1437		63.56	0.00309	0.00944	0.01885		63.56	0.10815	0.32326	0.28293	0.238113		63.56	0.238113	0.193143
63.62	0.075	0.3943	-0.1394		63.62	0.00705	0.00166	0.02331		63.62	0.13475	0.26535	0.31489	0.23833		63.62	0.23833	0.178417
63.68	0.073	0.3936	-0.1412		63.68	0.00521	0.00108	0.02167		63.68	0.12239	0.26103	0.30314	0.228853		63.68	0.228853	0.181537
63.74	0.0716	0.3852	-0.1394		63.74	0.00397	-0.00719	0.02364		63.74	0.11406	0.19948	0.31726	0.210267		63.74	0.210267	0.18764
63.8	0.08	0.3862	-0.1476		63.8	0.01253	-0.00607	0.0156		63.8	0.17156	0.20782	0.25964	0.213007		63.8	0.213007	0.190737
63.86	0.0763	0.3853	-0.1508		63.86	0.00899	-0.00685	0.01256		63.86	0.14778	0.20201	0.23785	0.19588		63.86	0.19588	0.200543
63.92	0.0778	0.3851	-0.1528		63.92	0.01065	-0.00692	0.01073		63.92	0.15893	0.20149	0.22474	0.195053		63.92	0.195053	0.19577
63.98	0.0761	0.3931	-0.1515		63.98	0.00911	0.0012	0.01219		63.98	0.14859	0.26193	0.2352	0.21524		63.98	0.21524	0.19997
64.04	0.0738	0.3887	-0.153		64.04	0.00697	-0.00307	0.01085		64.04	0.13421	0.23015	0.2256	0.196653		64.04	0.196653	0.197517
64.1	0.0753	0.3882	-0.147		64.1	0.00863	-0.00345	0.01701		64.1	0.14536	0.22732	0.26974	0.21414		64.1	0.21414	0.201493
64.16	0.0771	0.3939	-0.1572		64.16	0.01059	0.00237	0.00698		64.16	0.15853	0.27064	0.19786	0.20901		64.16	0.20901	0.19147
64.22	0.0712	0.3896	-0.149		64.22	0.00485	-0.0018	0.01534		64.22	0.11997	0.2396	0.25778	0.205783		64.22	0.205783	0.18691
64.28	0.0739	0.3908	-0.1514		64.28	0.00771	-0.000477464	0.0131		64.28	0.13918	0.24944	0.24172	0.210113		64.28	0.210113	0.19571
64.34	0.0737	0.3919	-0.1479		64.34	0.00767	0.000746802	0.01676		64.34	0.13891	0.25855	0.26795	0.221803		64.34	0.221803	0.194567
64.4	0.0741	0.3867	-0.1441		64.4	0.00822	-0.00433	0.02072		64.4	0.14261	0.22077	0.29633	0.219903		64.4	0.219903	0.197713
64.46	0.078	0.3871	-0.1396		64.46	0.01228	-0.0038	0.02538		64.46	0.16988	0.22471	0.32973	0.24144		64.46	0.24144	0.195513
64.52	0.0689	0.3823	-0.1428		64.52	0.00334	-0.00848	0.02234		64.52	0.10983	0.18988	0.30794	0.20255		64.52	0.20255	0.18541
64.58	0.0681	0.3871	-0.1431		64.58	0.0027	-0.00356	0.0222		64.58	0.10553	0.2265	0.30694	0.21299		64.58	0.21299	0.181093
64.64	0.0726	0.3869	-0.1467		64.64	0.00736	-0.00363	0.01876		64.64	0.13683	0.22598	0.28228	0.21503		64.64	0.21503	0.18152
64.7	0.077	0.3878	-0.1438		64.7	0.01192	-0.00261	0.02182		64.7	0.16746	0.23357	0.30421	0.23508		64.7	0.23508	0.164237
64.76	0.0781	0.3895	-0.1464		64.76	0.01318	-0.000781822	0.01938		64.76	0.17593	0.24718	0.28673	0.236613		64.76	0.236613	0.178163
64.82	0.0743	0.3904	-0.1409		64.82	0.00954	0.000242867	0.02504		64.82	0.15147	0.2548	0.32729	0.24452		64.82	0.24452	0.16767
64.88	0.0731	0.3877	-0.1466		64.88	0.0085	-0.00233	0.0195		64.88	0.14449	0.23565	0.28759	0.222577		64.88	0.222577	0.175317
64.94	0.0784	0.3867	-0.1428		64.94	0.01395	-0.00321	0.02346		64.94	0.1811	0.2291	0.31597	0.242057		64.94	0.242057	0.17786
65	0.0774	0.3946	-0.1519		65	0.01311	0.00482	0.01452		65	0.17546	0.28887	0.2519	0.238743		65	0.238743	0.17648
65.06	0.0738	0.3962	-0.1531		65.06	0.00967	0.00654	0.01348		65.06	0.15235	0.30167	0.24445	0.232823		65.06	0.232823	0.178453
65.12	0.0794	0.3924	-0.1455		65.12	0.01543	0.00287	0.02124		65.12	0.19104	0.27436	0.30006	0.255153		65.12	0.255153	0.182503
65.18	0.0778	0.3925	-0.1498		65.18	0.01399	0.00309	0.01709		65.18	0.18137	0.276	0.27032	0.242563		65.18	0.242563	0.205633
65.24	0.0705	0.3927	-0.1511		65.24	0.00685	0.00342	0.01595		65.24	0.1334	0.27845	0.26215	0.224667		65.24	0.224667	0.201753
65.3	0.0711	0.3902	-0.1524		65.3	0.00761	0.00104	0.01481		65.3	0.13851	0.26074	0.25398	0.217743		65.3	0.217743	0.193423
65.36	0.0731	0.3816	-0.1547		65.36	0.00976	-0.00743	0.01267		65.36	0.15295	0.19769	0.23864	0.196427		65.36	0.196427	0.187803
65.42	0.0724	0.3914	-0.151		65.42	0.00922	0.00249	0.01652		65.42	0.14932	0.27153	0.26623	0.229027		65.42	0.229027	0.184767
65.48	0.0716	0.3956	-0.1562		65.48	0.00858	0.00682	0.01148		65.48	0.14503	0.30376	0.23011	0.2263		65.48	0.2263	0.194937
65.54	0.0707	0.3973	-0.1587		65.54	0.00784	0.00864	0.00914		65.54	0.14006	0.31731	0.21334	0.22357		65.54	0.22357	0.196277
65.6	0.0726	0.3934	-0.1534		65.6	0.0099	0.00487	0.01459		65.6	0.15389	0.28924	0.2524	0.231843		65.6	0.231843	0.199277
65.66	0.0762	0.3958	-0.1483		65.66	0.01366	0.00739	0.01985		65.66	0.17915	0.308	0.2901	0.259083		65.66	0.259083	0.18441
65.72	0.0792	0.3933	-0.1598		65.72	0.01681	0.00502	0.00851		65.72	0.20031	0.29036	0.20883	0.233167		65.72	0.233167	0.191847
65.78	0.0697	0.3934	-0.1519		65.78	0.00747	0.00524	0.01656		65.78	0.13757	0.292	0.26652	0.23203		65.78	0.23203	0.185443
65.84	0.0681	0.3911	-0.1508		65.84	0.00603	0.00307	0.01782		65.84	0.1279	0.27585	0.27555	0.226433		65.84	0.226433	0.193457
65.9	0.0716	0.3918	-0.1576		65.9	0.00969	0.0039	0.01117		65.9	0.15248	0.28202	0.22789	0.220797		65.9	0.220797	0.183393
65.96	0.0731	0.3875	-0.1619		65.96	0.01135	-0.000279407	0.00703		65.96	0.16363	0.25092	0.19822	0.204257		65.96	0.204257	0.176923
66.02	0.0728	0.384	-0.1525		66.02	0.0112	-0.00365	0.01658		66.02	0.16263	0.22583	0.26666	0.218373		66.02	0.218373	0.17642
66.08	0.0697	0.3937	-0.1536		66.08	0.00826	0.00617	0.01564		66.08	0.14288	0.29892	0.25993	0.23391		66.08	0.23391	0.148307
66.14	0.0762	0.3904	-0.1538		66.14	0.01492	0.003	0.01559		66.14	0.18761	0.27533	0.25957	0.240837		66.14	0.240837	0.18477
66.2	0.0777	0.3837	-0.1571		66.2	0.01658	-0.00358	0.01245		66.2	0.19876	0.22635	0.23706	0.220723		66.2	0.220723	0.165153
66.26	0.0797	0.3866	-0.1491		66.26	0.01874	-0.000551321	0.0206		66.26	0.21327	0.24889	0.29547	0.252543		66.26	0.252543	0.157983
66.32	0.0723	0.3794	-0.1526		66.32	0.01149	-0.00763	0.01725		66.32	0.16457	0.1962	0.27146	0.210743		66.32	0.210743	0.158597
66.38	0.079	0.3846	-0.152		66.38	0.01835	-0.0023	0.01801		66.38	0.21065	0.23588	0.27691	0.241147		66.38	0.241147	0.180883
66.44	0.0669	0.3833	-0.1572		66.44	0.00641	-0.00347	0.01296		66.44	0.13045	0.22717	0.24072	0.199447		66.44	0.199447	0.19408
66.5	0.063	0.3833	-0.1523		66.5	0.00267	-0.00335	0.01802		66.5	0.10533	0.22806	0.27698	0.203457		66.5	0.203457	0.18148
66.56	0.0625	0.3828	-0.1583		66.56	0.00233	-0.00372	0.01217		66.56	0.10304	0.22531	0.23506	0.187803		66.56	0.187803	0.185373
66.62	0.0703	0.377	-0.1577		66.62	0.01028	-0.0094	0.01292		66.62	0.15645	0.18303	0.24043	0.193303		66.62	0.193303	0.190317
66.68	0.0731	0.3878	-0.1557		66.68	0.01324	0.00153	0.01507		66.68	0.17633	0.26438	0.25584	0.232183		66.68	0.232183	0.183267
66.74	0.0702	0.3842	-0.1579		66.74	0.0105	-0.00194	0.01303		66.74	0.15792	0.23856	0.24122	0.212567		66.74	0.212567	0.155477
66.8	0.0679	0.385	-0.1648		66.8	0.00836	-0.00102	0.00628		66.8	0.14355	0.2454	0.19285	0.193933		66.8	0.193933	0.168433
66.86	0.0721	0.383	-0.1608		66.86	0.01271	-0.00289	0.01043		66.86	0.17277	0.23148	0.22259	0.208947		66.86	0.208947	0.166453
66.92	0.0708	0.3853	-0.1645		66.92	0.01157	-0.000466792	0.00688		66.92	0.16511	0.24952	0.19715	0.203927		66.92	0.203927	0.15135
66.98	0.0711	0.38	-0.1587		66.98	0.01203	-0.00564	0.01283		66.98	0.1682	0.21102	0.23979	0.206337		66.98	0.206337	0.166
67.04	0.0662	0.3775	-0.1652		67.04	0.00729	-0.00801	0.00649		67.04	0.13636	0.19338	0.19435	0.174697		67.04	0.174697	0.160207
67.1	0.0726	0.3723	-0.1601		67.1	0.01384	-0.01309	0.01174		67.1	0.18036	0.15556	0.23198	0.1893		67.1	0.1893	0.167847
67.16	0.074	0.3812	-0.1645		67.16	0.0154	-0.00406	0.00749		67.16	0.19084	0.22278	0.20152	0.205047		67.16	0.205047	0.182243
67.22	0.0735	0.3763	-0.1542		67.22	0.01506	-0.00884	0.01794		67.22	0.18855	0.1872	0.27641	0.217387		67.22	0.217387	0.173967
67.28	0.0697	0.3827	-0.1669		67.28	0.01141	-0.00231	0.00539		67.28	0.16404	0.2358	0.18647	0.195437		67.28	0.195437	0.16538
67.34	0.0666	0.3805	-0.163		67.34	0.00847	-0.00438	0.00944		67.34	0.14429	0.22039	0.21549	0.19339		67.34	0.19339	0.158773
67.4	0.0634	0.3759	-0.1567		67.4	0.00543	-0.00886	0.01589		67.4	0.12387	0.18705	0.26172	0.19088		67.4	0.19088	0.156127
67.46	0.0692	0.3794	-0.1588		67.46	0.01139	-0.00523	0.01394		67.46	0.1639	0.21407	0.24774	0.20857		67.46	0.20857	0.165293
67.52	0.0671	0.3794	-0.161		67.52	0.00944	-0.00511	0.01189		67.52	0.1508	0.21496	0.23305	0.199603		67.52	0.199603	0.156883
67.58	0.0682	0.3809	-0.157		67.58	0.0107	-0.00348	0.01604		67.58	0.15927	0.22709	0.26279	0.216383		67.58	0.216383	0.14566
67.64	0.0653	0.3796	-0.1619		67.64	0.00796	-0.00465	0.01129		67.64	0.14086	0.21838	0.22875	0.195997		67.64	0.195997	0.15521
67.7	0.0557	0.3839	-0.1702		67.7	-0.00149	-0.000226745	0.00314		67.7	0.07738	0.25131	0.17035	0.166347		67.7	0.166347	0.15723
67.76	0.0638	0.3888	-0.1652		67.76	0.00677	0.0048	0.00829		67.76	0.13287	0.28872	0.20725	0.209613		67.76	0.209613	0.158273
67.82	0.0606	0.3817	-0.1579		67.82	0.00373	-0.00217	0.01574		67.82	0.11245	0.23684	0.26064	0.20331		67.82	0.20331	0.142617
67.88	0.0619	0.382	-0.1611		67.88	0.00518	-0.00175	0.01269		67.88	0.12219	0.23997	0.23878	0.200313		67.88	0.200313	0.135587
67.94	0.064	0.3727	-0.16		67.94	0.00744	-0.01092	0.01394		67.94	0.13737	0.17172	0.24774	0.18561		67.94	0.18561	0.141273
68	0.0643	0.381	-0.1627		68	0.0079	-0.0025	0.01138		68	0.14046	0.23439	0.2294	0.201417		68	0.201417	0.15723
68.06	0.0623	0.3798	-0.1677		68.06	0.00605	-0.00357	0.00653		68.06	0.12803	0.22642	0.19464	0.18303		68.06	0.18303	0.162923
68.12	0.0619	0.3737	-0.1654		68.12	0.00581	-0.00954	0.00898		68.12	0.12642	0.18199	0.2122	0.173537		68.12	0.173537	0.13432
68.18	0.0586	0.3746	-0.1706		68.18	0.00267	-0.00852	0.00393		68.18	0.10533	0.18958	0.17601	0.156973		68.18	0.156973	0.144913
68.24	0.0579	0.3802	-0.1665		68.24	0.00212	-0.00279	0.00818		68.24	0.10163	0.23223	0.20646	0.180107		68.24	0.180107	0.14957
68.3	0.0547	0.3792	-0.1594		68.3	-0.000921037	-0.00366	0.01542		68.3	0.0812	0.22575	0.25835	0.188433		68.3	0.188433	0.16128
68.36	0.0597	0.3718	-0.1663		68.36	0.00424	-0.01094	0.00867		68.36	0.11587	0.17157	0.20998	0.165807		68.36	0.165807	0.15103
68.42	0.0508	0.3776	-0.1638		68.42	-0.00451	-0.00501	0.01132		68.42	0.0571	0.21571	0.22897	0.16726		68.42	0.16726	0.144523
68.48	0.0562	0.3722	-0.1623		68.48	0.00105	-0.01028	0.01297		68.48	0.09444	0.17648	0.24079	0.17057		68.48	0.17057	0.112623
68.54	0.0564	0.3773	-0.1576		68.54	0.0014	-0.00506	0.01781		68.54	0.0968	0.21533	0.27548	0.19587		68.54	0.19587	0.145747
68.6	0.0587	0.3788	-0.1561		68.6	0.00386	-0.00343	0.01946		68.6	0.11332	0.22747	0.2873	0.209363		68.6	0.209363	0.129127
68.66	0.061	0.381	-0.1597		68.66	0.00632	-0.0011	0.01601		68.66	0.12984	0.24481	0.26258	0.21241		68.66	0.21241	0.125047
68.72	0.0567	0.3756	-0.1588		68.72	0.00217	-0.00638	0.01705		68.72	0.10197	0.20551	0.27003	0.192503		68.72	0.192503	0.111557
68.78	0.0583	0.3881	-0.155		68.78	0.00393	0.00625	0.021		68.78	0.11379	0.29952	0.29834	0.237217		68.78	0.237217	0.118017
68.84	0.0631	0.3842	-0.1565		68.84	0.00888	0.00247	0.01965		68.84	0.14704	0.27138	0.28866	0.235693		68.84	0.235693	0.111363
68.9	0.0606	0.3845	-0.1574		68.9	0.00654	0.0029	0.01889		68.9	0.13132	0.27458	0.28322	0.229707		68.9	0.229707	0.122363
68.96	0.0651	0.3817	-0.1614		68.96	0.0112	0.000227412	0.01504		68.96	0.16263	0.25469	0.25563	0.224317		68.96	0.224317	0.1228
69.02	0.0668	0.3866	-0.1601		69.02	0.01305	0.00525	0.01648		69.02	0.17505	0.29207	0.26595	0.244357		69.02	0.244357	0.140233
69.08	0.0656	0.38	-0.1644		69.08	0.01201	-0.00122	0.01233		69.08	0.16807	0.24392	0.2362	0.216063		69.08	0.216063	0.151083
69.14	0.0614	0.3785	-0.1671		69.14	0.00796	-0.00259	0.00977		69.14	0.14086	0.23372	0.21786	0.19748		69.14	0.19748	0.14761
69.2	0.0614	0.3833	-0.1658		69.2	0.00812	0.00233	0.01122		69.2	0.14194	0.27034	0.22825	0.21351		69.2	0.21351	0.14419
69.26	0.0607	0.3779	-0.1679		69.26	0.00758	-0.00294	0.00927		69.26	0.13831	0.23111	0.21428	0.194567		69.26	0.194567	0.143693
69.32	0.0577	0.3768	-0.1701		69.32	0.00473	-0.00391	0.00721		69.32	0.11916	0.22389	0.19951	0.180853		69.32	0.180853	0.15172
69.38	0.0567	0.3775	-0.1655		69.38	0.00389	-0.00309	0.01196		69.38	0.11352	0.23	0.23355	0.192357		69.38	0.192357	0.14532
69.44	0.0622	0.3827	-0.1665		69.44	0.00954	0.00224	0.0111		69.44	0.15147	0.26967	0.22739	0.216177		69.44	0.216177	0.13806
69.5	0.0611	0.3746	-0.1677		69.5	0.0086	-0.00573	0.01004		69.5	0.14516	0.21035	0.21979	0.191767		69.5	0.191767	0.137817
69.56	0.0571	0.376	-0.1692		69.56	0.00475	-0.00421	0.00869		69.56	0.1193	0.22166	0.21012	0.183693		69.56	0.183693	0.1342
69.62	0.0652	0.3816	-0.1688		69.62	0.01301	0.00152	0.00923		69.62	0.17478	0.26431	0.21399	0.217693		69.62	0.217693	0.15855
69.68	0.0568	0.3803	-0.1718		69.68	0.00476	0.000344599	0.00638		69.68	0.11937	0.25556	0.19356	0.189497		69.68	0.189497	0.13796
69.74	0.0572	0.3744	-0.1736		69.74	0.00532	-0.00543	0.00472		69.74	0.12313	0.21258	0.18167	0.17246		69.74	0.17246	0.150163
69.8	0.0587	0.3837	-0.179		69.8	0.00697	0.004	-0.000535765		69.8	0.13421	0.28277	0.144	0.186993		69.8	0.186993	0.14309
69.86	0.0648	0.373	-0.1711		69.86	0.01323	-0.00658	0.00751		69.86	0.17626	0.20402	0.20166	0.19398		69.86	0.19398	0.151657
69.92	0.0588	0.3693	-0.1694		69.92	0.00739	-0.01015	0.00935		69.92	0.13703	0.17745	0.21485	0.176443		69.92	0.176443	0.151053
69.98	0.0577	0.3682	-0.1722		69.98	0.00644	-0.01112	0.00669		69.98	0.13065	0.17023	0.19579	0.165557		69.98	0.165557	0.162393
70.04	0.0549	0.3713	-0.1747		70.04	0.0038	-0.0079	0.00434		70.04	0.11292	0.19419	0.17895	0.16202		70.04	0.16202	0.175613
70.1	0.0562	0.3786	-0.1719		70.1	0.00525	-0.000470829	0.00728		70.1	0.12266	0.24949	0.20001	0.19072		70.1	0.19072	0.149713
70.16	0.0527	0.3745	-0.169		70.16	0.00191	-0.00444	0.01032		70.16	0.10022	0.21995	0.2218	0.180657		70.16	0.180657	0.14653
70.22	0.058	0.3757	-0.1638		70.22	0.00736	-0.00312	0.01567		70.22	0.13683	0.22977	0.26014	0.208913		70.22	0.208913	0.165927
70.28	0.055	0.3814	-0.1733		70.28	0.00452	0.00271	0.00631		70.28	0.11775	0.27317	0.19306	0.19466		70.28	0.19466	0.164493
70.34	0.0494	0.3747	-0.1775		70.34	-0.000929629	-0.00387	0.00225		70.34	0.08115	0.22419	0.16397	0.156437		70.34	0.156437	0.162657
70.4	0.0558	0.3763	-0.1719		70.4	0.00563	-0.00214	0.00799		70.4	0.12521	0.23707	0.2051	0.189127		70.4	0.189127	0.178683
70.46	0.0533	0.3784	-0.1722		70.46	0.00328	8.68765e-05	0.00784		70.46	0.10942	0.25364	0.20403	0.18903		70.46	0.18903	0.177193
70.52	0.0518	0.382	-0.1747		70.52	0.00193	0.00381	0.00548		70.52	0.10036	0.28135	0.18711	0.189607		70.52	0.189607	0.178543
70.58	0.053	0.3823	-0.1688		70.58	0.00329	0.00424	0.01152		70.58	0.10949	0.28456	0.2304	0.20815		70.58	0.20815	0.154887
70.64	0.0621	0.3749	-0.1764		70.64	0.01254	-0.00303	0.00406		70.64	0.17163	0.23044	0.17694	0.193003		70.64	0.193003	0.166953
70.7	0.0609	0.3803	-0.1774		70.7	0.0115	0.00249	0.0032		70.7	0.16464	0.27153	0.17078	0.202317		70.7	0.202317	0.148577
70.76	0.0481	0.3726	-0.1823		70.76	-0.00115	-0.00508	-0.00156		70.76	0.07967	0.21518	0.13666	0.143837		70.76	0.143837	0.159523
70.82	0.0493	0.3764	-0.1752		70.82	0.000207603	-0.00116	0.00569		70.82	0.08879	0.24436	0.18862	0.173923		70.82	0.173923	0.153273
70.88	0.0438	0.3788	-0.1815		70.88	-0.00514	0.00137	-0.000472323		70.88	0.05286	0.26319	0.14446	0.153503		70.88	0.153503	0.14928
70.94	0.0521	0.3776	-0.1739		70.94	0.00332	0.000296156	0.00727		70.94	0.10969	0.2552	0.19994	0.188277		70.94	0.188277	0.162647
71	0.0542	0.382	-0.1702		71	0.00557	0.00482	0.01111		71	0.12481	0.28887	0.22746	0.213713		71	0.213713	0.147097
71.06	0.0544	0.3795	-0.1713		71.06	0.00593	0.00245	0.01015		71.06	0.12723	0.27123	0.22058	0.206347		71.06	0.206347	0.156717
71.12	0.0514	0.3804	-0.1702		71.12	0.00308	0.00347	0.01139		71.12	0.10808	0.27882	0.22947	0.205457		71.12	0.205457	0.146623
71.18	0.0548	0.3836	-0.1668		71.18	0.00663	0.0068	0.01493		71.18	0.13193	0.30361	0.25484	0.230127		71.18	0.230127	0.14067
71.24	0.0537	0.3782	-0.1655		71.24	0.00569	0.00153	0.01637		71.24	0.12561	0.26438	0.26516	0.218383		71.24	0.218383	0.155153
71.3	0.0529	0.3728	-0.1661		71.3	0.00504	-0.00375	0.01591		71.3	0.12125	0.22508	0.26186	0.20273		71.3	0.20273	0.137237
71.36	0.0527	0.3758	-0.1647		71.36	0.005	-0.000621918	0.01745		71.36	0.12098	0.24837	0.2729	0.214083		71.36	0.214083	0.134203
71.42	0.0512	0.3726	-0.1698		71.42	0.00365	-0.0037	0.01249		71.42	0.11191	0.22546	0.23735	0.191573		71.42	0.191573	0.138513
71.48	0.0537	0.3734	-0.1709		71.48	0.0063	-0.00277	0.01153		71.48	0.12971	0.23238	0.23047	0.19752		71.48	0.19752	0.133143
71.54	0.0529	0.3788	-0.1683		71.54	0.00566	0.00276	0.01427		71.54	0.12541	0.27354	0.25011	0.216353		71.54	0.216353	0.12759
71.6	0.0523	0.3785	-0.1726		71.6	0.00521	0.00258	0.01011		71.6	0.12239	0.2722	0.2203	0.204963		71.6	0.204963	0.137487
71.66	0.053	0.3799	-0.1689		71.66	0.00607	0.00411	0.01395		71.66	0.12817	0.28359	0.24781	0.219857		71.66	0.219857	0.121577
71.72	0.0517	0.3767	-0.1662		71.72	0.00492	0.00103	0.01679		71.72	0.12044	0.26066	0.26817	0.216423		71.72	0.216423	0.12141
71.78	0.0521	0.3809	-0.1726		71.78	0.00547	0.00536	0.01053		71.78	0.12414	0.29289	0.22331	0.213447		71.78	0.213447	0.131097
71.84	0.0528	0.3775	-0.1695		71.84	0.00633	0.00208	0.01377		71.84	0.12991	0.26848	0.24652	0.21497		71.84	0.21497	0.141177
71.9	0.0496	0.3738	-0.1682		71.9	0.00328	-0.00149	0.01521		71.9	0.10942	0.24191	0.25684	0.202723		71.9	0.202723	0.13618
71.96	0.0449	0.3647	-0.1692		71.96	-0.00127	-0.01046	0.01435		71.96	0.07886	0.17514	0.25068	0.168227		71.96	0.168227	0.135547
72.02	0.0451	0.3759	-0.1697		72.02	-0.000912873	0.000861101	0.01399		72.02	0.08126	0.25941	0.2481	0.196257		72.02	0.196257	0.132303
72.08	0.0449	0.3633	-0.1741		72.08	-0.000959415	-0.01161	0.00973		72.08	0.08095	0.16658	0.21757	0.155033		72.08	0.155033	0.142153
72.14	0.0461	0.379	-0.1649		72.14	0.000393994	0.00421	0.01907		72.14	0.09004	0.28433	0.28451	0.219627		72.14	0.219627	0.14498
72.2	0.0439	0.3785	-0.1593		72.2	-0.00165	0.00384	0.02481		72.2	0.07631	0.28158	0.32564	0.227843		72.2	0.227843	0.15254
72.26	0.0478	0.3773	-0.163		72.26	0.0024	0.00276	0.02124		72.26	0.10351	0.27354	0.30006	0.225703		72.26	0.225703	0.138663
72.32	0.0496	0.381	-0.1669		72.32	0.00435	0.00659	0.01748		72.32	0.11661	0.30205	0.27311	0.23059		72.32	0.23059	0.143027
72.38	0.0504	0.3791	-0.1682		72.38	0.00531	0.00481	0.01632		72.38	0.12306	0.2888	0.2648	0.225553		72.38	0.225553	0.130327
72.44	0.0476	0.3801	-0.176		72.44	0.00266	0.00594	0.00866		72.44	0.10526	0.29721	0.2099	0.204123		72.44	0.204123	0.146013
72.5	0.0475	0.3788	-0.1752		72.5	0.00271	0.00476	0.0096		72.5	0.1056	0.28843	0.21664	0.203557		72.5	0.203557	0.125863
72.56	0.0409	0.3789	-0.1747		72.56	-0.00373	0.00499	0.01024		72.56	0.06234	0.29014	0.22123	0.191237		72.56	0.191237	0.150397
72.62	0.0482	0.3742	-0.178		72.62	0.00372	0.000414657	0.00707		72.62	0.11238	0.25608	0.19851	0.18899		72.62	0.18899	0.162323
72.68	0.0502	0.3744	-0.1791		72.68	0.00587	0.000739788	0.00611		72.68	0.12682	0.2585	0.19163	0.192317		72.68	0.192317	0.150923
72.74	0.0497	0.3738	-0.18		72.74	0.00553	0.000264876	0.00535		72.74	0.12454	0.25497	0.18618	0.188563		72.74	0.188563	0.144273
72.8	0.0403	0.3739	-0.1789		72.8	-0.00372	0.000489919	0.00659		72.8	0.0624	0.25664	0.19507	0.17137		72.8	0.17137	0.134197
72.86	0.0463	0.3725	-0.1803		72.86	0.00243	-0.000785083	0.00533		72.86	0.10371	0.24715	0.18604	0.178967		72.86	0.178967	0.132253
72.92	0.044	0.3743	-0.1771		72.92	0.000283711	0.00114	0.00866		72.92	0.0893	0.26148	0.2099	0.186893		72.92	0.186893	0.1431
72.98	0.0449	0.3742	-0.1774		72.98	0.00134	0.00116	0.0085		72.98	0.09639	0.26163	0.20876	0.188927		72.98	0.188927	0.143813
73.04	0.0473	0.3758	-0.1835		73.04	0.00389	0.00289	0.00254		73.04	0.11352	0.27451	0.16605	0.184693		73.04	0.184693	0.122157
73.1	0.0428	0.3739	-0.175		73.1	-0.000458348	0.00111	0.01118		73.1	0.08431	0.26126	0.22796	0.191177		73.1	0.191177	0.119557
73.16	0.0484	0.3741	-0.1741		73.16	0.00529	0.00144	0.01221		73.16	0.12293	0.26371	0.23534	0.207327		73.16	0.207327	0.134277
73.22	0.0457	0.3714	-0.166		73.22	0.00275	-0.00114	0.02045		73.22	0.10586	0.24451	0.2944	0.214923		73.22	0.214923	0.1432
73.28	0.0477	0.377	-0.1705		73.28	0.0049	0.00459	0.01609		73.28	0.12031	0.28716	0.26315	0.22354		73.28	0.22354	0.13168
73.34	0.0409	0.372	-0.1696		73.34	-0.00175	-0.000286711	0.01712		73.34	0.07564	0.25086	0.27053	0.19901		73.34	0.19901	0.129397
73.4	0.0451	0.3763	-0.1684		73.4	0.0026	0.00414	0.01846		73.4	0.10486	0.28381	0.28013	0.222933		73.4	0.222933	0.109967
73.46	0.0443	0.3774	-0.1666		73.46	0.00196	0.00536	0.0204		73.46	0.10056	0.29289	0.29404	0.229163		73.46	0.229163	0.130247
73.52	0.0496	0.3766	-0.1707		73.52	0.00741	0.00469	0.01643		73.52	0.13717	0.2879	0.26559	0.23022		73.52	0.23022	0.137147
73.58	0.053	0.373	-0.1648		73.58	0.01096	0.00121	0.02247		73.58	0.16101	0.262	0.30887	0.24396		73.58	0.24396	0.118803
73.64	0.042	0.3759	-0.1682		73.64	0.000112696	0.00424	0.01921		73.64	0.08815	0.28456	0.28551	0.219407		73.64	0.219407	0.12842
73.7	0.0416	0.3722	-0.1689		73.7	-0.000135224	0.000660185	0.01864		73.7	0.08648	0.25791	0.28142	0.208603		73.7	0.208603	0.12882
73.76	0.05	0.3796	-0.1749		73.76	0.00842	0.00818	0.01278		73.76	0.14395	0.31388	0.23943	0.23242		73.76	0.23242	0.134673
73.82	0.0493	0.3792	-0.1741		73.82	0.00787	0.00791	0.01372		73.82	0.14026	0.31187	0.24617	0.232767		73.82	0.232767	0.132697
73.88	0.0447	0.378	-0.1724		73.88	0.00342	0.00683	0.01555		73.88	0.11036	0.30383	0.25928	0.22449		73.88	0.22449	0.11729
73.94	0.0407	0.382	-0.1683		73.94	-0.000427415	0.01096	0.01979		73.94	0.08452	0.33457	0.28967	0.236253		73.94	0.236253	0.14246
74	0.0479	0.3729	-0.1704		74	0.00692	0.00198	0.01783		74	0.13388	0.26773	0.27562	0.225743		74	0.225743	0.144187
74.06	0.0521	0.3791	-0.1705		74.06	0.01128	0.00831	0.01786		74.06	0.16316	0.31485	0.27583	0.25128		74.06	0.25128	0.139063
74.12	0.048	0.3712	-0.1672		74.12	0.00733	0.000529527	0.0213		74.12	0.13663	0.25694	0.30049	0.231353		74.12	0.231353	0.132933
74.18	0.0386	0.3698	-0.1781		74.18	-0.00192	-0.00074646	0.01053		74.18	0.07449	0.24744	0.22331	0.181747		74.18	0.181747	0.122987
74.24	0.0421	0.3641	-0.175		74.24	0.00173	-0.00632	0.01377		74.24	0.09901	0.20595	0.24652	0.183827		74.24	0.183827	0.132153
74.3	0.0437	0.3638	-0.1739		74.3	0.00348	-0.0065	0.015		74.3	0.11077	0.20461	0.25534	0.19024		74.3	0.19024	0.127183
74.36	0.0503	0.3706	-0.1739		74.36	0.01023	0.00042531	0.01514		74.36	0.15611	0.25616	0.25634	0.22287		74.36	0.22287	0.13276
74.42	0.0439	0.3689	-0.1798		74.42	0.00399	-0.00115	0.00938		74.42	0.11419	0.24444	0.21506	0.19123		74.42	0.19123	0.117243
74.48	0.042	0.3672	-0.1821		74.48	0.00224	-0.00273	0.00721		74.48	0.10244	0.23268	0.19951	0.17821		74.48	0.17821	0.102163
74.54	0.0416	0.3709	-0.1785		74.54	0.00199	0.0011	0.01095		74.54	0.10076	0.26118	0.22632	0.196087		74.54	0.196087	0.13215
74.6	0.037	0.3615	-0.1856		74.6	-0.00246	-0.00818	0.00398		74.6	0.07087	0.19211	0.17637	0.14645		74.6	0.14645	0.124503
74.66	0.0396	0.3686	-0.179		74.66	0.000291079	-0.000955967	0.01072		74.66	0.08935	0.24588	0.22467	0.186633		74.66	0.186633	0.126487
74.72	0.0473	0.3695	-0.1848		74.72	0.00814	6.76439e-05	0.00505		74.72	0.14207	0.2535	0.18403	0.1932		74.72	0.1932	0.118927
74.78	0.0442	0.3723	-0.1851		74.78	0.00519	0.00299	0.00489		74.78	0.12225	0.27525	0.18289	0.193463		74.78	0.193463	0.121497
74.84	0.0457	0.3706	-0.1824		74.84	0.00684	0.00141	0.00772		74.84	0.13334	0.26349	0.20317	0.2		74.84	0.2	0.109147
74.9	0.0465	0.3703	-0.1813		74.9	0.0078	0.00124	0.00896		74.9	0.13979	0.26223	0.21205	0.20469		74.9	0.20469	0.10385
74.96	0.0452	0.3658	-0.1757		74.96	0.00665	-0.00314	0.01469		74.96	0.13206	0.22962	0.25312	0.204933		74.96	0.204933	0.111457
75.02	0.0431	0.3627	-0.1698		75.02	0.0047	-0.00611	0.02073		75.02	0.11896	0.20752	0.2964	0.207627		75.02	0.207627	0.12391
75.08	0.0474	0.3628	-0.184		75.08	0.00915	-0.00589	0.00666		75.08	0.14885	0.20916	0.19557	0.184527		75.08	0.184527	0.10968
75.14	0.0417	0.361	-0.1801		75.14	0.0036	-0.00757	0.0107		75.14	0.11157	0.19665	0.22452	0.17758		75.14	0.17758	0.119643
75.2	0.0412	0.3712	-0.1797		75.2	0.00325	0.00275	0.01123		75.2	0.10922	0.27346	0.22832	0.203667		75.2	0.203667	0.12576
75.26	0.0477	0.3692	-0.1892		75.26	0.0099	0.000878131	0.00187		75.26	0.15389	0.25953	0.16124	0.191553		75.26	0.191553	0.12257
75.32	0.0437	0.3717	-0.1896		75.32	0.00605	0.0035	0.0016		75.32	0.12803	0.27905	0.15931	0.188797		75.32	0.188797	0.122027
75.38	0.0442	0.366	-0.1897		75.38	0.0067	-0.00208	0.00164		75.38	0.1324	0.23751	0.1596	0.176503		75.38	0.176503	0.107543
75.44	0.0471	0.3697	-0.1809		75.44	0.00975	0.00175	0.01057		75.44	0.15289	0.26602	0.22359	0.214167		75.44	0.214167	0.132947
75.5	0.0386	0.3749	-0.1801		75.5	0.0014	0.00707	0.01151		75.5	0.0968	0.30562	0.23033	0.210917		75.5	0.210917	0.130637
75.56	0.0405	0.3715	-0.1807		75.56	0.00345	0.00379	0.01104		75.56	0.11057	0.28121	0.22696	0.206247		75.56	0.206247	0.12998
75.62	0.0368	0.3763	-0.1767		75.62	-9.57537e-05	0.00872	0.01518		75.62	0.08675	0.3179	0.25663	0.220427		75.62	0.220427	0.14106
75.68	0.0473	0.3693	-0.1834		75.68	0.01055	0.00184	0.00861		75.68	0.15826	0.26669	0.20955	0.2115		75.68	0.2115	0.127773
75.74	0.0487	0.3665	-0.1872		75.74	0.0121	-0.0008378	0.00494		75.74	0.16867	0.24676	0.18324	0.199557		75.74	0.199557	0.10555
75.8	0.0412	0.3624	-0.183		75.8	0.00476	-0.00481	0.00928		75.8	0.11937	0.21719	0.21435	0.183637		75.8	0.183637	0.0973133
75.86	0.0409	0.3738	-0.1891		75.86	0.00461	0.00671	0.00331		75.86	0.11836	0.30294	0.17156	0.19762		75.86	0.19762	0.116873
75.92	0.0352	0.3669	-0.1908		75.92	-0.000944327	-6.9509e-05	0.00175		75.92	0.08105	0.25248	0.16038	0.164637		75.92	0.164637	0.118243
75.98	0.0357	0.3778	-0.1892		75.98	-0.000294196	0.01095	0.00348		75.98	0.08542	0.3345	0.17278	0.197567		75.98	0.197567	0.119923
76.04	0.033	0.3733	-0.19		76.04	-0.00284	0.00658	0.00282		76.04	0.06831	0.30197	0.16805	0.179443		76.04	0.179443	0.112963
76.1	0.0345	0.3712	-0.1911		76.1	-0.00119	0.0046	0.00185		76.1	0.0794	0.28723	0.1611	0.17591		76.1	0.17591	0.11355
76.16	0.041	0.3706	-0.1843		76.16	0.00546	0.00412	0.00878		76.16	0.12407	0.28366	0.21076	0.206163		76.16	0.206163	0.114657
76.22	0.0442	0.369	-0.1892		76.22	0.00881	0.00264	0.00402		76.22	0.14657	0.27265	0.17665	0.198623		76.22	0.198623	0.1368
76.28	0.0431	0.373	-0.1907		76.28	0.00786	0.00677	0.00265		76.28	0.14019	0.30339	0.16683	0.20347		76.28	0.20347	0.116677
76.34	0.0319	0.3657	-0.1932		76.34	-0.00319	-0.00041172	0.000287141		76.34	0.06596	0.24993	0.1499	0.155263		76.34	0.155263	0.12062
76.4	0.0332	0.3613	-0.1924		76.4	-0.00174	-0.00469	0.00122		76.4	0.0757	0.21809	0.15659	0.150127		76.4	0.150127	0.12414
76.46	0.0334	0.3685	-0.1948		76.46	-0.00139	0.00263	-0.00104		76.46	0.07805	0.27257	0.14039	0.16367		76.46	0.16367	0.133137
76.52	0.0435	0.3707	-0.1883		76.52	0.00885	0.00496	0.00559		76.52	0.14684	0.28991	0.1879	0.208217		76.52	0.208217	0.128447
76.58	0.0397	0.3675	-0.1921		76.58	0.0052	0.00188	0.00192		76.58	0.12232	0.26699	0.1616	0.183637		76.58	0.183637	0.126103
76.64	0.0385	0.3667	-0.1943		76.64	0.00415	0.0012	-0.000143003		76.64	0.11527	0.26193	0.14682	0.174673		76.64	0.174673	0.113207
76.7	0.0437	0.3683	-0.1914		76.7	0.0095	0.00292	0.00289		76.7	0.15121	0.27473	0.16855	0.198163		76.7	0.198163	0.123737
76.76	0.0495	0.3703	-0.1869		76.76	0.01545	0.00504	0.00752		76.76	0.19117	0.29051	0.20173	0.227803		76.76	0.227803	0.114383
76.82	0.0494	0.3632	-0.1835		76.82	0.0155	-0.00193	0.01106		76.82	0.19151	0.23863	0.2271	0.21908		76.82	0.21908	0.09198
76.88	0.0456	0.3701	-0.1872		76.88	0.01185	0.00509	0.00749		76.88	0.16699	0.29088	0.20152	0.219797		76.88	0.219797	0.09807
76.94	0.0495	0.3714	-0.191		76.94	0.0159	0.00651	0.00383		76.94	0.1942	0.30145	0.17529	0.223647		76.94	0.223647	0.109367
77	0.0493	0.3686	-0.1898		77	0.01585	0.00383	0.00516		77	0.19386	0.2815	0.18482	0.22006		77	0.22006	0.0833067
77.06	0.0434	0.3745	-0.1859		77.06	0.0101	0.00985	0.00919		77.06	0.15524	0.32631	0.2137	0.23175		77.06	0.23175	0.09006
77.12	0.0504	0.3719	-0.1841		77.12	0.01725	0.00738	0.01113		77.12	0.20326	0.30793	0.2276	0.246263		77.12	0.246263	0.11353
77.18	0.0404	0.3707	-0.1926		77.18	0.0074	0.0063	0.00276		77.18	0.1371	0.29989	0.16762	0.201537		77.18	0.201537	0.125553
77.24	0.0424	0.37	-0.1921		77.24	0.00955	0.00572	0.00339		77.24	0.15154	0.29557	0.17214	0.206417		77.24	0.206417	0.118517
77.3	0.0458	0.37	-0.1869		77.3	0.0131	0.00584	0.00873		77.3	0.17539	0.29646	0.21041	0.22742		77.3	0.22742	0.09845
77.36	0.0539	0.3662	-0.1814		77.36	0.02134	0.00216	0.01436		77.36	0.23074	0.26907	0.25075	0.250187		77.36	0.250187	0.120813
77.42	0.0455	0.3643	-0.1881		77.42	0.01309	0.000384029	0.0078		77.42	0.17532	0.25585	0.20374	0.211637		77.42	0.211637	0.120573
77.48	0.0494	0.3709	-0.1915		77.48	0.01714	0.00711	0.00453		77.48	0.20253	0.30592	0.18031	0.229587		77.48	0.229587	0.13363
77.54	0.052	0.3697	-0.1833		77.54	0.01989	0.00603	0.01286		77.54	0.221	0.29788	0.24	0.25296		77.54	0.25296	0.13152
77.6	0.049	0.3716	-0.193		77.6	0.01704	0.00805	0.0033		77.6	0.20185	0.31291	0.17149	0.22875		77.6	0.22875	0.101943
77.66	0.0401	0.3679	-0.1905		77.66	0.00829	0.00447	0.00593		77.66	0.14308	0.28627	0.19034	0.206563		77.66	0.206563	0.107317
77.72	0.0454	0.3707	-0.1888		77.72	0.01374	0.00739	0.00776		77.72	0.17969	0.308	0.20345	0.23038		77.72	0.23038	0.115167
77.78	0.0528	0.3616	-0.1913		77.78	0.02129	-0.00159	0.0054		77.78	0.2304	0.24116	0.18654	0.219367		77.78	0.219367	0.10464
77.84	0.0452	0.3604	-0.1941		77.84	0.01383	-0.00267	0.00273		77.84	0.18029	0.23312	0.16741	0.193607		77.84	0.193607	0.0960933
77.9	0.0449	0.3679	-0.1852		77.9	0.01368	0.00496	0.01176		77.9	0.17928	0.28991	0.23212	0.23377		77.9	0.23377	0.10994
77.96	0.0428	0.3654	-0.1891		77.96	0.01173	0.00258	0.008		77.96	0.16619	0.2722	0.20517	0.21452		77.96	0.21452	0.102127
78.02	0.0415	0.3708	-0.1877		78.02	0.01058	0.0081	0.00953		78.02	0.15846	0.31329	0.21614	0.229297		78.02	0.229297	0.104853
78.08	0.0392	0.3658	-0.1906		78.08	0.00843	0.00322	0.00676		78.08	0.14402	0.27696	0.19629	0.205757		78.08	0.205757	0.103693
78.14	0.0402	0.3671	-0.1889		78.14	0.00958	0.00464	0.0086		78.14	0.15174	0.28753	0.20947	0.216247		78.14	0.216247	0.101517
78.2	0.0376	0.3662	-0.1953		78.2	0.00712	0.00386	0.00233		78.2	0.13522	0.28173	0.16454	0.19383		78.2	0.19383	0.107903
78.26	0.0378	0.366	-0.1864		78.26	0.00747	0.00378	0.01136		78.26	0.13757	0.28113	0.22925	0.215983		78.26	0.215983	0.08101
78.32	0.0379	0.3624	-0.1884		78.32	0.00772	0.000302853	0.0095		78.32	0.13925	0.25525	0.21592	0.203473		78.32	0.203473	0.08418
78.38	0.0384	0.3613	-0.1928		78.38	0.00837	-0.000676246	0.00523		78.38	0.14362	0.24796	0.18532	0.1923		78.38	0.1923	0.0984833
78.44	0.0373	0.3679	-0.1914		78.44	0.00742	0.00604	0.00676		78.44	0.13723	0.29795	0.19629	0.21049		78.44	0.21049	0.118173
78.5	0.0337	0.3667	-0.1878		78.5	0.00397	0.00497	0.01049		78.5	0.11406	0.28999	0.22302	0.209023		78.5	0.209023	0.11645
78.56	0.0286	0.3608	-0.1898		78.56	-0.000986792	-0.000813808	0.00863		78.56	0.08076	0.24694	0.20969	0.17913		78.56	0.17913	0.118717
78.62	0.0352	0.3602	-0.1957		78.62	0.00576	-0.00129	0.00286		78.62	0.12608	0.24339	0.16834	0.17927		78.62	0.17927	0.113027
78.68	0.0337	0.3597	-0.195		78.68	0.00441	-0.00167	0.00369		78.68	0.11701	0.24057	0.17429	0.17729		78.68	0.17729	0.119363
78.74	0.032	0.3608	-0.1899		78.74	0.00286	-0.000451767	0.00893		78.74	0.1066	0.24963	0.21184	0.189357		78.74	0.189357	0.0974467
78.8	0.0319	0.3579	-0.1907		78.8	0.0029	-0.00323	0.00826		78.8	0.10687	0.22895	0.20704	0.180953		78.8	0.180953	0.115273
78.86	0.0376	0.3656	-0.1909		78.86	0.00875	0.00459	0.00819		78.86	0.14617	0.28716	0.20654	0.21329		78.86	0.21329	0.103917
78.92	0.029	0.3567	-0.1889		78.92	0.000299784	-0.00419	0.01033		78.92	0.08941	0.22181	0.22187	0.177697		78.92	0.177697	0.104483
78.98	0.0265	0.3627	-0.1967		78.98	-0.00205	0.00193	0.00266		78.98	0.07362	0.26736	0.16691	0.169297		78.98	0.169297	0.108463
79.04	0.0319	0.3579	-0.1977		79.04	0.00349	-0.00275	0.00179		79.04	0.11083	0.23253	0.16067	0.16801		79.04	0.16801	0.10424
79.1	0.0269	0.3639	-0.1884		79.1	-0.00136	0.00337	0.01122		79.1	0.07826	0.27808	0.22825	0.194863		79.1	0.194863	0.109313
79.16	0.0274	0.3641	-0.1889		79.16	-0.00071018	0.00369	0.01086		79.16	0.08262	0.28046	0.22567	0.19625		79.16	0.19625	0.123647
79.22	0.023	0.3616	-0.1893		79.22	-0.00496	0.00131	0.01059		79.22	0.05407	0.26275	0.22374	0.180187		79.22	0.180187	0.12342
79.28	0.0179	0.3616	-0.1921		79.28	-0.00992	0.00143	0.00792		79.28	0.02076	0.26364	0.2046	0.163		79.28	0.163	0.10771
79.34	0.0243	0.3612	-0.1978		79.34	-0.00337	0.00115	0.00235		79.34	0.06475	0.26156	0.16468	0.163663		79.34	0.163663	0.1176
79.4	0.0202	0.3657	-0.1953		79.4	-0.00732	0.00577	0.00499		79.4	0.03822	0.29594	0.1836	0.172587		79.4	0.172587	0.101067
79.46	0.0218	0.3676	-0.2024		79.46	-0.00557	0.00779	-0.00198		79.46	0.04998	0.31098	0.13365	0.16487		79.46	0.16487	0.09543
79.52	0.0295	0.3661	-0.1981		79.52	0.00227	0.00641	0.00245		79.52	0.10264	0.30071	0.1654	0.189583		79.52	0.189583	0.0996867
79.58	0.0214	0.3697	-0.1887		79.58	-0.00568	0.01013	0.01199		79.58	0.04924	0.3284	0.23377	0.203803		79.58	0.203803	0.107023
79.64	0.021	0.3637	-0.1931		79.64	-0.00593	0.00425	0.00772		79.64	0.04756	0.28463	0.20317	0.178453		79.64	0.178453	0.09257
79.7	0.0175	0.367	-0.1898		79.7	-0.00929	0.00767	0.01115		79.7	0.02499	0.31009	0.22775	0.18761		79.7	0.18761	0.0983733
79.76	0.0242	0.365	-0.1933		79.76	-0.00244	0.00579	0.00778		79.76	0.071	0.29609	0.2036	0.19023		79.76	0.19023	0.0960567
79.82	0.0199	0.3637	-0.1986		79.82	-0.00659	0.00461	0.00262		79.82	0.04312	0.28731	0.16662	0.165683		79.82	0.165683	0.10716
79.88	0.0223	0.3639	-0.1977		79.88	-0.00404	0.00493	0.00365		79.88	0.06025	0.28969	0.174	0.174647		79.88	0.174647	0.0906267
79.94	0.0278	0.3608	-0.1933		79.94	0.0016	0.00195	0.00818		79.94	0.09814	0.26751	0.20646	0.190703		79.94	0.190703	0.116447
80	0.0264	0.3633	-0.1983		80	0.000348562	0.00457	0.00331		80	0.08973	0.28701	0.17156	0.182767		80	0.182767	0.10648
80.06	0.0271	0.3661	-0.1962		80.06	0.0012	0.00749	0.00554		80.06	0.09545	0.30875	0.18754	0.197247		80.06	0.197247	0.132003
80.12	0.0356	0.3741	-0.1915		80.12	0.00984	0.01561	0.01038		80.12	0.15349	0.36918	0.22223	0.2483		80.12	0.2483	0.348497
80.18	0.0462	0.3814	-0.1864		80.18	0.02059	0.02303	0.01561		80.18	0.2257	0.42441	0.25971	0.303273		80.18	0.303273	0.43977
80.24	0.0559	0.3774	-0.1808		80.24	0.03043	0.01915	0.02134		80.24	0.2918	0.39553	0.30077	0.329367		80.24	0.329367	0.48621
80.3	0.0546	0.3823	-0.1779		80.3	0.02928	0.02417	0.02437		80.3	0.28407	0.4329	0.32249	0.346487		80.3	0.346487	0.52027
80.36	0.0624	0.3845	-0.1802		80.36	0.03723	0.02649	0.02221		80.36	0.33748	0.45017	0.30701	0.364887		80.36	0.364887	0.56726
80.42	0.0615	0.3855	-0.1727		80.42	0.03647	0.02761	0.02984		80.42	0.33237	0.4585	0.36169	0.384187		80.42	0.384187	0.574597
80.48	0.0665	0.3921	-0.1813		80.48	0.04162	0.03433	0.02137		80.48	0.36696	0.50852	0.30099	0.392157		80.48	0.392157	0.606833
80.54	0.0719	0.3875	-0.1805		80.54	0.04717	0.02985	0.0223		80.54	0.40425	0.47518	0.30765	0.395693		80.54	0.395693	0.604403
80.6	0.0661	0.3937	-0.1772		80.6	0.04151	0.03617	0.02573		80.6	0.36623	0.52222	0.33223	0.406893		80.6	0.406893	0.62964
80.66	0.0695	0.3941	-0.1775		80.66	0.04506	0.03669	0.02557		80.66	0.39007	0.52609	0.33109	0.41575		80.66	0.41575	0.64404
80.72	0.0749	0.3932	-0.1745		80.72	0.05061	0.0359	0.0287		80.72	0.42735	0.52021	0.35352	0.433693		80.72	0.433693	0.654323
80.78	0.0709	0.3938	-0.1732		80.78	0.04675	0.03662	0.03013		80.78	0.40142	0.52557	0.36377	0.430253		80.78	0.430253	0.673827
80.84	0.0867	0.3977	-0.1661		80.84	0.0627	0.04064	0.03736		80.84	0.50856	0.55549	0.41558	0.49321		80.84	0.49321	0.687833
80.9	0.0823	0.3989	-0.1744		80.9	0.05844	0.04196	0.02919		80.9	0.47995	0.56531	0.35703	0.46743		80.9	0.46743	0.694003
80.96	0.0817	0.4009	-0.1766		80.96	0.05799	0.04408	0.02713		80.96	0.47693	0.58109	0.34227	0.466763		80.96	0.466763	0.692917
81.02	0.0874	0.3969	-0.172		81.02	0.06384	0.0402	0.03186		81.02	0.51622	0.55221	0.37616	0.48153		81.02	0.48153	0.708133
81.08	0.0771	0.3964	-0.1729		81.08	0.05368	0.03982	0.03109		81.08	0.44797	0.54939	0.37065	0.456003		81.08	0.456003	0.70536
81.14	0.0761	0.4044	-0.1701		81.14	0.05283	0.04794	0.03402		81.14	0.44227	0.60983	0.39164	0.481247		81.14	0.481247	0.706743
81.2	0.0864	0.4045	-0.1756		81.2	0.06327	0.04816	0.02865		81.2	0.51239	0.61146	0.35316	0.492337		81.2	0.492337	0.715487
81.26	0.0818	0.3986	-0.1687		81.26	0.05882	0.04238	0.03569		81.26	0.4825	0.56844	0.40361	0.48485		81.26	0.48485	0.734683
81.32	0.0921	0.3999	-0.1666		81.32	0.06926	0.04379	0.03792		81.32	0.55263	0.57894	0.41959	0.517053		81.32	0.517053	0.744817
81.38	0.0897	0.3976	-0.1629		81.38	0.06701	0.04161	0.04175		81.38	0.53752	0.56271	0.44704	0.515757		81.38	0.515757	0.748573
81.44	0.0834	0.4009	-0.1636		81.44	0.06085	0.04503	0.04118		81.44	0.49614	0.58817	0.44296	0.50909		81.44	0.50909	0.753797
81.5	0.0794	0.3966	-0.1731		81.5	0.057	0.04085	0.03181		81.5	0.47028	0.55705	0.37581	0.467713		81.5	0.467713	0.753083
81.56	0.0838	0.398	-0.1603		81.56	0.06155	0.04237	0.04474		81.56	0.50084	0.56837	0.46847	0.51256		81.56	0.51256	0.755903
81.62	0.0914	0.406	-0.1658		81.62	0.06929	0.05049	0.03938		81.62	0.55283	0.62881	0.43006	0.537233		81.62	0.537233	0.76128
81.68	0.0924	0.4004	-0.1706		81.68	0.07044	0.04501	0.03471		81.68	0.56056	0.58802	0.39659	0.515057		81.68	0.515057	0.75417
81.74	0.092	0.4028	-0.1659		81.74	0.07018	0.04752	0.03954		81.74	0.55881	0.6067	0.4312	0.532237		81.74	0.532237	0.763507
81.8	0.0823	0.4055	-0.161		81.8	0.06063	0.05034	0.04457		81.8	0.49466	0.62769	0.46725	0.529867		81.8	0.529867	0.762587
81.86	0.0828	0.4043	-0.1647		81.86	0.06127	0.04926	0.041		81.86	0.49896	0.61965	0.44167	0.520093		81.86	0.520093	0.77082
81.92	0.0837	0.3991	-0.166		81.92	0.06232	0.04418	0.03983		81.92	0.50601	0.58184	0.43328	0.507043		81.92	0.507043	0.768663
81.98	0.0798	0.4018	-0.1689		81.98	0.05856	0.047	0.03707		81.98	0.48076	0.60283	0.4135	0.49903		81.98	0.49903	0.78241
82.04	0.0868	0.4022	-0.1645		82.04	0.06571	0.04752	0.0416		82.04	0.52878	0.6067	0.44597	0.52715		82.04	0.52715	0.786967
82.1	0.0862	0.4051	-0.1697		82.1	0.06525	0.05053	0.03653		82.1	0.52569	0.6291	0.40963	0.521473		82.1	0.521473	0.79044
82.16	0.083	0.4042	-0.1652		82.16	0.0622	0.04975	0.04116		82.16	0.50521	0.6233	0.44281	0.523773		82.16	0.523773	0.77217
82.22	0.0838	0.4063	-0.1731		82.22	0.06314	0.05197	0.03339		82.22	0.51152	0.63982	0.38713	0.512823		82.22	0.512823	0.776657
82.28	0.0795	0.3955	-0.1763		82.28	0.05899	0.04129	0.03032		82.28	0.48364	0.56033	0.36513	0.4697		82.28	0.4697	0.793397
82.34	0.0816	0.3963	-0.173		82.34	0.06123	0.04221	0.03375		82.34	0.49869	0.56718	0.38971	0.485193		82.34	0.485193	0.793103
82.4	0.0862	0.4122	-0.1659		82.4	0.06598	0.05822	0.04098		82.4	0.5306	0.68634	0.44152	0.55282		82.4	0.55282	0.785133
82.46	0.0871	0.4017	-0.1669		82.46	0.06702	0.04784	0.04012		82.46	0.53758	0.60908	0.43536	0.52734		82.46	0.52734	0.789953
82.52	0.0897	0.4011	-0.1737		82.52	0.06977	0.04736	0.03345		82.52	0.55606	0.60551	0.38756	0.516377		82.52	0.516377	0.771743
82.58	0.0918	0.4105	-0.1622		82.58	0.07201	0.05688	0.04508		82.58	0.5711	0.67637	0.4709	0.57279		82.58	0.57279	0.797027
82.64	0.0893	0.4079	-0.1661		82.64	0.06965	0.0544	0.04131		82.64	0.55525	0.65791	0.44389	0.55235		82.64	0.55235	0.78844
82.7	0.0904	0.4055	-0.1716		82.7	0.0709	0.05211	0.03594		82.7	0.56365	0.64086	0.4054	0.536637		82.7	0.536637	0.800357
82.76	0.0922	0.4013	-0.1712		82.76	0.07284	0.04803	0.03647		82.76	0.57668	0.61049	0.4092	0.532123		82.76	0.532123	0.799713
82.82	0.09	0.4037	-0.1692		82.82	0.07079	0.05055	0.0386		82.82	0.56291	0.62925	0.42447	0.538877		82.82	0.538877	0.79729
82.88	0.0942	0.4086	-0.1707		82.88	0.07513	0.05557	0.03723		82.88	0.59206	0.66662	0.41465	0.557777		82.88	0.557777	0.805557
82.94	0.0955	0.405	-0.1688		82.94	0.07658	0.05208	0.03927		82.94	0.6018	0.64064	0.42927	0.557237		82.94	0.557237	0.795243
83	0.09	0.4063	-0.1666		83	0.07122	0.0535	0.0416		83	0.5658	0.65121	0.44597	0.554327		83	0.554327	0.798
83.06	0.0872	0.4065	-0.1662		83.06	0.06856	0.05382	0.04213		83.06	0.54793	0.65359	0.44976	0.550427		83.06	0.550427	0.792617
83.12	0.0861	0.4049	-0.1635		83.12	0.06761	0.05234	0.04496		83.12	0.54155	0.64258	0.47004	0.55139		83.12	0.55139	0.79497
83.18	0.0962	0.4063	-0.1681		83.18	0.07785	0.05385	0.04049		83.18	0.61033	0.65381	0.43801	0.567383		83.18	0.567383	0.807897
83.24	0.096	0.4029	-0.1636		83.24	0.0778	0.05057	0.04512		83.24	0.61	0.6294	0.47119	0.570197		83.24	0.570197	0.80126
83.3	0.0867	0.4052	-0.1603		83.3	0.06864	0.05299	0.04855		83.3	0.54847	0.64741	0.49577	0.563883		83.3	0.563883	0.799243
83.36	0.0852	0.4025	-0.1599		83.36	0.06728	0.05041	0.04908		83.36	0.53933	0.62821	0.49957	0.555703		83.36	0.555703	0.795447
83.42	0.0876	0.4087	-0.1643		83.42	0.06983	0.05672	0.04481		83.42	0.55646	0.67518	0.46897	0.56687		83.42	0.56687	0.81468
83.48	0.0919	0.4097	-0.1654		83.48	0.07427	0.05784	0.04384		83.48	0.58628	0.68351	0.46202	0.57727		83.48	0.57727	0.817763
83.54	0.0932	0.4039	-0.165		83.54	0.07572	0.05216	0.04437		83.54	0.59602	0.64124	0.46582	0.567693		83.54	0.567693	0.805513
83.6	0.0869	0.4119	-0.1582		83.6	0.06956	0.06027	0.0513		83.6	0.55464	0.7016	0.51548	0.590573		83.6	0.590573	0.825307
83.66	0.0839	0.4057	-0.1641		83.66	0.0667	0.05419	0.04554		83.66	0.53543	0.65635	0.4742	0.555327		83.66	0.555327	0.815073
83.72	0.0913	0.4084	-0.1647		83.72	0.07425	0.05701	0.04507		83.72	0.58615	0.67734	0.47083	0.578107		83.72	0.578107	0.822057
83.78	0.0925	0.4102	-0.1674		83.78	0.07559	0.05892	0.0425		83.78	0.59515	0.69155	0.45242	0.579707		83.78	0.579707	0.815083
83.84	0.087	0.4159	-0.168		83.84	0.07023	0.06474	0.04203		83.84	0.55915	0.73487	0.44905	0.581023		83.84	0.581023	0.82161
83.9	0.0894	0.415	-0.1603		83.9	0.07278	0.06396	0.04986		83.9	0.57627	0.72907	0.50516	0.6035		83.9	0.6035	0.803523
83.96	0.0856	0.4152	-0.1652		83.96	0.06912	0.06428	0.04509		83.96	0.55169	0.73145	0.47098	0.584707		83.96	0.584707	0.82186
84.02	0.0816	0.4127	-0.168		84.02	0.06526	0.06189	0.04242		84.02	0.52576	0.71366	0.45184	0.563753		84.02	0.563753	0.815067
84.08	0.0862	0.4158	-0.164		84.08	0.07001	0.06511	0.04655		84.08	0.55767	0.73763	0.48144	0.592247		84.08	0.592247	0.831983
84.14	0.0854	0.4102	-0.163		84.14	0.06935	0.05963	0.04768		84.14	0.55323	0.69684	0.48954	0.57987		84.14	0.57987	0.823903
84.2	0.0896	0.4128	-0.1587		84.2	0.07369	0.06234	0.05211		84.2	0.58239	0.71701	0.52128	0.606893		84.2	0.606893	0.824753
84.26	0.0916	0.4116	-0.1605		84.26	0.07584	0.06126	0.05044		84.26	0.59683	0.70897	0.50932	0.60504		84.26	0.60504	0.838513
84.32	0.0792	0.4144	-0.1727		84.32	0.06358	0.06418	0.03837		84.32	0.51448	0.7307	0.42282	0.556		84.32	0.556	0.849327
84.38	0.0845	0.4164	-0.1706		84.38	0.06902	0.06629	0.0406		84.38	0.55102	0.74641	0.4388	0.578743		84.38	0.578743	0.839877
84.44	0.0853	0.4112	-0.1638		84.44	0.06997	0.06121	0.04753		84.44	0.5574	0.7086	0.48846	0.58482		84.44	0.58482	0.81949
84.5	0.08	0.4189	-0.1654		84.5	0.06481	0.06902	0.04606		84.5	0.52274	0.76673	0.47793	0.589133		84.5	0.589133	0.83142
84.56	0.0837	0.4159	-0.1632		84.56	0.06865	0.06614	0.04839		84.56	0.54853	0.74529	0.49463	0.59615		84.56	0.59615	0.835477
84.62	0.0857	0.413	-0.1696		84.62	0.07079	0.06336	0.04212		84.62	0.56291	0.7246	0.44969	0.579067		84.62	0.579067	0.82729
84.68	0.0862	0.4074	-0.1658		84.68	0.07144	0.05787	0.04605		84.68	0.56727	0.68374	0.47786	0.57629		84.68	0.57629	0.826257
84.74	0.0854	0.4143	-0.1646		84.74	0.07078	0.06489	0.04738		84.74	0.56284	0.73599	0.48739	0.595407		84.74	0.595407	0.826757
84.8	0.0884	0.4121	-0.1643		84.8	0.07392	0.06281	0.04781		84.8	0.58393	0.72051	0.49047	0.598303		84.8	0.598303	0.83771
84.86	0.0899	0.4052	-0.1663		84.86	0.07557	0.05602	0.04594		84.86	0.59502	0.66997	0.47707	0.580687		84.86	0.580687	0.823093
84.92	0.0879	0.4123	-0.161		84.92	0.07371	0.06324	0.05137		84.92	0.58252	0.72371	0.51598	0.607403		84.92	0.607403	0.824663
84.98	0.0799	0.41	-0.1642		84.98	0.06585	0.06105	0.0483		84.98	0.52972	0.70741	0.49398	0.577037		84.98	0.577037	0.827777
85.04	0.0803	0.4071	-0.1621		85.04	0.06639	0.05827	0.05053		85.04	0.53335	0.68671	0.50996	0.576673		85.04	0.576673	0.837857
85.1	0.0825	0.4137	-0.1647		85.1	0.06874	0.06499	0.04806		85.1	0.54914	0.73673	0.49226	0.59271		85.1	0.59271	0.830713
85.16	0.09	0.41	-0.1645		85.16	0.07638	0.0614	0.04839		85.16	0.60046	0.71001	0.49463	0.6017		85.16	0.6017	0.828017
85.22	0.0883	0.4106	-0.1651		85.22	0.07482	0.06212	0.04792		85.22	0.58998	0.71537	0.49126	0.59887		85.22	0.59887	0.832327
85.28	0.081	0.412	-0.1666		85.28	0.06766	0.06363	0.04655		85.28	0.54188	0.72661	0.48144	0.58331		85.28	0.58331	0.819967
85.34	0.0902	0.412	-0.1677		85.34	0.07701	0.06375	0.04558		85.34	0.60469	0.7275	0.47449	0.602227		85.34	0.602227	0.835417
85.4	0.086	0.4107	-0.1694		85.4	0.07295	0.06257	0.04401		85.4	0.57742	0.71872	0.46324	0.58646		85.4	0.58646	0.844057
85.46	0.0837	0.4049	-0.1654		85.46	0.07079	0.05688	0.04814		85.46	0.56291	0.67637	0.49283	0.57737		85.46	0.57737	0.856023
85.52	0.0873	0.4081	-0.1631		85.52	0.07453	0.0602	0.05057		85.52	0.58803	0.70108	0.51025	0.599787		85.52	0.599787	0.866053
85.58	0.0895	0.4078	-0.1722		85.58	0.07687	0.06001	0.0416		85.58	0.60375	0.69967	0.44597	0.58313		85.58	0.58313	0.839307
85.64	0.0873	0.4168	-0.1642		85.64	0.07482	0.06913	0.04973		85.64	0.58998	0.76755	0.50423	0.620587		85.64	0.620587	0.837543
85.7	0.0861	0.4094	-0.1632		85.7	0.07376	0.06184	0.05086		85.7	0.58286	0.71329	0.51233	0.602827		85.7	0.602827	0.84169
85.76	0.0811	0.4121	-0.1589		85.76	0.0689	0.06466	0.05529		85.76	0.55021	0.73428	0.54407	0.60952		85.76	0.60952	0.83528
85.82	0.0892	0.4109	-0.1576		85.82	0.07714	0.06358	0.05672		85.82	0.60556	0.72624	0.55432	0.628707		85.82	0.628707	0.83426
85.88	0.0903	0.4153	-0.1668		85.88	0.07838	0.06809	0.04765		85.88	0.61389	0.75981	0.48932	0.621007		85.88	0.621007	0.81976
85.94	0.0843	0.4126	-0.1657		85.94	0.07253	0.06551	0.04888		85.94	0.5746	0.7406	0.49814	0.604447		85.94	0.604447	0.834507
86	0.0936	0.417	-0.1639		86	0.08197	0.07002	0.05081		86	0.63801	0.77417	0.51197	0.641383		86	0.641383	0.83023
86.06	0.0898	0.4168	-0.1621		86.06	0.07831	0.06994	0.05274		86.06	0.61342	0.77358	0.5258	0.6376		86.06	0.6376	0.819623
86.12	0.0902	0.4216	-0.1632		86.12	0.07885	0.07485	0.05177		86.12	0.61705	0.81012	0.51885	0.648673		86.12	0.648673	0.830533
86.18	0.0818	0.4191	-0.1631		86.18	0.07059	0.07247	0.052		86.18	0.56156	0.79241	0.5205	0.624823		86.18	0.624823	0.821013
86.24	0.0788	0.4181	-0.1634		86.24	0.06773	0.07158	0.05183		86.24	0.54235	0.78578	0.51928	0.615803		86.24	0.615803	0.832797
86.3	0.0858	0.4146	-0.16		86.3	0.07487	0.0682	0.05536		86.3	0.59031	0.76063	0.54458	0.63184		86.3	0.63184	0.826163
86.36	0.0854	0.413	-0.1592		86.36	0.07462	0.06671	0.05629		86.36	0.58863	0.74953	0.55124	0.6298		86.36	0.6298	0.823913
86.42	0.0901	0.4175	-0.1593		86.42	0.07946	0.07133	0.05632		86.42	0.62115	0.78392	0.55145	0.652173		86.42	0.652173	0.830923
86.48	0.0837	0.4278	-0.1611		86.48	0.0732	0.08174	0.05465		86.48	0.5791	0.86141	0.53949	0.66		86.48	0.66	0.84101
86.54	0.0885	0.4276	-0.1572		86.54	0.07814	0.08166	0.05868		86.54	0.61228	0.86081	0.56837	0.680487		86.54	0.680487	0.838143
86.6	0.0856	0.4248	-0.167		86.6	0.07538	0.07897	0.04901		86.6	0.59374	0.84079	0.49907	0.644533		86.6	0.644533	0.833893
86.66	0.0856	0.4232	-0.1615		86.66	0.07552	0.07749	0.05464		86.66	0.59468	0.82977	0.53942	0.654623		86.66	0.654623	0.837717
86.72	0.0833	0.4223	-0.1651		86.72	0.07336	0.0767	0.05116		86.72	0.58017	0.82389	0.51448	0.639513		86.72	0.639513	0.82628
86.78	0.0848	0.4235	-0.1732		86.78	0.075	0.07802	0.04319		86.78	0.59119	0.83372	0.45736	0.627423		86.78	0.627423	0.840203
86.84	0.0898	0.4211	-0.162		86.84	0.08015	0.07573	0.05452		86.84	0.62578	0.81667	0.53856	0.660337		86.84	0.660337	0.842847
86.9	0.0808	0.4194	-0.1579		86.9	0.07129	0.07415	0.05875		86.9	0.56627	0.80491	0.56887	0.646683		86.9	0.646683	0.822947
86.96	0.083	0.4201	-0.1603		86.96	0.07363	0.07496	0.05648		86.96	0.58198	0.81094	0.5526	0.648507		86.96	0.648507	0.8372
87.02	0.09	0.4144	-0.1608		87.02	0.08077	0.06938	0.05611		87.02	0.62995	0.76941	0.54995	0.64977		87.02	0.64977	0.81336
87.08	0.0839	0.4181	-0.1624		87.08	0.07481	0.07319	0.05464		87.08	0.58991	0.79777	0.53942	0.642367		87.08	0.642367	0.82184
87.14	0.0869	0.4184	-0.1663		87.14	0.07795	0.07361	0.05087		87.14	0.611	0.80089	0.5124	0.64143		87.14	0.64143	0.82994
87.2	0.0897	0.4104	-0.1665		87.2	0.08089	0.06572	0.0508		87.2	0.63075	0.74217	0.5119	0.628273		87.2	0.628273	0.84085
87.26	0.0911	0.4213	-0.168		87.26	0.08243	0.07673	0.04943		87.26	0.6411	0.82412	0.50208	0.655767		87.26	0.655767	0.84472
87.32	0.0825	0.4193	-0.163		87.32	0.07397	0.07485	0.05456		87.32	0.58427	0.81012	0.53884	0.64441		87.32	0.64441	0.826723
87.38	0.086	0.4195	-0.1601		87.38	0.07761	0.07516	0.05758		87.38	0.60872	0.81243	0.56048	0.660543		87.38	0.660543	0.81815
87.44	0.0856	0.4212	-0.1709		87.44	0.07735	0.07698	0.04691		87.44	0.60697	0.82598	0.48402	0.63899		87.44	0.63899	0.828237
87.5	0.0853	0.4252	-0.1623		87.5	0.07719	0.08109	0.05564		87.5	0.6059	0.85657	0.54658	0.669683		87.5	0.669683	0.811467
87.56	0.0819	0.4212	-0.1635		87.56	0.07393	0.07721	0.05457		87.56	0.584	0.82769	0.53891	0.6502		87.56	0.6502	0.82196
87.62	0.0804	0.4229	-0.1665		87.62	0.07257	0.07902	0.0517		87.62	0.57486	0.84116	0.51835	0.64479		87.62	0.64479	0.823963
87.68	0.0863	0.4253	-0.169		87.68	0.07861	0.08153	0.04933		87.68	0.61544	0.85984	0.50136	0.65888		87.68	0.65888	0.828327
87.74	0.0903	0.4224	-0.1693		87.74	0.08275	0.07875	0.04916		87.74	0.64325	0.83915	0.50014	0.660847		87.74	0.660847	0.827517
87.8	0.0854	0.425	-0.1629		87.8	0.07799	0.08146	0.05569		87.8	0.61127	0.85932	0.54694	0.67251		87.8	0.67251	0.822303
87.86	0.0895	0.4283	-0.1601		87.86	0.08224	0.08488	0.05862		87.86	0.63982	0.88478	0.56794	0.697513		87.86	0.697513	0.844817
87.92	0.0798	0.4234	-0.1601		87.92	0.07268	0.08009	0.05874		87.92	0.5756	0.84913	0.5688	0.66451		87.92	0.66451	0.830887
87.98	0.0913	0.4234	-0.1675		87.98	0.08432	0.0802	0.05147		87.98	0.65379	0.84994	0.5167	0.673477		87.98	0.673477	0.848597
88.04	0.0875	0.4266	-0.1635		88.04	0.08066	0.08352	0.0556		88.04	0.62921	0.87466	0.54629	0.683387		88.04	0.683387	0.838227
88.1	0.0867	0.422	-0.1563		88.1	0.08	0.07903	0.06293		88.1	0.62477	0.84124	0.59882	0.688277		88.1	0.688277	0.83871
88.16	0.0856	0.4183	-0.161		88.16	0.07904	0.07545	0.05836		88.16	0.61832	0.81459	0.56607	0.666327		88.16	0.666327	0.845457
88.22	0.0906	0.4175	-0.174		88.22	0.08417	0.07476	0.04549		88.22	0.65278	0.80945	0.47384	0.645357		88.22	0.645357	0.840993
88.28	0.0827	0.4201	-0.1656		88.28	0.07641	0.07747	0.05402		88.28	0.60066	0.82962	0.53497	0.655083		88.28	0.655083	0.835567
88.34	0.086	0.4179	-0.1609		88.34	0.07985	0.07539	0.05884		88.34	0.62377	0.81414	0.56951	0.66914		88.34	0.66914	0.84893
88.4	0.0858	0.4202	-0.1761		88.4	0.07979	0.0778	0.04377		88.4	0.62336	0.83208	0.46152	0.638987		88.4	0.638987	0.84289
88.46	0.0849	0.4181	-0.1707		88.46	0.07903	0.07581	0.0493		88.46	0.61826	0.81727	0.50115	0.64556		88.46	0.64556	0.83319
88.52	0.091	0.4193	-0.1662		88.52	0.08527	0.07713	0.05393		88.52	0.66017	0.82709	0.53433	0.673863		88.52	0.673863	0.850113
88.58	0.0899	0.4179	-0.1617		88.58	0.08431	0.07584	0.05856		88.58	0.65372	0.81749	0.56751	0.679573		88.58	0.679573	0.84045
88.64	0.0808	0.4159	-0.1659		88.64	0.07535	0.07395	0.05449		88.64	0.59354	0.80342	0.53834	0.6451		88.64	0.6451	0.857697
88.7	0.0818	0.4236	-0.1695		88.7	0.07649	0.08177	0.05102		88.7	0.6012	0.86163	0.51347	0.658767		88.7	0.658767	0.853247
88.76	0.0853	0.4238	-0.1753		88.76	0.08013	0.08208	0.04534		88.76	0.62565	0.86394	0.47277	0.65412		88.76	0.65412	0.83747
88.82	0.0846	0.4238	-0.17		88.82	0.07957	0.08219	0.05077		88.82	0.62188	0.86476	0.51168	0.666107		88.82	0.666107	0.84934
88.88	0.0831	0.4232	-0.1617		88.88	0.07821	0.08171	0.0592		88.88	0.61275	0.86118	0.57209	0.682007		88.88	0.682007	0.82951
88.94	0.085	0.4278	-0.1632		88.94	0.08025	0.08642	0.05783		88.94	0.62645	0.89624	0.56228	0.69499		88.94	0.69499	0.831823
89	0.0855	0.4202	-0.1643		89	0.08089	0.07893	0.05686		89	0.63075	0.84049	0.55532	0.67552		89	0.67552	0.846237
89.06	0.0892	0.4121	-0.1664		89.06	0.08473	0.07095	0.05489		89.06	0.65655	0.78109	0.54121	0.659617		89.06	0.659617	0.84656
89.12	0.0881	0.418	-0.1743		89.12	0.08377	0.07696	0.04711		89.12	0.6501	0.82583	0.48545	0.653793		89.12	0.653793	0.85393
89.18	0.0861	0.426	-0.1688		89.18	0.08191	0.08507	0.05274		89.18	0.6376	0.88619	0.5258	0.683197		89.18	0.683197	0.84223
89.24	0.0859	0.4192	-0.1669		89.24	0.08185	0.07839	0.05477		89.24	0.6372	0.83647	0.54035	0.67134		89.24	0.67134	0.833087
89.3	0.0814	0.4249	-0.1668		89.3	0.07748	0.0842	0.055		89.3	0.60785	0.87972	0.542	0.676523		89.3	0.676523	0.842087
89.36	0.0912	0.4213	-0.1613		89.36	0.08742	0.08071	0.06063		89.36	0.67462	0.85374	0.58234	0.703567		89.36	0.703567	0.83661
89.42	0.0904	0.4267	-0.1615		89.42	0.08676	0.08623	0.06055		89.42	0.67018	0.89483	0.58177	0.715593		89.42	0.715593	0.85451
89.48	0.0833	0.4179	-0.1689		89.48	0.0798	0.07754	0.05328		89.48	0.62343	0.83015	0.52967	0.661083		89.48	0.661083	0.83243
89.54	0.0811	0.413	-0.1602		89.54	0.07774	0.07275	0.06211		89.54	0.60959	0.79449	0.59295	0.665677		89.54	0.665677	0.84782
89.6	0.0791	0.418	-0.1617		89.6	0.07588	0.07786	0.06074		89.6	0.5971	0.83253	0.58313	0.67092		89.6	0.67092	0.848673
89.66	0.0813	0.421	-0.1671		89.66	0.07822	0.08098	0.05547		89.66	0.61282	0.85575	0.54536	0.67131		89.66	0.67131	0.836617
89.72	0.075	0.4212	-0.161		89.72	0.07206	0.08129	0.06169		89.72	0.57144	0.85806	0.58994	0.673147		89.72	0.673147	0.85736
89.78	0.0751	0.4179	-0.1686		89.78	0.07229	0.0781	0.05422		89.78	0.57298	0.83431	0.53641	0.6479		89.78	0.6479	0.84803
89.84	0.0822	0.4211	-0.1614		89.84	0.07953	0.08141	0.06155		89.84	0.62162	0.85895	0.58894	0.689837		89.84	0.689837	0.85119
89.9	0.0788	0.4206	-0.1624		89.9	0.07627	0.08103	0.06068		89.9	0.59972	0.85612	0.5827	0.679513		89.9	0.679513	0.86878
89.96	0.0823	0.4201	-0.1698		89.96	0.07991	0.08064	0.05341		89.96	0.62417	0.85322	0.5306	0.66933		89.96	0.66933	0.846263
90.02	0.0823	0.4211	-0.1606		90.02	0.08005	0.08175	0.06273		90.02	0.62511	0.86148	0.59739	0.69466		90.02	0.69466	0.85076
90.08	0.0837	0.4199	-0.1676		90.08	0.08159	0.08066	0.05586		90.08	0.63545	0.85337	0.54816	0.678993		90.08	0.678993	0.85561
90.14	0.0756	0.4103	-0.1594		90.14	0.07362	0.07118	0.06419		90.14	0.58192	0.78281	0.60785	0.657527		90.14	0.657527	0.82513
90.2	0.0771	0.414	-0.1662		90.2	0.07526	0.07499	0.05752		90.2	0.59293	0.81116	0.56005	0.654713		90.2	0.654713	0.807273
90.26	0.0821	0.4075	-0.1719		90.26	0.0804	0.0686	0.05194		90.26	0.62746	0.7636	0.52007	0.637043		90.26	0.637043	0.810243
90.32	0.082	0.4156	-0.1724		90.32	0.08044	0.07681	0.05157		90.32	0.62773	0.82471	0.51741	0.656617		90.32	0.656617	0.799463
90.38	0.0761	0.4159	-0.182		90.38	0.07468	0.07723	0.0421		90.38	0.58904	0.82784	0.44955	0.622143		90.38	0.622143	0.78366
90.44	0.0749	0.4138	-0.1731		90.44	0.07362	0.07524	0.05113		90.44	0.58192	0.81303	0.51426	0.636403		90.44	0.636403	0.78401
90.5	0.07	0.4187	-0.1774		90.5	0.06885	0.08025	0.04695		90.5	0.54988	0.85032	0.48431	0.62817		90.5	0.62817	0.767267
90.56	0.0739	0.415	-0.1725		90.56	0.07289	0.07666	0.05198		90.56	0.57701	0.8236	0.52035	0.64032		90.56	0.64032	0.767097
90.62	0.0697	0.4155	-0.1784		90.62	0.06883	0.07727	0.04621		90.62	0.54974	0.82814	0.479	0.61896		90.62	0.61896	0.75318
90.68	0.0679	0.4093	-0.1848		90.68	0.06717	0.07119	0.03994		90.68	0.53859	0.78288	0.43407	0.58518		90.68	0.58518	0.766703
90.74	0.0721	0.4122	-0.1827		90.74	0.0715	0.0742	0.04216		90.74	0.56768	0.80528	0.44998	0.607647		90.74	0.607647	0.755307
90.8	0.0757	0.4087	-0.1785		90.8	0.07524	0.07081	0.04649		90.8	0.5928	0.78005	0.48101	0.617953		90.8	0.617953	0.743483
90.86	0.073	0.4028	-0.1818		90.86	0.07268	0.06502	0.04332		90.86	0.5756	0.73696	0.45829	0.590283		90.86	0.590283	0.738613
90.92	0.0693	0.4171	-0.1807		90.92	0.06912	0.07943	0.04455		90.92	0.55169	0.84421	0.46711	0.621003		90.92	0.621003	0.71904
90.98	0.0642	0.4123	-0.1808		90.98	0.06416	0.07475	0.04457		90.98	0.51837	0.80938	0.46725	0.598333		90.98	0.598333	0.713613
91.04	0.0628	0.4077	-0.1847		91.04	0.06289	0.07026	0.0408		91.04	0.50984	0.77596	0.44023	0.575343		91.04	0.575343	0.71909
91.1	0.0621	0.4089	-0.1815		91.1	0.06233	0.07157	0.04413		91.1	0.50608	0.78571	0.4641	0.585297		91.1	0.585297	0.717567
91.16	0.0681	0.399	-0.1822		91.16	0.06847	0.06178	0.04356		91.16	0.54732	0.71284	0.46001	0.57339		91.16	0.57339	0.71769
91.22	0.0655	0.3994	-0.1845		91.22	0.06601	0.06229	0.04138		91.22	0.5308	0.71664	0.44439	0.563943		91.22	0.563943	0.71854
91.28	0.0672	0.4135	-0.1854		91.28	0.06784	0.0765	0.04061		91.28	0.54309	0.8224	0.43887	0.601453		91.28	0.601453	0.715893
91.34	0.0703	0.4101	-0.1879		91.34	0.07108	0.07322	0.03824		91.34	0.56486	0.79799	0.42189	0.594913		91.34	0.594913	0.703677
91.4	0.0672	0.4107	-0.191		91.4	0.06812	0.07393	0.03526		91.4	0.54497	0.80328	0.40053	0.582927		91.4	0.582927	0.699273
91.46	0.063	0.4109	-0.1924		91.46	0.06405	0.07424	0.03399		91.46	0.51763	0.80558	0.39143	0.571547		91.46	0.571547	0.69966
91.52	0.0649	0.4061	-0.1856		91.52	0.06609	0.06955	0.04092		91.52	0.53134	0.77067	0.44109	0.581033		91.52	0.581033	0.706957
91.58	0.0637	0.4038	-0.1924		91.58	0.06503	0.06736	0.03425		91.58	0.52422	0.75437	0.39329	0.557293		91.58	0.557293	0.70974
91.64	0.0629	0.4004	-0.196		91.64	0.06437	0.06407	0.03077		91.64	0.51978	0.72988	0.36835	0.539337		91.64	0.539337	0.67565
91.7	0.0713	0.4018	-0.1836		91.7	0.0729	0.06558	0.0433		91.7	0.57708	0.74112	0.45815	0.592117		91.7	0.592117	0.67642
91.76	0.0651	0.4022	-0.1921		91.76	0.06684	0.0661	0.03493		91.76	0.53637	0.74499	0.39817	0.559843		91.76	0.559843	0.665633
91.82	0.0643	0.402	-0.1952		91.82	0.06618	0.06601	0.03195		91.82	0.53194	0.74432	0.37681	0.551023		91.82	0.551023	0.67818
91.88	0.0663	0.3992	-0.1914		91.88	0.06831	0.06332	0.03588		91.88	0.54625	0.7243	0.40497	0.558507		91.88	0.558507	0.674487
91.94	0.0671	0.4027	-0.1916		91.94	0.06925	0.06693	0.03581		91.94	0.55256	0.75117	0.40447	0.5694		91.94	0.5694	0.678773
92	0.0582	0.4005	-0.1921		92	0.06049	0.06484	0.03543		92	0.49372	0.73562	0.40175	0.543697		92	0.543697	0.675387
92.06	0.059	0.4045	-0.1916		92.06	0.06142	0.06895	0.03606		92.06	0.49997	0.76621	0.40626	0.55748		92.06	0.55748	0.667083
92.12	0.0546	0.4051	-0.189		92.12	0.05716	0.06966	0.03879		92.12	0.47135	0.77149	0.42583	0.556223		92.12	0.556223	0.680987
92.18	0.0629	0.4043	-0.1921		92.18	0.0656	0.06897	0.03581		92.18	0.52804	0.76636	0.40447	0.56629		92.18	0.56629	0.6731
92.24	0.0577	0.4017	-0.1897		92.24	0.06053	0.06648	0.03834		92.24	0.49399	0.74782	0.4226	0.554803		92.24	0.554803	0.665327
92.3	0.0542	0.4013	-0.1936		92.3	0.05717	0.06619	0.03457		92.3	0.47142	0.74566	0.39559	0.537557		92.3	0.537557	0.673963
92.36	0.0541	0.3959	-0.1951		92.36	0.05721	0.06091	0.03319		92.36	0.47169	0.70636	0.3857	0.52125		92.36	0.52125	0.655347
92.42	0.0588	0.4013	-0.1952		92.42	0.06204	0.06642	0.03322		92.42	0.50413	0.74738	0.38591	0.545807		92.42	0.545807	0.660757
92.48	0.0657	0.3949	-0.1927		92.48	0.06908	0.06013	0.03585		92.48	0.55142	0.70056	0.40476	0.552247		92.48	0.552247	0.665237
92.54	0.0652	0.3898	-0.1903		92.54	0.06872	0.05514	0.03837		92.54	0.549	0.66342	0.42282	0.54508		92.54	0.54508	0.661877
92.6	0.0595	0.39	-0.1972		92.6	0.06315	0.05545	0.0316		92.6	0.51159	0.66572	0.3743	0.517203		92.6	0.517203	0.655027
92.66	0.0567	0.4015	-0.1926		92.66	0.06049	0.06706	0.03633		92.66	0.49372	0.75214	0.4082	0.551353		92.66	0.551353	0.626797
92.72	0.0501	0.3973	-0.1881		92.72	0.05402	0.06297	0.04095		92.72	0.45026	0.7217	0.44131	0.537757		92.72	0.537757	0.644787
92.78	0.0555	0.3945	-0.1917		92.78	0.05956	0.06028	0.03748		92.78	0.48747	0.70167	0.41644	0.535193		92.78	0.535193	0.63177
92.84	0.059	0.3953	-0.1887		92.84	0.0632	0.06119	0.04061		92.84	0.51192	0.70845	0.43887	0.55308		92.84	0.55308	0.627557
92.9	0.0539	0.4025	-0.1885		92.9	0.05823	0.0685	0.04093		92.9	0.47854	0.76286	0.44116	0.560853		92.9	0.560853	0.61553
92.96	0.0518	0.3946	-0.1978		92.96	0.05627	0.06071	0.03176		92.96	0.46537	0.70488	0.37545	0.515233		92.96	0.515233	0.624703
93.02	0.0473	0.3956	-0.2005		93.02	0.0519	0.06182	0.02919		93.02	0.43602	0.71314	0.35703	0.502063		93.02	0.502063	0.619947
93.08	0.0471	0.4035	-0.2052		93.08	0.05184	0.06983	0.02461		93.08	0.43561	0.77276	0.32421	0.51086		93.08	0.51086	0.617697
93.14	0.0533	0.4027	-0.2015		93.14	0.05818	0.06914	0.02844		93.14	0.4782	0.76762	0.35166	0.532493		93.14	0.532493	0.615207
93.2	0.0444	0.3976	-0.1984		93.2	0.04941	0.06415	0.03167		93.2	0.41929	0.73048	0.3748	0.50819		93.2	0.50819	0.628947
93.26	0.0507	0.3993	-0.1944		93.26	0.05585	0.06596	0.03579		93.26	0.46255	0.74395	0.40433	0.536943		93.26	0.536943	0.627763
93.32	0.0453	0.3928	-0.1972		93.32	0.05058	0.05957	0.03312		93.32	0.42715	0.69639	0.38519	0.50291		93.32	0.50291	0.63097
93.38	0.0529	0.3947	-0.1997		93.38	0.05832	0.06158	0.03074		93.38	0.47914	0.71135	0.36814	0.519543		93.38	0.519543	0.619203
93.44	0.0532	0.3895	-0.2008		93.44	0.05876	0.05649	0.02977		93.44	0.4821	0.67346	0.36119	0.505583		93.44	0.505583	0.609457
93.5	0.0503	0.393	-0.2029		93.5	0.05599	0.0601	0.0278		93.5	0.46349	0.70033	0.34707	0.50363		93.5	0.50363	0.623433
93.56	0.0482	0.3916	-0.2002		93.56	0.05403	0.05881	0.03062		93.56	0.45033	0.69073	0.36728	0.50278		93.56	0.50278	0.607233
93.62	0.0458	0.396	-0.1971		93.62	0.05176	0.06332	0.03385		93.62	0.43508	0.7243	0.39043	0.516603		93.62	0.516603	0.60964
93.68	0.0505	0.3968	-0.2031		93.68	0.0566	0.06423	0.02797		93.68	0.46759	0.73108	0.34829	0.515653		93.68	0.515653	0.60788
93.74	0.0467	0.3926	-0.2047		93.74	0.05293	0.06014	0.0265		93.74	0.44294	0.70063	0.33775	0.493773		93.74	0.493773	0.607253
93.8	0.0425	0.4021	-0.2044		93.8	0.04887	0.06975	0.02693		93.8	0.41566	0.77216	0.34083	0.50955		93.8	0.50955	0.60404
93.86	0.0398	0.3931	-0.2033		93.86	0.0463	0.06086	0.02815		93.86	0.3984	0.70599	0.34958	0.484657		93.86	0.484657	0.59669
93.92	0.0433	0.3981	-0.2049		93.92	0.04994	0.06597	0.02668		93.92	0.42285	0.74403	0.33904	0.501973		93.92	0.501973	0.61889
93.98	0.0467	0.3987	-0.2015		93.98	0.05347	0.06668	0.0302		93.98	0.44656	0.74931	0.36427	0.520047		93.98	0.520047	0.599763
94.04	0.0474	0.3961	-0.2		94.04	0.05431	0.06419	0.03183		94.04	0.45221	0.73078	0.37595	0.519647		94.04	0.519647	0.605763
94.1	0.045	0.3955	-0.2019		94.1	0.05204	0.0637	0.03006		94.1	0.43696	0.72713	0.36327	0.50912		94.1	0.50912	0.586107
94.16	0.0447	0.3921	-0.2019		94.16	0.05188	0.06041	0.03018		94.16	0.43588	0.70264	0.36412	0.50088		94.16	0.50088	0.584023
94.22	0.0435	0.3943	-0.2013		94.22	0.05081	0.06272	0.03091		94.22	0.4287	0.71984	0.36936	0.505967		94.22	0.505967	0.595763
94.28	0.0413	0.3923	-0.1999		94.28	0.04875	0.06083	0.03243		94.28	0.41486	0.70577	0.38025	0.500293		94.28	0.500293	0.58382
94.34	0.0464	0.3885	-0.2017		94.34	0.05398	0.05714	0.03076		94.34	0.44999	0.6783	0.36828	0.498857		94.34	0.498857	0.585177
94.4	0.0433	0.3913	-0.2043		94.4	0.05102	0.06005	0.02829		94.4	0.43011	0.69996	0.35058	0.49355		94.4	0.49355	0.573567
94.46	0.0458	0.3902	-0.2084		94.46	0.05365	0.05906	0.02431		94.46	0.44777	0.69259	0.32206	0.487473		94.46	0.487473	0.566777
94.52	0.0355	0.3892	-0.2043		94.52	0.04349	0.05817	0.02854		94.52	0.37953	0.68597	0.35237	0.472623		94.52	0.472623	0.578963
94.58	0.0384	0.3959	-0.1999		94.58	0.04652	0.06498	0.03306		94.58	0.39988	0.73666	0.38476	0.5071		94.58	0.5071	0.574597
94.64	0.0358	0.3923	-0.2066		94.64	0.04406	0.06148	0.02649		94.64	0.38335	0.71061	0.33768	0.477213		94.64	0.477213	0.5828
94.7	0.0375	0.3943	-0.2026		94.7	0.04589	0.06359	0.03061		94.7	0.39565	0.72631	0.36721	0.49639		94.7	0.49639	0.573423
94.76	0.0397	0.3923	-0.2009		94.76	0.04823	0.0617	0.03244		94.76	0.41137	0.71224	0.38032	0.50131		94.76	0.50131	0.559457
94.82	0.04	0.3884	-0.201		94.82	0.04866	0.05791	0.03247		94.82	0.41425	0.68403	0.38054	0.49294		94.82	0.49294	0.56787
94.88	0.0419	0.3931	-0.2016		94.88	0.05069	0.06272	0.03199		94.88	0.42789	0.71984	0.3771	0.508277		94.88	0.508277	0.569497
94.94	0.0375	0.3947	-0.2025		94.94	0.04643	0.06443	0.03122		94.94	0.39927	0.73256	0.37158	0.501137		94.94	0.501137	0.559563
95	0.0426	0.3888	-0.205		95	0.05166	0.05864	0.02884		95	0.43441	0.68947	0.35452	0.4928		95	0.4928	0.553633
95.06	0.0395	0.388	-0.21		95.06	0.0487	0.05795	0.02397		95.06	0.41452	0.68433	0.31962	0.472823		95.06	0.472823	0.5559
95.12	0.0429	0.3872	-0.2083		95.12	0.05223	0.05726	0.02579		95.12	0.43823	0.6792	0.33266	0.483363		95.12	0.483363	0.558357
95.18	0.0434	0.3847	-0.2089		95.18	0.05287	0.05487	0.02532		95.18	0.44253	0.66141	0.3293	0.477747		95.18	0.477747	0.57511
95.24	0.0367	0.3808	-0.2129		95.24	0.0463	0.05107	0.02144		95.24	0.3984	0.63312	0.30149	0.444337		95.24	0.444337	0.564267
95.3	0.033	0.3835	-0.2129		95.3	0.04273	0.05388	0.02157		95.3	0.37442	0.65404	0.30242	0.443627		95.3	0.443627	0.574
95.36	0.0335	0.387	-0.2134		95.36	0.04337	0.05749	0.02119		95.36	0.37872	0.68091	0.2997	0.45311		95.36	0.45311	0.553117
95.42	0.0348	0.3857	-0.2115		95.42	0.0448	0.0563	0.02322		95.42	0.38833	0.67205	0.31425	0.45821		95.42	0.45821	0.550497
95.48	0.038	0.3859	-0.2071		95.48	0.04814	0.05661	0.02774		95.48	0.41076	0.67436	0.34664	0.477253		95.48	0.477253	0.549127
95.54	0.0362	0.385	-0.2048		95.54	0.04647	0.05582	0.03017		95.54	0.39954	0.66848	0.36405	0.477357		95.54	0.477357	0.539763
95.6	0.0348	0.3879	-0.2045		95.6	0.0452	0.05883	0.03059		95.6	0.39101	0.69088	0.36706	0.482983		95.6	0.482983	0.5433
95.66	0.035	0.3854	-0.2113		95.66	0.04554	0.05643	0.02392		95.66	0.3933	0.67302	0.31926	0.46186		95.66	0.46186	0.548277
95.72	0.0273	0.3786	-0.2136		95.72	0.03797	0.04974	0.02175		95.72	0.34245	0.62322	0.30371	0.423127		95.72	0.423127	0.543987
95.78	0.0306	0.3769	-0.2135		95.78	0.04141	0.04815	0.02197		95.78	0.36555	0.61139	0.30529	0.42741		95.78	0.42741	0.542407
95.84	0.0331	0.3838	-0.2038		95.84	0.04404	0.05516	0.0318		95.84	0.38322	0.66357	0.37573	0.474173		95.84	0.474173	0.538143
95.9	0.0371	0.387	-0.2055		95.9	0.04817	0.05847	0.03022		95.9	0.41096	0.6882	0.36441	0.487857		95.9	0.487857	0.540673
95.96	0.037	0.3822	-0.1975		95.96	0.04821	0.05378	0.03835		95.96	0.41123	0.65329	0.42267	0.49573		95.96	0.49573	0.53762
96.02	0.0307	0.3748	-0.2054		96.02	0.04204	0.04648	0.03057		96.02	0.36979	0.59896	0.36692	0.445223		96.02	0.445223	0.524797
96.08	0.0386	0.3806	-0.2038		96.08	0.05007	0.05239	0.0323		96.08	0.42373	0.64295	0.37932	0.482		96.08	0.482	0.523203
96.14	0.0394	0.3802	-0.2096		96.14	0.05101	0.0521	0.02662		96.14	0.43004	0.64079	0.33861	0.469813		96.14	0.469813	0.535647
96.2	0.042	0.3761	-0.2101		96.2	0.05374	0.04811	0.02625		96.2	0.44838	0.61109	0.33596	0.465143		96.2	0.465143	0.531267
96.26	0.0378	0.3705	-0.2108		96.26	0.04967	0.04262	0.02567		96.26	0.42104	0.57023	0.3318	0.441023		96.26	0.441023	0.53926
96.32	0.0356	0.3783	-0.2132		96.32	0.04761	0.05053	0.02339		96.32	0.4072	0.6291	0.31547	0.45059		96.32	0.45059	0.549247
96.38	0.0425	0.3753	-0.2055		96.38	0.05464	0.04763	0.03122		96.38	0.45442	0.60752	0.37158	0.47784		96.38	0.47784	0.517073
96.44	0.0411	0.3726	-0.2114		96.44	0.05337	0.04504	0.02544		96.44	0.44589	0.58824	0.33016	0.454763		96.44	0.454763	0.52783
96.5	0.0362	0.3759	-0.2102		96.5	0.04861	0.04845	0.02677		96.5	0.41392	0.61362	0.33969	0.455743		96.5	0.455743	0.513527
96.56	0.0343	0.3734	-0.2101		96.56	0.04684	0.04606	0.02699		96.56	0.40203	0.59583	0.34126	0.446373		96.56	0.446373	0.50922
96.62	0.0333	0.3762	-0.2119		96.62	0.04597	0.04896	0.02532		96.62	0.39618	0.61742	0.3293	0.447633		96.62	0.447633	0.52336
96.68	0.0309	0.378	-0.2142		96.68	0.0437	0.05087	0.02314		96.68	0.38094	0.63163	0.31367	0.44208		96.68	0.44208	0.515987
96.74	0.0288	0.3713	-0.2167		96.74	0.04174	0.04428	0.02077		96.74	0.36777	0.58258	0.29669	0.41568		96.74	0.41568	0.49771
96.8	0.0283	0.3736	-0.206		96.8	0.04137	0.04669	0.03159		96.8	0.36529	0.60052	0.37423	0.44668		96.8	0.44668	0.493593
96.86	0.0281	0.3786	-0.2108		96.86	0.0413	0.0518	0.02692		96.86	0.36481	0.63856	0.34076	0.448043		96.86	0.448043	0.524843
96.92	0.0282	0.3805	-0.2186		96.92	0.04154	0.0538	0.01924		96.92	0.36643	0.65344	0.28572	0.435197		96.92	0.435197	0.513703
96.98	0.0313	0.3835	-0.2192		96.98	0.04477	0.05691	0.01877		96.98	0.38812	0.67659	0.28236	0.449023		96.98	0.449023	0.514823
97.04	0.0317	0.3776	-0.2145		97.04	0.0453	0.05112	0.02359		97.04	0.39168	0.63349	0.3169	0.447357		97.04	0.447357	0.501097
97.1	0.0322	0.3804	-0.2098		97.1	0.04593	0.05403	0.02842		97.1	0.39592	0.65515	0.35151	0.467527		97.1	0.467527	0.506263
97.16	0.0257	0.3774	-0.2173		97.16	0.03957	0.05113	0.02104		97.16	0.35319	0.63357	0.29862	0.42846		97.16	0.42846	0.503607
97.22	0.0301	0.3741	-0.2145		97.22	0.0441	0.04794	0.02396		97.22	0.38362	0.60983	0.31955	0.437667		97.22	0.437667	0.514457
97.28	0.0276	0.3699	-0.2171		97.28	0.04173	0.04385	0.02149		97.28	0.3677	0.57938	0.30185	0.41631		97.28	0.41631	0.522527
97.34	0.0308	0.3724	-0.22		97.34	0.04506	0.04646	0.01871		97.34	0.39007	0.59881	0.28193	0.423603		97.34	0.423603	0.513777
97.4	0.0272	0.3776	-0.224		97.4	0.0416	0.05176	0.01484		97.4	0.36683	0.63826	0.25419	0.41976		97.4	0.41976	0.510147
97.46	0.0287	0.3732	-0.2218		97.46	0.04323	0.04747	0.01716		97.46	0.37778	0.60633	0.27082	0.41831		97.46	0.41831	0.510773
97.52	0.0342	0.364	-0.2175		97.52	0.04886	0.03838	0.02159		97.52	0.4156	0.53867	0.30257	0.418947		97.52	0.418947	0.50791
97.58	0.0412	0.3722	-0.2231		97.58	0.05599	0.04668	0.01611		97.58	0.46349	0.60045	0.26329	0.44241		97.58	0.44241	0.493003
97.64	0.0311	0.374	-0.2203		97.64	0.04603	0.04859	0.01903		97.64	0.39659	0.61466	0.28422	0.431823		97.64	0.431823	0.50435
97.7	0.0346	0.3679	-0.2167		97.7	0.04966	0.0426	0.02276		97.7	0.42097	0.57008	0.31095	0.434		97.7	0.434	0.50417
97.76	0.027	0.3765	-0.2171		97.76	0.04219	0.05131	0.02248		97.76	0.37079	0.63491	0.30894	0.438213		97.76	0.438213	0.523837
97.82	0.0304	0.3665	-0.2177		97.82	0.04572	0.04141	0.02201		97.82	0.39451	0.56122	0.30558	0.420437		97.82	0.420437	0.514183
97.88	0.0295	0.368	-0.2165		97.88	0.04495	0.04302	0.02333		97.88	0.38933	0.5732	0.31504	0.425857		97.88	0.425857	0.50771
97.94	0.0335	0.3685	-0.221		97.94	0.04909	0.04363	0.01896		97.94	0.41714	0.57774	0.28372	0.4262		97.94	0.4262	0.488603
98	0.0286	0.3704	-0.2161		98	0.04432	0.04563	0.02398		98	0.3851	0.59263	0.31969	0.432473		98	0.432473	0.48646
98.06	0.0281	0.3684	-0.2223		98.06	0.04395	0.04374	0.0179		98.06	0.38262	0.57856	0.27612	0.412433		98.06	0.412433	0.478453
98.12	0.0294	0.366	-0.2199		98.12	0.04538	0.04145	0.02043		98.12	0.39222	0.56152	0.29425	0.415997		98.12	0.415997	0.51279
98.18	0.0295	0.3683	-0.2225		98.18	0.04561	0.04385	0.01795		98.18	0.39377	0.57938	0.27648	0.416543		98.18	0.416543	0.49814
98.24	0.0339	0.3683	-0.2225		98.24	0.05015	0.04396	0.01808		98.24	0.42426	0.5802	0.27741	0.42729		98.24	0.42729	0.509973
98.3	0.0352	0.3685	-0.2214		98.3	0.05158	0.04427	0.0193		98.3	0.43387	0.58251	0.28615	0.434177		98.3	0.434177	0.491257
98.36	0.0272	0.3653	-0.2203		98.36	0.04371	0.04117	0.02052		98.36	0.381	0.55943	0.2949	0.411777		98.36	0.411777	0.48061
98.42	0.0265	0.365	-0.2223		98.42	0.04314	0.04098	0.01865		98.42	0.37717	0.55802	0.2815	0.405563		98.42	0.405563	0.489327
98.48	0.029	0.3633	-0.224		98.48	0.04577	0.03939	0.01707		98.48	0.39484	0.54619	0.27017	0.403733		98.48	0.403733	0.48886
98.54	0.0272	0.3639	-0.2178		98.54	0.0441	0.04009	0.0234		98.54	0.38362	0.5514	0.31554	0.416853		98.54	0.416853	0.470353
98.6	0.0239	0.3684	-0.2226		98.6	0.04093	0.0447	0.01872		98.6	0.36233	0.58571	0.282	0.410013		98.6	0.410013	0.480917
98.66	0.0241	0.369	-0.2202		98.66	0.04127	0.04541	0.02124		98.66	0.36461	0.59099	0.30006	0.418553		98.66	0.418553	0.46696
98.72	0.0304	0.3684	-0.2227		98.72	0.0477	0.04491	0.01887		98.72	0.40781	0.58727	0.28307	0.42605		98.72	0.42605	0.45621
98.78	0.034	0.3611	-0.2247		98.78	0.05143	0.03772	0.01699		98.78	0.43286	0.53376	0.2696	0.412073		98.78	0.412073	0.45089
98.84	0.0292	0.3613	-0.2217		98.84	0.04676	0.03802	0.02011		98.84	0.40149	0.53599	0.29196	0.409813		98.84	0.409813	0.465497
98.9	0.0206	0.3641	-0.2269		98.9	0.03829	0.04093	0.01504		98.9	0.3446	0.55765	0.25563	0.38596		98.9	0.38596	0.459417
98.96	0.019	0.3655	-0.2203		98.96	0.03682	0.04244	0.02176		98.96	0.33472	0.56889	0.30378	0.402463		98.96	0.402463	0.43705
99.02	0.0258	0.3636	-0.2221		99.02	0.04375	0.04064	0.02008		99.02	0.38127	0.55549	0.29174	0.4095		99.02	0.4095	0.4458
99.08	0.0224	0.3655	-0.2305		99.08	0.04048	0.04265	0.01181		99.08	0.35931	0.57045	0.23248	0.387413		99.08	0.387413	0.460643
99.14	0.0244	0.376	-0.2301		99.14	0.04262	0.05326	0.01233		99.14	0.37368	0.64942	0.2362	0.419767		99.14	0.419767	0.453923
99.2	0.0261	0.3711	-0.2274		99.2	0.04445	0.04846	0.01516		99.2	0.38597	0.6137	0.25649	0.41872		99.2	0.41872	0.459047
99.26	0.0281	0.3743	-0.2303		99.26	0.04658	0.05177	0.01238		99.26	0.40028	0.63833	0.23656	0.425057		99.26	0.425057	0.461003
99.32	0.0262	0.3752	-0.2247		99.32	0.04481	0.05277	0.0181		99.32	0.38839	0.64578	0.27755	0.43724		99.32	0.43724	0.454397
99.38	0.0213	0.3694	-0.2239		99.38	0.04004	0.04708	0.01903		99.38	0.35635	0.60342	0.28422	0.414663		99.38	0.414663	0.445203
99.44	0.0208	0.3712	-0.2289		99.44	0.03967	0.04898	0.01415		99.44	0.35387	0.61757	0.24925	0.406897		99.44	0.406897	0.43238
99.5	0.0204	0.3708	-0.2215		99.5	0.0394	0.04869	0.02167		99.5	0.35205	0.61541	0.30314	0.423533		99.5	0.423533	0.44871
99.56	0.0185	0.3689	-0.2276		99.56	0.03763	0.0469	0.0157		99.56	0.34016	0.60208	0.26036	0.400867		99.56	0.400867	0.430747
99.62	0.0158	0.3752	-0.2348		99.62	0.03506	0.0533	0.00862		99.62	0.3229	0.64972	0.20962	0.39408		99.62	0.39408	0.448167
99.68	0.0209	0.3773	-0.2314		99.68	0.04029	0.05551	0.01214		99.68	0.35803	0.66617	0.23484	0.41968		99.68	0.41968	0.441343
99.74	0.0201	0.3693	-0.2332		99.74	0.03962	0.04761	0.01047		99.74	0.35353	0.60737	0.22288	0.394593		99.74	0.394593	0.451127
99.8	0.0228	0.3689	-0.2286		99.8	0.04245	0.04732	0.01519		99.8	0.37254	0.60521	0.2567	0.411483		99.8	0.411483	0.441177
[truncated: 4,911 more rows]
