# Supplementary material for: Flavodiiron-mediated O2 photoreduction at photosystem I acceptor-side provides photoprotection to conifer thylakoids in early spring
Source: Nat Commun. 2023 Jun 3;14:3210. doi: 10.1038/s41467-023-38938-z (PMC10239515; doi:10.1038/s41467-023-38938-z)
Supplement: Supplementary file 7 — Source Data [file 41467_2023_38938_MOESM7_ESM.zip › Raw data files/Supplementary figure 9/Supplementary Fig 9a.xlsx]

## Sheet: Sup Fig 9a
time/ms	S	S	S	Avg		ES	ES	ES	Avg		S-MV	S-MV	S-MV	Avg
-199.8	0.4314	0.3533	0.2149	0.3332		0.5063	0.5055	0.5649	0.525567		0.7106	0.6968	0.8083	0.738567
-199.5	0.4282	0.3525	0.2141	0.3316		0.5128	0.5079	0.569	0.5299		0.7098	0.6927	0.805	0.735833
-199.2	0.4265	0.3525	0.2149	0.3313		0.5136	0.5104	0.5714	0.5318		0.7123	0.6992	0.8059	0.739133
-198.9	0.4282	0.3582	0.2149	0.333767		0.5161	0.512	0.5714	0.533167		0.7204	0.6862	0.8075	0.738033
-198.6	0.4274	0.3639	0.2133	0.334867		0.5177	0.5144	0.5706	0.534233		0.7196	0.6943	0.8083	0.740733
-198.3	0.4249	0.3639	0.2141	0.3343		0.5201	0.5153	0.5722	0.535867		0.7188	0.7025	0.8124	0.744567
-198	0.4257	0.3606	0.2141	0.333467		0.5193	0.5169	0.5731	0.536433		0.7204	0.6919	0.805	0.7391
-197.7	0.4257	0.3639	0.2149	0.334833		0.5218	0.5161	0.5731	0.537		0.7212	0.6911	0.805	0.7391
-197.4	0.4241	0.3647	0.2133	0.334033		0.5234	0.5153	0.5722	0.536967		0.7212	0.6895	0.8034	0.738033
-197.1	0.4257	0.3647	0.2116	0.334		0.5242	0.5153	0.5731	0.537533		0.7212	0.6992	0.8002	0.7402
-196.8	0.4241	0.3639	0.2125	0.3335		0.5242	0.5144	0.5739	0.5375		0.7204	0.6903	0.805	0.738567
-196.5	0.4217	0.3622	0.2133	0.3324		0.5234	0.5144	0.5739	0.537233		0.7163	0.6903	0.7961	0.734233
-196.2	0.4225	0.3639	0.2108	0.3324		0.521	0.5153	0.5739	0.536733		0.7171	0.6903	0.8018	0.7364
-195.9	0.4249	0.3663	0.2125	0.334567		0.521	0.5136	0.5755	0.5367		0.7139	0.6911	0.8018	0.7356
-195.6	0.4249	0.3655	0.2116	0.334		0.5218	0.5169	0.5739	0.537533		0.7155	0.6878	0.7969	0.7334
-195.3	0.4241	0.363	0.2125	0.3332		0.5226	0.5161	0.5747	0.5378		0.7179	0.687	0.8002	0.735033
-195	0.4249	0.3598	0.2125	0.3324		0.5234	0.5177	0.5755	0.538867		0.7171	0.6854	0.7871	0.729867
-194.7	0.4257	0.3639	0.2116	0.333733		0.5242	0.5177	0.5747	0.538867		0.7204	0.6838	0.8067	0.736967
-194.4	0.4249	0.3614	0.2116	0.332633		0.5234	0.5193	0.5779	0.5402		0.7204	0.674	0.801	0.7318
-194.1	0.4241	0.3573	0.2141	0.331833		0.5193	0.5177	0.5771	0.538033		0.7179	0.6935	0.8042	0.738533
-193.8	0.4249	0.3614	0.2133	0.3332		0.5218	0.5201	0.5771	0.539667		0.7204	0.6895	0.8018	0.737233
-193.5	0.4257	0.359	0.2125	0.3324		0.5226	0.5193	0.5779	0.539933		0.7204	0.6821	0.8002	0.734233
-193.2	0.4249	0.3598	0.21	0.331567		0.521	0.5185	0.5763	0.5386		0.7188	0.6919	0.8026	0.737767
-192.9	0.4274	0.3614	0.2125	0.333767		0.521	0.5185	0.5755	0.538333		0.7179	0.6919	0.7993	0.736367
-192.6	0.4274	0.363	0.2108	0.333733		0.5218	0.5153	0.5755	0.537533		0.7204	0.6895	0.7985	0.736133
-192.3	0.4249	0.3622	0.2133	0.333467		0.5226	0.5193	0.5771	0.539667		0.7228	0.6919	0.8018	0.738833
-192	0.4257	0.3614	0.2125	0.3332		0.5234	0.5201	0.5747	0.5394		0.7212	0.6886	0.7969	0.735567
-191.7	0.4257	0.3614	0.2149	0.334		0.5226	0.5185	0.5739	0.538333		0.7212	0.6878	0.8034	0.737467
-191.4	0.4241	0.3606	0.2125	0.3324		0.5226	0.5177	0.5747	0.538333		0.7236	0.6886	0.7985	0.7369
-191.1	0.4249	0.3606	0.2116	0.332367		0.5234	0.5169	0.5731	0.5378		0.7236	0.6862	0.7985	0.7361
-190.8	0.4241	0.3622	0.2108	0.332367		0.5234	0.5161	0.5755	0.538333		0.7204	0.687	0.801	0.736133
-190.5	0.4233	0.363	0.2108	0.332367		0.521	0.5169	0.5747	0.537533		0.7277	0.6862	0.801	0.7383
-190.2	0.4241	0.3598	0.21	0.3313		0.525	0.5161	0.5763	0.539133		0.7253	0.687	0.7985	0.736933
-189.9	0.4241	0.363	0.2108	0.332633		0.5234	0.5169	0.5755	0.5386		0.7212	0.6911	0.7953	0.735867
-189.6	0.4225	0.3606	0.2108	0.3313		0.5226	0.5169	0.5747	0.538067		0.7245	0.6903	0.7953	0.7367
-189.3	0.4233	0.3598	0.2116	0.331567		0.5226	0.5153	0.5755	0.5378		0.7228	0.6886	0.8018	0.737733
-189	0.4208	0.3598	0.2116	0.330733		0.521	0.5169	0.5747	0.537533		0.7245	0.6862	0.7969	0.735867
-188.7	0.4217	0.3582	0.2133	0.331067		0.5226	0.5177	0.5739	0.538067		0.7228	0.687	0.8002	0.736667
-188.4	0.4233	0.3598	0.2133	0.332133		0.521	0.5185	0.5755	0.538333		0.722	0.6862	0.801	0.7364
-188.1	0.4233	0.3679	0.2133	0.334833		0.5185	0.5193	0.5755	0.537767		0.7261	0.6846	0.7953	0.735333
-187.8	0.4217	0.359	0.2133	0.331333		0.5201	0.5201	0.5763	0.538833		0.7261	0.6895	0.801	0.738867
-187.5	0.4233	0.359	0.2141	0.332133		0.5193	0.5193	0.5771	0.538567		0.7245	0.6829	0.8018	0.7364
-187.2	0.4225	0.3622	0.2125	0.3324		0.5185	0.5177	0.5763	0.5375		0.7179	0.6846	0.7993	0.733933
-186.9	0.4241	0.3622	0.2116	0.332633		0.5185	0.5161	0.5771	0.537233		0.7228	0.6829	0.7945	0.7334
-186.6	0.4241	0.3622	0.2133	0.3332		0.5193	0.5161	0.5755	0.536967		0.7188	0.6854	0.8042	0.736133
-186.3	0.4241	0.3598	0.2125	0.332133		0.521	0.5169	0.5755	0.5378		0.7245	0.687	0.8042	0.738567
-186	0.4249	0.3614	0.2125	0.332933		0.521	0.5177	0.5763	0.538333		0.7188	0.6862	0.7993	0.734767
-185.7	0.4241	0.3622	0.2125	0.332933		0.5169	0.5169	0.5779	0.537233		0.722	0.6829	0.8091	0.738
-185.4	0.4249	0.3614	0.2116	0.332633		0.5185	0.5177	0.5788	0.538333		0.7245	0.6903	0.805	0.739933
-185.1	0.4249	0.3606	0.2116	0.332367		0.5193	0.5177	0.5796	0.538867		0.722	0.6911	0.805	0.739367
-184.8	0.4241	0.3598	0.2108	0.331567		0.5177	0.5169	0.5812	0.5386		0.7236	0.6878	0.8034	0.738267
-184.5	0.4241	0.359	0.2108	0.3313		0.5193	0.5161	0.5804	0.5386		0.7245	0.6943	0.8034	0.740733
-184.2	0.4265	0.359	0.21	0.331833		0.5185	0.5161	0.5788	0.5378		0.7236	0.696	0.7993	0.739633
-183.9	0.4274	0.3582	0.2116	0.3324		0.5193	0.5161	0.5804	0.5386		0.7228	0.6886	0.8026	0.738
-183.6	0.4265	0.3573	0.2108	0.331533		0.5169	0.5161	0.5779	0.536967		0.7261	0.6895	0.8026	0.7394
-183.3	0.4282	0.3582	0.2092	0.331867		0.5193	0.5169	0.5788	0.538333		0.7277	0.6829	0.7985	0.736367
-183	0.4265	0.3557	0.2116	0.331267		0.5193	0.5177	0.5788	0.5386		0.7253	0.6895	0.7985	0.737767
-182.7	0.4257	0.3582	0.21	0.3313		0.5193	0.5193	0.5771	0.538567		0.7236	0.6895	0.8026	0.738567
-182.4	0.4265	0.3582	0.2092	0.3313		0.5201	0.5185	0.5796	0.5394		0.7204	0.6821	0.8018	0.734767
-182.1	0.4265	0.359	0.2116	0.332367		0.5185	0.5177	0.5788	0.538333		0.7253	0.6854	0.8018	0.7375
-181.8	0.4265	0.3598	0.2092	0.331833		0.5193	0.5185	0.5788	0.538867		0.731	0.6846	0.805	0.7402
-181.5	0.4274	0.3598	0.2116	0.332933		0.5218	0.5169	0.5796	0.539433		0.7253	0.6854	0.8042	0.7383
-181.2	0.4257	0.363	0.2116	0.333433		0.5201	0.5153	0.5788	0.538067		0.731	0.6829	0.8059	0.739933
-180.9	0.4257	0.3614	0.21	0.332367		0.521	0.5161	0.5779	0.538333		0.7285	0.6789	0.7985	0.7353
-180.6	0.4265	0.363	0.2125	0.334		0.5234	0.5144	0.5771	0.5383		0.7277	0.6838	0.7961	0.735867
-180.3	0.4257	0.3639	0.2125	0.334033		0.5226	0.5144	0.5763	0.537767		0.7293	0.6764	0.7985	0.734733
-180	0.4274	0.363	0.2125	0.3343		0.521	0.5153	0.5755	0.537267		0.7261	0.6821	0.7945	0.734233
-179.7	0.4282	0.3639	0.2125	0.334867		0.5242	0.5161	0.5779	0.5394		0.7269	0.6797	0.7985	0.735033
-179.4	0.4282	0.3622	0.2125	0.3343		0.5226	0.5169	0.5763	0.5386		0.7261	0.6821	0.8018	0.736667
-179.1	0.4274	0.3582	0.2125	0.3327		0.5218	0.5185	0.5771	0.539133		0.7293	0.6886	0.8018	0.7399
-178.8	0.4282	0.3639	0.2125	0.334867		0.5226	0.5193	0.5779	0.539933		0.7261	0.6878	0.8018	0.738567
-178.5	0.4282	0.3614	0.2133	0.3343		0.5234	0.5193	0.5779	0.5402		0.7285	0.6878	0.7985	0.738267
-178.2	0.4298	0.3598	0.2141	0.334567		0.5226	0.5169	0.5763	0.5386		0.7293	0.6854	0.7969	0.7372
-177.9	0.4298	0.359	0.2149	0.334567		0.525	0.5153	0.5779	0.5394		0.7236	0.6854	0.7977	0.735567
-177.6	0.4298	0.3598	0.2141	0.334567		0.5234	0.5177	0.5771	0.5394		0.7212	0.687	0.7961	0.734767
-177.3	0.4298	0.359	0.2141	0.3343		0.5234	0.5161	0.5755	0.538333		0.7245	0.6854	0.7953	0.735067
-177	0.429	0.3557	0.2149	0.3332		0.521	0.5153	0.5779	0.538067		0.7261	0.6878	0.7969	0.736933
-176.7	0.4282	0.3582	0.2133	0.333233		0.5201	0.5177	0.5755	0.537767		0.7293	0.6903	0.8002	0.739933
-176.4	0.4274	0.3582	0.2157	0.333767		0.5234	0.5153	0.5763	0.538333		0.7261	0.6911	0.7977	0.7383
-176.1	0.4274	0.3573	0.2149	0.3332		0.5201	0.5161	0.5755	0.537233		0.7245	0.6976	0.7953	0.739133
-175.8	0.4274	0.3573	0.2125	0.3324		0.5193	0.5161	0.5731	0.536167		0.7293	0.6895	0.792	0.736933
-175.5	0.4265	0.359	0.2125	0.332667		0.5226	0.5144	0.5731	0.5367		0.7285	0.6919	0.7953	0.738567
-175.2	0.4257	0.359	0.2125	0.3324		0.5201	0.5153	0.5739	0.536433		0.7293	0.6838	0.7945	0.735867
-174.9	0.4241	0.3712	0.2116	0.335633		0.5201	0.5153	0.5747	0.5367		0.7228	0.6943	0.7928	0.736633
-174.6	0.4241	0.3582	0.2116	0.3313		0.5193	0.5153	0.5771	0.537233		0.7261	0.6911	0.7953	0.7375
-174.3	0.4241	0.3598	0.2133	0.3324		0.5185	0.5153	0.5755	0.536433		0.7269	0.6895	0.7937	0.7367
-174	0.4241	0.359	0.2125	0.331867		0.5193	0.5144	0.5771	0.536933		0.7261	0.6927	0.7928	0.7372
-173.7	0.4257	0.3622	0.2116	0.333167		0.5193	0.5153	0.5771	0.537233		0.7245	0.6927	0.7977	0.7383
-173.4	0.4249	0.3598	0.2108	0.331833		0.5193	0.5161	0.5771	0.5375		0.7261	0.687	0.7961	0.7364
-173.1	0.4257	0.3606	0.2133	0.3332		0.5169	0.5169	0.5755	0.536433		0.7261	0.6886	0.7969	0.7372
-172.8	0.4257	0.3582	0.2133	0.3324		0.5193	0.5161	0.5763	0.537233		0.722	0.6862	0.8018	0.736667
-172.5	0.4249	0.3614	0.2149	0.333733		0.5185	0.5185	0.5763	0.537767		0.7253	0.6854	0.7985	0.7364
-172.2	0.4282	0.363	0.2133	0.334833		0.5193	0.5177	0.5755	0.5375		0.722	0.6846	0.7993	0.7353
-171.9	0.4282	0.3606	0.2141	0.3343		0.5193	0.5153	0.5755	0.5367		0.7236	0.687	0.8002	0.736933
-171.6	0.4257	0.3614	0.2116	0.3329		0.5218	0.5169	0.5763	0.538333		0.7253	0.6846	0.801	0.736967
-171.3	0.4282	0.3622	0.2125	0.3343		0.521	0.5185	0.5739	0.5378		0.7277	0.6862	0.7937	0.735867
-171	0.4257	0.3639	0.21	0.3332		0.5193	0.5169	0.5747	0.536967		0.7261	0.6838	0.7977	0.735867
-170.7	0.4274	0.363	0.21	0.333467		0.5193	0.5185	0.5739	0.537233		0.7261	0.6878	0.8018	0.738567
-170.4	0.4282	0.3622	0.2108	0.333733		0.5177	0.5185	0.5731	0.536433		0.7188	0.6862	0.7977	0.734233
-170.1	0.4257	0.3614	0.2108	0.332633		0.5185	0.5193	0.5755	0.537767		0.7204	0.6854	0.8002	0.735333
-169.8	0.4274	0.3614	0.2092	0.332667		0.5185	0.5177	0.5747	0.536967		0.7196	0.6854	0.801	0.735333
-169.5	0.429	0.3622	0.2108	0.334		0.5193	0.5185	0.5747	0.5375		0.7196	0.6805	0.801	0.7337
-169.2	0.4274	0.3622	0.2108	0.333467		0.521	0.5193	0.5779	0.5394		0.7228	0.6854	0.8034	0.7372
-168.9	0.4257	0.3606	0.21	0.3321		0.5201	0.5193	0.5771	0.538833		0.7253	0.6838	0.801	0.7367
-168.6	0.4265	0.3582	0.2108	0.331833		0.5201	0.5226	0.5779	0.5402		0.7236	0.6854	0.7969	0.7353
-168.3	0.4265	0.359	0.2092	0.331567		0.5201	0.5218	0.5779	0.539933		0.7245	0.687	0.7953	0.7356
-168	0.4249	0.3606	0.2076	0.331033		0.5193	0.5201	0.5771	0.538833		0.722	0.6813	0.7977	0.733667
-167.7	0.4274	0.3614	0.21	0.332933		0.5177	0.5177	0.5779	0.537767		0.722	0.6821	0.8018	0.7353
-167.4	0.4274	0.3598	0.21	0.3324		0.5185	0.5177	0.5779	0.538033		0.7196	0.6821	0.8002	0.733967
-167.1	0.4265	0.3598	0.2116	0.332633		0.5169	0.5185	0.5755	0.536967		0.7179	0.6813	0.801	0.7334
-166.8	0.4282	0.3614	0.2092	0.332933		0.5185	0.5185	0.5747	0.537233		0.722	0.6846	0.7977	0.734767
-166.5	0.4265	0.3614	0.2076	0.331833		0.5193	0.5169	0.5747	0.536967		0.722	0.6846	0.7985	0.735033
-166.2	0.4274	0.359	0.21	0.332133		0.5185	0.5193	0.5739	0.537233		0.7236	0.6919	0.7993	0.738267
-165.9	0.4265	0.359	0.21	0.331833		0.5218	0.5169	0.5755	0.538067		0.7196	0.6854	0.7969	0.733967
-165.6	0.4274	0.3582	0.2092	0.3316		0.521	0.5169	0.5755	0.5378		0.7245	0.6862	0.7993	0.736667
-165.3	0.429	0.359	0.2092	0.3324		0.5185	0.5177	0.5755	0.537233		0.7261	0.687	0.8018	0.7383
-165	0.4282	0.3541	0.2108	0.331033		0.5218	0.5177	0.5755	0.538333		0.7277	0.6846	0.805	0.7391
-164.7	0.4274	0.3565	0.2084	0.330767		0.521	0.5185	0.5763	0.5386		0.722	0.6805	0.801	0.7345
-164.4	0.4274	0.3582	0.2092	0.3316		0.5201	0.5161	0.5755	0.537233		0.7236	0.6829	0.8018	0.7361
-164.1	0.4274	0.3557	0.21	0.331033		0.5169	0.5136	0.5755	0.535333		0.7236	0.6846	0.7977	0.7353
-163.8	0.4282	0.3606	0.2116	0.333467		0.5177	0.5144	0.5763	0.536133		0.7277	0.6854	0.801	0.738033
-163.5	0.4274	0.3606	0.2108	0.332933		0.5169	0.5153	0.5763	0.536167		0.722	0.6797	0.8026	0.734767
-163.2	0.4249	0.3565	0.21	0.330467		0.5169	0.5153	0.5788	0.537		0.7204	0.6821	0.8002	0.734233
-162.9	0.4241	0.3565	0.2084	0.329667		0.5169	0.5169	0.5755	0.536433		0.7253	0.6821	0.8026	0.736667
-162.6	0.4241	0.359	0.2092	0.330767		0.5169	0.5153	0.5763	0.536167		0.7228	0.6781	0.801	0.733967
-162.3	0.4249	0.3614	0.2084	0.331567		0.5169	0.5136	0.5788	0.536433		0.7228	0.6846	0.7985	0.7353
-162	0.4257	0.3598	0.2092	0.331567		0.5153	0.5128	0.5779	0.535333		0.7212	0.6748	0.788	0.728
-161.7	0.4274	0.3614	0.2084	0.3324		0.5144	0.5153	0.5779	0.535867		0.7236	0.6764	0.8034	0.734467
-161.4	0.4282	0.359	0.2092	0.332133		0.5144	0.5144	0.5779	0.535567		0.7277	0.6781	0.8026	0.736133
-161.1	0.4274	0.3565	0.2108	0.331567		0.5161	0.5185	0.5763	0.536967		0.7228	0.687	0.788	0.7326
-160.8	0.429	0.359	0.2108	0.332933		0.5161	0.5185	0.5771	0.537233		0.7236	0.6789	0.7977	0.7334
-160.5	0.4306	0.359	0.2108	0.333467		0.5169	0.5185	0.5763	0.537233		0.7236	0.6764	0.7993	0.7331
-160.2	0.4298	0.3516	0.21	0.330467		0.5169	0.5177	0.5788	0.5378		0.7228	0.674	0.7993	0.732033
-159.9	0.4314	0.3573	0.21	0.3329		0.5177	0.5161	0.5788	0.537533		0.722	0.6764	0.7977	0.732033
-159.6	0.429	0.3573	0.2092	0.331833		0.5185	0.5153	0.5763	0.5367		0.7253	0.6781	0.7969	0.733433
-159.3	0.429	0.3573	0.2092	0.331833		0.5177	0.5161	0.5779	0.537233		0.7253	0.6756	0.7969	0.7326
-159	0.4298	0.3614	0.2092	0.333467		0.5193	0.5153	0.5779	0.5375		0.7261	0.6805	0.8002	0.7356
-158.7	0.4282	0.3565	0.21	0.331567		0.5201	0.5153	0.5771	0.5375		0.7245	0.6805	0.7985	0.7345
-158.4	0.4298	0.3557	0.2108	0.3321		0.521	0.5161	0.5779	0.538333		0.722	0.6789	0.7977	0.732867
-158.1	0.429	0.3516	0.2108	0.330467		0.5218	0.5153	0.5779	0.538333		0.7269	0.6756	0.8002	0.734233
-157.8	0.429	0.3541	0.21	0.331033		0.5226	0.5153	0.5771	0.538333		0.7261	0.6829	0.7977	0.735567
-157.5	0.429	0.3573	0.2092	0.331833		0.5234	0.5144	0.5755	0.537767		0.7383	0.6846	0.7961	0.739667
-157.2	0.4282	0.35	0.2076	0.3286		0.5226	0.5153	0.5779	0.5386		0.7318	0.6813	0.8002	0.737767
-156.9	0.4274	0.3525	0.2092	0.3297		0.5193	0.5169	0.5779	0.538033		0.7277	0.6878	0.8002	0.738567
-156.6	0.4282	0.3573	0.2108	0.3321		0.5177	0.5193	0.5779	0.5383		0.7285	0.687	0.805	0.740167
-156.3	0.4274	0.3573	0.2108	0.331833		0.5193	0.5193	0.5788	0.539133		0.7318	0.687	0.8034	0.740733
-156	0.4274	0.3573	0.21	0.331567		0.5185	0.5201	0.5779	0.538833		0.7269	0.6886	0.8026	0.739367
-155.7	0.4257	0.3573	0.2092	0.330733		0.5177	0.5185	0.5779	0.538033		0.7285	0.6862	0.8042	0.739633
-155.4	0.4241	0.3565	0.2108	0.330467		0.5201	0.5177	0.5779	0.538567		0.7277	0.6878	0.8075	0.741
-155.1	0.4241	0.3582	0.2108	0.331033		0.5193	0.5193	0.5755	0.538033		0.7269	0.6854	0.8091	0.740467
-154.8	0.4257	0.3557	0.2092	0.3302		0.521	0.5218	0.5763	0.5397		0.7285	0.6854	0.8075	0.740467
-154.5	0.4274	0.3565	0.2084	0.330767		0.5226	0.5218	0.5763	0.540233		0.7285	0.6911	0.8083	0.742633
-154.2	0.4274	0.3573	0.2108	0.331833		0.521	0.521	0.5747	0.5389		0.7342	0.6821	0.8026	0.739633
-153.9	0.4274	0.359	0.2116	0.332667		0.5193	0.521	0.5763	0.538867		0.7285	0.6846	0.805	0.739367
-153.6	0.4274	0.3582	0.21	0.331867		0.5201	0.5226	0.5771	0.539933		0.7261	0.6854	0.7969	0.736133
-153.3	0.4265	0.3655	0.2092	0.333733		0.5193	0.5226	0.5739	0.5386		0.7285	0.6878	0.8018	0.739367
-153	0.4249	0.3573	0.2092	0.330467		0.521	0.5218	0.5739	0.5389		0.7359	0.6829	0.8083	0.742367
-152.7	0.4257	0.3573	0.2116	0.331533		0.5201	0.5226	0.5731	0.5386		0.7228	0.6862	0.8067	0.738567
-152.4	0.4241	0.3582	0.21	0.330767		0.5177	0.5226	0.5731	0.5378		0.7253	0.6846	0.8026	0.7375
-152.1	0.4249	0.3549	0.21	0.329933		0.5201	0.5226	0.5747	0.539133		0.7269	0.6862	0.8026	0.738567
-151.8	0.4249	0.3582	0.21	0.331033		0.5218	0.5226	0.5747	0.5397		0.7171	0.6862	0.8026	0.7353
-151.5	0.4257	0.3598	0.21	0.331833		0.5218	0.5218	0.5747	0.539433		0.7245	0.6895	0.8059	0.739967
-151.2	0.4282	0.3573	0.2108	0.3321		0.5201	0.5218	0.5747	0.538867		0.7236	0.687	0.8034	0.738
-150.9	0.4265	0.3565	0.2116	0.331533		0.5218	0.5226	0.5739	0.539433		0.7261	0.687	0.801	0.738033
-150.6	0.4282	0.3582	0.2116	0.332667		0.5201	0.5234	0.5747	0.5394		0.7269	0.6838	0.8002	0.736967
-150.3	0.4274	0.3565	0.21	0.3313		0.5193	0.521	0.5731	0.5378		0.7342	0.6854	0.7977	0.7391
-150	0.4265	0.359	0.2108	0.3321		0.5234	0.5218	0.5731	0.539433		0.7253	0.6854	0.7961	0.7356
-149.7	0.4282	0.3573	0.2116	0.332367		0.5226	0.5193	0.5714	0.537767		0.7342	0.6862	0.7969	0.7391
-149.4	0.4274	0.359	0.21	0.332133		0.5201	0.521	0.5731	0.538067		0.7285	0.6854	0.7977	0.7372
-149.1	0.429	0.3582	0.21	0.3324		0.521	0.5226	0.5739	0.539167		0.7269	0.6846	0.7953	0.7356
-148.8	0.4298	0.3614	0.2084	0.3332		0.521	0.5201	0.5747	0.5386		0.7285	0.6862	0.7977	0.737467
-148.5	0.429	0.3606	0.21	0.3332		0.5201	0.5201	0.5739	0.538033		0.7326	0.6829	0.7977	0.737733
-148.2	0.4274	0.3622	0.21	0.3332		0.5226	0.5193	0.5714	0.537767		0.7318	0.6813	0.7993	0.737467
-147.9	0.4282	0.359	0.2076	0.3316		0.5226	0.5193	0.5739	0.5386		0.7302	0.6854	0.7961	0.737233
-147.6	0.4282	0.3614	0.2092	0.332933		0.5234	0.5177	0.5739	0.538333		0.7302	0.6862	0.8002	0.738867
-147.3	0.4265	0.3614	0.2108	0.3329		0.5226	0.5193	0.5739	0.5386		0.7285	0.6838	0.8002	0.7375
-147	0.4265	0.3639	0.2116	0.334		0.5201	0.5169	0.5747	0.537233		0.7253	0.6854	0.7961	0.7356
-146.7	0.4265	0.3606	0.2116	0.3329		0.5226	0.5193	0.5747	0.538867		0.7245	0.6911	0.7961	0.737233
-146.4	0.4249	0.359	0.2108	0.331567		0.5242	0.5185	0.5731	0.5386		0.7236	0.6813	0.8034	0.7361
-146.1	0.4265	0.359	0.2108	0.3321		0.521	0.5193	0.5755	0.5386		0.7269	0.6854	0.7969	0.7364
-145.8	0.4274	0.3598	0.21	0.3324		0.521	0.5177	0.5747	0.5378		0.7269	0.6846	0.7985	0.736667
-145.5	0.4257	0.3598	0.2092	0.331567		0.5218	0.5193	0.5763	0.539133		0.7236	0.6829	0.7985	0.735
-145.2	0.4282	0.3549	0.2092	0.330767		0.5201	0.5193	0.5788	0.5394		0.7277	0.6886	0.7969	0.737733
-144.9	0.4265	0.3557	0.2116	0.331267		0.521	0.5177	0.5771	0.5386		0.7245	0.6886	0.8124	0.741833
-144.6	0.4274	0.3606	0.2108	0.332933		0.5226	0.5185	0.5771	0.5394		0.7245	0.6854	0.8018	0.737233
-144.3	0.4282	0.3671	0.2092	0.334833		0.521	0.5193	0.5779	0.5394		0.7261	0.6838	0.7985	0.736133
-144	0.4249	0.3614	0.2108	0.332367		0.521	0.5193	0.5763	0.538867		0.7269	0.687	0.7945	0.736133
-143.7	0.4265	0.359	0.21	0.331833		0.5193	0.5193	0.5779	0.538833		0.7269	0.687	0.7961	0.736667
-143.4	0.4257	0.3582	0.2108	0.331567		0.5201	0.5193	0.5779	0.5391		0.7245	0.6862	0.7985	0.7364
-143.1	0.4257	0.3582	0.21	0.3313		0.5226	0.5201	0.5771	0.539933		0.7269	0.6846	0.8034	0.7383
-142.8	0.4274	0.3573	0.2076	0.330767		0.5226	0.5201	0.5771	0.539933		0.7269	0.6862	0.7993	0.737467
-142.5	0.4257	0.3573	0.2108	0.331267		0.5218	0.5185	0.5779	0.5394		0.7285	0.6854	0.7969	0.736933
-142.2	0.4249	0.3598	0.2092	0.3313		0.5242	0.5193	0.5763	0.539933		0.7253	0.6919	0.8002	0.739133
-141.9	0.4249	0.3598	0.21	0.331567		0.5234	0.5185	0.5763	0.5394		0.7261	0.6935	0.8059	0.741833
-141.6	0.4233	0.3573	0.2108	0.330467		0.5242	0.5201	0.5779	0.540733		0.7285	0.6821	0.801	0.7372
-141.3	0.4249	0.3622	0.2092	0.3321		0.5242	0.5193	0.5796	0.541033		0.7236	0.6903	0.801	0.7383
-141	0.4257	0.3573	0.21	0.331		0.5226	0.5177	0.5804	0.540233		0.7285	0.6895	0.8099	0.742633
-140.7	0.4249	0.359	0.21	0.3313		0.521	0.5185	0.5796	0.5397		0.7302	0.6911	0.7993	0.7402
-140.4	0.4257	0.3582	0.2092	0.331033		0.5193	0.5185	0.5788	0.538867		0.7302	0.6927	0.801	0.7413
-140.1	0.4265	0.359	0.2092	0.331567		0.5201	0.5193	0.5779	0.5391		0.7326	0.6846	0.7912	0.736133
-139.8	0.4265	0.3614	0.2116	0.333167		0.5193	0.5201	0.5771	0.538833		0.7277	0.6919	0.7985	0.739367
-139.5	0.4257	0.3622	0.21	0.332633		0.5226	0.5201	0.5763	0.539667		0.7277	0.6886	0.8018	0.739367
-139.2	0.429	0.3614	0.2092	0.3332		0.5218	0.5185	0.5779	0.5394		0.7245	0.6878	0.8018	0.738033
-138.9	0.4274	0.3614	0.2092	0.332667		0.5218	0.5185	0.5796	0.539967		0.7261	0.6886	0.8026	0.7391
-138.6	0.4274	0.3606	0.2076	0.331867		0.5226	0.5161	0.5779	0.538867		0.7318	0.6862	0.8067	0.741567
-138.3	0.4265	0.3614	0.2084	0.3321		0.5234	0.5185	0.5788	0.540233		0.7334	0.687	0.8034	0.741267
-138	0.4257	0.3622	0.2092	0.332367		0.5226	0.5201	0.5779	0.5402		0.7204	0.6846	0.8059	0.736967
-137.7	0.4265	0.3614	0.2092	0.332367		0.5226	0.5185	0.5779	0.539667		0.7285	0.687	0.8026	0.739367
-137.4	0.4274	0.3606	0.21	0.332667		0.5226	0.5161	0.5771	0.5386		0.7269	0.687	0.7993	0.737733
-137.1	0.4249	0.3582	0.2092	0.330767		0.5234	0.5161	0.5779	0.539133		0.7228	0.687	0.8018	0.7372
-136.8	0.4265	0.3647	0.21	0.333733		0.5242	0.5177	0.5779	0.539933		0.7228	0.6903	0.805	0.739367
-136.5	0.4274	0.3639	0.2108	0.334033		0.5242	0.5185	0.5796	0.540767		0.7277	0.6895	0.8059	0.741033
-136.2	0.4265	0.3614	0.2108	0.3329		0.5226	0.5201	0.5788	0.5405		0.7196	0.6919	0.8026	0.738033
-135.9	0.4274	0.359	0.2092	0.331867		0.5234	0.5201	0.5796	0.541033		0.7236	0.6903	0.8075	0.740467
-135.6	0.4274	0.3614	0.2084	0.3324		0.5234	0.5226	0.5804	0.542133		0.7334	0.6903	0.8083	0.744
-135.3	0.4249	0.3606	0.21	0.331833		0.5226	0.5218	0.5788	0.541067		0.7261	0.6911	0.8075	0.741567
-135	0.4249	0.359	0.21	0.3313		0.5218	0.5185	0.5804	0.540233		0.7236	0.6943	0.801	0.739633
-134.7	0.4265	0.359	0.2108	0.3321		0.5218	0.5201	0.5804	0.540767		0.7253	0.6903	0.8026	0.7394
-134.4	0.4274	0.3598	0.2084	0.331867		0.5218	0.5201	0.5779	0.539933		0.7212	0.6878	0.8059	0.7383
-134.1	0.429	0.3582	0.2116	0.332933		0.5226	0.5185	0.5812	0.540767		0.7269	0.6927	0.8018	0.740467
-133.8	0.429	0.3622	0.2108	0.334		0.5226	0.5201	0.5804	0.541033		0.7212	0.6903	0.8034	0.7383
-133.5	0.4274	0.3606	0.2092	0.3324		0.5218	0.5193	0.5788	0.539967		0.7261	0.6919	0.8018	0.739933
-133.2	0.4257	0.359	0.2092	0.3313		0.5201	0.521	0.5788	0.539967		0.7245	0.6935	0.8034	0.740467
-132.9	0.4241	0.3606	0.2108	0.331833		0.5201	0.521	0.5804	0.5405		0.7293	0.6919	0.805	0.742067
-132.6	0.4233	0.3606	0.2108	0.331567		0.5226	0.5218	0.5788	0.541067		0.7285	0.6919	0.8034	0.741267
-132.3	0.4274	0.3598	0.2108	0.332667		0.5226	0.5201	0.5804	0.541033		0.731	0.6903	0.8034	0.741567
-132	0.4241	0.372	0.21	0.335367		0.5201	0.5201	0.5796	0.539933		0.7399	0.6935	0.805	0.746133
-131.7	0.4241	0.3582	0.21	0.330767		0.521	0.5193	0.5788	0.5397		0.7359	0.6911	0.8099	0.745633
-131.4	0.4241	0.3582	0.21	0.330767		0.5201	0.5185	0.5779	0.538833		0.7464	0.6919	0.8067	0.748333
-131.1	0.4249	0.3573	0.2108	0.331		0.5201	0.5226	0.5788	0.5405		0.7342	0.6903	0.805	0.743167
-130.8	0.4233	0.3582	0.2108	0.330767		0.5218	0.5218	0.5779	0.5405		0.7245	0.6919	0.8034	0.739933
-130.5	0.4257	0.359	0.2149	0.3332		0.5201	0.5218	0.5796	0.5405		0.7432	0.6943	0.8075	0.748333
-130.2	0.4241	0.3573	0.2108	0.330733		0.5193	0.5242	0.5771	0.5402		0.7302	0.6935	0.8099	0.744533
-129.9	0.4249	0.3549	0.2116	0.330467		0.521	0.5218	0.5755	0.539433		0.735	0.6919	0.8059	0.744267
-129.6	0.4241	0.3565	0.2076	0.3294		0.521	0.521	0.5779	0.539967		0.7293	0.6927	0.8059	0.742633
-129.3	0.4241	0.3549	0.2108	0.329933		0.5193	0.5201	0.5779	0.5391		0.7302	0.6927	0.8018	0.741567
-129	0.4241	0.3606	0.2125	0.3324		0.5201	0.5201	0.5771	0.5391		0.7302	0.696	0.8018	0.742667
-128.7	0.4257	0.359	0.2092	0.3313		0.5193	0.521	0.5796	0.539967		0.7285	0.6943	0.8034	0.742067
-128.4	0.4249	0.3606	0.2141	0.3332		0.521	0.5201	0.5779	0.539667		0.7269	0.6935	0.8034	0.741267
-128.1	0.4265	0.3492	0.2125	0.3294		0.5218	0.5193	0.5788	0.539967		0.7318	0.6927	0.7985	0.741
-127.8	0.4265	0.3598	0.2116	0.332633		0.5218	0.521	0.5771	0.539967		0.7261	0.6935	0.8018	0.740467
-127.5	0.429	0.3557	0.2173	0.334		0.521	0.5201	0.5771	0.5394		0.7261	0.6919	0.8018	0.739933
-127.2	0.429	0.3533	0.2133	0.331867		0.5201	0.521	0.5771	0.5394		0.7253	0.6838	0.8075	0.738867
-126.9	0.4274	0.3582	0.2116	0.3324		0.5185	0.521	0.5779	0.539133		0.7326	0.6854	0.8059	0.7413
-126.6	0.4241	0.3573	0.2092	0.3302		0.5193	0.5218	0.5771	0.5394		0.7318	0.687	0.8042	0.741
-126.3	0.4257	0.3557	0.2141	0.331833		0.5177	0.5218	0.5779	0.539133		0.7269	0.6781	0.8042	0.7364
-126	0.4249	0.3639	0.2141	0.3343		0.5193	0.5201	0.5771	0.538833		0.7269	0.6862	0.8034	0.738833
-125.7	0.4241	0.3565	0.2125	0.331033		0.5193	0.521	0.5763	0.538867		0.731	0.6878	0.8002	0.739667
-125.4	0.4233	0.3598	0.2149	0.332667		0.5201	0.5201	0.5755	0.538567		0.7285	0.6789	0.7985	0.7353
-125.1	0.4225	0.3565	0.2125	0.3305		0.5193	0.5201	0.5771	0.538833		0.7253	0.6789	0.7985	0.734233
-124.8	0.4225	0.3598	0.2116	0.3313		0.5218	0.5201	0.5763	0.5394		0.7285	0.6821	0.7993	0.736633
-124.5	0.4225	0.359	0.2116	0.331033		0.521	0.5177	0.5779	0.538867		0.731	0.6943	0.801	0.7421
-124.2	0.4225	0.3606	0.2116	0.331567		0.5218	0.5169	0.5771	0.5386		0.7269	0.6821	0.7977	0.735567
-123.9	0.4233	0.359	0.2108	0.331033		0.5218	0.5153	0.5788	0.538633		0.7269	0.6813	0.7928	0.733667
-123.6	0.4241	0.359	0.2108	0.3313		0.5226	0.5185	0.5788	0.539967		0.7285	0.6829	0.7985	0.736633
-123.3	0.4233	0.3598	0.2108	0.3313		0.5218	0.5185	0.5804	0.540233		0.7293	0.6821	0.8002	0.7372
-123	0.4233	0.3598	0.2125	0.331867		0.521	0.5193	0.5804	0.540233		0.7326	0.6829	0.7961	0.7372
-122.7	0.4233	0.3606	0.2116	0.331833		0.521	0.521	0.5804	0.5408		0.7285	0.6821	0.7985	0.736367
-122.4	0.4233	0.3606	0.2116	0.331833		0.5218	0.5201	0.5796	0.5405		0.7253	0.6781	0.8034	0.7356
-122.1	0.4217	0.3492	0.2133	0.328067		0.5234	0.5201	0.5812	0.541567		0.7318	0.6789	0.8026	0.737767
-121.8	0.4233	0.363	0.2141	0.333467		0.5226	0.5201	0.582	0.541567		0.7269	0.6838	0.7993	0.736667
-121.5	0.4233	0.3622	0.2125	0.332667		0.5201	0.521	0.5812	0.540767		0.7245	0.6838	0.8026	0.736967
-121.2	0.4233	0.3663	0.2133	0.3343		0.5226	0.521	0.5812	0.5416		0.731	0.6895	0.8034	0.7413
-120.9	0.4265	0.359	0.2125	0.332667		0.5218	0.5193	0.582	0.541033		0.7261	0.687	0.7961	0.7364
-120.6	0.4241	0.3614	0.2125	0.332667		0.5218	0.5193	0.5796	0.540233		0.7253	0.687	0.8034	0.738567
-120.3	0.4241	0.3598	0.2125	0.332133		0.5201	0.5201	0.5804	0.5402		0.7269	0.6886	0.8018	0.7391
-120	0.4249	0.3606	0.2116	0.332367		0.5201	0.5226	0.5788	0.5405		0.7269	0.6781	0.8091	0.738033
-119.7	0.4233	0.363	0.2108	0.332367		0.5185	0.5201	0.5812	0.539933		0.7269	0.6846	0.7977	0.7364
-119.4	0.4249	0.3614	0.2116	0.332633		0.5185	0.5193	0.5836	0.540467		0.7269	0.6854	0.7977	0.736667
-119.1	0.4257	0.3582	0.2108	0.331567		0.5185	0.521	0.582	0.5405		0.7261	0.6797	0.8002	0.735333
-118.8	0.4257	0.359	0.2141	0.332933		0.5193	0.5201	0.582	0.540467		0.7277	0.6838	0.792	0.7345
-118.5	0.4257	0.3598	0.2125	0.332667		0.5177	0.521	0.5812	0.539967		0.7277	0.6854	0.8083	0.740467
-118.2	0.4257	0.3549	0.2116	0.330733		0.5161	0.521	0.5804	0.539167		0.7212	0.6886	0.7977	0.735833
-117.9	0.4257	0.3582	0.2133	0.3324		0.5169	0.5201	0.5796	0.538867		0.7228	0.6895	0.7985	0.736933
-117.6	0.4257	0.359	0.2125	0.3324		0.5153	0.5201	0.582	0.539133		0.7277	0.6886	0.7904	0.735567
-117.3	0.4241	0.3582	0.2125	0.3316		0.5161	0.5201	0.582	0.5394		0.7318	0.6927	0.8042	0.7429
-117	0.4249	0.3557	0.2116	0.330733		0.5144	0.5169	0.5828	0.538033		0.7236	0.6895	0.8026	0.738567
-116.7	0.4265	0.3606	0.2116	0.3329		0.5153	0.5193	0.5812	0.5386		0.7302	0.6895	0.8026	0.740767
-116.4	0.4274	0.363	0.2116	0.334		0.5144	0.5201	0.5796	0.538033		0.7236	0.687	0.8042	0.738267
-116.1	0.4274	0.3639	0.2125	0.3346		0.5169	0.5193	0.5804	0.538867		0.7277	0.687	0.8091	0.741267
-115.8	0.4298	0.3647	0.2108	0.3351		0.5144	0.521	0.5812	0.538867		0.7359	0.6878	0.8018	0.741833
-115.5	0.4274	0.3606	0.21	0.332667		0.5153	0.5218	0.5812	0.539433		0.7245	0.6895	0.8018	0.7386
-115.2	0.4265	0.3614	0.2116	0.333167		0.5177	0.521	0.5804	0.5397		0.7228	0.6886	0.7993	0.7369
-114.9	0.4282	0.3598	0.2092	0.3324		0.5185	0.5218	0.582	0.540767		0.7277	0.6911	0.7977	0.738833
-114.6	0.4265	0.3622	0.21	0.3329		0.5177	0.521	0.5804	0.5397		0.7293	0.6886	0.7953	0.737733
-114.3	0.4274	0.3622	0.2116	0.333733		0.5185	0.521	0.582	0.5405		0.7261	0.6919	0.7937	0.737233
-114	0.4282	0.3573	0.2116	0.332367		0.5177	0.5226	0.5812	0.5405		0.7293	0.687	0.7977	0.738
-113.7	0.4257	0.363	0.2108	0.333167		0.5177	0.521	0.5796	0.539433		0.7285	0.687	0.8002	0.738567
-113.4	0.4265	0.3639	0.2092	0.3332		0.5193	0.5193	0.5796	0.5394		0.7277	0.687	0.7953	0.736667
-113.1	0.4265	0.3647	0.21	0.333733		0.5201	0.521	0.5804	0.5405		0.7196	0.6895	0.7977	0.7356
-112.8	0.4265	0.3598	0.21	0.3321		0.5169	0.521	0.5796	0.539167		0.722	0.6846	0.7969	0.7345
-112.5	0.4274	0.3582	0.2116	0.3324		0.5177	0.5201	0.5788	0.538867		0.7245	0.6854	0.8002	0.7367
-112.2	0.4265	0.3557	0.2116	0.331267		0.5177	0.5226	0.5804	0.540233		0.7212	0.6854	0.8002	0.7356
-111.9	0.4257	0.359	0.2141	0.332933		0.5201	0.521	0.5788	0.539967		0.7261	0.6854	0.8018	0.737767
-111.6	0.4257	0.3606	0.2116	0.332633		0.5201	0.521	0.5812	0.540767		0.7261	0.6821	0.8002	0.736133
-111.3	0.4249	0.3622	0.2116	0.3329		0.5185	0.5226	0.5812	0.540767		0.7269	0.6846	0.8026	0.738033
-111	0.4241	0.3525	0.2125	0.3297		0.5153	0.5218	0.5812	0.539433		0.7334	0.6854	0.8018	0.7402
-110.7	0.4241	0.3606	0.21	0.331567		0.5144	0.521	0.5812	0.538867		0.7302	0.6854	0.8018	0.739133
-110.4	0.4249	0.3582	0.2133	0.332133		0.5161	0.521	0.5812	0.539433		0.7302	0.6797	0.8034	0.737767
-110.1	0.4225	0.3541	0.2133	0.329967		0.5144	0.5201	0.5812	0.538567		0.7302	0.6862	0.8018	0.7394
-109.8	0.4241	0.3549	0.2116	0.3302		0.5136	0.5218	0.5796	0.538333		0.731	0.6862	0.8018	0.739667
-109.5	0.4249	0.3557	0.2108	0.330467		0.5161	0.5201	0.5788	0.538333		0.7302	0.6862	0.801	0.739133
-109.2	0.4249	0.3549	0.2108	0.3302		0.5153	0.5177	0.5788	0.537267		0.7269	0.6821	0.7945	0.7345
-108.9	0.4282	0.3549	0.2116	0.331567		0.5185	0.5201	0.5804	0.539667		0.7293	0.6797	0.805	0.738
-108.6	0.4274	0.3573	0.2116	0.3321		0.5177	0.5193	0.5788	0.5386		0.7277	0.6805	0.8018	0.736667
-108.3	0.429	0.359	0.2116	0.3332		0.5177	0.5218	0.5788	0.539433		0.7318	0.6838	0.801	0.738867
-108	0.4298	0.3573	0.2092	0.3321		0.5193	0.5218	0.5788	0.539967		0.7293	0.6838	0.8002	0.737767
-107.7	0.4274	0.3565	0.2108	0.331567		0.5177	0.5218	0.5771	0.538867		0.7302	0.6854	0.8034	0.739667
-107.4	0.4282	0.3582	0.21	0.332133		0.5177	0.5218	0.5788	0.539433		0.7334	0.6895	0.8018	0.741567
-107.1	0.4274	0.3573	0.21	0.331567		0.5185	0.5218	0.5788	0.5397		0.7285	0.6911	0.7953	0.7383
-106.8	0.4257	0.3565	0.21	0.330733		0.5161	0.521	0.5788	0.538633		0.7293	0.6911	0.7985	0.739633
-106.5	0.4257	0.3549	0.2125	0.331033		0.5153	0.521	0.5804	0.5389		0.7318	0.6919	0.801	0.741567
-106.2	0.4249	0.3565	0.2092	0.3302		0.5169	0.5201	0.5804	0.539133		0.7318	0.6952	0.801	0.742667
-105.9	0.4241	0.3549	0.2133	0.330767		0.5169	0.521	0.5804	0.539433		0.731	0.6878	0.7993	0.739367
-105.6	0.4257	0.3549	0.2092	0.329933		0.5185	0.521	0.5804	0.539967		0.7302	0.6903	0.8034	0.7413
-105.3	0.4249	0.3525	0.21	0.329133		0.5193	0.5193	0.5788	0.539133		0.7318	0.6886	0.8026	0.741
-105	0.4233	0.3541	0.2092	0.328867		0.5169	0.5185	0.5788	0.538067		0.7334	0.6943	0.8067	0.7448
-104.7	0.4233	0.3516	0.2092	0.328033		0.5153	0.5185	0.5771	0.536967		0.7302	0.6952	0.8002	0.741867
-104.4	0.4241	0.3525	0.2108	0.329133		0.5185	0.5185	0.5771	0.538033		0.731	0.6821	0.8034	0.738833
-104.1	0.4257	0.3557	0.21	0.330467		0.5193	0.5193	0.5771	0.538567		0.7334	0.6919	0.805	0.743433
-103.8	0.4257	0.3516	0.21	0.3291		0.521	0.5218	0.5779	0.540233		0.7334	0.6886	0.8002	0.740733
-103.5	0.4257	0.3525	0.2084	0.328867		0.5226	0.5218	0.5779	0.540767		0.7293	0.6886	0.8124	0.743433
-103.2	0.4233	0.3533	0.2108	0.329133		0.5218	0.5218	0.5788	0.5408		0.7285	0.6862	0.8026	0.7391
-102.9	0.4249	0.3557	0.2108	0.330467		0.521	0.5218	0.5796	0.5408		0.7285	0.6878	0.8091	0.7418
-102.6	0.4249	0.3557	0.2084	0.329667		0.5234	0.521	0.5788	0.541067		0.7302	0.6886	0.8042	0.741
-102.3	0.4249	0.3557	0.2092	0.329933		0.521	0.521	0.5796	0.540533		0.7285	0.6919	0.8099	0.743433
-102	0.4257	0.3541	0.2092	0.329667		0.521	0.5226	0.5796	0.541067		0.7285	0.687	0.8075	0.741
-101.7	0.4249	0.3565	0.2108	0.330733		0.521	0.5201	0.5788	0.539967		0.7293	0.6878	0.8116	0.7429
-101.4	0.4249	0.3565	0.2084	0.329933		0.5185	0.521	0.5779	0.539133		0.7236	0.6886	0.8099	0.7407
-101.1	0.4265	0.3533	0.2092	0.329667		0.5169	0.521	0.5804	0.539433		0.7212	0.696	0.8075	0.741567
-100.8	0.4241	0.3541	0.21	0.3294		0.5185	0.5226	0.5779	0.539667		0.7253	0.6943	0.8091	0.7429
-100.5	0.4233	0.3565	0.2092	0.329667		0.5169	0.5226	0.5812	0.540233		0.7212	0.6903	0.8075	0.739667
-100.2	0.4225	0.3565	0.2125	0.3305		0.5201	0.5226	0.5804	0.541033		0.7269	0.6911	0.7969	0.7383
-99.9	0.4225	0.3541	0.21	0.328867		0.521	0.5218	0.5779	0.540233		0.7212	0.7009	0.805	0.742367
-99.6	0.4225	0.3557	0.2108	0.329667		0.5185	0.5226	0.5796	0.540233		0.7179	0.6911	0.8018	0.736933
-99.3	0.4233	0.3549	0.2125	0.330233		0.521	0.5234	0.5804	0.5416		0.7245	0.6943	0.8042	0.741
-99	0.4217	0.3549	0.2125	0.3297		0.521	0.5226	0.5788	0.5408		0.7212	0.7033	0.8067	0.743733
-98.7	0.4233	0.3549	0.2108	0.329667		0.5193	0.5234	0.5779	0.5402		0.7212	0.6943	0.8067	0.740733
-98.4	0.4233	0.3582	0.2125	0.331333		0.5218	0.5226	0.5788	0.541067		0.7228	0.6992	0.8042	0.742067
-98.1	0.4225	0.3508	0.2116	0.3283		0.5201	0.5234	0.5788	0.540767		0.7261	0.7049	0.8034	0.7448
-97.8	0.4233	0.359	0.2108	0.331033		0.5218	0.5234	0.5796	0.5416		0.7277	0.6943	0.8067	0.7429
-97.5	0.4233	0.3557	0.2116	0.3302		0.5226	0.5226	0.5788	0.541333		0.7261	0.6943	0.8042	0.741533
-97.2	0.4249	0.3557	0.2108	0.330467		0.5226	0.5201	0.5788	0.5405		0.7261	0.6911	0.801	0.7394
-96.9	0.4249	0.3557	0.2116	0.330733		0.5226	0.5218	0.5779	0.540767		0.7179	0.6976	0.7993	0.738267
-96.6	0.4241	0.3606	0.2133	0.332667		0.5218	0.5226	0.5812	0.541867		0.7228	0.6943	0.8026	0.7399
-96.3	0.4225	0.359	0.2116	0.331033		0.5193	0.5226	0.5779	0.539933		0.722	0.6935	0.8002	0.738567
-96	0.4217	0.3549	0.2125	0.3297		0.5201	0.5234	0.5796	0.541033		0.7253	0.6968	0.7969	0.739667
-95.7	0.4225	0.3606	0.2125	0.331867		0.521	0.5226	0.5788	0.5408		0.7236	0.6927	0.8034	0.7399
-95.4	0.4217	0.3598	0.2116	0.331033		0.5193	0.5226	0.5788	0.540233		0.7269	0.6895	0.805	0.740467
-95.1	0.4225	0.3573	0.2125	0.330767		0.5193	0.5226	0.5796	0.5405		0.7196	0.6943	0.805	0.739633
-94.8	0.4217	0.3606	0.2108	0.331033		0.5201	0.5218	0.5771	0.539667		0.7334	0.6943	0.8042	0.743967
-94.5	0.4217	0.3598	0.21	0.3305		0.5201	0.5226	0.5763	0.539667		0.7236	0.6992	0.8026	0.7418
-94.2	0.4225	0.3598	0.2108	0.331033		0.521	0.5226	0.5788	0.5408		0.7269	0.6984	0.8067	0.744
-93.9	0.4208	0.3598	0.2108	0.330467		0.5226	0.521	0.5796	0.541067		0.7204	0.6992	0.8034	0.741
-93.6	0.4217	0.3614	0.21	0.331033		0.5234	0.5193	0.5804	0.541033		0.7285	0.696	0.801	0.741833
-93.3	0.4249	0.3598	0.2125	0.3324		0.5218	0.5218	0.5812	0.5416		0.7285	0.6935	0.8034	0.7418
-93	0.4233	0.35	0.21	0.327767		0.521	0.5218	0.5812	0.541333		0.7269	0.6935	0.8002	0.7402
-92.7	0.4233	0.3573	0.21	0.3302		0.5226	0.5201	0.5812	0.5413		0.7261	0.6927	0.8002	0.739667
-92.4	0.4225	0.3582	0.2116	0.330767		0.5218	0.5226	0.5796	0.541333		0.7293	0.696	0.8018	0.742367
-92.1	0.4225	0.3533	0.21	0.3286		0.5218	0.5193	0.5779	0.539667		0.7261	0.6943	0.8042	0.741533
-91.8	0.4257	0.3582	0.2108	0.331567		0.5218	0.5226	0.5779	0.540767		0.7269	0.6895	0.8059	0.740767
-91.5	0.4265	0.3573	0.2116	0.3318		0.521	0.5226	0.5747	0.539433		0.7261	0.6878	0.8059	0.739933
-91.2	0.4265	0.3582	0.2108	0.331833		0.5226	0.5218	0.5771	0.5405		0.7285	0.6911	0.8083	0.742633
-90.9	0.4274	0.3582	0.2125	0.3327		0.521	0.5234	0.5771	0.5405		0.7293	0.6895	0.8091	0.742633
-90.6	0.4249	0.3606	0.2125	0.332667		0.521	0.5218	0.5779	0.540233		0.7318	0.6895	0.805	0.7421
-90.3	0.4274	0.3582	0.2108	0.332133		0.5218	0.521	0.5779	0.540233		0.7293	0.6805	0.8156	0.7418
-90	0.4274	0.3573	0.2108	0.331833		0.5193	0.5234	0.5788	0.5405		0.7293	0.6895	0.8067	0.741833
-89.7	0.4274	0.3573	0.2108	0.331833		0.5177	0.525	0.5771	0.539933		0.7334	0.6854	0.7993	0.739367
-89.4	0.4265	0.3565	0.2092	0.330733		0.5201	0.5226	0.5763	0.539667		0.731	0.687	0.8042	0.740733
-89.1	0.4274	0.3598	0.2092	0.332133		0.5193	0.5242	0.5788	0.540767		0.7302	0.6895	0.8091	0.742933
-88.8	0.4274	0.3549	0.2116	0.3313		0.5193	0.525	0.5779	0.540733		0.7318	0.6895	0.7969	0.7394
-88.5	0.4257	0.3541	0.21	0.329933		0.5201	0.5226	0.5771	0.539933		0.731	0.6854	0.801	0.739133
-88.2	0.4257	0.3549	0.2116	0.330733		0.5193	0.5234	0.5796	0.540767		0.7285	0.6903	0.8018	0.7402
-87.9	0.4274	0.3533	0.2116	0.330767		0.5201	0.5226	0.5779	0.5402		0.7253	0.687	0.8059	0.7394
-87.6	0.4274	0.3541	0.2125	0.331333		0.5177	0.5218	0.5788	0.539433		0.7261	0.6886	0.8002	0.7383
-87.3	0.429	0.3541	0.2116	0.331567		0.5169	0.5218	0.5796	0.539433		0.7285	0.6878	0.8002	0.738833
-87	0.4282	0.3565	0.2125	0.3324		0.5169	0.5218	0.5804	0.5397		0.7245	0.6854	0.8042	0.738033
-86.7	0.4274	0.3549	0.2125	0.3316		0.5169	0.521	0.5812	0.5397		0.7269	0.6886	0.8018	0.7391
-86.4	0.429	0.3565	0.2133	0.332933		0.5169	0.521	0.5804	0.539433		0.7302	0.6862	0.8042	0.7402
-86.1	0.4282	0.3557	0.2116	0.331833		0.5177	0.5218	0.5796	0.5397		0.7204	0.687	0.8083	0.738567
-85.8	0.4249	0.3565	0.2133	0.331567		0.5177	0.5234	0.5796	0.540233		0.7269	0.6862	0.8042	0.7391
-85.5	0.4274	0.3573	0.2133	0.332667		0.5169	0.5234	0.5788	0.5397		0.7277	0.6886	0.8042	0.740167
-85.2	0.4265	0.3541	0.2116	0.330733		0.5161	0.5234	0.5779	0.539133		0.7318	0.6805	0.8034	0.738567
-84.9	0.4282	0.3557	0.2133	0.3324		0.5169	0.5242	0.5771	0.5394		0.7302	0.6886	0.7961	0.7383
-84.6	0.4282	0.3565	0.2116	0.3321		0.5169	0.5234	0.5771	0.539133		0.7285	0.6781	0.8018	0.736133
-84.3	0.4249	0.359	0.2108	0.331567		0.5177	0.5218	0.5779	0.539133		0.7285	0.6813	0.8042	0.738
-84	0.4265	0.3582	0.21	0.331567		0.5193	0.521	0.5779	0.5394		0.7293	0.6862	0.7945	0.736667
-83.7	0.4282	0.3565	0.2116	0.3321		0.5193	0.5201	0.5779	0.5391		0.7269	0.6878	0.8042	0.739633
-83.4	0.4274	0.3573	0.2108	0.331833		0.5185	0.521	0.5771	0.538867		0.7375	0.6862	0.8034	0.742367
-83.1	0.429	0.3573	0.2108	0.332367		0.5161	0.521	0.5771	0.538067		0.7261	0.6943	0.805	0.7418
-82.8	0.4298	0.3565	0.21	0.3321		0.5161	0.5226	0.5779	0.538867		0.7277	0.6846	0.8018	0.738033
-82.5	0.4306	0.3557	0.2092	0.331833		0.5193	0.5201	0.5779	0.5391		0.7302	0.6846	0.8026	0.739133
-82.2	0.4298	0.3565	0.2108	0.332367		0.5193	0.5226	0.5796	0.5405		0.7269	0.6838	0.8042	0.7383
-81.9	0.4298	0.3582	0.21	0.332667		0.521	0.5218	0.5804	0.541067		0.7253	0.6821	0.8018	0.7364
-81.6	0.429	0.3582	0.2092	0.332133		0.5218	0.521	0.5804	0.541067		0.7245	0.6838	0.8018	0.7367
-81.3	0.429	0.3598	0.2084	0.3324		0.5218	0.521	0.5812	0.541333		0.7253	0.6854	0.8034	0.738033
-81	0.429	0.3582	0.2092	0.332133		0.521	0.521	0.5812	0.541067		0.7253	0.687	0.8034	0.738567
-80.7	0.429	0.3582	0.2084	0.331867		0.5193	0.521	0.5812	0.5405		0.7245	0.687	0.8026	0.738033
-80.4	0.4298	0.3573	0.2092	0.3321		0.5201	0.5234	0.5804	0.5413		0.7261	0.6846	0.8034	0.738033
-80.1	0.4298	0.3582	0.2092	0.3324		0.5218	0.5218	0.5796	0.541067		0.7334	0.687	0.8002	0.7402
-79.8	0.4274	0.3582	0.21	0.331867		0.5242	0.5218	0.5796	0.541867		0.7293	0.6878	0.8067	0.741267
-79.5	0.4282	0.3598	0.21	0.332667		0.5234	0.521	0.5804	0.5416		0.7285	0.6854	0.8075	0.740467
-79.2	0.4257	0.3598	0.2092	0.331567		0.5234	0.5193	0.5796	0.540767		0.7245	0.6886	0.805	0.739367
-78.9	0.4274	0.3614	0.2084	0.3324		0.5218	0.5201	0.5796	0.5405		0.7293	0.6943	0.805	0.742867
-78.6	0.4282	0.3565	0.2084	0.331033		0.5218	0.5185	0.5796	0.539967		0.7269	0.6878	0.8042	0.739633
-78.3	0.4257	0.3565	0.2068	0.329667		0.5234	0.5161	0.5788	0.539433		0.7253	0.6895	0.8042	0.739667
-78	0.4274	0.3549	0.21	0.330767		0.5242	0.5185	0.5796	0.540767		0.7277	0.6878	0.801	0.738833
-77.7	0.4282	0.3606	0.2108	0.3332		0.525	0.5177	0.5796	0.540767		0.7253	0.687	0.8042	0.738833
-77.4	0.4282	0.3614	0.2092	0.332933		0.525	0.5185	0.5796	0.541033		0.7269	0.6878	0.801	0.738567
-77.1	0.4274	0.359	0.2108	0.3324		0.5234	0.521	0.5812	0.541867		0.7253	0.687	0.8026	0.7383
-76.8	0.4274	0.3606	0.2092	0.3324		0.5218	0.5201	0.5796	0.5405		0.7253	0.6886	0.8083	0.740733
-76.5	0.4257	0.3614	0.21	0.332367		0.5242	0.5226	0.5804	0.5424		0.7302	0.6911	0.805	0.7421
-76.2	0.429	0.363	0.2108	0.334267		0.525	0.5218	0.5804	0.5424		0.7269	0.6903	0.805	0.740733
-75.9	0.429	0.3622	0.2092	0.333467		0.5242	0.521	0.5804	0.541867		0.7269	0.687	0.8075	0.740467
-75.6	0.4282	0.359	0.2108	0.332667		0.5234	0.521	0.5796	0.541333		0.7318	0.687	0.8042	0.741
-75.3	0.4265	0.359	0.2125	0.332667		0.5242	0.5218	0.5812	0.5424		0.7375	0.6854	0.8034	0.7421
-75	0.4265	0.359	0.21	0.331833		0.5234	0.5193	0.5796	0.540767		0.7342	0.6854	0.8034	0.741
-74.7	0.4249	0.3565	0.21	0.330467		0.5242	0.5201	0.5796	0.5413		0.7302	0.6854	0.8034	0.739667
-74.4	0.4249	0.3582	0.2125	0.331867		0.5258	0.521	0.5804	0.5424		0.7228	0.6886	0.8034	0.738267
-74.1	0.4249	0.3565	0.2116	0.331		0.5234	0.5193	0.5788	0.5405		0.7285	0.6903	0.8002	0.739667
-73.8	0.4233	0.3582	0.2116	0.331033		0.5218	0.5193	0.5779	0.539667		0.7334	0.6895	0.8091	0.744
-73.5	0.4257	0.3614	0.2092	0.3321		0.5218	0.5201	0.5771	0.539667		0.7269	0.687	0.8116	0.741833
-73.2	0.4257	0.3606	0.2076	0.3313		0.5226	0.5185	0.5771	0.5394		0.7277	0.6903	0.8083	0.7421
-72.9	0.4249	0.3598	0.2092	0.3313		0.5234	0.5226	0.5788	0.5416		0.7424	0.6919	0.8148	0.7497
-72.6	0.4257	0.3622	0.2092	0.332367		0.521	0.5218	0.5779	0.540233		0.7293	0.6903	0.8083	0.742633
-72.3	0.4265	0.3614	0.21	0.332633		0.521	0.5218	0.5796	0.5408		0.7302	0.6911	0.805	0.7421
-72	0.4265	0.3606	0.2092	0.3321		0.521	0.5234	0.5812	0.541867		0.7285	0.6886	0.8034	0.740167
-71.7	0.4282	0.359	0.2084	0.331867		0.5218	0.5218	0.5804	0.541333		0.7293	0.6895	0.8042	0.741
-71.4	0.4257	0.3582	0.21	0.3313		0.521	0.5218	0.5812	0.541333		0.7293	0.6903	0.8067	0.7421
-71.1	0.4257	0.3647	0.21	0.333467		0.5226	0.5226	0.5804	0.541867		0.7302	0.6862	0.8075	0.7413
-70.8	0.4282	0.3598	0.2092	0.3324		0.5218	0.5193	0.5788	0.539967		0.7277	0.687	0.8059	0.7402
-70.5	0.4282	0.359	0.2108	0.332667		0.5226	0.5193	0.5796	0.5405		0.7269	0.6838	0.8075	0.7394
-70.2	0.4265	0.3606	0.2108	0.332633		0.5226	0.5201	0.5812	0.5413		0.7277	0.6821	0.7993	0.736367
-69.9	0.4274	0.3582	0.2108	0.332133		0.5226	0.5201	0.5804	0.541033		0.7293	0.6854	0.8091	0.741267
-69.6	0.4265	0.3582	0.2116	0.3321		0.521	0.5201	0.5796	0.540233		0.7277	0.6838	0.805	0.738833
-69.3	0.4274	0.3582	0.21	0.331867		0.5226	0.5201	0.5804	0.541033		0.7253	0.6838	0.7953	0.7348
-69	0.4257	0.3598	0.21	0.331833		0.5185	0.5177	0.5788	0.538333		0.7261	0.6862	0.8034	0.738567
-68.7	0.4265	0.359	0.21	0.331833		0.521	0.5185	0.5788	0.539433		0.7253	0.6838	0.8018	0.736967
-68.4	0.4274	0.3565	0.2092	0.331033		0.5218	0.5218	0.5812	0.5416		0.7261	0.6911	0.8034	0.7402
-68.1	0.4265	0.3565	0.2092	0.330733		0.5177	0.521	0.5796	0.539433		0.7228	0.6878	0.8091	0.7399
-67.8	0.4282	0.3582	0.2108	0.3324		0.5193	0.5226	0.5796	0.5405		0.7293	0.6829	0.801	0.737733
-67.5	0.4274	0.3598	0.2108	0.332667		0.5193	0.5242	0.5788	0.540767		0.7302	0.6748	0.8034	0.736133
-67.2	0.4249	0.3565	0.21	0.330467		0.5201	0.5201	0.5796	0.539933		0.731	0.6846	0.8099	0.741833
-66.9	0.4265	0.3565	0.21	0.331		0.5193	0.5226	0.5796	0.5405		0.7326	0.6854	0.7977	0.738567
-66.6	0.4257	0.3573	0.2092	0.330733		0.5201	0.5226	0.5796	0.540767		0.731	0.6895	0.7993	0.739933
-66.3	0.4265	0.359	0.2108	0.3321		0.5193	0.5226	0.5796	0.5405		0.7318	0.687	0.7993	0.739367
-66	0.4241	0.3541	0.21	0.3294		0.5193	0.5218	0.5788	0.539967		0.7285	0.6886	0.8002	0.7391
-65.7	0.4225	0.359	0.21	0.3305		0.5185	0.5218	0.5796	0.539967		0.7277	0.6862	0.7896	0.7345
-65.4	0.4208	0.3573	0.21	0.329367		0.5161	0.521	0.5788	0.538633		0.7277	0.6854	0.7961	0.7364
-65.1	0.42	0.3582	0.21	0.3294		0.5169	0.521	0.5788	0.5389		0.7188	0.6943	0.7896	0.734233
-64.8	0.4208	0.3606	0.2092	0.3302		0.5169	0.5185	0.5796	0.538333		0.7285	0.6903	0.801	0.739933
-64.5	0.4217	0.3614	0.2092	0.330767		0.5169	0.5169	0.5788	0.537533		0.731	0.6862	0.7993	0.738833
-64.2	0.4217	0.3582	0.2076	0.329167		0.5169	0.5201	0.5779	0.5383		0.722	0.6829	0.7985	0.734467
-63.9	0.4225	0.3565	0.2084	0.329133		0.5177	0.5218	0.5796	0.5397		0.7334	0.687	0.8018	0.740733
-63.6	0.4225	0.359	0.2108	0.330767		0.5201	0.521	0.5796	0.540233		0.7334	0.6984	0.7993	0.7437
-63.3	0.4249	0.3614	0.2092	0.331833		0.5201	0.5226	0.5804	0.541033		0.735	0.687	0.7969	0.739633
-63	0.4241	0.3549	0.2092	0.3294		0.5201	0.5226	0.5796	0.540767		0.7293	0.6984	0.7977	0.7418
-62.7	0.4225	0.3614	0.21	0.3313		0.5201	0.5226	0.5796	0.540767		0.7269	0.6895	0.7969	0.737767
-62.4	0.4249	0.3622	0.21	0.332367		0.5201	0.5226	0.5804	0.541033		0.7277	0.6935	0.8002	0.740467
-62.1	0.4249	0.3614	0.2092	0.331833		0.5185	0.5226	0.5812	0.540767		0.7326	0.696	0.8002	0.742933
-61.8	0.4249	0.3647	0.2108	0.333467		0.5193	0.5242	0.582	0.541833		0.7269	0.6895	0.7985	0.7383
-61.5	0.4249	0.363	0.21	0.332633		0.5177	0.5218	0.5812	0.540233		0.7245	0.6911	0.7977	0.737767
-61.2	0.4241	0.363	0.2108	0.332633		0.5169	0.5226	0.582	0.5405		0.7245	0.6895	0.8026	0.738867
-60.9	0.4249	0.359	0.2108	0.331567		0.5169	0.5226	0.5812	0.540233		0.7277	0.6895	0.805	0.740733
-60.6	0.4257	0.3606	0.2125	0.332933		0.5193	0.5234	0.5828	0.541833		0.7261	0.6886	0.801	0.738567
-60.3	0.4241	0.3606	0.2125	0.3324		0.5185	0.5218	0.5804	0.540233		0.7228	0.6878	0.7993	0.736633
-60	0.4257	0.359	0.2125	0.3324		0.5185	0.5226	0.5804	0.5405		0.7179	0.6886	0.8059	0.737467
-59.7	0.4274	0.3582	0.2108	0.332133		0.5185	0.525	0.5796	0.541033		0.7245	0.6911	0.8026	0.7394
-59.4	0.4265	0.3582	0.2116	0.3321		0.5161	0.5258	0.5788	0.540233		0.7236	0.6935	0.792	0.736367
-59.1	0.4249	0.3598	0.2125	0.3324		0.5153	0.525	0.5796	0.539967		0.7131	0.696	0.8002	0.736433
-58.8	0.4249	0.3598	0.2125	0.3324		0.5169	0.525	0.5788	0.540233		0.7212	0.6911	0.8059	0.7394
-58.5	0.4241	0.3573	0.2108	0.330733		0.5153	0.5258	0.5804	0.5405		0.7261	0.6919	0.805	0.741
-58.2	0.4241	0.3565	0.2092	0.329933		0.5153	0.5275	0.5804	0.541067		0.7106	0.6943	0.8034	0.7361
-57.9	0.4249	0.3573	0.2092	0.330467		0.5144	0.5267	0.5779	0.539667		0.7228	0.696	0.8034	0.740733
-57.6	0.4241	0.359	0.2084	0.3305		0.5153	0.5242	0.5771	0.538867		0.7228	0.6927	0.8067	0.740733
-57.3	0.4217	0.3598	0.21	0.3305		0.5144	0.5267	0.5788	0.539967		0.7261	0.6919	0.8059	0.7413
-57	0.4217	0.359	0.2125	0.331067		0.5169	0.5258	0.5771	0.539933		0.7245	0.6911	0.805	0.7402
-56.7	0.4217	0.3598	0.2125	0.331333		0.5153	0.525	0.5755	0.5386		0.7261	0.6895	0.8059	0.7405
-56.4	0.4225	0.359	0.21	0.3305		0.5153	0.5258	0.5755	0.538867		0.7285	0.6886	0.8075	0.741533
-56.1	0.4233	0.3614	0.21	0.331567		0.5177	0.5242	0.5763	0.5394		0.7285	0.6886	0.8059	0.741
-55.8	0.4217	0.3647	0.2116	0.332667		0.5185	0.5226	0.5755	0.538867		0.7293	0.6943	0.8059	0.743167
-55.5	0.4233	0.363	0.2116	0.332633		0.5185	0.5218	0.5771	0.539133		0.7302	0.6903	0.8034	0.7413
-55.2	0.4225	0.3598	0.2125	0.3316		0.5185	0.5218	0.5771	0.539133		0.7342	0.6911	0.8042	0.743167
-54.9	0.4225	0.3614	0.2108	0.331567		0.5169	0.5226	0.5771	0.538867		0.7318	0.6919	0.8018	0.741833
-54.6	0.4241	0.363	0.21	0.332367		0.5177	0.5234	0.5796	0.540233		0.7326	0.696	0.8026	0.743733
-54.3	0.4241	0.363	0.2116	0.3329		0.5185	0.5218	0.5779	0.5394		0.7318	0.6943	0.8026	0.7429
-54	0.4241	0.363	0.2116	0.3329		0.5169	0.5242	0.5796	0.540233		0.7318	0.6919	0.8018	0.741833
-53.7	0.4249	0.363	0.2108	0.3329		0.5169	0.5234	0.5796	0.539967		0.7359	0.6952	0.8059	0.745667
-53.4	0.4233	0.3606	0.21	0.3313		0.5144	0.5226	0.5788	0.5386		0.7334	0.6992	0.8067	0.746433
-53.1	0.4233	0.3606	0.2092	0.331033		0.5153	0.5226	0.5779	0.5386		0.7318	0.7017	0.805	0.746167
-52.8	0.4241	0.3614	0.2116	0.332367		0.5153	0.5201	0.5788	0.538067		0.7302	0.6976	0.8091	0.745633
-52.5	0.4233	0.3622	0.2084	0.3313		0.5153	0.5193	0.5779	0.5375		0.7277	0.6927	0.8059	0.7421
-52.2	0.4225	0.3614	0.2084	0.330767		0.5177	0.521	0.5796	0.539433		0.7293	0.6968	0.8042	0.743433
-51.9	0.4233	0.3614	0.2092	0.3313		0.5169	0.5201	0.5812	0.5394		0.7293	0.6968	0.8083	0.7448
-51.6	0.4233	0.3606	0.2092	0.331033		0.5169	0.5201	0.5796	0.538867		0.731	0.6976	0.8018	0.743467
-51.3	0.4241	0.3639	0.2092	0.3324		0.5177	0.5201	0.5796	0.539133		0.7261	0.6943	0.8018	0.740733
-51	0.4265	0.3573	0.2092	0.331		0.5169	0.5185	0.5796	0.538333		0.7302	0.6952	0.8042	0.7432
-50.7	0.4257	0.3565	0.2068	0.329667		0.5177	0.5185	0.5779	0.538033		0.7293	0.6927	0.801	0.741
-50.4	0.4241	0.3573	0.21	0.330467		0.5177	0.5201	0.5771	0.5383		0.7277	0.6886	0.8018	0.739367
-50.1	0.4241	0.359	0.21	0.331033		0.521	0.5193	0.5771	0.539133		0.7302	0.6903	0.8059	0.742133
-49.8	0.4249	0.3606	0.2084	0.3313		0.521	0.5201	0.5763	0.539133		0.7261	0.6927	0.8018	0.7402
-49.5	0.4241	0.3598	0.2076	0.3305		0.5218	0.5226	0.5779	0.540767		0.7285	0.6886	0.8042	0.740433
-49.2	0.4257	0.3598	0.2092	0.331567		0.5201	0.5218	0.5779	0.539933		0.7302	0.6952	0.7969	0.740767
-48.9	0.4241	0.3614	0.2084	0.3313		0.5201	0.5226	0.5788	0.5405		0.7302	0.6919	0.7993	0.740467
-48.6	0.4241	0.3606	0.2084	0.331033		0.5185	0.5242	0.5763	0.539667		0.7342	0.696	0.805	0.745067
-48.3	0.4249	0.3549	0.2108	0.3302		0.5193	0.521	0.5788	0.5397		0.735	0.6846	0.801	0.7402
-48	0.4233	0.3622	0.21	0.331833		0.5193	0.5218	0.5788	0.539967		0.7334	0.6919	0.8042	0.743167
-47.7	0.4257	0.3614	0.2084	0.331833		0.5193	0.5201	0.5804	0.539933		0.731	0.6927	0.805	0.7429
-47.4	0.4265	0.3622	0.2092	0.332633		0.5193	0.5201	0.5779	0.5391		0.7302	0.6976	0.8067	0.744833
-47.1	0.4249	0.3573	0.2092	0.330467		0.5201	0.5201	0.5796	0.539933		0.731	0.6846	0.8083	0.7413
-46.8	0.4249	0.3606	0.2092	0.331567		0.5185	0.5201	0.5796	0.5394		0.7318	0.6903	0.7993	0.740467
-46.5	0.4241	0.3598	0.2092	0.331033		0.5201	0.5193	0.5788	0.5394		0.735	0.6895	0.8002	0.741567
-46.2	0.4233	0.3598	0.2092	0.330767		0.5193	0.5201	0.5771	0.538833		0.731	0.687	0.788	0.735333
-45.9	0.4241	0.359	0.21	0.331033		0.5185	0.5201	0.5779	0.538833		0.7261	0.6878	0.7977	0.7372
-45.6	0.4233	0.3614	0.2092	0.3313		0.5177	0.5177	0.5779	0.537767		0.731	0.6862	0.7993	0.738833
-45.3	0.4241	0.3565	0.2092	0.329933		0.5185	0.521	0.5779	0.539133		0.7302	0.6854	0.7871	0.734233
-45	0.4233	0.359	0.21	0.330767		0.5185	0.5201	0.5788	0.539133		0.7285	0.6895	0.7945	0.7375
-44.7	0.4225	0.359	0.2092	0.330233		0.5185	0.5201	0.5788	0.539133		0.7277	0.6821	0.7969	0.735567
-44.4	0.4233	0.359	0.2092	0.3305		0.5177	0.5201	0.5804	0.5394		0.7342	0.6862	0.7937	0.738033
-44.1	0.4233	0.3598	0.2108	0.3313		0.5177	0.5201	0.5804	0.5394		0.7204	0.6846	0.8002	0.735067
-43.8	0.4249	0.3614	0.2092	0.331833		0.5177	0.5193	0.582	0.539667		0.7253	0.687	0.8002	0.7375
-43.5	0.4257	0.3614	0.2108	0.332633		0.5177	0.5193	0.5804	0.539133		0.7245	0.6862	0.8018	0.7375
-43.2	0.4282	0.359	0.2108	0.332667		0.5193	0.5185	0.5812	0.539667		0.7342	0.6911	0.8002	0.741833
-42.9	0.4249	0.363	0.2092	0.332367		0.5185	0.5201	0.582	0.5402		0.7236	0.6903	0.8034	0.7391
-42.6	0.4265	0.3622	0.2116	0.333433		0.5185	0.5201	0.5804	0.539667		0.722	0.6903	0.805	0.7391
-42.3	0.4274	0.3614	0.2116	0.333467		0.5193	0.5193	0.582	0.5402		0.7212	0.6886	0.8042	0.738
-42	0.4249	0.3557	0.2116	0.330733		0.5169	0.521	0.5804	0.539433		0.7196	0.687	0.805	0.7372
-41.7	0.4257	0.359	0.2141	0.332933		0.5169	0.521	0.5812	0.5397		0.722	0.687	0.805	0.738
-41.4	0.4257	0.3606	0.2125	0.332933		0.5185	0.5193	0.5812	0.539667		0.7196	0.6911	0.8034	0.738033
-41.1	0.4241	0.3671	0.2116	0.334267		0.5185	0.5201	0.5812	0.539933		0.7253	0.696	0.8026	0.7413
-40.8	0.4249	0.3639	0.2125	0.333767		0.5201	0.5201	0.5836	0.541267		0.722	0.6968	0.8026	0.740467
-40.5	0.4257	0.3647	0.2133	0.334567		0.5193	0.5201	0.5828	0.540733		0.7261	0.6968	0.7985	0.740467
-40.2	0.4249	0.3622	0.2133	0.333467		0.5177	0.521	0.5836	0.540767		0.7236	0.6968	0.8067	0.742367
-39.9	0.4257	0.3606	0.2116	0.332633		0.5185	0.5193	0.5828	0.5402		0.7269	0.6903	0.8059	0.741033
-39.6	0.4249	0.3598	0.21	0.331567		0.5201	0.5193	0.582	0.540467		0.7228	0.6943	0.8042	0.740433
-39.3	0.4249	0.3598	0.2125	0.3324		0.5193	0.5193	0.5836	0.540733		0.7269	0.6935	0.805	0.7418
-39	0.4265	0.359	0.21	0.331833		0.5193	0.5193	0.5796	0.5394		0.7261	0.6952	0.8034	0.741567
-38.7	0.4274	0.3582	0.2092	0.3316		0.5218	0.5185	0.5771	0.539133		0.7253	0.6943	0.8059	0.741833
-38.4	0.4274	0.3598	0.2108	0.332667		0.521	0.5193	0.5779	0.5394		0.7253	0.6935	0.8059	0.741567
-38.1	0.4282	0.3598	0.2108	0.332933		0.5226	0.5177	0.5779	0.5394		0.735	0.6935	0.8083	0.7456
-37.8	0.4274	0.3622	0.2092	0.332933		0.5218	0.5177	0.5788	0.539433		0.7269	0.6952	0.814	0.745367
-37.5	0.4265	0.3614	0.21	0.332633		0.5226	0.5185	0.5788	0.539967		0.7302	0.6968	0.8091	0.745367
-37.2	0.4265	0.3598	0.2125	0.332933		0.521	0.5177	0.5779	0.538867		0.7253	0.6919	0.8067	0.7413
-36.9	0.4249	0.3622	0.2116	0.3329		0.5201	0.5201	0.5788	0.539667		0.7334	0.6886	0.8059	0.742633
-36.6	0.4241	0.3606	0.2125	0.3324		0.5193	0.5193	0.5779	0.538833		0.7253	0.6846	0.8059	0.7386
-36.3	0.4249	0.3598	0.2108	0.331833		0.5185	0.5185	0.5771	0.538033		0.7269	0.687	0.8091	0.741
-36	0.4233	0.3622	0.2116	0.332367		0.5201	0.521	0.5788	0.539967		0.7228	0.6911	0.801	0.7383
-35.7	0.4233	0.359	0.2116	0.3313		0.5201	0.5193	0.5771	0.538833		0.7277	0.6903	0.8002	0.7394
-35.4	0.4265	0.3598	0.2116	0.332633		0.521	0.5185	0.5771	0.538867		0.7277	0.6952	0.7961	0.739667
-35.1	0.4249	0.3573	0.21	0.330733		0.5201	0.5218	0.5771	0.539667		0.7253	0.6919	0.7969	0.738033
-34.8	0.4265	0.359	0.2125	0.332667		0.5185	0.521	0.5796	0.5397		0.7285	0.6854	0.7945	0.736133
-34.5	0.4282	0.3582	0.21	0.332133		0.5177	0.5201	0.5771	0.5383		0.7253	0.6943	0.7969	0.738833
-34.2	0.4265	0.3565	0.2092	0.330733		0.5193	0.5201	0.5771	0.538833		0.7236	0.6927	0.7945	0.736933
-33.9	0.4282	0.359	0.21	0.3324		0.5169	0.5193	0.5779	0.538033		0.7261	0.6935	0.8034	0.741
-33.6	0.429	0.3614	0.2092	0.3332		0.5177	0.5185	0.5771	0.537767		0.7236	0.6952	0.7977	0.738833
-33.3	0.429	0.3614	0.2116	0.334		0.5193	0.5201	0.5788	0.5394		0.7261	0.6895	0.7953	0.736967
-33	0.4298	0.3582	0.21	0.332667		0.5185	0.5193	0.5779	0.538567		0.7269	0.6919	0.7937	0.7375
-32.7	0.429	0.3614	0.2125	0.3343		0.521	0.5177	0.5779	0.538867		0.7261	0.6919	0.8034	0.740467
-32.4	0.4257	0.3582	0.2116	0.331833		0.521	0.5201	0.5788	0.539967		0.7236	0.6952	0.7977	0.738833
-32.1	0.4274	0.3598	0.21	0.3324		0.5193	0.5193	0.5788	0.539133		0.7228	0.6943	0.8026	0.7399
-31.8	0.429	0.3622	0.21	0.333733		0.5193	0.5185	0.5788	0.538867		0.7261	0.6895	0.7961	0.737233
-31.5	0.429	0.3622	0.2116	0.334267		0.5177	0.5193	0.5804	0.539133		0.7261	0.6854	0.7993	0.736933
-31.2	0.429	0.3622	0.2116	0.334267		0.5177	0.5201	0.5796	0.539133		0.7302	0.6813	0.8002	0.737233
-30.9	0.4274	0.3622	0.2108	0.333467		0.521	0.5201	0.5796	0.540233		0.7269	0.6919	0.788	0.7356
-30.6	0.4274	0.3622	0.2108	0.333467		0.521	0.521	0.5788	0.540267		0.7285	0.6895	0.7961	0.738033
-30.3	0.4257	0.3639	0.2108	0.333467		0.5169	0.5177	0.5796	0.538067		0.731	0.6935	0.7969	0.740467
-30	0.4249	0.3622	0.2108	0.332633		0.5185	0.5201	0.5796	0.5394		0.731	0.6895	0.7985	0.739667
-29.7	0.4241	0.3614	0.21	0.331833		0.5185	0.5201	0.5788	0.539133		0.7342	0.6886	0.805	0.7426
-29.4	0.4282	0.3622	0.21	0.333467		0.5185	0.521	0.5788	0.539433		0.7326	0.6935	0.7969	0.741
-29.1	0.4257	0.363	0.2133	0.334		0.5201	0.5218	0.5788	0.540233		0.7277	0.6886	0.7969	0.737733
-28.8	0.4249	0.363	0.2125	0.333467		0.5177	0.5218	0.5804	0.539967		0.7236	0.6895	0.7993	0.737467
-28.5	0.4257	0.3606	0.2141	0.333467		0.5161	0.5201	0.5804	0.538867		0.7285	0.6911	0.7961	0.738567
-28.2	0.4257	0.3606	0.2133	0.3332		0.5193	0.521	0.5812	0.5405		0.7293	0.6886	0.7993	0.739067
-27.9	0.4249	0.3598	0.2133	0.332667		0.5169	0.521	0.582	0.539967		0.7302	0.6919	0.7969	0.739667
-27.6	0.4265	0.3622	0.2125	0.333733		0.5177	0.521	0.5812	0.539967		0.7253	0.6895	0.8034	0.7394
-27.3	0.4249	0.3614	0.2116	0.332633		0.5193	0.521	0.582	0.540767		0.731	0.687	0.7928	0.736933
-27	0.4249	0.3606	0.2133	0.332933		0.5177	0.5218	0.582	0.5405		0.7277	0.6919	0.8059	0.741833
-26.7	0.4241	0.3606	0.21	0.331567		0.5193	0.5201	0.5812	0.5402		0.7228	0.6895	0.8042	0.738833
-26.4	0.4233	0.3606	0.2108	0.331567		0.5218	0.5201	0.5812	0.541033		0.7253	0.6911	0.805	0.740467
-26.1	0.4257	0.3606	0.2108	0.332367		0.5201	0.5177	0.5804	0.5394		0.7253	0.6813	0.7937	0.733433
-25.8	0.4265	0.3614	0.21	0.332633		0.5201	0.5193	0.5812	0.5402		0.7188	0.6911	0.8018	0.737233
-25.5	0.4249	0.3614	0.2108	0.332367		0.5218	0.5193	0.5804	0.5405		0.7285	0.687	0.8034	0.739633
-25.2	0.4265	0.363	0.2116	0.3337		0.521	0.5177	0.5796	0.539433		0.7285	0.6952	0.8018	0.741833
-24.9	0.4249	0.3622	0.2116	0.3329		0.5226	0.5177	0.5779	0.5394		0.7293	0.687	0.805	0.740433
-24.6	0.4233	0.3598	0.2108	0.3313		0.5218	0.5185	0.5788	0.5397		0.7253	0.6927	0.8059	0.7413
-24.3	0.4257	0.3606	0.21	0.3321		0.5201	0.5185	0.5771	0.538567		0.7277	0.6935	0.8042	0.7418
-24	0.429	0.3614	0.2108	0.333733		0.5226	0.5185	0.5771	0.5394		0.7277	0.6935	0.8083	0.743167
-23.7	0.4265	0.3598	0.2116	0.332633		0.5218	0.5193	0.5779	0.539667		0.7318	0.6943	0.8026	0.7429
-23.4	0.4274	0.3606	0.2125	0.3335		0.521	0.5177	0.5779	0.538867		0.7318	0.6903	0.8059	0.742667
-23.1	0.4257	0.3614	0.2116	0.3329		0.5201	0.5193	0.5771	0.538833		0.7236	0.6935	0.8026	0.7399
-22.8	0.4249	0.3606	0.2092	0.331567		0.5193	0.5185	0.5779	0.538567		0.7269	0.696	0.8067	0.7432
-22.5	0.4265	0.3598	0.21	0.3321		0.5177	0.5201	0.5788	0.538867		0.7253	0.6935	0.8026	0.740467
-22.2	0.4257	0.3598	0.2116	0.332367		0.5177	0.521	0.5779	0.538867		0.7342	0.6943	0.805	0.7445
-21.9	0.4257	0.3622	0.2125	0.333467		0.5169	0.521	0.5796	0.539167		0.735	0.696	0.7985	0.743167
-21.6	0.4241	0.363	0.2125	0.3332		0.5161	0.5226	0.5779	0.538867		0.7253	0.6952	0.8026	0.741033
-21.3	0.4225	0.3614	0.2141	0.332667		0.5177	0.5226	0.5779	0.5394		0.7334	0.6935	0.8002	0.742367
-21	0.4233	0.3647	0.2125	0.3335		0.5177	0.5218	0.5796	0.5397		0.7302	0.696	0.7977	0.7413
-20.7	0.4257	0.3639	0.2133	0.3343		0.5193	0.5201	0.5804	0.539933		0.7269	0.696	0.7985	0.740467
-20.4	0.4241	0.3647	0.2125	0.333767		0.5185	0.5185	0.5796	0.538867		0.7245	0.6968	0.7993	0.7402
-20.1	0.4241	0.363	0.2125	0.3332		0.521	0.5177	0.582	0.540233		0.7293	0.6992	0.7985	0.742333
-19.8	0.4257	0.3639	0.2125	0.334033		0.5201	0.5177	0.5804	0.5394		0.7293	0.6952	0.8002	0.741567
-19.5	0.4249	0.3622	0.2141	0.333733		0.5226	0.5169	0.5804	0.539967		0.7261	0.6952	0.801	0.740767
-19.2	0.4241	0.3655	0.2125	0.334033		0.5242	0.5169	0.582	0.541033		0.7269	0.6968	0.805	0.7429
-18.9	0.4257	0.3639	0.2108	0.333467		0.5242	0.5177	0.5812	0.541033		0.7302	0.6935	0.7985	0.740733
-18.6	0.4241	0.3622	0.2092	0.331833		0.525	0.5201	0.5812	0.5421		0.7285	0.6935	0.8018	0.741267
-18.3	0.4257	0.3614	0.2116	0.3329		0.5234	0.5169	0.5812	0.5405		0.7293	0.696	0.8034	0.7429
-18	0.4265	0.3606	0.2116	0.3329		0.521	0.5177	0.5804	0.5397		0.7277	0.6952	0.805	0.742633
-17.7	0.4257	0.359	0.2108	0.331833		0.521	0.5185	0.5804	0.539967		0.7326	0.6976	0.8002	0.743467
-17.4	0.4257	0.3606	0.21	0.3321		0.5193	0.5177	0.582	0.539667		0.7342	0.6984	0.805	0.745867
-17.1	0.4274	0.359	0.2125	0.332967		0.521	0.5193	0.5788	0.5397		0.731	0.6984	0.8075	0.745633
-16.8	0.4249	0.3598	0.21	0.331567		0.5201	0.5218	0.5788	0.540233		0.7342	0.6984	0.8124	0.748333
-16.5	0.4265	0.3582	0.2108	0.331833		0.5193	0.5218	0.5763	0.539133		0.7359	0.6968	0.8091	0.747267
-16.2	0.4265	0.3598	0.2125	0.332933		0.5185	0.5218	0.5771	0.539133		0.7367	0.6895	0.8042	0.743467
-15.9	0.4257	0.3598	0.21	0.331833		0.5177	0.5218	0.5788	0.539433		0.7326	0.6935	0.8026	0.7429
-15.6	0.4249	0.3582	0.2108	0.3313		0.5177	0.5201	0.5796	0.539133		0.7318	0.6911	0.7985	0.740467
-15.3	0.4257	0.3598	0.2133	0.332933		0.5169	0.5193	0.5796	0.5386		0.7318	0.6903	0.801	0.741033
-15	0.4241	0.3582	0.2108	0.331033		0.5201	0.5185	0.5796	0.5394		0.7326	0.6927	0.7977	0.741
-14.7	0.4249	0.3598	0.2133	0.332667		0.5193	0.5201	0.5788	0.5394		0.7261	0.6935	0.7977	0.7391
-14.4	0.4249	0.3598	0.2125	0.3324		0.5193	0.521	0.5796	0.539967		0.7318	0.6903	0.7969	0.739667
-14.1	0.4265	0.3598	0.2125	0.332933		0.5218	0.521	0.5771	0.539967		0.7367	0.6886	0.7969	0.740733
-13.8	0.429	0.3606	0.2141	0.334567		0.5201	0.521	0.5763	0.539133		0.7318	0.6862	0.7977	0.738567
-13.5	0.4265	0.3598	0.2149	0.333733		0.521	0.521	0.5747	0.5389		0.7302	0.6935	0.8018	0.741833
-13.2	0.4265	0.359	0.2141	0.3332		0.5226	0.5201	0.5771	0.539933		0.7285	0.6935	0.801	0.741
-12.9	0.4282	0.3573	0.2141	0.3332		0.5218	0.5218	0.5779	0.5405		0.7285	0.6895	0.8042	0.740733
-12.6	0.4257	0.359	0.2141	0.332933		0.5201	0.5201	0.5779	0.539367		0.7318	0.6952	0.7969	0.7413
-12.3	0.4241	0.359	0.2116	0.331567		0.5201	0.5193	0.5796	0.539667		0.7342	0.6878	0.8042	0.742067
-12	0.4249	0.3525	0.2125	0.329967		0.5201	0.5193	0.5804	0.539933		0.7326	0.6927	0.8034	0.7429
-11.7	0.4241	0.3598	0.2125	0.332133		0.5226	0.5201	0.5812	0.5413		0.7318	0.6984	0.805	0.745067
-11.4	0.4241	0.3598	0.2141	0.332667		0.5234	0.5177	0.5804	0.5405		0.7326	0.6911	0.801	0.741567
-11.1	0.4233	0.3541	0.2149	0.330767		0.5218	0.5193	0.5804	0.5405		0.7277	0.6895	0.8042	0.740467
-10.8	0.4233	0.359	0.2116	0.3313		0.5226	0.5193	0.582	0.5413		0.7326	0.6911	0.7969	0.7402
-10.5	0.4274	0.3614	0.2133	0.334033		0.5226	0.5185	0.5812	0.540767		0.7302	0.6911	0.7977	0.739667
-10.2	0.4257	0.3614	0.2133	0.333467		0.5226	0.5185	0.5812	0.540767		0.7318	0.6854	0.7993	0.738833
-9.9	0.4249	0.3614	0.2125	0.332933		0.521	0.5193	0.5828	0.541033		0.7342	0.6919	0.7928	0.739633
-9.6	0.4249	0.363	0.2141	0.334		0.521	0.5201	0.5812	0.540767		0.7293	0.6952	0.8042	0.7429
-9.3	0.4241	0.359	0.2141	0.3324		0.5193	0.5201	0.582	0.540467		0.731	0.6903	0.8018	0.741033
-9	0.4241	0.3655	0.2116	0.333733		0.5193	0.5201	0.582	0.540467		0.7326	0.6895	0.7985	0.7402
-8.7	0.4257	0.3614	0.2133	0.333467		0.5201	0.5201	0.5812	0.540467		0.7302	0.6911	0.7993	0.7402
-8.4	0.4241	0.3614	0.2133	0.332933		0.5218	0.521	0.5788	0.540533		0.7318	0.6927	0.7977	0.740733
-8.1	0.4249	0.359	0.2116	0.331833		0.521	0.5218	0.5796	0.5408		0.7261	0.6903	0.8026	0.739667
-7.8	0.4249	0.3606	0.21	0.331833		0.521	0.5201	0.5812	0.540767		0.7318	0.6927	0.801	0.741833
-7.5	0.4265	0.3614	0.2108	0.3329		0.5218	0.5193	0.5796	0.540233		0.7245	0.6927	0.7993	0.738833
-7.2	0.4241	0.3639	0.2108	0.332933		0.521	0.5201	0.5804	0.5405		0.735	0.6911	0.8042	0.743433
-6.9	0.4274	0.3614	0.2108	0.3332		0.5185	0.5185	0.5804	0.539133		0.7318	0.6927	0.8018	0.7421
-6.6	0.4265	0.3622	0.2125	0.333733		0.5193	0.5193	0.582	0.5402		0.7253	0.6919	0.8034	0.7402
-6.3	0.4241	0.3614	0.2125	0.332667		0.5177	0.5185	0.5828	0.539667		0.7326	0.6952	0.8018	0.7432
-6	0.4282	0.3639	0.2108	0.3343		0.5169	0.5193	0.5804	0.538867		0.7253	0.6911	0.8042	0.7402
-5.7	0.4249	0.3655	0.2092	0.3332		0.5185	0.5177	0.5812	0.539133		0.7269	0.6927	0.8059	0.741833
-5.4	0.4274	0.363	0.2092	0.3332		0.5177	0.5177	0.5812	0.538867		0.7432	0.6927	0.8034	0.746433
-5.1	0.4274	0.3565	0.2116	0.331833		0.5185	0.5161	0.582	0.538867		0.7253	0.6927	0.7993	0.7391
-4.8	0.4249	0.363	0.2116	0.333167		0.5201	0.5161	0.5804	0.538867		0.7293	0.7017	0.8002	0.743733
-4.5	0.4274	0.3663	0.2133	0.335667		0.5193	0.5169	0.5812	0.539133		0.7277	0.6935	0.7969	0.739367
-4.2	0.4265	0.3663	0.2125	0.3351		0.521	0.5169	0.5796	0.539167		0.7245	0.6919	0.8042	0.7402
-3.9	0.4274	0.3614	0.2141	0.3343		0.5201	0.5177	0.5796	0.539133		0.7293	0.6992	0.8002	0.7429
-3.6	0.4282	0.3647	0.2125	0.335133		0.5185	0.5177	0.5828	0.539667		0.7236	0.6976	0.8042	0.7418
-3.3	0.4298	0.3622	0.2116	0.334533		0.5185	0.5201	0.582	0.5402		0.7277	0.696	0.8026	0.7421
-3	0.4257	0.3647	0.2116	0.334		0.5177	0.5193	0.5812	0.5394		0.7245	0.6984	0.8034	0.7421
-2.7	0.4282	0.3639	0.2133	0.335133		0.5193	0.5185	0.5804	0.5394		0.7261	0.7074	0.8018	0.7451
-2.4	0.4282	0.3614	0.2108	0.333467		0.5201	0.5193	0.5796	0.539667		0.7261	0.6935	0.7977	0.7391
-2.1	0.4265	0.363	0.2116	0.3337		0.521	0.5185	0.5812	0.540233		0.7269	0.6968	0.7993	0.741
-1.8	0.4265	0.363	0.2141	0.334533		0.5218	0.5177	0.5804	0.539967		0.7253	0.6943	0.8034	0.741
-1.5	0.4265	0.3647	0.2116	0.334267		0.521	0.5201	0.5812	0.540767		0.7285	0.6968	0.8042	0.743167
-1.2	0.4257	0.363	0.2133	0.334		0.5218	0.5177	0.582	0.5405		0.7163	0.7025	0.8042	0.741
-0.9	0.4265	0.3622	0.2133	0.334		0.5218	0.521	0.5812	0.541333		0.7269	0.7	0.8091	0.745333
-0.6	0.4274	0.3614	0.2125	0.333767		0.5201	0.521	0.5812	0.540767		0.7261	0.7	0.8124	0.746167
-0.3	0.4274	0.3614	0.2125	0.333767		0.5201	0.5201	0.5812	0.540467		0.7228	0.7009	0.8083	0.744
0	0.4233	0.3622	0.2133	0.332933		0.5144	0.5185	0.5804	0.537767		0.7228	0.7049	0.805	0.744233
0.3	0.4322	0.3785	0.2271	0.345933		0.5096	0.5226	0.591	0.541067		0.7416	0.7293	0.8148	0.7619
0.6	0.4648	0.4135	0.2499	0.376067		0.5275	0.5356	0.6121	0.5584		0.7847	0.7652	0.8563	0.802067
0.9	0.4957	0.433	0.2719	0.4002		0.5405	0.5495	0.63	0.573333		0.8409	0.8099	0.9101	0.853633
1.2	0.5193	0.4689	0.2898	0.426		0.5535	0.5617	0.6488	0.588		0.8881	0.8628	0.963	0.904633
1.5	0.5389	0.4908	0.3053	0.445		0.5649	0.5714	0.6626	0.599633		0.9377	0.9117	1.0126	0.954
1.8	0.5568	0.5112	0.3166	0.461533		0.5706	0.5845	0.674	0.6097		0.9898	0.9621	1.0606	1.00417
2.1	0.5682	0.5258	0.3264	0.473467		0.5771	0.591	0.6838	0.6173		1.0379	1.011	1.1046	1.05117
2.4	0.5763	0.5356	0.3346	0.482167		0.5845	0.5975	0.6878	0.623267		1.081	1.0598	1.1543	1.09837
2.7	0.5869	0.5462	0.3394	0.490833		0.5893	0.6015	0.6935	0.6281		1.1217	1.0916	1.1974	1.1369
3	0.5885	0.5438	0.346	0.492767		0.5902	0.6048	0.6984	0.631133		1.1583	1.1282	1.2332	1.17323
3.3	0.595	0.5495	0.3468	0.4971		0.5942	0.6089	0.7009	0.634667		1.1901	1.1551	1.2666	1.20393
3.6	0.5967	0.5511	0.3492	0.499		0.5942	0.6113	0.7049	0.6368		1.2218	1.186	1.2959	1.23457
3.9	0.5975	0.5535	0.3492	0.500067		0.5967	0.6138	0.709	0.639833		1.2462	1.212	1.3211	1.25977
4.2	0.5991	0.5551	0.3533	0.5025		0.5967	0.6154	0.7098	0.640633		1.2739	1.2373	1.3415	1.28423
4.5	0.5983	0.556	0.3533	0.502533		0.5975	0.6154	0.7114	0.641433		1.2983	1.2552	1.3814	1.31163
4.8	0.595	0.5551	0.3549	0.501667		0.5991	0.6146	0.7131	0.642267		1.3146	1.2723	1.3805	1.32247
5.1	0.5958	0.5551	0.3533	0.5014		0.5999	0.6154	0.7147	0.643333		1.3341	1.2902	1.4001	1.34147
5.4	0.595	0.556	0.3508	0.5006		0.6015	0.6178	0.7147	0.644667		1.3439	1.3073	1.4164	1.35587
5.7	0.5934	0.5519	0.3508	0.4987		0.6015	0.6178	0.7139	0.6444		1.3594	1.3211	1.4286	1.3697
6	0.5926	0.5503	0.3516	0.498167		0.5999	0.6178	0.7123	0.643333		1.37	1.3333	1.4424	1.3819
6.3	0.591	0.5511	0.3492	0.4971		0.5999	0.6178	0.7123	0.643333		1.3822	1.348	1.4579	1.39603
6.6	0.5885	0.5503	0.3492	0.496		0.6007	0.6162	0.7123	0.643067		1.3887	1.3561	1.4701	1.40497
6.9	0.5893	0.5486	0.3484	0.495433		0.6007	0.6146	0.7123	0.642533		1.4001	1.3651	1.4815	1.41557
7.2	0.5885	0.5511	0.3476	0.495733		0.5999	0.6162	0.7139	0.643333		1.4066	1.3748	1.4856	1.42233
7.5	0.5869	0.5478	0.3476	0.4941		0.5983	0.6162	0.7163	0.6436		1.4107	1.3838	1.4961	1.4302
7.8	0.5877	0.5478	0.3451	0.493533		0.5975	0.617	0.7139	0.6428		1.4237	1.3887	1.5035	1.43863
8.1	0.5861	0.5446	0.346	0.492233		0.5967	0.6178	0.7123	0.642267		1.4286	1.3944	1.5075	1.4435
8.4	0.5861	0.5454	0.3468	0.492767		0.5967	0.617	0.7106	0.641433		1.4318	1.3952	1.5132	1.44673
8.7	0.5861	0.5454	0.346	0.4925		0.5967	0.6178	0.7114	0.641967		1.4449	1.4001	1.5214	1.45547
9	0.5836	0.5389	0.3476	0.490033		0.5967	0.6186	0.7131	0.6428		1.444	1.4098	1.5319	1.4619
9.3	0.5836	0.547	0.346	0.4922		0.5967	0.6178	0.7131	0.642533		1.4497	1.405	1.536	1.46357
9.6	0.5836	0.5462	0.3451	0.491633		0.5975	0.6195	0.7106	0.642533		1.4497	1.4155	1.5376	1.4676
9.9	0.5804	0.5421	0.3451	0.4892		0.595	0.6195	0.7106	0.6417		1.4546	1.4237	1.5287	1.469
10.2	0.582	0.5413	0.3427	0.488667		0.5967	0.6203	0.7098	0.642267		1.4579	1.4245	1.5425	1.47497
10.5	0.5812	0.5413	0.3435	0.488667		0.5983	0.6195	0.709	0.642267		1.4644	1.431	1.5507	1.48203
10.8	0.5804	0.5397	0.3443	0.488133		0.5967	0.6195	0.7123	0.642833		1.4693	1.4351	1.545	1.48313
11.1	0.5796	0.5405	0.3427	0.4876		0.5975	0.6195	0.7106	0.642533		1.4685	1.4424	1.5588	1.4899
11.4	0.582	0.5397	0.3403	0.487333		0.5975	0.6195	0.7106	0.642533		1.4742	1.4392	1.5637	1.49237
11.7	0.5804	0.5372	0.3394	0.485667		0.595	0.6195	0.7106	0.6417		1.4766	1.4383	1.5653	1.4934
12	0.5788	0.5364	0.3403	0.485167		0.595	0.6195	0.7098	0.641433		1.4807	1.4449	1.5661	1.49723
12.3	0.5779	0.5389	0.3394	0.4854		0.5934	0.6186	0.7098	0.6406		1.4823	1.44	1.5678	1.4967
12.6	0.5771	0.5372	0.3403	0.484867		0.5926	0.617	0.7114	0.640333		1.4856	1.4587	1.567	1.50377
12.9	0.5779	0.5364	0.3394	0.484567		0.5926	0.6154	0.7106	0.639533		1.4847	1.4562	1.5735	1.5048
13.2	0.5763	0.5389	0.3378	0.484333		0.595	0.6146	0.7106	0.640067		1.4912	1.4603	1.5816	1.51103
13.5	0.5771	0.5372	0.3378	0.484033		0.5942	0.6146	0.709	0.639267		1.4945	1.4611	1.5808	1.51213
13.8	0.5755	0.5348	0.3378	0.4827		0.5958	0.6162	0.7074	0.6398		1.4969	1.4636	1.5816	1.51403
14.1	0.5755	0.5381	0.3378	0.4838		0.5942	0.6154	0.7057	0.638433		1.501	1.4652	1.5824	1.5162
14.4	0.5771	0.5372	0.3394	0.484567		0.5942	0.6154	0.7082	0.639267		1.5083	1.466	1.584	1.51943
14.7	0.5788	0.5356	0.337	0.4838		0.5934	0.6154	0.7049	0.6379		1.5026	1.4693	1.584	1.51863
15	0.5788	0.5356	0.3362	0.483533		0.595	0.6138	0.7057	0.638167		1.501	1.4725	1.5922	1.5219
15.3	0.5763	0.5381	0.3362	0.483533		0.5942	0.6138	0.7057	0.6379		1.4986	1.4823	1.593	1.52463
15.6	0.5763	0.5372	0.3346	0.4827		0.5942	0.6146	0.7041	0.637633		1.5075	1.4774	1.5963	1.52707
15.9	0.5747	0.5389	0.3346	0.482733		0.5926	0.6154	0.7057	0.6379		1.5043	1.4774	1.5963	1.526
16.2	0.5739	0.5364	0.3362	0.482167		0.5934	0.6146	0.7057	0.6379		1.5059	1.4807	1.5954	1.52733
16.5	0.5755	0.5364	0.3346	0.482167		0.5918	0.6146	0.7041	0.636833		1.5051	1.4733	1.5995	1.52597
16.8	0.5747	0.5299	0.3362	0.480267		0.5934	0.6154	0.7074	0.638733		1.5026	1.4807	1.6003	1.52787
17.1	0.5763	0.5372	0.3346	0.4827		0.595	0.6162	0.7057	0.638967		1.5035	1.4839	1.602	1.5298
17.4	0.5747	0.5372	0.3346	0.482167		0.5958	0.6186	0.7041	0.6395		1.5092	1.4782	1.602	1.5298
17.7	0.5714	0.5372	0.3362	0.4816		0.5958	0.6162	0.7049	0.638967		1.5067	1.4856	1.6028	1.5317
18	0.5739	0.5397	0.3337	0.482433		0.595	0.6146	0.7033	0.637633		1.5043	1.4823	1.5987	1.52843
18.3	0.5739	0.5397	0.3362	0.483267		0.595	0.6138	0.7033	0.637367		1.5043	1.4839	1.6028	1.53033
18.6	0.5714	0.5389	0.3346	0.481633		0.5942	0.6138	0.7025	0.636833		1.5059	1.4888	1.6003	1.53167
18.9	0.5739	0.5397	0.3346	0.482733		0.5934	0.6129	0.7025	0.636267		1.5051	1.488	1.6068	1.5333
19.2	0.5714	0.5397	0.3337	0.4816		0.5902	0.6121	0.7009	0.6344		1.5043	1.4856	1.6068	1.53223
19.5	0.5731	0.5389	0.3321	0.481367		0.5918	0.6113	0.7	0.634367		1.5051	1.4839	1.6052	1.5314
19.8	0.5722	0.5364	0.3329	0.4805		0.5902	0.6129	0.7	0.634367		1.5075	1.4831	1.6077	1.53277
20.1	0.5731	0.5348	0.3337	0.480533		0.5918	0.6113	0.7	0.634367		1.5083	1.4896	1.6068	1.5349
20.4	0.5731	0.534	0.3346	0.480567		0.591	0.6121	0.7025	0.6352		1.5124	1.4864	1.606	1.53493
20.7	0.5739	0.5356	0.3346	0.481367		0.591	0.6129	0.7	0.634633		1.5092	1.4888	1.6101	1.53603
21	0.5722	0.5397	0.3354	0.482433		0.591	0.6129	0.6984	0.6341		1.5108	1.4929	1.6028	1.5355
21.3	0.5714	0.5372	0.3346	0.481067		0.5893	0.6129	0.6992	0.6338		1.5067	1.4945	1.6093	1.53683
21.6	0.5722	0.5364	0.3337	0.480767		0.591	0.6146	0.7	0.6352		1.5067	1.4937	1.6077	1.53603
21.9	0.5706	0.5348	0.3354	0.480267		0.5893	0.6121	0.6984	0.633267		1.514	1.4888	1.6044	1.53573
22.2	0.5706	0.534	0.3346	0.479733		0.5861	0.6121	0.6992	0.632467		1.514	1.488	1.6077	1.53657
22.5	0.5698	0.5324	0.3362	0.479467		0.5869	0.6121	0.6992	0.632733		1.514	1.4823	1.6109	1.53573
22.8	0.5698	0.5446	0.3346	0.483		0.5893	0.6113	0.7017	0.6341		1.5116	1.488	1.6068	1.53547
23.1	0.5698	0.5348	0.3321	0.4789		0.5885	0.6097	0.7009	0.633033		1.5116	1.4872	1.6101	1.5363
23.4	0.5722	0.5332	0.3329	0.479433		0.5869	0.6113	0.6992	0.632467		1.51	1.4896	1.6117	1.5371
23.7	0.5714	0.534	0.3329	0.479433		0.5877	0.6081	0.7	0.631933		1.5149	1.4953	1.6101	1.5401
24	0.5714	0.5324	0.3329	0.4789		0.5869	0.6081	0.6992	0.6314		1.51	1.4864	1.6052	1.53387
24.3	0.5731	0.5299	0.3337	0.4789		0.5861	0.6105	0.7	0.6322		1.5083	1.488	1.606	1.5341
24.6	0.569	0.5315	0.3321	0.477533		0.5861	0.6097	0.7009	0.632233		1.5067	1.4945	1.6158	1.539
24.9	0.569	0.5291	0.3321	0.476733		0.5869	0.6105	0.7	0.632467		1.5075	1.4945	1.6109	1.53763
25.2	0.5722	0.5299	0.3337	0.4786		0.5877	0.6081	0.6984	0.6314		1.51	1.4929	1.6101	1.53767
25.5	0.5714	0.5307	0.3329	0.478333		0.5877	0.6097	0.7	0.632467		1.5132	1.5026	1.6101	1.54197
25.8	0.5714	0.5315	0.3313	0.478067		0.5861	0.6121	0.7009	0.633033		1.5165	1.488	1.6166	1.54037
26.1	0.5698	0.5324	0.3329	0.478367		0.5885	0.6113	0.7	0.633267		1.5149	1.4896	1.6109	1.53847
26.4	0.5698	0.534	0.3321	0.478633		0.5869	0.6097	0.7009	0.6325		1.5132	1.4872	1.6093	1.53657
26.7	0.569	0.5332	0.3321	0.4781		0.5869	0.6121	0.7009	0.6333		1.5116	1.4904	1.6117	1.5379
27	0.5698	0.5307	0.3321	0.477533		0.5877	0.6113	0.6992	0.632733		1.5124	1.4929	1.6158	1.54037
27.3	0.569	0.5324	0.3337	0.478367		0.5877	0.6121	0.6992	0.633		1.5157	1.4929	1.6085	1.53903
27.6	0.569	0.5324	0.3346	0.478667		0.5885	0.6129	0.6992	0.633533		1.5132	1.4937	1.6093	1.53873
27.9	0.5682	0.5258	0.3337	0.4759		0.591	0.6121	0.6984	0.633833		1.5149	1.4929	1.6068	1.5382
28.2	0.5698	0.5332	0.3321	0.478367		0.5893	0.6138	0.6984	0.633833		1.5149	1.4929	1.6101	1.5393
28.5	0.5706	0.5315	0.3329	0.478333		0.5885	0.6138	0.696	0.632767		1.5149	1.4904	1.6077	1.53767
28.8	0.569	0.5299	0.3321	0.477		0.5869	0.6154	0.6992	0.633833		1.5132	1.4912	1.6052	1.53653
29.1	0.569	0.5291	0.3321	0.476733		0.5853	0.6129	0.7	0.632733		1.5157	1.4904	1.606	1.53737
29.4	0.5698	0.5291	0.3305	0.476467		0.5853	0.6129	0.6992	0.632467		1.5157	1.4904	1.6077	1.53793
29.7	0.5698	0.5283	0.3321	0.476733		0.5861	0.6129	0.7	0.633		1.5214	1.4856	1.6036	1.53687
30	0.569	0.5324	0.3329	0.4781		0.5853	0.6129	0.7017	0.6333		1.5197	1.4856	1.6003	1.5352
30.3	0.5698	0.5324	0.3329	0.478367		0.5845	0.6146	0.7	0.633033		1.5149	1.4921	1.6052	1.5374
30.6	0.5698	0.5315	0.3329	0.478067		0.5845	0.6121	0.7009	0.6325		1.5132	1.4896	1.6028	1.5352
30.9	0.5682	0.5291	0.3313	0.4762		0.5853	0.6129	0.6984	0.6322		1.5092	1.4912	1.5995	1.5333
31.2	0.5706	0.5315	0.3329	0.478333		0.5845	0.6129	0.6984	0.631933		1.51	1.488	1.6117	1.53657
31.5	0.5665	0.5315	0.3313	0.476433		0.5869	0.6121	0.6992	0.632733		1.5092	1.4929	1.6166	1.53957
31.8	0.5649	0.5356	0.3321	0.477533		0.5861	0.6105	0.6984	0.631667		1.51	1.4888	1.6117	1.53683
32.1	0.5674	0.5307	0.3329	0.477		0.5869	0.6105	0.6992	0.6322		1.5108	1.4912	1.6093	1.5371
32.4	0.5657	0.5324	0.3313	0.476467		0.5869	0.6097	0.7009	0.6325		1.5026	1.4912	1.6093	1.53437
32.7	0.5674	0.5332	0.3321	0.477567		0.5877	0.6105	0.6984	0.6322		1.5059	1.4872	1.6101	1.5344
33	0.5674	0.5332	0.3313	0.4773		0.5861	0.6105	0.6984	0.631667		1.5067	1.4888	1.6101	1.5352
33.3	0.5665	0.5348	0.3297	0.477		0.5877	0.6121	0.6976	0.632467		1.5067	1.4839	1.6174	1.536
33.6	0.5657	0.5364	0.3289	0.477		0.5877	0.6121	0.696	0.631933		1.5067	1.4904	1.6174	1.53817
33.9	0.5657	0.5332	0.3305	0.476467		0.5869	0.6105	0.6952	0.630867		1.5132	1.4864	1.615	1.5382
34.2	0.5657	0.5356	0.3289	0.476733		0.5861	0.6097	0.6943	0.630033		1.51	1.4831	1.6117	1.53493
34.5	0.5674	0.5324	0.3289	0.476233		0.5853	0.6097	0.6952	0.630067		1.5051	1.4847	1.6142	1.53467
34.8	0.5682	0.5291	0.3305	0.475933		0.5853	0.6113	0.6943	0.6303		1.51	1.4856	1.606	1.53387
35.1	0.5665	0.5307	0.3289	0.475367		0.5845	0.6105	0.6968	0.6306		1.5067	1.4839	1.6093	1.5333
35.4	0.5682	0.5299	0.3305	0.4762		0.5869	0.6121	0.696	0.631667		1.5132	1.4823	1.6085	1.53467
35.7	0.5657	0.5307	0.3289	0.4751		0.5861	0.6129	0.6943	0.6311		1.5149	1.4831	1.6068	1.53493
36	0.5641	0.5315	0.3305	0.475367		0.5853	0.6105	0.6943	0.630033		1.5059	1.4823	1.6068	1.53167
36.3	0.5657	0.5315	0.3305	0.4759		0.5861	0.6113	0.6935	0.6303		1.5026	1.4872	1.6068	1.5322
36.6	0.5657	0.5299	0.3297	0.4751		0.5869	0.6105	0.6952	0.630867		1.5018	1.4847	1.6068	1.5311
36.9	0.5641	0.5397	0.3329	0.4789		0.5861	0.6121	0.6943	0.630833		1.4994	1.4815	1.6085	1.5298
37.2	0.5641	0.5291	0.3321	0.4751		0.5845	0.6121	0.6943	0.6303		1.4994	1.4815	1.606	1.52897
37.5	0.5657	0.5291	0.3305	0.4751		0.5836	0.6105	0.6968	0.6303		1.4953	1.4815	1.6052	1.52733
37.8	0.5633	0.525	0.3321	0.473467		0.5812	0.6121	0.696	0.629767		1.4961	1.4758	1.6068	1.52623
38.1	0.5641	0.5275	0.3305	0.474033		0.5845	0.6113	0.6976	0.631133		1.4986	1.4742	1.6011	1.52463
38.4	0.5633	0.5258	0.3297	0.472933		0.5828	0.6097	0.696	0.6295		1.4978	1.4733	1.6028	1.52463
38.7	0.5633	0.521	0.3313	0.471867		0.5812	0.6113	0.6952	0.629233		1.4978	1.4758	1.5987	1.5241
39	0.5641	0.5291	0.328	0.473733		0.5796	0.6105	0.6927	0.6276		1.4969	1.4766	1.6028	1.52543
39.3	0.5649	0.5258	0.3289	0.4732		0.5828	0.6081	0.6943	0.6284		1.4969	1.4758	1.6011	1.5246
39.6	0.5649	0.5275	0.3313	0.474567		0.582	0.6081	0.6935	0.627867		1.4945	1.479	1.6003	1.5246
39.9	0.5657	0.5136	0.3305	0.469933		0.582	0.6072	0.6919	0.627033		1.4994	1.4782	1.5995	1.5257
40.2	0.5633	0.5307	0.3289	0.4743		0.5812	0.6089	0.6927	0.6276		1.4994	1.4742	1.6011	1.5249
40.5	0.5641	0.5315	0.3305	0.475367		0.5804	0.6089	0.6911	0.6268		1.4961	1.4725	1.5979	1.52217
40.8	0.5617	0.5299	0.3289	0.4735		0.5779	0.6081	0.6919	0.625967		1.4978	1.4782	1.5954	1.5238
41.1	0.5608	0.525	0.3289	0.471567		0.5779	0.6097	0.6911	0.626233		1.4986	1.479	1.5987	1.52543
41.4	0.5608	0.5234	0.3305	0.471567		0.5796	0.6089	0.6903	0.626267		1.4969	1.4807	1.6011	1.52623
41.7	0.5608	0.5234	0.3313	0.471833		0.5796	0.6081	0.6903	0.626		1.5002	1.4774	1.6036	1.52707
42	0.56	0.5242	0.3305	0.471567		0.5796	0.6089	0.6927	0.627067		1.4994	1.4709	1.602	1.5241
42.3	0.5633	0.5242	0.3297	0.4724		0.5804	0.6105	0.6919	0.6276		1.4888	1.475	1.6003	1.52137
42.6	0.5608	0.525	0.3297	0.471833		0.5796	0.6089	0.6919	0.6268		1.4994	1.4758	1.6028	1.526
42.9	0.56	0.5234	0.328	0.470467		0.5812	0.6089	0.6911	0.627067		1.4978	1.4766	1.6036	1.526
43.2	0.5592	0.5242	0.328	0.470467		0.5796	0.6113	0.6903	0.627067		1.4961	1.4774	1.5995	1.52433
43.5	0.5584	0.5258	0.3297	0.4713		0.582	0.6097	0.6919	0.627867		1.4945	1.4733	1.6003	1.5227
43.8	0.5592	0.5226	0.3289	0.470233		0.5828	0.6113	0.6911	0.6284		1.4929	1.4774	1.5995	1.52327
44.1	0.5592	0.5242	0.3305	0.4713		0.5796	0.6113	0.6895	0.6268		1.4961	1.4742	1.5995	1.52327
44.4	0.5592	0.525	0.328	0.470733		0.5788	0.6097	0.6895	0.626		1.4978	1.4774	1.593	1.52273
44.7	0.5617	0.5267	0.3289	0.472433		0.5779	0.6113	0.6895	0.626233		1.4937	1.4717	1.5922	1.5192
45	0.5641	0.5258	0.328	0.472633		0.5788	0.6105	0.6911	0.6268		1.4986	1.4717	1.5954	1.5219
45.3	0.5649	0.5267	0.3289	0.4735		0.5812	0.6089	0.6903	0.6268		1.4961	1.4676	1.5979	1.52053
45.6	0.5633	0.525	0.3289	0.4724		0.5804	0.6113	0.6903	0.627333		1.4978	1.4652	1.5987	1.52057
45.9	0.5649	0.5226	0.328	0.471833		0.5796	0.6105	0.6919	0.627333		1.4969	1.4733	1.5971	1.52243
46.2	0.5617	0.5242	0.3297	0.471867		0.5796	0.6089	0.6895	0.626		1.4937	1.4766	1.5938	1.52137
46.5	0.5617	0.5226	0.3289	0.471067		0.5796	0.6097	0.6903	0.626533		1.4945	1.475	1.5963	1.52193
46.8	0.5608	0.5185	0.3272	0.468833		0.5796	0.6105	0.6911	0.627067		1.4929	1.4701	1.5881	1.51703
47.1	0.5576	0.5218	0.328	0.469133		0.5804	0.6105	0.6911	0.627333		1.4937	1.4587	1.5995	1.5173
47.4	0.5568	0.5242	0.3272	0.4694		0.5788	0.6081	0.6903	0.625733		1.4986	1.4725	1.6011	1.52407
47.7	0.5576	0.5234	0.3272	0.4694		0.5796	0.6089	0.6919	0.6268		1.4994	1.4709	1.6003	1.52353
48	0.5568	0.5226	0.3313	0.470233		0.5796	0.6089	0.6911	0.626533		1.4937	1.4709	1.6011	1.5219
48.3	0.56	0.5242	0.3297	0.4713		0.5796	0.6097	0.6911	0.6268		1.4912	1.4717	1.5995	1.5208
48.6	0.5576	0.5226	0.3264	0.468867		0.5788	0.6081	0.6927	0.626533		1.4978	1.4717	1.5987	1.52273
48.9	0.5576	0.5201	0.3264	0.468033		0.5804	0.6072	0.6927	0.626767		1.4921	1.4823	1.5954	1.52327
49.2	0.5584	0.5226	0.3272	0.4694		0.5812	0.6097	0.6919	0.6276		1.4945	1.4709	1.5971	1.52083
49.5	0.556	0.5234	0.3272	0.468867		0.5812	0.6081	0.6935	0.6276		1.4978	1.4709	1.5979	1.5222
49.8	0.556	0.5234	0.3289	0.469433		0.5804	0.6072	0.6935	0.627033		1.4921	1.4701	1.5946	1.51893
50.1	0.5576	0.5218	0.328	0.469133		0.5812	0.6089	0.6927	0.6276		1.4929	1.4668	1.5995	1.51973
50.4	0.5568	0.5218	0.3256	0.468067		0.5796	0.6072	0.6927	0.6265		1.4896	1.4725	1.5995	1.52053
50.7	0.5568	0.5193	0.3264	0.4675		0.5812	0.6089	0.6911	0.627067		1.4896	1.4693	1.5971	1.51867
51	0.5551	0.5177	0.328	0.466933		0.5788	0.6081	0.6895	0.625467		1.4904	1.4693	1.5971	1.51893
51.3	0.556	0.5218	0.3289	0.4689		0.5779	0.6089	0.6911	0.625967		1.4904	1.4733	1.5881	1.51727
51.6	0.5551	0.5218	0.328	0.4683		0.5779	0.6089	0.6903	0.6257		1.4904	1.4685	1.5938	1.51757
51.9	0.5568	0.5218	0.3272	0.4686		0.5755	0.6097	0.6911	0.625433		1.4872	1.4685	1.5954	1.51703
52.2	0.5568	0.5234	0.3289	0.4697		0.5763	0.6064	0.6919	0.624867		1.4864	1.4742	1.593	1.51787
52.5	0.556	0.521	0.3272	0.468067		0.5763	0.6081	0.6919	0.625433		1.4847	1.4733	1.5881	1.51537
52.8	0.5576	0.5161	0.328	0.467233		0.5763	0.6064	0.6935	0.6254		1.4856	1.4725	1.5849	1.51433
53.1	0.556	0.5218	0.328	0.4686		0.5755	0.6064	0.6935	0.625133		1.4847	1.479	1.5922	1.51863
53.4	0.5568	0.5218	0.3264	0.468333		0.5771	0.6081	0.6911	0.625433		1.4872	1.4717	1.5922	1.51703
53.7	0.5551	0.521	0.3272	0.467767		0.5739	0.6056	0.6903	0.623267		1.4888	1.4701	1.5922	1.51703
54	0.5543	0.5193	0.3272	0.466933		0.5739	0.6072	0.6895	0.623533		1.4847	1.4685	1.5914	1.51487
54.3	0.556	0.521	0.3264	0.4678		0.5771	0.6072	0.6911	0.625133		1.488	1.4571	1.5881	1.51107
54.6	0.5543	0.521	0.3272	0.4675		0.5755	0.6064	0.6903	0.624067		1.4856	1.4636	1.5938	1.51433
54.9	0.5527	0.5169	0.3256	0.465067		0.5771	0.6064	0.6927	0.6254		1.4864	1.466	1.5963	1.51623
55.2	0.5543	0.5201	0.3248	0.4664		0.5779	0.6072	0.6911	0.6254		1.4839	1.4701	1.5906	1.51487
55.5	0.5527	0.5193	0.3248	0.4656		0.5788	0.6072	0.6903	0.625433		1.4839	1.4758	1.5922	1.5173
55.8	0.5519	0.5185	0.3248	0.465067		0.5771	0.6097	0.6895	0.625433		1.4872	1.4709	1.5914	1.5165
56.1	0.5519	0.5201	0.3232	0.465067		0.5771	0.6113	0.6862	0.624867		1.4856	1.4693	1.5914	1.51543
56.4	0.5503	0.5201	0.324	0.4648		0.5779	0.6089	0.6886	0.625133		1.4847	1.4693	1.5914	1.51513
56.7	0.5495	0.5201	0.324	0.464533		0.5779	0.6089	0.6878	0.624867		1.488	1.4701	1.5914	1.5165
57	0.5511	0.5144	0.3215	0.462333		0.5788	0.6081	0.6895	0.625467		1.488	1.4701	1.5914	1.5165
57.3	0.5527	0.5218	0.3207	0.465067		0.5779	0.6064	0.6911	0.625133		1.4896	1.4676	1.5889	1.51537
57.6	0.5519	0.5201	0.3215	0.4645		0.5763	0.6072	0.6911	0.624867		1.4872	1.4693	1.5914	1.51597
57.9	0.5527	0.512	0.3223	0.462333		0.5779	0.6056	0.6878	0.623767		1.4856	1.4685	1.5914	1.51517
58.2	0.5535	0.5201	0.3223	0.4653		0.5771	0.6064	0.6903	0.6246		1.4823	1.4701	1.5889	1.51377
58.5	0.5511	0.5193	0.3207	0.4637		0.5763	0.6048	0.6886	0.623233		1.4823	1.4676	1.5922	1.51403
58.8	0.5519	0.5201	0.3223	0.464767		0.5771	0.6048	0.6886	0.6235		1.4847	1.4742	1.5857	1.51487
59.1	0.5495	0.5169	0.3232	0.4632		0.5755	0.6048	0.6886	0.622967		1.4856	1.4717	1.5889	1.5154
59.4	0.5495	0.5169	0.3232	0.4632		0.5755	0.6072	0.6895	0.624067		1.4864	1.4847	1.5922	1.5211
59.7	0.5511	0.5169	0.3207	0.4629		0.5739	0.6072	0.687	0.6227		1.4864	1.4733	1.593	1.51757
60	0.5503	0.5161	0.3223	0.4629		0.5747	0.6072	0.687	0.622967		1.4864	1.4693	1.5889	1.51487
60.3	0.5503	0.5153	0.3199	0.461833		0.5763	0.6097	0.687	0.624333		1.4864	1.475	1.5914	1.5176
60.6	0.5503	0.5185	0.3207	0.463167		0.5747	0.6081	0.687	0.623267		1.4807	1.4725	1.5897	1.5143
60.9	0.5478	0.5177	0.3199	0.4618		0.5739	0.6072	0.6886	0.623233		1.4799	1.4676	1.5938	1.51377
61.2	0.5478	0.5169	0.3183	0.461		0.5722	0.6056	0.6878	0.621867		1.4815	1.4758	1.5914	1.51623
61.5	0.5486	0.5201	0.3232	0.463967		0.5714	0.6056	0.687	0.621333		1.4807	1.4766	1.5971	1.51813
61.8	0.5478	0.5177	0.3232	0.4629		0.5739	0.6056	0.6878	0.622433		1.4839	1.4733	1.5906	1.51593
62.1	0.5478	0.5185	0.3223	0.462867		0.5731	0.6072	0.6878	0.6227		1.4823	1.4685	1.5914	1.51407
62.4	0.5478	0.5193	0.3223	0.463133		0.5747	0.6064	0.6886	0.623233		1.4799	1.4701	1.593	1.51433
62.7	0.5462	0.5177	0.3223	0.462067		0.5739	0.6064	0.6903	0.623533		1.4856	1.4693	1.5914	1.51543
63	0.547	0.5177	0.3207	0.4618		0.5739	0.6081	0.6878	0.623267		1.488	1.4717	1.5873	1.51567
63.3	0.5462	0.5161	0.3223	0.461533		0.5755	0.6072	0.687	0.623233		1.4888	1.4725	1.5889	1.51673
63.6	0.5438	0.5177	0.3232	0.461567		0.5763	0.6072	0.6878	0.623767		1.4888	1.4717	1.5897	1.51673
63.9	0.547	0.5169	0.3223	0.462067		0.5755	0.6048	0.687	0.622433		1.4888	1.4725	1.5922	1.51783
64.2	0.5462	0.5177	0.3223	0.462067		0.5731	0.6032	0.6878	0.621367		1.488	1.4693	1.5938	1.51703
64.5	0.5438	0.5201	0.3183	0.460733		0.5731	0.6056	0.687	0.6219		1.4847	1.4676	1.5922	1.51483
64.8	0.5446	0.5201	0.3199	0.461533		0.5739	0.6064	0.6854	0.6219		1.4896	1.4693	1.5954	1.5181
65.1	0.5438	0.521	0.3199	0.461567		0.5739	0.6064	0.687	0.622433		1.488	1.4709	1.5946	1.51783
65.4	0.5454	0.5201	0.3191	0.461533		0.5755	0.6081	0.6862	0.623267		1.4888	1.4693	1.5938	1.5173
65.7	0.5438	0.521	0.3207	0.461833		0.5747	0.6064	0.6862	0.622433		1.488	1.4709	1.5946	1.51783
66	0.5446	0.5161	0.3223	0.461		0.5747	0.6072	0.6854	0.622433		1.4888	1.4717	1.5922	1.51757
66.3	0.5429	0.5193	0.3207	0.460967		0.5739	0.6081	0.6854	0.622467		1.4872	1.4733	1.593	1.51783
66.6	0.5454	0.5193	0.3199	0.461533		0.5747	0.6072	0.6846	0.622167		1.4847	1.475	1.5963	1.51867
66.9	0.5413	0.5177	0.3183	0.4591		0.5731	0.6064	0.6854	0.621633		1.488	1.475	1.5873	1.51677
67.2	0.5421	0.5169	0.3191	0.459367		0.5722	0.6072	0.6862	0.621867		1.488	1.4823	1.5963	1.5222
67.5	0.5429	0.5144	0.3191	0.4588		0.5763	0.6056	0.6854	0.622433		1.4888	1.4733	1.5954	1.51917
67.8	0.5421	0.512	0.3191	0.457733		0.5747	0.6064	0.6846	0.6219		1.4847	1.4782	1.5946	1.51917
68.1	0.5413	0.5169	0.3183	0.458833		0.5747	0.6064	0.6838	0.621633		1.4839	1.4774	1.5971	1.51947
68.4	0.5438	0.5185	0.3183	0.4602		0.5747	0.6048	0.6854	0.621633		1.4839	1.4758	1.5979	1.5192
68.7	0.5421	0.5218	0.3175	0.460467		0.5722	0.6072	0.687	0.622133		1.4839	1.4733	1.5987	1.51863
69	0.5421	0.5193	0.3175	0.459633		0.5714	0.6056	0.6846	0.620533		1.4815	1.4758	1.5971	1.51813
69.3	0.5413	0.5185	0.3191	0.459633		0.5722	0.6056	0.6862	0.621333		1.4839	1.475	1.5995	1.51947
69.6	0.5438	0.5177	0.3191	0.4602		0.5706	0.6064	0.6854	0.6208		1.4782	1.475	1.5971	1.51677
69.9	0.5429	0.5169	0.3183	0.459367		0.5722	0.6064	0.6854	0.621333		1.4831	1.4758	1.5922	1.51703
70.2	0.5413	0.5177	0.3207	0.4599		0.5714	0.6032	0.6862	0.620267		1.4815	1.4725	1.6003	1.5181
70.5	0.5397	0.5169	0.3183	0.4583		0.5714	0.6064	0.6862	0.621333		1.479	1.4725	1.5987	1.51673
70.8	0.5429	0.5177	0.3191	0.4599		0.5739	0.6072	0.6838	0.621633		1.4742	1.4766	1.6003	1.51703
71.1	0.5405	0.5177	0.3183	0.458833		0.5731	0.6048	0.6846	0.620833		1.4774	1.479	1.5987	1.51837
71.4	0.5389	0.5169	0.3199	0.458567		0.5731	0.6048	0.6862	0.621367		1.4774	1.4758	1.5971	1.51677
71.7	0.5372	0.5201	0.3191	0.4588		0.5731	0.6048	0.6854	0.6211		1.4799	1.4774	1.5971	1.51813
72	0.5405	0.5144	0.3191	0.458		0.5722	0.6024	0.687	0.620533		1.479	1.4733	1.5987	1.517
72.3	0.5405	0.5153	0.3183	0.458033		0.5714	0.604	0.6862	0.620533		1.4807	1.4742	1.5987	1.51787
72.6	0.5413	0.5153	0.3158	0.457467		0.5731	0.604	0.6846	0.620567		1.4766	1.4717	1.6036	1.5173
72.9	0.5397	0.5161	0.3175	0.457767		0.5731	0.6048	0.6862	0.621367		1.4815	1.4701	1.6044	1.51867
73.2	0.5364	0.5177	0.3166	0.4569		0.5739	0.6048	0.6862	0.621633		1.4856	1.4733	1.602	1.5203
73.5	0.5381	0.5161	0.3175	0.457233		0.5731	0.604	0.687	0.621367		1.4888	1.475	1.5987	1.52083
73.8	0.5446	0.5185	0.3158	0.459633		0.5722	0.6024	0.6846	0.619733		1.4839	1.4782	1.593	1.51837
74.1	0.5389	0.5169	0.3166	0.457467		0.5714	0.6024	0.6838	0.6192		1.4807	1.4766	1.5938	1.51703
74.4	0.5405	0.5144	0.3166	0.457167		0.5722	0.6007	0.6829	0.6186		1.4799	1.4676	1.5946	1.51403
74.7	0.5324	0.5079	0.3166	0.4523		0.5739	0.604	0.6846	0.620833		1.4766	1.4774	1.593	1.51567
75	0.5389	0.5128	0.3142	0.4553		0.5714	0.6024	0.6838	0.6192		1.4847	1.475	1.5938	1.51783
75.3	0.5405	0.5144	0.3166	0.457167		0.5739	0.604	0.6846	0.620833		1.4847	1.4733	1.5946	1.51753
75.6	0.5372	0.512	0.3142	0.454467		0.5722	0.6032	0.6854	0.620267		1.4847	1.4766	1.5954	1.5189
75.9	0.5315	0.5128	0.3166	0.453633		0.5722	0.6024	0.6838	0.619467		1.4864	1.4766	1.5922	1.5184
76.2	0.5364	0.512	0.3158	0.454733		0.5722	0.604	0.6829	0.6197		1.4912	1.4733	1.5979	1.5208
76.5	0.5348	0.512	0.3158	0.4542		0.5747	0.604	0.6846	0.6211		1.4839	1.4725	1.5873	1.51457
76.8	0.534	0.5096	0.3166	0.4534		0.5739	0.604	0.6838	0.620567		1.488	1.475	1.5938	1.51893
77.1	0.5356	0.5136	0.3142	0.454467		0.5731	0.604	0.6838	0.6203		1.4921	1.4766	1.5946	1.5211
77.4	0.5364	0.5144	0.3158	0.455533		0.5739	0.6032	0.6846	0.620567		1.4912	1.4782	1.5914	1.52027
77.7	0.5389	0.5128	0.3175	0.4564		0.5755	0.6032	0.6829	0.620533		1.4945	1.479	1.5938	1.52243
78	0.5381	0.5136	0.3175	0.4564		0.5755	0.6032	0.6829	0.620533		1.4921	1.4766	1.5946	1.5211
78.3	0.5348	0.5153	0.3166	0.455567		0.5747	0.604	0.6846	0.6211		1.4823	1.4782	1.5906	1.51703
78.6	0.5356	0.512	0.315	0.4542		0.5747	0.604	0.6838	0.620833		1.4896	1.4742	1.5946	1.51947
78.9	0.5364	0.5144	0.3142	0.455		0.5739	0.6032	0.6854	0.620833		1.4929	1.475	1.5938	1.52057
79.2	0.5348	0.512	0.3142	0.453667		0.5739	0.6032	0.6829	0.62		1.4896	1.4774	1.5906	1.5192
79.5	0.5364	0.512	0.3158	0.454733		0.5731	0.6007	0.6829	0.6189		1.4912	1.475	1.593	1.51973
79.8	0.5356	0.5096	0.3158	0.453667		0.5739	0.6007	0.6846	0.619733		1.4912	1.479	1.5889	1.5197
80.1	0.5332	0.5128	0.3158	0.453933		0.5714	0.6007	0.6821	0.618067		1.4912	1.4782	1.5906	1.52
80.4	0.534	0.5136	0.3142	0.453933		0.5706	0.5991	0.6829	0.617533		1.4872	1.4774	1.5889	1.51783
80.7	0.5324	0.512	0.3109	0.451767		0.5706	0.5999	0.6813	0.617267		1.4953	1.479	1.5938	1.5227
81	0.5324	0.5144	0.3126	0.453133		0.5706	0.6007	0.6813	0.617533		1.4912	1.4823	1.5889	1.5208
81.3	0.534	0.512	0.3109	0.4523		0.5698	0.5999	0.6829	0.617533		1.4929	1.4807	1.5946	1.52273
81.6	0.5332	0.512	0.3118	0.452333		0.5698	0.6024	0.6813	0.617833		1.4953	1.4807	1.5979	1.52463
81.9	0.5307	0.5096	0.3134	0.451233		0.5698	0.6007	0.6821	0.617533		1.4937	1.4847	1.5995	1.52597
82.2	0.534	0.5096	0.3118	0.4518		0.5739	0.6007	0.6813	0.618633		1.4896	1.4831	1.5987	1.5238
82.5	0.5315	0.512	0.3109	0.451467		0.5731	0.6007	0.6854	0.619733		1.4937	1.4864	1.6003	1.5268
82.8	0.5315	0.5112	0.3101	0.450933		0.5706	0.6007	0.6838	0.618367		1.4904	1.4774	1.5946	1.5208
83.1	0.5291	0.5112	0.3101	0.450133		0.5739	0.6032	0.6838	0.6203		1.488	1.475	1.5971	1.52003
83.4	0.5291	0.5104	0.3093	0.4496		0.5722	0.6048	0.6846	0.620533		1.4912	1.4847	1.5987	1.52487
83.7	0.5283	0.5096	0.3118	0.4499		0.5739	0.6048	0.6821	0.620267		1.4847	1.4782	1.5889	1.51727
84	0.5267	0.5096	0.3101	0.4488		0.5739	0.604	0.6821	0.62		1.4839	1.4742	1.593	1.51703
84.3	0.5275	0.5112	0.3101	0.4496		0.5739	0.604	0.6829	0.620267		1.4799	1.4733	1.593	1.5154
84.6	0.5299	0.5112	0.3101	0.4504		0.5731	0.6048	0.6829	0.620267		1.4904	1.4766	1.5906	1.5192
84.9	0.5299	0.5079	0.3093	0.449033		0.5714	0.604	0.6846	0.62		1.4888	1.475	1.593	1.51893
85.2	0.5275	0.512	0.3085	0.449333		0.5714	0.604	0.6846	0.62		1.4937	1.4733	1.6011	1.5227
85.5	0.5291	0.512	0.3093	0.450133		0.5714	0.6032	0.6838	0.619467		1.4945	1.4782	1.5954	1.5227
85.8	0.5291	0.5088	0.3069	0.448267		0.5706	0.6032	0.6854	0.619733		1.4921	1.4774	1.5954	1.52163
86.1	0.5283	0.5104	0.3077	0.4488		0.5722	0.604	0.6829	0.6197		1.4961	1.4815	1.5963	1.52463
86.4	0.5283	0.5088	0.3069	0.448		0.5706	0.6024	0.6829	0.618633		1.4945	1.475	1.5979	1.52247
86.7	0.5275	0.5088	0.3077	0.448		0.5731	0.6048	0.6838	0.620567		1.488	1.4766	1.5971	1.52057
87	0.5283	0.5088	0.3069	0.448		0.5739	0.6048	0.6829	0.620533		1.4945	1.4774	1.6011	1.52433
87.3	0.5299	0.5096	0.3069	0.4488		0.5747	0.6024	0.6838	0.6203		1.4969	1.4701	1.5979	1.52163
87.6	0.5275	0.5096	0.3053	0.447467		0.5739	0.6032	0.6838	0.6203		1.4961	1.4742	1.6036	1.52463
87.9	0.5283	0.5088	0.3077	0.448267		0.5747	0.6048	0.6829	0.6208		1.4945	1.4758	1.5954	1.5219
88.2	0.5291	0.5096	0.3061	0.448267		0.5763	0.6007	0.6829	0.619967		1.4896	1.4725	1.5922	1.5181
88.5	0.5299	0.5096	0.3077	0.449067		0.5739	0.6032	0.6829	0.62		1.4921	1.4733	1.5857	1.51703
88.8	0.5283	0.5055	0.3069	0.4469		0.5706	0.6015	0.6813	0.6178		1.4945	1.4742	1.5963	1.52167
89.1	0.5299	0.5055	0.3053	0.4469		0.5698	0.6007	0.6805	0.617		1.4945	1.4725	1.5987	1.5219
89.4	0.5283	0.5071	0.3053	0.4469		0.5706	0.6024	0.6813	0.6181		1.4937	1.4831	1.6028	1.52653
89.7	0.5275	0.5079	0.3061	0.447167		0.5714	0.6015	0.6813	0.618067		1.4937	1.4782	1.606	1.52597
90	0.5267	0.5071	0.3044	0.446067		0.5739	0.6032	0.6813	0.619467		1.4912	1.4782	1.602	1.5238
90.3	0.525	0.5079	0.3044	0.445767		0.5731	0.6024	0.6829	0.619467		1.4929	1.4782	1.6011	1.52407
90.6	0.525	0.5079	0.3044	0.445767		0.5714	0.6024	0.6813	0.618367		1.4856	1.4758	1.5971	1.5195
90.9	0.5283	0.5039	0.3053	0.445833		0.5739	0.5983	0.6813	0.617833		1.4912	1.479	1.5963	1.52217
91.2	0.5258	0.5071	0.3044	0.445767		0.5755	0.6007	0.6846	0.620267		1.4929	1.4839	1.5979	1.5249
91.5	0.5275	0.5047	0.3044	0.445533		0.5747	0.6015	0.6846	0.620267		1.4953	1.4799	1.5971	1.5241
91.8	0.5267	0.5031	0.3053	0.445033		0.5755	0.5999	0.6846	0.62		1.4864	1.4831	1.5995	1.523
92.1	0.525	0.5071	0.3044	0.4455		0.5771	0.6032	0.6838	0.621367		1.488	1.4815	1.6003	1.52327
92.4	0.525	0.5063	0.3069	0.446067		0.5763	0.6015	0.6813	0.6197		1.4945	1.4831	1.5995	1.5257
92.7	0.5234	0.5104	0.3036	0.4458		0.5747	0.6007	0.6821	0.619167		1.4937	1.4815	1.5979	1.52437
93	0.5218	0.5055	0.3044	0.4439		0.5755	0.6024	0.6805	0.619467		1.4921	1.4807	1.5963	1.52303
93.3	0.5234	0.5047	0.3028	0.443633		0.5747	0.6015	0.6821	0.619433		1.4978	1.4856	1.5963	1.52657
93.6	0.5234	0.5014	0.3028	0.442533		0.5747	0.5991	0.6813	0.618367		1.4904	1.4839	1.6036	1.52597
93.9	0.5218	0.5047	0.302	0.442833		0.5739	0.5983	0.6797	0.6173		1.4929	1.4831	1.6003	1.52543
94.2	0.5226	0.5039	0.3028	0.4431		0.5739	0.5983	0.6805	0.617567		1.4921	1.4807	1.6011	1.52463
94.5	0.5226	0.5039	0.3028	0.4431		0.5747	0.6015	0.6805	0.6189		1.4969	1.479	1.6028	1.52623
94.8	0.5226	0.5039	0.3012	0.442567		0.5731	0.6007	0.6789	0.617567		1.4953	1.4799	1.6011	1.52543
95.1	0.5242	0.5055	0.302	0.4439		0.5722	0.5999	0.6789	0.617		1.4969	1.475	1.602	1.52463
95.4	0.5226	0.5039	0.3036	0.443367		0.5698	0.5999	0.6805	0.616733		1.5002	1.4799	1.6028	1.52763
95.7	0.5226	0.5022	0.3028	0.442533		0.5706	0.5999	0.6805	0.617		1.4953	1.4799	1.5995	1.5249
96	0.5234	0.4982	0.3028	0.441467		0.5698	0.6015	0.6789	0.616733		1.4961	1.4807	1.6052	1.52733
96.3	0.5218	0.5014	0.302	0.441733		0.5739	0.6015	0.6805	0.618633		1.5002	1.4839	1.6036	1.52923
96.6	0.5226	0.5022	0.2996	0.441467		0.5722	0.6007	0.6797	0.617533		1.5026	1.4733	1.6077	1.52787
96.9	0.5258	0.5022	0.2996	0.442533		0.5731	0.6007	0.6789	0.617567		1.5018	1.4733	1.6003	1.52513
97.2	0.521	0.5039	0.3004	0.441767		0.5739	0.5991	0.6805	0.617833		1.5026	1.4815	1.5979	1.52733
97.5	0.5201	0.5031	0.3012	0.441467		0.5714	0.6015	0.6805	0.6178		1.4937	1.4831	1.6036	1.5268
97.8	0.5201	0.5047	0.3012	0.442		0.5722	0.5991	0.6797	0.617		1.4994	1.4807	1.6085	1.52953
98.1	0.5185	0.5014	0.302	0.440633		0.5731	0.6007	0.6805	0.6181		1.4986	1.4717	1.606	1.52543
98.4	0.5193	0.5006	0.3004	0.4401		0.5714	0.5983	0.6797	0.616467		1.5002	1.4815	1.6125	1.5314
98.7	0.5193	0.4998	0.2987	0.439267		0.5714	0.5999	0.6789	0.616733		1.4961	1.4815	1.6028	1.5268
99	0.5185	0.4982	0.2987	0.438467		0.5722	0.6015	0.6797	0.6178		1.4978	1.4823	1.6044	1.52817
99.3	0.5201	0.5006	0.2987	0.4398		0.5714	0.5999	0.6781	0.616467		1.4937	1.4815	1.6077	1.52763
99.6	0.5185	0.5014	0.2996	0.439833		0.5698	0.5991	0.6797	0.6162		1.4961	1.4815	1.6044	1.52733
99.9	0.5136	0.4998	0.302	0.438467		0.5714	0.5999	0.6797	0.617		1.4978	1.4815	1.6044	1.5279
100.2	0.5185	0.5022	0.3004	0.440367		0.5706	0.6007	0.6805	0.617267		1.4978	1.4758	1.6044	1.526
100.5	0.5169	0.5031	0.3004	0.440133		0.5698	0.6032	0.6813	0.6181		1.5026	1.4766	1.6044	1.52787
100.8	0.5144	0.4998	0.2996	0.437933		0.569	0.6007	0.6789	0.6162		1.4986	1.4782	1.5995	1.52543
101.1	0.5177	0.5006	0.2996	0.4393		0.569	0.6015	0.6789	0.616467		1.4969	1.4758	1.6044	1.5257
101.4	0.5177	0.499	0.3004	0.439033		0.5714	0.6007	0.6789	0.617		1.4969	1.4774	1.6028	1.5257
101.7	0.5161	0.49	0.2987	0.434933		0.5722	0.5999	0.6789	0.617		1.4904	1.4807	1.602	1.52437
102	0.5169	0.5047	0.2987	0.4401		0.5706	0.6007	0.6805	0.617267		1.4953	1.4847	1.6101	1.53003
102.3	0.5177	0.4965	0.2987	0.437633		0.5731	0.5999	0.6813	0.6181		1.4994	1.4847	1.5971	1.52707
102.6	0.5169	0.4974	0.2963	0.436867		0.5722	0.5991	0.6805	0.617267		1.5035	1.4815	1.6085	1.53117
102.9	0.5169	0.4957	0.2963	0.4363		0.5722	0.5999	0.6805	0.617533		1.5051	1.4799	1.6085	1.53117
103.2	0.5169	0.4974	0.2971	0.437133		0.5706	0.6007	0.6821	0.6178		1.5083	1.479	1.6036	1.5303
103.5	0.5144	0.5006	0.2955	0.436833		0.5722	0.5983	0.6813	0.617267		1.5059	1.4815	1.5946	1.52733
103.8	0.5128	0.4998	0.2971	0.436567		0.5698	0.5991	0.6797	0.6162		1.5075	1.4872	1.6003	1.53167
104.1	0.5112	0.5006	0.2963	0.436033		0.5714	0.5999	0.6797	0.617		1.5051	1.4856	1.6044	1.5317
104.4	0.5104	0.5006	0.2955	0.4355		0.569	0.6007	0.6781	0.615933		1.5035	1.4872	1.5971	1.52927
104.7	0.5104	0.5014	0.2979	0.436567		0.5698	0.5983	0.6789	0.615667		1.501	1.4864	1.6182	1.5352
105	0.5079	0.4982	0.2955	0.433867		0.5714	0.5991	0.6805	0.617		1.5043	1.4904	1.6036	1.53277
105.3	0.5079	0.4965	0.2955	0.4333		0.5698	0.5983	0.6813	0.616467		1.5043	1.4856	1.6068	1.53223
105.6	0.5104	0.4965	0.2955	0.434133		0.569	0.5999	0.6813	0.616733		1.5002	1.4896	1.6077	1.5325
105.9	0.5088	0.499	0.2971	0.434967		0.569	0.5983	0.6805	0.615933		1.5026	1.4864	1.6085	1.5325
106.2	0.5112	0.4949	0.2971	0.4344		0.5682	0.5975	0.6789	0.614867		1.5018	1.4896	1.6077	1.53303
106.5	0.5096	0.4957	0.2971	0.434133		0.5674	0.5958	0.6829	0.615367		1.5067	1.4872	1.6174	1.5371
106.8	0.5088	0.4868	0.2955	0.430367		0.5674	0.5958	0.6813	0.614833		1.5067	1.4864	1.6117	1.53493
107.1	0.5079	0.4957	0.2947	0.432767		0.569	0.5975	0.6805	0.615667		1.5051	1.4831	1.6125	1.53357
107.4	0.5088	0.4974	0.2947	0.433633		0.5682	0.5991	0.6813	0.6162		1.5067	1.4831	1.606	1.53193
107.7	0.5071	0.4925	0.2939	0.431167		0.5698	0.5999	0.6813	0.617		1.5051	1.4864	1.6068	1.53277
108	0.5079	0.4965	0.2955	0.4333		0.5682	0.5991	0.6805	0.615933		1.5018	1.4953	1.6109	1.536
108.3	0.5088	0.4974	0.2947	0.433633		0.5682	0.6007	0.6797	0.6162		1.5026	1.4839	1.6109	1.53247
108.6	0.5071	0.4974	0.2922	0.432233		0.569	0.5999	0.6789	0.615933		1.5043	1.4839	1.6109	1.53303
108.9	0.5079	0.4998	0.2939	0.433867		0.5714	0.5983	0.6789	0.6162		1.5051	1.4807	1.6068	1.53087
109.2	0.5079	0.4957	0.2939	0.4325		0.5706	0.5991	0.6805	0.616733		1.5067	1.4823	1.6093	1.53277
109.5	0.5063	0.4941	0.2947	0.4317		0.5714	0.6007	0.6797	0.617267		1.5067	1.4839	1.6052	1.53193
109.8	0.5071	0.4933	0.2939	0.431433		0.569	0.5983	0.6789	0.6154		1.5026	1.4815	1.6036	1.52923
110.1	0.5063	0.4941	0.2939	0.431433		0.5698	0.5991	0.6797	0.6162		1.5002	1.4856	1.6052	1.53033
110.4	0.5055	0.4925	0.2914	0.4298		0.5706	0.5983	0.6789	0.615933		1.5051	1.4872	1.6052	1.5325
110.7	0.5071	0.4925	0.2922	0.4306		0.5706	0.5983	0.6805	0.616467		1.5067	1.4856	1.6117	1.53467
111	0.5063	0.4941	0.2922	0.430867		0.5706	0.5991	0.6829	0.617533		1.5124	1.4839	1.6085	1.53493
111.3	0.5063	0.4941	0.2922	0.430867		0.5714	0.5967	0.6821	0.616733		1.5067	1.4888	1.6101	1.5352
111.6	0.5055	0.4933	0.2914	0.430067		0.569	0.5975	0.6813	0.615933		1.5067	1.4839	1.6109	1.53383
111.9	0.5039	0.4908	0.2898	0.428167		0.5682	0.5991	0.6805	0.615933		1.5051	1.4864	1.6077	1.53307
112.2	0.5031	0.4933	0.2882	0.4282		0.5674	0.5999	0.6805	0.615933		1.4986	1.4823	1.6093	1.53007
112.5	0.5039	0.4941	0.2906	0.429533		0.5657	0.6007	0.6789	0.6151		1.4969	1.4815	1.6093	1.52923
112.8	0.5031	0.4982	0.2898	0.430367		0.5649	0.5991	0.6805	0.614833		1.5026	1.4847	1.602	1.52977
113.1	0.5031	0.4949	0.2906	0.429533		0.5674	0.5983	0.6781	0.6146		1.5026	1.4896	1.6068	1.533
113.4	0.5047	0.4933	0.2906	0.429533		0.5674	0.5991	0.6789	0.615133		1.4986	1.488	1.6077	1.53143
113.7	0.5022	0.4941	0.2898	0.4287		0.5674	0.5999	0.6805	0.615933		1.5043	1.4888	1.606	1.53303
114	0.5022	0.4965	0.2922	0.4303		0.5665	0.5999	0.6789	0.6151		1.5043	1.4815	1.606	1.5306
114.3	0.5022	0.4957	0.2914	0.429767		0.5649	0.5999	0.6805	0.6151		1.5157	1.4864	1.6052	1.53577
114.6	0.5022	0.4949	0.2898	0.428967		0.5665	0.5999	0.6821	0.616167		1.5165	1.4888	1.6117	1.539
114.9	0.5014	0.4933	0.2898	0.428167		0.5665	0.6032	0.6813	0.617		1.5075	1.4872	1.6125	1.53573
115.2	0.5006	0.4974	0.2898	0.429267		0.5657	0.6007	0.6805	0.615633		1.5083	1.488	1.6125	1.53627
115.5	0.4998	0.4974	0.2898	0.429		0.5698	0.6015	0.6813	0.617533		1.5108	1.488	1.6109	1.53657
115.8	0.4998	0.4982	0.2906	0.429533		0.5698	0.5934	0.6797	0.6143		1.5092	1.4864	1.6077	1.53443
116.1	0.499	0.4957	0.2898	0.428167		0.5698	0.5991	0.6805	0.616467		1.5124	1.4864	1.6125	1.5371
116.4	0.499	0.4941	0.2882	0.4271		0.5706	0.5983	0.6797	0.6162		1.5108	1.4856	1.6093	1.53523
116.7	0.5022	0.4941	0.2906	0.428967		0.5714	0.5983	0.6789	0.6162		1.5132	1.4831	1.6158	1.53737
117	0.499	0.4908	0.289	0.426267		0.5714	0.6007	0.6797	0.617267		1.514	1.4847	1.6125	1.53707
117.3	0.4998	0.4908	0.2882	0.426267		0.5739	0.5999	0.6781	0.6173		1.5092	1.4888	1.615	1.53767
117.6	0.499	0.49	0.2906	0.426533		0.5731	0.6015	0.6772	0.617267		1.5083	1.4856	1.6133	1.53573
117.9	0.4982	0.4868	0.2882	0.4244		0.5722	0.6072	0.6789	0.619433		1.5157	1.4912	1.6101	1.539
118.2	0.4974	0.49	0.2898	0.425733		0.5739	0.6007	0.6789	0.617833		1.5132	1.488	1.6133	1.53817
118.5	0.4982	0.4884	0.2882	0.424933		0.5722	0.6015	0.6805	0.618067		1.514	1.4896	1.6133	1.53897
118.8	0.4982	0.49	0.2857	0.424633		0.5771	0.5983	0.6813	0.6189		1.5132	1.4904	1.6207	1.54143
119.1	0.4982	0.49	0.2882	0.425467		0.5771	0.5975	0.6781	0.617567		1.5132	1.4823	1.615	1.53683
119.4	0.499	0.4892	0.2873	0.425167		0.5747	0.5991	0.6781	0.6173		1.5149	1.4904	1.6142	1.53983
119.7	0.4949	0.4851	0.2865	0.422167		0.5731	0.5991	0.6772	0.616467		1.514	1.488	1.6077	1.53657
120	0.4957	0.4851	0.2857	0.422167		0.5722	0.5999	0.6764	0.616167		1.5132	1.4896	1.6133	1.5387
120.3	0.4982	0.486	0.2849	0.423033		0.5731	0.5999	0.6772	0.616733		1.5132	1.4912	1.6044	1.53627
120.6	0.4949	0.4884	0.2833	0.4222		0.5714	0.6007	0.6789	0.617		1.5173	1.4945	1.6044	1.53873
120.9	0.4949	0.4746	0.2841	0.417867		0.5722	0.6007	0.6781	0.617		1.5124	1.4994	1.6085	1.5401
121.2	0.4965	0.4876	0.2841	0.422733		0.5722	0.6007	0.6789	0.617267		1.5059	1.4945	1.6133	1.5379
121.5	0.4957	0.4892	0.2816	0.422167		0.5722	0.6007	0.6813	0.618067		1.5092	1.4945	1.6068	1.53683
121.8	0.4965	0.4933	0.2825	0.4241		0.5698	0.6015	0.6789	0.616733		1.5092	1.4969	1.6093	1.53847
122.1	0.4974	0.4851	0.2816	0.421367		0.5706	0.5999	0.6789	0.616467		1.5116	1.4961	1.6117	1.5398
122.4	0.4957	0.4884	0.2825	0.4222		0.5714	0.6015	0.6781	0.617		1.5092	1.4994	1.6068	1.53847
122.7	0.4965	0.4884	0.2825	0.422467		0.5739	0.6015	0.6781	0.617833		1.5124	1.4961	1.6101	1.53953
123	0.4949	0.4876	0.2825	0.421667		0.5739	0.6007	0.6772	0.617267		1.51	1.4994	1.6093	1.53957
123.3	0.4925	0.49	0.2857	0.422733		0.5714	0.5999	0.6764	0.6159		1.5124	1.5026	1.6077	1.5409
123.6	0.4933	0.4917	0.2833	0.422767		0.5739	0.5991	0.6772	0.616733		1.5092	1.4921	1.6044	1.53523
123.9	0.4925	0.4884	0.2833	0.4214		0.5714	0.5983	0.6781	0.615933		1.5108	1.4953	1.6068	1.53763
124.2	0.4917	0.49	0.2825	0.4214		0.5698	0.5975	0.6772	0.614833		1.5124	1.4978	1.6068	1.539
124.5	0.4925	0.4908	0.2808	0.421367		0.5739	0.6007	0.6764	0.617		1.5067	1.4961	1.6085	1.5371
124.8	0.4925	0.4933	0.2808	0.4222		0.5698	0.5999	0.6772	0.615633		1.5075	1.4986	1.6101	1.53873
125.1	0.4908	0.49	0.2808	0.420533		0.5698	0.6007	0.6772	0.6159		1.51	1.4953	1.6109	1.53873
125.4	0.4925	0.4908	0.2833	0.4222		0.5731	0.6015	0.6772	0.617267		1.5116	1.501	1.6117	1.54143
125.7	0.4933	0.4941	0.2816	0.423		0.5706	0.5983	0.6772	0.615367		1.5132	1.4945	1.6133	1.54033
126	0.4917	0.49	0.2808	0.420833		0.5714	0.5958	0.6748	0.614		1.514	1.4953	1.6117	1.54033
126.3	0.4925	0.4868	0.2792	0.4195		0.5714	0.5975	0.6764	0.6151		1.514	1.4994	1.6117	1.5417
126.6	0.4917	0.4851	0.2784	0.4184		0.5706	0.5958	0.6756	0.614		1.5108	1.4961	1.6125	1.5398
126.9	0.4908	0.4819	0.2784	0.417033		0.5714	0.5967	0.6748	0.6143		1.5092	1.4953	1.6158	1.5401
127.2	0.4925	0.4827	0.2784	0.417867		0.5706	0.5967	0.6748	0.614033		1.514	1.4937	1.6223	1.54333
127.5	0.4917	0.4868	0.2784	0.418967		0.5706	0.595	0.6732	0.612933		1.5149	1.4929	1.6158	1.5412
127.8	0.4908	0.4843	0.2792	0.4181		0.5714	0.5942	0.6724	0.612667		1.5124	1.4912	1.6166	1.54007
128.1	0.4933	0.486	0.2784	0.419233		0.569	0.5942	0.6748	0.612667		1.5157	1.4929	1.6142	1.54093
128.4	0.4892	0.4851	0.2792	0.417833		0.5714	0.5942	0.6764	0.614		1.5132	1.4888	1.6174	1.5398
128.7	0.4892	0.4884	0.2776	0.4184		0.5714	0.5926	0.674	0.612667		1.5157	1.4921	1.6182	1.542
129	0.49	0.4868	0.2784	0.4184		0.5706	0.595	0.6772	0.614267		1.5181	1.4945	1.6158	1.5428
129.3	0.4892	0.4851	0.2792	0.417833		0.5731	0.5934	0.6756	0.614033		1.5157	1.4945	1.6174	1.54253
129.6	0.4884	0.4851	0.2792	0.417567		0.5706	0.595	0.6748	0.613467		1.5173	1.4921	1.6125	1.54063
129.9	0.4868	0.4835	0.2792	0.4165		0.5698	0.595	0.6756	0.613467		1.514	1.4945	1.619	1.5425
130.2	0.4851	0.4851	0.2784	0.4162		0.569	0.595	0.6748	0.612933		1.5157	1.4856	1.6199	1.5404
130.5	0.4876	0.4851	0.2776	0.416767		0.5706	0.595	0.6756	0.613733		1.5132	1.4953	1.6182	1.54223
130.8	0.4868	0.4827	0.2776	0.4157		0.569	0.5958	0.6764	0.613733		1.5132	1.4953	1.6174	1.54197
131.1	0.486	0.486	0.2808	0.4176		0.5698	0.595	0.6772	0.614		1.5165	1.4937	1.6199	1.54337
131.4	0.486	0.4851	0.2784	0.4165		0.5714	0.595	0.6756	0.614		1.5189	1.4912	1.6239	1.54467
131.7	0.4876	0.4835	0.2784	0.4165		0.5714	0.595	0.6781	0.614833		1.5149	1.4937	1.6231	1.5439
132	0.486	0.486	0.28	0.417333		0.5706	0.595	0.6756	0.613733		1.5116	1.4929	1.619	1.54117
132.3	0.4884	0.486	0.2784	0.4176		0.5722	0.5958	0.6781	0.615367		1.5108	1.4961	1.615	1.54063
132.6	0.4892	0.4884	0.2759	0.417833		0.5706	0.595	0.6781	0.614567		1.5149	1.5002	1.615	1.54337
132.9	0.4876	0.4892	0.2776	0.418133		0.5722	0.5934	0.6756	0.613733		1.5189	1.4994	1.6207	1.54633
133.2	0.4843	0.4868	0.2768	0.415967		0.5731	0.5926	0.674	0.613233		1.5173	1.501	1.6223	1.54687
133.5	0.4851	0.4843	0.2776	0.415667		0.5739	0.5918	0.6716	0.612433		1.5279	1.4978	1.6142	1.54663
133.8	0.4851	0.4843	0.2743	0.414567		0.5739	0.5926	0.6732	0.613233		1.5189	1.4994	1.6207	1.54633
134.1	0.4843	0.4843	0.2776	0.4154		0.5755	0.5934	0.6732	0.614033		1.5222	1.5018	1.6174	1.54713
134.4	0.4835	0.4851	0.2759	0.414833		0.5739	0.5934	0.6716	0.612967		1.5165	1.5035	1.6125	1.54417
134.7	0.4835	0.486	0.2776	0.4157		0.5714	0.5958	0.6707	0.612633		1.514	1.5059	1.6182	1.54603
135	0.4843	0.4917	0.2776	0.417867		0.5722	0.5942	0.6724	0.612933		1.5197	1.5051	1.6215	1.54877
135.3	0.4835	0.4876	0.2768	0.415967		0.5714	0.5942	0.6724	0.612667		1.5214	1.4986	1.619	1.54633
135.6	0.4851	0.4876	0.2768	0.4165		0.5706	0.5934	0.6756	0.6132		1.5116	1.4986	1.6223	1.54417
135.9	0.486	0.4843	0.2751	0.415133		0.5731	0.595	0.674	0.614033		1.5157	1.4929	1.6215	1.54337
136.2	0.4843	0.4819	0.2759	0.414033		0.5722	0.5934	0.674	0.6132		1.5238	1.4986	1.6231	1.5485
136.5	0.4868	0.4811	0.2743	0.414067		0.5731	0.595	0.6683	0.612133		1.5157	1.4994	1.6215	1.54553
136.8	0.4868	0.4827	0.2727	0.414067		0.5747	0.5918	0.6764	0.6143		1.5173	1.5018	1.6223	1.54713
137.1	0.4851	0.4811	0.2727	0.412967		0.5722	0.5926	0.674	0.612933		1.5181	1.501	1.6182	1.54577
137.4	0.4868	0.4827	0.2735	0.414333		0.5714	0.5934	0.6756	0.613467		1.5206	1.5018	1.6182	1.54687
137.7	0.4884	0.4843	0.2743	0.415667		0.5714	0.5934	0.6764	0.613733		1.5189	1.4986	1.6256	1.5477
138	0.4884	0.4908	0.2743	0.417833		0.5714	0.5942	0.6781	0.614567		1.5206	1.4921	1.6182	1.54363
138.3	0.49	0.4827	0.2727	0.415133		0.5722	0.595	0.6781	0.6151		1.5214	1.4945	1.6256	1.54717
138.6	0.4876	0.4811	0.2735	0.414067		0.5698	0.595	0.6772	0.614		1.5222	1.4978	1.6199	1.54663
138.9	0.4876	0.4737	0.2751	0.412133		0.5682	0.5934	0.6781	0.613233		1.5214	1.4953	1.6174	1.5447
139.2	0.486	0.4819	0.2735	0.4138		0.569	0.5967	0.6797	0.615133		1.5214	1.5026	1.6166	1.54687
139.5	0.4835	0.4803	0.2727	0.412167		0.5698	0.5958	0.6797	0.6151		1.523	1.5026	1.6182	1.54793
139.8	0.4827	0.4746	0.2735	0.410267		0.569	0.5942	0.6781	0.613767		1.523	1.5026	1.615	1.54687
140.1	0.4827	0.4811	0.2719	0.4119		0.5706	0.5983	0.6789	0.615933		1.523	1.5002	1.628	1.5504
140.4	0.4843	0.4811	0.2711	0.412167		0.5731	0.595	0.6805	0.6162		1.5214	1.501	1.6182	1.54687
140.7	0.4843	0.4786	0.2694	0.410767		0.5714	0.5983	0.6772	0.615633		1.5189	1.5026	1.6199	1.54713
141	0.4843	0.4811	0.2694	0.4116		0.5706	0.5983	0.6797	0.6162		1.5238	1.5059	1.6207	1.55013
141.3	0.4843	0.4803	0.2719	0.412167		0.569	0.5983	0.6772	0.614833		1.5222	1.5035	1.6125	1.54607
141.6	0.4835	0.4794	0.2711	0.411333		0.5698	0.5991	0.6789	0.615933		1.5238	1.5035	1.6231	1.55013
141.9	0.4835	0.4794	0.2711	0.411333		0.5706	0.5983	0.6797	0.6162		1.5197	1.5035	1.6223	1.5485
142.2	0.4819	0.4811	0.2702	0.411067		0.5698	0.595	0.6764	0.613733		1.5149	1.5018	1.6207	1.5458
142.5	0.4827	0.4827	0.2702	0.411867		0.5698	0.5942	0.6764	0.613467		1.5165	1.4986	1.619	1.5447
142.8	0.4827	0.4794	0.2711	0.411067		0.569	0.5926	0.6781	0.613233		1.5173	1.4986	1.6215	1.5458
143.1	0.4827	0.4778	0.2711	0.410533		0.5682	0.591	0.6756	0.6116		1.5165	1.4994	1.6256	1.54717
143.4	0.4827	0.4811	0.2719	0.4119		0.5674	0.5926	0.6772	0.6124		1.5124	1.5043	1.6264	1.5477
143.7	0.4835	0.4819	0.2711	0.412167		0.5674	0.5918	0.6781	0.612433		1.5149	1.4978	1.6239	1.54553
144	0.4827	0.4819	0.2702	0.4116		0.5682	0.591	0.6772	0.612133		1.51	1.501	1.628	1.54633
144.3	0.4827	0.4811	0.2694	0.411067		0.569	0.591	0.6764	0.612133		1.5132	1.5026	1.6264	1.5474
144.6	0.4819	0.4835	0.2686	0.411333		0.5722	0.5926	0.6772	0.614		1.5149	1.5002	1.6264	1.54717
144.9	0.4819	0.4786	0.2694	0.409967		0.5706	0.5926	0.6789	0.614033		1.5157	1.501	1.6272	1.54797
145.2	0.4819	0.4819	0.2694	0.411067		0.569	0.5942	0.6789	0.614033		1.5197	1.5043	1.6256	1.54987
145.5	0.4794	0.4803	0.2711	0.410267		0.5698	0.5942	0.6789	0.6143		1.5206	1.501	1.6272	1.5496
145.8	0.4794	0.4851	0.2694	0.4113		0.569	0.5918	0.6781	0.612967		1.5206	1.4945	1.6272	1.54743
146.1	0.4811	0.4786	0.2694	0.4097		0.5706	0.5926	0.6781	0.613767		1.5181	1.4978	1.6247	1.54687
146.4	0.4803	0.477	0.2711	0.409467		0.5706	0.591	0.6781	0.613233		1.5214	1.4912	1.6256	1.54607
146.7	0.4811	0.4786	0.2702	0.409967		0.5674	0.591	0.6789	0.612433		1.5206	1.4912	1.6264	1.54607
147	0.4811	0.4827	0.2719	0.4119		0.569	0.5926	0.6789	0.6135		1.523	1.4961	1.6247	1.54793
147.3	0.4803	0.4811	0.2711	0.410833		0.5674	0.591	0.6789	0.612433		1.5222	1.4912	1.6256	1.54633
147.6	0.4786	0.4794	0.2694	0.409133		0.5657	0.5893	0.6756	0.6102		1.5197	1.4978	1.6223	1.5466
147.9	0.477	0.4794	0.2711	0.409167		0.569	0.5918	0.6789	0.613233		1.5246	1.4969	1.628	1.54983
148.2	0.477	0.4794	0.2686	0.408333		0.5682	0.591	0.6781	0.612433		1.5206	1.4929	1.628	1.54717
148.5	0.4778	0.4794	0.2678	0.408333		0.5682	0.5926	0.6805	0.613767		1.5157	1.4961	1.6345	1.54877
148.8	0.4778	0.4794	0.267	0.408067		0.569	0.5926	0.6789	0.6135		1.5214	1.4986	1.628	1.54933
149.1	0.4786	0.4827	0.2686	0.409967		0.5706	0.5918	0.6781	0.6135		1.5238	1.5002	1.6256	1.54987
149.4	0.477	0.4786	0.267	0.407533		0.5698	0.5902	0.6772	0.6124		1.5214	1.5018	1.6247	1.5493
149.7	0.4794	0.4786	0.2678	0.4086		0.5714	0.591	0.6805	0.6143		1.5336	1.4986	1.6231	1.55177
150	0.4786	0.4754	0.2686	0.407533		0.5714	0.5918	0.6805	0.614567		1.5263	1.4945	1.6231	1.54797
150.3	0.4794	0.4762	0.2678	0.4078		0.5698	0.5934	0.6789	0.614033		1.5263	1.4969	1.6231	1.54877
150.6	0.4794	0.4778	0.2686	0.4086		0.5698	0.5934	0.6781	0.613767		1.5295	1.4986	1.6207	1.5496
150.9	0.477	0.4762	0.2678	0.407		0.5698	0.5926	0.6772	0.6132		1.5295	1.4969	1.6207	1.54903
151.2	0.4778	0.477	0.2678	0.407533		0.5698	0.591	0.6756	0.612133		1.5319	1.5002	1.6182	1.5501
151.5	0.4778	0.477	0.267	0.407267		0.5698	0.591	0.6772	0.612667		1.5311	1.5026	1.6199	1.5512
151.8	0.477	0.4762	0.2654	0.4062		0.5706	0.5902	0.6764	0.6124		1.5279	1.5018	1.619	1.54957
152.1	0.4778	0.4762	0.2654	0.406467		0.5698	0.591	0.6789	0.613233		1.5287	1.5002	1.6215	1.55013
152.4	0.4746	0.477	0.2654	0.405667		0.5714	0.5926	0.6805	0.614833		1.5287	1.4969	1.6223	1.5493
152.7	0.4762	0.4746	0.2646	0.405133		0.5706	0.591	0.6764	0.612667		1.5279	1.4872	1.6199	1.545
153	0.4794	0.4729	0.267	0.406433		0.5698	0.5918	0.6764	0.612667		1.5295	1.4986	1.6215	1.54987
153.3	0.4794	0.4737	0.2662	0.406433		0.5714	0.5918	0.6748	0.612667		1.5279	1.4986	1.6272	1.55123
153.6	0.4794	0.4754	0.2654	0.406733		0.5706	0.591	0.6781	0.613233		1.5279	1.501	1.6231	1.55067
153.9	0.477	0.4811	0.2662	0.4081		0.5722	0.5918	0.6756	0.6132		1.5287	1.5051	1.6207	1.5515
154.2	0.4778	0.4778	0.2678	0.4078		0.5722	0.591	0.6756	0.612933		1.5279	1.5043	1.6207	1.55097
154.5	0.477	0.4786	0.2654	0.407		0.5698	0.591	0.6748	0.611867		1.5279	1.5035	1.6215	1.55097
154.8	0.477	0.4754	0.2678	0.406733		0.5706	0.5926	0.6772	0.613467		1.5287	1.5018	1.6321	1.5542
155.1	0.4786	0.4754	0.2654	0.406467		0.5731	0.5902	0.6781	0.6138		1.5303	1.5067	1.6223	1.5531
155.4	0.4778	0.4746	0.2646	0.405667		0.5714	0.5918	0.6756	0.612933		1.5425	1.5059	1.6207	1.55637
155.7	0.4794	0.477	0.2662	0.407533		0.5706	0.5902	0.6781	0.612967		1.5303	1.5002	1.6239	1.55147
156	0.4786	0.477	0.2654	0.407		0.5706	0.5885	0.6764	0.611833		1.5271	1.5002	1.6239	1.5504
156.3	0.4778	0.4786	0.2646	0.407		0.569	0.5885	0.6772	0.611567		1.5189	1.4986	1.6247	1.5474
156.6	0.4794	0.4794	0.2654	0.408067		0.5674	0.5877	0.6781	0.611067		1.5222	1.5002	1.6239	1.54877
156.9	0.477	0.4754	0.2654	0.405933		0.569	0.5902	0.6789	0.6127		1.5271	1.4994	1.628	1.5515
157.2	0.4786	0.4778	0.2646	0.407		0.5682	0.591	0.6764	0.611867		1.5311	1.5018	1.6256	1.55283
157.5	0.4778	0.4786	0.2637	0.4067		0.5698	0.5902	0.6789	0.612967		1.5295	1.5026	1.6166	1.54957
157.8	0.4762	0.477	0.2629	0.405367		0.5698	0.591	0.6756	0.612133		1.5319	1.5002	1.6247	1.55227
158.1	0.4754	0.4786	0.2621	0.405367		0.5698	0.591	0.6764	0.6124		1.5303	1.5002	1.6223	1.55093
158.4	0.4754	0.4786	0.2629	0.405633		0.5698	0.591	0.6821	0.6143		1.5287	1.5051	1.6239	1.55257
158.7	0.4746	0.4803	0.2621	0.405667		0.5714	0.5902	0.6781	0.613233		1.5279	1.5026	1.6231	1.5512
159	0.4754	0.4786	0.2621	0.405367		0.5714	0.5902	0.6781	0.613233		1.5287	1.5043	1.6199	1.55097
159.3	0.477	0.4778	0.2613	0.405367		0.5706	0.591	0.6805	0.614033		1.5279	1.4994	1.6256	1.55097
159.6	0.4762	0.477	0.2613	0.404833		0.5722	0.5902	0.6797	0.614033		1.5295	1.5035	1.6166	1.54987
159.9	0.4746	0.4803	0.2621	0.405667		0.5739	0.5926	0.6764	0.6143		1.5287	1.501	1.6182	1.5493
160.2	0.4762	0.4746	0.2621	0.4043		0.5739	0.591	0.6772	0.614033		1.5238	1.5026	1.6085	1.54497
160.5	0.4762	0.4746	0.2613	0.404033		0.5755	0.5918	0.6756	0.6143		1.5246	1.5051	1.6272	1.5523
160.8	0.4754	0.4737	0.2629	0.404		0.5739	0.591	0.6756	0.6135		1.5238	1.5059	1.6199	1.54987
161.1	0.4754	0.4737	0.2629	0.404		0.5755	0.5893	0.6748	0.6132		1.5271	1.5026	1.6182	1.5493
161.4	0.4762	0.4746	0.2621	0.4043		0.5731	0.5893	0.674	0.612133		1.5279	1.5026	1.6166	1.54903
161.7	0.4762	0.4737	0.2637	0.404533		0.5739	0.5893	0.6732	0.612133		1.5263	1.5051	1.6125	1.54797
162	0.4762	0.4721	0.2621	0.403467		0.5739	0.5893	0.674	0.6124		1.5254	1.5043	1.6174	1.54903
162.3	0.477	0.4737	0.2613	0.404		0.5698	0.5893	0.6724	0.6105		1.523	1.4986	1.6199	1.54717
162.6	0.4778	0.4713	0.2629	0.404		0.5698	0.5885	0.6724	0.610233		1.5214	1.4978	1.6199	1.54637
162.9	0.4746	0.4737	0.2613	0.4032		0.5706	0.5885	0.6732	0.610767		1.5238	1.4921	1.6247	1.54687
163.2	0.4746	0.4729	0.2629	0.403467		0.5698	0.591	0.674	0.6116		1.5279	1.5002	1.6223	1.55013
163.5	0.4754	0.4729	0.2637	0.404		0.5714	0.591	0.6748	0.6124		1.5263	1.4896	1.6231	1.54633
163.8	0.4746	0.4721	0.2613	0.402667		0.5722	0.5926	0.6748	0.6132		1.5263	1.4994	1.6231	1.5496
164.1	0.4754	0.4697	0.2613	0.402133		0.5722	0.5926	0.6732	0.612667		1.5328	1.5026	1.6199	1.55177
164.4	0.4754	0.4737	0.2605	0.4032		0.5731	0.5902	0.6756	0.612967		1.5319	1.5035	1.6239	1.5531
164.7	0.4746	0.4705	0.258	0.401033		0.5731	0.5885	0.6772	0.612933		1.5295	1.5043	1.6239	1.55257
165	0.4737	0.4705	0.2605	0.401567		0.5731	0.5885	0.6781	0.613233		1.5238	1.5051	1.6256	1.5515
165.3	0.4746	0.4681	0.2605	0.401067		0.5747	0.5893	0.6781	0.614033		1.5295	1.4986	1.6313	1.55313
165.6	0.4746	0.4705	0.2637	0.402933		0.5731	0.5893	0.6772	0.6132		1.5295	1.5067	1.6296	1.55527
165.9	0.4754	0.4713	0.2637	0.403467		0.5722	0.5918	0.6781	0.614033		1.5271	1.5083	1.6256	1.55367
166.2	0.4762	0.4705	0.2621	0.402933		0.5714	0.5902	0.6789	0.6135		1.5401	1.5043	1.6215	1.5553
166.5	0.4746	0.4729	0.2621	0.4032		0.5706	0.5885	0.6764	0.611833		1.5295	1.51	1.6239	1.55447
166.8	0.4754	0.4729	0.2621	0.403467		0.5698	0.5893	0.6764	0.611833		1.5311	1.5108	1.6264	1.5561
167.1	0.4754	0.4729	0.2613	0.4032		0.5698	0.5885	0.6764	0.611567		1.5328	1.5018	1.628	1.5542
167.4	0.4746	0.4729	0.2621	0.4032		0.5722	0.591	0.6764	0.6132		1.5336	1.5116	1.637	1.56073
167.7	0.4762	0.4737	0.2613	0.403733		0.5698	0.591	0.6764	0.6124		1.5311	1.5116	1.6321	1.55827
168	0.4754	0.4721	0.2605	0.402667		0.5706	0.5918	0.6748	0.6124		1.5303	1.51	1.6288	1.55637
168.3	0.4737	0.477	0.2589	0.4032		0.5714	0.5926	0.6772	0.613733		1.5271	1.5043	1.6296	1.55367
168.6	0.4729	0.4746	0.2597	0.4024		0.5714	0.591	0.6772	0.6132		1.5287	1.51	1.6256	1.55477
168.9	0.4721	0.4681	0.2597	0.399967		0.5682	0.591	0.6756	0.6116		1.5254	1.51	1.6288	1.55473
169.2	0.4737	0.4737	0.2605	0.402633		0.5682	0.591	0.6764	0.611867		1.5344	1.5092	1.6304	1.558
169.5	0.4729	0.4762	0.2613	0.403467		0.5657	0.5893	0.6781	0.611033		1.5271	1.5092	1.6264	1.55423
169.8	0.4737	0.477	0.2597	0.403467		0.5665	0.5877	0.6764	0.6102		1.5206	1.5083	1.6296	1.55283
170.1	0.4746	0.477	0.2613	0.4043		0.5665	0.5893	0.6781	0.6113		1.5279	1.5083	1.6231	1.5531
170.4	0.4737	0.477	0.2613	0.404		0.5657	0.5885	0.6781	0.610767		1.5295	1.5083	1.6239	1.5539
170.7	0.4746	0.4778	0.2613	0.404567		0.5657	0.5877	0.6781	0.6105		1.5319	1.5059	1.6231	1.55363
171	0.4746	0.4786	0.2613	0.404833		0.5674	0.5885	0.6756	0.6105		1.5368	1.5067	1.6239	1.5558
171.3	0.4729	0.477	0.2605	0.403467		0.5665	0.5869	0.6748	0.6094		1.5344	1.5067	1.628	1.55637
171.6	0.4721	0.4778	0.2597	0.4032		0.5665	0.5877	0.6748	0.609667		1.5271	1.5092	1.6313	1.55587
171.9	0.4721	0.4729	0.2589	0.4013		0.5665	0.5893	0.6732	0.609667		1.5287	1.514	1.6304	1.5577
172.2	0.4729	0.4746	0.2589	0.402133		0.5682	0.5885	0.674	0.610233		1.5271	1.5124	1.6321	1.5572
172.5	0.4705	0.4746	0.2605	0.401867		0.5682	0.591	0.6716	0.610267		1.5263	1.514	1.6264	1.55557
172.8	0.4729	0.4754	0.2605	0.402933		0.5682	0.5918	0.674	0.611333		1.5263	1.5116	1.6304	1.5561
173.1	0.4729	0.4746	0.2637	0.403733		0.569	0.5902	0.6756	0.6116		1.5263	1.5083	1.6345	1.55637
173.4	0.4729	0.4754	0.2629	0.403733		0.5706	0.5902	0.6748	0.611867		1.5271	1.5092	1.6337	1.55667
173.7	0.4746	0.4729	0.2629	0.403467		0.5706	0.5893	0.6772	0.612367		1.5279	1.5116	1.6345	1.558
174	0.4729	0.4721	0.2613	0.4021		0.5698	0.5885	0.6772	0.611833		1.5271	1.5059	1.6296	1.5542
174.3	0.4737	0.4713	0.2629	0.402633		0.5714	0.5885	0.6764	0.6121		1.5287	1.5092	1.6296	1.55583
174.6	0.4746	0.4697	0.2621	0.402133		0.5706	0.5877	0.6748	0.611033		1.5287	1.5059	1.6256	1.5534
174.9	0.4746	0.4713	0.2613	0.4024		0.5698	0.5885	0.6772	0.611833		1.5295	1.5051	1.6256	1.5534
175.2	0.4729	0.4729	0.2621	0.402633		0.5698	0.5893	0.6772	0.6121		1.5287	1.51	1.6247	1.55447
175.5	0.4737	0.4746	0.2597	0.402667		0.5698	0.5885	0.6781	0.612133		1.5287	1.5035	1.6264	1.55287
175.8	0.4721	0.4746	0.2605	0.4024		0.5706	0.5869	0.6764	0.6113		1.5319	1.5083	1.6272	1.5558
176.1	0.4737	0.4697	0.2613	0.401567		0.5682	0.5877	0.6756	0.6105		1.5287	1.5108	1.6256	1.55503
176.4	0.4729	0.4737	0.2597	0.4021		0.569	0.5869	0.6748	0.610233		1.5295	1.5116	1.6223	1.55447
176.7	0.4713	0.4729	0.2605	0.401567		0.5698	0.5877	0.6756	0.611033		1.5303	1.5092	1.6256	1.55503
177	0.4737	0.4737	0.2605	0.402633		0.5674	0.5918	0.6764	0.611867		1.5303	1.5067	1.6272	1.55473
177.3	0.4746	0.4729	0.2589	0.402133		0.5657	0.5902	0.6772	0.611033		1.5328	1.5059	1.6353	1.558
177.6	0.4721	0.4737	0.258	0.401267		0.5649	0.591	0.674	0.609967		1.5352	1.5092	1.628	1.55747
177.9	0.4737	0.4754	0.258	0.402367		0.5665	0.5918	0.6748	0.611033		1.5336	1.5059	1.6296	1.55637
178.2	0.4729	0.4762	0.258	0.402367		0.5657	0.5893	0.6756	0.6102		1.536	1.5083	1.6288	1.5577
178.5	0.4737	0.477	0.258	0.4029		0.5665	0.591	0.6764	0.6113		1.5344	1.5083	1.628	1.5569
178.8	0.4721	0.4746	0.258	0.401567		0.5682	0.5918	0.6756	0.611867		1.5344	1.5075	1.6296	1.55717
179.1	0.4737	0.477	0.258	0.4029		0.5665	0.5902	0.6756	0.610767		1.5417	1.5051	1.6313	1.55937
179.4	0.4705	0.4754	0.2589	0.4016		0.5657	0.5934	0.6748	0.6113		1.5352	1.5051	1.6337	1.558
179.7	0.4705	0.4737	0.2589	0.401033		0.5682	0.5918	0.674	0.611333		1.5368	1.5092	1.6321	1.55937
180	0.4721	0.4681	0.258	0.3994		0.5665	0.591	0.6748	0.610767		1.5442	1.5051	1.6345	1.56127
180.3	0.4713	0.4754	0.258	0.401567		0.5649	0.5918	0.6756	0.610767		1.5376	1.5075	1.6345	1.55987
180.6	0.4721	0.4754	0.258	0.401833		0.5665	0.5918	0.6756	0.6113		1.5344	1.5083	1.637	1.5599
180.9	0.4705	0.4721	0.2613	0.4013		0.5649	0.591	0.6756	0.6105		1.5336	1.5059	1.6361	1.55853
181.2	0.4681	0.4746	0.2605	0.401067		0.5665	0.5902	0.674	0.610233		1.5336	1.5132	1.6304	1.55907
181.5	0.4705	0.4746	0.2564	0.4005		0.5674	0.5918	0.6756	0.6116		1.536	1.5035	1.6394	1.55963
181.8	0.4697	0.477	0.2597	0.402133		0.569	0.5893	0.6764	0.611567		1.5376	1.501	1.6418	1.56013
182.1	0.4689	0.4754	0.2589	0.401067		0.569	0.5893	0.674	0.610767		1.5393	1.5026	1.6361	1.55933
182.4	0.4705	0.4737	0.2605	0.401567		0.5665	0.5877	0.674	0.6094		1.5368	1.5002	1.6378	1.55827
182.7	0.4713	0.4754	0.258	0.401567		0.5665	0.5885	0.6748	0.609933		1.5352	1.5035	1.6402	1.55963
183	0.4721	0.4778	0.258	0.402633		0.569	0.5893	0.6732	0.6105		1.5376	1.5035	1.637	1.55937
183.3	0.4729	0.4762	0.258	0.402367		0.5698	0.5902	0.6748	0.6116		1.5393	1.501	1.6378	1.55937
183.6	0.4721	0.4778	0.258	0.402633		0.569	0.5885	0.6716	0.6097		1.5425	1.5035	1.6394	1.5618
183.9	0.4721	0.4778	0.2589	0.402933		0.5722	0.5877	0.674	0.6113		1.5352	1.5051	1.6427	1.561
184.2	0.4729	0.477	0.2589	0.402933		0.5706	0.5845	0.674	0.6097		1.5344	1.5083	1.6378	1.56017
184.5	0.4721	0.4794	0.2589	0.403467		0.5706	0.5845	0.6732	0.609433		1.5344	1.5124	1.6361	1.56097
184.8	0.4721	0.4762	0.2589	0.4024		0.5722	0.5836	0.6748	0.6102		1.5376	1.51	1.6345	1.5607
185.1	0.4729	0.4794	0.258	0.403433		0.5706	0.5836	0.6748	0.609667		1.5368	1.5092	1.6361	1.5607
185.4	0.4729	0.4794	0.2564	0.4029		0.5714	0.5861	0.674	0.6105		1.5246	1.5067	1.6345	1.55527
185.7	0.4729	0.477	0.2556	0.401833		0.5722	0.5861	0.674	0.610767		1.5336	1.5067	1.6345	1.55827
186	0.4746	0.4786	0.2564	0.4032		0.569	0.5836	0.6748	0.609133		1.5376	1.5108	1.6345	1.56097
186.3	0.4721	0.4762	0.2572	0.401833		0.5714	0.5869	0.6756	0.6113		1.5311	1.5173	1.6353	1.56123
186.6	0.4729	0.4754	0.258	0.4021		0.5722	0.5853	0.6756	0.611033		1.5344	1.51	1.6353	1.5599
186.9	0.4721	0.4754	0.2572	0.401567		0.5722	0.5845	0.6781	0.6116		1.5344	1.5083	1.6345	1.55907
187.2	0.4705	0.4762	0.2564	0.401033		0.569	0.5845	0.6756	0.6097		1.5336	1.5083	1.6337	1.55853
187.5	0.4721	0.4746	0.2556	0.400767		0.5698	0.5853	0.6756	0.610233		1.5311	1.5059	1.6386	1.55853
187.8	0.4713	0.4803	0.2572	0.402933		0.5706	0.5853	0.6756	0.6105		1.5222	1.51	1.6337	1.5553
188.1	0.4713	0.4689	0.2556	0.3986		0.5714	0.5853	0.6732	0.609967		1.5295	1.514	1.6313	1.55827
188.4	0.4737	0.4762	0.2548	0.401567		0.5706	0.5861	0.6748	0.6105		1.536	1.5116	1.6345	1.5607
188.7	0.4737	0.4737	0.2556	0.401		0.5682	0.5845	0.6748	0.609167		1.5368	1.5108	1.6361	1.56123
189	0.4729	0.4648	0.2564	0.398033		0.569	0.5853	0.6732	0.609167		1.5376	1.5067	1.6345	1.5596
189.3	0.4746	0.4754	0.2556	0.401867		0.5706	0.5845	0.6764	0.6105		1.5368	1.51	1.6313	1.55937
189.6	0.4746	0.4754	0.2548	0.4016		0.5706	0.5836	0.6764	0.6102		1.5393	1.5043	1.6329	1.55883
189.9	0.4729	0.4819	0.2556	0.403467		0.569	0.5853	0.6764	0.610233		1.5376	1.5083	1.637	1.56097
190.2	0.4737	0.4737	0.254	0.400467		0.5698	0.5853	0.6772	0.610767		1.5409	1.51	1.6353	1.56207
190.5	0.4713	0.4754	0.2572	0.4013		0.5674	0.5877	0.6756	0.610233		1.5393	1.514	1.641	1.56477
190.8	0.4721	0.4713	0.2572	0.4002		0.5682	0.5861	0.6756	0.609967		1.5393	1.5067	1.6394	1.5618
191.1	0.4721	0.4721	0.2597	0.4013		0.5665	0.5877	0.6756	0.609933		1.5368	1.5157	1.6402	1.56423
191.4	0.4713	0.4729	0.2564	0.4002		0.5657	0.5877	0.6748	0.6094		1.5425	1.5165	1.6435	1.5675
191.7	0.4721	0.4697	0.2564	0.3994		0.5657	0.5877	0.6764	0.609933		1.5376	1.5149	1.6361	1.56287
192	0.4729	0.4737	0.258	0.401533		0.569	0.5877	0.6748	0.6105		1.5401	1.5108	1.6427	1.56453
192.3	0.4729	0.4746	0.258	0.401833		0.5665	0.5885	0.674	0.609667		1.5393	1.5132	1.6443	1.5656
192.6	0.4713	0.4729	0.2572	0.400467		0.5674	0.5877	0.674	0.6097		1.5344	1.5124	1.6435	1.56343
192.9	0.4746	0.4729	0.258	0.401833		0.5665	0.5877	0.6748	0.609667		1.5368	1.5149	1.6378	1.56317
193.2	0.4746	0.4713	0.2572	0.401033		0.5674	0.5885	0.6716	0.609167		1.5319	1.5124	1.637	1.56043
193.5	0.4754	0.4697	0.2564	0.4005		0.5682	0.5869	0.6724	0.609167		1.5328	1.5083	1.6386	1.5599
193.8	0.477	0.4664	0.2556	0.399667		0.569	0.5885	0.6732	0.610233		1.5319	1.5092	1.6394	1.56017
194.1	0.4754	0.4713	0.2548	0.4005		0.569	0.5893	0.6732	0.6105		1.5336	1.5075	1.6361	1.55907
194.4	0.4737	0.4713	0.2572	0.400733		0.5698	0.5885	0.6732	0.6105		1.5287	1.5132	1.6337	1.55853
194.7	0.4746	0.4713	0.2564	0.400767		0.569	0.5869	0.674	0.609967		1.5303	1.5165	1.6313	1.55937
195	0.4729	0.4697	0.2564	0.399667		0.5674	0.5861	0.6716	0.608367		1.5319	1.5157	1.6329	1.56017
195.3	0.4762	0.4721	0.2572	0.401833		0.569	0.5885	0.6716	0.6097		1.5336	1.5132	1.6329	1.5599
195.6	0.4762	0.4729	0.2572	0.4021		0.5674	0.5877	0.6732	0.609433		1.536	1.5075	1.6329	1.5588
195.9	0.477	0.4737	0.2572	0.402633		0.5665	0.5877	0.6716	0.6086		1.5344	1.5124	1.6329	1.5599
196.2	0.4778	0.4746	0.2589	0.403767		0.569	0.5877	0.674	0.610233		1.5311	1.5149	1.6329	1.55963
196.5	0.477	0.4754	0.2589	0.403767		0.569	0.5861	0.6748	0.609967		1.5303	1.5132	1.6313	1.55827
196.8	0.4737	0.4746	0.2564	0.401567		0.5674	0.5869	0.6748	0.6097		1.5279	1.5116	1.6304	1.55663
197.1	0.4746	0.4721	0.258	0.401567		0.569	0.5853	0.6756	0.609967		1.5271	1.5214	1.6386	1.56237
197.4	0.4729	0.4754	0.2572	0.401833		0.569	0.5853	0.6756	0.609967		1.5246	1.5132	1.6215	1.5531
197.7	0.4729	0.4746	0.2589	0.402133		0.5706	0.5869	0.6756	0.611033		1.5254	1.514	1.6345	1.55797
198	0.4721	0.4729	0.258	0.401		0.5706	0.5845	0.6764	0.6105		1.5263	1.4986	1.6329	1.5526
198.3	0.4713	0.4713	0.2589	0.4005		0.569	0.5836	0.6756	0.6094		1.5295	1.51	1.6329	1.55747
198.6	0.4737	0.4721	0.258	0.401267		0.5698	0.5828	0.6756	0.6094		1.5279	1.5083	1.6231	1.5531
198.9	0.4746	0.4737	0.2597	0.402667		0.5682	0.5828	0.6772	0.6094		1.5246	1.5108	1.637	1.55747
199.2	0.4737	0.4746	0.2589	0.4024		0.5674	0.5812	0.6764	0.608333		1.5295	1.5108	1.6378	1.55937
199.5	0.4737	0.4778	0.2589	0.403467		0.5698	0.5828	0.6764	0.609667		1.5311	1.5116	1.6435	1.56207
199.8	0.4754	0.4754	0.2572	0.402667		0.569	0.582	0.6789	0.609967		1.5336	1.5165	1.6361	1.56207
200.1	0.4762	0.4737	0.2589	0.402933		0.569	0.582	0.6781	0.6097		1.5352	1.5108	1.6378	1.56127
200.4	0.4762	0.4754	0.2589	0.4035		0.5674	0.5836	0.6781	0.6097		1.5344	1.5108	1.6353	1.56017
200.7	0.477	0.4737	0.258	0.4029		0.5682	0.5853	0.6789	0.6108		1.5352	1.5067	1.6386	1.56017
201	0.4746	0.4737	0.258	0.4021		0.5698	0.5853	0.6764	0.6105		1.5271	1.5083	1.6361	1.55717
201.3	0.4737	0.477	0.258	0.4029		0.5698	0.5845	0.6764	0.610233		1.5352	1.5108	1.6402	1.56207
201.6	0.4746	0.4786	0.2556	0.402933		0.569	0.5861	0.6764	0.6105		1.5344	1.5124	1.6402	1.56233
201.9	0.4729	0.4697	0.2548	0.399133		0.5714	0.5877	0.6772	0.6121		1.545	1.5124	1.6394	1.5656
202.2	0.4729	0.4786	0.2548	0.4021		0.5706	0.5877	0.6772	0.611833		1.5417	1.5075	1.6418	1.56367
202.5	0.4754	0.4778	0.254	0.4024		0.5706	0.5861	0.6781	0.6116		1.5401	1.5124	1.637	1.56317
202.8	0.4754	0.4689	0.2548	0.3997		0.5706	0.5869	0.6764	0.6113		1.5393	1.5051	1.6435	1.56263
203.1	0.4754	0.4681	0.2556	0.3997		0.569	0.5853	0.6772	0.6105		1.5352	1.514	1.6451	1.56477
203.4	0.4762	0.4754	0.2442	0.3986		0.5698	0.5877	0.6748	0.610767		1.5368	1.5108	1.6451	1.56423
203.7	0.477	0.4672	0.2548	0.399667		0.569	0.5869	0.6756	0.6105		1.5393	1.5124	1.6435	1.56507
204	0.4778	0.4729	0.2564	0.402367		0.5714	0.5853	0.6756	0.610767		1.5376	1.5132	1.6418	1.5642
204.3	0.477	0.4754	0.2548	0.4024		0.5731	0.5869	0.6764	0.612133		1.5409	1.5149	1.6402	1.56533
204.6	0.4762	0.4746	0.2613	0.404033		0.5722	0.5869	0.6764	0.611833		1.5401	1.5157	1.6418	1.56587
204.9	0.4737	0.4737	0.2556	0.401		0.5706	0.5828	0.6772	0.6102		1.5385	1.5222	1.6418	1.5675
205.2	0.477	0.4737	0.2556	0.4021		0.5714	0.5845	0.6781	0.611333		1.5368	1.523	1.641	1.56693
205.5	0.4754	0.4754	0.2548	0.401867		0.5722	0.5836	0.6781	0.6113		1.5401	1.5197	1.6427	1.5675
205.8	0.4778	0.4762	0.254	0.402667		0.5722	0.5828	0.6781	0.611033		1.5409	1.514	1.6435	1.56613
206.1	0.477	0.4803	0.254	0.403767		0.5714	0.5853	0.6781	0.6116		1.5393	1.5149	1.6427	1.56563
206.4	0.4762	0.4762	0.2548	0.4024		0.5698	0.5836	0.6781	0.6105		1.5425	1.5149	1.6394	1.5656
206.7	0.4786	0.477	0.2564	0.404		0.5731	0.5828	0.6789	0.6116		1.5385	1.5157	1.637	1.56373
207	0.4778	0.4794	0.2572	0.4048		0.5731	0.582	0.6781	0.611067		1.5368	1.5181	1.6418	1.56557
207.3	0.4762	0.477	0.2589	0.404033		0.5714	0.5836	0.6781	0.611033		1.5409	1.5189	1.6435	1.56777
207.6	0.4754	0.477	0.2556	0.402667		0.5731	0.5836	0.6797	0.612133		1.5433	1.5189	1.6443	1.56883
207.9	0.4778	0.4803	0.2564	0.404833		0.5714	0.582	0.6781	0.6105		1.5442	1.5157	1.6443	1.56807
208.2	0.4754	0.4794	0.2548	0.4032		0.5706	0.582	0.6789	0.6105		1.5474	1.5189	1.6467	1.571
208.5	0.477	0.4778	0.2556	0.403467		0.5714	0.5828	0.6789	0.611033		1.545	1.5222	1.6467	1.5713
208.8	0.4754	0.4762	0.2556	0.4024		0.5706	0.5812	0.6789	0.610233		1.5401	1.5189	1.6451	1.56803
209.1	0.4762	0.4778	0.258	0.404		0.5706	0.5812	0.6789	0.610233		1.5417	1.5214	1.6435	1.56887
209.4	0.477	0.4762	0.2564	0.4032		0.5706	0.5804	0.6789	0.609967		1.5433	1.5157	1.6451	1.56803
209.7	0.477	0.4737	0.258	0.4029		0.5698	0.582	0.6789	0.610233		1.5442	1.5149	1.6427	1.56727
210	0.477	0.4746	0.258	0.4032		0.5698	0.5812	0.6789	0.609967		1.5458	1.5149	1.6427	1.5678
210.3	0.4778	0.4737	0.2572	0.4029		0.5714	0.582	0.6772	0.6102		1.5474	1.5173	1.6402	1.5683
210.6	0.4778	0.4754	0.2556	0.402933		0.5714	0.582	0.6764	0.609933		1.5442	1.5197	1.6394	1.56777
210.9	0.4794	0.4762	0.2572	0.404267		0.5731	0.5836	0.6797	0.612133		1.5393	1.5197	1.641	1.56667
211.2	0.4786	0.4786	0.2556	0.404267		0.5706	0.5845	0.6772	0.610767		1.5393	1.5165	1.6435	1.56643
211.5	0.4778	0.4794	0.2572	0.4048		0.5731	0.5828	0.6772	0.611033		1.5393	1.5173	1.641	1.56587
211.8	0.4811	0.4794	0.2572	0.4059		0.5698	0.5836	0.6789	0.610767		1.5417	1.514	1.6386	1.56477
212.1	0.4803	0.4778	0.2556	0.404567		0.569	0.5836	0.6764	0.609667		1.5376	1.5149	1.6394	1.56397
212.4	0.4803	0.4786	0.2556	0.404833		0.5682	0.5836	0.6756	0.609133		1.5328	1.514	1.6378	1.56153
212.7	0.4811	0.477	0.2564	0.404833		0.5674	0.5845	0.6756	0.609167		1.5393	1.5173	1.6378	1.5648
213	0.4803	0.4794	0.2572	0.405633		0.5657	0.5861	0.6756	0.609133		1.5376	1.5083	1.6345	1.56013
213.3	0.4803	0.4803	0.258	0.4062		0.5657	0.5853	0.6756	0.608867		1.545	1.514	1.6386	1.56587
213.6	0.4786	0.4803	0.2589	0.405933		0.5649	0.5861	0.6724	0.6078		1.536	1.5157	1.6435	1.56507
213.9	0.4778	0.4729	0.2572	0.402633		0.5665	0.5869	0.6748	0.6094		1.5352	1.514	1.637	1.56207
214.2	0.4778	0.4762	0.258	0.404		0.5657	0.5861	0.6732	0.608333		1.5385	1.5132	1.6418	1.5645
214.5	0.4794	0.4754	0.258	0.404267		0.5649	0.5877	0.674	0.608867		1.536	1.5124	1.6402	1.56287
214.8	0.477	0.4713	0.2589	0.4024		0.5657	0.5877	0.6756	0.609667		1.536	1.5092	1.6378	1.561
215.1	0.477	0.4762	0.2589	0.404033		0.5657	0.5861	0.6748	0.608867		1.536	1.5132	1.6394	1.56287
215.4	0.4778	0.4778	0.2597	0.4051		0.5649	0.5861	0.6764	0.609133		1.5376	1.5124	1.6378	1.5626
215.7	0.477	0.477	0.2589	0.4043		0.5674	0.5845	0.6748	0.6089		1.5409	1.5132	1.6386	1.56423
216	0.4754	0.4786	0.2589	0.4043		0.5682	0.5845	0.6748	0.609167		1.5425	1.5083	1.6378	1.56287
216.3	0.477	0.4794	0.258	0.4048		0.5682	0.5836	0.6732	0.608333		1.5393	1.5116	1.6427	1.56453
216.6	0.4762	0.4803	0.2613	0.405933		0.569	0.5845	0.6748	0.609433		1.5433	1.5132	1.6386	1.56503
216.9	0.4746	0.4794	0.2589	0.4043		0.5682	0.5828	0.6756	0.608867		1.5401	1.5157	1.6386	1.5648
217.2	0.4762	0.4778	0.2589	0.4043		0.5698	0.5828	0.6756	0.6094		1.5433	1.5149	1.6386	1.5656
217.5	0.4762	0.4754	0.2572	0.402933		0.569	0.5836	0.674	0.608867		1.5417	1.5165	1.637	1.56507
217.8	0.4762	0.4721	0.2572	0.401833		0.5698	0.5853	0.6748	0.609967		1.5393	1.5108	1.6353	1.5618
218.1	0.4786	0.4762	0.2589	0.404567		0.5706	0.5853	0.674	0.609967		1.5466	1.5116	1.6353	1.5645
218.4	0.4762	0.477	0.2589	0.404033		0.5706	0.5836	0.6748	0.609667		1.5474	1.5092	1.6467	1.56777
218.7	0.4754	0.4762	0.2597	0.403767		0.569	0.5828	0.6756	0.609133		1.5482	1.5108	1.637	1.56533
219	0.4754	0.4737	0.2589	0.402667		0.5706	0.5836	0.6764	0.6102		1.5474	1.5132	1.6378	1.56613
219.3	0.4754	0.4754	0.258	0.402933		0.5682	0.5845	0.6756	0.609433		1.545	1.5149	1.6256	1.56183
219.6	0.4754	0.4754	0.2556	0.402133		0.5665	0.582	0.6756	0.608033		1.5474	1.5132	1.6353	1.5653
219.9	0.4754	0.477	0.2572	0.4032		0.5665	0.5836	0.6764	0.608833		1.5417	1.5181	1.6386	1.56613
220.2	0.4762	0.4786	0.2564	0.403733		0.5657	0.5845	0.6748	0.608333		1.5433	1.5083	1.6435	1.56503
220.5	0.4778	0.477	0.2572	0.404		0.5665	0.5853	0.6756	0.609133		1.5474	1.5092	1.6418	1.56613
220.8	0.4786	0.4803	0.258	0.405633		0.569	0.5861	0.6764	0.6105		1.5385	1.5108	1.6402	1.56317
221.1	0.4803	0.4786	0.2589	0.405933		0.5682	0.5853	0.6764	0.609967		1.5458	1.5108	1.6435	1.5667
221.4	0.4803	0.4778	0.2564	0.404833		0.5698	0.5853	0.6756	0.610233		1.5425	1.5116	1.6402	1.56477
221.7	0.4803	0.4794	0.2572	0.405633		0.5706	0.5861	0.674	0.610233		1.5417	1.5124	1.6361	1.5634
222	0.4794	0.4754	0.258	0.404267		0.5731	0.5861	0.674	0.611067		1.5393	1.5092	1.6361	1.56153
222.3	0.4803	0.4762	0.2556	0.404033		0.5714	0.5885	0.6732	0.611033		1.5401	1.5149	1.637	1.564
222.6	0.4794	0.4778	0.2572	0.4048		0.5714	0.5869	0.6748	0.611033		1.5385	1.5083	1.6378	1.56153
222.9	0.4786	0.4786	0.258	0.405067		0.5657	0.5853	0.6756	0.608867		1.5385	1.5092	1.6418	1.56317
223.2	0.4778	0.4786	0.258	0.4048		0.5682	0.5853	0.6748	0.609433		1.5385	1.514	1.6386	1.5637
223.5	0.4778	0.4794	0.2589	0.405367		0.5698	0.5845	0.674	0.609433		1.536	1.5149	1.6345	1.5618
223.8	0.4778	0.4811	0.2548	0.404567		0.5665	0.5828	0.674	0.607767		1.5368	1.5189	1.6378	1.5645
224.1	0.4762	0.4811	0.2556	0.4043		0.5714	0.582	0.6764	0.609933		1.5352	1.5083	1.6345	1.55933
224.4	0.4778	0.4803	0.2564	0.404833		0.5722	0.5812	0.6748	0.6094		1.5352	1.5157	1.6427	1.56453
224.7	0.4786	0.4811	0.2564	0.405367		0.569	0.5828	0.6756	0.609133		1.5385	1.5075	1.6418	1.5626
225	0.4803	0.4762	0.258	0.404833		0.5739	0.5828	0.6756	0.610767		1.5401	1.5124	1.6427	1.56507
225.3	0.4794	0.4843	0.258	0.407233		0.5714	0.5836	0.674	0.609667		1.536	1.5214	1.6329	1.56343
225.6	0.4803	0.4835	0.254	0.405933		0.5706	0.5845	0.6756	0.610233		1.5393	1.5181	1.6394	1.5656
225.9	0.4827	0.4827	0.2556	0.407		0.5698	0.5853	0.6764	0.6105		1.5344	1.5157	1.641	1.5637
226.2	0.4811	0.4819	0.2556	0.4062		0.5722	0.5845	0.6764	0.611033		1.5417	1.5206	1.6378	1.5667
226.5	0.4843	0.4794	0.2548	0.406167		0.5698	0.5836	0.6748	0.6094		1.5466	1.5149	1.6402	1.56723
226.8	0.4835	0.4794	0.2556	0.406167		0.5698	0.5853	0.674	0.6097		1.558	1.5124	1.641	1.57047
227.1	0.4827	0.4794	0.2548	0.405633		0.569	0.5836	0.6764	0.609667		1.545	1.5132	1.6427	1.56697
227.4	0.4851	0.4803	0.254	0.406467		0.5665	0.5828	0.6748	0.608033		1.545	1.5173	1.6451	1.56913
227.7	0.4835	0.4794	0.2548	0.4059		0.5665	0.5828	0.6748	0.608033		1.5442	1.5173	1.6402	1.56723
228	0.4819	0.4786	0.254	0.404833		0.5674	0.5836	0.6756	0.608867		1.5515	1.5165	1.6451	1.57103
228.3	0.4835	0.4819	0.258	0.4078		0.569	0.5836	0.6772	0.609933		1.5499	1.5181	1.6386	1.56887
228.6	0.4827	0.4819	0.2629	0.409167		0.569	0.5861	0.6756	0.610233		1.5499	1.5189	1.641	1.56993
228.9	0.4819	0.4851	0.258	0.408333		0.569	0.5812	0.6772	0.609133		1.545	1.5181	1.6427	1.5686
229.2	0.4835	0.4843	0.2597	0.409167		0.569	0.582	0.6772	0.6094		1.5474	1.5197	1.6427	1.56993
229.5	0.4835	0.4835	0.258	0.408333		0.5706	0.5804	0.6756	0.608867		1.5442	1.5206	1.6418	1.56887
229.8	0.4811	0.4819	0.2589	0.4073		0.5682	0.5804	0.6732	0.607267		1.5393	1.5214	1.6459	1.56887
230.1	0.4827	0.4851	0.2597	0.409167		0.5698	0.5812	0.674	0.608333		1.5433	1.5132	1.6459	1.56747
230.4	0.4827	0.4851	0.2597	0.409167		0.5698	0.5812	0.6716	0.607533		1.5442	1.5165	1.6451	1.5686
230.7	0.4843	0.4835	0.2597	0.409167		0.5698	0.5828	0.674	0.608867		1.5474	1.5189	1.6467	1.571
231	0.4851	0.4835	0.2613	0.409967		0.5698	0.582	0.6748	0.608867		1.5433	1.5173	1.6427	1.56777
231.3	0.4835	0.4819	0.2605	0.408633		0.5722	0.5828	0.6764	0.610467		1.5442	1.5157	1.6402	1.5667
231.6	0.4819	0.4819	0.258	0.407267		0.5722	0.582	0.6764	0.6102		1.545	1.5132	1.6443	1.5675
231.9	0.4851	0.4827	0.2613	0.4097		0.5722	0.5836	0.674	0.609933		1.5458	1.5132	1.6394	1.56613
232.2	0.486	0.4827	0.258	0.4089		0.5706	0.5836	0.6756	0.609933		1.5466	1.5149	1.6386	1.5667
232.5	0.4868	0.4819	0.258	0.4089		0.5706	0.582	0.6764	0.609667		1.5425	1.5157	1.6353	1.5645
232.8	0.486	0.4827	0.2597	0.409467		0.5706	0.5828	0.6764	0.609933		1.5417	1.5238	1.641	1.56883
233.1	0.4851	0.4851	0.2597	0.409967		0.5731	0.5836	0.6781	0.6116		1.5409	1.5222	1.6394	1.5675
233.4	0.4876	0.4835	0.2613	0.4108		0.5706	0.5828	0.6805	0.6113		1.5417	1.5197	1.6418	1.56773
233.7	0.486	0.4827	0.2613	0.41		0.569	0.5836	0.6805	0.611033		1.5433	1.5206	1.641	1.5683
234	0.4876	0.4794	0.2613	0.409433		0.5706	0.5828	0.6805	0.6113		1.5433	1.5254	1.6451	1.57127
234.3	0.4876	0.4827	0.2613	0.410533		0.5698	0.5836	0.6789	0.610767		1.5458	1.5165	1.6443	1.56887
234.6	0.4892	0.4827	0.2597	0.410533		0.5714	0.5845	0.6805	0.612133		1.5433	1.5189	1.6435	1.56857
234.9	0.4908	0.4827	0.2597	0.411067		0.5739	0.5836	0.6805	0.612667		1.5393	1.5075	1.6484	1.56507
235.2	0.4908	0.4827	0.2597	0.411067		0.5722	0.5869	0.6789	0.612667		1.5417	1.5181	1.6459	1.56857
235.5	0.49	0.4843	0.2605	0.4116		0.5714	0.5853	0.6781	0.6116		1.545	1.5157	1.6427	1.5678
235.8	0.49	0.4827	0.2589	0.410533		0.5722	0.5836	0.6781	0.6113		1.5442	1.5189	1.6418	1.5683
236.1	0.4917	0.4827	0.2589	0.4111		0.5722	0.5861	0.6797	0.612667		1.5425	1.5197	1.6402	1.56747
236.4	0.4917	0.4811	0.2597	0.410833		0.5739	0.5845	0.6781	0.612167		1.545	1.5197	1.6402	1.5683
236.7	0.49	0.4794	0.2589	0.409433		0.5731	0.5861	0.6781	0.612433		1.5328	1.5165	1.6418	1.5637
237	0.49	0.4811	0.2589	0.41		0.5714	0.5853	0.6789	0.611867		1.5417	1.5116	1.6459	1.5664
237.3	0.4892	0.4811	0.2589	0.409733		0.5698	0.5836	0.6772	0.6102		1.5376	1.5108	1.6492	1.56587
237.6	0.4884	0.4851	0.2589	0.4108		0.5698	0.5853	0.6789	0.611333		1.5393	1.5132	1.6402	1.56423
237.9	0.49	0.4827	0.2589	0.410533		0.569	0.5861	0.6772	0.610767		1.536	1.5132	1.6427	1.56397
238.2	0.4876	0.4843	0.258	0.409967		0.5706	0.5861	0.6756	0.610767		1.5409	1.5132	1.6427	1.5656
238.5	0.4884	0.4835	0.2564	0.409433		0.5731	0.5877	0.6748	0.611867		1.5466	1.5149	1.6337	1.56507
238.8	0.4892	0.4835	0.2589	0.410533		0.5739	0.5877	0.6748	0.612133		1.5482	1.5222	1.6467	1.57237
239.1	0.4868	0.486	0.2597	0.410833		0.5722	0.5853	0.6764	0.6113		1.545	1.51	1.641	1.56533
239.4	0.4892	0.486	0.2597	0.411633		0.5714	0.5853	0.6781	0.6116		1.5417	1.5173	1.6386	1.56587
239.7	0.4908	0.4868	0.2589	0.412167		0.5698	0.5845	0.6781	0.6108		1.5385	1.514	1.6402	1.56423
240	0.4917	0.4868	0.2589	0.412467		0.5698	0.5845	0.6764	0.610233		1.5393	1.5197	1.637	1.56533
240.3	0.49	0.4835	0.2597	0.411067		0.5706	0.5869	0.6789	0.612133		1.5352	1.5173	1.641	1.5645
240.6	0.4892	0.4868	0.2597	0.4119		0.569	0.5845	0.6781	0.610533		1.5417	1.5157	1.6361	1.5645
240.9	0.49	0.4835	0.2589	0.4108		0.5714	0.5828	0.6764	0.6102		1.5344	1.5173	1.6378	1.56317
241.2	0.4892	0.4868	0.2621	0.4127		0.5706	0.5845	0.6772	0.610767		1.545	1.5173	1.6386	1.56697
241.5	0.4892	0.4868	0.2572	0.411067		0.5714	0.5836	0.6764	0.610467		1.5425	1.5132	1.6402	1.5653
241.8	0.4884	0.4876	0.2597	0.4119		0.5714	0.5836	0.6781	0.611033		1.5466	1.5165	1.6402	1.56777
242.1	0.4892	0.4884	0.2613	0.412967		0.5698	0.5853	0.6797	0.6116		1.5466	1.5149	1.6345	1.56533
242.4	0.4908	0.4876	0.2686	0.415667		0.5714	0.5853	0.6772	0.6113		1.5425	1.5157	1.641	1.5664
242.7	0.49	0.4868	0.2621	0.412967		0.5706	0.5828	0.6756	0.609667		1.5442	1.5149	1.6386	1.5659
243	0.49	0.4827	0.2613	0.411333		0.5698	0.5845	0.6748	0.6097		1.5531	1.5165	1.6313	1.56697
243.3	0.4892	0.486	0.2597	0.411633		0.5722	0.5836	0.6764	0.610733		1.5482	1.5157	1.637	1.56697
243.6	0.4908	0.4868	0.2621	0.413233		0.5731	0.5845	0.6772	0.6116		1.5474	1.5206	1.6361	1.56803
243.9	0.4908	0.49	0.2613	0.414033		0.5714	0.5853	0.6789	0.611867		1.5433	1.5181	1.6345	1.5653
244.2	0.49	0.4876	0.2621	0.413233		0.5731	0.5861	0.6781	0.612433		1.5417	1.5149	1.6378	1.5648
244.5	0.49	0.4868	0.2629	0.413233		0.5747	0.5861	0.6797	0.6135		1.5433	1.5173	1.6353	1.5653
244.8	0.4908	0.4868	0.2637	0.413767		0.5731	0.5869	0.6789	0.612967		1.5458	1.5165	1.637	1.56643
245.1	0.4917	0.4876	0.2646	0.414633		0.5739	0.5853	0.6781	0.612433		1.5433	1.5165	1.6394	1.5664
245.4	0.4917	0.4884	0.2678	0.415967		0.5739	0.5853	0.6813	0.6135		1.5458	1.5165	1.637	1.56643
245.7	0.4925	0.4876	0.2662	0.415433		0.5714	0.5845	0.6805	0.612133		1.5466	1.5189	1.6386	1.56803
246	0.4917	0.4851	0.2662	0.414333		0.569	0.5845	0.6789	0.6108		1.5433	1.5165	1.6386	1.56613
246.3	0.4917	0.4884	0.2678	0.415967		0.5698	0.5869	0.6805	0.6124		1.5466	1.5189	1.641	1.56883
246.6	0.4941	0.4868	0.2654	0.415433		0.5698	0.5861	0.6797	0.611867		1.5482	1.5197	1.6443	1.57073
246.9	0.4908	0.4876	0.267	0.415133		0.5706	0.5845	0.6805	0.611867		1.549	1.5238	1.6435	1.5721
247.2	0.4908	0.4876	0.2654	0.4146		0.5706	0.5828	0.6797	0.611033		1.5507	1.5165	1.6459	1.57103
247.5	0.4908	0.49	0.2662	0.415667		0.5706	0.5828	0.6781	0.6105		1.5482	1.5149	1.6459	1.56967
247.8	0.49	0.4892	0.2646	0.4146		0.569	0.582	0.6764	0.609133		1.5458	1.5124	1.6484	1.56887
248.1	0.4908	0.4892	0.2646	0.414867		0.5682	0.5812	0.6772	0.608867		1.5433	1.5173	1.6443	1.5683
248.4	0.4908	0.4884	0.267	0.4154		0.5682	0.5828	0.6781	0.6097		1.5417	1.5165	1.6508	1.56967
248.7	0.4908	0.49	0.2662	0.415667		0.5682	0.5836	0.6772	0.609667		1.5466	1.5149	1.6459	1.56913
249	0.4925	0.4925	0.2662	0.417067		0.569	0.5836	0.6789	0.6105		1.5458	1.5124	1.6451	1.56777
249.3	0.49	0.4933	0.2678	0.417033		0.5682	0.5836	0.6781	0.609967		1.5507	1.5197	1.6435	1.5713
249.6	0.4892	0.4941	0.2654	0.416233		0.5682	0.5828	0.6789	0.609967		1.545	1.514	1.6459	1.5683
249.9	0.4908	0.4933	0.267	0.417033		0.5706	0.5828	0.6797	0.611033		1.549	1.5197	1.6492	1.57263
250.2	0.4917	0.4908	0.2654	0.415967		0.5698	0.5828	0.6781	0.610233		1.5352	1.5214	1.6467	1.56777
250.5	0.4908	0.4917	0.2637	0.4154		0.5698	0.5812	0.6781	0.6097		1.5458	1.5222	1.6467	1.57157
250.8	0.4917	0.4884	0.2646	0.4149		0.5706	0.5812	0.6813	0.611033		1.5425	1.5222	1.6451	1.56993
251.1	0.4941	0.4908	0.2654	0.416767		0.5706	0.582	0.6789	0.6105		1.545	1.5173	1.641	1.56777
251.4	0.4925	0.4917	0.2694	0.417867		0.569	0.5812	0.6805	0.610233		1.5458	1.5173	1.6427	1.5686
251.7	0.4933	0.4917	0.2637	0.416233		0.5706	0.5853	0.6789	0.6116		1.5417	1.5132	1.641	1.5653
252	0.4933	0.4917	0.267	0.417333		0.5682	0.5836	0.6789	0.610233		1.5442	1.5206	1.6443	1.5697
252.3	0.4941	0.4917	0.267	0.4176		0.5706	0.5836	0.6797	0.6113		1.5425	1.5197	1.6427	1.5683
252.6	0.4965	0.4892	0.2662	0.4173		0.5706	0.5853	0.6781	0.611333		1.5401	1.5263	1.6427	1.5697
252.9	0.4974	0.4917	0.2678	0.418967		0.5674	0.5845	0.6781	0.61		1.5474	1.5165	1.641	1.5683
253.2	0.4957	0.4925	0.2654	0.417867		0.5698	0.5877	0.6781	0.611867		1.5507	1.5132	1.6337	1.56587
253.5	0.4965	0.4933	0.2646	0.418133		0.569	0.5869	0.6772	0.611033		1.5474	1.5157	1.6386	1.56723
253.8	0.4941	0.4925	0.2654	0.417333		0.569	0.5877	0.6756	0.610767		1.5458	1.5157	1.641	1.5675
254.1	0.4949	0.4941	0.2662	0.4184		0.5698	0.5869	0.6764	0.611033		1.5433	1.5254	1.6467	1.5718
254.4	0.4957	0.4933	0.2654	0.418133		0.569	0.5853	0.6764	0.610233		1.5433	1.5222	1.6386	1.56803
254.7	0.4957	0.4941	0.2654	0.4184		0.5706	0.5861	0.6756	0.610767		1.545	1.5206	1.6427	1.56943
255	0.4957	0.4933	0.2678	0.418933		0.5739	0.5877	0.6764	0.612667		1.5466	1.5132	1.6435	1.56777
255.3	0.4965	0.4917	0.2654	0.417867		0.5722	0.5869	0.6772	0.6121		1.5442	1.5165	1.6565	1.5724
255.6	0.4933	0.49	0.2662	0.4165		0.5739	0.5877	0.6772	0.612933		1.5425	1.514	1.6475	1.568
255.9	0.4957	0.4908	0.267	0.417833		0.5739	0.5877	0.6789	0.6135		1.5401	1.5173	1.6361	1.5645
256.2	0.4957	0.4892	0.2678	0.417567		0.5739	0.5869	0.6772	0.612667		1.5393	1.5165	1.641	1.5656
256.5	0.4957	0.4917	0.2654	0.4176		0.5722	0.5869	0.6772	0.6121		1.5385	1.5189	1.6581	1.57183
256.8	0.4965	0.4925	0.2646	0.417867		0.5739	0.5861	0.6789	0.612967		1.5352	1.5173	1.6435	1.56533
257.1	0.4957	0.4917	0.2678	0.4184		0.5739	0.5853	0.6781	0.612433		1.5442	1.5173	1.6386	1.5667
257.4	0.4941	0.4908	0.2662	0.417033		0.5722	0.5845	0.6797	0.612133		1.5433	1.5173	1.6467	1.5691
257.7	0.4949	0.49	0.267	0.4173		0.5731	0.5853	0.6781	0.612167		1.5433	1.5132	1.6451	1.5672
258	0.4933	0.4843	0.2654	0.414333		0.5747	0.5836	0.6789	0.6124		1.5433	1.5181	1.6475	1.56963
258.3	0.4925	0.4908	0.2646	0.415967		0.5747	0.5853	0.6797	0.613233		1.5466	1.5222	1.6492	1.57267
258.6	0.4933	0.4917	0.2637	0.416233		0.5747	0.5845	0.6789	0.6127		1.5409	1.5189	1.6516	1.57047
258.9	0.4941	0.49	0.2662	0.416767		0.5739	0.5845	0.6772	0.611867		1.5368	1.5238	1.6516	1.57073
259.2	0.4941	0.4908	0.267	0.4173		0.5722	0.5869	0.6764	0.611833		1.5499	1.5197	1.6484	1.57267
259.5	0.4957	0.49	0.2694	0.418367		0.5755	0.5861	0.6772	0.612933		1.5466	1.5173	1.65	1.5713
259.8	0.4949	0.4884	0.2694	0.417567		0.5722	0.5861	0.6764	0.611567		1.5499	1.5092	1.6443	1.5678
260.1	0.4941	0.49	0.2678	0.4173		0.5722	0.5885	0.6764	0.612367		1.5442	1.5181	1.6484	1.57023
260.4	0.4965	0.4884	0.2662	0.417033		0.5731	0.5869	0.6732	0.611067		1.5466	1.5189	1.6484	1.5713
260.7	0.4949	0.4892	0.2686	0.417567		0.5714	0.5877	0.674	0.611033		1.5507	1.5271	1.6492	1.57567
261	0.4933	0.4884	0.2686	0.416767		0.5714	0.5861	0.6724	0.609967		1.5442	1.5238	1.65	1.57267
261.3	0.4957	0.4892	0.2678	0.417567		0.5714	0.5861	0.6724	0.609967		1.545	1.523	1.6459	1.5713
261.6	0.4933	0.4917	0.2678	0.4176		0.5714	0.5861	0.674	0.6105		1.5466	1.523	1.6467	1.5721
261.9	0.4941	0.4868	0.2678	0.416233		0.5698	0.5845	0.674	0.609433		1.549	1.5197	1.65	1.5729
262.2	0.4949	0.4884	0.2686	0.4173		0.5714	0.5853	0.6748	0.6105		1.5376	1.5181	1.6459	1.5672
262.5	0.4949	0.4876	0.2711	0.417867		0.5706	0.5845	0.6756	0.610233		1.5572	1.5157	1.6443	1.5724
262.8	0.4974	0.4876	0.2686	0.417867		0.5714	0.5836	0.6764	0.610467		1.5409	1.514	1.6467	1.5672
263.1	0.4982	0.486	0.2702	0.418133		0.5714	0.5836	0.6756	0.6102		1.5433	1.5157	1.6467	1.56857
263.4	0.4982	0.4876	0.2686	0.418133		0.569	0.5845	0.6756	0.6097		1.545	1.5149	1.6451	1.56833
263.7	0.4982	0.4851	0.2694	0.417567		0.569	0.5861	0.6772	0.610767		1.5531	1.5165	1.6475	1.57237
264	0.4974	0.4884	0.2694	0.4184		0.5674	0.5869	0.6756	0.609967		1.545	1.5197	1.6427	1.56913
264.3	0.4974	0.4884	0.2678	0.417867		0.5665	0.5853	0.6748	0.608867		1.549	1.5238	1.6435	1.5721
264.6	0.4982	0.486	0.2686	0.4176		0.569	0.5877	0.6781	0.6116		1.5409	1.5197	1.6459	1.56883
264.9	0.4998	0.5006	0.2686	0.423		0.5682	0.5861	0.6772	0.6105		1.5507	1.5222	1.6386	1.5705
265.2	0.4982	0.4917	0.2686	0.4195		0.569	0.5861	0.6781	0.611067		1.5433	1.5189	1.6402	1.56747
265.5	0.4998	0.4917	0.267	0.4195		0.569	0.5853	0.6764	0.610233		1.5482	1.5189	1.6435	1.5702
265.8	0.499	0.49	0.2702	0.419733		0.5674	0.5853	0.6764	0.6097		1.5474	1.5222	1.6427	1.57077
266.1	0.5006	0.49	0.2678	0.419467		0.5674	0.5869	0.6764	0.610233		1.5482	1.5222	1.6402	1.5702
266.4	0.5006	0.4892	0.2727	0.420833		0.5682	0.5861	0.6748	0.6097		1.5466	1.5206	1.6427	1.56997
266.7	0.5006	0.4908	0.2711	0.420833		0.5682	0.5869	0.6748	0.609967		1.5466	1.5222	1.6435	1.57077
267	0.4998	0.49	0.2686	0.419467		0.569	0.5853	0.6756	0.609967		1.5474	1.523	1.6459	1.5721
267.3	0.4998	0.4908	0.2711	0.420567		0.5706	0.5845	0.6764	0.6105		1.5474	1.5197	1.6435	1.5702
267.6	0.5006	0.4933	0.2686	0.420833		0.5698	0.5836	0.6772	0.6102		1.5482	1.5181	1.6443	1.5702
267.9	0.5014	0.5014	0.2678	0.423533		0.5714	0.5853	0.6764	0.611033		1.5482	1.5108	1.6402	1.5664
268.2	0.5055	0.4982	0.2694	0.424367		0.5731	0.5836	0.6764	0.611033		1.5507	1.5157	1.6378	1.56807
268.5	0.5039	0.4982	0.2702	0.4241		0.5747	0.5828	0.6748	0.610767		1.549	1.5189	1.6427	1.5702
268.8	0.5039	0.4982	0.2702	0.4241		0.5731	0.5836	0.6764	0.611033		1.5499	1.5206	1.6451	1.57187
269.1	0.5031	0.4965	0.2702	0.423267		0.5722	0.5836	0.6772	0.611		1.5482	1.5197	1.6451	1.571
269.4	0.5014	0.4957	0.2686	0.4219		0.5714	0.5845	0.6781	0.611333		1.549	1.5214	1.6475	1.57263
269.7	0.5022	0.4876	0.2686	0.419467		0.5722	0.5845	0.6781	0.6116		1.549	1.5149	1.6459	1.56993
270	0.5014	0.4957	0.2702	0.422433		0.5698	0.5836	0.6781	0.6105		1.5474	1.5197	1.6443	1.57047
270.3	0.5006	0.4949	0.2711	0.4222		0.5706	0.5853	0.6789	0.6116		1.5499	1.5197	1.6459	1.57183
270.6	0.5006	0.4941	0.2727	0.422467		0.5714	0.582	0.6789	0.610767		1.5482	1.5173	1.6459	1.57047
270.9	0.5006	0.4949	0.2719	0.422467		0.5714	0.5804	0.6781	0.609967		1.5507	1.5214	1.6459	1.57267
271.2	0.4998	0.4982	0.2711	0.423033		0.5722	0.5828	0.6797	0.611567		1.5547	1.5197	1.6484	1.57427
271.5	0.4998	0.4949	0.2727	0.422467		0.5739	0.5828	0.6797	0.612133		1.5572	1.5181	1.6484	1.57457
271.8	0.4998	0.4957	0.2719	0.422467		0.5739	0.5812	0.6789	0.611333		1.5539	1.5173	1.6443	1.57183
272.1	0.4965	0.4941	0.2711	0.420567		0.5714	0.5828	0.6805	0.611567		1.549	1.5181	1.6459	1.571
272.4	0.4998	0.4933	0.2743	0.422467		0.5706	0.5828	0.6789	0.610767		1.549	1.5206	1.6467	1.5721
272.7	0.5006	0.4949	0.2735	0.423		0.5739	0.5828	0.6781	0.6116		1.5515	1.5189	1.6475	1.57263
273	0.4998	0.4941	0.2743	0.422733		0.5714	0.5845	0.6772	0.611033		1.5531	1.5238	1.6484	1.5751
273.3	0.5014	0.4957	0.2735	0.423533		0.5714	0.5828	0.6772	0.610467		1.5556	1.5214	1.6516	1.5762
273.6	0.5006	0.4982	0.2727	0.423833		0.5722	0.5836	0.6772	0.611		1.549	1.5181	1.6492	1.5721
273.9	0.4998	0.4965	0.2719	0.422733		0.5698	0.5828	0.6764	0.609667		1.5515	1.5157	1.6475	1.57157
274.2	0.5006	0.4974	0.2735	0.423833		0.5706	0.5828	0.6748	0.6094		1.5499	1.5222	1.6427	1.5716
274.5	0.5014	0.4982	0.2727	0.4241		0.5706	0.5836	0.6724	0.608867		1.5474	1.5311	1.6459	1.5748
274.8	0.5031	0.4965	0.2727	0.4241		0.5706	0.5836	0.6724	0.608867		1.5499	1.5181	1.6484	1.57213
275.1	0.5031	0.4974	0.2751	0.4252		0.5722	0.5812	0.6732	0.608867		1.5499	1.5189	1.6508	1.5732
275.4	0.5047	0.4982	0.2735	0.425467		0.5714	0.5836	0.674	0.609667		1.5482	1.5197	1.6451	1.571
275.7	0.5047	0.4974	0.2743	0.425467		0.5706	0.5828	0.6748	0.6094		1.5507	1.51	1.654	1.57157
276	0.5071	0.5014	0.2743	0.4276		0.5739	0.582	0.674	0.609967		1.5515	1.5173	1.654	1.57427
276.3	0.5047	0.5006	0.2743	0.426533		0.5731	0.5845	0.674	0.610533		1.549	1.5214	1.6581	1.57617
276.6	0.5071	0.5014	0.2735	0.427333		0.5739	0.582	0.6764	0.610767		1.5523	1.51	1.65	1.57077
276.9	0.5079	0.5006	0.2759	0.428133		0.5731	0.5812	0.6748	0.6097		1.5507	1.5214	1.6492	1.57377
277.2	0.5063	0.4998	0.2768	0.427633		0.5714	0.5828	0.6764	0.6102		1.5556	1.5222	1.6451	1.5743
277.5	0.5063	0.5014	0.2768	0.428167		0.5722	0.5828	0.6764	0.610467		1.549	1.5189	1.6492	1.57237
277.8	0.5071	0.5031	0.2759	0.4287		0.5714	0.5812	0.674	0.608867		1.5482	1.5206	1.6532	1.574
278.1	0.5063	0.5031	0.2751	0.428167		0.569	0.5828	0.6764	0.6094		1.549	1.5222	1.6459	1.57237
278.4	0.5071	0.5031	0.2768	0.429		0.569	0.582	0.6764	0.609133		1.5499	1.5222	1.65	1.57403
278.7	0.5079	0.5039	0.2768	0.429533		0.569	0.5828	0.6756	0.609133		1.5425	1.5254	1.6508	1.5729
279	0.5079	0.5014	0.2759	0.4284		0.569	0.5836	0.6789	0.6105		1.5604	1.5214	1.6508	1.57753
279.3	0.5071	0.4998	0.2768	0.4279		0.569	0.5836	0.6781	0.610233		1.5507	1.5222	1.6532	1.57537
279.6	0.5071	0.5006	0.2751	0.4276		0.5706	0.5812	0.6756	0.609133		1.5515	1.5238	1.654	1.57643
279.9	0.5071	0.5022	0.2768	0.4287		0.5706	0.582	0.6781	0.610233		1.5596	1.5197	1.6508	1.5767
280.2	0.5088	0.5014	0.2768	0.429		0.569	0.5836	0.6781	0.610233		1.5409	1.5214	1.6484	1.57023
280.5	0.5088	0.5014	0.2768	0.429		0.5706	0.582	0.6772	0.609933		1.5482	1.5181	1.6459	1.57073
280.8	0.5096	0.4957	0.2776	0.427633		0.5698	0.5853	0.6781	0.611067		1.5515	1.5206	1.6435	1.57187
281.1	0.5096	0.4998	0.2768	0.428733		0.5714	0.5853	0.6764	0.611033		1.5499	1.5222	1.6427	1.5716
281.4	0.5088	0.5006	0.2768	0.428733		0.5722	0.5836	0.6772	0.611		1.5515	1.5246	1.6418	1.57263
281.7	0.5096	0.5014	0.2759	0.428967		0.5706	0.5869	0.6781	0.611867		1.549	1.523	1.6484	1.57347
282	0.5079	0.5071	0.2759	0.4303		0.5706	0.5836	0.6781	0.610767		1.5515	1.5238	1.6459	1.57373
282.3	0.5079	0.5022	0.2751	0.4284		0.5706	0.5845	0.6764	0.6105		1.5539	1.5246	1.641	1.57317
282.6	0.5071	0.5014	0.2751	0.427867		0.5714	0.5853	0.6756	0.610767		1.5474	1.5263	1.6435	1.5724
282.9	0.5096	0.4949	0.2768	0.4271		0.5706	0.582	0.6764	0.609667		1.5572	1.5311	1.6443	1.57753
283.2	0.5071	0.5014	0.2759	0.428133		0.5706	0.5828	0.6748	0.6094		1.5564	1.5311	1.6467	1.57807
283.5	0.5088	0.5014	0.2743	0.428167		0.5698	0.5828	0.6764	0.609667		1.5531	1.5336	1.6451	1.57727
283.8	0.5079	0.5006	0.2759	0.428133		0.5722	0.5828	0.6748	0.609933		1.5613	1.5295	1.6435	1.5781
284.1	0.5055	0.5014	0.2776	0.428167		0.5747	0.5853	0.6748	0.6116		1.5556	1.523	1.654	1.57753
284.4	0.5055	0.5022	0.2759	0.427867		0.5722	0.5828	0.6732	0.6094		1.5556	1.523	1.6484	1.57567
284.7	0.5088	0.4998	0.2759	0.428167		0.5714	0.5836	0.6732	0.6094		1.5547	1.5206	1.6484	1.57457
285	0.5071	0.5022	0.2751	0.428133		0.5722	0.5836	0.6732	0.609667		1.5523	1.5279	1.6435	1.57457
285.3	0.5071	0.5022	0.2743	0.427867		0.5706	0.5836	0.6732	0.609133		1.5499	1.5271	1.6484	1.57513
285.6	0.5063	0.5006	0.2719	0.426267		0.5706	0.5828	0.6732	0.608867		1.5539	1.5263	1.6475	1.5759
285.9	0.5071	0.4941	0.2727	0.424633		0.5739	0.582	0.6748	0.610233		1.549	1.5238	1.65	1.57427
286.2	0.5079	0.4957	0.2727	0.425433		0.5731	0.5828	0.6756	0.6105		1.5556	1.5197	1.65	1.5751
286.5	0.5071	0.4965	0.2719	0.425167		0.5722	0.5836	0.6748	0.6102		1.5482	1.5189	1.65	1.57237
286.8	0.5096	0.4965	0.2751	0.427067		0.5722	0.5853	0.6756	0.611033		1.5531	1.5222	1.6508	1.57537
287.1	0.5096	0.4982	0.2743	0.427367		0.5731	0.5861	0.6781	0.612433		1.5539	1.5214	1.6484	1.57457
287.4	0.5096	0.499	0.2743	0.427633		0.5755	0.5861	0.6772	0.612933		1.5572	1.5263	1.6475	1.577
287.7	0.5088	0.499	0.2751	0.427633		0.5755	0.5861	0.6772	0.612933		1.5556	1.523	1.6492	1.57593
288	0.5079	0.5014	0.2759	0.4284		0.5763	0.5853	0.6756	0.6124		1.558	1.5271	1.6508	1.57863
288.3	0.5088	0.499	0.2776	0.428467		0.5747	0.5877	0.6764	0.612933		1.5564	1.5238	1.6459	1.57537
288.6	0.5071	0.4982	0.2792	0.428167		0.5747	0.5893	0.6764	0.613467		1.5523	1.5173	1.6484	1.57267
288.9	0.5088	0.5063	0.2751	0.430067		0.5739	0.5885	0.6756	0.612667		1.5474	1.5214	1.6484	1.5724
289.2	0.5088	0.4982	0.2759	0.427633		0.5739	0.5893	0.6756	0.612933		1.5515	1.5181	1.6386	1.5694
289.5	0.5071	0.499	0.2776	0.4279		0.5747	0.5877	0.6772	0.6132		1.5531	1.5165	1.6451	1.57157
289.8	0.5079	0.499	0.2776	0.428167		0.5739	0.5885	0.6756	0.612667		1.5556	1.5124	1.6492	1.5724
290.1	0.5088	0.5022	0.2784	0.4298		0.5739	0.5885	0.6756	0.612667		1.5523	1.5173	1.6508	1.57347
290.4	0.5079	0.5055	0.2784	0.4306		0.5739	0.5877	0.6772	0.612933		1.5507	1.5149	1.6524	1.57267
290.7	0.5088	0.4965	0.2768	0.427367		0.5722	0.5877	0.6764	0.6121		1.5474	1.5149	1.6475	1.56993
291	0.5096	0.5031	0.2784	0.430367		0.5714	0.5877	0.6764	0.611833		1.549	1.514	1.6443	1.5691
291.3	0.5096	0.5031	0.2768	0.429833		0.5706	0.5861	0.6789	0.611867		1.549	1.5165	1.6492	1.57157
291.6	0.5112	0.5039	0.2776	0.4309		0.5682	0.5869	0.6772	0.610767		1.5556	1.514	1.6467	1.5721
291.9	0.5112	0.5022	0.2784	0.4306		0.5698	0.5877	0.6789	0.612133		1.5547	1.5303	1.6418	1.5756
292.2	0.512	0.5055	0.2784	0.431967		0.5698	0.5877	0.6797	0.6124		1.5556	1.5197	1.6459	1.57373
292.5	0.5112	0.5055	0.2792	0.431967		0.5722	0.5869	0.6781	0.6124		1.5547	1.5206	1.6475	1.57427
292.8	0.5088	0.5006	0.2792	0.429533		0.5722	0.5869	0.6789	0.612667		1.5507	1.5206	1.6443	1.57187
293.1	0.5112	0.5039	0.28	0.4317		0.5722	0.5869	0.6789	0.612667		1.5442	1.5214	1.6435	1.5697
293.4	0.512	0.5047	0.28	0.432233		0.5731	0.5861	0.6789	0.6127		1.5547	1.5254	1.6451	1.57507
293.7	0.5128	0.5031	0.2816	0.4325		0.5731	0.5861	0.6781	0.612433		1.5499	1.523	1.6467	1.5732
294	0.5136	0.5039	0.2792	0.432233		0.5739	0.5861	0.6781	0.6127		1.5523	1.5214	1.6435	1.5724
294.3	0.5112	0.5071	0.2784	0.432233		0.5747	0.5869	0.6781	0.613233		1.5564	1.5206	1.6484	1.57513
294.6	0.5136	0.5063	0.2784	0.432767		0.5747	0.5869	0.6805	0.614033		1.5539	1.5189	1.6459	1.5729
294.9	0.5128	0.5047	0.2784	0.431967		0.5755	0.5845	0.6797	0.613233		1.5499	1.523	1.6484	1.57377
295.2	0.5136	0.5071	0.28	0.433567		0.5779	0.5845	0.6789	0.613767		1.5539	1.5197	1.6435	1.57237
295.5	0.5128	0.5055	0.2792	0.4325		0.5779	0.5861	0.6813	0.6151		1.5547	1.5238	1.6467	1.57507
295.8	0.5136	0.5014	0.28	0.431667		0.5763	0.5836	0.6821	0.614		1.5539	1.5295	1.6508	1.57807
296.1	0.5136	0.5055	0.2808	0.4333		0.5779	0.5877	0.6805	0.615367		1.5572	1.5238	1.6451	1.57537
296.4	0.5112	0.5055	0.2792	0.431967		0.5779	0.5877	0.6805	0.615367		1.5564	1.5206	1.6451	1.57403
296.7	0.5104	0.5022	0.2792	0.4306		0.5747	0.5877	0.6781	0.6135		1.5539	1.5075	1.6418	1.56773
297	0.5112	0.5031	0.28	0.431433		0.5755	0.5869	0.6772	0.6132		1.5556	1.5181	1.6573	1.577
297.3	0.5096	0.5055	0.2808	0.431967		0.5739	0.5861	0.6789	0.612967		1.5539	1.5173	1.6427	1.5713
297.6	0.5104	0.5055	0.28	0.431967		0.5739	0.5877	0.6781	0.613233		1.5515	1.5206	1.6451	1.5724
297.9	0.5104	0.5047	0.28	0.4317		0.5731	0.5893	0.6789	0.613767		1.5547	1.5173	1.6475	1.57317
298.2	0.5128	0.5047	0.2808	0.432767		0.5731	0.5885	0.6797	0.613767		1.5588	1.5173	1.6573	1.5778
298.5	0.5128	0.5022	0.28	0.431667		0.5731	0.5885	0.6772	0.612933		1.5531	1.5197	1.6402	1.571
298.8	0.512	0.5055	0.2816	0.433033		0.5747	0.5885	0.6756	0.612933		1.5539	1.5149	1.6378	1.56887
299.1	0.5128	0.5031	0.2816	0.4325		0.5731	0.5877	0.6772	0.612667		1.5531	1.5165	1.6435	1.57103
299.4	0.5128	0.5031	0.2808	0.432233		0.5755	0.5885	0.6772	0.613733		1.5531	1.5189	1.6378	1.56993
299.7	0.512	0.5047	0.2792	0.431967		0.5755	0.5877	0.6789	0.614033		1.5564	1.5189	1.641	1.5721
300	0.5144	0.5047	0.28	0.433033		0.5747	0.5877	0.6797	0.614033		1.5564	1.5197	1.641	1.57237
300.3	0.5128	0.5047	0.2808	0.432767		0.5747	0.5869	0.6789	0.6135		1.5507	1.5238	1.6451	1.5732
300.6	0.5128	0.5055	0.2816	0.4333		0.5747	0.5861	0.6772	0.612667		1.5507	1.5254	1.65	1.57537
300.9	0.5128	0.5039	0.28	0.432233		0.5739	0.5861	0.6772	0.6124		1.5515	1.5173	1.6508	1.5732
301.2	0.5128	0.5047	0.2825	0.433333		0.5755	0.5869	0.6756	0.612667		1.5531	1.5206	1.65	1.57457
301.5	0.5128	0.5079	0.28	0.433567		0.5747	0.5885	0.6772	0.613467		1.5531	1.5197	1.6492	1.574
301.8	0.5136	0.5063	0.28	0.4333		0.5747	0.5877	0.6789	0.613767		1.5531	1.5214	1.6532	1.5759
302.1	0.5128	0.5063	0.28	0.433033		0.5747	0.5893	0.6772	0.613733		1.5531	1.5238	1.654	1.57697
302.4	0.5128	0.5079	0.2808	0.433833		0.5747	0.5869	0.6797	0.613767		1.5507	1.5263	1.6532	1.57673
302.7	0.5128	0.5055	0.2816	0.4333		0.5731	0.5853	0.6805	0.612967		1.5499	1.523	1.6565	1.57647
303	0.5153	0.5088	0.2833	0.4358		0.5731	0.5861	0.6805	0.613233		1.5531	1.5189	1.6524	1.5748
303.3	0.5144	0.5079	0.2841	0.435467		0.5747	0.5845	0.6797	0.612967		1.5531	1.5197	1.65	1.57427
303.6	0.5161	0.5055	0.2833	0.434967		0.5731	0.5853	0.6797	0.6127		1.5539	1.5222	1.6484	1.57483
303.9	0.5144	0.5063	0.2841	0.434933		0.5739	0.5845	0.6781	0.612167		1.5539	1.5206	1.6475	1.574
304.2	0.5153	0.5063	0.2833	0.434967		0.5739	0.5853	0.6797	0.612967		1.5572	1.5238	1.6467	1.5759
304.5	0.5169	0.5047	0.2825	0.4347		0.5731	0.5845	0.6772	0.6116		1.5556	1.5238	1.6459	1.5751
304.8	0.5169	0.5039	0.2816	0.434133		0.5739	0.5869	0.6772	0.612667		1.5539	1.5279	1.6484	1.57673
305.1	0.5185	0.5031	0.28	0.433867		0.5739	0.5869	0.6789	0.613233		1.5531	1.5222	1.6484	1.57457
305.4	0.5201	0.5022	0.2825	0.434933		0.5731	0.5861	0.6797	0.612967		1.5539	1.5206	1.6418	1.5721
305.7	0.5177	0.5039	0.2816	0.4344		0.5722	0.5877	0.6797	0.6132		1.558	1.5222	1.6443	1.57483
306	0.5177	0.5055	0.2816	0.434933		0.5747	0.5861	0.6781	0.612967		1.5572	1.5214	1.6394	1.57267
306.3	0.521	0.5063	0.2825	0.4366		0.5755	0.5861	0.6781	0.613233		1.5621	1.5222	1.641	1.5751
306.6	0.5193	0.5063	0.2833	0.4363		0.5771	0.5861	0.6781	0.613767		1.549	1.5197	1.6427	1.57047
306.9	0.5193	0.5063	0.2825	0.436033		0.5771	0.5869	0.6772	0.613733		1.5588	1.5173	1.6443	1.57347
307.2	0.5193	0.5088	0.2833	0.437133		0.5763	0.5861	0.6732	0.611867		1.5556	1.5149	1.6443	1.5716
307.5	0.5177	0.5088	0.2825	0.436333		0.5755	0.5861	0.6724	0.611333		1.5572	1.5132	1.6492	1.5732
307.8	0.5193	0.5096	0.2816	0.436833		0.5747	0.5845	0.6732	0.6108		1.558	1.5197	1.6451	1.57427
308.1	0.5193	0.5063	0.2825	0.436033		0.5747	0.5845	0.6724	0.610533		1.5547	1.5181	1.641	1.57127
308.4	0.5185	0.5071	0.2825	0.436033		0.5755	0.5861	0.674	0.611867		1.558	1.5206	1.6435	1.57403
308.7	0.5193	0.5071	0.2816	0.436		0.5739	0.5853	0.674	0.611067		1.5564	1.5181	1.6459	1.57347
309	0.5185	0.5055	0.2841	0.436033		0.5763	0.5861	0.6756	0.612667		1.5556	1.5214	1.6427	1.57323
309.3	0.5185	0.5063	0.2825	0.435767		0.5755	0.5869	0.6748	0.6124		1.5564	1.5189	1.6435	1.57293
309.6	0.5169	0.5055	0.2833	0.435233		0.5747	0.5869	0.6748	0.612133		1.5556	1.5189	1.6451	1.5732
309.9	0.5169	0.5096	0.2825	0.436333		0.5731	0.5877	0.6756	0.612133		1.5596	1.5149	1.6418	1.5721
310.2	0.5185	0.5079	0.2825	0.4363		0.5747	0.5877	0.6764	0.612933		1.5547	1.5238	1.654	1.5775
310.5	0.5193	0.5063	0.2841	0.436567		0.5739	0.5861	0.6756	0.611867		1.5531	1.523	1.6459	1.574
310.8	0.5161	0.5014	0.2841	0.433867		0.5739	0.5877	0.6748	0.612133		1.5507	1.5246	1.6524	1.5759
311.1	0.5169	0.5055	0.2849	0.435767		0.5755	0.5861	0.6764	0.612667		1.5482	1.5197	1.65	1.57263
311.4	0.5177	0.5047	0.2857	0.436033		0.5739	0.5869	0.6748	0.611867		1.5474	1.5206	1.6484	1.57213
311.7	0.5177	0.5079	0.2857	0.4371		0.5747	0.5885	0.6732	0.612133		1.5515	1.5173	1.6484	1.5724
312	0.5169	0.5104	0.2849	0.4374		0.5739	0.5885	0.6764	0.612933		1.5523	1.5246	1.6451	1.574
312.3	0.5177	0.5112	0.2857	0.4382		0.5755	0.5877	0.6748	0.612667		1.5523	1.5238	1.6484	1.57483
312.6	0.5185	0.5096	0.2865	0.4382		0.5747	0.5902	0.6756	0.6135		1.5466	1.5263	1.6508	1.57457
312.9	0.5185	0.5079	0.2865	0.437633		0.5763	0.5877	0.6772	0.613733		1.5499	1.5319	1.6532	1.57833
313.2	0.521	0.5104	0.2865	0.4393		0.5763	0.5861	0.6764	0.612933		1.5474	1.5238	1.6532	1.5748
313.5	0.5201	0.512	0.2857	0.439267		0.5804	0.5869	0.6781	0.615133		1.5499	1.5238	1.6443	1.57267
313.8	0.521	0.5104	0.2865	0.4393		0.5804	0.5869	0.6756	0.6143		1.5474	1.5254	1.6451	1.57263
314.1	0.5226	0.5112	0.2873	0.440367		0.5804	0.5869	0.6756	0.6143		1.5556	1.5254	1.6435	1.57483
314.4	0.5201	0.512	0.2849	0.439		0.5788	0.5853	0.6756	0.613233		1.5539	1.5238	1.6467	1.5748
314.7	0.5226	0.512	0.2873	0.440633		0.5788	0.5836	0.6772	0.6132		1.5523	1.523	1.6435	1.57293
315	0.5218	0.5088	0.2873	0.4393		0.5779	0.5861	0.6781	0.614033		1.5507	1.5263	1.6451	1.57403
315.3	0.521	0.5047	0.2873	0.437667		0.5763	0.5853	0.6789	0.6135		1.558	1.523	1.6451	1.57537
315.6	0.5201	0.5022	0.2865	0.436267		0.5755	0.5861	0.6764	0.612667		1.5613	1.5214	1.6467	1.57647
315.9	0.5193	0.5055	0.2865	0.4371		0.5755	0.5885	0.6781	0.614033		1.5653	1.5303	1.6467	1.58077
316.2	0.5185	0.5088	0.2857	0.437667		0.5739	0.5885	0.6781	0.6135		1.5523	1.523	1.65	1.5751
316.5	0.521	0.5088	0.289	0.4396		0.5771	0.5869	0.6764	0.613467		1.5515	1.523	1.6467	1.57373
316.8	0.521	0.5071	0.2873	0.438467		0.5755	0.5861	0.6781	0.613233		1.5515	1.5303	1.6475	1.57643
317.1	0.521	0.5096	0.2873	0.4393		0.5755	0.5853	0.6789	0.613233		1.5523	1.5238	1.6451	1.57373
317.4	0.5218	0.5088	0.2857	0.438767		0.5771	0.5845	0.6797	0.613767		1.5523	1.5214	1.6443	1.57267
317.7	0.521	0.5079	0.2882	0.439033		0.5739	0.5845	0.6781	0.612167		1.5531	1.5132	1.6467	1.571
318	0.5201	0.5071	0.2865	0.4379		0.5763	0.5853	0.6789	0.6135		1.5523	1.523	1.6516	1.57563
318.3	0.5218	0.5071	0.2882	0.439033		0.5763	0.5845	0.6781	0.612967		1.5507	1.5254	1.65	1.57537
318.6	0.5218	0.5079	0.2865	0.438733		0.5755	0.5861	0.6789	0.6135		1.5507	1.5254	1.6508	1.57563
318.9	0.5201	0.5079	0.2873	0.438433		0.5755	0.5861	0.6789	0.6135		1.5507	1.5238	1.6532	1.5759
319.2	0.5185	0.5088	0.2865	0.437933		0.5755	0.5853	0.6781	0.612967		1.549	1.5254	1.6516	1.57533
319.5	0.5201	0.5096	0.2873	0.439		0.5747	0.5877	0.6797	0.614033		1.549	1.5181	1.65	1.57237
319.8	0.521	0.5071	0.289	0.439033		0.5755	0.5877	0.6805	0.614567		1.558	1.523	1.65	1.577
320.1	0.521	0.5071	0.2882	0.438767		0.5722	0.5902	0.6789	0.613767		1.5531	1.5222	1.6524	1.5759
320.4	0.5201	0.5088	0.289	0.4393		0.5706	0.5869	0.6805	0.612667		1.5523	1.5238	1.6557	1.57727
320.7	0.5201	0.5071	0.289	0.438733		0.5747	0.5869	0.6805	0.614033		1.558	1.5279	1.6516	1.57917
321	0.5201	0.5088	0.2898	0.439567		0.5739	0.5885	0.6805	0.6143		1.5482	1.5279	1.6532	1.57643
321.3	0.5201	0.5096	0.289	0.439567		0.5739	0.5877	0.6805	0.614033		1.549	1.5246	1.6557	1.57643
321.6	0.5226	0.5088	0.289	0.440133		0.5739	0.5877	0.6805	0.614033		1.5556	1.5271	1.6597	1.5808
321.9	0.521	0.5071	0.2898	0.4393		0.5747	0.5885	0.6805	0.614567		1.5572	1.523	1.6606	1.58027
322.2	0.5201	0.5079	0.289	0.439		0.5755	0.5893	0.6805	0.6151		1.5531	1.5238	1.6597	1.57887
322.5	0.5226	0.5088	0.2882	0.439867		0.5739	0.591	0.6789	0.6146		1.5531	1.5246	1.6573	1.57833
322.8	0.5218	0.5079	0.2882	0.4393		0.5731	0.5926	0.6805	0.6154		1.5507	1.5263	1.6573	1.5781
323.1	0.5218	0.5104	0.2882	0.440133		0.5731	0.5926	0.6805	0.6154		1.5466	1.5287	1.654	1.57643
323.4	0.5226	0.5096	0.2882	0.440133		0.5739	0.5926	0.6805	0.615667		1.5515	1.536	1.6532	1.58023
323.7	0.5234	0.5104	0.2873	0.440367		0.5722	0.5934	0.6813	0.615633		1.5507	1.5246	1.6532	1.57617
324	0.5226	0.5071	0.289	0.439567		0.5747	0.591	0.6813	0.615667		1.5539	1.5222	1.6549	1.577
324.3	0.5242	0.5071	0.2898	0.440367		0.5755	0.5902	0.6805	0.6154		1.5539	1.5271	1.6581	1.5797
324.6	0.5258	0.5088	0.2882	0.440933		0.5739	0.591	0.6805	0.615133		1.5556	1.5287	1.6581	1.5808
324.9	0.525	0.5088	0.289	0.440933		0.5731	0.5902	0.6821	0.615133		1.5515	1.5336	1.6532	1.57943
325.2	0.5258	0.512	0.2873	0.4417		0.5731	0.5893	0.6821	0.614833		1.549	1.5271	1.6443	1.57347
325.5	0.5258	0.5128	0.2865	0.4417		0.5731	0.5893	0.6838	0.6154		1.5515	1.5173	1.6492	1.57267
325.8	0.5242	0.512	0.289	0.441733		0.5731	0.5877	0.6838	0.614867		1.549	1.5206	1.65	1.5732
326.1	0.5258	0.5136	0.2898	0.443067		0.5739	0.5877	0.6821	0.614567		1.5466	1.5222	1.6524	1.57373
326.4	0.5242	0.5144	0.2898	0.4428		0.5739	0.5877	0.6829	0.614833		1.5482	1.5132	1.6516	1.571
326.7	0.5258	0.5128	0.289	0.442533		0.5731	0.5877	0.6821	0.6143		1.5466	1.5189	1.65	1.57183
327	0.5275	0.5136	0.289	0.443367		0.5755	0.5877	0.6789	0.614033		1.5466	1.5124	1.6508	1.56993
327.3	0.5258	0.5112	0.289	0.442		0.5739	0.5869	0.6821	0.6143		1.5499	1.5173	1.6402	1.56913
327.6	0.5242	0.5112	0.2914	0.442267		0.5739	0.5869	0.6797	0.6135		1.5466	1.523	1.6459	1.57183
327.9	0.5242	0.5112	0.289	0.441467		0.5731	0.5877	0.6781	0.612967		1.5458	1.5132	1.641	1.56667
328.2	0.5234	0.5128	0.2914	0.442533		0.5722	0.5869	0.6781	0.6124		1.5482	1.514	1.6508	1.571
328.5	0.5258	0.512	0.2906	0.4428		0.5722	0.5885	0.6781	0.612933		1.5433	1.5157	1.65	1.56967
328.8	0.5258	0.512	0.2873	0.4417		0.5731	0.5885	0.6797	0.613767		1.545	1.5157	1.6516	1.57077
329.1	0.5267	0.512	0.289	0.442567		0.5739	0.5885	0.6789	0.613767		1.5458	1.5206	1.6475	1.5713
329.4	0.5275	0.512	0.2906	0.443367		0.5739	0.5885	0.6789	0.613767		1.5466	1.5189	1.6475	1.571
329.7	0.5275	0.5153	0.289	0.443933		0.5714	0.5877	0.6805	0.6132		1.5474	1.5149	1.6492	1.5705
330	0.5275	0.5128	0.2906	0.443633		0.5698	0.5869	0.6789	0.611867		1.5442	1.5197	1.6451	1.56967
330.3	0.5275	0.5153	0.293	0.445267		0.5722	0.5885	0.6781	0.612933		1.5499	1.5197	1.6492	1.57293
330.6	0.5275	0.5169	0.293	0.4458		0.5714	0.5893	0.6781	0.612933		1.545	1.5238	1.6484	1.5724
330.9	0.5275	0.5153	0.293	0.445267		0.5698	0.5885	0.6805	0.612933		1.5515	1.5189	1.6467	1.57237
331.2	0.5291	0.5144	0.293	0.4455		0.5706	0.5885	0.6772	0.6121		1.5507	1.5189	1.6492	1.57293
331.5	0.5275	0.5112	0.2906	0.4431		0.5731	0.5869	0.6772	0.6124		1.5507	1.5173	1.6459	1.5713
331.8	0.5291	0.5096	0.2906	0.4431		0.5706	0.5885	0.6764	0.611833		1.5539	1.5246	1.65	1.57617
332.1	0.5283	0.5079	0.2914	0.442533		0.5714	0.5885	0.6756	0.611833		1.549	1.5214	1.6524	1.57427
332.4	0.5283	0.5088	0.293	0.443367		0.5714	0.5893	0.6756	0.6121		1.5507	1.5197	1.6418	1.57073
332.7	0.5267	0.5079	0.2922	0.442267		0.5706	0.5877	0.6756	0.6113		1.5507	1.5279	1.6589	1.57917
333	0.5299	0.5096	0.2922	0.4439		0.5714	0.5902	0.6748	0.612133		1.5531	1.5263	1.654	1.5778
333.3	0.5299	0.5112	0.2922	0.444433		0.5706	0.5885	0.6764	0.611833		1.5482	1.5279	1.6581	1.57807
333.6	0.5283	0.5128	0.2914	0.444167		0.5714	0.5877	0.6756	0.611567		1.5466	1.5271	1.65	1.57457
333.9	0.5275	0.512	0.2914	0.443633		0.5731	0.5885	0.674	0.611867		1.5466	1.5279	1.6524	1.57563
334.2	0.5267	0.512	0.2939	0.4442		0.5722	0.5877	0.6756	0.611833		1.5442	1.5287	1.6524	1.5751
334.5	0.5267	0.5128	0.293	0.444167		0.5722	0.5861	0.6756	0.6113		1.545	1.5303	1.6484	1.57457
334.8	0.5291	0.5128	0.2914	0.444433		0.5722	0.5877	0.6764	0.6121		1.5401	1.5336	1.6524	1.57537
335.1	0.5283	0.5096	0.2939	0.443933		0.5722	0.5853	0.6764	0.6113		1.5376	1.536	1.6475	1.5737
335.4	0.5291	0.512	0.2922	0.444433		0.5731	0.5845	0.6772	0.6116		1.5409	1.5352	1.6475	1.57453
335.7	0.5291	0.5136	0.2922	0.444967		0.5747	0.5869	0.6781	0.613233		1.5311	1.5271	1.6459	1.56803
336	0.5283	0.5136	0.2922	0.4447		0.5731	0.5877	0.6772	0.612667		1.5425	1.5271	1.6467	1.5721
336.3	0.5315	0.5161	0.293	0.446867		0.5722	0.5869	0.6772	0.6121		1.5466	1.5238	1.6467	1.57237
336.6	0.5307	0.5161	0.293	0.4466		0.5722	0.5853	0.6764	0.6113		1.5539	1.5263	1.6492	1.57647
336.9	0.5307	0.5136	0.2939	0.446067		0.5714	0.5853	0.6756	0.610767		1.5547	1.5303	1.6516	1.57887
337.2	0.5315	0.5144	0.2939	0.4466		0.5731	0.5845	0.6772	0.6116		1.5547	1.5303	1.6516	1.57887
337.5	0.5299	0.5144	0.293	0.445767		0.5755	0.5853	0.6772	0.612667		1.536	1.5295	1.6508	1.5721
337.8	0.5283	0.5144	0.293	0.445233		0.5747	0.5845	0.6764	0.611867		1.5466	1.5279	1.6459	1.57347
338.1	0.5299	0.5153	0.293	0.446067		0.5739	0.5836	0.6772	0.611567		1.5507	1.5287	1.6467	1.57537
338.4	0.5291	0.5169	0.2939	0.446633		0.5755	0.582	0.6764	0.6113		1.5515	1.5279	1.6467	1.57537
338.7	0.5283	0.5153	0.2939	0.445833		0.5763	0.5828	0.6772	0.6121		1.5531	1.5303	1.6459	1.57643
339	0.5307	0.5161	0.2914	0.446067		0.5763	0.5845	0.6772	0.612667		1.5556	1.5279	1.6467	1.57673
339.3	0.5299	0.5136	0.2939	0.4458		0.5763	0.5845	0.6764	0.6124		1.5515	1.5271	1.6451	1.57457
339.6	0.5291	0.5144	0.293	0.4455		0.5755	0.5845	0.6772	0.6124		1.5466	1.5271	1.6451	1.57293
339.9	0.5315	0.5169	0.293	0.447133		0.5747	0.5836	0.6764	0.611567		1.549	1.5246	1.6443	1.57263
340.2	0.5324	0.5153	0.2947	0.447467		0.5763	0.5869	0.6764	0.6132		1.5515	1.523	1.6451	1.5732
340.5	0.5324	0.5161	0.2955	0.448		0.5739	0.5877	0.6789	0.6135		1.5515	1.5246	1.6475	1.57453
340.8	0.5348	0.5153	0.2947	0.448267		0.5747	0.5885	0.6756	0.612933		1.545	1.5222	1.6475	1.57157
341.1	0.5324	0.5169	0.2947	0.448		0.5763	0.5893	0.6764	0.614		1.549	1.5279	1.6508	1.5759
341.4	0.5315	0.5169	0.2955	0.447967		0.5747	0.5885	0.6772	0.613467		1.549	1.5263	1.6508	1.57537
341.7	0.5324	0.5161	0.2955	0.448		0.5747	0.5877	0.6772	0.6132		1.5466	1.5246	1.6475	1.5729
342	0.5275	0.5177	0.2955	0.4469		0.5771	0.5869	0.6781	0.614033		1.5531	1.5263	1.6435	1.5743
342.3	0.5291	0.5169	0.2947	0.4469		0.5771	0.5885	0.6772	0.614267		1.5433	1.5263	1.641	1.5702
342.6	0.5315	0.5169	0.2955	0.447967		0.5755	0.5885	0.6772	0.613733		1.545	1.5319	1.6443	1.57373
342.9	0.5299	0.5169	0.2971	0.447967		0.5739	0.5877	0.6781	0.613233		1.5564	1.5271	1.6467	1.57673
343.2	0.5332	0.5177	0.2955	0.4488		0.5706	0.5877	0.6797	0.612667		1.5458	1.5254	1.6508	1.574
343.5	0.5332	0.5177	0.2955	0.4488		0.5714	0.5877	0.6789	0.612667		1.545	1.5238	1.6484	1.5724
343.8	0.5324	0.5144	0.2947	0.447167		0.5722	0.5869	0.6789	0.612667		1.549	1.5214	1.6467	1.57237
344.1	0.534	0.5169	0.2947	0.448533		0.5731	0.5885	0.6789	0.6135		1.5474	1.5246	1.6443	1.5721
344.4	0.5332	0.5144	0.2963	0.447967		0.5771	0.5869	0.6797	0.614567		1.549	1.5206	1.6467	1.5721
344.7	0.5324	0.5153	0.2955	0.447733		0.5771	0.5869	0.6805	0.614833		1.5474	1.523	1.6435	1.5713
345	0.5315	0.5185	0.2947	0.448233		0.5747	0.5877	0.6789	0.613767		1.5515	1.5206	1.6475	1.5732
345.3	0.5315	0.5193	0.2955	0.448767		0.5747	0.5861	0.6789	0.613233		1.5507	1.5173	1.6459	1.5713
345.6	0.5315	0.5201	0.2947	0.448767		0.5755	0.5877	0.6797	0.6143		1.5499	1.5238	1.6467	1.57347
345.9	0.5324	0.521	0.2955	0.449633		0.5739	0.5861	0.6789	0.612967		1.5482	1.5206	1.6492	1.57267
346.2	0.5315	0.5177	0.2971	0.448767		0.5739	0.5861	0.6764	0.612133		1.5499	1.5238	1.6508	1.57483
346.5	0.5332	0.5177	0.2955	0.4488		0.5731	0.5869	0.6772	0.6124		1.5417	1.5287	1.6418	1.57073
346.8	0.534	0.5153	0.2947	0.448		0.5739	0.5861	0.6764	0.612133		1.5499	1.5311	1.6484	1.57647
347.1	0.5332	0.5177	0.2939	0.448267		0.5739	0.5853	0.6764	0.611867		1.5482	1.5263	1.6451	1.5732
347.4	0.5348	0.5177	0.2922	0.448233		0.5747	0.5853	0.6764	0.612133		1.549	1.5336	1.6484	1.577
347.7	0.5348	0.5161	0.293	0.447967		0.5755	0.5853	0.6748	0.611867		1.5458	1.5189	1.6492	1.5713
348	0.5332	0.5169	0.2947	0.448267		0.5771	0.5861	0.6756	0.612933		1.5507	1.5157	1.6394	1.5686
348.3	0.5315	0.5193	0.2955	0.448767		0.5763	0.5853	0.6748	0.612133		1.5499	1.5246	1.6475	1.574
348.6	0.5348	0.5169	0.2971	0.4496		0.5755	0.5869	0.6732	0.611867		1.5499	1.5246	1.6484	1.5743
348.9	0.5332	0.5136	0.2947	0.447167		0.5763	0.5877	0.6756	0.6132		1.5531	1.5173	1.6484	1.57293
349.2	0.534	0.5161	0.2955	0.448533		0.5763	0.5861	0.6748	0.6124		1.5499	1.5279	1.6451	1.5743
349.5	0.5356	0.5153	0.2955	0.4488		0.5747	0.5869	0.674	0.611867		1.5482	1.5271	1.6451	1.57347
349.8	0.5324	0.5161	0.2947	0.447733		0.5755	0.5853	0.6764	0.6124		1.549	1.5287	1.6459	1.57453
350.1	0.5332	0.5185	0.2955	0.449067		0.5747	0.5877	0.6772	0.6132		1.5556	1.5246	1.6467	1.57563
350.4	0.534	0.5185	0.2971	0.449867		0.5747	0.5893	0.6772	0.613733		1.5507	1.5222	1.6435	1.57213
350.7	0.5315	0.5185	0.2979	0.4493		0.5747	0.5877	0.6764	0.612933		1.5523	1.5279	1.6418	1.574
351	0.5324	0.5177	0.2971	0.449067		0.5747	0.5885	0.6772	0.613467		1.5499	1.5222	1.6402	1.57077
351.3	0.5324	0.5144	0.2987	0.4485		0.5739	0.5877	0.6781	0.613233		1.5531	1.5271	1.641	1.57373
351.6	0.534	0.5136	0.2971	0.448233		0.5739	0.5877	0.6772	0.612933		1.558	1.5238	1.6402	1.574
351.9	0.5348	0.5144	0.2955	0.448233		0.5739	0.5877	0.6772	0.612933		1.5556	1.5271	1.6435	1.5754
352.2	0.5348	0.5136	0.2963	0.448233		0.5731	0.5861	0.6764	0.611867		1.5417	1.5238	1.6435	1.56967
352.5	0.5332	0.5161	0.2971	0.4488		0.5763	0.5877	0.6764	0.613467		1.545	1.5197	1.6394	1.56803
352.8	0.5348	0.5153	0.2963	0.4488		0.5779	0.5877	0.6756	0.613733		1.5466	1.5124	1.641	1.56667
353.1	0.5348	0.5161	0.2971	0.449333		0.5771	0.5885	0.6772	0.614267		1.5466	1.5246	1.6418	1.571
353.4	0.5324	0.5169	0.2979	0.449067		0.5779	0.5885	0.6772	0.614533		1.5466	1.5271	1.6451	1.57293
353.7	0.5364	0.5161	0.2971	0.449867		0.5747	0.591	0.6756	0.613767		1.5458	1.523	1.6467	1.57183
354	0.5372	0.5144	0.2963	0.4493		0.5747	0.5877	0.6789	0.613767		1.5433	1.5263	1.6451	1.57157
354.3	0.5372	0.5177	0.2971	0.450667		0.5739	0.5877	0.6789	0.6135		1.5417	1.5254	1.6516	1.5729
354.6	0.5364	0.5169	0.2987	0.450667		0.5739	0.5877	0.6797	0.613767		1.5425	1.5271	1.6467	1.5721
354.9	0.5364	0.5193	0.2971	0.450933		0.5739	0.5877	0.6797	0.613767		1.549	1.5295	1.6475	1.57533
355.2	0.5364	0.5193	0.2955	0.4504		0.5739	0.5877	0.6789	0.6135		1.5458	1.5279	1.6337	1.56913
355.5	0.5372	0.5201	0.2955	0.450933		0.5731	0.5885	0.6764	0.612667		1.5466	1.5336	1.6492	1.57647
355.8	0.5356	0.5185	0.2955	0.449867		0.5739	0.5877	0.6797	0.613767		1.5336	1.5311	1.641	1.56857
356.1	0.5364	0.5169	0.2971	0.450133		0.5739	0.5893	0.6797	0.6143		1.5425	1.5295	1.6435	1.57183
356.4	0.5372	0.5201	0.2971	0.451467		0.5739	0.5918	0.6813	0.615667		1.5433	1.5287	1.6443	1.5721
356.7	0.5356	0.521	0.2963	0.450967		0.5747	0.5902	0.6781	0.614333		1.5547	1.523	1.6402	1.57263
357	0.5364	0.521	0.2979	0.451767		0.5731	0.5902	0.6789	0.614067		1.549	1.5311	1.6443	1.5748
357.3	0.5372	0.521	0.2963	0.4515		0.5739	0.5902	0.6772	0.613767		1.545	1.5295	1.6451	1.5732
357.6	0.5356	0.5218	0.2963	0.451233		0.5731	0.5902	0.6772	0.6135		1.5442	1.5279	1.6451	1.5724
357.9	0.534	0.5185	0.2955	0.449333		0.5739	0.5926	0.6764	0.6143		1.5393	1.5279	1.6484	1.57187
358.2	0.5324	0.521	0.2979	0.450433		0.5747	0.5902	0.6764	0.613767		1.5458	1.5254	1.6508	1.574
358.5	0.5324	0.521	0.2963	0.4499		0.5755	0.5902	0.6781	0.6146		1.5466	1.523	1.6484	1.57267
358.8	0.5324	0.5169	0.2971	0.4488		0.5731	0.5885	0.6764	0.612667		1.5458	1.523	1.6492	1.57267
359.1	0.5315	0.5193	0.2987	0.449833		0.5747	0.5877	0.6764	0.612933		1.5515	1.5254	1.6451	1.574
359.4	0.5315	0.5226	0.2971	0.4504		0.5747	0.5869	0.6772	0.612933		1.5531	1.5271	1.6467	1.57563
359.7	0.5324	0.521	0.2996	0.451		0.5755	0.5869	0.6756	0.612667		1.5482	1.5271	1.6516	1.57563
360	0.5324	0.5218	0.3004	0.451533		0.5739	0.5877	0.6764	0.612667		1.5499	1.5295	1.65	1.57647
360.3	0.5332	0.5218	0.2996	0.451533		0.5747	0.5877	0.6772	0.6132		1.5531	1.5271	1.6508	1.577
360.6	0.5324	0.5201	0.3004	0.450967		0.5731	0.5877	0.6789	0.613233		1.5458	1.5254	1.6508	1.574
360.9	0.5332	0.5136	0.2996	0.4488		0.5739	0.5885	0.6772	0.6132		1.5458	1.5238	1.6549	1.57483
361.2	0.5332	0.5193	0.2987	0.4504		0.5739	0.5877	0.6789	0.6135		1.549	1.5271	1.6516	1.5759
361.5	0.5348	0.5201	0.2979	0.450933		0.5747	0.5877	0.6772	0.6132		1.5499	1.5279	1.6549	1.57757
361.8	0.5348	0.5201	0.3004	0.451767		0.5739	0.5869	0.6781	0.612967		1.5466	1.5279	1.6475	1.574
362.1	0.534	0.5218	0.2996	0.4518		0.5747	0.5869	0.6781	0.613233		1.5458	1.523	1.65	1.57293
362.4	0.5364	0.5226	0.3004	0.453133		0.5739	0.5869	0.6797	0.6135		1.5474	1.5271	1.6557	1.57673
362.7	0.534	0.5234	0.3012	0.452867		0.5722	0.5869	0.6805	0.6132		1.5507	1.5263	1.6524	1.57647
363	0.5332	0.5218	0.3004	0.4518		0.5714	0.5877	0.6805	0.6132		1.5482	1.5279	1.6418	1.57263
363.3	0.5356	0.5218	0.3004	0.4526		0.5706	0.5885	0.6805	0.6132		1.5482	1.5271	1.6475	1.57427
363.6	0.534	0.5218	0.3004	0.452067		0.5722	0.5877	0.6805	0.613467		1.545	1.5271	1.6492	1.57377
363.9	0.5332	0.5218	0.302	0.452333		0.5714	0.5893	0.6781	0.612933		1.5499	1.5254	1.6557	1.577
364.2	0.5364	0.5226	0.2996	0.452867		0.5714	0.5885	0.6789	0.612933		1.5458	1.5246	1.6492	1.5732
364.5	0.5356	0.5242	0.302	0.453933		0.5739	0.5893	0.6797	0.6143		1.5482	1.5287	1.6484	1.5751
364.8	0.534	0.525	0.302	0.453667		0.5739	0.5893	0.6805	0.614567		1.5466	1.5246	1.6443	1.57183
365.1	0.5348	0.5218	0.3004	0.452333		0.5731	0.5885	0.6789	0.6135		1.5482	1.5246	1.6443	1.57237
365.4	0.5348	0.521	0.3004	0.452067		0.5747	0.5893	0.6781	0.614033		1.5499	1.5271	1.6451	1.57403
365.7	0.5364	0.5201	0.2996	0.452033		0.5722	0.5893	0.6789	0.613467		1.5482	1.523	1.6427	1.5713
366	0.5356	0.5218	0.2996	0.452333		0.5739	0.5877	0.6805	0.614033		1.5547	1.5254	1.6475	1.57587
366.3	0.5332	0.5218	0.2987	0.451233		0.5739	0.5869	0.6797	0.6135		1.5547	1.5238	1.6484	1.57563
366.6	0.5372	0.5193	0.2987	0.451733		0.5731	0.5877	0.6781	0.612967		1.5547	1.5263	1.65	1.577
366.9	0.5372	0.5226	0.2979	0.452567		0.5747	0.5877	0.6789	0.613767		1.5572	1.5214	1.6475	1.57537
367.2	0.5381	0.5218	0.2996	0.453167		0.5731	0.5877	0.6789	0.613233		1.5547	1.5214	1.6386	1.57157
367.5	0.5372	0.5226	0.2996	0.453133		0.5722	0.5893	0.6772	0.6129		1.5539	1.5287	1.6451	1.5759
367.8	0.5381	0.5201	0.2996	0.4526		0.5722	0.5885	0.6789	0.6132		1.5499	1.5303	1.6402	1.57347
368.1	0.5372	0.521	0.3012	0.453133		0.5714	0.591	0.6797	0.614033		1.5466	1.5279	1.6532	1.5759
368.4	0.5381	0.5218	0.302	0.453967		0.5722	0.5902	0.6789	0.613767		1.5474	1.5336	1.6524	1.5778
368.7	0.5364	0.5193	0.302	0.452567		0.5714	0.5893	0.6813	0.614		1.5466	1.5238	1.6532	1.57453
369	0.5364	0.5193	0.302	0.452567		0.5739	0.591	0.6805	0.615133		1.5482	1.5238	1.6475	1.57317
369.3	0.5381	0.5242	0.3028	0.455033		0.5747	0.5893	0.6805	0.614833		1.549	1.523	1.6394	1.57047
369.6	0.5381	0.5242	0.302	0.454767		0.5763	0.5902	0.6772	0.614567		1.5547	1.5165	1.6443	1.57183
369.9	0.5348	0.521	0.3036	0.453133		0.5771	0.5918	0.6772	0.615367		1.5515	1.5303	1.6459	1.5759
370.2	0.5372	0.5242	0.3012	0.4542		0.5763	0.5902	0.6789	0.615133		1.5482	1.5287	1.6459	1.57427
370.5	0.5364	0.5234	0.3028	0.4542		0.5755	0.591	0.6781	0.614867		1.5433	1.5279	1.6467	1.57263
370.8	0.5364	0.5201	0.3053	0.453933		0.5747	0.591	0.6772	0.6143		1.5474	1.5279	1.6492	1.57483
371.1	0.5389	0.5226	0.3036	0.455033		0.5747	0.5926	0.6781	0.615133		1.5507	1.5271	1.6451	1.5743
371.4	0.5381	0.5234	0.3044	0.4553		0.5739	0.5934	0.6805	0.615933		1.5531	1.5263	1.6467	1.57537
371.7	0.5397	0.5267	0.3036	0.456667		0.5771	0.5926	0.6789	0.6162		1.5531	1.5295	1.6451	1.5759
372	0.5413	0.5234	0.3036	0.4561		0.5763	0.5934	0.6805	0.616733		1.5442	1.5287	1.6459	1.57293
372.3	0.5389	0.5242	0.3053	0.456133		0.5763	0.5942	0.6805	0.617		1.549	1.5254	1.6484	1.57427
372.6	0.5372	0.5234	0.3061	0.455567		0.5771	0.5934	0.6797	0.616733		1.5466	1.5303	1.6492	1.57537
372.9	0.5389	0.525	0.3044	0.4561		0.5755	0.5918	0.6789	0.6154		1.5466	1.5263	1.6516	1.57483
373.2	0.5397	0.5258	0.3036	0.456367		0.5779	0.5934	0.6805	0.617267		1.5433	1.5279	1.6524	1.57453
373.5	0.5405	0.5283	0.302	0.456933		0.5788	0.5942	0.6797	0.617567		1.545	1.5303	1.65	1.5751
373.8	0.5413	0.5299	0.3028	0.458		0.5763	0.5918	0.6821	0.616733		1.5442	1.5254	1.6475	1.57237
374.1	0.5405	0.5283	0.302	0.456933		0.5755	0.5918	0.6813	0.6162		1.5499	1.5319	1.6475	1.57643
374.4	0.5397	0.5267	0.3028	0.4564		0.5739	0.5918	0.6805	0.6154		1.5474	1.5303	1.6475	1.57507
374.7	0.5413	0.5169	0.3044	0.4542		0.5731	0.5893	0.6813	0.614567		1.5466	1.5303	1.6435	1.57347
375	0.5413	0.5234	0.3036	0.4561		0.5739	0.591	0.6821	0.615667		1.5531	1.5295	1.65	1.57753
375.3	0.5413	0.5226	0.302	0.4553		0.5739	0.5918	0.6829	0.6162		1.5539	1.5287	1.6484	1.577
375.6	0.5397	0.5201	0.302	0.453933		0.5731	0.5918	0.6829	0.615933		1.5523	1.5271	1.6459	1.5751
375.9	0.5381	0.5185	0.302	0.452867		0.5739	0.5918	0.6829	0.6162		1.549	1.5295	1.6492	1.5759
376.2	0.5389	0.5226	0.3012	0.454233		0.5739	0.5918	0.6805	0.6154		1.5466	1.5336	1.6475	1.5759
376.5	0.5405	0.525	0.3036	0.456367		0.5714	0.591	0.6829	0.6151		1.5458	1.5344	1.6459	1.57537
376.8	0.5397	0.5242	0.3044	0.4561		0.5739	0.5918	0.6805	0.6154		1.545	1.5303	1.6532	1.57617
377.1	0.5397	0.5275	0.3044	0.4572		0.5739	0.5918	0.6813	0.615667		1.5458	1.5336	1.6484	1.57593
377.4	0.5413	0.5283	0.3044	0.458		0.5739	0.5902	0.6821	0.6154		1.5507	1.5352	1.6451	1.577
377.7	0.5389	0.5258	0.3044	0.456367		0.5739	0.591	0.6813	0.6154		1.5564	1.536	1.6451	1.57917
378	0.5389	0.5267	0.3044	0.456667		0.5747	0.591	0.6813	0.615667		1.5466	1.5352	1.6418	1.57453
378.3	0.5397	0.5267	0.3044	0.456933		0.5739	0.5902	0.6813	0.615133		1.5433	1.5393	1.6435	1.57537
378.6	0.5405	0.5275	0.3028	0.456933		0.5747	0.591	0.6805	0.6154		1.5425	1.5409	1.6451	1.57617
378.9	0.5413	0.5258	0.3036	0.4569		0.5739	0.591	0.6789	0.6146		1.5499	1.5368	1.6492	1.57863
379.2	0.5413	0.5234	0.3044	0.456367		0.5755	0.5902	0.6772	0.6143		1.5523	1.536	1.6435	1.57727
379.5	0.5413	0.5234	0.3053	0.456667		0.5779	0.5926	0.6764	0.615633		1.5547	1.5311	1.6459	1.57723
379.8	0.5429	0.5258	0.3061	0.458267		0.5763	0.591	0.6797	0.615667		1.5531	1.5344	1.6394	1.57563
380.1	0.5421	0.5226	0.3077	0.457467		0.5771	0.591	0.6813	0.616467		1.5547	1.5368	1.6427	1.57807
380.4	0.5421	0.5258	0.3069	0.458267		0.5771	0.5918	0.6813	0.616733		1.5507	1.5336	1.6435	1.57593
380.7	0.5429	0.5226	0.3085	0.458		0.5763	0.5893	0.6805	0.615367		1.5621	1.5376	1.6435	1.58107
381	0.5405	0.5242	0.3085	0.457733		0.5755	0.5893	0.6813	0.615367		1.5523	1.5336	1.641	1.57563
381.3	0.5421	0.5234	0.3077	0.457733		0.5771	0.5877	0.6781	0.6143		1.5531	1.5376	1.6427	1.5778
381.6	0.5429	0.5258	0.3085	0.459067		0.5771	0.5885	0.6789	0.614833		1.5531	1.5376	1.6386	1.57643
381.9	0.5446	0.521	0.3085	0.458033		0.5771	0.591	0.6789	0.615667		1.5547	1.5328	1.6394	1.57563
382.2	0.5462	0.5267	0.3069	0.459933		0.5771	0.5918	0.6764	0.6151		1.5531	1.5466	1.6427	1.5808
382.5	0.5438	0.5258	0.3061	0.458567		0.5771	0.5918	0.6805	0.616467		1.567	1.5336	1.6524	1.58433
382.8	0.5438	0.525	0.3061	0.4583		0.5763	0.5926	0.6797	0.6162		1.5556	1.5336	1.6443	1.57783
383.1	0.5421	0.5258	0.3044	0.457433		0.5763	0.5902	0.6772	0.614567		1.5572	1.536	1.6418	1.57833
383.4	0.5438	0.5258	0.3053	0.4583		0.5763	0.5926	0.6789	0.615933		1.5572	1.5295	1.6467	1.5778
383.7	0.5438	0.5242	0.3053	0.457767		0.5763	0.5926	0.6789	0.615933		1.5515	1.5336	1.6435	1.5762
384	0.5429	0.525	0.3053	0.457733		0.5763	0.5902	0.6772	0.614567		1.5466	1.5279	1.6378	1.57077
384.3	0.5446	0.5226	0.3069	0.458033		0.5763	0.591	0.6781	0.615133		1.545	1.5328	1.6435	1.57377
384.6	0.547	0.5218	0.3061	0.4583		0.5747	0.5893	0.6781	0.614033		1.5417	1.5271	1.6435	1.57077
384.9	0.5462	0.521	0.3069	0.458033		0.5755	0.5918	0.6789	0.6154		1.549	1.5328	1.6459	1.5759
385.2	0.547	0.5218	0.3077	0.458833		0.5747	0.5918	0.6781	0.614867		1.5507	1.5246	1.6467	1.574
385.5	0.5454	0.525	0.3077	0.459367		0.5755	0.5926	0.6789	0.615667		1.5564	1.5263	1.6484	1.57703
385.8	0.547	0.525	0.3101	0.4607		0.5763	0.5918	0.6789	0.615667		1.5539	1.5222	1.6443	1.57347
386.1	0.547	0.525	0.3101	0.4607		0.5747	0.5926	0.6789	0.6154		1.5499	1.523	1.6427	1.57187
386.4	0.5446	0.5267	0.3077	0.459667		0.5763	0.5942	0.6797	0.616733		1.5482	1.5246	1.6418	1.57153
386.7	0.5462	0.5283	0.3093	0.461267		0.5747	0.5926	0.6772	0.614833		1.5474	1.5263	1.6443	1.57267
387	0.5446	0.525	0.3077	0.4591		0.5739	0.5934	0.6797	0.615667		1.5458	1.5279	1.6467	1.57347
387.3	0.5462	0.525	0.3077	0.459633		0.5739	0.5918	0.6789	0.614867		1.545	1.5271	1.65	1.57403
387.6	0.5478	0.5242	0.3069	0.459633		0.5739	0.5918	0.6789	0.614867		1.5507	1.5263	1.6475	1.57483
387.9	0.547	0.5258	0.3085	0.460433		0.5755	0.5942	0.6813	0.617		1.5474	1.5238	1.6467	1.57263
388.2	0.5486	0.5242	0.3061	0.459633		0.5779	0.595	0.6781	0.617		1.549	1.5254	1.6427	1.57237
388.5	0.5486	0.5267	0.3069	0.460733		0.5788	0.5942	0.6781	0.617033		1.5474	1.5254	1.6475	1.57343
388.8	0.5413	0.525	0.3061	0.457467		0.5771	0.5942	0.6764	0.6159		1.5466	1.5303	1.65	1.57563
389.1	0.5478	0.5267	0.3069	0.460467		0.5788	0.5918	0.6748	0.615133		1.5474	1.5287	1.6524	1.57617
389.4	0.5462	0.5258	0.3085	0.460167		0.5788	0.5926	0.6772	0.6162		1.549	1.5295	1.6532	1.57723
389.7	0.547	0.5275	0.3061	0.4602		0.5788	0.5934	0.6756	0.615933		1.5507	1.5222	1.6427	1.57187
390	0.5486	0.5267	0.3077	0.461		0.5788	0.5926	0.6764	0.615933		1.5539	1.5311	1.6516	1.57887
390.3	0.5495	0.5242	0.3093	0.461		0.5779	0.5926	0.6756	0.615367		1.5507	1.5303	1.6467	1.5759
390.6	0.547	0.5267	0.3085	0.460733		0.5796	0.5918	0.6756	0.615667		1.5523	1.5352	1.641	1.57617
390.9	0.5511	0.5275	0.3085	0.462367		0.5788	0.5918	0.674	0.614867		1.5515	1.5311	1.6524	1.57833
391.2	0.547	0.5283	0.3077	0.461		0.5779	0.5918	0.6724	0.614033		1.5499	1.5279	1.6467	1.57483
391.5	0.547	0.5283	0.3085	0.461267		0.5771	0.5942	0.6748	0.615367		1.5515	1.5303	1.6508	1.57753
391.8	0.5462	0.5258	0.3093	0.460433		0.5763	0.5926	0.674	0.6143		1.5482	1.5295	1.6508	1.57617
392.1	0.5454	0.5258	0.3101	0.460433		0.5739	0.5934	0.6748	0.614033		1.5499	1.5254	1.6524	1.5759
392.4	0.5454	0.5258	0.3093	0.460167		0.5747	0.5934	0.674	0.614033		1.5482	1.5271	1.6492	1.57483
392.7	0.5462	0.5307	0.3101	0.462333		0.5747	0.5934	0.674	0.614033		1.5499	1.5238	1.6508	1.57483
393	0.5462	0.5258	0.3085	0.460167		0.5714	0.5926	0.674	0.612667		1.5499	1.5254	1.6508	1.57537
393.3	0.547	0.525	0.3077	0.4599		0.5722	0.5958	0.6756	0.614533		1.5482	1.5206	1.65	1.57293
393.6	0.5478	0.5234	0.3077	0.459633		0.5731	0.5934	0.6764	0.6143		1.5547	1.5214	1.6492	1.5751
393.9	0.5462	0.521	0.3077	0.4583		0.5755	0.5942	0.6789	0.6162		1.5515	1.5206	1.6508	1.5743
394.2	0.5462	0.5234	0.3069	0.458833		0.5755	0.5934	0.6772	0.615367		1.5466	1.5197	1.6524	1.5729
394.5	0.5478	0.5218	0.3069	0.458833		0.5763	0.5918	0.674	0.614033		1.5458	1.5238	1.6508	1.57347
394.8	0.5454	0.5258	0.3077	0.459633		0.5763	0.5918	0.6756	0.614567		1.5442	1.5271	1.6484	1.57323
395.1	0.5478	0.5242	0.3101	0.4607		0.5771	0.5934	0.6732	0.614567		1.5507	1.5328	1.6451	1.5762
395.4	0.5478	0.5234	0.3101	0.460433		0.5747	0.5926	0.6732	0.6135		1.5523	1.5271	1.6451	1.57483
395.7	0.5478	0.525	0.3093	0.4607		0.5763	0.5934	0.6764	0.615367		1.5515	1.5368	1.641	1.57643
396	0.5495	0.5267	0.3109	0.462367		0.5763	0.5934	0.6764	0.615367		1.5539	1.5311	1.6427	1.5759
396.3	0.5495	0.5258	0.3118	0.462367		0.5779	0.5934	0.6781	0.616467		1.5523	1.5352	1.6435	1.577
396.6	0.547	0.5267	0.3101	0.461267		0.5755	0.5926	0.6781	0.6154		1.5531	1.5295	1.6459	1.57617
396.9	0.5503	0.5275	0.3085	0.4621		0.5739	0.5926	0.6764	0.6143		1.5515	1.5303	1.641	1.57427
397.2	0.5486	0.5291	0.3093	0.462333		0.5747	0.5918	0.6797	0.6154		1.5523	1.5376	1.6427	1.57753
397.5	0.5486	0.5307	0.3085	0.4626		0.5731	0.5926	0.6805	0.6154		1.5523	1.5287	1.6451	1.57537
397.8	0.5495	0.5283	0.3077	0.461833		0.5747	0.5918	0.6789	0.615133		1.5531	1.5295	1.641	1.57453
398.1	0.5478	0.5291	0.3109	0.4626		0.5755	0.5918	0.6805	0.615933		1.5531	1.5263	1.6492	1.5762
398.4	0.5486	0.5299	0.3109	0.463133		0.5747	0.5934	0.6789	0.615667		1.5539	1.5246	1.6459	1.5748
398.7	0.5503	0.5291	0.3126	0.464		0.5747	0.5902	0.6772	0.614033		1.5523	1.5311	1.6459	1.57643
399	0.5519	0.5315	0.3101	0.4645		0.5763	0.5885	0.6789	0.614567		1.5499	1.5279	1.6394	1.5724
399.3	0.5503	0.5299	0.3109	0.4637		0.5747	0.5877	0.6772	0.6132		1.5613	1.5271	1.6508	1.57973
399.6	0.5527	0.5291	0.3118	0.464533		0.5763	0.5885	0.6764	0.613733		1.558	1.5271	1.6459	1.577
[truncated: 3,334 more rows]
