# Supplementary material for: Flavodiiron-mediated O2 photoreduction at photosystem I acceptor-side provides photoprotection to conifer thylakoids in early spring
Source: Nat Commun. 2023 Jun 3;14:3210. doi: 10.1038/s41467-023-38938-z (PMC10239515; doi:10.1038/s41467-023-38938-z)
Supplement: Supplementary file 7 — Source Data [file 41467_2023_38938_MOESM7_ESM.zip › Raw data files/Supplementary figure 9/Supplementary Fig 9b.xlsx]

## Sheet: Spruce S
	Raw data					Baseline					Baseline corrected data							Baseline corrected data				S
time/s	P700/V	P700/V	P700/V	P700/V		B1	B2	B3	B4		B Correct	B Correct	B Correct	B Correct			time/s	B Correct	B Correct	B Correct	B Correct	Avg
0.005	0.0313	0.1264	0.1071	0.0753		0.0095	0.12414	0.10283	0.06638		0.0218	0.00226	0.00427	0.00892			0.005	0.0218	0.00226	0.00427	0.00892	0.0093125
0.02	0.0326	0.1264	0.1075	0.0759		0.00953	0.12414	0.10286	0.06639		0.02307	0.00226	0.00464	0.00951			0.02	0.02307	0.00226	0.00464	0.00951	0.00987
0.035	0.0316	0.1237	0.1083	0.0722		0.00956	0.12413	0.10289	0.0664		0.02204	-0.00043	0.00541	0.0058			0.035	0.02204	-0.00043	0.00541	0.0058	0.008205
0.05	0.0292	0.128	0.1062	0.0753		0.0096	0.12412	0.10291	0.06641		0.0196	0.00388	0.00329	0.00889			0.05	0.0196	0.00388	0.00329	0.00889	0.008915
0.065	0.028	0.1246	0.1099	0.0739		0.00963	0.12412	0.10294	0.06642		0.01837	0.00048	0.00696	0.00748			0.065	0.01837	0.00048	0.00696	0.00748	0.0083225
0.08	0.0308	0.1265	0.1086	0.0719		0.00967	0.12411	0.10297	0.06643		0.02113	0.00239	0.00563	0.00547			0.08	0.02113	0.00239	0.00563	0.00547	0.008655
0.095	0.0276	0.1269	0.1066	0.0739		0.0097	0.1241	0.103	0.06644		0.0179	0.0028	0.0036	0.00746			0.095	0.0179	0.0028	0.0036	0.00746	0.00794
0.11	0.0301	0.1265	0.1022	0.0754		0.00973	0.1241	0.10303	0.06645		0.02037	0.0024	-0.00083	0.00895			0.11	0.02037	0.0024	-0.00083	0.00895	0.0077225
0.125	0.0301	0.1302	0.108	0.0731		0.00977	0.12409	0.10306	0.06646		0.02033	0.00611	0.00494	0.00664			0.125	0.02033	0.00611	0.00494	0.00664	0.009505
0.14	0.0322	0.1276	0.104	0.0734		0.0098	0.12408	0.10309	0.06647		0.0224	0.00352	0.00091	0.00693			0.14	0.0224	0.00352	0.00091	0.00693	0.00844
0.155	0.0285	0.1286	0.1055	0.0748		0.00984	0.12408	0.10311	0.06648		0.01866	0.00452	0.00239	0.00832			0.155	0.01866	0.00452	0.00239	0.00832	0.0084725
0.17	0.0281	0.1266	0.1073	0.0735		0.00987	0.12407	0.10314	0.06649		0.01823	0.00253	0.00416	0.00701			0.17	0.01823	0.00253	0.00416	0.00701	0.0079825
0.185	0.0267	0.129	0.1021	0.0738		0.0099	0.12406	0.10317	0.0665		0.0168	0.00494	-0.00107	0.0073			0.185	0.0168	0.00494	-0.00107	0.0073	0.0069925
0.2	0.0297	0.1264	0.104	0.0738		0.00994	0.12406	0.1032	0.06651		0.01976	0.00234	0.0008	0.00729			0.2	0.01976	0.00234	0.0008	0.00729	0.0075475
0.215	0.0302	0.1282	0.1055	0.0732		0.00997	0.12405	0.10323	0.06652		0.02023	0.00415	0.00227	0.00668			0.215	0.02023	0.00415	0.00227	0.00668	0.0083325
0.23	0.0235	0.1262	0.1027	0.0716		0.01	0.12404	0.10326	0.06653		0.0135	0.00216	-0.00056	0.00507			0.23	0.0135	0.00216	-0.00056	0.00507	0.0050425
0.245	0.0245	0.1241	0.1038	0.0741		0.01004	0.12404	0.10329	0.06654		0.01446	6e-05	0.00051	0.00756			0.245	0.01446	6e-05	0.00051	0.00756	0.0056475
0.26	0.0245	0.1253	0.1	0.0757		0.01007	0.12403	0.10331	0.06655		0.01443	0.00127	-0.00331	0.00915			0.26	0.01443	0.00127	-0.00331	0.00915	0.005385
0.275	0.0239	0.1247	0.1014	0.0758		0.01011	0.12402	0.10334	0.06656		0.01379	0.00068	-0.00194	0.00924			0.275	0.01379	0.00068	-0.00194	0.00924	0.0054425
0.29	0.0259	0.1224	0.1004	0.0738		0.01014	0.12402	0.10337	0.06657		0.01576	-0.00162	-0.00297	0.00723			0.29	0.01576	-0.00162	-0.00297	0.00723	0.0046
0.305	0.0242	0.1219	0.1009	0.0737		0.01017	0.12401	0.1034	0.06658		0.01403	-0.00211	-0.0025	0.00712			0.305	0.01403	-0.00211	-0.0025	0.00712	0.004135
0.32	0.0264	0.1263	0.1021	0.0737		0.01021	0.12401	0.10343	0.06659		0.01619	0.00229	-0.00133	0.00711			0.32	0.01619	0.00229	-0.00133	0.00711	0.006065
0.335	0.0234	0.1257	0.1023	0.0701		0.01024	0.124	0.10346	0.0666		0.01316	0.0017	-0.00116	0.0035			0.335	0.01316	0.0017	-0.00116	0.0035	0.0043
0.35	0.0255	0.1238	0.1033	0.073		0.01028	0.12399	0.10349	0.06661		0.01522	-0.00019	-0.00019	0.00639			0.35	0.01522	-0.00019	-0.00019	0.00639	0.0053075
0.365	0.0251	0.126	0.1012	0.0736		0.01031	0.12399	0.10352	0.06662		0.01479	0.00201	-0.00232	0.00698			0.365	0.01479	0.00201	-0.00232	0.00698	0.005365
0.38	0.0251	0.1252	0.0994	0.0744		0.01034	0.12398	0.10354	0.06663		0.01476	0.00122	-0.00414	0.00777			0.38	0.01476	0.00122	-0.00414	0.00777	0.0049025
0.395	0.0269	0.1258	0.0992	0.0764		0.01038	0.12397	0.10357	0.06664		0.01652	0.00183	-0.00437	0.00976			0.395	0.01652	0.00183	-0.00437	0.00976	0.005935
0.41	0.0236	0.1233	0.1055	0.0757		0.01041	0.12397	0.1036	0.06665		0.01319	-0.00067	0.0019	0.00905			0.41	0.01319	-0.00067	0.0019	0.00905	0.0058675
0.425	0.0238	0.1248	0.1041	0.0736		0.01044	0.12396	0.10363	0.06666		0.01336	0.00084	0.00047	0.00694			0.425	0.01336	0.00084	0.00047	0.00694	0.0054025
0.44	0.0242	0.126	0.1036	0.0744		0.01048	0.12395	0.10366	0.06667		0.01372	0.00205	-6e-05	0.00773			0.44	0.01372	0.00205	-6e-05	0.00773	0.00586
0.455	0.0245	0.1252	0.105	0.0746		0.01051	0.12395	0.10369	0.06668		0.01399	0.00125	0.00131	0.00792			0.455	0.01399	0.00125	0.00131	0.00792	0.0061175
0.47	0.022	0.126	0.1046	0.0737		0.01055	0.12394	0.10372	0.06669		0.01145	0.00206	0.00088	0.00701			0.47	0.01145	0.00206	0.00088	0.00701	0.00535
0.485	0.0238	0.1275	0.1082	0.0724		0.01058	0.12393	0.10374	0.0667		0.01322	0.00357	0.00446	0.0057			0.485	0.01322	0.00357	0.00446	0.0057	0.0067375
0.5	0.0284	0.1276	0.1041	0.0733		0.01061	0.12393	0.10377	0.06671		0.01779	0.00367	0.00033	0.00659			0.5	0.01779	0.00367	0.00033	0.00659	0.007095
0.515	0.0261	0.1265	0.1075	0.071		0.01065	0.12392	0.1038	0.06672		0.01545	0.00258	0.0037	0.00428			0.515	0.01545	0.00258	0.0037	0.00428	0.0065025
0.53	0.0234	0.1224	0.1089	0.075		0.01068	0.12391	0.10383	0.06673		0.01272	-0.00151	0.00507	0.00827			0.53	0.01272	-0.00151	0.00507	0.00827	0.0061375
0.545	0.0238	0.1232	0.1066	0.0741		0.01072	0.12391	0.10386	0.06674		0.01308	-0.00071	0.00274	0.00736			0.545	0.01308	-0.00071	0.00274	0.00736	0.0056175
0.56	0.0228	0.1258	0.1051	0.0718		0.01075	0.1239	0.10389	0.06675		0.01205	0.0019	0.00121	0.00505			0.56	0.01205	0.0019	0.00121	0.00505	0.0050525
0.575	0.0215	0.1231	0.105	0.0725		0.01078	0.12389	0.10392	0.06676		0.01072	-0.00079	0.00108	0.00574			0.575	0.01072	-0.00079	0.00108	0.00574	0.0041875
0.59	0.0208	0.1261	0.1039	0.0741		0.01082	0.12389	0.10394	0.06677		0.00998	0.00221	-4e-05	0.00733			0.59	0.00998	0.00221	-4e-05	0.00733	0.00487
0.605	0.0242	0.1272	0.1051	0.0723		0.01085	0.12388	0.10397	0.06678		0.01335	0.00332	0.00113	0.00552			0.605	0.01335	0.00332	0.00113	0.00552	0.00583
0.62	0.0212	0.1244	0.1023	0.0739		0.01088	0.12387	0.104	0.06679		0.01032	0.00053	-0.0017	0.00711			0.62	0.01032	0.00053	-0.0017	0.00711	0.004065
0.635	0.0221	0.1224	0.1068	0.0729		0.01092	0.12387	0.10403	0.0668		0.01118	-0.00147	0.00277	0.0061			0.635	0.01118	-0.00147	0.00277	0.0061	0.004645
0.65	0.0237	0.121	0.1053	0.0746		0.01095	0.12386	0.10406	0.06681		0.01275	-0.00286	0.00124	0.00779			0.65	0.01275	-0.00286	0.00124	0.00779	0.00473
0.665	0.0223	0.123	0.1055	0.0761		0.01099	0.12386	0.10409	0.06682		0.01131	-0.00086	0.00141	0.00928			0.665	0.01131	-0.00086	0.00141	0.00928	0.005285
0.68	0.0236	0.1261	0.1043	0.0739		0.01102	0.12385	0.10412	0.06683		0.01258	0.00225	0.00018	0.00707			0.68	0.01258	0.00225	0.00018	0.00707	0.00552
0.695	0.0242	0.126	0.1083	0.0754		0.01105	0.12384	0.10415	0.06684		0.01315	0.00216	0.00415	0.00856			0.695	0.01315	0.00216	0.00415	0.00856	0.007005
0.71	0.0257	0.1268	0.1074	0.0733		0.01109	0.12384	0.10417	0.06685		0.01461	0.00296	0.00323	0.00645			0.71	0.01461	0.00296	0.00323	0.00645	0.0068125
0.725	0.0254	0.1252	0.109	0.0738		0.01112	0.12383	0.1042	0.06686		0.01428	0.00137	0.0048	0.00694			0.725	0.01428	0.00137	0.0048	0.00694	0.0068475
0.74	0.0252	0.1264	0.1034	0.0743		0.01116	0.12382	0.10423	0.06687		0.01404	0.00258	-0.00083	0.00743			0.74	0.01404	0.00258	-0.00083	0.00743	0.005805
0.755	0.0231	0.1289	0.1052	0.0749		0.01119	0.12382	0.10426	0.06688		0.01191	0.00508	0.00094	0.00802			0.755	0.01191	0.00508	0.00094	0.00802	0.0064875
0.77	0.0239	0.1277	0.1044	0.0759		0.01122	0.12381	0.10429	0.06689		0.01268	0.00389	0.00011	0.00901			0.77	0.01268	0.00389	0.00011	0.00901	0.0064225
0.785	0.0244	0.1282	0.1027	0.0753		0.01126	0.1238	0.10432	0.0669		0.01314	0.0044	-0.00162	0.0084			0.785	0.01314	0.0044	-0.00162	0.0084	0.00608
0.8	0.0231	0.1258	0.1049	0.0753		0.01129	0.1238	0.10435	0.06691		0.01181	0.002	0.00055	0.00839			0.8	0.01181	0.002	0.00055	0.00839	0.0056875
0.815	0.0254	0.125	0.1082	0.0745		0.01132	0.12379	0.10437	0.06692		0.01408	0.00121	0.00383	0.00758			0.815	0.01408	0.00121	0.00383	0.00758	0.006675
0.83	0.0249	0.1235	0.1043	0.0736		0.01136	0.12378	0.1044	0.06693		0.01354	-0.00028	-0.0001	0.00667			0.83	0.01354	-0.00028	-0.0001	0.00667	0.0049575
0.845	0.0231	0.1236	0.1084	0.0753		0.01139	0.12378	0.10443	0.06694		0.01171	-0.00018	0.00397	0.00836			0.845	0.01171	-0.00018	0.00397	0.00836	0.005965
0.86	0.0223	0.1272	0.1031	0.0759		0.01143	0.12377	0.10499	0.06695		0.01087	0.00343	-0.00189	0.00895			0.86	0.01087	0.00343	-0.00189	0.00895	0.00534
0.875	0.0236	0.1258	0.1077	0.0749		0.01146	0.12376	0.10502	0.06696		0.01214	0.00204	0.00268	0.00794			0.875	0.01214	0.00204	0.00268	0.00794	0.0062
0.89	0.0244	0.125	0.1103	0.0793		0.01149	0.12376	0.10504	0.06697		0.01291	0.00124	0.00526	0.01233			0.89	0.01291	0.00124	0.00526	0.01233	0.007935
0.905	0.0265	0.1247	0.1045	0.0774		0.01153	0.12375	0.10506	0.06698		0.01497	0.00095	-0.00056	0.01042			0.905	0.01497	0.00095	-0.00056	0.01042	0.006445
0.92	0.0244	0.127	0.1065	0.0796		0.01156	0.12374	0.10509	0.06699		0.01284	0.00326	0.00141	0.01261			0.92	0.01284	0.00326	0.00141	0.01261	0.00753
0.935	0.0247	0.1269	0.1048	0.0774		0.0116	0.12374	0.10511	0.067		0.0131	0.00316	-0.00031	0.0104			0.935	0.0131	0.00316	-0.00031	0.0104	0.0065875
0.95	0.0279	0.1263	0.1089	0.0774		0.01163	0.12373	0.10513	0.06701		0.01627	0.00257	0.00377	0.01039			0.95	0.01627	0.00257	0.00377	0.01039	0.00825
0.965	0.0252	0.1247	0.107	0.0757		0.01166	0.12373	0.10516	0.06702		0.01354	0.00097	0.00184	0.00868			0.965	0.01354	0.00097	0.00184	0.00868	0.0062575
0.98	0.0254	0.1248	0.1103	0.0783		0.0117	0.12372	0.10518	0.06703		0.0137	0.00108	0.00512	0.01127			0.98	0.0137	0.00108	0.00512	0.01127	0.0077925
0.995	0.0266	0.1231	0.1098	0.0791		0.01173	0.12371	0.1052	0.06704		0.01487	-0.00061	0.0046	0.01206			0.995	0.01487	-0.00061	0.0046	0.01206	0.00773
1.01	0.0241	0.1262	0.109	0.0743		0.01176	0.12371	0.10523	0.06705		0.01234	0.00249	0.00377	0.00725			1.01	0.01234	0.00249	0.00377	0.00725	0.0064625
1.025	0.0223	0.1263	0.1131	0.0752		0.0118	0.1237	0.10525	0.06706		0.0105	0.0026	0.00785	0.00814			1.025	0.0105	0.0026	0.00785	0.00814	0.0072725
1.04	0.0237	0.1265	0.1092	0.0765		0.01183	0.12369	0.10527	0.06707		0.01187	0.00281	0.00393	0.00943			1.04	0.01187	0.00281	0.00393	0.00943	0.00701
1.055	0.0221	0.1257	0.1091	0.0749		0.01187	0.12369	0.1053	0.06708		0.01023	0.00201	0.0038	0.00782			1.055	0.01023	0.00201	0.0038	0.00782	0.005965
1.07	0.0228	0.1256	0.1098	0.0708		0.0119	0.12368	0.10532	0.0671		0.0109	0.00192	0.00448	0.0037			1.07	0.0109	0.00192	0.00448	0.0037	0.00525
1.085	0.0216	0.1244	0.1123	0.0763		0.01193	0.12367	0.10534	0.06711		0.00967	0.00073	0.00696	0.00919			1.085	0.00967	0.00073	0.00696	0.00919	0.0066375
1.1	0.0211	0.124	0.1077	0.0759		0.01197	0.12367	0.10537	0.06712		0.00913	0.00033	0.00233	0.00878			1.1	0.00913	0.00033	0.00233	0.00878	0.0051425
1.115	0.0231	0.1258	0.1059	0.0755		0.012	0.12366	0.10539	0.06713		0.0111	0.00214	0.00051	0.00837			1.115	0.0111	0.00214	0.00051	0.00837	0.00553
1.13	0.0206	0.1218	0.103	0.0778		0.01204	0.12365	0.10541	0.06714		0.00856	-0.00185	-0.00241	0.01066			1.13	0.00856	-0.00185	-0.00241	0.01066	0.00374
1.145	0.0224	0.1197	0.1036	0.0782		0.01207	0.12365	0.10544	0.06715		0.01033	-0.00395	-0.00184	0.01105			1.145	0.01033	-0.00395	-0.00184	0.01105	0.0038975
1.16	0.0193	0.1227	0.1053	0.0798		0.0121	0.12364	0.10546	0.06716		0.0072	-0.00094	-0.00016	0.01264			1.16	0.0072	-0.00094	-0.00016	0.01264	0.004685
1.175	0.0205	0.1252	0.1054	0.0758		0.01214	0.12363	0.10548	0.06717		0.00836	0.00157	-8e-05	0.00863			1.175	0.00836	0.00157	-8e-05	0.00863	0.00462
1.19	0.0195	0.1247	0.1039	0.0768		0.01217	0.12363	0.10551	0.06718		0.00733	0.00107	-0.00161	0.00962			1.19	0.00733	0.00107	-0.00161	0.00962	0.0041025
1.205	0.0209	0.1244	0.1062	0.0721		0.0122	0.12362	0.10553	0.06719		0.0087	0.00078	0.00067	0.00491			1.205	0.0087	0.00078	0.00067	0.00491	0.003765
1.22	0.02	0.1242	0.1093	0.0734		0.01224	0.12361	0.10555	0.0672		0.00776	0.00059	0.00375	0.0062			1.22	0.00776	0.00059	0.00375	0.0062	0.004575
1.235	0.0194	0.1227	0.1064	0.0736		0.01227	0.12361	0.10558	0.06721		0.00713	-0.00091	0.00082	0.00639			1.235	0.00713	-0.00091	0.00082	0.00639	0.0033575
1.25	0.0199	0.1224	0.1063	0.0772		0.01231	0.1236	0.1056	0.06722		0.00759	-0.0012	0.0007	0.00998			1.25	0.00759	-0.0012	0.0007	0.00998	0.0042675
1.265	0.0236	0.1245	0.106	0.0771		0.01234	0.12359	0.10562	0.06723		0.01126	0.00091	0.00038	0.00987			1.265	0.01126	0.00091	0.00038	0.00987	0.005605
1.28	0.0186	0.1256	0.1062	0.078		0.01237	0.12359	0.10565	0.06724		0.00623	0.00201	0.00055	0.01076			1.28	0.00623	0.00201	0.00055	0.01076	0.0048875
1.295	0.0216	0.121	0.1056	0.0795		0.01241	0.12358	0.10567	0.06725		0.00919	-0.00258	-7e-05	0.01225			1.295	0.00919	-0.00258	-7e-05	0.01225	0.0046975
1.31	0.0219	0.1237	0.1037	0.0793		0.01244	0.12358	0.10569	0.06726		0.00946	0.00012	-0.00199	0.01204			1.31	0.00946	0.00012	-0.00199	0.01204	0.0049075
1.325	0.0236	0.1247	0.1017	0.0741		0.01248	0.12357	0.10572	0.06727		0.01112	0.00113	-0.00402	0.00683			1.325	0.01112	0.00113	-0.00402	0.00683	0.003765
1.34	0.0221	0.1251	0.1042	0.0772		0.01251	0.12356	0.10574	0.06728		0.00959	0.00154	-0.00154	0.00992			1.34	0.00959	0.00154	-0.00154	0.00992	0.0048775
1.355	0.0215	0.1272	0.1062	0.0773		0.01254	0.12356	0.10576	0.06729		0.00896	0.00364	0.00044	0.01001			1.355	0.00896	0.00364	0.00044	0.01001	0.0057625
1.37	0.0221	0.1241	0.1054	0.0768		0.01258	0.12355	0.10579	0.0673		0.00952	0.00055	-0.00039	0.0095			1.37	0.00952	0.00055	-0.00039	0.0095	0.004795
1.385	0.0218	0.1229	0.1073	0.077		0.01261	0.12354	0.10581	0.06731		0.00919	-0.00064	0.00149	0.00969			1.385	0.00919	-0.00064	0.00149	0.00969	0.0049325
1.4	0.0201	0.1214	0.1078	0.0764		0.01264	0.12354	0.10583	0.06732		0.00746	-0.00214	0.00197	0.00908			1.4	0.00746	-0.00214	0.00197	0.00908	0.0040925
1.415	0.0232	0.1257	0.1068	0.0773		0.01268	0.12353	0.10586	0.06733		0.01052	0.00217	0.00094	0.00997			1.415	0.01052	0.00217	0.00094	0.00997	0.0059
1.43	0.0214	0.1245	0.1074	0.078		0.01271	0.12352	0.10588	0.06734		0.00869	0.00098	0.00152	0.01066			1.43	0.00869	0.00098	0.00152	0.01066	0.0054625
1.445	0.0191	0.1231	0.1091	0.0773		0.01275	0.12352	0.1059	0.06735		0.00635	-0.00042	0.0032	0.00995			1.445	0.00635	-0.00042	0.0032	0.00995	0.00477
1.46	0.0203	0.1265	0.1074	0.0757		0.01278	0.12351	0.10593	0.06736		0.00752	0.00299	0.00147	0.00834			1.46	0.00752	0.00299	0.00147	0.00834	0.00508
1.475	0.0179	0.1293	0.1082	0.0751		0.01281	0.1235	0.10595	0.06737		0.00509	0.0058	0.00225	0.00773			1.475	0.00509	0.0058	0.00225	0.00773	0.0052175
1.49	0.0213	0.127	0.1083	0.0754		0.01285	0.1235	0.10597	0.06738		0.00845	0.0035	0.00233	0.00802			1.49	0.00845	0.0035	0.00233	0.00802	0.005575
1.505	0.019	0.1273	0.1079	0.0754		0.01288	0.12349	0.106	0.06739		0.00612	0.00381	0.0019	0.00801			1.505	0.00612	0.00381	0.0019	0.00801	0.00496
1.52	0.0174	0.1262	0.1048	0.0737		0.01292	0.12348	0.10602	0.0674		0.00448	0.00272	-0.00122	0.0063			1.52	0.00448	0.00272	-0.00122	0.0063	0.00307
1.535	0.0184	0.1277	0.1039	0.0736		0.01295	0.12348	0.10604	0.06741		0.00545	0.00422	-0.00214	0.00619			1.535	0.00545	0.00422	-0.00214	0.00619	0.00343
1.55	0.0155	0.1219	0.1059	0.08		0.01298	0.12347	0.10607	0.06742		0.00252	-0.00157	-0.00017	0.01258			1.55	0.00252	-0.00157	-0.00017	0.01258	0.00334
1.565	0.0161	0.1228	0.1084	0.0772		0.01302	0.12346	0.10609	0.06743		0.00308	-0.00066	0.00231	0.00977			1.565	0.00308	-0.00066	0.00231	0.00977	0.003625
1.58	0.016	0.1228	0.1072	0.0745		0.01305	0.12346	0.10611	0.06744		0.00295	-0.00066	0.00109	0.00706			1.58	0.00295	-0.00066	0.00109	0.00706	0.00261
1.595	0.0198	0.1216	0.1068	0.0763		0.01308	0.12345	0.10614	0.06745		0.00672	-0.00185	0.00066	0.00885			1.595	0.00672	-0.00185	0.00066	0.00885	0.003595
1.61	0.0138	0.1218	0.107	0.0803		0.01312	0.12345	0.10616	0.06746		0.00068	-0.00165	0.00084	0.01284			1.61	0.00068	-0.00165	0.00084	0.01284	0.0031775
1.625	0.0205	0.1207	0.1077	0.0773		0.01315	0.12344	0.10618	0.06747		0.00735	-0.00274	0.00152	0.00983			1.625	0.00735	-0.00274	0.00152	0.00983	0.00399
1.64	0.0203	0.1203	0.1072	0.0739		0.01319	0.12343	0.10621	0.06748		0.00711	-0.00313	0.00099	0.00642			1.64	0.00711	-0.00313	0.00099	0.00642	0.0028475
1.655	0.0217	0.1194	0.1067	0.0742		0.01322	0.12343	0.10623	0.06749		0.00848	-0.00403	0.00047	0.00671			1.655	0.00848	-0.00403	0.00047	0.00671	0.0029075
1.67	0.0176	0.1215	0.108	0.0746		0.01325	0.12342	0.10625	0.0675		0.00435	-0.00192	0.00175	0.0071			1.67	0.00435	-0.00192	0.00175	0.0071	0.00282
1.685	0.0198	0.1231	0.1065	0.0746		0.01329	0.12292	0.10628	0.06751		0.00651	0.00018	0.00022	0.00709			1.685	0.00651	0.00018	0.00022	0.00709	0.0035
1.7	0.0197	0.1255	0.108	0.075		0.01332	0.12292	0.1063	0.06752		0.00638	0.00258	0.0017	0.00748			1.7	0.00638	0.00258	0.0017	0.00748	0.004535
1.715	0.0192	0.1255	0.11	0.0742		0.01336	0.12292	0.10632	0.06753		0.00584	0.00258	0.00368	0.00667			1.715	0.00584	0.00258	0.00368	0.00667	0.0046925
1.73	0.0198	0.1235	0.1068	0.0735		0.01339	0.12292	0.10635	0.06754		0.00641	0.00058	0.00045	0.00596			1.73	0.00641	0.00058	0.00045	0.00596	0.00335
1.745	0.0197	0.1247	0.1068	0.0742		0.01342	0.12292	0.10637	0.06755		0.00628	0.00178	0.00043	0.00665			1.745	0.00628	0.00178	0.00043	0.00665	0.003785
1.76	0.0172	0.1245	0.1045	0.0767		0.01346	0.12292	0.10639	0.06756		0.00374	0.00158	-0.00189	0.00914			1.76	0.00374	0.00158	-0.00189	0.00914	0.0031425
1.775	0.0186	0.1253	0.1083	0.0753		0.01349	0.12291	0.10642	0.06757		0.00511	0.00239	0.00188	0.00773			1.775	0.00511	0.00239	0.00188	0.00773	0.0042775
1.79	0.0196	0.1232	0.1053	0.0764		0.01352	0.12291	0.10644	0.06758		0.00608	0.00029	-0.00114	0.00882			1.79	0.00608	0.00029	-0.00114	0.00882	0.0035125
1.805	0.0193	0.1235	0.1085	0.0752		0.01356	0.12291	0.10646	0.06759		0.00574	0.00059	0.00204	0.00761			1.805	0.00574	0.00059	0.00204	0.00761	0.003995
1.82	0.0173	0.1231	0.1085	0.0769		0.01359	0.12291	0.10649	0.0676		0.00371	0.00019	0.00201	0.0093			1.82	0.00371	0.00019	0.00201	0.0093	0.0038025
1.835	0.0188	0.1242	0.1078	0.0769		0.01363	0.12291	0.10651	0.06761		0.00517	0.00129	0.00129	0.00929			1.835	0.00517	0.00129	0.00129	0.00929	0.00426
1.85	0.0174	0.1251	0.1063	0.0774		0.01366	0.12291	0.10653	0.06762		0.00374	0.00219	-0.00023	0.00978			1.85	0.00374	0.00219	-0.00023	0.00978	0.00387
1.865	0.0184	0.1247	0.1078	0.0755		0.01369	0.12291	0.10655	0.06763		0.00471	0.00179	0.00125	0.00787			1.865	0.00471	0.00179	0.00125	0.00787	0.003905
1.88	0.0193	0.1276	0.1086	0.0761		0.01373	0.12291	0.10658	0.06764		0.00557	0.00469	0.00202	0.00846			1.88	0.00557	0.00469	0.00202	0.00846	0.005185
1.895	0.0229	0.1276	0.1052	0.0758		0.01376	0.12291	0.1066	0.06765		0.00914	0.00469	-0.0014	0.00815			1.895	0.00914	0.00469	-0.0014	0.00815	0.005145
1.91	0.0214	0.1253	0.105	0.0759		0.0138	0.12291	0.10662	0.06766		0.0076	0.00239	-0.00162	0.00824			1.91	0.0076	0.00239	-0.00162	0.00824	0.0041525
1.925	0.0218	0.1239	0.1086	0.0731		0.01383	0.12291	0.10665	0.06767		0.00797	0.00099	0.00195	0.00543			1.925	0.00797	0.00099	0.00195	0.00543	0.004085
1.94	0.0217	0.1261	0.1093	0.0746		0.01386	0.12291	0.10667	0.06768		0.00784	0.00319	0.00263	0.00692			1.94	0.00784	0.00319	0.00263	0.00692	0.005145
1.955	0.0206	0.1284	0.1122	0.0742		0.0139	0.12291	0.10669	0.06769		0.0067	0.00549	0.00551	0.00651			1.955	0.0067	0.00549	0.00551	0.00651	0.0060525
1.97	0.0209	0.1293	0.11	0.0749		0.01393	0.1229	0.10672	0.0677		0.00697	0.0064	0.00328	0.0072			1.97	0.00697	0.0064	0.00328	0.0072	0.0059625
1.985	0.0172	0.126	0.1049	0.0748		0.01396	0.1229	0.10674	0.06771		0.00324	0.0031	-0.00184	0.00709			1.985	0.00324	0.0031	-0.00184	0.00709	0.0028975
2	0.021	0.1239	0.1054	0.0739		0.014	0.1229	0.10676	0.06772		0.007	0.001	-0.00136	0.00618			2	0.007	0.001	-0.00136	0.00618	0.003205
2.015	0.0185	0.1272	0.1037	0.0734		0.01403	0.1229	0.10679	0.06773		0.00447	0.0043	-0.00309	0.00567			2.015	0.00447	0.0043	-0.00309	0.00567	0.0028375
2.03	0.0224	0.1248	0.1059	0.0763		0.01407	0.1229	0.10681	0.06774		0.00833	0.0019	-0.00091	0.00856			2.03	0.00833	0.0019	-0.00091	0.00856	0.00447
2.045	0.0195	0.1265	0.1061	0.0769		0.0141	0.1229	0.10683	0.06775		0.0054	0.0036	-0.00073	0.00915			2.045	0.0054	0.0036	-0.00073	0.00915	0.004355
2.06	0.0204	0.1276	0.1073	0.078		0.01413	0.1229	0.10686	0.06776		0.00627	0.0047	0.00044	0.01024			2.06	0.00627	0.0047	0.00044	0.01024	0.0054125
2.075	0.0195	0.1276	0.1062	0.0778		0.01417	0.1229	0.10688	0.06777		0.00533	0.0047	-0.00068	0.01003			2.075	0.00533	0.0047	-0.00068	0.01003	0.004845
2.09	0.0189	0.1236	0.1049	0.0784		0.0142	0.1229	0.1069	0.06778		0.0047	0.0007	-0.002	0.01062			2.09	0.0047	0.0007	-0.002	0.01062	0.003505
2.105	0.0178	0.1246	0.1066	0.079		0.01424	0.1229	0.10693	0.06779		0.00356	0.0017	-0.00033	0.01121			2.105	0.00356	0.0017	-0.00033	0.01121	0.004035
2.12	0.0218	0.123	0.1058	0.0787		0.01427	0.1229	0.10695	0.0678		0.00753	0.0001	-0.00115	0.0109			2.12	0.00753	0.0001	-0.00115	0.0109	0.004345
2.135	0.02	0.1269	0.1066	0.0764		0.0143	0.1229	0.10697	0.06781		0.0057	0.004	-0.00037	0.00859			2.135	0.0057	0.004	-0.00037	0.00859	0.00448
2.15	0.0217	0.1259	0.1099	0.0768		0.01434	0.1229	0.10699	0.06782		0.00736	0.003	0.00291	0.00898			2.15	0.00736	0.003	0.00291	0.00898	0.0055625
2.165	0.0216	0.1258	0.1104	0.0751		0.01437	0.1229	0.10702	0.06783		0.00723	0.0029	0.00338	0.00727			2.165	0.00723	0.0029	0.00338	0.00727	0.005195
2.18	0.0196	0.1214	0.1086	0.0753		0.0144	0.1229	0.10704	0.06784		0.0052	-0.0015	0.00156	0.00746			2.18	0.0052	-0.0015	0.00156	0.00746	0.00318
2.195	0.0179	0.1222	0.1083	0.0755		0.01444	0.1229	0.10706	0.06785		0.00346	-0.0007	0.00124	0.00765			2.195	0.00346	-0.0007	0.00124	0.00765	0.0029125
2.21	0.0195	0.1216	0.1091	0.0751		0.01447	0.12289	0.10709	0.06786		0.00503	-0.00129	0.00201	0.00724			2.21	0.00503	-0.00129	0.00201	0.00724	0.0032475
2.225	0.0213	0.1197	0.1126	0.0774		0.01451	0.12289	0.10711	0.06788		0.00679	-0.00319	0.00549	0.00952			2.225	0.00679	-0.00319	0.00549	0.00952	0.0046525
2.24	0.0222	0.1225	0.1087	0.0752		0.01454	0.12289	0.10713	0.06789		0.00766	-0.00039	0.00157	0.00731			2.24	0.00766	-0.00039	0.00157	0.00731	0.0040375
2.255	0.0179	0.1238	0.1062	0.076		0.01457	0.12289	0.10716	0.0679		0.00333	0.00091	-0.00096	0.0081			2.255	0.00333	0.00091	-0.00096	0.0081	0.002845
2.27	0.0196	0.1215	0.1074	0.0763		0.01461	0.12289	0.10718	0.06791		0.00499	-0.00139	0.00022	0.00839			2.27	0.00499	-0.00139	0.00022	0.00839	0.0030525
2.285	0.018	0.1191	0.1084	0.075		0.01464	0.12289	0.1072	0.06792		0.00336	-0.00379	0.0012	0.00708			2.285	0.00336	-0.00379	0.0012	0.00708	0.0019625
2.3	0.0178	0.1197	0.1094	0.077		0.01468	0.12289	0.10723	0.06793		0.00312	-0.00319	0.00217	0.00907			2.3	0.00312	-0.00319	0.00217	0.00907	0.0027925
2.315	0.0202	0.1201	0.1082	0.0774		0.01471	0.12289	0.10725	0.06794		0.00549	-0.00279	0.00095	0.00946			2.315	0.00549	-0.00279	0.00095	0.00946	0.0032775
2.33	0.0234	0.1208	0.1119	0.0748		0.01474	0.12289	0.10727	0.06795		0.00866	-0.00209	0.00463	0.00685			2.33	0.00866	-0.00209	0.00463	0.00685	0.0045125
2.345	0.0184	0.1188	0.1153	0.0733		0.01478	0.12289	0.10729	0.06796		0.00362	-0.00409	0.00801	0.00534			2.345	0.00362	-0.00409	0.00801	0.00534	0.00322
2.36	0.0211	0.121	0.1109	0.076		0.01481	0.12289	0.10732	0.06797		0.00629	-0.00189	0.00358	0.00803			2.36	0.00629	-0.00189	0.00358	0.00803	0.0040025
2.375	0.0205	0.1227	0.109	0.0769		0.01484	0.12289	0.10734	0.06798		0.00566	-0.00019	0.00166	0.00892			2.375	0.00566	-0.00019	0.00166	0.00892	0.0040125
2.39	0.0191	0.1222	0.1135	0.0731		0.01488	0.12289	0.10736	0.06799		0.00422	-0.00069	0.00614	0.00511			2.39	0.00422	-0.00069	0.00614	0.00511	0.003695
2.405	0.0211	0.1202	0.1078	0.0737		0.01491	0.12289	0.10739	0.068		0.00619	-0.00269	0.00041	0.0057			2.405	0.00619	-0.00269	0.00041	0.0057	0.0024025
2.42	0.0221	0.1216	0.1082	0.0729		0.01495	0.12289	0.10741	0.06801		0.00715	-0.00129	0.00079	0.00489			2.42	0.00715	-0.00129	0.00079	0.00489	0.002885
2.435	0.0239	0.124	0.109	0.0759		0.01498	0.12289	0.10743	0.06802		0.00892	0.00111	0.00157	0.00788			2.435	0.00892	0.00111	0.00157	0.00788	0.00487
2.45	0.023	0.1255	0.1061	0.0711		0.01501	0.12289	0.10746	0.06803		0.00799	0.00261	-0.00136	0.00307			2.45	0.00799	0.00261	-0.00136	0.00307	0.0030775
2.465	0.0188	0.1244	0.1077	0.0784		0.01505	0.12289	0.10748	0.06804		0.00375	0.00151	0.00022	0.01036			2.465	0.00375	0.00151	0.00022	0.01036	0.00396
2.48	0.0182	0.1232	0.1091	0.0767		0.01508	0.12289	0.1075	0.06805		0.00312	0.00031	0.0016	0.00865			2.48	0.00312	0.00031	0.0016	0.00865	0.00342
2.495	0.0169	0.1237	0.1111	0.0758		0.01512	0.12289	0.10753	0.06806		0.00178	0.00081	0.00357	0.00774			2.495	0.00178	0.00081	0.00357	0.00774	0.003475
2.51	0.0165	0.1213	0.1107	0.0738		0.01515	0.12289	0.10755	0.06807		0.00135	-0.00159	0.00315	0.00573			2.51	0.00135	-0.00159	0.00315	0.00573	0.00216
2.525	0.0205	0.1232	0.1088	0.0757		0.01518	0.12288	0.10757	0.06808		0.00532	0.00032	0.00123	0.00762			2.525	0.00532	0.00032	0.00123	0.00762	0.0036225
2.54	0.0197	0.1232	0.1097	0.0756		0.01522	0.12288	0.10759	0.06809		0.00448	0.00032	0.00211	0.00751			2.54	0.00448	0.00032	0.00211	0.00751	0.003605
2.555	0.0194	0.1237	0.111	0.0745		0.01525	0.12288	0.10762	0.0681		0.00415	0.00082	0.00338	0.0064			2.555	0.00415	0.00082	0.00338	0.0064	0.0036875
2.57	0.0169	0.1226	0.1091	0.0736		0.01528	0.12288	0.10764	0.06811		0.00162	-0.00028	0.00146	0.00549			2.57	0.00162	-0.00028	0.00146	0.00549	0.0020725
2.585	0.0192	0.1239	0.1112	0.0737		0.01532	0.12288	0.10766	0.06812		0.00388	0.00102	0.00354	0.00558			2.585	0.00388	0.00102	0.00354	0.00558	0.003505
2.6	0.0189	0.1242	0.109	0.0735		0.01535	0.12288	0.10769	0.06813		0.00355	0.00132	0.00131	0.00537			2.6	0.00355	0.00132	0.00131	0.00537	0.0028875
2.615	0.0221	0.1269	0.1087	0.0747		0.01539	0.12288	0.10771	0.06814		0.00671	0.00402	0.00099	0.00656			2.615	0.00671	0.00402	0.00099	0.00656	0.00457
2.63	0.0202	0.1277	0.1083	0.0716		0.01542	0.12288	0.10773	0.06815		0.00478	0.00482	0.00057	0.00345			2.63	0.00478	0.00482	0.00057	0.00345	0.003405
2.645	0.0204	0.127	0.114	0.0712		0.01545	0.12288	0.10776	0.06816		0.00495	0.00412	0.00624	0.00304			2.645	0.00495	0.00412	0.00624	0.00304	0.0045875
2.66	0.0203	0.1282	0.1118	0.0699		0.01549	0.12288	0.10778	0.06817		0.00481	0.00532	0.00402	0.00173			2.66	0.00481	0.00532	0.00402	0.00173	0.00397
2.675	0.0204	0.12	0.1114	0.0706		0.01552	0.12288	0.1078	0.06818		0.00488	-0.00288	0.0036	0.00242			2.675	0.00488	-0.00288	0.0036	0.00242	0.002005
2.69	0.023	0.124	0.108	0.0722		0.01556	0.12288	0.10782	0.06819		0.00744	0.00112	0.00018	0.00401			2.69	0.00744	0.00112	0.00018	0.00401	0.0031875
2.705	0.0236	0.1249	0.1104	0.0738		0.01559	0.12288	0.10785	0.0682		0.00801	0.00202	0.00255	0.0056			2.705	0.00801	0.00202	0.00255	0.0056	0.004545
2.72	0.0191	0.1229	0.1095	0.0717		0.01562	0.12288	0.10787	0.06821		0.00348	2e-05	0.00163	0.00349			2.72	0.00348	2e-05	0.00163	0.00349	0.002155
2.735	0.0175	0.1245	0.1127	0.0717		0.01566	0.12288	0.10789	0.06822		0.00184	0.00162	0.00481	0.00348			2.735	0.00184	0.00162	0.00481	0.00348	0.0029375
2.75	0.0198	0.1204	0.1124	0.0725		0.01569	0.12288	0.10792	0.06823		0.00411	-0.00248	0.00448	0.00427			2.75	0.00411	-0.00248	0.00448	0.00427	0.002595
2.765	0.0184	0.1233	0.1101	0.0731		0.01572	0.12288	0.10794	0.06824		0.00268	0.00042	0.00216	0.00486			2.765	0.00268	0.00042	0.00216	0.00486	0.00253
2.78	0.0196	0.1225	0.11	0.0761		0.01576	0.12288	0.10796	0.06825		0.00384	-0.00038	0.00204	0.00785			2.78	0.00384	-0.00038	0.00204	0.00785	0.0033375
2.795	0.0194	0.1205	0.1121	0.0748		0.01579	0.12288	0.10799	0.06826		0.00361	-0.00238	0.00411	0.00654			2.795	0.00361	-0.00238	0.00411	0.00654	0.00297
2.81	0.0195	0.1217	0.1068	0.0708		0.01583	0.12288	0.10801	0.06827		0.00367	-0.00118	-0.00121	0.00253			2.81	0.00367	-0.00118	-0.00121	0.00253	0.0009525
2.825	0.0184	0.1233	0.1129	0.0726		0.01586	0.12288	0.10803	0.06828		0.00254	0.00042	0.00487	0.00432			2.825	0.00254	0.00042	0.00487	0.00432	0.0030375
2.84	0.0195	0.1193	0.109	0.0736		0.01589	0.12288	0.10805	0.06829		0.00361	-0.00358	0.00095	0.00531			2.84	0.00361	-0.00358	0.00095	0.00531	0.0015725
2.855	0.0197	0.1201	0.111	0.0714		0.01593	0.12288	0.10808	0.0683		0.00377	-0.00278	0.00292	0.0031			2.855	0.00377	-0.00278	0.00292	0.0031	0.0017525
2.87	0.0227	0.1222	0.1111	0.0702		0.01596	0.12288	0.1081	0.06831		0.00674	-0.00068	0.003	0.00189			2.87	0.00674	-0.00068	0.003	0.00189	0.0027375
2.885	0.0188	0.1231	0.1084	0.0724		0.01599	0.12288	0.10812	0.06832		0.00281	0.00022	0.00028	0.00408			2.885	0.00281	0.00022	0.00028	0.00408	0.0018475
2.9	0.0206	0.1237	0.1089	0.0715		0.01603	0.12288	0.10815	0.06833		0.00457	0.00082	0.00075	0.00317			2.9	0.00457	0.00082	0.00075	0.00317	0.0023275
2.915	0.0191	0.1236	0.1101	0.0694		0.01606	0.12288	0.10817	0.06834		0.00304	0.00072	0.00193	0.00106			2.915	0.00304	0.00072	0.00193	0.00106	0.0016875
2.93	0.0218	0.1241	0.1096	0.072		0.0161	0.12288	0.10819	0.06835		0.0057	0.00122	0.00141	0.00365			2.93	0.0057	0.00122	0.00141	0.00365	0.002995
2.945	0.0221	0.125	0.1113	0.0735		0.01613	0.12288	0.10821	0.06836		0.00597	0.00212	0.00309	0.00514			2.945	0.00597	0.00212	0.00309	0.00514	0.00408
2.96	0.0216	0.1268	0.1109	0.0746		0.01616	0.12288	0.10824	0.06837		0.00544	0.00392	0.00266	0.00623			2.96	0.00544	0.00392	0.00266	0.00623	0.0045625
2.975	0.0209	0.1237	0.113	0.073		0.0162	0.12288	0.10826	0.06838		0.0047	0.00082	0.00474	0.00462			2.975	0.0047	0.00082	0.00474	0.00462	0.00372
2.99	0.0208	0.1196	0.1104	0.0726		0.01623	0.12288	0.10828	0.06839		0.00457	-0.00328	0.00212	0.00421			2.99	0.00457	-0.00328	0.00212	0.00421	0.001905
3.005	0.0192	0.1207	0.1136	0.074		0.01627	0.12288	0.10831	0.0684		0.00293	-0.00218	0.00529	0.0056			3.005	0.00293	-0.00218	0.00529	0.0056	0.00291
3.02	0.0179	0.1185	0.1145	0.076		0.0163	0.12288	0.10833	0.06841		0.0016	-0.00438	0.00617	0.00759			3.02	0.0016	-0.00438	0.00617	0.00759	0.002745
3.035	0.019	0.123	0.1093	0.0763		0.01574	0.12288	0.10835	0.06842		0.00326	0.00012	0.00095	0.00788			3.035	0.00326	0.00012	0.00095	0.00788	0.0030525
3.05	0.0185	0.1218	0.1103	0.0739		0.01578	0.12288	0.10838	0.06843		0.00272	-0.00108	0.00192	0.00547			3.05	0.00272	-0.00108	0.00192	0.00547	0.0022575
3.065	0.0138	0.1233	0.1088	0.0725		0.01582	0.12288	0.1084	0.06844		-0.00202	0.00042	0.0004	0.00406			3.065	-0.00202	0.00042	0.0004	0.00406	0.000715
3.08	0.0168	0.1216	0.1148	0.0713		0.01586	0.12288	0.10842	0.06845		0.00094	-0.00128	0.00638	0.00285			3.08	0.00094	-0.00128	0.00638	0.00285	0.0022225
3.095	0.0145	0.1207	0.1093	0.0715		0.0159	0.12288	0.10844	0.06846		-0.0014	-0.00218	0.00086	0.00304			3.095	-0.0014	-0.00218	0.00086	0.00304	8e-05
3.11	0.0146	0.1231	0.112	0.0695		0.01594	0.12288	0.10847	0.06847		-0.00134	0.00022	0.00353	0.00103			3.11	-0.00134	0.00022	0.00353	0.00103	0.00086
3.125	0.016	0.121	0.1119	0.0705		0.01598	0.12288	0.10849	0.06848		2e-05	-0.00188	0.00341	0.00202			3.125	2e-05	-0.00188	0.00341	0.00202	0.0008925
3.14	0.0146	0.1237	0.1071	0.071		0.01602	0.12288	0.10851	0.06849		-0.00142	0.00082	-0.00141	0.00251			3.14	-0.00142	0.00082	-0.00141	0.00251	0.000125
3.155	0.0119	0.1266	0.1091	0.069		0.01606	0.12288	0.10854	0.0685		-0.00416	0.00372	0.00056	0.0005			3.155	-0.00416	0.00372	0.00056	0.0005	0.000155
3.17	0.0159	0.1214	0.1072	0.0703		0.0161	0.12288	0.10856	0.06851		-0.0002	-0.00148	-0.00136	0.00179			3.17	-0.0002	-0.00148	-0.00136	0.00179	-0.0003125
3.185	0.013	0.1218	0.1095	0.0731		0.01615	0.12288	0.10858	0.06852		-0.00315	-0.00108	0.00092	0.00458			3.185	-0.00315	-0.00108	0.00092	0.00458	0.0003175
3.2	0.0156	0.1226	0.1087	0.0735		0.01619	0.12288	0.1086	0.06853		-0.00059	-0.00028	0.0001	0.00497			3.2	-0.00059	-0.00028	0.0001	0.00497	0.00105
3.215	0.0139	0.1191	0.1071	0.0731		0.01623	0.12288	0.10863	0.06854		-0.00233	-0.00378	-0.00153	0.00456			3.215	-0.00233	-0.00378	-0.00153	0.00456	-0.00077
3.23	0.0151	0.1194	0.1098	0.0728		0.01627	0.12288	0.10865	0.06855		-0.00117	-0.00348	0.00115	0.00425			3.23	-0.00117	-0.00348	0.00115	0.00425	0.0001875
3.245	0.0151	0.1193	0.1093	0.0719		0.01631	0.12288	0.10867	0.06856		-0.00121	-0.00358	0.00063	0.00334			3.245	-0.00121	-0.00358	0.00063	0.00334	-0.000205
3.26	0.014	0.1189	0.11	0.0731		0.01635	0.12288	0.1087	0.06857		-0.00235	-0.00398	0.0013	0.00453			3.26	-0.00235	-0.00398	0.0013	0.00453	-0.000125
3.275	0.0169	0.119	0.1122	0.0732		0.01639	0.12288	0.10872	0.06858		0.00051	-0.00388	0.00348	0.00462			3.275	0.00051	-0.00388	0.00348	0.00462	0.0011825
3.29	0.015	0.1148	0.1122	0.0726		0.01643	0.12288	0.10874	0.06859		-0.00143	-0.00808	0.00346	0.00401			3.29	-0.00143	-0.00808	0.00346	0.00401	-0.00051
3.305	0.0194	0.1173	0.1147	0.0731		0.01647	0.12288	0.10876	0.0686		0.00293	-0.00558	0.00594	0.0045			3.305	0.00293	-0.00558	0.00594	0.0045	0.0019475
3.32	0.0199	0.124	0.1155	0.0702		0.01651	0.12288	0.10879	0.06861		0.00339	0.00112	0.00671	0.00159			3.32	0.00339	0.00112	0.00671	0.00159	0.0032025
3.335	0.0172	0.1194	0.114	0.0717		0.01656	0.12288	0.10881	0.06862		0.00064	-0.00348	0.00519	0.00308			3.335	0.00064	-0.00348	0.00519	0.00308	0.0013575
3.35	0.0162	0.1185	0.1161	0.0731		0.0166	0.12288	0.10883	0.06863		-0.0004	-0.00438	0.00727	0.00447			3.35	-0.0004	-0.00438	0.00727	0.00447	0.00174
3.365	0.0165	0.1204	0.1152	0.0697		0.01664	0.12288	0.10886	0.06864		-0.00014	-0.00248	0.00634	0.00106			3.365	-0.00014	-0.00248	0.00634	0.00106	0.001195
3.38	0.016	0.1213	0.1153	0.069		0.01668	0.12288	0.10888	0.06866		-0.00068	-0.00158	0.00642	0.00034			3.38	-0.00068	-0.00158	0.00642	0.00034	0.001125
3.395	0.0146	0.1223	0.1143	0.0685		0.01672	0.12288	0.1089	0.06867		-0.00212	-0.00058	0.0054	-0.00017			3.395	-0.00212	-0.00058	0.0054	-0.00017	0.0006325
3.41	0.0113	0.1202	0.1145	0.07		0.01676	0.12288	0.10892	0.06868		-0.00546	-0.00268	0.00558	0.00132			3.41	-0.00546	-0.00268	0.00558	0.00132	-0.00031
3.425	0.0126	0.1211	0.1139	0.0717		0.0168	0.12288	0.10895	0.06869		-0.0042	-0.00178	0.00495	0.00301			3.425	-0.0042	-0.00178	0.00495	0.00301	0.000495
3.44	0.014	0.1198	0.1123	0.0733		0.01684	0.12288	0.10897	0.0687		-0.00284	-0.00308	0.00333	0.0046			3.44	-0.00284	-0.00308	0.00333	0.0046	0.0005025
3.455	0.0161	0.1192	0.1141	0.0742		0.01688	0.12288	0.10899	0.06871		-0.00078	-0.00368	0.00511	0.00549			3.455	-0.00078	-0.00368	0.00511	0.00549	0.001535
3.47	0.0178	0.1191	0.1162	0.0736		0.01693	0.12288	0.10901	0.06872		0.00087	-0.00378	0.00719	0.00488			3.47	0.00087	-0.00378	0.00719	0.00488	0.00229
3.485	0.0163	0.1189	0.1141	0.0725		0.01697	0.12288	0.10904	0.06873		-0.00067	-0.00398	0.00506	0.00377			3.485	-0.00067	-0.00398	0.00506	0.00377	0.001045
3.5	0.0184	0.1183	0.1122	0.0728		0.01701	0.12288	0.10906	0.06874		0.00139	-0.00458	0.00314	0.00406			3.5	0.00139	-0.00458	0.00314	0.00406	0.0010025
3.515	0.0143	0.1186	0.1122	0.0709		0.01705	0.12288	0.10908	0.06875		-0.00275	-0.00428	0.00312	0.00215			3.515	-0.00275	-0.00428	0.00312	0.00215	-0.00044
3.53	0.0108	0.1187	0.1101	0.0709		0.01709	0.12288	0.10911	0.06876		-0.00629	-0.00418	0.00099	0.00214			3.53	-0.00629	-0.00418	0.00099	0.00214	-0.001835
3.545	0.0151	0.1186	0.1138	0.0715		0.01713	0.12288	0.10913	0.06877		-0.00203	-0.00428	0.00467	0.00273			3.545	-0.00203	-0.00428	0.00467	0.00273	0.0002725
3.56	0.0175	0.1235	0.1105	0.073		0.01717	0.12288	0.10915	0.06878		0.00033	0.00062	0.00135	0.00422			3.56	0.00033	0.00062	0.00135	0.00422	0.00163
3.575	0.013	0.1196	0.1164	0.0731		0.01722	0.12288	0.10917	0.06879		-0.00422	-0.00328	0.00723	0.00431			3.575	-0.00422	-0.00328	0.00723	0.00431	0.00101
3.59	0.014	0.1222	0.1181	0.0715		0.01726	0.12288	0.1092	0.0688		-0.00326	-0.00068	0.0089	0.0027			3.59	-0.00326	-0.00068	0.0089	0.0027	0.001915
3.605	0.0148	0.124	0.1193	0.0709		0.0173	0.12288	0.10922	0.06881		-0.0025	0.00112	0.01008	0.00209			3.605	-0.0025	0.00112	0.01008	0.00209	0.0026975
3.62	0.0137	0.1242	0.113	0.0733		0.01734	0.12288	0.10924	0.06882		-0.00364	0.00132	0.00376	0.00448			3.62	-0.00364	0.00132	0.00376	0.00448	0.00148
3.635	0.0126	0.1245	0.116	0.0722		0.01738	0.12288	0.10927	0.06883		-0.00478	0.00162	0.00673	0.00337			3.635	-0.00478	0.00162	0.00673	0.00337	0.001735
3.65	0.0176	0.124	0.1149	0.0711		0.01742	0.12288	0.10929	0.06884		0.00018	0.00112	0.00561	0.00226			3.65	0.00018	0.00112	0.00561	0.00226	0.0022925
3.665	0.0165	0.1206	0.1135	0.0707		0.01746	0.12288	0.10931	0.06885		-0.00096	-0.00228	0.00419	0.00185			3.665	-0.00096	-0.00228	0.00419	0.00185	0.0007
3.68	0.0134	0.123	0.1147	0.0701		0.01751	0.12288	0.10933	0.06886		-0.00411	0.00012	0.00537	0.00124			3.68	-0.00411	0.00012	0.00537	0.00124	0.000655
3.695	0.0153	0.1215	0.1173	0.0714		0.01755	0.12288	0.10936	0.06887		-0.00225	-0.00138	0.00794	0.00253			3.695	-0.00225	-0.00138	0.00794	0.00253	0.00171
3.71	0.0158	0.1186	0.1135	0.0697		0.01759	0.12288	0.10938	0.06888		-0.00179	-0.00428	0.00412	0.00082			3.71	-0.00179	-0.00428	0.00412	0.00082	-0.0002825
3.725	0.0162	0.1208	0.1128	0.0671		0.01763	0.12288	0.1094	0.06889		-0.00143	-0.00208	0.0034	-0.00179			3.725	-0.00143	-0.00208	0.0034	-0.00179	-0.000475
3.74	0.0164	0.1207	0.1137	0.0686		0.01767	0.12288	0.10942	0.0689		-0.00127	-0.00218	0.00428	-0.0003			3.74	-0.00127	-0.00218	0.00428	-0.0003	0.0001325
3.755	0.0182	0.1201	0.1156	0.0691		0.01771	0.12288	0.10945	0.06891		0.00049	-0.00278	0.00615	0.00019			3.755	0.00049	-0.00278	0.00615	0.00019	0.0010125
3.77	0.0184	0.1174	0.1147	0.0696		0.01776	0.12288	0.10947	0.06892		0.00064	-0.00548	0.00523	0.00068			3.77	0.00064	-0.00548	0.00523	0.00068	0.0002675
3.785	0.0179	0.1234	0.1162	0.0684		0.0178	0.12288	0.10949	0.06893		0.0001	0.00052	0.00671	-0.00053			3.785	0.0001	0.00052	0.00671	-0.00053	0.0017
3.8	0.0158	0.1236	0.1166	0.0685		0.01784	0.12288	0.10952	0.06894		-0.00204	0.00072	0.00708	-0.00044			3.8	-0.00204	0.00072	0.00708	-0.00044	0.00133
3.815	0.0151	0.1208	0.114	0.0712		0.01788	0.12289	0.10954	0.06895		-0.00278	-0.00209	0.00446	0.00225			3.815	-0.00278	-0.00209	0.00446	0.00225	0.00046
3.83	0.0141	0.1195	0.1144	0.0687		0.01792	0.12289	0.10956	0.06896		-0.00382	-0.00339	0.00484	-0.00026			3.83	-0.00382	-0.00339	0.00484	-0.00026	-0.0006575
3.845	0.0162	0.1199	0.1142	0.0699		0.01796	0.12289	0.10958	0.06897		-0.00176	-0.00299	0.00462	0.00093			3.845	-0.00176	-0.00299	0.00462	0.00093	0.0002
3.86	0.0134	0.1207	0.1172	0.071		0.01801	0.12289	0.10961	0.06898		-0.00461	-0.00219	0.00759	0.00202			3.86	-0.00461	-0.00219	0.00759	0.00202	0.0007025
3.875	0.0164	0.1228	0.1155	0.069		0.01805	0.12289	0.10963	0.06899		-0.00165	-9e-05	0.00587	1e-05			3.875	-0.00165	-9e-05	0.00587	1e-05	0.001035
3.89	0.0143	0.1213	0.1141	0.0694		0.01809	0.12289	0.10965	0.069		-0.00379	-0.00159	0.00445	0.0004			3.89	-0.00379	-0.00159	0.00445	0.0004	-0.0001325
3.905	0.0173	0.1204	0.1136	0.0693		0.01813	0.12289	0.10967	0.06901		-0.00083	-0.00249	0.00393	0.00029			3.905	-0.00083	-0.00249	0.00393	0.00029	0.000225
3.92	0.0148	0.1217	0.1125	0.0718		0.01817	0.12289	0.1097	0.06902		-0.00337	-0.00119	0.0028	0.00278			3.92	-0.00337	-0.00119	0.0028	0.00278	0.000255
3.935	0.0131	0.1201	0.1145	0.0701		0.01822	0.12289	0.10972	0.06903		-0.00512	-0.00279	0.00478	0.00107			3.935	-0.00512	-0.00279	0.00478	0.00107	-0.000515
3.95	0.0125	0.1164	0.1108	0.0662		0.01826	0.12289	0.10974	0.06904		-0.00576	-0.00649	0.00106	-0.00284			3.95	-0.00576	-0.00649	0.00106	-0.00284	-0.0035075
3.965	0.0129	0.1189	0.1135	0.0658		0.0183	0.12289	0.10976	0.06905		-0.0054	-0.00399	0.00374	-0.00325			3.965	-0.0054	-0.00399	0.00374	-0.00325	-0.002225
3.98	0.0147	0.1198	0.1168	0.0626		0.01834	0.12289	0.10979	0.06909		-0.00364	-0.00309	0.00701	-0.00649			3.98	-0.00364	-0.00309	0.00701	-0.00649	-0.0015525
3.995	0.0152	0.1182	0.1156	0.0658		0.01838	0.12289	0.10981	0.06909		-0.00318	-0.00469	0.00579	-0.00329			3.995	-0.00318	-0.00469	0.00579	-0.00329	-0.0013425
4.01	0.0151	0.121	0.1135	0.0665		0.01843	0.12289	0.10983	0.0691		-0.00333	-0.00189	0.00367	-0.0026			4.01	-0.00333	-0.00189	0.00367	-0.0026	-0.0010375
4.025	0.0151	0.1207	0.1138	0.0671		0.01847	0.12289	0.10986	0.06911		-0.00337	-0.00219	0.00394	-0.00201			4.025	-0.00337	-0.00219	0.00394	-0.00201	-0.0009075
4.04	0.0173	0.1204	0.1153	0.0675		0.01851	0.12289	0.10988	0.06912		-0.00121	-0.00249	0.00542	-0.00162			4.04	-0.00121	-0.00249	0.00542	-0.00162	2.5e-05
4.055	0.0159	0.1191	0.1174	0.0649		0.01855	0.12289	0.1099	0.06913		-0.00265	-0.00379	0.0075	-0.00423			4.055	-0.00265	-0.00379	0.0075	-0.00423	-0.0007925
4.07	0.0135	0.119	0.116	0.0678		0.01859	0.12289	0.10992	0.06914		-0.00509	-0.00389	0.00608	-0.00134			4.07	-0.00509	-0.00389	0.00608	-0.00134	-0.00106
4.085	0.0142	0.1208	0.1138	0.0652		0.01864	0.12289	0.10995	0.06915		-0.00444	-0.00209	0.00385	-0.00395			4.085	-0.00444	-0.00209	0.00385	-0.00395	-0.0016575
4.1	0.0139	0.12	0.1144	0.0663		0.01868	0.12289	0.10997	0.06916		-0.00478	-0.00289	0.00443	-0.00286			4.1	-0.00478	-0.00289	0.00443	-0.00286	-0.001525
4.115	0.0113	0.1191	0.1151	0.0679		0.01872	0.12289	0.10999	0.06917		-0.00742	-0.00379	0.00511	-0.00127			4.115	-0.00742	-0.00379	0.00511	-0.00127	-0.0018425
4.13	0.014	0.1211	0.1147	0.0658		0.01876	0.1229	0.11001	0.06918		-0.00476	-0.0018	0.00469	-0.00338			4.13	-0.00476	-0.0018	0.00469	-0.00338	-0.0013125
4.145	0.0129	0.1216	0.1157	0.0658		0.0188	0.1229	0.11004	0.06919		-0.0059	-0.0013	0.00566	-0.00339			4.145	-0.0059	-0.0013	0.00566	-0.00339	-0.0012325
4.16	0.0147	0.1204	0.1127	0.0669		0.01885	0.1229	0.11006	0.0692		-0.00415	-0.0025	0.00264	-0.0023			4.16	-0.00415	-0.0025	0.00264	-0.0023	-0.0015775
4.175	0.0127	0.1203	0.115	0.0705		0.01889	0.1229	0.11008	0.06921		-0.00619	-0.0026	0.00492	0.00129			4.175	-0.00619	-0.0026	0.00492	0.00129	-0.000645
4.19	0.0166	0.1206	0.1124	0.0669		0.01893	0.1229	0.1101	0.06922		-0.00233	-0.0023	0.0023	-0.00232			4.19	-0.00233	-0.0023	0.0023	-0.00232	-0.0011625
4.205	0.0142	0.1242	0.1163	0.0671		0.01897	0.1229	0.11013	0.06923		-0.00477	0.0013	0.00617	-0.00213			4.205	-0.00477	0.0013	0.00617	-0.00213	0.0001425
4.22	0.0155	0.1174	0.1148	0.0676		0.01902	0.1229	0.11015	0.06924		-0.00352	-0.0055	0.00465	-0.00164			4.22	-0.00352	-0.0055	0.00465	-0.00164	-0.0015025
4.235	0.0184	0.1165	0.117	0.0675		0.01906	0.1229	0.11017	0.06925		-0.00066	-0.0064	0.00683	-0.00175			4.235	-0.00066	-0.0064	0.00683	-0.00175	-0.000495
4.25	0.0165	0.1162	0.1164	0.0711		0.0191	0.1229	0.11019	0.06926		-0.0026	-0.0067	0.00621	0.00184			4.25	-0.0026	-0.0067	0.00621	0.00184	-0.0003125
4.265	0.0159	0.1187	0.1134	0.0691		0.01914	0.1229	0.11022	0.06927		-0.00324	-0.0042	0.00318	-0.00017			4.265	-0.00324	-0.0042	0.00318	-0.00017	-0.0011075
4.28	0.0156	0.1168	0.1151	0.069		0.01919	0.1229	0.11024	0.06928		-0.00359	-0.0061	0.00486	-0.00028			4.28	-0.00359	-0.0061	0.00486	-0.00028	-0.0012775
4.295	0.0171	0.1183	0.1124	0.071		0.01923	0.1229	0.11026	0.06929		-0.00213	-0.0046	0.00214	0.00171			4.295	-0.00213	-0.0046	0.00214	0.00171	-0.00072
4.31	0.0172	0.1193	0.1133	0.0693		0.01927	0.1229	0.11029	0.0693		-0.00207	-0.0036	0.00301	0			4.31	-0.00207	-0.0036	0.00301	0	-0.000665
4.325	0.0178	0.1199	0.1173	0.0683		0.01931	0.1229	0.11031	0.06931		-0.00151	-0.003	0.00699	-0.00101			4.325	-0.00151	-0.003	0.00699	-0.00101	0.0003675
4.34	0.0177	0.1214	0.1152	0.068		0.01935	0.1229	0.11033	0.06932		-0.00165	-0.0015	0.00487	-0.00132			4.34	-0.00165	-0.0015	0.00487	-0.00132	0.0001
4.355	0.019	0.1207	0.1144	0.0709		0.0194	0.1229	0.11035	0.06933		-0.0004	-0.0022	0.00405	0.00157			4.355	-0.0004	-0.0022	0.00405	0.00157	0.000755
4.37	0.0185	0.1222	0.1159	0.0687		0.01944	0.12291	0.11038	0.06934		-0.00094	-0.00071	0.00552	-0.00064			4.37	-0.00094	-0.00071	0.00552	-0.00064	0.0008075
4.385	0.0164	0.1215	0.1158	0.0684		0.01948	0.12291	0.1104	0.06935		-0.00308	-0.00141	0.0054	-0.00095			4.385	-0.00308	-0.00141	0.0054	-0.00095	-1e-05
4.4	0.0193	0.1208	0.1183	0.0709		0.01952	0.12291	0.11042	0.06936		-0.00022	-0.00211	0.00788	0.00154			4.4	-0.00022	-0.00211	0.00788	0.00154	0.0017725
4.415	0.0231	0.1221	0.1166	0.072		0.01957	0.12291	0.11044	0.06937		0.00353	-0.00081	0.00616	0.00263			4.415	0.00353	-0.00081	0.00616	0.00263	0.0028775
4.43	0.0192	0.1224	0.1172	0.0723		0.01961	0.12291	0.11047	0.06938		-0.00041	-0.00051	0.00673	0.00292			4.43	-0.00041	-0.00051	0.00673	0.00292	0.0021825
4.445	0.0205	0.1259	0.1158	0.0674		0.01965	0.12291	0.11049	0.06939		0.00085	0.00299	0.00531	-0.00199			4.445	0.00085	0.00299	0.00531	-0.00199	0.00179
4.46	0.018	0.1237	0.115	0.0708		0.0197	0.12291	0.11051	0.06939		-0.0017	0.00079	0.00449	0.00141			4.46	-0.0017	0.00079	0.00449	0.00141	0.0012475
4.475	0.0157	0.1205	0.1142	0.0701		0.01974	0.12291	0.11053	0.0694		-0.00404	-0.00241	0.00367	0.0007			4.475	-0.00404	-0.00241	0.00367	0.0007	-0.00052
4.49	0.0165	0.1274	0.1171	0.0691		0.01978	0.12291	0.11056	0.06941		-0.00328	0.00449	0.00654	-0.00031			4.49	-0.00328	0.00449	0.00654	-0.00031	0.00186
4.505	0.0186	0.1269	0.1145	0.0682		0.01982	0.12291	0.11058	0.06942		-0.00122	0.00399	0.00392	-0.00122			4.505	-0.00122	0.00399	0.00392	-0.00122	0.0013675
4.52	0.0209	0.124	0.1149	0.0676		0.01987	0.12291	0.1106	0.06943		0.00103	0.00109	0.0043	-0.00183			4.52	0.00103	0.00109	0.0043	-0.00183	0.0011475
4.535	0.0202	0.1259	0.1141	0.0673		0.01991	0.12291	0.11062	0.06944		0.00029	0.00299	0.00348	-0.00214			4.535	0.00029	0.00299	0.00348	-0.00214	0.001155
4.55	0.0215	0.1235	0.1145	0.0667		0.01995	0.12291	0.11065	0.06945		0.00155	0.00059	0.00385	-0.00275			4.55	0.00155	0.00059	0.00385	-0.00275	0.00081
4.565	0.0212	0.1214	0.1152	0.0695		0.01999	0.12291	0.11067	0.06946		0.00121	-0.00151	0.00453	4e-05			4.565	0.00121	-0.00151	0.00453	4e-05	0.0010675
4.58	0.0214	0.1262	0.1152	0.0693		0.02004	0.12292	0.11069	0.06947		0.00136	0.00328	0.00451	-0.00017			4.58	0.00136	0.00328	0.00451	-0.00017	0.002245
4.595	0.0222	0.1236	0.1151	0.0719		0.02008	0.12292	0.11071	0.06948		0.00212	0.00068	0.00439	0.00242			4.595	0.00212	0.00068	0.00439	0.00242	0.0024025
4.61	0.0201	0.1234	0.1143	0.0685		0.02012	0.12292	0.11074	0.06949		-2e-05	0.00048	0.00356	-0.00099			4.61	-2e-05	0.00048	0.00356	-0.00099	0.0007575
4.625	0.0229	0.1266	0.1141	0.0675		0.02017	0.12292	0.11076	0.0695		0.00273	0.00368	0.00334	-0.002			4.625	0.00273	0.00368	0.00334	-0.002	0.0019375
4.64	0.0221	0.1263	0.1156	0.0646		0.02021	0.12292	0.11078	0.06951		0.00189	0.00338	0.00482	-0.00491			4.64	0.00189	0.00338	0.00482	-0.00491	0.001295
4.655	0.0226	0.125	0.1148	0.0657		0.02025	0.12292	0.1108	0.06952		0.00235	0.00208	0.004	-0.00382			4.655	0.00235	0.00208	0.004	-0.00382	0.0011525
4.67	0.0182	0.1226	0.1184	0.0676		0.02029	0.12292	0.11083	0.06953		-0.00209	-0.00032	0.00757	-0.00193			4.67	-0.00209	-0.00032	0.00757	-0.00193	0.0008075
4.685	0.0234	0.1241	0.1164	0.0661		0.02034	0.12292	0.11085	0.06954		0.00306	0.00118	0.00555	-0.00344			4.685	0.00306	0.00118	0.00555	-0.00344	0.0015875
4.7	0.0206	0.1256	0.1151	0.0699		0.02038	0.12292	0.11087	0.06955		0.00022	0.00268	0.00423	0.00035			4.7	0.00022	0.00268	0.00423	0.00035	0.00187
4.715	0.0175	0.1242	0.1178	0.0705		0.02042	0.12292	0.11089	0.06956		-0.00292	0.00128	0.00691	0.00094			4.715	-0.00292	0.00128	0.00691	0.00094	0.0015525
4.73	0.0222	0.1238	0.1197	0.0694		0.02047	0.12292	0.11092	0.06957		0.00173	0.00088	0.00878	-0.00017			4.73	0.00173	0.00088	0.00878	-0.00017	0.002805
4.745	0.0223	0.1203	0.1162	0.0708		0.02051	0.12293	0.11094	0.06958		0.00179	-0.00263	0.00526	0.00122			4.745	0.00179	-0.00263	0.00526	0.00122	0.00141
4.76	0.0244	0.1192	0.1159	0.0677		0.02055	0.12293	0.11096	0.06959		0.00385	-0.00373	0.00494	-0.00189			4.76	0.00385	-0.00373	0.00494	-0.00189	0.0007925
4.775	0.0218	0.1211	0.1159	0.0672		0.0206	0.12293	0.11098	0.0696		0.0012	-0.00183	0.00492	-0.0024			4.775	0.0012	-0.00183	0.00492	-0.0024	0.0004725
4.79	0.023	0.1232	0.1141	0.0684		0.02064	0.12293	0.11101	0.06961		0.00236	0.00027	0.00309	-0.00121			4.79	0.00236	0.00027	0.00309	-0.00121	0.0011275
4.805	0.0224	0.1222	0.1184	0.0684		0.02068	0.12293	0.11103	0.06962		0.00172	-0.00073	0.00737	-0.00122			4.805	0.00172	-0.00073	0.00737	-0.00122	0.001785
4.82	0.0261	0.1233	0.1182	0.0703		0.02072	0.12293	0.11105	0.06963		0.00538	0.00037	0.00715	0.00067			4.82	0.00538	0.00037	0.00715	0.00067	0.0033925
4.835	0.0215	0.1244	0.1172	0.0711		0.02077	0.12293	0.11107	0.06964		0.00073	0.00147	0.00613	0.00146			4.835	0.00073	0.00147	0.00613	0.00146	0.0024475
4.85	0.0248	0.1221	0.1191	0.0704		0.02081	0.12293	0.1111	0.06964		0.00399	-0.00083	0.008	0.00076			4.85	0.00399	-0.00083	0.008	0.00076	0.00298
4.865	0.0239	0.1217	0.1215	0.0668		0.02085	0.12293	0.11112	0.06965		0.00305	-0.00123	0.01038	-0.00285			4.865	0.00305	-0.00123	0.01038	-0.00285	0.0023375
4.88	0.0215	0.1229	0.1194	0.0685		0.0209	0.12293	0.11114	0.06966		0.0006	-3e-05	0.00826	-0.00116			4.88	0.0006	-3e-05	0.00826	-0.00116	0.0019175
4.895	0.0254	0.1224	0.119	0.0686		0.02094	0.12293	0.11116	0.06967		0.00446	-0.00053	0.00784	-0.00107			4.895	0.00446	-0.00053	0.00784	-0.00107	0.002675
4.91	0.0216	0.1218	0.1205	0.0715		0.02098	0.12294	0.11119	0.06968		0.00062	-0.00114	0.00931	0.00182			4.91	0.00062	-0.00114	0.00931	0.00182	0.0026525
4.925	0.024	0.1219	0.1175	0.0712		0.02103	0.12294	0.11121	0.06969		0.00297	-0.00104	0.00629	0.00151			4.925	0.00297	-0.00104	0.00629	0.00151	0.0024325
4.94	0.0242	0.1205	0.1148	0.0704		0.02107	0.12294	0.11123	0.0697		0.00313	-0.00244	0.00357	0.0007			4.94	0.00313	-0.00244	0.00357	0.0007	0.00124
4.955	0.029	0.1248	0.117	0.0682		0.02111	0.12294	0.11125	0.06971		0.00789	0.00186	0.00575	-0.00151			4.955	0.00789	0.00186	0.00575	-0.00151	0.0034975
4.97	0.027	0.119	0.1132	0.0701		0.02116	0.12294	0.11128	0.06972		0.00584	-0.00394	0.00192	0.00038			4.97	0.00584	-0.00394	0.00192	0.00038	0.00105
4.985	0.0255	0.1228	0.117	0.0698		0.0212	0.12294	0.1113	0.06973		0.0043	-0.00014	0.0057	7e-05			4.985	0.0043	-0.00014	0.0057	7e-05	0.0024825
5	0.0233	0.123	0.1174	0.0659		0.02124	0.12294	0.11132	0.06974		0.00206	6e-05	0.00608	-0.00384			5	0.00206	6e-05	0.00608	-0.00384	0.00109
5.015	0.0238	0.1234	0.1183	0.0692		0.02129	0.12294	0.11134	0.06975		0.00251	0.00046	0.00696	-0.00055			5.015	0.00251	0.00046	0.00696	-0.00055	0.002345
5.03	0.0272	0.1217	0.1157	0.067		0.02133	0.12294	0.11137	0.06976		0.00587	-0.00124	0.00433	-0.00276			5.03	0.00587	-0.00124	0.00433	-0.00276	0.00155
5.045	0.0258	0.1256	0.114	0.0631		0.02137	0.12294	0.11139	0.06977		0.00443	0.00266	0.00261	-0.00667			5.045	0.00443	0.00266	0.00261	-0.00667	0.0007575
5.06	0.0272	0.1222	0.1155	0.0671		0.02142	0.12295	0.11141	0.06978		0.00578	-0.00075	0.00409	-0.00268			5.06	0.00578	-0.00075	0.00409	-0.00268	0.00161
5.075	0.0257	0.1232	0.1169	0.0655		0.02146	0.12295	0.11143	0.06979		0.00424	0.00025	0.00547	-0.00429			5.075	0.00424	0.00025	0.00547	-0.00429	0.0014175
5.09	0.0286	0.1215	0.1157	0.0673		0.0215	0.12295	0.11145	0.0698		0.0071	-0.00145	0.00425	-0.0025			5.09	0.0071	-0.00145	0.00425	-0.0025	0.00185
5.105	0.0277	0.12	0.1183	0.0684		0.02155	0.12295	0.11148	0.06981		0.00615	-0.00295	0.00682	-0.00141			5.105	0.00615	-0.00295	0.00682	-0.00141	0.0021525
5.12	0.0295	0.1204	0.1148	0.0675		0.02159	0.12295	0.1115	0.06982		0.00791	-0.00255	0.0033	-0.00232			5.12	0.00791	-0.00255	0.0033	-0.00232	0.001585
5.135	0.0258	0.1208	0.1161	0.0688		0.02163	0.12295	0.11152	0.06983		0.00417	-0.00215	0.00458	-0.00103			5.135	0.00417	-0.00215	0.00458	-0.00103	0.0013925
5.15	0.0284	0.1218	0.1189	0.0701		0.02168	0.12295	0.11154	0.06984		0.00672	-0.00115	0.00736	0.00026			5.15	0.00672	-0.00115	0.00736	0.00026	0.0032975
5.165	0.0279	0.1216	0.1176	0.07		0.02172	0.12295	0.11157	0.06985		0.00618	-0.00135	0.00603	0.00015			5.165	0.00618	-0.00135	0.00603	0.00015	0.0027525
5.18	0.0269	0.119	0.1147	0.0693		0.02176	0.12296	0.11159	0.06986		0.00514	-0.00396	0.00311	-0.00056			5.18	0.00514	-0.00396	0.00311	-0.00056	0.0009325
5.195	0.0285	0.1184	0.1173	0.0697		0.02181	0.12296	0.11161	0.06987		0.00669	-0.00456	0.00569	-0.00017			5.195	0.00669	-0.00456	0.00569	-0.00017	0.0019125
5.21	0.0299	0.1231	0.1143	0.0708		0.02185	0.12296	0.11163	0.06987		0.00805	0.00014	0.00267	0.00093			5.21	0.00805	0.00014	0.00267	0.00093	0.0029475
5.225	0.0279	0.1225	0.1136	0.0675		0.0219	0.12296	0.11166	0.06988		0.006	-0.00046	0.00194	-0.00238			5.225	0.006	-0.00046	0.00194	-0.00238	0.001275
5.24	0.0273	0.1212	0.11	0.0693		0.02194	0.12296	0.11168	0.06989		0.00536	-0.00176	-0.00168	-0.00059			5.24	0.00536	-0.00176	-0.00168	-0.00059	0.0003325
5.255	0.0293	0.1199	0.1158	0.0707		0.02198	0.12296	0.1117	0.0699		0.00732	-0.00306	0.0041	0.0008			5.255	0.00732	-0.00306	0.0041	0.0008	0.00229
5.27	0.0259	0.1223	0.1173	0.0699		0.02203	0.12296	0.11172	0.06991		0.00387	-0.00066	0.00558	-1e-05			5.27	0.00387	-0.00066	0.00558	-1e-05	0.002195
5.285	0.0253	0.1213	0.1162	0.0704		0.02207	0.12296	0.11175	0.06992		0.00323	-0.00166	0.00445	0.00048			5.285	0.00323	-0.00166	0.00445	0.00048	0.001625
5.3	0.0288	0.1223	0.1165	0.0711		0.02211	0.12296	0.11177	0.06993		0.00669	-0.00066	0.00473	0.00117			5.3	0.00669	-0.00066	0.00473	0.00117	0.0029825
5.315	0.028	0.1219	0.1169	0.072		0.02216	0.12297	0.11179	0.06994		0.00584	-0.00107	0.00511	0.00206			5.315	0.00584	-0.00107	0.00511	0.00206	0.002985
5.33	0.0294	0.1223	0.1178	0.0719		0.0222	0.12297	0.11181	0.06995		0.0072	-0.00067	0.00599	0.00195			5.33	0.0072	-0.00067	0.00599	0.00195	0.0036175
5.345	0.028	0.1214	0.1147	0.0696		0.02225	0.12297	0.11183	0.06996		0.00575	-0.00157	0.00287	-0.00036			5.345	0.00575	-0.00157	0.00287	-0.00036	0.0016725
5.36	0.0312	0.1226	0.1191	0.0696		0.02229	0.12297	0.11186	0.06997		0.00891	-0.00037	0.00724	-0.00037			5.36	0.00891	-0.00037	0.00724	-0.00037	0.0038525
5.375	0.0321	0.1205	0.1206	0.0715		0.02233	0.12297	0.11188	0.06998		0.00977	-0.00247	0.00872	0.00152			5.375	0.00977	-0.00247	0.00872	0.00152	0.004385
5.39	0.0307	0.1204	0.119	0.0725		0.02238	0.12297	0.1119	0.06999		0.00832	-0.00257	0.0071	0.00251			5.39	0.00832	-0.00257	0.0071	0.00251	0.00384
5.405	0.028	0.1239	0.1177	0.0705		0.02242	0.12297	0.11192	0.07		0.00558	0.00093	0.00578	0.0005			5.405	0.00558	0.00093	0.00578	0.0005	0.0031975
5.42	0.0305	0.1241	0.1205	0.0692		0.02246	0.12297	0.11195	0.07001		0.00804	0.00113	0.00855	-0.00081			5.42	0.00804	0.00113	0.00855	-0.00081	0.0042275
5.435	0.0303	0.1204	0.1195	0.0693		0.02251	0.12298	0.11197	0.07002		0.00779	-0.00258	0.00753	-0.00072			5.435	0.00779	-0.00258	0.00753	-0.00072	0.003005
5.45	0.0266	0.1236	0.1203	0.069		0.02255	0.12298	0.11199	0.07003		0.00405	0.00062	0.00831	-0.00103			5.45	0.00405	0.00062	0.00831	-0.00103	0.0029875
5.465	0.0282	0.1218	0.1166	0.0691		0.0226	0.12298	0.11201	0.07004		0.0056	-0.00118	0.00459	-0.00094			5.465	0.0056	-0.00118	0.00459	-0.00094	0.0020175
5.48	0.0264	0.1216	0.1151	0.07		0.02264	0.12298	0.11204	0.07005		0.00376	-0.00138	0.00306	-5e-05			5.48	0.00376	-0.00138	0.00306	-5e-05	0.0013475
5.495	0.0263	0.1216	0.1146	0.0699		0.02268	0.12298	0.11206	0.07006		0.00362	-0.00138	0.00254	-0.00016			5.495	0.00362	-0.00138	0.00254	-0.00016	0.001155
5.51	0.028	0.1208	0.1119	0.0701		0.02273	0.12298	0.11208	0.07007		0.00527	-0.00218	-0.00018	3e-05			5.51	0.00527	-0.00218	-0.00018	3e-05	0.000735
5.525	0.0264	0.1148	0.1133	0.0697		0.02277	0.12298	0.1121	0.07008		0.00363	-0.00818	0.0012	-0.00038			5.525	0.00363	-0.00818	0.0012	-0.00038	-0.0009325
5.54	0.0275	0.1174	0.1166	0.0681		0.02282	0.12299	0.11213	0.07008		0.00468	-0.00559	0.00447	-0.00198			5.54	0.00468	-0.00559	0.00447	-0.00198	0.000395
5.555	0.0276	0.1183	0.1164	0.0701		0.02286	0.12299	0.11215	0.07009		0.00474	-0.00469	0.00425	1e-05			5.555	0.00474	-0.00469	0.00425	1e-05	0.0010775
5.57	0.0272	0.1205	0.1171	0.071		0.0229	0.12299	0.11217	0.0701		0.0043	-0.00249	0.00493	0.0009			5.57	0.0043	-0.00249	0.00493	0.0009	0.00191
5.585	0.0272	0.1206	0.1143	0.0697		0.02295	0.12299	0.11219	0.07011		0.00425	-0.00239	0.00211	-0.00041			5.585	0.00425	-0.00239	0.00211	-0.00041	0.00089
5.6	0.0258	0.1237	0.1155	0.0699		0.02299	0.12299	0.11221	0.07012		0.00281	0.00071	0.00329	-0.00022			5.6	0.00281	0.00071	0.00329	-0.00022	0.0016475
5.615	0.025	0.117	0.1162	0.0716		0.02304	0.12299	0.11224	0.07013		0.00196	-0.00599	0.00396	0.00147			5.615	0.00196	-0.00599	0.00396	0.00147	0.00035
5.63	0.0248	0.1215	0.1135	0.0725		0.02308	0.12299	0.11226	0.07014		0.00172	-0.00149	0.00124	0.00236			5.63	0.00172	-0.00149	0.00124	0.00236	0.0009575
5.645	0.0263	0.1212	0.1124	0.0681		0.02312	0.12299	0.11228	0.07015		0.00318	-0.00179	0.00012	-0.00205			5.645	0.00318	-0.00179	0.00012	-0.00205	-0.000135
5.66	0.0251	0.1232	0.1114	0.0686		0.02317	0.123	0.1123	0.07016		0.00193	0.0002	-0.0009	-0.00156			5.66	0.00193	0.0002	-0.0009	-0.00156	-8.25e-05
5.675	0.023	0.1187	0.1149	0.0705		0.02321	0.123	0.11233	0.07017		-0.00021	-0.0043	0.00257	0.00033			5.675	-0.00021	-0.0043	0.00257	0.00033	-0.0004025
5.69	0.026	0.118	0.1136	0.0673		0.02326	0.123	0.11235	0.07018		0.00274	-0.005	0.00125	-0.00288			5.69	0.00274	-0.005	0.00125	-0.00288	-0.0009725
5.705	0.0279	0.12	0.1139	0.0678		0.0233	0.123	0.11237	0.07019		0.0046	-0.003	0.00153	-0.00239			5.705	0.0046	-0.003	0.00153	-0.00239	0.000185
5.72	0.0287	0.1194	0.1131	0.0669		0.02335	0.123	0.11239	0.0702		0.00535	-0.0036	0.00071	-0.0033			5.72	0.00535	-0.0036	0.00071	-0.0033	-0.00021
5.735	0.0275	0.1183	0.1134	0.0709		0.02339	0.123	0.11241	0.07021		0.00411	-0.0047	0.00099	0.00069			5.735	0.00411	-0.0047	0.00099	0.00069	0.0002725
5.75	0.0258	0.1204	0.1146	0.0684		0.02343	0.12301	0.11244	0.07022		0.00237	-0.00261	0.00216	-0.00182			5.75	0.00237	-0.00261	0.00216	-0.00182	2.5e-05
5.765	0.0277	0.1204	0.1137	0.0709		0.02348	0.12301	0.11246	0.07023		0.00422	-0.00261	0.00124	0.00067			5.765	0.00422	-0.00261	0.00124	0.00067	0.00088
5.78	0.0272	0.1214	0.112	0.0711		0.02352	0.12301	0.11248	0.07024		0.00368	-0.00161	-0.00048	0.00086			5.78	0.00368	-0.00161	-0.00048	0.00086	0.0006125
5.795	0.026	0.1228	0.1166	0.0694		0.02357	0.12301	0.1125	0.07025		0.00243	-0.00021	0.0041	-0.00085			5.795	0.00243	-0.00021	0.0041	-0.00085	0.0013675
5.81	0.0248	0.1204	0.1159	0.0696		0.02361	0.12301	0.11253	0.07026		0.00119	-0.00261	0.00337	-0.00066			5.81	0.00119	-0.00261	0.00337	-0.00066	0.0003225
5.825	0.0228	0.1239	0.1159	0.0667		0.02366	0.12301	0.11255	0.07027		-0.00086	0.00089	0.00335	-0.00357			5.825	-0.00086	0.00089	0.00335	-0.00357	-4.75e-05
5.84	0.0249	0.1181	0.1116	0.0684		0.0237	0.12301	0.11257	0.07027		0.0012	-0.00491	-0.00097	-0.00187			5.84	0.0012	-0.00491	-0.00097	-0.00187	-0.0016375
5.855	0.024	0.1189	0.1147	0.068		0.02374	0.12302	0.11259	0.07028		0.00026	-0.00412	0.00211	-0.00228			5.855	0.00026	-0.00412	0.00211	-0.00228	-0.0010075
5.87	0.0245	0.1182	0.1146	0.0682		0.02379	0.12302	0.11261	0.07029		0.00071	-0.00482	0.00199	-0.00209			5.87	0.00071	-0.00482	0.00199	-0.00209	-0.0010525
5.885	0.0227	0.118	0.112	0.0658		0.02383	0.12302	0.11264	0.0703		-0.00113	-0.00502	-0.00064	-0.0045			5.885	-0.00113	-0.00502	-0.00064	-0.0045	-0.0028225
5.9	0.0244	0.116	0.1151	0.07		0.02388	0.12302	0.11266	0.07031		0.00052	-0.00702	0.00244	-0.00031			5.9	0.00052	-0.00702	0.00244	-0.00031	-0.0010925
5.915	0.0276	0.1161	0.1151	0.0679		0.02392	0.12302	0.11268	0.07032		0.00368	-0.00692	0.00242	-0.00242			5.915	0.00368	-0.00692	0.00242	-0.00242	-0.00081
5.93	0.0252	0.1204	0.1171	0.0701		0.02397	0.12302	0.1127	0.07033		0.00123	-0.00262	0.0044	-0.00023			5.93	0.00123	-0.00262	0.0044	-0.00023	0.000695
5.945	0.0245	0.1196	0.1148	0.067		0.02401	0.12302	0.11273	0.07034		0.00049	-0.00342	0.00207	-0.00334			5.945	0.00049	-0.00342	0.00207	-0.00334	-0.00105
5.96	0.023	0.1207	0.1152	0.0687		0.02406	0.12303	0.11275	0.07035		-0.00106	-0.00233	0.00245	-0.00165			5.96	-0.00106	-0.00233	0.00245	-0.00165	-0.0006475
5.975	0.0244	0.1208	0.1146	0.0677		0.0241	0.12303	0.11277	0.07036		0.0003	-0.00223	0.00183	-0.00266			5.975	0.0003	-0.00223	0.00183	-0.00266	-0.00069
5.99	0.0249	0.1218	0.1164	0.0677		0.02414	0.12303	0.11279	0.07037		0.00076	-0.00123	0.00361	-0.00267			5.99	0.00076	-0.00123	0.00361	-0.00267	0.0001175
6.005	0.0249	0.1254	0.115	0.0673		0.02419	0.12303	0.11281	0.07038		0.00071	0.00237	0.00219	-0.00308			6.005	0.00071	0.00237	0.00219	-0.00308	0.0005475
6.02	0.0253	0.121	0.1161	0.0668		0.02423	0.12303	0.11284	0.07039		0.00107	-0.00203	0.00326	-0.00359			6.02	0.00107	-0.00203	0.00326	-0.00359	-0.0003225
6.035	0.0218	0.1185	0.1174	0.0675		0.02428	0.12303	0.11286	0.0704		-0.00248	-0.00453	0.00454	-0.0029			6.035	-0.00248	-0.00453	0.00454	-0.0029	-0.0013425
6.05	0.0215	0.1243	0.1138	0.0705		0.02432	0.12304	0.11288	0.07041		-0.00282	0.00126	0.00092	9e-05			6.05	-0.00282	0.00126	0.00092	9e-05	-0.0001375
6.065	0.0235	0.1228	0.1136	0.0718		0.02437	0.12304	0.1129	0.07042		-0.00087	-0.00024	0.0007	0.00138			6.065	-0.00087	-0.00024	0.0007	0.00138	0.0002425
6.08	0.0243	0.1253	0.1123	0.0697		0.02441	0.12304	0.11292	0.07043		-0.00011	0.00226	-0.00062	-0.00073			6.08	-0.00011	0.00226	-0.00062	-0.00073	0.0002
6.095	0.0244	0.1224	0.1144	0.0706		0.02446	0.12304	0.11295	0.07044		-6e-05	-0.00064	0.00145	0.00016			6.095	-6e-05	-0.00064	0.00145	0.00016	0.0002275
6.11	0.0248	0.1233	0.1145	0.0729		0.0245	0.12304	0.11297	0.07045		0.0003	0.00026	0.00153	0.00245			6.11	0.0003	0.00026	0.00153	0.00245	0.001135
6.125	0.0263	0.1233	0.1153	0.073		0.02455	0.12304	0.11299	0.07045		0.00175	0.00026	0.00231	0.00255			6.125	0.00175	0.00026	0.00231	0.00255	0.0017175
6.14	0.0241	0.1222	0.115	0.0717		0.02459	0.12305	0.11301	0.07046		-0.00049	-0.00085	0.00199	0.00124			6.14	-0.00049	-0.00085	0.00199	0.00124	0.0004725
6.155	0.0238	0.1231	0.1169	0.0703		0.02464	0.12305	0.11304	0.07047		-0.00084	5e-05	0.00386	-0.00017			6.155	-0.00084	5e-05	0.00386	-0.00017	0.000725
6.17	0.0232	0.1208	0.1169	0.0717		0.02468	0.12305	0.11306	0.07048		-0.00148	-0.00225	0.00384	0.00122			6.17	-0.00148	-0.00225	0.00384	0.00122	0.0003325
6.185	0.0272	0.1226	0.1147	0.0737		0.02473	0.12305	0.11308	0.07049		0.00247	-0.00045	0.00162	0.00321			6.185	0.00247	-0.00045	0.00162	0.00321	0.0017125
6.2	0.0264	0.1219	0.1142	0.0726		0.02477	0.12305	0.1131	0.0705		0.00163	-0.00115	0.0011	0.0021			6.2	0.00163	-0.00115	0.0011	0.0021	0.00092
6.215	0.0231	0.121	0.1151	0.068		0.02482	0.12305	0.11312	0.07051		-0.00172	-0.00205	0.00198	-0.00251			6.215	-0.00172	-0.00205	0.00198	-0.00251	-0.001075
6.23	0.0239	0.1224	0.1131	0.0701		0.02486	0.12306	0.11315	0.07052		-0.00096	-0.00066	-5e-05	-0.00042			6.23	-0.00096	-0.00066	-5e-05	-0.00042	-0.0005225
6.245	0.0235	0.1217	0.1139	0.0714		0.0249	0.12306	0.11317	0.07053		-0.0014	-0.00136	0.00073	0.00087			6.245	-0.0014	-0.00136	0.00073	0.00087	-0.00029
6.26	0.0229	0.1222	0.1147	0.0748		0.02495	0.12306	0.11319	0.07054		-0.00205	-0.00086	0.00151	0.00426			6.26	-0.00205	-0.00086	0.00151	0.00426	0.000715
6.275	0.0252	0.1236	0.1138	0.0744		0.02499	0.12306	0.11321	0.07055		0.00021	0.00054	0.00059	0.00385			6.275	0.00021	0.00054	0.00059	0.00385	0.0012975
6.29	0.0229	0.1235	0.1166	0.0717		0.02504	0.12306	0.11323	0.07056		-0.00214	0.00044	0.00337	0.00114			6.29	-0.00214	0.00044	0.00337	0.00114	0.0007025
6.305	0.0206	0.1229	0.1169	0.0688		0.02508	0.12307	0.11326	0.07057		-0.00448	-0.00017	0.00364	-0.00177			6.305	-0.00448	-0.00017	0.00364	-0.00177	-0.000695
6.32	0.0187	0.1205	0.1181	0.0719		0.02513	0.12307	0.11328	0.07058		-0.00643	-0.00257	0.00482	0.00132			6.32	-0.00643	-0.00257	0.00482	0.00132	-0.000715
6.335	0.0242	0.1245	0.1177	0.0737		0.02517	0.12307	0.1133	0.07059		-0.00097	0.00143	0.0044	0.00311			6.335	-0.00097	0.00143	0.0044	0.00311	0.0019925
6.35	0.0228	0.1232	0.1174	0.0726		0.02522	0.12307	0.11332	0.0706		-0.00242	0.00013	0.00408	0.002			6.35	-0.00242	0.00013	0.00408	0.002	0.0009475
6.365	0.0201	0.1235	0.1178	0.0716		0.02526	0.12307	0.11335	0.07061		-0.00516	0.00043	0.00445	0.00099			6.365	-0.00516	0.00043	0.00445	0.00099	0.0001775
6.38	0.0243	0.124	0.1165	0.0691		0.02531	0.12307	0.11337	0.07062		-0.00101	0.00093	0.00313	-0.00152			6.38	-0.00101	0.00093	0.00313	-0.00152	0.0003825
6.395	0.0236	0.1238	0.1188	0.0726		0.02535	0.12308	0.11339	0.07062		-0.00175	0.00072	0.00541	0.00198			6.395	-0.00175	0.00072	0.00541	0.00198	0.00159
6.41	0.0235	0.1249	0.1188	0.0732		0.0254	0.12308	0.11341	0.07063		-0.0019	0.00182	0.00539	0.00257			6.41	-0.0019	0.00182	0.00539	0.00257	0.00197
6.425	0.0222	0.1257	0.115	0.0665		0.02544	0.12308	0.11343	0.07064		-0.00324	0.00262	0.00157	-0.00414			6.425	-0.00324	0.00262	0.00157	-0.00414	-0.0007975
6.44	0.0218	0.1225	0.1162	0.0677		0.02549	0.12308	0.11346	0.07065		-0.00369	-0.00058	0.00274	-0.00295			6.44	-0.00369	-0.00058	0.00274	-0.00295	-0.00112
6.455	0.0223	0.1241	0.1194	0.0706		0.02553	0.12308	0.11348	0.07066		-0.00323	0.00102	0.00592	-6e-05			6.455	-0.00323	0.00102	0.00592	-6e-05	0.0009125
6.47	0.0245	0.1286	0.12	0.0718		0.02558	0.12309	0.1135	0.07067		-0.00108	0.00551	0.0065	0.00113			6.47	-0.00108	0.00551	0.0065	0.00113	0.003015
6.485	0.024	0.1268	0.1194	0.0704		0.02562	0.12309	0.11352	0.07068		-0.00162	0.00371	0.00588	-0.00028			6.485	-0.00162	0.00371	0.00588	-0.00028	0.0019225
6.5	0.0228	0.1231	0.1189	0.0706		0.02567	0.12309	0.11354	0.07069		-0.00287	1e-05	0.00536	-9e-05			6.5	-0.00287	1e-05	0.00536	-9e-05	0.0006025
6.515	0.0208	0.1245	0.1183	0.0702		0.02571	0.12309	0.11357	0.0707		-0.00491	0.00141	0.00473	-0.0005			6.515	-0.00491	0.00141	0.00473	-0.0005	0.0001825
6.53	0.0213	0.1248	0.1192	0.0681		0.02576	0.12309	0.11359	0.07071		-0.00446	0.00171	0.00561	-0.00261			6.53	-0.00446	0.00171	0.00561	-0.00261	6.25e-05
6.545	0.024	0.1275	0.1185	0.0718		0.02581	0.1231	0.11361	0.07072		-0.00181	0.0044	0.00489	0.00108			6.545	-0.00181	0.0044	0.00489	0.00108	0.00214
6.56	0.0202	0.1258	0.1168	0.0679		0.02585	0.1231	0.11363	0.07073		-0.00565	0.0027	0.00317	-0.00283			6.56	-0.00565	0.0027	0.00317	-0.00283	-0.0006525
6.575	0.0264	0.1245	0.117	0.0718		0.0259	0.1231	0.11365	0.07074		0.0005	0.0014	0.00335	0.00106			6.575	0.0005	0.0014	0.00335	0.00106	0.0015775
6.59	0.0269	0.1196	0.1185	0.0713		0.02594	0.1231	0.11368	0.07075		0.00096	-0.0035	0.00482	0.00055			6.59	0.00096	-0.0035	0.00482	0.00055	0.0007075
6.605	0.0297	0.1231	0.1181	0.0715		0.02599	0.1231	0.1137	0.07076		0.00371	0	0.0044	0.00074			6.605	0.00371	0	0.0044	0.00074	0.0022125
6.62	0.0251	0.1277	0.1171	0.0726		0.02603	0.1231	0.11372	0.07077		-0.00093	0.0046	0.00338	0.00183			6.62	-0.00093	0.0046	0.00338	0.00183	0.00222
6.635	0.0226	0.1248	0.1137	0.0688		0.02608	0.12311	0.11374	0.07078		-0.00348	0.00169	-4e-05	-0.00198			6.635	-0.00348	0.00169	-4e-05	-0.00198	-0.0009525
6.65	0.0214	0.1229	0.1145	0.0689		0.02612	0.12311	0.11376	0.07078		-0.00472	-0.00021	0.00074	-0.00188			6.65	-0.00472	-0.00021	0.00074	-0.00188	-0.0015175
6.665	0.0236	0.1246	0.1217	0.0726		0.02617	0.12311	0.11379	0.07079		-0.00257	0.00149	0.00791	0.00181			6.665	-0.00257	0.00149	0.00791	0.00181	0.00216
6.68	0.0207	0.1266	0.1183	0.0728		0.02621	0.12311	0.11381	0.0708		-0.00551	0.00349	0.00449	0.002			6.68	-0.00551	0.00349	0.00449	0.002	0.0011175
6.695	0.0238	0.1237	0.1177	0.0754		0.02626	0.12311	0.11383	0.07081		-0.00246	0.00059	0.00387	0.00459			6.695	-0.00246	0.00059	0.00387	0.00459	0.0016475
6.71	0.0241	0.122	0.1146	0.076		0.0263	0.12312	0.11385	0.07082		-0.0022	-0.00112	0.00075	0.00518			6.71	-0.0022	-0.00112	0.00075	0.00518	0.0006525
6.725	0.0212	0.1232	0.1133	0.0741		0.02635	0.12312	0.11387	0.07083		-0.00515	8e-05	-0.00057	0.00327			6.725	-0.00515	8e-05	-0.00057	0.00327	-0.0005925
6.74	0.0208	0.1233	0.1124	0.0717		0.02639	0.12312	0.1139	0.07084		-0.00559	0.00018	-0.0015	0.00086			6.74	-0.00559	0.00018	-0.0015	0.00086	-0.0015125
6.755	0.0206	0.1235	0.1177	0.0737		0.02644	0.12312	0.11392	0.07085		-0.00584	0.00038	0.00378	0.00285			6.755	-0.00584	0.00038	0.00378	0.00285	0.0002925
6.77	0.0202	0.1261	0.1141	0.074		0.02648	0.12312	0.11394	0.07086		-0.00628	0.00298	0.00016	0.00314			6.77	-0.00628	0.00298	0.00016	0.00314	-5.20417e-18
6.785	0.0213	0.1252	0.1126	0.0739		0.02653	0.12313	0.11396	0.07087		-0.00523	0.00207	-0.00136	0.00303			6.785	-0.00523	0.00207	-0.00136	0.00303	-0.0003725
6.8	0.023	0.1247	0.1154	0.0721		0.02658	0.12313	0.11398	0.07088		-0.00358	0.00157	0.00142	0.00122			6.8	-0.00358	0.00157	0.00142	0.00122	0.0001575
6.815	0.0212	0.1245	0.1144	0.072		0.02662	0.12313	0.11401	0.07089		-0.00542	0.00137	0.00039	0.00111			6.815	-0.00542	0.00137	0.00039	0.00111	-0.0006375
6.83	0.024	0.1247	0.1164	0.0711		0.02667	0.12313	0.11403	0.0709		-0.00267	0.00157	0.00237	0.0002			6.83	-0.00267	0.00157	0.00237	0.0002	0.0003675
6.845	0.024	0.1272	0.1152	0.0739		0.02671	0.12314	0.11405	0.07091		-0.00271	0.00406	0.00115	0.00299			6.845	-0.00271	0.00406	0.00115	0.00299	0.0013725
6.86	0.026	0.13	0.1169	0.0705		0.02676	0.12314	0.11407	0.07092		-0.00076	0.00686	0.00283	-0.00042			6.86	-0.00076	0.00686	0.00283	-0.00042	0.0021275
6.875	0.0228	0.1291	0.1167	0.0717		0.0268	0.12314	0.11409	0.07093		-0.004	0.00596	0.00261	0.00077			6.875	-0.004	0.00596	0.00261	0.00077	0.001335
6.89	0.0242	0.1264	0.1151	0.0678		0.02685	0.12314	0.11412	0.07094		-0.00265	0.00326	0.00098	-0.00314			6.89	-0.00265	0.00326	0.00098	-0.00314	-0.0003875
6.905	0.0267	0.1287	0.1149	0.0701		0.02689	0.12314	0.11414	0.07094		-0.00019	0.00556	0.00076	-0.00084			6.905	-0.00019	0.00556	0.00076	-0.00084	0.0013225
6.92	0.0258	0.1289	0.1158	0.0717		0.02694	0.12315	0.11416	0.07095		-0.00114	0.00575	0.00164	0.00075			6.92	-0.00114	0.00575	0.00164	0.00075	0.00175
6.935	0.023	0.1259	0.116	0.0713		0.02699	0.12315	0.11418	0.07096		-0.00399	0.00275	0.00182	0.00034			6.935	-0.00399	0.00275	0.00182	0.00034	0.00023
6.95	0.0271	0.1258	0.1174	0.072		0.02703	0.12315	0.1142	0.07097		7e-05	0.00265	0.0032	0.00103			6.95	7e-05	0.00265	0.0032	0.00103	0.0017375
6.965	0.0272	0.1249	0.1169	0.0717		0.02708	0.12315	0.11423	0.07098		0.00012	0.00175	0.00267	0.00072			6.965	0.00012	0.00175	0.00267	0.00072	0.001315
6.98	0.0266	0.1257	0.1162	0.0737		0.02712	0.12315	0.11425	0.07099		-0.00052	0.00255	0.00195	0.00271			6.98	-0.00052	0.00255	0.00195	0.00271	0.0016725
6.995	0.0284	0.1251	0.1153	0.0741		0.02717	0.12316	0.11427	0.071		0.00123	0.00194	0.00103	0.0031			6.995	0.00123	0.00194	0.00103	0.0031	0.001825
7.01	0.029	0.1228	0.1135	0.0719		0.02721	0.12316	0.11429	0.07101		0.00179	-0.00036	-0.00079	0.00089			7.01	0.00179	-0.00036	-0.00079	0.00089	0.0003825
7.025	0.0287	0.1257	0.1118	0.0723		0.02726	0.12316	0.11431	0.07102		0.00144	0.00254	-0.00251	0.00128			7.025	0.00144	0.00254	-0.00251	0.00128	0.0006875
7.04	0.0261	0.1249	0.1144	0.0701		0.02731	0.12316	0.11434	0.07103		-0.00121	0.00174	6e-05	-0.00093			7.04	-0.00121	0.00174	6e-05	-0.00093	-8.5e-05
7.055	0.0279	0.1256	0.116	0.0714		0.02735	0.12317	0.11436	0.07104		0.00055	0.00243	0.00164	0.00036			7.055	0.00055	0.00243	0.00164	0.00036	0.001245
7.07	0.0293	0.1249	0.1143	0.0695		0.0274	0.12317	0.11438	0.07105		0.0019	0.00173	-8e-05	-0.00155			7.07	0.0019	0.00173	-8e-05	-0.00155	0.0005
7.085	0.0277	0.1248	0.1176	0.0725		0.02744	0.12317	0.1144	0.07106		0.00026	0.00163	0.0032	0.00144			7.085	0.00026	0.00163	0.0032	0.00144	0.0016325
7.1	0.0285	0.1261	0.1159	0.0732		0.02749	0.12317	0.11442	0.07107		0.00101	0.00293	0.00148	0.00213			7.1	0.00101	0.00293	0.00148	0.00213	0.0018875
7.115	0.0276	0.1265	0.1159	0.0732		0.02753	0.12317	0.11445	0.07108		7e-05	0.00333	0.00145	0.00212			7.115	7e-05	0.00333	0.00145	0.00212	0.0017425
7.13	0.0239	0.1225	0.1165	0.0733		0.02758	0.12318	0.11447	0.07108		-0.00368	-0.00068	0.00203	0.00222			7.13	-0.00368	-0.00068	0.00203	0.00222	-2.75e-05
7.145	0.0258	0.1218	0.1155	0.0707		0.02763	0.12318	0.11449	0.07109		-0.00183	-0.00138	0.00101	-0.00039			7.145	-0.00183	-0.00138	0.00101	-0.00039	-0.0006475
7.16	0.0265	0.1203	0.1168	0.0737		0.02767	0.12318	0.11451	0.0711		-0.00117	-0.00288	0.00229	0.0026			7.16	-0.00117	-0.00288	0.00229	0.0026	0.00021
7.175	0.0269	0.1224	0.1169	0.0707		0.02772	0.12318	0.11453	0.07111		-0.00082	-0.00078	0.00237	-0.00041			7.175	-0.00082	-0.00078	0.00237	-0.00041	9e-05
7.19	0.027	0.1226	0.1167	0.0703		0.02776	0.12319	0.11455	0.07112		-0.00076	-0.00059	0.00215	-0.00082			7.19	-0.00076	-0.00059	0.00215	-0.00082	-5e-06
7.205	0.0285	0.1275	0.1173	0.0695		0.02781	0.12319	0.11458	0.07113		0.00069	0.00431	0.00272	-0.00163			7.205	0.00069	0.00431	0.00272	-0.00163	0.0015225
7.22	0.0293	0.1248	0.116	0.0693		0.02786	0.12319	0.1146	0.07114		0.00144	0.00161	0.0014	-0.00184			7.22	0.00144	0.00161	0.0014	-0.00184	0.0006525
7.235	0.0305	0.1245	0.1152	0.0726		0.0279	0.12319	0.11462	0.07115		0.0026	0.00131	0.00058	0.00145			7.235	0.0026	0.00131	0.00058	0.00145	0.001485
7.25	0.0294	0.1235	0.1164	0.0704		0.02795	0.12319	0.11464	0.07116		0.00145	0.00031	0.00176	-0.00076			7.25	0.00145	0.00031	0.00176	-0.00076	0.00069
7.265	0.0272	0.1228	0.1177	0.0721		0.02799	0.1232	0.11466	0.07117		-0.00079	-0.0004	0.00304	0.00093			7.265	-0.00079	-0.0004	0.00304	0.00093	0.000695
7.28	0.0313	0.1226	0.1204	0.0708		0.02804	0.1232	0.11469	0.07118		0.00326	-0.0006	0.00571	-0.00038			7.28	0.00326	-0.0006	0.00571	-0.00038	0.0019975
7.295	0.0328	0.1242	0.1186	0.0696		0.02808	0.1232	0.11471	0.07119		0.00472	0.001	0.00389	-0.00159			7.295	0.00472	0.001	0.00389	-0.00159	0.002005
7.31	0.0315	0.1233	0.1167	0.0693		0.02813	0.1232	0.11473	0.0712		0.00337	0.0001	0.00197	-0.0019			7.31	0.00337	0.0001	0.00197	-0.0019	0.000885
7.325	0.0295	0.1235	0.1212	0.0718		0.02818	0.12321	0.11475	0.07121		0.00132	0.00029	0.00645	0.00059			7.325	0.00132	0.00029	0.00645	0.00059	0.0021625
7.34	0.0285	0.1248	0.1217	0.0721		0.02822	0.12321	0.11477	0.07122		0.00028	0.00159	0.00693	0.00088			7.34	0.00028	0.00159	0.00693	0.00088	0.00242
7.355	0.0309	0.1254	0.1205	0.0731		0.02827	0.12321	0.1148	0.07122		0.00263	0.00219	0.0057	0.00188			7.355	0.00263	0.00219	0.0057	0.00188	0.0031
7.37	0.0299	0.126	0.1194	0.071		0.02832	0.12321	0.11482	0.07123		0.00158	0.00279	0.00458	-0.00023			7.37	0.00158	0.00279	0.00458	-0.00023	0.00218
7.385	0.032	0.1278	0.1179	0.0729		0.02836	0.12322	0.11484	0.07124		0.00364	0.00458	0.00306	0.00166			7.385	0.00364	0.00458	0.00306	0.00166	0.003235
7.4	0.0303	0.1243	0.1158	0.0706		0.02841	0.12322	0.11486	0.07125		0.00189	0.00108	0.00094	-0.00065			7.4	0.00189	0.00108	0.00094	-0.00065	0.000815
7.415	0.0299	0.1221	0.1129	0.0721		0.02845	0.12322	0.11488	0.07126		0.00145	-0.00112	-0.00198	0.00084			7.415	0.00145	-0.00112	-0.00198	0.00084	-0.0002025
7.43	0.0298	0.1228	0.1135	0.0723		0.0285	0.12322	0.1149	0.07127		0.0013	-0.00042	-0.0014	0.00103			7.43	0.0013	-0.00042	-0.0014	0.00103	0.0001275
7.445	0.0299	0.1222	0.116	0.0674		0.02855	0.12323	0.11493	0.07128		0.00135	-0.00103	0.00107	-0.00388			7.445	0.00135	-0.00103	0.00107	-0.00388	-0.0006225
7.46	0.0311	0.1196	0.1165	0.069		0.02859	0.12323	0.11495	0.07129		0.00251	-0.00363	0.00155	-0.00229			7.46	0.00251	-0.00363	0.00155	-0.00229	-0.000465
7.475	0.0322	0.1232	0.1177	0.073		0.02864	0.12323	0.11497	0.0713		0.00356	-3e-05	0.00273	0.0017			7.475	0.00356	-3e-05	0.00273	0.0017	0.00199
7.49	0.0343	0.1197	0.1148	0.0744		0.02868	0.12323	0.11499	0.07131		0.00562	-0.00353	-0.00019	0.00309			7.49	0.00562	-0.00353	-0.00019	0.00309	0.0012475
7.505	0.0335	0.1232	0.113	0.0696		0.02873	0.12324	0.11501	0.07132		0.00477	-4e-05	-0.00201	-0.00172			7.505	0.00477	-4e-05	-0.00201	-0.00172	0.00025
7.52	0.0308	0.1228	0.1155	0.072		0.02878	0.12324	0.11504	0.07133		0.00202	-0.00044	0.00046	0.00067			7.52	0.00202	-0.00044	0.00046	0.00067	0.0006775
7.535	0.0336	0.1247	0.1159	0.072		0.02882	0.12324	0.11506	0.07134		0.00478	0.00146	0.00084	0.00066			7.535	0.00478	0.00146	0.00084	0.00066	0.001935
7.55	0.0327	0.1237	0.1179	0.0733		0.02887	0.12324	0.11508	0.07135		0.00383	0.00046	0.00282	0.00195			7.55	0.00383	0.00046	0.00282	0.00195	0.002265
7.565	0.0334	0.1228	0.1165	0.0721		0.02892	0.12324	0.1151	0.07136		0.00448	-0.00044	0.0014	0.00074			7.565	0.00448	-0.00044	0.0014	0.00074	0.001545
7.58	0.0344	0.1219	0.1187	0.0719		0.02896	0.12325	0.11512	0.07136		0.00544	-0.00135	0.00358	0.00054			7.58	0.00544	-0.00135	0.00358	0.00054	0.0020525
7.595	0.029	0.1235	0.1157	0.0752		0.02901	0.12325	0.11514	0.07137		-1e-05	0.00025	0.00056	0.00383			7.595	-1e-05	0.00025	0.00056	0.00383	0.0011575
7.61	0.0297	0.1263	0.1176	0.07		0.02905	0.12325	0.11517	0.07138		0.00065	0.00305	0.00243	-0.00138			7.61	0.00065	0.00305	0.00243	-0.00138	0.0011875
7.625	0.0306	0.1285	0.1137	0.0696		0.0291	0.12325	0.11519	0.07139		0.0015	0.00525	-0.00149	-0.00179			7.625	0.0015	0.00525	-0.00149	-0.00179	0.0008675
7.64	0.0289	0.1245	0.1155	0.0708		0.02915	0.12326	0.11521	0.0714		-0.00025	0.00124	0.00029	-0.0006			7.64	-0.00025	0.00124	0.00029	-0.0006	0.00017
7.655	0.0316	0.1274	0.1171	0.0696		0.02919	0.12326	0.11523	0.07141		0.00241	0.00414	0.00187	-0.00181			7.655	0.00241	0.00414	0.00187	-0.00181	0.0016525
7.67	0.0316	0.1244	0.1137	0.0705		0.02924	0.12326	0.11525	0.07142		0.00236	0.00114	-0.00155	-0.00092			7.67	0.00236	0.00114	-0.00155	-0.00092	0.0002575
7.685	0.0317	0.1243	0.1159	0.0724		0.02929	0.12327	0.11528	0.07143		0.00241	0.00103	0.00062	0.00097			7.685	0.00241	0.00103	0.00062	0.00097	0.0012575
7.7	0.0321	0.1236	0.1137	0.0731		0.02933	0.12327	0.1153	0.07144		0.00277	0.00033	-0.0016	0.00166			7.7	0.00277	0.00033	-0.0016	0.00166	0.00079
7.715	0.031	0.1218	0.1152	0.0692		0.02938	0.12327	0.11532	0.07145		0.00162	-0.00147	-0.00012	-0.00225			7.715	0.00162	-0.00147	-0.00012	-0.00225	-0.000555
7.73	0.0301	0.1256	0.1143	0.0755		0.02942	0.12327	0.11534	0.07146		0.00068	0.00233	-0.00104	0.00404			7.73	0.00068	0.00233	-0.00104	0.00404	0.0015025
7.745	0.0342	0.1232	0.1171	0.0745		0.02947	0.12328	0.11536	0.07147		0.00473	-8e-05	0.00174	0.00303			7.745	0.00473	-8e-05	0.00174	0.00303	0.002355
7.76	0.031	0.1251	0.1147	0.0718		0.02952	0.12328	0.11538	0.07148		0.00148	0.00182	-0.00068	0.00032			7.76	0.00148	0.00182	-0.00068	0.00032	0.000735
7.775	0.0299	0.1224	0.1131	0.0711		0.02956	0.12328	0.11541	0.07149		0.00034	-0.00088	-0.00231	-0.00039			7.775	0.00034	-0.00088	-0.00231	-0.00039	-0.00081
7.79	0.0291	0.1246	0.1161	0.074		0.02961	0.12328	0.11543	0.07149		-0.00051	0.00132	0.00067	0.00251			7.79	-0.00051	0.00132	0.00067	0.00251	0.0009975
7.805	0.0342	0.1252	0.1145	0.0708		0.02966	0.12329	0.11545	0.0715		0.00454	0.00191	-0.00095	-0.0007			7.805	0.00454	0.00191	-0.00095	-0.0007	0.0012
7.82	0.0328	0.1246	0.1114	0.0725		0.0297	0.12329	0.11547	0.07151		0.0031	0.00131	-0.00407	0.00099			7.82	0.0031	0.00131	-0.00407	0.00099	0.0003325
7.835	0.0324	0.126	0.1102	0.0705		0.02975	0.12329	0.11549	0.07152		0.00265	0.00271	-0.00529	-0.00102			7.835	0.00265	0.00271	-0.00529	-0.00102	-0.0002375
7.85	0.0342	0.1259	0.1128	0.0696		0.0298	0.12329	0.11551	0.07153		0.0044	0.00261	-0.00271	-0.00193			7.85	0.0044	0.00261	-0.00271	-0.00193	0.0005925
7.865	0.0293	0.1231	0.1103	0.0717		0.02984	0.1233	0.11554	0.07154		-0.00054	-0.0002	-0.00524	0.00016			7.865	-0.00054	-0.0002	-0.00524	0.00016	-0.001455
7.88	0.032	0.1239	0.1131	0.0682		0.02989	0.1233	0.11556	0.07155		0.00211	0.0006	-0.00246	-0.00335			7.88	0.00211	0.0006	-0.00246	-0.00335	-0.000775
7.895	0.0307	0.1233	0.1116	0.0675		0.02994	0.1233	0.11558	0.07156		0.00076	0	-0.00398	-0.00406			7.895	0.00076	0	-0.00398	-0.00406	-0.00182
7.91	0.0306	0.1241	0.1124	0.0727		0.02998	0.1233	0.1156	0.07157		0.00062	0.0008	-0.0032	0.00113			7.91	0.00062	0.0008	-0.0032	0.00113	-0.0001625
7.925	0.0344	0.1239	0.112	0.0708		0.03003	0.12331	0.11562	0.07158		0.00437	0.00059	-0.00362	-0.00078			7.925	0.00437	0.00059	-0.00362	-0.00078	0.00014
7.94	0.0318	0.1269	0.1096	0.0716		0.03008	0.12331	0.11564	0.07159		0.00172	0.00359	-0.00604	1e-05			7.94	0.00172	0.00359	-0.00604	1e-05	-0.00018
7.955	0.0356	0.1278	0.1113	0.0723		0.03012	0.12331	0.11567	0.0716		0.00548	0.00449	-0.00437	0.0007			7.955	0.00548	0.00449	-0.00437	0.0007	0.001575
7.97	0.0296	0.1285	0.1113	0.0728		0.03017	0.12332	0.11569	0.07161		-0.00057	0.00518	-0.00439	0.00119			7.97	-0.00057	0.00518	-0.00439	0.00119	0.0003525
7.985	0.0291	0.1275	0.1126	0.0694		0.03022	0.12332	0.11571	0.07162		-0.00112	0.00418	-0.00311	-0.00222			7.985	-0.00112	0.00418	-0.00311	-0.00222	-0.0005675
8	0.0276	0.1281	0.111	0.071		0.03026	0.12332	0.11573	0.07162		-0.00266	0.00478	-0.00473	-0.00062			8	-0.00266	0.00478	-0.00473	-0.00062	-0.0008075
8.015	0.0298	0.1305	0.1095	0.0701		0.03031	0.12332	0.11575	0.07163		-0.00051	0.00718	-0.00625	-0.00153			8.015	-0.00051	0.00718	-0.00625	-0.00153	-0.0002775
8.03	0.0245	0.131	0.1084	0.0726		0.03036	0.12333	0.11577	0.07164		-0.00586	0.00767	-0.00737	0.00096			8.03	-0.00586	0.00767	-0.00737	0.00096	-0.00115
8.045	0.0294	0.1299	0.1123	0.0739		0.0304	0.12333	0.1158	0.07165		-0.001	0.00657	-0.0035	0.00225			8.045	-0.001	0.00657	-0.0035	0.00225	0.00108
8.06	0.0303	0.1325	0.1088	0.0743		0.03045	0.12333	0.11582	0.07166		-0.00015	0.00917	-0.00702	0.00264			8.06	-0.00015	0.00917	-0.00702	0.00264	0.00116
8.075	0.0319	0.129	0.1095	0.0733		0.0305	0.12333	0.11584	0.07167		0.0014	0.00567	-0.00634	0.00163			8.075	0.0014	0.00567	-0.00634	0.00163	0.00059
8.09	0.0306	0.1318	0.1123	0.0719		0.03054	0.12334	0.11586	0.07168		6e-05	0.00846	-0.00356	0.00022			8.09	6e-05	0.00846	-0.00356	0.00022	0.001295
8.105	0.0278	0.129	0.1068	0.0739		0.03059	0.12334	0.11588	0.07169		-0.00279	0.00566	-0.00908	0.00221			8.105	-0.00279	0.00566	-0.00908	0.00221	-0.001
8.12	0.0316	0.1276	0.109	0.0728		0.03064	0.12334	0.1159	0.0717		0.00096	0.00426	-0.0069	0.0011			8.12	0.00096	0.00426	-0.0069	0.0011	-0.000145
8.135	0.0326	0.1264	0.1082	0.0727		0.03068	0.12335	0.11593	0.07171		0.00192	0.00305	-0.00773	0.00099			8.135	0.00192	0.00305	-0.00773	0.00099	-0.0004425
8.15	0.0315	0.126	0.1089	0.0719		0.03073	0.12335	0.11595	0.07172		0.00077	0.00265	-0.00705	0.00018			8.15	0.00077	0.00265	-0.00705	0.00018	-0.0008625
8.165	0.0316	0.1258	0.1099	0.0728		0.03078	0.12335	0.11597	0.07173		0.00082	0.00245	-0.00607	0.00107			8.165	0.00082	0.00245	-0.00607	0.00107	-0.0004325
8.18	0.0332	0.1287	0.1133	0.0719		0.03082	0.12335	0.11599	0.07174		0.00238	0.00535	-0.00269	0.00016			8.18	0.00238	0.00535	-0.00269	0.00016	0.0013
8.195	0.0314	0.1293	0.1118	0.069		0.03087	0.12336	0.11601	0.07174		0.00053	0.00594	-0.00421	-0.00274			8.195	0.00053	0.00594	-0.00421	-0.00274	-0.00012
8.21	0.0329	0.1278	0.1102	0.0696		0.03092	0.12336	0.11603	0.07175		0.00198	0.00444	-0.00583	-0.00215			8.21	0.00198	0.00444	-0.00583	-0.00215	-0.00039
8.225	0.0318	0.1265	0.1109	0.0695		0.03096	0.12336	0.11606	0.07176		0.00084	0.00314	-0.00516	-0.00226			8.225	0.00084	0.00314	-0.00516	-0.00226	-0.00086
8.24	0.0309	0.1261	0.1095	0.0709		0.03101	0.12337	0.11608	0.07177		-0.00011	0.00273	-0.00658	-0.00087			8.24	-0.00011	0.00273	-0.00658	-0.00087	-0.0012075
8.255	0.0317	0.1224	0.1096	0.0712		0.03106	0.12337	0.1161	0.07178		0.00064	-0.00097	-0.0065	-0.00058			8.255	0.00064	-0.00097	-0.0065	-0.00058	-0.0018525
8.27	0.0322	0.1224	0.1127	0.0702		0.03111	0.12337	0.11612	0.07179		0.00109	-0.00097	-0.00342	-0.00159			8.27	0.00109	-0.00097	-0.00342	-0.00159	-0.0012225
8.285	0.0339	0.1233	0.1099	0.0708		0.03115	0.12337	0.11614	0.0718		0.00275	-7e-05	-0.00624	-0.001			8.285	0.00275	-7e-05	-0.00624	-0.001	-0.00114
8.3	0.0333	0.1214	0.1121	0.0692		0.0312	0.12338	0.11616	0.07181		0.0021	-0.00198	-0.00406	-0.00261			8.3	0.0021	-0.00198	-0.00406	-0.00261	-0.0016375
8.315	0.0343	0.1228	0.1103	0.0658		0.03125	0.12338	0.11619	0.07182		0.00305	-0.00058	-0.00589	-0.00602			8.315	0.00305	-0.00058	-0.00589	-0.00602	-0.00236
8.33	0.0332	0.1214	0.1099	0.0687		0.03129	0.12338	0.11621	0.07183		0.00191	-0.00198	-0.00631	-0.00313			8.33	0.00191	-0.00198	-0.00631	-0.00313	-0.0023775
8.345	0.0336	0.1195	0.1075	0.0702		0.03134	0.12339	0.11623	0.07184		0.00226	-0.00389	-0.00873	-0.00164			8.345	0.00226	-0.00389	-0.00873	-0.00164	-0.003
8.36	0.0337	0.119	0.1073	0.0723		0.03139	0.12339	0.11625	0.07185		0.00231	-0.00439	-0.00895	0.00045			8.36	0.00231	-0.00439	-0.00895	0.00045	-0.002645
8.375	0.0334	0.123	0.1107	0.0709		0.03143	0.12339	0.11627	0.07186		0.00197	-0.00039	-0.00557	-0.00096			8.375	0.00197	-0.00039	-0.00557	-0.00096	-0.0012375
8.39	0.0316	0.1251	0.1106	0.0723		0.03148	0.12339	0.11629	0.07186		0.00012	0.00171	-0.00569	0.00044			8.39	0.00012	0.00171	-0.00569	0.00044	-0.000855
8.405	0.0367	0.1242	0.1074	0.0687		0.03153	0.1234	0.11632	0.07187		0.00517	0.0008	-0.00892	-0.00317			8.405	0.00517	0.0008	-0.00892	-0.00317	-0.00153
8.42	0.0361	0.1263	0.1089	0.0699		0.03158	0.1234	0.11634	0.07188		0.00452	0.0029	-0.00744	-0.00198			8.42	0.00452	0.0029	-0.00744	-0.00198	-0.0005
8.435	0.0402	0.1249	0.1106	0.0714		0.03162	0.1234	0.11636	0.07189		0.00858	0.0015	-0.00576	-0.00049			8.435	0.00858	0.0015	-0.00576	-0.00049	0.0009575
8.45	0.0342	0.1256	0.1075	0.0705		0.03167	0.12341	0.11638	0.0719		0.00253	0.00219	-0.00888	-0.0014			8.45	0.00253	0.00219	-0.00888	-0.0014	-0.00139
8.465	0.0319	0.1291	0.1079	0.0724		0.03172	0.12341	0.1164	0.07191		0.00018	0.00569	-0.0085	0.00049			8.465	0.00018	0.00569	-0.0085	0.00049	-0.000535
8.48	0.0328	0.1254	0.1084	0.0702		0.03176	0.12341	0.11642	0.07192		0.00104	0.00199	-0.00802	-0.00172			8.48	0.00104	0.00199	-0.00802	-0.00172	-0.0016775
8.495	0.0359	0.1254	0.1082	0.0723		0.03181	0.12341	0.11645	0.07193		0.00409	0.00199	-0.00825	0.00037			8.495	0.00409	0.00199	-0.00825	0.00037	-0.00045
8.51	0.0315	0.123	0.1086	0.0739		0.03186	0.12342	0.11647	0.07194		-0.00036	-0.00042	-0.00787	0.00196			8.51	-0.00036	-0.00042	-0.00787	0.00196	-0.0016725
8.525	0.0303	0.1245	0.1094	0.0707		0.03191	0.12342	0.11649	0.07195		-0.00161	0.00108	-0.00709	-0.00125			8.525	-0.00161	0.00108	-0.00709	-0.00125	-0.0022175
8.54	0.0293	0.1237	0.1113	0.0724		0.03195	0.12342	0.11651	0.07196		-0.00265	0.00028	-0.00521	0.00044			8.54	-0.00265	0.00028	-0.00521	0.00044	-0.001785
8.555	0.0334	0.124	0.1135	0.0763		0.032	0.12343	0.11653	0.07197		0.0014	0.00057	-0.00303	0.00433			8.555	0.0014	0.00057	-0.00303	0.00433	0.0008175
8.57	0.0326	0.1232	0.1083	0.0724		0.03205	0.12343	0.11655	0.07197		0.00055	-0.00023	-0.00825	0.00043			8.57	0.00055	-0.00023	-0.00825	0.00043	-0.001875
8.585	0.0313	0.1208	0.1083	0.0737		0.03209	0.12343	0.11657	0.07198		-0.00079	-0.00263	-0.00827	0.00172			8.585	-0.00079	-0.00263	-0.00827	0.00172	-0.0024925
8.6	0.0308	0.122	0.1086	0.0723		0.03214	0.12344	0.1166	0.07199		-0.00134	-0.00144	-0.008	0.00031			8.6	-0.00134	-0.00144	-0.008	0.00031	-0.0026175
8.615	0.0317	0.1231	0.1108	0.0712		0.03219	0.12344	0.11662	0.072		-0.00049	-0.00034	-0.00582	-0.0008			8.615	-0.00049	-0.00034	-0.00582	-0.0008	-0.0018625
8.63	0.0333	0.1216	0.114	0.0718		0.03224	0.12344	0.11664	0.07201		0.00106	-0.00184	-0.00264	-0.00021			8.63	0.00106	-0.00184	-0.00264	-0.00021	-0.0009075
8.645	0.0334	0.1261	0.1116	0.0721		0.03228	0.12345	0.11666	0.07202		0.00112	0.00265	-0.00506	8e-05			8.645	0.00112	0.00265	-0.00506	8e-05	-0.0003025
8.66	0.0308	0.1234	0.1118	0.0734		0.03233	0.12345	0.11668	0.07203		-0.00153	-5e-05	-0.00488	0.00137			8.66	-0.00153	-5e-05	-0.00488	0.00137	-0.0012725
8.675	0.0315	0.1227	0.1133	0.0768		0.03238	0.12345	0.1167	0.07204		-0.00088	-0.00075	-0.0034	0.00476			8.675	-0.00088	-0.00075	-0.0034	0.00476	-6.75e-05
8.69	0.0309	0.1254	0.1114	0.0736		0.03243	0.12345	0.11673	0.07205		-0.00153	0.00195	-0.00533	0.00155			8.69	-0.00153	0.00195	-0.00533	0.00155	-0.00084
8.705	0.0311	0.1269	0.1136	0.0725		0.03247	0.12346	0.11675	0.07206		-0.00137	0.00344	-0.00315	0.00044			8.705	-0.00137	0.00344	-0.00315	0.00044	-0.00016
8.72	0.032	0.1233	0.1129	0.0758		0.03252	0.12346	0.11677	0.07207		-0.00052	-0.00016	-0.00387	0.00373			8.72	-0.00052	-0.00016	-0.00387	0.00373	-0.000205
8.735	0.033	0.1275	0.1117	0.0732		0.03257	0.12346	0.11679	0.07208		0.00043	0.00404	-0.00509	0.00112			8.735	0.00043	0.00404	-0.00509	0.00112	0.000125
8.75	0.031	0.1268	0.1134	0.0738		0.03261	0.12347	0.11681	0.07208		-0.00161	0.00333	-0.00341	0.00172			8.75	-0.00161	0.00333	-0.00341	0.00172	7.5e-06
8.765	0.0318	0.1246	0.1153	0.0731		0.03266	0.12347	0.11683	0.07209		-0.00086	0.00113	-0.00153	0.00101			8.765	-0.00086	0.00113	-0.00153	0.00101	-6.25e-05
8.78	0.0324	0.1223	0.115	0.0742		0.03271	0.12347	0.11685	0.0721		-0.00031	-0.00117	-0.00185	0.0021			8.78	-0.00031	-0.00117	-0.00185	0.0021	-0.0003075
8.795	0.0316	0.1252	0.1139	0.0766		0.03276	0.12348	0.11688	0.07211		-0.00116	0.00172	-0.00298	0.00449			8.795	-0.00116	0.00172	-0.00298	0.00449	0.0005175
8.81	0.031	0.1275	0.1113	0.0733		0.0328	0.12348	0.1169	0.07212		-0.0018	0.00402	-0.0056	0.00118			8.81	-0.0018	0.00402	-0.0056	0.00118	-0.00055
8.825	0.0318	0.1259	0.1124	0.0725		0.03285	0.12348	0.11692	0.07213		-0.00105	0.00242	-0.00452	0.00037			8.825	-0.00105	0.00242	-0.00452	0.00037	-0.000695
8.84	0.0322	0.1248	0.1111	0.0723		0.0329	0.12349	0.11694	0.07214		-0.0007	0.00131	-0.00584	0.00016			8.84	-0.0007	0.00131	-0.00584	0.00016	-0.0012675
8.855	0.0357	0.1246	0.1101	0.0695		0.03295	0.12349	0.11696	0.07215		0.00275	0.00111	-0.00686	-0.00265			8.855	0.00275	0.00111	-0.00686	-0.00265	-0.0014125
8.87	0.0362	0.1235	0.1104	0.0704		0.03299	0.12349	0.11698	0.07216		0.00321	1e-05	-0.00658	-0.00176			8.87	0.00321	1e-05	-0.00658	-0.00176	-0.00128
8.885	0.0369	0.1238	0.1122	0.072		0.03304	0.1235	0.11701	0.07217		0.00386	0.0003	-0.00481	-0.00017			8.885	0.00386	0.0003	-0.00481	-0.00017	-0.000205
8.9	0.0362	0.1233	0.1161	0.0707		0.03309	0.1235	0.11703	0.07218		0.00311	-0.0002	-0.00093	-0.00148			8.9	0.00311	-0.0002	-0.00093	-0.00148	0.000125
8.915	0.0361	0.1229	0.116	0.0708		0.03314	0.1235	0.11705	0.07219		0.00296	-0.0006	-0.00105	-0.00139			8.915	0.00296	-0.0006	-0.00105	-0.00139	-2e-05
8.93	0.0327	0.1234	0.1133	0.0693		0.03318	0.12351	0.11707	0.07219		-0.00048	-0.00011	-0.00377	-0.00289			8.93	-0.00048	-0.00011	-0.00377	-0.00289	-0.0018125
8.945	0.0317	0.1281	0.1182	0.0714		0.03323	0.12351	0.11709	0.0722		-0.00153	0.00459	0.00111	-0.0008			8.945	-0.00153	0.00459	0.00111	-0.0008	0.0008425
8.96	0.0316	0.1283	0.115	0.069		0.03328	0.12351	0.11711	0.07221		-0.00168	0.00479	-0.00211	-0.00321			8.96	-0.00168	0.00479	-0.00211	-0.00321	-0.0005525
8.975	0.0317	0.1259	0.1144	0.0704		0.03333	0.12351	0.11713	0.07222		-0.00163	0.00239	-0.00273	-0.00182			8.975	-0.00163	0.00239	-0.00273	-0.00182	-0.0009475
8.99	0.0314	0.1236	0.1164	0.0721		0.03337	0.12352	0.11716	0.07223		-0.00197	8e-05	-0.00076	-0.00013			8.99	-0.00197	8e-05	-0.00076	-0.00013	-0.000695
9.005	0.0357	0.1213	0.114	0.0716		0.03342	0.12352	0.11718	0.07224		0.00228	-0.00222	-0.00318	-0.00064			9.005	0.00228	-0.00222	-0.00318	-0.00064	-0.00094
9.02	0.0337	0.1225	0.1122	0.0722		0.03347	0.12352	0.1172	0.07225		0.00023	-0.00102	-0.005	-5e-05			9.02	0.00023	-0.00102	-0.005	-5e-05	-0.00146
9.035	0.0317	0.1223	0.1145	0.0747		0.03352	0.12353	0.11722	0.07226		-0.00182	-0.00123	-0.00272	0.00244			9.035	-0.00182	-0.00123	-0.00272	0.00244	-0.0008325
9.05	0.0307	0.1243	0.1136	0.0767		0.03356	0.12353	0.11724	0.07227		-0.00286	0.00077	-0.00364	0.00443			9.05	-0.00286	0.00077	-0.00364	0.00443	-0.000325
9.065	0.0311	0.124	0.1115	0.0762		0.03361	0.12353	0.11726	0.07228		-0.00251	0.00047	-0.00576	0.00392			9.065	-0.00251	0.00047	-0.00576	0.00392	-0.00097
9.08	0.0329	0.1244	0.1144	0.0735		0.03366	0.12354	0.11728	0.07229		-0.00076	0.00086	-0.00288	0.00121			9.08	-0.00076	0.00086	-0.00288	0.00121	-0.0003925
9.095	0.0321	0.126	0.1156	0.0719		0.03371	0.12354	0.11731	0.0723		-0.00161	0.00246	-0.00171	-0.0004			9.095	-0.00161	0.00246	-0.00171	-0.0004	-0.000315
9.11	0.031	0.1276	0.113	0.0713		0.03375	0.12354	0.11733	0.0723		-0.00275	0.00406	-0.00433	-0.001			9.11	-0.00275	0.00406	-0.00433	-0.001	-0.001005
9.125	0.0364	0.1281	0.1121	0.0697		0.0338	0.12355	0.11735	0.07231		0.0026	0.00455	-0.00525	-0.00261			9.125	0.0026	0.00455	-0.00525	-0.00261	-0.0001775
9.14	0.0333	0.1276	0.1124	0.0691		0.03385	0.12355	0.11737	0.07232		-0.00055	0.00405	-0.00497	-0.00322			9.14	-0.00055	0.00405	-0.00497	-0.00322	-0.0011725
9.155	0.0345	0.1235	0.112	0.073		0.0339	0.12355	0.11739	0.07233		0.0006	-5e-05	-0.00539	0.00067			9.155	0.0006	-5e-05	-0.00539	0.00067	-0.0010425
9.17	0.0353	0.1268	0.111	0.0737		0.03395	0.12356	0.11741	0.07234		0.00135	0.00324	-0.00641	0.00136			9.17	0.00135	0.00324	-0.00641	0.00136	-0.000115
9.185	0.0339	0.1263	0.1121	0.0736		0.03399	0.12356	0.11743	0.07235		-9e-05	0.00274	-0.00533	0.00125			9.185	-9e-05	0.00274	-0.00533	0.00125	-0.0003575
9.2	0.0297	0.1242	0.1151	0.0721		0.03404	0.12356	0.11746	0.07236		-0.00434	0.00064	-0.00236	-0.00026			9.2	-0.00434	0.00064	-0.00236	-0.00026	-0.00158
9.215	0.0305	0.1222	0.1119	0.0692		0.03409	0.12357	0.11748	0.07237		-0.00359	-0.00137	-0.00558	-0.00317			9.215	-0.00359	-0.00137	-0.00558	-0.00317	-0.0034275
9.23	0.0331	0.1216	0.1113	0.0702		0.03414	0.12357	0.1175	0.07238		-0.00104	-0.00197	-0.0062	-0.00218			9.23	-0.00104	-0.00197	-0.0062	-0.00218	-0.0028475
9.245	0.0327	0.1246	0.1125	0.0731		0.03418	0.12357	0.11752	0.07239		-0.00148	0.00103	-0.00502	0.00071			9.245	-0.00148	0.00103	-0.00502	0.00071	-0.00119
9.26	0.0309	0.1207	0.1173	0.0726		0.03423	0.12358	0.11754	0.0724		-0.00333	-0.00288	-0.00024	0.0002			9.26	-0.00333	-0.00288	-0.00024	0.0002	-0.0015625
9.275	0.0335	0.122	0.1157	0.0726		0.03428	0.12358	0.11756	0.0724		-0.00078	-0.00158	-0.00186	0.0002			9.275	-0.00078	-0.00158	-0.00186	0.0002	-0.001005
9.29	0.0348	0.1241	0.1164	0.0746		0.03433	0.12359	0.11758	0.07241		0.00047	0.00051	-0.00118	0.00219			9.29	0.00047	0.00051	-0.00118	0.00219	0.0004975
9.305	0.0388	0.1225	0.1135	0.0752		0.03438	0.12359	0.11761	0.07242		0.00442	-0.00109	-0.00411	0.00278			9.305	0.00442	-0.00109	-0.00411	0.00278	0.0005
9.32	0.0374	0.121	0.1174	0.0726		0.03442	0.12359	0.11763	0.07243		0.00298	-0.00259	-0.00023	0.00017			9.32	0.00298	-0.00259	-0.00023	0.00017	8.25e-05
9.335	0.0373	0.1253	0.1152	0.0697		0.03447	0.1236	0.11765	0.07244		0.00283	0.0017	-0.00245	-0.00274			9.335	0.00283	0.0017	-0.00245	-0.00274	-0.000165
9.35	0.036	0.1195	0.1151	0.0696		0.03452	0.1236	0.11767	0.07245		0.00148	-0.0041	-0.00257	-0.00285			9.35	0.00148	-0.0041	-0.00257	-0.00285	-0.00201
9.365	0.0382	0.1209	0.1143	0.0696		0.03457	0.1236	0.11769	0.07246		0.00363	-0.0027	-0.00339	-0.00286			9.365	0.00363	-0.0027	-0.00339	-0.00286	-0.00133
9.38	0.035	0.1229	0.1153	0.0731		0.03461	0.12361	0.11771	0.07247		0.00039	-0.00071	-0.00241	0.00063			9.38	0.00039	-0.00071	-0.00241	0.00063	-0.000525
9.395	0.0338	0.1216	0.1168	0.0719		0.03466	0.12361	0.11773	0.07248		-0.00086	-0.00201	-0.00093	-0.00058			9.395	-0.00086	-0.00201	-0.00093	-0.00058	-0.001095
9.41	0.0348	0.1207	0.1156	0.0724		0.03471	0.12361	0.11776	0.07249		9e-05	-0.00291	-0.00216	-9e-05			9.41	9e-05	-0.00291	-0.00216	-9e-05	-0.0012675
9.425	0.0348	0.1232	0.1167	0.0736		0.03476	0.12362	0.11778	0.0725		4e-05	-0.00042	-0.00108	0.0011			9.425	4e-05	-0.00042	-0.00108	0.0011	-9e-05
9.44	0.0308	0.1253	0.1183	0.0736		0.03481	0.12362	0.1178	0.0725		-0.00401	0.00168	0.0005	0.0011			9.44	-0.00401	0.00168	0.0005	0.0011	-0.0001825
9.455	0.0336	0.1226	0.1175	0.0728		0.03485	0.12362	0.11782	0.07251		-0.00125	-0.00102	-0.00032	0.00029			9.455	-0.00125	-0.00102	-0.00032	0.00029	-0.000575
9.47	0.032	0.1228	0.1177	0.0737		0.0349	0.12363	0.11784	0.07252		-0.0029	-0.00083	-0.00014	0.00118			9.47	-0.0029	-0.00083	-0.00014	0.00118	-0.0006725
9.485	0.0358	0.1225	0.1178	0.0742		0.03495	0.12363	0.11786	0.07253		0.00085	-0.00113	-6e-05	0.00167			9.485	0.00085	-0.00113	-6e-05	0.00167	0.0003325
9.5	0.0383	0.121	0.1131	0.0744		0.035	0.12363	0.11788	0.07254		0.0033	-0.00263	-0.00478	0.00186			9.5	0.0033	-0.00263	-0.00478	0.00186	-0.0005625
9.515	0.0346	0.1185	0.1138	0.0708		0.03505	0.12364	0.1179	0.07255		-0.00045	-0.00514	-0.0041	-0.00175			9.515	-0.00045	-0.00514	-0.0041	-0.00175	-0.00286
9.53	0.0367	0.1226	0.1164	0.0707		0.03509	0.12364	0.11793	0.07256		0.00161	-0.00104	-0.00153	-0.00186			9.53	0.00161	-0.00104	-0.00153	-0.00186	-0.000705
9.545	0.0331	0.1236	0.1146	0.0706		0.03514	0.12364	0.11795	0.07257		-0.00204	-4e-05	-0.00335	-0.00197			9.545	-0.00204	-4e-05	-0.00335	-0.00197	-0.00185
9.56	0.0351	0.1215	0.1162	0.0719		0.03519	0.12365	0.11797	0.07258		-9e-05	-0.00215	-0.00177	-0.00068			9.56	-9e-05	-0.00215	-0.00177	-0.00068	-0.0011725
9.575	0.0385	0.1239	0.1161	0.0735		0.03524	0.12365	0.11799	0.07259		0.00326	0.00025	-0.00189	0.00091			9.575	0.00326	0.00025	-0.00189	0.00091	0.0006325
9.59	0.0375	0.1216	0.1149	0.0736		0.03529	0.12366	0.11801	0.0726		0.00221	-0.00206	-0.00311	0.001			9.59	0.00221	-0.00206	-0.00311	0.001	-0.00049
9.605	0.0348	0.1246	0.115	0.0718		0.03533	0.12366	0.11803	0.0726		-0.00053	0.00094	-0.00303	-0.0008			9.605	-0.00053	0.00094	-0.00303	-0.0008	-0.000855
9.62	0.0334	0.1261	0.1121	0.0743		0.03538	0.12366	0.11805	0.07261		-0.00198	0.00244	-0.00595	0.00169			9.62	-0.00198	0.00244	-0.00595	0.00169	-0.00095
9.635	0.0347	0.1239	0.1139	0.0706		0.03543	0.12367	0.11808	0.07262		-0.00073	0.00023	-0.00418	-0.00202			9.635	-0.00073	0.00023	-0.00418	-0.00202	-0.001675
9.65	0.0376	0.1238	0.1149	0.0694		0.03548	0.12367	0.1181	0.07263		0.00212	0.00013	-0.0032	-0.00323			9.65	0.00212	0.00013	-0.0032	-0.00323	-0.001045
9.665	0.0381	0.1229	0.1173	0.0707		0.03553	0.12367	0.11812	0.07264		0.00257	-0.00077	-0.00082	-0.00194			9.665	0.00257	-0.00077	-0.00082	-0.00194	-0.00024
9.68	0.0365	0.1226	0.1156	0.0687		0.03558	0.12368	0.11814	0.07265		0.00092	-0.00108	-0.00254	-0.00395			9.68	0.00092	-0.00108	-0.00254	-0.00395	-0.0016625
9.695	0.0363	0.1265	0.1136	0.0667		0.03562	0.12368	0.11816	0.07266		0.00068	0.00282	-0.00456	-0.00596			9.695	0.00068	0.00282	-0.00456	-0.00596	-0.001755
9.71	0.0385	0.1273	0.1142	0.0681		0.03567	0.12368	0.11818	0.07267		0.00283	0.00362	-0.00398	-0.00457			9.71	0.00283	0.00362	-0.00398	-0.00457	-0.000525
9.725	0.0348	0.1255	0.1182	0.0704		0.03572	0.12369	0.1182	0.07268		-0.00092	0.00181	0	-0.00228			9.725	-0.00092	0.00181	0	-0.00228	-0.0003475
9.74	0.0345	0.1279	0.1176	0.0709		0.03577	0.12369	0.11822	0.07269		-0.00127	0.00421	-0.00062	-0.00179			9.74	-0.00127	0.00421	-0.00062	-0.00179	0.0001325
9.755	0.0355	0.1236	0.1199	0.071		0.03582	0.1237	0.11825	0.0727		-0.00032	-0.0001	0.00165	-0.0017			9.755	-0.00032	-0.0001	0.00165	-0.0017	-0.0001175
9.77	0.0363	0.1249	0.1191	0.065		0.03586	0.1237	0.11827	0.0727		0.00044	0.0012	0.00083	-0.0077			9.77	0.00044	0.0012	0.00083	-0.0077	-0.0013075
9.785	0.0372	0.123	0.119	0.0684		0.03591	0.1237	0.11829	0.07271		0.00129	-0.0007	0.00071	-0.00431			9.785	0.00129	-0.0007	0.00071	-0.00431	-0.0007525
9.8	0.0392	0.1242	0.1197	0.0683		0.03596	0.12371	0.11831	0.07272		0.00324	0.00049	0.00139	-0.00442			9.8	0.00324	0.00049	0.00139	-0.00442	0.000175
9.815	0.04	0.1248	0.1174	0.0728		0.03601	0.12371	0.11833	0.07273		0.00399	0.00109	-0.00093	7e-05			9.815	0.00399	0.00109	-0.00093	7e-05	0.001055
9.83	0.0384	0.124	0.115	0.0736		0.03606	0.12371	0.11835	0.07274		0.00234	0.00029	-0.00335	0.00086			9.83	0.00234	0.00029	-0.00335	0.00086	3.5e-05
9.845	0.0378	0.1244	0.1136	0.073		0.03611	0.12372	0.11837	0.07275		0.00169	0.00068	-0.00477	0.00025			9.845	0.00169	0.00068	-0.00477	0.00025	-0.0005375
9.86	0.0405	0.1271	0.1129	0.0737		0.03615	0.12372	0.11839	0.07276		0.00435	0.00338	-0.00549	0.00094			9.86	0.00435	0.00338	-0.00549	0.00094	0.000795
9.875	0.039	0.128	0.1153	0.0709		0.0362	0.12372	0.11842	0.07277		0.0028	0.00428	-0.00312	-0.00187			9.875	0.0028	0.00428	-0.00312	-0.00187	0.0005225
9.89	0.0362	0.1255	0.1168	0.0733		0.03625	0.12373	0.11844	0.07278		-5e-05	0.00177	-0.00164	0.00052			9.89	-5e-05	0.00177	-0.00164	0.00052	0.00015
9.905	0.0354	0.1206	0.1113	0.0705		0.0363	0.12373	0.11846	0.07279		-0.0009	-0.00313	-0.00716	-0.00229			9.905	-0.0009	-0.00313	-0.00716	-0.00229	-0.00337
9.92	0.0338	0.1209	0.1138	0.0729		0.03635	0.12374	0.11848	0.0728		-0.00255	-0.00284	-0.00468	0.0001			9.92	-0.00255	-0.00284	-0.00468	0.0001	-0.0024925
9.935	0.0335	0.1205	0.1141	0.0712		0.0364	0.12374	0.1185	0.0728		-0.0029	-0.00324	-0.0044	-0.0016			9.935	-0.0029	-0.00324	-0.0044	-0.0016	-0.003035
9.95	0.0387	0.1191	0.1138	0.0707		0.03644	0.12374	0.11852	0.07281		0.00226	-0.00464	-0.00472	-0.00211			9.95	0.00226	-0.00464	-0.00472	-0.00211	-0.0023025
9.965	0.0382	0.1204	0.1143	0.071		0.03649	0.12375	0.11854	0.07282		0.00171	-0.00335	-0.00424	-0.00182			9.965	0.00171	-0.00335	-0.00424	-0.00182	-0.001925
9.98	0.0392	0.1229	0.1144	0.0731		0.03654	0.12375	0.11856	0.07283		0.00266	-0.00085	-0.00416	0.00027			9.98	0.00266	-0.00085	-0.00416	0.00027	-0.00052
9.995	0.0396	0.1258	0.1141	0.0719		0.03659	0.12376	0.11859	0.07284		0.00301	0.00204	-0.00449	-0.00094			9.995	0.00301	0.00204	-0.00449	-0.00094	-9.5e-05
10.01	0.0366	0.1248	0.1154	0.0716		0.03664	0.12376	0.11861	0.07285		-4e-05	0.00104	-0.00321	-0.00125			10.01	-4e-05	0.00104	-0.00321	-0.00125	-0.000865
10.025	0.0348	0.122	0.1138	0.071		0.03669	0.12376	0.11863	0.07286		-0.00189	-0.00176	-0.00483	-0.00186			10.025	-0.00189	-0.00176	-0.00483	-0.00186	-0.002585
10.04	0.0361	0.1211	0.1161	0.0729		0.03673	0.12377	0.11865	0.07287		-0.00063	-0.00267	-0.00255	3e-05			10.04	-0.00063	-0.00267	-0.00255	3e-05	-0.001455
10.055	0.0363	0.1204	0.1152	0.0754		0.03678	0.12377	0.11867	0.07288		-0.00048	-0.00337	-0.00347	0.00252			10.055	-0.00048	-0.00337	-0.00347	0.00252	-0.0012
10.07	0.0387	0.1207	0.1158	0.0733		0.03683	0.12377	0.11869	0.07289		0.00187	-0.00307	-0.00289	0.00041			10.07	0.00187	-0.00307	-0.00289	0.00041	-0.00092
10.085	0.038	0.1209	0.1143	0.0716		0.03688	0.12378	0.11871	0.07289		0.00112	-0.00288	-0.00441	-0.00129			10.085	0.00112	-0.00288	-0.00441	-0.00129	-0.001865
10.1	0.0358	0.1246	0.1158	0.0754		0.03693	0.12378	0.11873	0.0729		-0.00113	0.00082	-0.00293	0.0025			10.1	-0.00113	0.00082	-0.00293	0.0025	-0.000185
10.115	0.0348	0.1277	0.1158	0.0749		0.03698	0.12379	0.11876	0.07291		-0.00218	0.00391	-0.00296	0.00199			10.115	-0.00218	0.00391	-0.00296	0.00199	0.00019
10.13	0.0372	0.1285	0.1141	0.0761		0.03703	0.12379	0.11878	0.07292		0.00017	0.00471	-0.00468	0.00318			10.13	0.00017	0.00471	-0.00468	0.00318	0.000845
10.145	0.0357	0.127	0.1162	0.0761		0.03707	0.12379	0.1188	0.07293		-0.00137	0.00321	-0.0026	0.00317			10.145	-0.00137	0.00321	-0.0026	0.00317	0.0006025
10.16	0.0353	0.1233	0.1183	0.0748		0.03712	0.1238	0.11882	0.07294		-0.00182	-0.0005	-0.00052	0.00186			10.16	-0.00182	-0.0005	-0.00052	0.00186	-0.000245
10.175	0.0382	0.1238	0.1172	0.0758		0.03717	0.1238	0.11884	0.07295		0.00103	0	-0.00164	0.00285			10.175	0.00103	0	-0.00164	0.00285	0.00056
10.19	0.0386	0.1256	0.1171	0.0757		0.03722	0.12381	0.11886	0.07296		0.00138	0.00179	-0.00176	0.00274			10.19	0.00138	0.00179	-0.00176	0.00274	0.0010375
10.205	0.0371	0.1239	0.1156	0.0729		0.03727	0.12381	0.11888	0.07297		-0.00017	9e-05	-0.00328	-7e-05			10.205	-0.00017	9e-05	-0.00328	-7e-05	-0.0008575
10.22	0.0394	0.1249	0.1178	0.0753		0.03732	0.12381	0.1189	0.07298		0.00208	0.00109	-0.0011	0.00232			10.22	0.00208	0.00109	-0.0011	0.00232	0.0010975
10.235	0.0377	0.1261	0.116	0.0755		0.03737	0.12382	0.11892	0.07298		0.00033	0.00228	-0.00292	0.00252			10.235	0.00033	0.00228	-0.00292	0.00252	0.0005525
10.25	0.0355	0.1249	0.1169	0.077		0.03741	0.12382	0.11895	0.07299		-0.00191	0.00108	-0.00205	0.00401			10.25	-0.00191	0.00108	-0.00205	0.00401	0.0002825
10.265	0.039	0.1237	0.115	0.0759		0.03746	0.12382	0.11897	0.073		0.00154	-0.00012	-0.00397	0.0029			10.265	0.00154	-0.00012	-0.00397	0.0029	8.75e-05
10.28	0.0581	0.1242	0.117	0.0722		0.03751	0.12383	0.11899	0.07301		0.02059	0.00037	-0.00199	-0.00081			10.28	0.02059	0.00037	-0.00199	-0.00081	0.00454
10.295	0.056	0.1257	0.1162	0.0762		0.03756	0.12383	0.11901	0.07302		0.01844	0.00187	-0.00281	0.00318			10.295	0.01844	0.00187	-0.00281	0.00318	0.00517
10.31	0.0641	0.1309	0.1171	0.073		0.03761	0.12384	0.11903	0.07303		0.02649	0.00706	-0.00193	-3e-05			10.31	0.02649	0.00706	-0.00193	-3e-05	0.0078975
10.325	0.0701	0.1347	0.1185	0.0764		0.03766	0.12384	0.11905	0.07304		0.03244	0.01086	-0.00055	0.00336			10.325	0.03244	0.01086	-0.00055	0.00336	0.0115275
10.34	0.0799	0.1351	0.1189	0.0744		0.03771	0.12384	0.11907	0.07305		0.04219	0.01126	-0.00017	0.00135			10.34	0.04219	0.01126	-0.00017	0.00135	0.0136575
10.355	0.0854	0.1371	0.1214	0.0758		0.03775	0.12385	0.11909	0.07306		0.04765	0.01325	0.00231	0.00274			10.355	0.04765	0.01325	0.00231	0.00274	0.0164875
10.37	0.0917	0.1371	0.1225	0.0753		0.0378	0.12385	0.11911	0.07307		0.0539	0.01325	0.00339	0.00223			10.37	0.0539	0.01325	0.00339	0.00223	0.0181925
10.385	0.0953	0.1411	0.1261	0.077		0.03785	0.12386	0.11914	0.07307		0.05745	0.01724	0.00696	0.00393			10.385	0.05745	0.01724	0.00696	0.00393	0.021395
10.4	0.1018	0.1393	0.126	0.0766		0.0379	0.12386	0.11916	0.07308		0.0639	0.01544	0.00684	0.00352			10.4	0.0639	0.01544	0.00684	0.00352	0.022425
10.415	0.1081	0.143	0.1275	0.0735		0.03795	0.12386	0.11918	0.07309		0.07015	0.01914	0.00832	0.00041			10.415	0.07015	0.01914	0.00832	0.00041	0.024505
10.43	0.1079	0.1448	0.1309	0.0733		0.038	0.12387	0.1192	0.0731		0.0699	0.02093	0.0117	0.0002			10.43	0.0699	0.02093	0.0117	0.0002	0.0256825
10.445	0.1133	0.147	0.1323	0.0751		0.03805	0.12387	0.11922	0.07311		0.07525	0.02313	0.01308	0.00199			10.445	0.07525	0.02313	0.01308	0.00199	0.0283625
10.46	0.1223	0.1486	0.1317	0.0771		0.0381	0.12388	0.11924	0.07312		0.0842	0.02472	0.01246	0.00398			10.46	0.0842	0.02472	0.01246	0.00398	0.03134
10.475	0.1271	0.15	0.1342	0.0765		0.03814	0.12388	0.11926	0.07313		0.08896	0.02612	0.01494	0.00337			10.475	0.08896	0.02612	0.01494	0.00337	0.0333475
10.49	0.1289	0.1528	0.1357	0.0794		0.03819	0.12389	0.11928	0.07314		0.09071	0.02891	0.01642	0.00626			10.49	0.09071	0.02891	0.01642	0.00626	0.035575
10.505	0.1324	0.1516	0.1383	0.0826		0.03824	0.12389	0.11931	0.07315		0.09416	0.02771	0.01899	0.00945			10.505	0.09416	0.02771	0.01899	0.00945	0.0375775
10.52	0.1388	0.1541	0.1378	0.0814		0.03829	0.12389	0.11933	0.07316		0.10051	0.03021	0.01847	0.00824			10.52	0.10051	0.03021	0.01847	0.00824	0.0393575
10.535	0.1438	0.1561	0.1365	0.0853		0.03834	0.1239	0.11935	0.07316		0.10546	0.0322	0.01715	0.01214			10.535	0.10546	0.0322	0.01715	0.01214	0.0417375
10.55	0.1432	0.1586	0.1389	0.082		0.03839	0.1239	0.11937	0.07317		0.10481	0.0347	0.01953	0.00883			10.55	0.10481	0.0347	0.01953	0.00883	0.0419675
10.565	0.1469	0.1584	0.1384	0.0811		0.03844	0.12391	0.11939	0.07318		0.10846	0.03449	0.01901	0.00792			10.565	0.10846	0.03449	0.01901	0.00792	0.04247
10.58	0.1499	0.1599	0.1412	0.0793		0.03849	0.12391	0.11941	0.07319		0.11141	0.03599	0.02179	0.00611			10.58	0.11141	0.03599	0.02179	0.00611	0.043825
10.595	0.1533	0.1625	0.1472	0.0814		0.03854	0.12391	0.11943	0.0732		0.11476	0.03859	0.02777	0.0082			10.595	0.11476	0.03859	0.02777	0.0082	0.04733
10.61	0.1568	0.1629	0.1443	0.083		0.03858	0.12392	0.11945	0.07321		0.11822	0.03898	0.02485	0.00979			10.61	0.11822	0.03898	0.02485	0.00979	0.04796
10.625	0.1605	0.1666	0.1468	0.0845		0.03863	0.12392	0.11947	0.07322		0.12187	0.04268	0.02733	0.01128			10.625	0.12187	0.04268	0.02733	0.01128	0.05079
10.64	0.1647	0.1655	0.1462	0.0842		0.03868	0.12393	0.11949	0.07323		0.12602	0.04157	0.02671	0.01097			10.64	0.12602	0.04157	0.02671	0.01097	0.0513175
10.655	0.1688	0.1671	0.1442	0.0874		0.03873	0.12393	0.11952	0.07324		0.13007	0.04317	0.02468	0.01416			10.655	0.13007	0.04317	0.02468	0.01416	0.05302
10.67	0.1713	0.1697	0.1524	0.0848		0.03878	0.12393	0.11954	0.07325		0.13252	0.04577	0.03286	0.01155			10.67	0.13252	0.04577	0.03286	0.01155	0.055675
10.685	0.1761	0.1683	0.1492	0.0858		0.03883	0.12394	0.11956	0.07325		0.13727	0.04436	0.02964	0.01255			10.685	0.13727	0.04436	0.02964	0.01255	0.055955
10.7	0.1782	0.1676	0.1481	0.0855		0.03888	0.12394	0.11958	0.07326		0.13932	0.04366	0.02852	0.01224			10.7	0.13932	0.04366	0.02852	0.01224	0.055935
10.715	0.1798	0.1717	0.153	0.0876		0.03893	0.12395	0.1196	0.07327		0.14087	0.04775	0.0334	0.01433			10.715	0.14087	0.04775	0.0334	0.01433	0.0590875
10.73	0.1853	0.173	0.1512	0.0891		0.03898	0.12395	0.11962	0.07328		0.14632	0.04905	0.03158	0.01582			10.73	0.14632	0.04905	0.03158	0.01582	0.0606925
10.745	0.1855	0.1711	0.1535	0.0911		0.03903	0.12396	0.11964	0.07329		0.14647	0.04714	0.03386	0.01781			10.745	0.14647	0.04714	0.03386	0.01781	0.06132
10.76	0.1891	0.1747	0.15	0.0897		0.03907	0.12396	0.11966	0.0733		0.15003	0.05074	0.03034	0.0164			10.76	0.15003	0.05074	0.03034	0.0164	0.0618775
10.775	0.1912	0.1763	0.1542	0.0895		0.03912	0.12396	0.11968	0.07331		0.15208	0.05234	0.03452	0.01619			10.775	0.15208	0.05234	0.03452	0.01619	0.0637825
10.79	0.1925	0.1752	0.1561	0.0892		0.03917	0.12397	0.11971	0.07332		0.15333	0.05123	0.03639	0.01588			10.79	0.15333	0.05123	0.03639	0.01588	0.0642075
10.805	0.1965	0.1773	0.1554	0.0877		0.03922	0.12397	0.11973	0.07333		0.15728	0.05333	0.03567	0.01437			10.805	0.15728	0.05333	0.03567	0.01437	0.0651625
10.82	0.1988	0.181	0.158	0.0889		0.03927	0.12398	0.11975	0.07333		0.15953	0.05702	0.03825	0.01557			10.82	0.15953	0.05702	0.03825	0.01557	0.0675925
10.835	0.2007	0.1811	0.1584	0.0909		0.03932	0.12398	0.11977	0.07334		0.16138	0.05712	0.03863	0.01756			10.835	0.16138	0.05712	0.03863	0.01756	0.0686725
10.85	0.2034	0.1823	0.1578	0.088		0.03937	0.12399	0.11979	0.07335		0.16403	0.05831	0.03801	0.01465			10.85	0.16403	0.05831	0.03801	0.01465	0.06875
10.865	0.2074	0.1839	0.1597	0.0909		0.03942	0.12399	0.11981	0.07336		0.16798	0.05991	0.03989	0.01754			10.865	0.16798	0.05991	0.03989	0.01754	0.07133
10.88	0.2081	0.1866	0.1594	0.0902		0.03947	0.12399	0.11983	0.07337		0.16863	0.06261	0.03957	0.01683			10.88	0.16863	0.06261	0.03957	0.01683	0.07191
10.895	0.2143	0.1869	0.1593	0.0907		0.03952	0.124	0.11985	0.07338		0.17478	0.0629	0.03945	0.01732			10.895	0.17478	0.0629	0.03945	0.01732	0.0736125
10.91	0.217	0.1944	0.1634	0.0921		0.03957	0.124	0.11987	0.07339		0.17743	0.0704	0.04353	0.01871			10.91	0.17743	0.0704	0.04353	0.01871	0.0775175
10.925	0.2176	0.1897	0.1634	0.0887		0.03961	0.12401	0.11989	0.0734		0.17799	0.06569	0.04351	0.0153			10.925	0.17799	0.06569	0.04351	0.0153	0.0756225
10.94	0.2205	0.1919	0.1654	0.0908		0.03966	0.12401	0.11992	0.07341		0.18084	0.06789	0.04548	0.01739			10.94	0.18084	0.06789	0.04548	0.01739	0.0779
10.955	0.2187	0.1909	0.164	0.0908		0.03971	0.12402	0.11994	0.07342		0.17899	0.06688	0.04406	0.01738			10.955	0.17899	0.06688	0.04406	0.01738	0.0768275
10.97	0.2189	0.1899	0.1727	0.0943		0.03976	0.12402	0.11996	0.07342		0.17914	0.06588	0.05274	0.02088			10.97	0.17914	0.06588	0.05274	0.02088	0.07966
10.985	0.223	0.1886	0.1701	0.0979		0.03981	0.12402	0.11998	0.07343		0.18319	0.06458	0.05012	0.02447			10.985	0.18319	0.06458	0.05012	0.02447	0.08059
11	0.2265	0.1914	0.1703	0.097		0.03986	0.12403	0.12	0.07344		0.18664	0.06737	0.0503	0.02356			11	0.18664	0.06737	0.0503	0.02356	0.0819675
11.015	0.2261	0.1925	0.1706	0.096		0.03991	0.12403	0.12002	0.07345		0.18619	0.06847	0.05058	0.02255			11.015	0.18619	0.06847	0.05058	0.02255	0.0819475
11.03	0.2299	0.1906	0.1687	0.0991		0.03996	0.12404	0.12004	0.07346		0.18994	0.06656	0.04866	0.02564			11.03	0.18994	0.06656	0.04866	0.02564	0.0827
11.045	0.2323	0.1981	0.1719	0.0979		0.04001	0.12404	0.12006	0.07347		0.19229	0.07406	0.05184	0.02443			11.045	0.19229	0.07406	0.05184	0.02443	0.085655
11.06	0.2355	0.1977	0.1692	0.0984		0.04006	0.12405	0.12008	0.07348		0.19544	0.07365	0.04912	0.02492			11.06	0.19544	0.07365	0.04912	0.02492	0.0857825
11.075	0.2391	0.1992	0.1762	0.0965		0.04011	0.12405	0.1201	0.07349		0.19899	0.07515	0.0561	0.02301			11.075	0.19899	0.07515	0.0561	0.02301	0.0883125
11.09	0.2403	0.1951	0.1762	0.0983		0.04016	0.12405	0.12013	0.0735		0.20014	0.07105	0.05607	0.0248			11.09	0.20014	0.07105	0.05607	0.0248	0.088015
11.105	0.241	0.2008	0.1742	0.0954		0.04021	0.12406	0.12015	0.0735		0.20079	0.07674	0.05405	0.0219			11.105	0.20079	0.07674	0.05405	0.0219	0.08837
11.12	0.2432	0.2012	0.1756	0.1002		0.04025	0.12406	0.12017	0.07351		0.20295	0.07714	0.05543	0.02669			11.12	0.20295	0.07714	0.05543	0.02669	0.0905525
11.135	0.2464	0.2043	0.177	0.0993		0.0403	0.12407	0.12019	0.07352		0.2061	0.08023	0.05681	0.02578			11.135	0.2061	0.08023	0.05681	0.02578	0.09223
11.15	0.2434	0.2031	0.1775	0.0988		0.04035	0.12407	0.12021	0.07353		0.20305	0.07903	0.05729	0.02527			11.15	0.20305	0.07903	0.05729	0.02527	0.09116
11.165	0.248	0.202	0.1774	0.1031		0.0404	0.12408	0.12023	0.07354		0.2076	0.07792	0.05717	0.02956			11.165	0.2076	0.07792	0.05717	0.02956	0.0930625
11.18	0.2503	0.2031	0.1745	0.102		0.04045	0.12408	0.12025	0.07355		0.20985	0.07902	0.05425	0.02845			11.18	0.20985	0.07902	0.05425	0.02845	0.0928925
11.195	0.2506	0.2066	0.1779	0.1037		0.0405	0.12409	0.12027	0.07356		0.2101	0.08251	0.05763	0.03014			11.195	0.2101	0.08251	0.05763	0.03014	0.095095
11.21	0.2542	0.2074	0.1798	0.1041		0.04055	0.12409	0.12029	0.07357		0.21365	0.08331	0.05951	0.03053			11.21	0.21365	0.08331	0.05951	0.03053	0.09675
11.225	0.2567	0.204	0.1808	0.1039		0.0406	0.12409	0.12031	0.07358		0.2161	0.07991	0.06049	0.03032			11.225	0.2161	0.07991	0.06049	0.03032	0.096705
11.24	0.2568	0.2054	0.1832	0.105		0.04065	0.1241	0.12033	0.07358		0.21615	0.0813	0.06287	0.03142			11.24	0.21615	0.0813	0.06287	0.03142	0.097935
11.255	0.2603	0.206	0.1844	0.1043		0.0407	0.1241	0.12036	0.07359		0.2196	0.0819	0.06404	0.03071			11.255	0.2196	0.0819	0.06404	0.03071	0.0990625
11.27	0.2605	0.2051	0.1849	0.105		0.04075	0.12411	0.12038	0.0736		0.21975	0.08099	0.06452	0.0314			11.27	0.21975	0.08099	0.06452	0.0314	0.099165
11.285	0.2633	0.2075	0.1869	0.1087		0.0408	0.12411	0.1204	0.07361		0.2225	0.08339	0.0665	0.03509			11.285	0.2225	0.08339	0.0665	0.03509	0.10187
11.3	0.2642	0.2107	0.1869	0.1073		0.04085	0.12412	0.12042	0.07362		0.22335	0.08658	0.06648	0.03368			11.3	0.22335	0.08658	0.06648	0.03368	0.102523
11.315	0.2648	0.2105	0.1883	0.1097		0.0409	0.12412	0.12044	0.07363		0.2239	0.08638	0.06786	0.03607			11.315	0.2239	0.08638	0.06786	0.03607	0.103552
11.33	0.2657	0.2113	0.1867	0.1083		0.04095	0.12413	0.12046	0.07364		0.22475	0.08717	0.06624	0.03466			11.33	0.22475	0.08717	0.06624	0.03466	0.103205
11.345	0.2709	0.2109	0.185	0.1101		0.041	0.12413	0.12048	0.07365		0.2299	0.08677	0.06452	0.03645			11.345	0.2299	0.08677	0.06452	0.03645	0.10441
11.36	0.2716	0.2133	0.1863	0.1071		0.04105	0.12413	0.1205	0.07366		0.23055	0.08917	0.0658	0.03344			11.36	0.23055	0.08917	0.0658	0.03344	0.10474
11.375	0.2738	0.214	0.1881	0.1103		0.04109	0.12414	0.12052	0.07366		0.23271	0.08986	0.06758	0.03664			11.375	0.23271	0.08986	0.06758	0.03664	0.106697
11.39	0.2763	0.2181	0.1868	0.1099		0.04114	0.12414	0.12054	0.07367		0.23516	0.09396	0.06626	0.03623			11.39	0.23516	0.09396	0.06626	0.03623	0.107902
11.405	0.2763	0.2159	0.1856	0.1053		0.04119	0.12415	0.12057	0.07368		0.23511	0.09175	0.06503	0.03162			11.405	0.23511	0.09175	0.06503	0.03162	0.105877
11.42	0.2774	0.2173	0.1895	0.1068		0.04124	0.12415	0.12059	0.07369		0.23616	0.09315	0.06891	0.03311			11.42	0.23616	0.09315	0.06891	0.03311	0.107832
11.435	0.2793	0.2137	0.1967	0.1085		0.04129	0.12416	0.12061	0.0737		0.23801	0.08954	0.07609	0.0348			11.435	0.23801	0.08954	0.07609	0.0348	0.10961
11.45	0.2808	0.2184	0.193	0.1052		0.04134	0.12416	0.12063	0.07371		0.23946	0.09424	0.07237	0.03149			11.45	0.23946	0.09424	0.07237	0.03149	0.10939
11.465	0.2831	0.2172	0.1953	0.1094		0.04139	0.12417	0.12065	0.07372		0.24171	0.09303	0.07465	0.03568			11.465	0.24171	0.09303	0.07465	0.03568	0.111268
11.48	0.2847	0.217	0.1924	0.1109		0.04144	0.12417	0.12067	0.07373		0.24326	0.09283	0.07173	0.03717			11.48	0.24326	0.09283	0.07173	0.03717	0.111247
11.495	0.2865	0.221	0.1944	0.112		0.04149	0.12418	0.12069	0.07374		0.24501	0.09682	0.07371	0.03826			11.495	0.24501	0.09682	0.07371	0.03826	0.11345
11.51	0.287	0.2215	0.1991	0.1079		0.04154	0.12418	0.12071	0.07374		0.24546	0.09732	0.07839	0.03416			11.51	0.24546	0.09732	0.07839	0.03416	0.113833
11.525	0.2849	0.2205	0.1988	0.1088		0.04159	0.12418	0.12073	0.07375		0.24331	0.09632	0.07807	0.03505			11.525	0.24331	0.09632	0.07807	0.03505	0.113187
11.54	0.2877	0.2238	0.1996	0.1103		0.04164	0.12419	0.12075	0.07376		0.24606	0.09961	0.07885	0.03654			11.54	0.24606	0.09961	0.07885	0.03654	0.115265
11.555	0.2927	0.2262	0.2005	0.1109		0.04169	0.12419	0.12077	0.07377		0.25101	0.10201	0.07973	0.03713			11.555	0.25101	0.10201	0.07973	0.03713	0.11747
11.57	0.2978	0.2273	0.205	0.1084		0.04174	0.1242	0.12079	0.07378		0.25606	0.1031	0.08421	0.03462			11.57	0.25606	0.1031	0.08421	0.03462	0.119498
11.585	0.2994	0.2271	0.2061	0.1108		0.04179	0.1242	0.12082	0.07379		0.25761	0.1029	0.08528	0.03701			11.585	0.25761	0.1029	0.08528	0.03701	0.1207
11.6	0.2999	0.2278	0.2042	0.1099		0.04184	0.12421	0.12084	0.0738		0.25806	0.10359	0.08336	0.0361			11.6	0.25806	0.10359	0.08336	0.0361	0.120278
11.615	0.3025	0.2274	0.2061	0.1115		0.04189	0.12421	0.12086	0.07381		0.26061	0.10319	0.08524	0.03769			11.615	0.26061	0.10319	0.08524	0.03769	0.121682
11.63	0.3034	0.2272	0.207	0.1145		0.04194	0.12422	0.12088	0.07382		0.26146	0.10298	0.08612	0.04068			11.63	0.26146	0.10298	0.08612	0.04068	0.12281
11.645	0.3055	0.2318	0.2046	0.1135		0.04199	0.12422	0.1209	0.07382		0.26351	0.10758	0.0837	0.03968			11.645	0.26351	0.10758	0.0837	0.03968	0.123618
11.66	0.306	0.2316	0.2056	0.1123		0.04204	0.12423	0.12092	0.07383		0.26396	0.10737	0.08468	0.03847			11.66	0.26396	0.10737	0.08468	0.03847	0.12362
11.675	0.3071	0.234	0.205	0.1116		0.04209	0.12423	0.12094	0.07384		0.26501	0.10977	0.08406	0.03776			11.675	0.26501	0.10977	0.08406	0.03776	0.12415
11.69	0.3084	0.2361	0.2073	0.1124		0.04214	0.12424	0.12096	0.07385		0.26626	0.11186	0.08634	0.03855			11.69	0.26626	0.11186	0.08634	0.03855	0.125753
11.705	0.314	0.235	0.2082	0.1124		0.04219	0.12424	0.12098	0.07386		0.27181	0.11076	0.08722	0.03854			11.705	0.27181	0.11076	0.08722	0.03854	0.127082
11.72	0.3146	0.2339	0.2085	0.1126		0.04224	0.12425	0.121	0.07387		0.27236	0.10965	0.0875	0.03873			11.72	0.27236	0.10965	0.0875	0.03873	0.12706
11.735	0.3116	0.2349	0.2098	0.1102		0.04229	0.12425	0.12102	0.07388		0.26931	0.11065	0.08878	0.03632			11.735	0.26931	0.11065	0.08878	0.03632	0.126265
11.75	0.3139	0.2386	0.2087	0.1103		0.04234	0.12426	0.12104	0.07389		0.27156	0.11434	0.08766	0.03641			11.75	0.27156	0.11434	0.08766	0.03641	0.127493
11.765	0.3136	0.2382	0.2105	0.1121		0.04239	0.12426	0.12107	0.0739		0.27121	0.11394	0.08943	0.0382			11.765	0.27121	0.11394	0.08943	0.0382	0.128195
11.78	0.3152	0.245	0.2134	0.113		0.04244	0.12426	0.12109	0.0739		0.27276	0.12074	0.09231	0.0391			11.78	0.27276	0.12074	0.09231	0.0391	0.131227
11.795	0.3183	0.2423	0.2172	0.1156		0.04249	0.12427	0.12111	0.07391		0.27581	0.11803	0.09609	0.04169			11.795	0.27581	0.11803	0.09609	0.04169	0.132905
11.81	0.3207	0.2444	0.2149	0.1187		0.04254	0.12427	0.12113	0.07392		0.27816	0.12013	0.09377	0.04478			11.81	0.27816	0.12013	0.09377	0.04478	0.13421
11.825	0.3211	0.2437	0.2141	0.1139		0.04259	0.12428	0.12115	0.07393		0.27851	0.11942	0.09295	0.03997			11.825	0.27851	0.11942	0.09295	0.03997	0.132713
11.84	0.3237	0.2452	0.2153	0.118		0.04264	0.12428	0.12117	0.07394		0.28106	0.12092	0.09413	0.04406			11.84	0.28106	0.12092	0.09413	0.04406	0.135043
11.855	0.3269	0.2449	0.2137	0.1163		0.04269	0.12429	0.12119	0.07395		0.28421	0.12061	0.09251	0.04235			11.855	0.28421	0.12061	0.09251	0.04235	0.13492
11.87	0.3275	0.2394	0.2144	0.1164		0.04274	0.12429	0.12121	0.07396		0.28476	0.11511	0.09319	0.04244			11.87	0.28476	0.11511	0.09319	0.04244	0.133875
11.885	0.3286	0.2463	0.2166	0.1153		0.04279	0.1243	0.12123	0.07397		0.28581	0.122	0.09537	0.04133			11.885	0.28581	0.122	0.09537	0.04133	0.136127
11.9	0.326	0.2417	0.219	0.1172		0.04284	0.1243	0.12125	0.07397		0.28316	0.1174	0.09775	0.04323			11.9	0.28316	0.1174	0.09775	0.04323	0.135385
11.915	0.3282	0.2447	0.2218	0.1209		0.04289	0.12431	0.12127	0.07398		0.28531	0.12039	0.10053	0.04692			11.915	0.28531	0.12039	0.10053	0.04692	0.138287
11.93	0.3297	0.2462	0.2176	0.1187		0.04294	0.12431	0.12129	0.07399		0.28676	0.12189	0.09631	0.04471			11.93	0.28676	0.12189	0.09631	0.04471	0.137417
11.945	0.3306	0.2475	0.2188	0.1215		0.04299	0.12432	0.12132	0.074		0.28761	0.12318	0.09748	0.0475			11.945	0.28761	0.12318	0.09748	0.0475	0.138942
11.96	0.3313	0.2495	0.2219	0.1188		0.04304	0.12432	0.12134	0.07401		0.28826	0.12518	0.10056	0.04479			11.96	0.28826	0.12518	0.10056	0.04479	0.139698
11.975	0.3327	0.2491	0.2218	0.1185		0.04309	0.12433	0.12136	0.07402		0.28961	0.12477	0.10044	0.04448			11.975	0.28961	0.12477	0.10044	0.04448	0.139825
11.99	0.3339	0.247	0.2201	0.119		0.04314	0.12433	0.12138	0.07403		0.29076	0.12267	0.09872	0.04497			11.99	0.29076	0.12267	0.09872	0.04497	0.13928
12.005	0.3365	0.2504	0.2214	0.1175		0.04319	0.12434	0.1214	0.07404		0.29331	0.12606	0.1	0.04346			12.005	0.29331	0.12606	0.1	0.04346	0.140707
12.02	0.3387	0.2507	0.2224	0.119		0.04324	0.12434	0.12142	0.07405		0.29546	0.12636	0.10098	0.04495			12.02	0.29546	0.12636	0.10098	0.04495	0.141937
12.035	0.339	0.2528	0.2227	0.1189		0.04329	0.12435	0.12144	0.07405		0.29571	0.12845	0.10126	0.04485			12.035	0.29571	0.12845	0.10126	0.04485	0.142568
12.05	0.3379	0.251	0.2241	0.118		0.04334	0.12435	0.12146	0.07406		0.29456	0.12665	0.10264	0.04394			12.05	0.29456	0.12665	0.10264	0.04394	0.141947
12.065	0.3399	0.2568	0.217	0.1182		0.04339	0.12436	0.12148	0.07407		0.29651	0.13244	0.09552	0.04413			12.065	0.29651	0.13244	0.09552	0.04413	0.14215
12.08	0.3428	0.2526	0.2224	0.1202		0.04344	0.12436	0.1215	0.07408		0.29936	0.12824	0.1009	0.04612			12.08	0.29936	0.12824	0.1009	0.04612	0.143655
12.095	0.3448	0.2521	0.2236	0.1187		0.04349	0.12437	0.12152	0.07409		0.30131	0.12773	0.10208	0.04461			12.095	0.30131	0.12773	0.10208	0.04461	0.143932
12.11	0.3436	0.2565	0.2233	0.1182		0.04354	0.12437	0.12154	0.0741		0.30006	0.13213	0.10176	0.0441			12.11	0.30006	0.13213	0.10176	0.0441	0.144513
12.125	0.3451	0.2567	0.2225	0.1169		0.04359	0.12438	0.12156	0.07411		0.30151	0.13232	0.10094	0.04279			12.125	0.30151	0.13232	0.10094	0.04279	0.14439
12.14	0.3446	0.2589	0.2228	0.1184		0.04364	0.12438	0.12158	0.07412		0.30096	0.13452	0.10122	0.04428			12.14	0.30096	0.13452	0.10122	0.04428	0.145245
12.155	0.3468	0.26	0.228	0.1169		0.04369	0.12439	0.12161	0.07412		0.30311	0.13561	0.10639	0.04278			12.155	0.30311	0.13561	0.10639	0.04278	0.146973
12.17	0.3492	0.2571	0.2271	0.1153		0.04374	0.12439	0.12163	0.07413		0.30546	0.13271	0.10547	0.04117			12.17	0.30546	0.13271	0.10547	0.04117	0.146203
12.185	0.3504	0.2586	0.2273	0.1199		0.04379	0.1244	0.12165	0.07414		0.30661	0.1342	0.10565	0.04576			12.185	0.30661	0.1342	0.10565	0.04576	0.148055
12.2	0.353	0.2611	0.2264	0.1201		0.04384	0.1244	0.12167	0.07415		0.30916	0.1367	0.10473	0.04595			12.2	0.30916	0.1367	0.10473	0.04595	0.149135
12.215	0.3513	0.2582	0.2279	0.1183		0.04389	0.12441	0.12169	0.07416		0.30741	0.13379	0.10621	0.04414			12.215	0.30741	0.13379	0.10621	0.04414	0.147887
12.23	0.3513	0.2591	0.2291	0.1193		0.04394	0.12441	0.12171	0.07417		0.30736	0.13469	0.10739	0.04513			12.23	0.30736	0.13469	0.10739	0.04513	0.148643
12.245	0.3567	0.2609	0.2293	0.1211		0.04399	0.12442	0.12173	0.07418		0.31271	0.13648	0.10757	0.04692			12.245	0.31271	0.13648	0.10757	0.04692	0.15092
12.26	0.3569	0.2629	0.2318	0.1196		0.04404	0.12442	0.12175	0.07419		0.31286	0.13848	0.11005	0.04541			12.26	0.31286	0.13848	0.11005	0.04541	0.1517
12.275	0.3566	0.2622	0.2338	0.1198		0.04409	0.12443	0.12177	0.07419		0.31251	0.13777	0.11203	0.04561			12.275	0.31251	0.13777	0.11203	0.04561	0.15198
12.29	0.3559	0.2654	0.233	0.1209		0.04414	0.12443	0.12179	0.0742		0.31176	0.14097	0.11121	0.0467			12.29	0.31176	0.14097	0.11121	0.0467	0.15266
12.305	0.3563	0.2626	0.2322	0.123		0.04419	0.12444	0.12181	0.07421		0.31211	0.13816	0.11039	0.04879			12.305	0.31211	0.13816	0.11039	0.04879	0.152362
12.32	0.3592	0.2611	0.2321	0.1203		0.04424	0.12444	0.12183	0.07422		0.31496	0.13666	0.11027	0.04608			12.32	0.31496	0.13666	0.11027	0.04608	0.151993
12.335	0.3591	0.263	0.2338	0.1206		0.04429	0.12445	0.12185	0.07423		0.31481	0.13855	0.11195	0.04637			12.335	0.31481	0.13855	0.11195	0.04637	0.15292
12.35	0.3596	0.2637	0.2338	0.1199		0.04434	0.12445	0.12187	0.07424		0.31526	0.13925	0.11193	0.04566			12.35	0.31526	0.13925	0.11193	0.04566	0.153025
12.365	0.3608	0.265	0.2315	0.122		0.04439	0.12446	0.1219	0.07425		0.31641	0.14054	0.1096	0.04775			12.365	0.31641	0.14054	0.1096	0.04775	0.153575
12.38	0.3644	0.2675	0.2348	0.1226		0.04444	0.12446	0.12192	0.07426		0.31996	0.14304	0.11288	0.04834			12.38	0.31996	0.14304	0.11288	0.04834	0.156055
12.395	0.365	0.2693	0.2341	0.1236		0.04449	0.12447	0.12194	0.07427		0.32051	0.14483	0.11216	0.04933			12.395	0.32051	0.14483	0.11216	0.04933	0.156707
12.41	0.366	0.27	0.2371	0.1219		0.04454	0.12447	0.12196	0.07427		0.32146	0.14553	0.11514	0.04763			12.41	0.32146	0.14553	0.11514	0.04763	0.15744
12.425	0.3678	0.2699	0.2349	0.1234		0.04459	0.12448	0.12198	0.07428		0.32321	0.14542	0.11292	0.04912			12.425	0.32321	0.14542	0.11292	0.04912	0.157668
12.44	0.3656	0.2688	0.236	0.1223		0.04464	0.12448	0.122	0.07429		0.32096	0.14432	0.114	0.04801			12.44	0.32096	0.14432	0.114	0.04801	0.156823
12.455	0.3683	0.2711	0.2381	0.124		0.04469	0.12449	0.12202	0.0743		0.32361	0.14661	0.11608	0.0497			12.455	0.32361	0.14661	0.11608	0.0497	0.159
12.47	0.3688	0.2712	0.2394	0.125		0.04474	0.12449	0.12204	0.07431		0.32406	0.14671	0.11736	0.05069			12.47	0.32406	0.14671	0.11736	0.05069	0.159705
12.485	0.371	0.2726	0.2374	0.1247		0.04479	0.1245	0.12206	0.07432		0.32621	0.1481	0.11534	0.05038			12.485	0.32621	0.1481	0.11534	0.05038	0.160007
12.5	0.3753	0.2714	0.2395	0.1235		0.04484	0.1245	0.12208	0.07433		0.33046	0.1469	0.11742	0.04917			12.5	0.33046	0.1469	0.11742	0.04917	0.160988
12.515	0.3754	0.2731	0.2372	0.1241		0.04489	0.12451	0.1221	0.07434		0.33051	0.14859	0.1151	0.04976			12.515	0.33051	0.14859	0.1151	0.04976	0.16099
12.53	0.3759	0.2738	0.238	0.1236		0.04495	0.12451	0.12212	0.07434		0.33095	0.14929	0.11588	0.04926			12.53	0.33095	0.14929	0.11588	0.04926	0.161345
12.545	0.3777	0.2775	0.2388	0.1228		0.045	0.12452	0.12214	0.07435		0.3327	0.15298	0.11666	0.04845			12.545	0.3327	0.15298	0.11666	0.04845	0.162697
12.56	0.3786	0.2811	0.2402	0.1264		0.04505	0.12452	0.12216	0.07436		0.33355	0.15658	0.11804	0.05204			12.56	0.33355	0.15658	0.11804	0.05204	0.165052
12.575	0.3794	0.2787	0.2397	0.1278		0.0451	0.12453	0.12218	0.07437		0.3343	0.15417	0.11752	0.05343			12.575	0.3343	0.15417	0.11752	0.05343	0.164855
12.59	0.3802	0.279	0.2404	0.1275		0.04515	0.12453	0.1222	0.07438		0.33505	0.15447	0.1182	0.05312			12.59	0.33505	0.15447	0.1182	0.05312	0.16521
12.605	0.3768	0.2789	0.243	0.128		0.0452	0.12454	0.12223	0.07439		0.3316	0.15436	0.12077	0.05361			12.605	0.3316	0.15436	0.12077	0.05361	0.165085
12.62	0.3783	0.2813	0.2403	0.1271		0.04525	0.12454	0.12225	0.0744		0.33305	0.15676	0.11805	0.0527			12.62	0.33305	0.15676	0.11805	0.0527	0.16514
12.635	0.3823	0.2829	0.2387	0.1282		0.0453	0.12455	0.12227	0.07441		0.337	0.15835	0.11643	0.05379			12.635	0.337	0.15835	0.11643	0.05379	0.166392
12.65	0.3834	0.2813	0.2391	0.1288		0.04535	0.12455	0.12229	0.07441		0.33805	0.15675	0.11681	0.05439			12.65	0.33805	0.15675	0.11681	0.05439	0.1665
12.665	0.3832	0.2819	0.2403	0.1303		0.0454	0.12456	0.12231	0.07442		0.3378	0.15734	0.11799	0.05588			12.665	0.3378	0.15734	0.11799	0.05588	0.167252
12.68	0.3848	0.2822	0.2428	0.1285		0.04545	0.12456	0.12233	0.07443		0.33935	0.15764	0.12047	0.05407			12.68	0.33935	0.15764	0.12047	0.05407	0.167882
12.695	0.386	0.2865	0.2402	0.1285		0.0455	0.12457	0.12235	0.07444		0.3405	0.16193	0.11785	0.05406			12.695	0.3405	0.16193	0.11785	0.05406	0.168585
12.71	0.3849	0.2837	0.2401	0.1254		0.04555	0.12457	0.12237	0.07445		0.33935	0.15913	0.11773	0.05095			12.71	0.33935	0.15913	0.11773	0.05095	0.16679
12.725	0.3839	0.2845	0.2447	0.1261		0.0456	0.12458	0.12239	0.07446		0.3383	0.15992	0.12231	0.05164			12.725	0.3383	0.15992	0.12231	0.05164	0.168043
12.74	0.3872	0.2861	0.2419	0.1277		0.04565	0.12459	0.12241	0.07447		0.34155	0.16151	0.11949	0.05323			12.74	0.34155	0.16151	0.11949	0.05323	0.168945
12.755	0.3865	0.2857	0.2418	0.1277		0.0457	0.12459	0.12243	0.07448		0.3408	0.16111	0.11937	0.05322			12.755	0.3408	0.16111	0.11937	0.05322	0.168625
12.77	0.3887	0.2872	0.2439	0.127		0.04575	0.1246	0.12245	0.07448		0.34295	0.1626	0.12145	0.05252			12.77	0.34295	0.1626	0.12145	0.05252	0.16988
12.785	0.3868	0.2865	0.2432	0.13		0.04581	0.1246	0.12247	0.07449		0.34099	0.1619	0.12073	0.05551			12.785	0.34099	0.1619	0.12073	0.05551	0.169783
12.8	0.3893	0.2841	0.2493	0.1307		0.04586	0.12461	0.12249	0.0745		0.34344	0.15949	0.12681	0.0562			12.8	0.34344	0.15949	0.12681	0.0562	0.171485
12.815	0.39	0.2808	0.2463	0.1276		0.04591	0.12461	0.12251	0.07451		0.34409	0.15619	0.12379	0.05309			12.815	0.34409	0.15619	0.12379	0.05309	0.16929
12.83	0.3918	0.2856	0.2476	0.1299		0.04596	0.12462	0.12253	0.07452		0.34584	0.16098	0.12507	0.05538			12.83	0.34584	0.16098	0.12507	0.05538	0.171818
12.845	0.3927	0.2893	0.2475	0.131		0.04601	0.12462	0.12256	0.07453		0.34669	0.16468	0.12494	0.05647			12.845	0.34669	0.16468	0.12494	0.05647	0.173195
12.86	0.3912	0.2937	0.2475	0.1318		0.04606	0.12463	0.12258	0.07454		0.34514	0.16907	0.12492	0.05726			12.86	0.34514	0.16907	0.12492	0.05726	0.174098
12.875	0.3941	0.2889	0.2496	0.1305		0.04611	0.12463	0.1226	0.07455		0.34799	0.16427	0.127	0.05595			12.875	0.34799	0.16427	0.127	0.05595	0.173802
12.89	0.3962	0.2911	0.2505	0.1345		0.04616	0.12464	0.12262	0.07455		0.35004	0.16646	0.12788	0.05995			12.89	0.35004	0.16646	0.12788	0.05995	0.176083
12.905	0.3969	0.287	0.2519	0.1292		0.04621	0.12464	0.12264	0.07456		0.35069	0.16236	0.12926	0.05464			12.905	0.35069	0.16236	0.12926	0.05464	0.174237
12.92	0.3998	0.2871	0.253	0.1313		0.04626	0.12465	0.12266	0.07457		0.35354	0.16245	0.13034	0.05673			12.92	0.35354	0.16245	0.13034	0.05673	0.175765
12.935	0.3992	0.2911	0.2512	0.1358		0.04631	0.12465	0.12268	0.07458		0.35289	0.16645	0.12852	0.06122			12.935	0.35289	0.16645	0.12852	0.06122	0.17727
12.95	0.3972	0.2915	0.2548	0.1351		0.04636	0.12466	0.1227	0.07459		0.35084	0.16684	0.1321	0.06051			12.95	0.35084	0.16684	0.1321	0.06051	0.177572
12.965	0.3969	0.2937	0.255	0.1343		0.04641	0.12466	0.12272	0.0746		0.35049	0.16904	0.13228	0.0597			12.965	0.35049	0.16904	0.13228	0.0597	0.177877
12.98	0.4015	0.2941	0.2547	0.134		0.04646	0.12467	0.12274	0.07461		0.35504	0.16943	0.13196	0.05939			12.98	0.35504	0.16943	0.13196	0.05939	0.178955
12.995	0.401	0.2946	0.2568	0.1354		0.04652	0.12468	0.12276	0.07462		0.35448	0.16992	0.13404	0.06078			12.995	0.35448	0.16992	0.13404	0.06078	0.179805
13.01	0.4011	0.2949	0.2543	0.1323		0.04657	0.12468	0.12278	0.07462		0.35453	0.17022	0.13152	0.05768			13.01	0.35453	0.17022	0.13152	0.05768	0.178488
13.025	0.4004	0.2951	0.2567	0.1315		0.04662	0.12469	0.1228	0.07463		0.35378	0.17041	0.1339	0.05687			13.025	0.35378	0.17041	0.1339	0.05687	0.17874
13.04	0.4027	0.2965	0.2568	0.132		0.04667	0.12469	0.12282	0.07464		0.35603	0.17181	0.13398	0.05736			13.04	0.35603	0.17181	0.13398	0.05736	0.179795
13.055	0.403	0.2955	0.2576	0.1309		0.04672	0.1247	0.12284	0.07465		0.35628	0.1708	0.13476	0.05625			13.055	0.35628	0.1708	0.13476	0.05625	0.179523
13.07	0.4043	0.2953	0.2575	0.1339		0.04677	0.1247	0.12286	0.07466		0.35753	0.1706	0.13464	0.05924			13.07	0.35753	0.1706	0.13464	0.05924	0.180502
13.085	0.4077	0.2939	0.2605	0.1326		0.04682	0.12471	0.12288	0.07467		0.36088	0.16919	0.13762	0.05793			13.085	0.36088	0.16919	0.13762	0.05793	0.181405
13.1	0.4071	0.2938	0.261	0.1333		0.04687	0.12471	0.1229	0.07468		0.36023	0.16909	0.1381	0.05862			13.1	0.36023	0.16909	0.1381	0.05862	0.18151
13.115	0.4077	0.2965	0.2583	0.134		0.04692	0.12472	0.12292	0.07468		0.36078	0.17178	0.13538	0.05932			13.115	0.36078	0.17178	0.13538	0.05932	0.181815
13.13	0.4075	0.2969	0.2594	0.1354		0.04697	0.12472	0.12295	0.07469		0.36053	0.17218	0.13645	0.06071			13.13	0.36053	0.17218	0.13645	0.06071	0.182468
13.145	0.4075	0.2989	0.2587	0.1354		0.04702	0.12473	0.12297	0.0747		0.36048	0.17417	0.13573	0.0607			13.145	0.36048	0.17417	0.13573	0.0607	0.18277
13.16	0.4096	0.2986	0.2606	0.135		0.04708	0.12474	0.12299	0.07471		0.36252	0.17386	0.13761	0.06029			13.16	0.36252	0.17386	0.13761	0.06029	0.18357
13.175	0.4094	0.3003	0.2612	0.1352		0.04713	0.12474	0.12301	0.07472		0.36227	0.17556	0.13819	0.06048			13.175	0.36227	0.17556	0.13819	0.06048	0.184125
13.19	0.4119	0.2984	0.2564	0.136		0.04718	0.12475	0.12303	0.07473		0.36472	0.17365	0.13337	0.06127			13.19	0.36472	0.17365	0.13337	0.06127	0.183253
13.205	0.412	0.299	0.2603	0.1338		0.04723	0.12475	0.12305	0.07474		0.36477	0.17425	0.13725	0.05906			13.205	0.36477	0.17425	0.13725	0.05906	0.183832
13.22	0.4135	0.2992	0.2578	0.136		0.04728	0.12476	0.12307	0.07475		0.36622	0.17444	0.13473	0.06125			13.22	0.36622	0.17444	0.13473	0.06125	0.18416
13.235	0.4108	0.2991	0.2599	0.1386		0.04733	0.12476	0.12309	0.07475		0.36347	0.17434	0.13681	0.06385			13.235	0.36347	0.17434	0.13681	0.06385	0.184617
13.25	0.4127	0.3025	0.2578	0.136		0.04738	0.12477	0.12311	0.07476		0.36532	0.17773	0.13469	0.06124			13.25	0.36532	0.17773	0.13469	0.06124	0.184745
13.265	0.4106	0.2999	0.2572	0.1365		0.04743	0.12477	0.12313	0.07477		0.36317	0.17513	0.13407	0.06173			13.265	0.36317	0.17513	0.13407	0.06173	0.183525
13.28	0.4112	0.2997	0.263	0.1365		0.04748	0.12478	0.12315	0.07478		0.36372	0.17492	0.13985	0.06172			13.28	0.36372	0.17492	0.13985	0.06172	0.185053
13.295	0.4155	0.2994	0.2614	0.1361		0.04753	0.12478	0.12317	0.07479		0.36797	0.17462	0.13823	0.06131			13.295	0.36797	0.17462	0.13823	0.06131	0.185532
13.31	0.4158	0.3004	0.2619	0.1363		0.04759	0.12479	0.12319	0.0748		0.36821	0.17561	0.13871	0.0615			13.31	0.36821	0.17561	0.13871	0.0615	0.186007
13.325	0.415	0.295	0.2607	0.1365		0.04764	0.1248	0.12321	0.07481		0.36736	0.1702	0.13749	0.06169			13.325	0.36736	0.1702	0.13749	0.06169	0.184185
13.34	0.414	0.3017	0.2605	0.1365		0.04769	0.1248	0.12323	0.07482		0.36631	0.1769	0.13727	0.06168			13.34	0.36631	0.1769	0.13727	0.06168	0.18554
13.355	0.4158	0.2991	0.2655	0.1373		0.04774	0.12481	0.12325	0.07482		0.36806	0.17429	0.14225	0.06248			13.355	0.36806	0.17429	0.14225	0.06248	0.18677
13.37	0.4185	0.3004	0.2664	0.1358		0.04779	0.12481	0.12327	0.07483		0.37071	0.17559	0.14313	0.06097			13.37	0.37071	0.17559	0.14313	0.06097	0.1876
13.385	0.4209	0.3055	0.2628	0.1379		0.04784	0.12482	0.12329	0.07484		0.37306	0.18068	0.13951	0.06306			13.385	0.37306	0.18068	0.13951	0.06306	0.189077
13.4	0.4182	0.3063	0.2658	0.1402		0.04789	0.12482	0.12331	0.07485		0.37031	0.18148	0.14249	0.06535			13.4	0.37031	0.18148	0.14249	0.06535	0.189908
13.415	0.4203	0.3071	0.2625	0.1404		0.04794	0.12483	0.12333	0.07486		0.37236	0.18227	0.13917	0.06554			13.415	0.37236	0.18227	0.13917	0.06554	0.189835
13.43	0.4167	0.3067	0.2693	0.1397		0.048	0.12484	0.12335	0.07487		0.3687	0.18186	0.14595	0.06483			13.43	0.3687	0.18186	0.14595	0.06483	0.190335
13.445	0.4203	0.3091	0.269	0.1387		0.04805	0.12484	0.12337	0.07488		0.37225	0.18426	0.14563	0.06382			13.445	0.37225	0.18426	0.14563	0.06382	0.19149
13.46	0.4219	0.3089	0.2718	0.1417		0.0481	0.12485	0.1234	0.07488		0.3738	0.18405	0.1484	0.06682			13.46	0.3738	0.18405	0.1484	0.06682	0.193267
13.475	0.4184	0.3121	0.2671	0.1428		0.04815	0.12485	0.12342	0.07489		0.37025	0.18725	0.14368	0.06791			13.475	0.37025	0.18725	0.14368	0.06791	0.192272
13.49	0.4179	0.3107	0.2669	0.14		0.0482	0.12486	0.12344	0.0749		0.3697	0.18584	0.14346	0.0651			13.49	0.3697	0.18584	0.14346	0.0651	0.191025
13.505	0.4198	0.3125	0.2685	0.1394		0.04825	0.12486	0.12346	0.07491		0.37155	0.18764	0.14504	0.06449			13.505	0.37155	0.18764	0.14504	0.06449	0.19218
13.52	0.4184	0.3127	0.2719	0.1407		0.0483	0.12487	0.12348	0.07492		0.3701	0.18783	0.14842	0.06578			13.52	0.3701	0.18783	0.14842	0.06578	0.193032
13.535	0.4208	0.3128	0.2696	0.1394		0.04835	0.12487	0.1235	0.07493		0.37245	0.18793	0.1461	0.06447			13.535	0.37245	0.18793	0.1461	0.06447	0.192738
13.55	0.423	0.3168	0.271	0.1412		0.0484	0.12488	0.12352	0.07494		0.3746	0.19192	0.14748	0.06626			13.55	0.3746	0.19192	0.14748	0.06626	0.195065
13.565	0.4265	0.3132	0.2721	0.1418		0.04846	0.12489	0.12354	0.07494		0.37804	0.18831	0.14856	0.06686			13.565	0.37804	0.18831	0.14856	0.06686	0.195442
13.58	0.4246	0.3158	0.2746	0.144		0.04851	0.12489	0.12356	0.07495		0.37609	0.19091	0.15104	0.06905			13.58	0.37609	0.19091	0.15104	0.06905	0.196772
13.595	0.423	0.3113	0.2749	0.1425		0.04856	0.1249	0.12358	0.07496		0.37444	0.1864	0.15132	0.06754			13.595	0.37444	0.1864	0.15132	0.06754	0.194925
13.61	0.4251	0.3166	0.2738	0.1419		0.04861	0.1249	0.1236	0.07497		0.37649	0.1917	0.1502	0.06693			13.61	0.37649	0.1917	0.1502	0.06693	0.19633
13.625	0.4278	0.3166	0.274	0.1431		0.04866	0.12491	0.12362	0.07498		0.37914	0.19169	0.15038	0.06812			13.625	0.37914	0.19169	0.15038	0.06812	0.197333
13.64	0.431	0.3191	0.2725	0.1422		0.04871	0.12491	0.12364	0.07499		0.38229	0.19419	0.14886	0.06721			13.64	0.38229	0.19419	0.14886	0.06721	0.198137
13.655	0.4321	0.3147	0.27	0.1397		0.04876	0.12492	0.12366	0.075		0.38334	0.18978	0.14634	0.0647			13.655	0.38334	0.18978	0.14634	0.0647	0.19604
13.67	0.434	0.3155	0.2727	0.1405		0.04882	0.12493	0.12368	0.07501		0.38518	0.19057	0.14902	0.06549			13.67	0.38518	0.19057	0.14902	0.06549	0.197565
13.685	0.433	0.3199	0.2711	0.1451		0.04887	0.12493	0.1237	0.07501		0.38413	0.19497	0.1474	0.07009			13.685	0.38413	0.19497	0.1474	0.07009	0.199147
13.7	0.435	0.3194	0.2706	0.143		0.04892	0.12494	0.12372	0.07502		0.38608	0.19446	0.14688	0.06798			13.7	0.38608	0.19446	0.14688	0.06798	0.19885
13.715	0.4343	0.3197	0.2691	0.1429		0.04897	0.12494	0.12374	0.07503		0.38533	0.19476	0.14536	0.06787			13.715	0.38533	0.19476	0.14536	0.06787	0.19833
13.73	0.4349	0.3188	0.2699	0.1447		0.04902	0.12495	0.12376	0.07504		0.38588	0.19385	0.14614	0.06966			13.73	0.38588	0.19385	0.14614	0.06966	0.198883
13.745	0.4338	0.3211	0.2717	0.1421		0.04907	0.12495	0.12378	0.07505		0.38473	0.19615	0.14792	0.06705			13.745	0.38473	0.19615	0.14792	0.06705	0.198963
13.76	0.4359	0.3201	0.2729	0.1445		0.04912	0.12496	0.1238	0.07506		0.38678	0.19514	0.1491	0.06944			13.76	0.38678	0.19514	0.1491	0.06944	0.200115
13.775	0.4334	0.3216	0.2716	0.1446		0.04918	0.12497	0.12382	0.07507		0.38422	0.19663	0.14778	0.06953			13.775	0.38422	0.19663	0.14778	0.06953	0.19954
13.79	0.4332	0.3226	0.2732	0.146		0.04923	0.12497	0.12384	0.07507		0.38397	0.19763	0.14936	0.07093			13.79	0.38397	0.19763	0.14936	0.07093	0.200472
13.805	0.4397	0.3242	0.2745	0.1451		0.04928	0.12498	0.12386	0.07508		0.39042	0.19922	0.15064	0.07002			13.805	0.39042	0.19922	0.15064	0.07002	0.202575
13.82	0.436	0.3234	0.2774	0.1416		0.04933	0.12498	0.12388	0.07509		0.38667	0.19842	0.15352	0.06651			13.82	0.38667	0.19842	0.15352	0.06651	0.20128
13.835	0.4366	0.3243	0.2767	0.1436		0.04938	0.12499	0.1239	0.0751		0.38722	0.19931	0.1528	0.0685			13.835	0.38722	0.19931	0.1528	0.0685	0.201958
13.85	0.4353	0.3223	0.2734	0.146		0.04943	0.125	0.12393	0.07511		0.38587	0.1973	0.14947	0.07089			13.85	0.38587	0.1973	0.14947	0.07089	0.200882
13.865	0.4398	0.324	0.2751	0.1471		0.04948	0.125	0.12395	0.07512		0.39032	0.199	0.15115	0.07198			13.865	0.39032	0.199	0.15115	0.07198	0.203113
13.88	0.4401	0.3235	0.2767	0.147		0.04954	0.12501	0.12397	0.07513		0.39056	0.19849	0.15273	0.07187			13.88	0.39056	0.19849	0.15273	0.07187	0.203413
13.895	0.4379	0.3272	0.2751	0.1477		0.04959	0.12501	0.12399	0.07513		0.38831	0.20219	0.15111	0.07257			13.895	0.38831	0.20219	0.15111	0.07257	0.203545
13.91	0.4362	0.3306	0.2784	0.1491		0.04964	0.12502	0.12401	0.07514		0.38656	0.20558	0.15439	0.07396			13.91	0.38656	0.20558	0.15439	0.07396	0.205122
13.925	0.4387	0.3283	0.2789	0.1469		0.04969	0.12502	0.12403	0.07515		0.38901	0.20328	0.15487	0.07175			13.925	0.38901	0.20328	0.15487	0.07175	0.204727
13.94	0.4378	0.328	0.2776	0.147		0.04974	0.12503	0.12405	0.07516		0.38806	0.20297	0.15355	0.07184			13.94	0.38806	0.20297	0.15355	0.07184	0.204105
13.955	0.4417	0.3278	0.2781	0.1462		0.04979	0.12504	0.12407	0.07517		0.39191	0.20276	0.15403	0.07103			13.955	0.39191	0.20276	0.15403	0.07103	0.204932
13.97	0.4435	0.3291	0.2758	0.1481		0.04985	0.12504	0.12409	0.07518		0.39365	0.20406	0.15171	0.07292			13.97	0.39365	0.20406	0.15171	0.07292	0.205585
13.985	0.4409	0.3288	0.2805	0.1477		0.0499	0.12505	0.12411	0.07519		0.391	0.20375	0.15639	0.07251			13.985	0.391	0.20375	0.15639	0.07251	0.205912
14	0.443	0.3278	0.2777	0.1487		0.04995	0.12505	0.12413	0.0752		0.39305	0.20275	0.15357	0.0735			14	0.39305	0.20275	0.15357	0.0735	0.205717
14.015	0.4434	0.3278	0.2804	0.1453		0.05	0.12506	0.12415	0.0752		0.3934	0.20274	0.15625	0.0701			14.015	0.3934	0.20274	0.15625	0.0701	0.205623
14.03	0.4428	0.3271	0.2814	0.147		0.05005	0.12507	0.12417	0.07521		0.39275	0.20203	0.15723	0.07179			14.03	0.39275	0.20203	0.15723	0.07179	0.20595
14.045	0.445	0.3292	0.2789	0.1475		0.0501	0.12507	0.12419	0.07522		0.3949	0.20413	0.15471	0.07228			14.045	0.3949	0.20413	0.15471	0.07228	0.206505
14.06	0.4446	0.331	0.2783	0.1482		0.05016	0.12508	0.12421	0.07523		0.39444	0.20592	0.15409	0.07297			14.06	0.39444	0.20592	0.15409	0.07297	0.206855
14.075	0.4438	0.3311	0.2806	0.1482		0.05021	0.12508	0.12423	0.07524		0.39359	0.20602	0.15637	0.07296			14.075	0.39359	0.20602	0.15637	0.07296	0.207235
14.09	0.444	0.3274	0.2778	0.1481		0.05026	0.12509	0.12425	0.07525		0.39374	0.20231	0.15355	0.07285			14.09	0.39374	0.20231	0.15355	0.07285	0.205612
14.105	0.4482	0.3284	0.2787	0.1472		0.05031	0.1251	0.12427	0.07526		0.39789	0.2033	0.15443	0.07194			14.105	0.39789	0.2033	0.15443	0.07194	0.20689
14.12	0.4482	0.3315	0.2775	0.1479		0.05036	0.1251	0.12429	0.07526		0.39784	0.2064	0.15321	0.07264			14.12	0.39784	0.2064	0.15321	0.07264	0.207522
14.135	0.4487	0.3314	0.2802	0.1507		0.05041	0.12511	0.12431	0.07527		0.39829	0.20629	0.15589	0.07543			14.135	0.39829	0.20629	0.15589	0.07543	0.208975
14.15	0.4461	0.335	0.2784	0.1491		0.05047	0.12511	0.12433	0.07528		0.39563	0.20989	0.15407	0.07382			14.15	0.39563	0.20989	0.15407	0.07382	0.208352
14.165	0.4502	0.334	0.2797	0.1512		0.05052	0.12512	0.12435	0.07529		0.39968	0.20888	0.15535	0.07591			14.165	0.39968	0.20888	0.15535	0.07591	0.209955
14.18	0.4507	0.3318	0.2828	0.1477		0.05057	0.12513	0.12437	0.0753		0.40013	0.20667	0.15843	0.0724			14.18	0.40013	0.20667	0.15843	0.0724	0.209408
14.195	0.4497	0.3364	0.2816	0.1505		0.05062	0.12513	0.12439	0.07531		0.39908	0.21127	0.15721	0.07519			14.195	0.39908	0.21127	0.15721	0.07519	0.210687
14.21	0.4515	0.3384	0.2809	0.1482		0.05067	0.12514	0.12441	0.07532		0.40083	0.21326	0.15649	0.07288			14.21	0.40083	0.21326	0.15649	0.07288	0.210865
14.225	0.4509	0.335	0.2809	0.1474		0.05072	0.12514	0.12443	0.07532		0.40018	0.20986	0.15647	0.07208			14.225	0.40018	0.20986	0.15647	0.07208	0.209648
14.24	0.4514	0.3346	0.2821	0.1468		0.05078	0.12515	0.12445	0.07533		0.40062	0.20945	0.15765	0.07147			14.24	0.40062	0.20945	0.15765	0.07147	0.209797
14.255	0.4517	0.3354	0.2833	0.1474		0.05083	0.12516	0.12447	0.07534		0.40087	0.21024	0.15883	0.07206			14.255	0.40087	0.21024	0.15883	0.07206	0.2105
14.27	0.4488	0.3395	0.2857	0.1502		0.05088	0.12516	0.12449	0.07535		0.39792	0.21434	0.16121	0.07485			14.27	0.39792	0.21434	0.16121	0.07485	0.21208
14.285	0.4558	0.3359	0.2864	0.1506		0.05093	0.12517	0.12451	0.07536		0.40487	0.21073	0.16189	0.07524			14.285	0.40487	0.21073	0.16189	0.07524	0.213182
14.3	0.458	0.3365	0.2854	0.1506		0.05098	0.12517	0.12453	0.07537		0.40702	0.21133	0.16087	0.07523			14.3	0.40702	0.21133	0.16087	0.07523	0.213613
14.315	0.4578	0.3336	0.2843	0.1521		0.05104	0.12518	0.12455	0.07538		0.40676	0.20842	0.15975	0.07672			14.315	0.40676	0.20842	0.15975	0.07672	0.212913
14.33	0.4564	0.3366	0.2847	0.1533		0.05109	0.12519	0.12457	0.07538		0.40531	0.21141	0.16013	0.07792			14.33	0.40531	0.21141	0.16013	0.07792	0.213692
14.345	0.454	0.3367	0.2817	0.1504		0.05114	0.12519	0.12459	0.07539		0.40286	0.21151	0.15711	0.07501			14.345	0.40286	0.21151	0.15711	0.07501	0.211622
14.36	0.4567	0.3359	0.2818	0.153		0.05119	0.1252	0.12461	0.0754		0.40551	0.2107	0.15719	0.0776			14.36	0.40551	0.2107	0.15719	0.0776	0.21275
14.375	0.4542	0.3352	0.2798	0.1511		0.05124	0.1252	0.12463	0.07541		0.40296	0.21	0.15517	0.07569			14.375	0.40296	0.21	0.15517	0.07569	0.210955
14.39	0.4566	0.3356	0.2875	0.1515		0.0513	0.12521	0.12465	0.07542		0.4053	0.21039	0.16285	0.07608			14.39	0.4053	0.21039	0.16285	0.07608	0.213655
14.405	0.4566	0.3363	0.2846	0.1508		0.05135	0.12522	0.12468	0.07543		0.40525	0.21108	0.15992	0.07537			14.405	0.40525	0.21108	0.15992	0.07537	0.212905
14.42	0.4602	0.3353	0.2876	0.1514		0.0514	0.12522	0.1247	0.07544		0.4088	0.21008	0.1629	0.07596			14.42	0.4088	0.21008	0.1629	0.07596	0.214435
14.435	0.4601	0.3353	0.2876	0.1496		0.05145	0.12523	0.12472	0.07544		0.40865	0.21007	0.16288	0.07416			14.435	0.40865	0.21007	0.16288	0.07416	0.21394
14.45	0.461	0.3407	0.2872	0.1518		0.0515	0.12523	0.12474	0.07545		0.4095	0.21547	0.16246	0.07635			14.45	0.4095	0.21547	0.16246	0.07635	0.215945
14.465	0.4584	0.3398	0.2842	0.1501		0.05156	0.12524	0.12476	0.07546		0.40684	0.21456	0.15944	0.07464			14.465	0.40684	0.21456	0.15944	0.07464	0.21387
14.48	0.4614	0.3386	0.2895	0.1512		0.05161	0.12525	0.12478	0.07547		0.40979	0.21335	0.16472	0.07573			14.48	0.40979	0.21335	0.16472	0.07573	0.215897
14.495	0.4634	0.3418	0.2883	0.1559		0.05166	0.12525	0.1248	0.07548		0.41174	0.21655	0.1635	0.08042			14.495	0.41174	0.21655	0.1635	0.08042	0.218053
14.51	0.4609	0.3384	0.2872	0.1516		0.05171	0.12526	0.12482	0.07549		0.40919	0.21314	0.16238	0.07611			14.51	0.40919	0.21314	0.16238	0.07611	0.215205
14.525	0.4616	0.341	0.2896	0.15		0.05176	0.12527	0.12484	0.0755		0.40984	0.21573	0.16476	0.0745			14.525	0.40984	0.21573	0.16476	0.0745	0.216207
14.54	0.4617	0.3402	0.2883	0.153		0.05182	0.12527	0.12486	0.0755		0.40988	0.21493	0.16344	0.0775			14.54	0.40988	0.21493	0.16344	0.0775	0.216438
14.555	0.4589	0.342	0.2882	0.1537		0.05187	0.12528	0.12488	0.07551		0.40703	0.21672	0.16332	0.07819			14.555	0.40703	0.21672	0.16332	0.07819	0.216315
14.57	0.4611	0.3434	0.2898	0.1541		0.05192	0.12528	0.1249	0.07552		0.40918	0.21812	0.1649	0.07858			14.57	0.40918	0.21812	0.1649	0.07858	0.217695
14.585	0.4625	0.3429	0.2899	0.1568		0.05197	0.12529	0.12492	0.07553		0.41053	0.21761	0.16498	0.08127			14.585	0.41053	0.21761	0.16498	0.08127	0.218597
14.6	0.4632	0.3436	0.2934	0.1567		0.05202	0.1253	0.12494	0.07554		0.41118	0.2183	0.16846	0.08116			14.6	0.41118	0.2183	0.16846	0.08116	0.219775
14.615	0.462	0.3398	0.2981	0.1549		0.05208	0.1253	0.12496	0.07555		0.40992	0.2145	0.17314	0.07935			14.615	0.40992	0.2145	0.17314	0.07935	0.219227
14.63	0.4599	0.3404	0.2974	0.1519		0.05213	0.12531	0.12498	0.07556		0.40777	0.21509	0.17242	0.07634			14.63	0.40777	0.21509	0.17242	0.07634	0.217905
14.645	0.4616	0.3413	0.2987	0.1531		0.05218	0.12531	0.125	0.07556		0.40942	0.21599	0.1737	0.07754			14.645	0.40942	0.21599	0.1737	0.07754	0.219163
14.66	0.4634	0.3419	0.3015	0.1528		0.05223	0.12532	0.12502	0.07557		0.41117	0.21658	0.17648	0.07723			14.66	0.41117	0.21658	0.17648	0.07723	0.220365
14.675	0.4643	0.341	0.3013	0.155		0.05228	0.12533	0.12504	0.07558		0.41202	0.21567	0.17626	0.07942			14.675	0.41202	0.21567	0.17626	0.07942	0.220843
14.69	0.469	0.3427	0.2994	0.1564		0.05234	0.12533	0.12506	0.07559		0.41666	0.21737	0.17434	0.08081			14.69	0.41666	0.21737	0.17434	0.08081	0.222295
14.705	0.4679	0.3465	0.2995	0.1565		0.05239	0.12534	0.12508	0.0756		0.41551	0.22116	0.17442	0.0809			14.705	0.41551	0.22116	0.17442	0.0809	0.222997
14.72	0.4686	0.3439	0.301	0.1564		0.05244	0.12535	0.1251	0.07561		0.41616	0.21855	0.1759	0.08079			14.72	0.41616	0.21855	0.1759	0.08079	0.22285
14.735	0.4687	0.3427	0.2989	0.1527		0.05249	0.12535	0.12512	0.07562		0.41621	0.21735	0.17378	0.07708			14.735	0.41621	0.21735	0.17378	0.07708	0.221105
14.75	0.4698	0.3429	0.3032	0.1535		0.05255	0.12536	0.12514	0.07562		0.41725	0.21754	0.17806	0.07788			14.75	0.41725	0.21754	0.17806	0.07788	0.222682
14.765	0.475	0.3435	0.3006	0.1539		0.0526	0.12537	0.12516	0.07563		0.4224	0.21813	0.17544	0.07827			14.765	0.4224	0.21813	0.17544	0.07827	0.22356
14.78	0.4752	0.3476	0.3007	0.1554		0.05265	0.12537	0.12518	0.07564		0.42255	0.22223	0.17552	0.07976			14.78	0.42255	0.22223	0.17552	0.07976	0.225015
14.795	0.4701	0.3475	0.3038	0.158		0.0527	0.12538	0.1252	0.07565		0.4174	0.22212	0.1786	0.08235			14.795	0.4174	0.22212	0.1786	0.08235	0.225117
14.81	0.4698	0.3485	0.3002	0.1593		0.05275	0.12538	0.12522	0.07566		0.41705	0.22312	0.17498	0.08364			14.81	0.41705	0.22312	0.17498	0.08364	0.224697
14.825	0.4718	0.3477	0.3027	0.159		0.05281	0.12539	0.12524	0.07567		0.41899	0.22231	0.17746	0.08333			14.825	0.41899	0.22231	0.17746	0.08333	0.225523
14.84	0.4717	0.345	0.3028	0.1576		0.05286	0.1254	0.12526	0.07567		0.41884	0.2196	0.17754	0.08193			14.84	0.41884	0.2196	0.17754	0.08193	0.224477
14.855	0.4716	0.3457	0.3023	0.157		0.05291	0.1254	0.12528	0.07568		0.41869	0.2203	0.17702	0.08132			14.855	0.41869	0.2203	0.17702	0.08132	0.224332
14.87	0.473	0.3457	0.3048	0.1563		0.05296	0.12541	0.1253	0.07569		0.42004	0.22029	0.1795	0.08061			14.87	0.42004	0.22029	0.1795	0.08061	0.22511
14.885	0.4713	0.3433	0.3021	0.156		0.05302	0.12542	0.12532	0.0757		0.41828	0.21788	0.17678	0.0803			14.885	0.41828	0.21788	0.17678	0.0803	0.22331
14.9	0.4677	0.3495	0.3018	0.1586		0.05307	0.12542	0.12534	0.07571		0.41463	0.22408	0.17646	0.08289			14.9	0.41463	0.22408	0.17646	0.08289	0.224515
14.915	0.4699	0.3495	0.3017	0.1591		0.05312	0.12543	0.12536	0.07572		0.41678	0.22407	0.17634	0.08338			14.915	0.41678	0.22407	0.17634	0.08338	0.225142
14.93	0.4704	0.3493	0.2991	0.1556		0.05317	0.12543	0.12538	0.07573		0.41723	0.22387	0.17372	0.07987			14.93	0.41723	0.22387	0.17372	0.07987	0.223672
14.945	0.4697	0.3487	0.2999	0.1544		0.05323	0.12544	0.1254	0.07573		0.41647	0.22326	0.1745	0.07867			14.945	0.41647	0.22326	0.1745	0.07867	0.223225
14.96	0.4743	0.3503	0.3003	0.1579		0.05328	0.12545	0.12542	0.07574		0.42102	0.22485	0.17488	0.08216			14.96	0.42102	0.22485	0.17488	0.08216	0.225727
14.975	0.4728	0.3502	0.298	0.1554		0.05333	0.12545	0.12544	0.07575		0.41947	0.22475	0.17256	0.07965			14.975	0.41947	0.22475	0.17256	0.07965	0.224108
14.99	0.4688	0.3508	0.2997	0.1589		0.05338	0.12546	0.12546	0.07576		0.41542	0.22534	0.17424	0.08314			14.99	0.41542	0.22534	0.17424	0.08314	0.224535
15.005	0.4719	0.3541	0.2983	0.1601		0.05343	0.12547	0.12548	0.07577		0.41847	0.22863	0.17282	0.08433			15.005	0.41847	0.22863	0.17282	0.08433	0.226062
15.02	0.4705	0.3483	0.2998	0.1566		0.05349	0.12547	0.1255	0.07578		0.41701	0.22283	0.1743	0.08082			15.02	0.41701	0.22283	0.1743	0.08082	0.22374
15.035	0.4746	0.35	0.301	0.1575		0.05354	0.12548	0.12552	0.07579		0.42106	0.22452	0.17548	0.08171			15.035	0.42106	0.22452	0.17548	0.08171	0.225693
15.05	0.4742	0.3504	0.3006	0.1539		0.05359	0.12549	0.12554	0.07579		0.42061	0.22491	0.17506	0.07811			15.05	0.42061	0.22491	0.17506	0.07811	0.224673
15.065	0.4775	0.3486	0.3003	0.1596		0.05364	0.12549	0.12556	0.0758		0.42386	0.22311	0.17474	0.0838			15.065	0.42386	0.22311	0.17474	0.0838	0.226378
15.08	0.4748	0.3508	0.2963	0.1571		0.0537	0.1255	0.12558	0.07581		0.4211	0.2253	0.17072	0.08129			15.08	0.4211	0.2253	0.17072	0.08129	0.224603
15.095	0.4743	0.3525	0.2971	0.155		0.05375	0.12551	0.1256	0.07582		0.42055	0.22699	0.1715	0.07918			15.095	0.42055	0.22699	0.1715	0.07918	0.224555
15.11	0.4746	0.3502	0.2949	0.1558		0.0538	0.12551	0.12562	0.07583		0.4208	0.22469	0.16928	0.07997			15.11	0.4208	0.22469	0.16928	0.07997	0.223685
15.125	0.4761	0.3529	0.3003	0.1557		0.05385	0.12552	0.12564	0.07584		0.42225	0.22738	0.17466	0.07986			15.125	0.42225	0.22738	0.17466	0.07986	0.226038
15.14	0.4747	0.3544	0.2989	0.1556		0.05391	0.12552	0.12566	0.07584		0.42079	0.22888	0.17324	0.07976			15.14	0.42079	0.22888	0.17324	0.07976	0.225667
15.155	0.4772	0.3585	0.3006	0.1564		0.05396	0.12553	0.12568	0.07585		0.42324	0.23297	0.17492	0.08055			15.155	0.42324	0.23297	0.17492	0.08055	0.22792
15.17	0.4799	0.358	0.3004	0.1573		0.05401	0.12554	0.1257	0.07586		0.42589	0.23246	0.1747	0.08144			15.17	0.42589	0.23246	0.1747	0.08144	0.228622
15.185	0.4807	0.3557	0.3039	0.1569		0.05406	0.12554	0.12572	0.07587		0.42664	0.23016	0.17818	0.08103			15.185	0.42664	0.23016	0.17818	0.08103	0.229003
15.2	0.4796	0.3574	0.3033	0.1561		0.05412	0.12555	0.12574	0.07588		0.42548	0.23185	0.17756	0.08022			15.2	0.42548	0.23185	0.17756	0.08022	0.228777
15.215	0.4806	0.3569	0.2977	0.1578		0.05417	0.12556	0.12576	0.07589		0.42643	0.23134	0.17194	0.08191			15.215	0.42643	0.23134	0.17194	0.08191	0.227905
15.23	0.4776	0.3548	0.3013	0.1574		0.05422	0.12556	0.12578	0.0759		0.42338	0.22924	0.17552	0.0815			15.23	0.42338	0.22924	0.17552	0.0815	0.22741
15.245	0.4764	0.3564	0.3035	0.1597		0.05427	0.12557	0.1258	0.0759		0.42213	0.23083	0.1777	0.0838			15.245	0.42213	0.23083	0.1777	0.0838	0.228615
15.26	0.4785	0.359	0.3037	0.1609		0.05433	0.12558	0.12582	0.07591		0.42417	0.23342	0.17788	0.08499			15.26	0.42417	0.23342	0.17788	0.08499	0.230115
15.275	0.4789	0.3565	0.3055	0.163		0.05438	0.12558	0.12584	0.07592		0.42452	0.23092	0.17966	0.08708			15.275	0.42452	0.23092	0.17966	0.08708	0.230545
15.29	0.4801	0.3532	0.3022	0.1625		0.05443	0.12559	0.12586	0.07593		0.42567	0.22761	0.17634	0.08657			15.29	0.42567	0.22761	0.17634	0.08657	0.229048
15.305	0.4837	0.3528	0.3055	0.1619		0.05449	0.1256	0.12588	0.07594		0.42921	0.2272	0.17962	0.08596			15.305	0.42921	0.2272	0.17962	0.08596	0.230498
15.32	0.4812	0.3587	0.3036	0.159		0.05454	0.1256	0.1259	0.07595		0.42666	0.2331	0.1777	0.08305			15.32	0.42666	0.2331	0.1777	0.08305	0.230128
15.335	0.4812	0.3565	0.3054	0.1593		0.05459	0.12561	0.12592	0.07596		0.42661	0.23089	0.17948	0.08334			15.335	0.42661	0.23089	0.17948	0.08334	0.23008
15.35	0.4819	0.3592	0.3021	0.1624		0.05464	0.12562	0.12594	0.07596		0.42726	0.23358	0.17616	0.08644			15.35	0.42726	0.23358	0.17616	0.08644	0.23086
15.365	0.4862	0.3613	0.3068	0.1605		0.0547	0.12562	0.12596	0.07597		0.4315	0.23568	0.18084	0.08453			15.365	0.4315	0.23568	0.18084	0.08453	0.233137
15.38	0.4854	0.3599	0.308	0.1592		0.05475	0.12563	0.12598	0.07598		0.43065	0.23427	0.18202	0.08322			15.38	0.43065	0.23427	0.18202	0.08322	0.23254
15.395	0.4817	0.3614	0.3115	0.1611		0.0548	0.12564	0.126	0.07599		0.4269	0.23576	0.1855	0.08511			15.395	0.4269	0.23576	0.1855	0.08511	0.233318
15.41	0.4847	0.3649	0.3086	0.1597		0.05485	0.12564	0.12602	0.076		0.42985	0.23926	0.18258	0.0837			15.41	0.42985	0.23926	0.18258	0.0837	0.233847
15.425	0.4855	0.3658	0.3076	0.1602		0.05491	0.12565	0.12604	0.07601		0.43059	0.24015	0.18156	0.08419			15.425	0.43059	0.24015	0.18156	0.08419	0.234122
15.44	0.4836	0.3661	0.3077	0.1622		0.05496	0.12566	0.12606	0.07601		0.42864	0.24044	0.18164	0.08619			15.44	0.42864	0.24044	0.18164	0.08619	0.234227
15.455	0.4815	0.3637	0.3079	0.161		0.05501	0.12566	0.12608	0.07602		0.42649	0.23804	0.18182	0.08498			15.455	0.42649	0.23804	0.18182	0.08498	0.232832
15.47	0.4798	0.3606	0.3044	0.1616		0.05507	0.12567	0.1261	0.07603		0.42473	0.23493	0.1783	0.08557			15.47	0.42473	0.23493	0.1783	0.08557	0.230882
15.485	0.485	0.359	0.3089	0.162		0.05512	0.12568	0.12612	0.07604		0.42988	0.23332	0.18278	0.08596			15.485	0.42988	0.23332	0.18278	0.08596	0.232985
15.5	0.4847	0.362	0.3083	0.1617		0.05517	0.12568	0.12614	0.07605		0.42953	0.23632	0.18216	0.08565			15.5	0.42953	0.23632	0.18216	0.08565	0.233415
15.515	0.4845	0.3619	0.3101	0.1647		0.05522	0.12569	0.12616	0.07606		0.42928	0.23621	0.18394	0.08864			15.515	0.42928	0.23621	0.18394	0.08864	0.234518
15.53	0.4853	0.3619	0.3111	0.1654		0.05528	0.1257	0.12618	0.07606		0.43002	0.2362	0.18492	0.08934			15.53	0.43002	0.2362	0.18492	0.08934	0.23512
15.545	0.485	0.3613	0.3106	0.1621		0.05533	0.1257	0.1262	0.07607		0.42967	0.2356	0.1844	0.08603			15.545	0.42967	0.2356	0.1844	0.08603	0.233925
15.56	0.4867	0.3627	0.3113	0.162		0.05538	0.12571	0.12622	0.07608		0.43132	0.23699	0.18508	0.08592			15.56	0.43132	0.23699	0.18508	0.08592	0.234828
15.575	0.488	0.3635	0.3106	0.1635		0.05543	0.12572	0.12624	0.07609		0.43257	0.23778	0.18436	0.08741			15.575	0.43257	0.23778	0.18436	0.08741	0.23553
15.59	0.4859	0.3618	0.3072	0.1652		0.05549	0.12572	0.12626	0.0761		0.43041	0.23608	0.18094	0.0891			15.59	0.43041	0.23608	0.18094	0.0891	0.234133
15.605	0.4874	0.3631	0.3069	0.1636		0.05554	0.12573	0.12628	0.07611		0.43186	0.23737	0.18062	0.08749			15.605	0.43186	0.23737	0.18062	0.08749	0.234335
15.62	0.4838	0.3636	0.3109	0.1653		0.05559	0.12574	0.1263	0.07612		0.42821	0.23786	0.1846	0.08918			15.62	0.42821	0.23786	0.1846	0.08918	0.234962
15.635	0.4879	0.3651	0.3105	0.1674		0.05565	0.12574	0.12632	0.07612		0.43225	0.23936	0.18418	0.09128			15.635	0.43225	0.23936	0.18418	0.09128	0.236768
15.65	0.49	0.3656	0.3126	0.166		0.0557	0.12575	0.12634	0.07613		0.4343	0.23985	0.18626	0.08987			15.65	0.4343	0.23985	0.18626	0.08987	0.23757
15.665	0.4941	0.3667	0.3125	0.1668		0.05575	0.12576	0.12636	0.07614		0.43835	0.24094	0.18614	0.09066			15.665	0.43835	0.24094	0.18614	0.09066	0.239022
15.68	0.489	0.3682	0.3108	0.1647		0.05581	0.12576	0.12638	0.07615		0.43319	0.24244	0.18442	0.08855			15.68	0.43319	0.24244	0.18442	0.08855	0.23715
15.695	0.4904	0.3671	0.3109	0.1665		0.05586	0.12577	0.1264	0.07616		0.43454	0.24133	0.1845	0.09034			15.695	0.43454	0.24133	0.1845	0.09034	0.237677
15.71	0.4892	0.3628	0.3111	0.1678		0.05591	0.12578	0.12642	0.07617		0.43329	0.23702	0.18468	0.09163			15.71	0.43329	0.23702	0.18468	0.09163	0.236655
15.725	0.4899	0.3649	0.3154	0.168		0.05596	0.12578	0.12644	0.07617		0.43394	0.23912	0.18896	0.09183			15.725	0.43394	0.23912	0.18896	0.09183	0.238462
15.74	0.4906	0.3643	0.3158	0.1669		0.05602	0.12579	0.12646	0.07618		0.43458	0.23851	0.18934	0.09072			15.74	0.43458	0.23851	0.18934	0.09072	0.238288
15.755	0.4909	0.3627	0.3126	0.166		0.05607	0.1258	0.12648	0.07619		0.43483	0.2369	0.18612	0.08981			15.755	0.43483	0.2369	0.18612	0.08981	0.236915
15.77	0.4918	0.3665	0.3127	0.1658		0.05612	0.1258	0.1265	0.0762		0.43568	0.2407	0.1862	0.0896			15.77	0.43568	0.2407	0.1862	0.0896	0.238045
15.785	0.4919	0.3662	0.3131	0.1663		0.05618	0.12581	0.12652	0.07621		0.43572	0.24039	0.18658	0.09009			15.785	0.43572	0.24039	0.18658	0.09009	0.238195
15.8	0.4924	0.3677	0.3128	0.1664		0.05623	0.12582	0.12654	0.07622		0.43617	0.24188	0.18626	0.09018			15.8	0.43617	0.24188	0.18626	0.09018	0.238623
15.815	0.493	0.3681	0.313	0.164		0.05628	0.12582	0.12656	0.07623		0.43672	0.24228	0.18644	0.08777			15.815	0.43672	0.24228	0.18644	0.08777	0.238303
15.83	0.4932	0.3687	0.3133	0.1681		0.05634	0.12583	0.12658	0.07623		0.43686	0.24287	0.18672	0.09187			15.83	0.43686	0.24287	0.18672	0.09187	0.23958
15.845	0.4944	0.3694	0.3172	0.1659		0.05639	0.12584	0.1266	0.07624		0.43801	0.24356	0.1906	0.08966			15.845	0.43801	0.24356	0.1906	0.08966	0.240457
15.86	0.4927	0.3664	0.3147	0.1669		0.05644	0.12584	0.12662	0.07625		0.43626	0.24056	0.18808	0.09065			15.86	0.43626	0.24056	0.18808	0.09065	0.238888
15.875	0.4929	0.3671	0.3163	0.1624		0.05649	0.12585	0.12664	0.07626		0.43641	0.24125	0.18966	0.08614			15.875	0.43641	0.24125	0.18966	0.08614	0.238365
15.89	0.493	0.3699	0.3152	0.1671		0.05655	0.12586	0.12666	0.07627		0.43645	0.24404	0.18854	0.09083			15.89	0.43645	0.24404	0.18854	0.09083	0.239965
15.905	0.4964	0.3712	0.3123	0.1639		0.0566	0.12587	0.12668	0.07628		0.4398	0.24533	0.18562	0.08762			15.905	0.4398	0.24533	0.18562	0.08762	0.239593
15.92	0.495	0.3697	0.3091	0.1656		0.05665	0.12587	0.1267	0.07628		0.43835	0.24383	0.1824	0.08932			15.92	0.43835	0.24383	0.1824	0.08932	0.238475
15.935	0.4965	0.3704	0.3099	0.1658		0.05671	0.12588	0.12672	0.07629		0.43979	0.24452	0.18318	0.08951			15.935	0.43979	0.24452	0.18318	0.08951	0.23925
15.95	0.4953	0.37	0.3123	0.1655		0.05676	0.12589	0.12674	0.0763		0.43854	0.24411	0.18556	0.0892			15.95	0.43854	0.24411	0.18556	0.0892	0.239353
15.965	0.4988	0.3712	0.3117	0.1665		0.05681	0.12589	0.12676	0.07631		0.44199	0.24531	0.18494	0.09019			15.965	0.44199	0.24531	0.18494	0.09019	0.240608
15.98	0.495	0.3681	0.3127	0.1689		0.05687	0.1259	0.12678	0.07632		0.43813	0.2422	0.18592	0.09258			15.98	0.43813	0.2422	0.18592	0.09258	0.239707
15.995	0.4969	0.3696	0.3201	0.1678		0.05692	0.12591	0.1268	0.07633		0.43998	0.24369	0.1933	0.09147			15.995	0.43998	0.24369	0.1933	0.09147	0.24211
16.01	0.4988	0.3746	0.3192	0.1688		0.05697	0.12591	0.12682	0.07633		0.44183	0.24869	0.19238	0.09247			16.01	0.44183	0.24869	0.19238	0.09247	0.243843
16.025	0.4995	0.3744	0.3184	0.1661		0.05703	0.12592	0.12684	0.07634		0.44247	0.24848	0.19156	0.08976			16.025	0.44247	0.24848	0.19156	0.08976	0.243068
16.04	0.5021	0.3747	0.3163	0.1695		0.05708	0.12593	0.12686	0.07635		0.44502	0.24877	0.18944	0.09315			16.04	0.44502	0.24877	0.18944	0.09315	0.244095
16.055	0.4998	0.3733	0.3172	0.1701		0.05713	0.12593	0.12688	0.07636		0.44267	0.24737	0.19032	0.09374			16.055	0.44267	0.24737	0.19032	0.09374	0.243525
16.07	0.4982	0.3719	0.3176	0.1694		0.05719	0.12594	0.1269	0.07637		0.44101	0.24596	0.1907	0.09303			16.07	0.44101	0.24596	0.1907	0.09303	0.242675
16.085	0.5035	0.371	0.3155	0.1672		0.05724	0.12595	0.12692	0.07638		0.44626	0.24505	0.18858	0.09082			16.085	0.44626	0.24505	0.18858	0.09082	0.242677
16.1	0.5002	0.3717	0.3142	0.1686		0.05729	0.12596	0.12694	0.07638		0.44291	0.24574	0.18726	0.09222			16.1	0.44291	0.24574	0.18726	0.09222	0.242032
16.115	0.4994	0.3703	0.3169	0.1716		0.05735	0.12596	0.12696	0.07639		0.44205	0.24434	0.18994	0.09521			16.115	0.44205	0.24434	0.18994	0.09521	0.242885
16.13	0.5006	0.3736	0.318	0.1687		0.0574	0.12597	0.12698	0.0764		0.4432	0.24763	0.19102	0.0923			16.13	0.4432	0.24763	0.19102	0.0923	0.243538
16.145	0.5026	0.3726	0.3178	0.1668		0.05745	0.12598	0.127	0.07641		0.44515	0.24662	0.1908	0.09039			16.145	0.44515	0.24662	0.1908	0.09039	0.24324
16.16	0.4978	0.374	0.3208	0.1662		0.05751	0.12598	0.12702	0.07642		0.44029	0.24802	0.19378	0.08978			16.16	0.44029	0.24802	0.19378	0.08978	0.242967
16.175	0.4998	0.3742	0.3172	0.1707		0.05756	0.12599	0.12704	0.07643		0.44224	0.24821	0.19016	0.09427			16.175	0.44224	0.24821	0.19016	0.09427	0.24372
16.19	0.5014	0.3738	0.3191	0.1706		0.05761	0.126	0.12706	0.07644		0.44379	0.2478	0.19204	0.09416			16.19	0.44379	0.2478	0.19204	0.09416	0.244447
16.205	0.5035	0.3758	0.3198	0.1703		0.05767	0.126	0.12708	0.07644		0.44583	0.2498	0.19272	0.09386			16.205	0.44583	0.2498	0.19272	0.09386	0.245553
16.22	0.5033	0.3757	0.3158	0.172		0.05772	0.12601	0.1271	0.07645		0.44558	0.24969	0.1887	0.09555			16.22	0.44558	0.24969	0.1887	0.09555	0.24488
16.235	0.5045	0.3764	0.32	0.1745		0.05777	0.12602	0.12712	0.07646		0.44673	0.25038	0.19288	0.09804			16.235	0.44673	0.25038	0.19288	0.09804	0.247008
16.25	0.5047	0.373	0.3203	0.1743		0.05783	0.12603	0.12714	0.07647		0.44687	0.24697	0.19316	0.09783			16.25	0.44687	0.24697	0.19316	0.09783	0.246207
16.265	0.5046	0.3766	0.3201	0.1717		0.05788	0.12603	0.12715	0.07648		0.44672	0.25057	0.19295	0.09522			16.265	0.44672	0.25057	0.19295	0.09522	0.246365
16.28	0.5004	0.3766	0.32	0.1731		0.05793	0.12604	0.12717	0.07649		0.44247	0.25056	0.19283	0.09661			16.28	0.44247	0.25056	0.19283	0.09661	0.245618
16.295	0.5011	0.3752	0.3159	0.1739		0.05799	0.12605	0.12719	0.07649		0.44311	0.24915	0.18871	0.09741			16.295	0.44311	0.24915	0.18871	0.09741	0.244595
16.31	0.5026	0.3766	0.3171	0.1732		0.05804	0.12605	0.12721	0.0765		0.44456	0.25055	0.18989	0.0967			16.31	0.44456	0.25055	0.18989	0.0967	0.245425
16.325	0.5021	0.378	0.3214	0.172		0.05809	0.12606	0.12723	0.07651		0.44401	0.25194	0.19417	0.09549			16.325	0.44401	0.25194	0.19417	0.09549	0.246402
16.34	0.5019	0.3767	0.3239	0.1703		0.05815	0.12607	0.12725	0.07652		0.44375	0.25063	0.19665	0.09378			16.34	0.44375	0.25063	0.19665	0.09378	0.246202
16.355	0.5092	0.3759	0.3182	0.1705		0.0582	0.12607	0.12727	0.07653		0.451	0.24983	0.19093	0.09397			16.355	0.451	0.24983	0.19093	0.09397	0.246432
16.37	0.5077	0.3781	0.321	0.1698		0.05825	0.12608	0.12729	0.07654		0.44945	0.25202	0.19371	0.09326			16.37	0.44945	0.25202	0.19371	0.09326	0.24711
16.385	0.5071	0.375	0.3174	0.1714		0.05831	0.12609	0.12731	0.07654		0.44879	0.24891	0.19009	0.09486			16.385	0.44879	0.24891	0.19009	0.09486	0.245663
16.4	0.5127	0.3758	0.317	0.1683		0.05836	0.1261	0.12733	0.07655		0.45434	0.2497	0.18967	0.09175			16.4	0.45434	0.2497	0.18967	0.09175	0.246365
16.415	0.508	0.3763	0.3194	0.1699		0.05841	0.1261	0.12735	0.07656		0.44959	0.2502	0.19205	0.09334			16.415	0.44959	0.2502	0.19205	0.09334	0.246295
16.43	0.5084	0.38	0.3179	0.1726		0.05847	0.12611	0.12737	0.07657		0.44993	0.25389	0.19053	0.09603			16.43	0.44993	0.25389	0.19053	0.09603	0.247595
16.445	0.5066	0.3794	0.321	0.1701		0.05852	0.12612	0.12739	0.07658		0.44808	0.25328	0.19361	0.09352			16.445	0.44808	0.25328	0.19361	0.09352	0.247123
16.46	0.5057	0.3805	0.3194	0.1698		0.05857	0.12612	0.12741	0.07659		0.44713	0.25438	0.19199	0.09321			16.46	0.44713	0.25438	0.19199	0.09321	0.246678
16.475	0.5049	0.382	0.3222	0.1701		0.05863	0.12613	0.12743	0.07659		0.44627	0.25587	0.19477	0.09351			16.475	0.44627	0.25587	0.19477	0.09351	0.247605
16.49	0.5086	0.3831	0.3213	0.1709		0.05868	0.12614	0.12745	0.0766		0.44992	0.25696	0.19385	0.0943			16.49	0.44992	0.25696	0.19385	0.0943	0.248757
16.505	0.5097	0.3851	0.3231	0.1684		0.05873	0.12615	0.12747	0.07661		0.45097	0.25895	0.19563	0.09179			16.505	0.45097	0.25895	0.19563	0.09179	0.249335
16.52	0.5133	0.3792	0.3241	0.1723		0.05879	0.12615	0.12749	0.07662		0.45451	0.25305	0.19661	0.09568			16.52	0.45451	0.25305	0.19661	0.09568	0.249962
16.535	0.51	0.3831	0.3227	0.1737		0.05884	0.12616	0.12751	0.07663		0.45116	0.25694	0.19519	0.09707			16.535	0.45116	0.25694	0.19519	0.09707	0.25009
16.55	0.5073	0.3788	0.3236	0.1721		0.05889	0.12617	0.12753	0.07664		0.44841	0.25263	0.19607	0.09546			16.55	0.44841	0.25263	0.19607	0.09546	0.248142
16.565	0.5117	0.3811	0.3237	0.1736		0.05895	0.12617	0.12755	0.07664		0.45275	0.25493	0.19615	0.09696			16.565	0.45275	0.25493	0.19615	0.09696	0.250198
16.58	0.5105	0.3807	0.3228	0.1732		0.059	0.12618	0.12757	0.07665		0.4515	0.25452	0.19523	0.09655			16.58	0.4515	0.25452	0.19523	0.09655	0.24945
16.595	0.5099	0.381	0.3244	0.1735		0.05906	0.12619	0.12759	0.07666		0.45084	0.25481	0.19681	0.09684			16.595	0.45084	0.25481	0.19681	0.09684	0.249825
16.61	0.509	0.383	0.3264	0.1724		0.05911	0.1262	0.12761	0.07667		0.44989	0.2568	0.19879	0.09573			16.61	0.44989	0.2568	0.19879	0.09573	0.250303
16.625	0.5099	0.385	0.3261	0.1754		0.05916	0.1262	0.12763	0.07668		0.45074	0.2588	0.19847	0.09872			16.625	0.45074	0.2588	0.19847	0.09872	0.251683
16.64	0.5095	0.3799	0.3256	0.1728		0.05922	0.12621	0.12765	0.07669		0.45028	0.25369	0.19795	0.09611			16.64	0.45028	0.25369	0.19795	0.09611	0.249507
16.655	0.5123	0.3818	0.3237	0.1733		0.05927	0.12622	0.12767	0.07669		0.45303	0.25558	0.19603	0.09661			16.655	0.45303	0.25558	0.19603	0.09661	0.250312
16.67	0.5109	0.3824	0.3233	0.1726		0.05932	0.12623	0.12769	0.0767		0.45158	0.25617	0.19561	0.0959			16.67	0.45158	0.25617	0.19561	0.0959	0.249815
16.685	0.5129	0.3861	0.3212	0.1734		0.05938	0.12623	0.12771	0.07671		0.45352	0.25987	0.19349	0.09669			16.685	0.45352	0.25987	0.19349	0.09669	0.250892
16.7	0.511	0.3852	0.3227	0.176		0.05943	0.12624	0.12773	0.07672		0.45157	0.25896	0.19497	0.09928			16.7	0.45157	0.25896	0.19497	0.09928	0.251195
16.715	0.5089	0.3828	0.3269	0.1756		0.05949	0.12625	0.12775	0.07673		0.44941	0.25655	0.19915	0.09887			16.715	0.44941	0.25655	0.19915	0.09887	0.250995
16.73	0.5129	0.3848	0.3225	0.1778		0.05954	0.12625	0.12777	0.07674		0.45336	0.25855	0.19473	0.10106			16.73	0.45336	0.25855	0.19473	0.10106	0.251925
16.745	0.5139	0.383	0.3236	0.1764		0.05959	0.12626	0.12779	0.07674		0.45431	0.25674	0.19581	0.09966			16.745	0.45431	0.25674	0.19581	0.09966	0.25163
16.76	0.5144	0.3821	0.3228	0.1769		0.05965	0.12627	0.12781	0.07675		0.45475	0.25583	0.19499	0.10015			16.76	0.45475	0.25583	0.19499	0.10015	0.25143
16.775	0.5122	0.3831	0.3266	0.1792		0.0597	0.12628	0.12783	0.07676		0.4525	0.25682	0.19877	0.10244			16.775	0.4525	0.25682	0.19877	0.10244	0.252632
16.79	0.5119	0.3835	0.3243	0.1741		0.05975	0.12628	0.12785	0.07677		0.45215	0.25722	0.19645	0.09733			16.79	0.45215	0.25722	0.19645	0.09733	0.250787
16.805	0.5167	0.3867	0.3252	0.1748		0.05981	0.12629	0.12787	0.07678		0.45689	0.26041	0.19733	0.09802			16.805	0.45689	0.26041	0.19733	0.09802	0.253163
16.82	0.5155	0.3854	0.3235	0.1767		0.05986	0.1263	0.12788	0.07679		0.45564	0.2591	0.19562	0.09991			16.82	0.45564	0.2591	0.19562	0.09991	0.252568
16.835	0.5146	0.3863	0.3265	0.1748		0.05992	0.12631	0.1279	0.07679		0.45468	0.25999	0.1986	0.09801			16.835	0.45468	0.25999	0.1986	0.09801	0.25282
16.85	0.5144	0.3884	0.3257	0.1772		0.05997	0.12631	0.12792	0.0768		0.45443	0.26209	0.19778	0.1004			16.85	0.45443	0.26209	0.19778	0.1004	0.253675
16.865	0.5169	0.3867	0.3248	0.1768		0.06002	0.12632	0.12794	0.07681		0.45688	0.26038	0.19686	0.09999			16.865	0.45688	0.26038	0.19686	0.09999	0.253528
16.88	0.5177	0.3875	0.3267	0.175		0.06008	0.12633	0.12796	0.07682		0.45762	0.26117	0.19874	0.09818			16.88	0.45762	0.26117	0.19874	0.09818	0.253928
16.895	0.5176	0.3842	0.3243	0.1772		0.06013	0.12634	0.12798	0.07683		0.45747	0.25786	0.19632	0.10037			16.895	0.45747	0.25786	0.19632	0.10037	0.253005
16.91	0.5181	0.3843	0.329	0.1777		0.06018	0.12634	0.128	0.07684		0.45792	0.25796	0.201	0.10086			16.91	0.45792	0.25796	0.201	0.10086	0.254435
16.925	0.517	0.3906	0.3254	0.1748		0.06024	0.12635	0.12802	0.07684		0.45676	0.26425	0.19738	0.09796			16.925	0.45676	0.26425	0.19738	0.09796	0.254087
16.94	0.5168	0.391	0.3261	0.1754		0.06029	0.12636	0.12804	0.07685		0.45651	0.26464	0.19806	0.09855			16.94	0.45651	0.26464	0.19806	0.09855	0.25444
16.955	0.5201	0.3901	0.3264	0.1783		0.06035	0.12636	0.12806	0.07686		0.45975	0.26374	0.19834	0.10144			16.955	0.45975	0.26374	0.19834	0.10144	0.255817
16.97	0.5178	0.3911	0.3261	0.1762		0.0604	0.12637	0.12808	0.07687		0.4574	0.26473	0.19802	0.09933			16.97	0.4574	0.26473	0.19802	0.09933	0.25487
16.985	0.5182	0.3897	0.3236	0.1762		0.06045	0.12638	0.1281	0.07688		0.45775	0.26332	0.1955	0.09932			16.985	0.45775	0.26332	0.1955	0.09932	0.253972
17	0.5158	0.3894	0.3266	0.1762		0.06051	0.12639	0.12812	0.07689		0.45529	0.26301	0.19848	0.09931			17	0.45529	0.26301	0.19848	0.09931	0.254022
17.015	0.5137	0.3888	0.3275	0.1777		0.06056	0.12639	0.12814	0.07689		0.45314	0.26241	0.19936	0.10081			17.015	0.45314	0.26241	0.19936	0.10081	0.25393
17.03	0.5184	0.3902	0.3237	0.1736		0.06062	0.1264	0.12816	0.0769		0.45778	0.2638	0.19554	0.0967			17.03	0.45778	0.2638	0.19554	0.0967	0.253455
17.045	0.5204	0.3917	0.3254	0.1787		0.06067	0.12641	0.12818	0.07691		0.45973	0.26529	0.19722	0.10179			17.045	0.45973	0.26529	0.19722	0.10179	0.256007
17.06	0.5212	0.3905	0.3255	0.1794		0.06072	0.12642	0.1282	0.07692		0.46048	0.26408	0.1973	0.10248			17.06	0.46048	0.26408	0.1973	0.10248	0.256085
17.075	0.5233	0.3886	0.3298	0.1773		0.06078	0.12642	0.12822	0.07693		0.46252	0.26218	0.20158	0.10037			17.075	0.46252	0.26218	0.20158	0.10037	0.256662
17.09	0.5238	0.3915	0.3302	0.1774		0.06083	0.12643	0.12824	0.07693		0.46297	0.26507	0.20196	0.10047			17.09	0.46297	0.26507	0.20196	0.10047	0.257617
17.105	0.5234	0.3918	0.3283	0.177		0.06089	0.12644	0.12826	0.07694		0.46251	0.26536	0.20004	0.10006			17.105	0.46251	0.26536	0.20004	0.10006	0.256993
17.12	0.5235	0.393	0.3279	0.1757		0.06094	0.12645	0.12828	0.07695		0.46256	0.26655	0.19962	0.09875			17.12	0.46256	0.26655	0.19962	0.09875	0.25687
17.135	0.521	0.3955	0.3301	0.1747		0.06099	0.12645	0.1283	0.07696		0.46001	0.26905	0.2018	0.09774			17.135	0.46001	0.26905	0.2018	0.09774	0.25715
17.15	0.5213	0.3937	0.333	0.1765		0.06105	0.12646	0.12832	0.07697		0.46025	0.26724	0.20468	0.09953			17.15	0.46025	0.26724	0.20468	0.09953	0.257925
17.165	0.5245	0.3917	0.3295	0.1734		0.0611	0.12647	0.12834	0.07698		0.4634	0.26523	0.20116	0.09642			17.165	0.4634	0.26523	0.20116	0.09642	0.256552
17.18	0.5249	0.3925	0.3299	0.1749		0.06116	0.12648	0.12836	0.07698		0.46374	0.26602	0.20154	0.09792			17.18	0.46374	0.26602	0.20154	0.09792	0.257305
17.195	0.5286	0.3922	0.3292	0.1788		0.06121	0.12648	0.12838	0.07699		0.46739	0.26572	0.20082	0.10181			17.195	0.46739	0.26572	0.20082	0.10181	0.258935
17.21	0.5284	0.394	0.33	0.1794		0.06126	0.12649	0.12839	0.077		0.46714	0.26751	0.20161	0.1024			17.21	0.46714	0.26751	0.20161	0.1024	0.259665
17.225	0.5307	0.3974	0.3302	0.1771		0.06132	0.1265	0.12841	0.07701		0.46938	0.2709	0.20179	0.10009			17.225	0.46938	0.2709	0.20179	0.10009	0.26054
17.24	0.5328	0.3962	0.3321	0.1789		0.06137	0.12651	0.12843	0.07702		0.47143	0.26969	0.20367	0.10188			17.24	0.47143	0.26969	0.20367	0.10188	0.261667
17.255	0.5324	0.3961	0.3315	0.1805		0.06143	0.12651	0.12845	0.07703		0.47097	0.26959	0.20305	0.10347			17.255	0.47097	0.26959	0.20305	0.10347	0.26177
17.27	0.533	0.3928	0.3309	0.18		0.06148	0.12652	0.12847	0.07703		0.47152	0.26628	0.20243	0.10297			17.27	0.47152	0.26628	0.20243	0.10297	0.2608
17.285	0.5343	0.3932	0.3301	0.1787		0.06154	0.12653	0.12849	0.07704		0.47276	0.26667	0.20161	0.10166			17.285	0.47276	0.26667	0.20161	0.10166	0.260675
17.3	0.5319	0.3944	0.3287	0.1792		0.06159	0.12654	0.12851	0.07705		0.47031	0.26786	0.20019	0.10215			17.3	0.47031	0.26786	0.20019	0.10215	0.260128
17.315	0.5303	0.3955	0.3278	0.1781		0.06164	0.12654	0.12853	0.07706		0.46866	0.26896	0.19927	0.10104			17.315	0.46866	0.26896	0.19927	0.10104	0.259482
17.33	0.529	0.3953	0.3307	0.1794		0.0617	0.12655	0.12855	0.07707		0.4673	0.26875	0.20215	0.10233			17.33	0.4673	0.26875	0.20215	0.10233	0.260133
17.345	0.5306	0.3971	0.3313	0.178		0.06175	0.12656	0.12857	0.07708		0.46885	0.27054	0.20273	0.10092			17.345	0.46885	0.27054	0.20273	0.10092	0.26076
17.36	0.5318	0.3974	0.3298	0.1772		0.06181	0.12657	0.12859	0.07708		0.46999	0.27083	0.20121	0.10012			17.36	0.46999	0.27083	0.20121	0.10012	0.260538
17.375	0.5316	0.395	0.333	0.1794		0.06186	0.12657	0.12861	0.07709		0.46974	0.26843	0.20439	0.10231			17.375	0.46974	0.26843	0.20439	0.10231	0.261217
17.39	0.529	0.3937	0.3356	0.1818		0.06191	0.12658	0.12863	0.0771		0.46709	0.26712	0.20697	0.1047			17.39	0.46709	0.26712	0.20697	0.1047	0.26147
17.405	0.5308	0.3951	0.331	0.1806		0.06197	0.12659	0.12865	0.07711		0.46883	0.26851	0.20235	0.10349			17.405	0.46883	0.26851	0.20235	0.10349	0.260795
17.42	0.5294	0.3937	0.327	0.1798		0.06202	0.1266	0.12867	0.07712		0.46738	0.2671	0.19833	0.10268			17.42	0.46738	0.2671	0.19833	0.10268	0.258873
17.435	0.5277	0.3959	0.3307	0.1791		0.06208	0.1266	0.12869	0.07713		0.46562	0.2693	0.20201	0.10197			17.435	0.46562	0.2693	0.20201	0.10197	0.259725
17.45	0.5295	0.3955	0.3307	0.1799		0.06213	0.12661	0.12871	0.07713		0.46737	0.26889	0.20199	0.10277			17.45	0.46737	0.26889	0.20199	0.10277	0.260255
17.465	0.5272	0.3968	0.3336	0.1799		0.06219	0.12662	0.12873	0.07714		0.46501	0.27018	0.20487	0.10276			17.465	0.46501	0.27018	0.20487	0.10276	0.260705
17.48	0.529	0.3955	0.3325	0.1813		0.06224	0.12663	0.12875	0.07715		0.46676	0.26887	0.20375	0.10415			17.48	0.46676	0.26887	0.20375	0.10415	0.260883
17.495	0.5313	0.3968	0.3326	0.1821		0.06229	0.12664	0.12877	0.07716		0.46901	0.27016	0.20383	0.10494			17.495	0.46901	0.27016	0.20383	0.10494	0.261985
17.51	0.5307	0.3969	0.3337	0.1803		0.06235	0.12664	0.12879	0.07717		0.46835	0.27026	0.20491	0.10313			17.51	0.46835	0.27026	0.20491	0.10313	0.261662
17.525	0.527	0.3975	0.3354	0.1837		0.0624	0.12665	0.12881	0.07717		0.4646	0.27085	0.20659	0.10653			17.525	0.4646	0.27085	0.20659	0.10653	0.262143
17.54	0.5314	0.399	0.3336	0.1813		0.06246	0.12666	0.12882	0.07718		0.46894	0.27234	0.20478	0.10412			17.54	0.46894	0.27234	0.20478	0.10412	0.262545
17.555	0.5314	0.3968	0.3334	0.1786		0.06251	0.12667	0.12884	0.07719		0.46889	0.27013	0.20456	0.10141			17.555	0.46889	0.27013	0.20456	0.10141	0.261248
17.57	0.5324	0.3987	0.3349	0.1829		0.06257	0.12667	0.12886	0.0772		0.46983	0.27203	0.20604	0.1057			17.57	0.46983	0.27203	0.20604	0.1057	0.2634
17.585	0.5319	0.3967	0.3347	0.1808		0.06262	0.12668	0.12888	0.07721		0.46928	0.27002	0.20582	0.10359			17.585	0.46928	0.27002	0.20582	0.10359	0.262178
17.6	0.5312	0.4003	0.332	0.1851		0.06267	0.12669	0.1289	0.07722		0.46853	0.27361	0.2031	0.10788			17.6	0.46853	0.27361	0.2031	0.10788	0.26328
17.615	0.5338	0.4001	0.3352	0.1833		0.06273	0.1267	0.12892	0.07722		0.47107	0.2734	0.20628	0.10608			17.615	0.47107	0.2734	0.20628	0.10608	0.264207
17.63	0.5285	0.3997	0.3311	0.1862		0.06278	0.1267	0.12894	0.07723		0.46572	0.273	0.20216	0.10897			17.63	0.46572	0.273	0.20216	0.10897	0.262463
17.645	0.5338	0.3995	0.3345	0.1847		0.06284	0.12671	0.12896	0.07724		0.47096	0.27279	0.20554	0.10746			17.645	0.47096	0.27279	0.20554	0.10746	0.264188
17.66	0.5307	0.396	0.3353	0.1839		0.06289	0.12672	0.12898	0.07725		0.46781	0.26928	0.20632	0.10665			17.66	0.46781	0.26928	0.20632	0.10665	0.262515
17.675	0.5318	0.3983	0.3355	0.1852		0.06295	0.12673	0.129	0.07726		0.46885	0.27157	0.2065	0.10794			17.675	0.46885	0.27157	0.2065	0.10794	0.263715
17.69	0.5313	0.4013	0.3351	0.1841		0.063	0.12674	0.12902	0.07727		0.4683	0.27456	0.20608	0.10683			17.69	0.4683	0.27456	0.20608	0.10683	0.263943
17.705	0.5327	0.3975	0.336	0.1855		0.06306	0.12674	0.12904	0.07727		0.46964	0.27076	0.20696	0.10823			17.705	0.46964	0.27076	0.20696	0.10823	0.263898
17.72	0.5339	0.3993	0.3362	0.1851		0.06311	0.12675	0.12906	0.07728		0.47079	0.27255	0.20714	0.10782			17.72	0.47079	0.27255	0.20714	0.10782	0.264575
17.735	0.5342	0.403	0.3358	0.1855		0.06316	0.12676	0.12908	0.07729		0.47104	0.27624	0.20672	0.10821			17.735	0.47104	0.27624	0.20672	0.10821	0.265553
17.75	0.5341	0.4017	0.3347	0.1847		0.06322	0.12677	0.1291	0.0773		0.47088	0.27493	0.2056	0.1074			17.75	0.47088	0.27493	0.2056	0.1074	0.264703
17.765	0.5342	0.4021	0.3361	0.1859		0.06327	0.12677	0.12912	0.07731		0.47093	0.27533	0.20698	0.10859			17.765	0.47093	0.27533	0.20698	0.10859	0.265458
17.78	0.5301	0.4028	0.3319	0.1835		0.06333	0.12678	0.12914	0.07731		0.46677	0.27602	0.20276	0.10619			17.78	0.46677	0.27602	0.20276	0.10619	0.262935
17.795	0.5338	0.4055	0.337	0.1848		0.06338	0.12679	0.12916	0.07732		0.47042	0.27871	0.20784	0.10748			17.795	0.47042	0.27871	0.20784	0.10748	0.266113
17.81	0.5341	0.4028	0.3362	0.1846		0.06344	0.1268	0.12918	0.07733		0.47066	0.276	0.20702	0.10727			17.81	0.47066	0.276	0.20702	0.10727	0.265238
17.825	0.5402	0.4042	0.3361	0.1866		0.06349	0.12681	0.12919	0.07734		0.47671	0.27739	0.20691	0.10926			17.825	0.47671	0.27739	0.20691	0.10926	0.267568
17.84	0.5399	0.3996	0.3367	0.1853		0.06355	0.12681	0.12921	0.07735		0.47635	0.27279	0.20749	0.10795			17.84	0.47635	0.27279	0.20749	0.10795	0.266145
17.855	0.5421	0.4037	0.3369	0.1825		0.0636	0.12682	0.12923	0.07736		0.4785	0.27688	0.20767	0.10514			17.855	0.4785	0.27688	0.20767	0.10514	0.267047
17.87	0.5402	0.406	0.3361	0.1854		0.06366	0.12683	0.12925	0.07736		0.47654	0.27917	0.20685	0.10804			17.87	0.47654	0.27917	0.20685	0.10804	0.26765
17.885	0.5378	0.4055	0.3394	0.1834		0.06371	0.12684	0.12927	0.07737		0.47409	0.27866	0.21013	0.10603			17.885	0.47409	0.27866	0.21013	0.10603	0.267228
17.9	0.5388	0.4051	0.3399	0.1855		0.06377	0.12684	0.12929	0.07738		0.47503	0.27826	0.21061	0.10812			17.9	0.47503	0.27826	0.21061	0.10812	0.268005
17.915	0.5359	0.4057	0.3421	0.1862		0.06382	0.12685	0.12931	0.07739		0.47208	0.27885	0.21279	0.10881			17.915	0.47208	0.27885	0.21279	0.10881	0.268133
17.93	0.5384	0.4013	0.3398	0.1906		0.06387	0.12686	0.12933	0.0774		0.47453	0.27444	0.21047	0.1132			17.93	0.47453	0.27444	0.21047	0.1132	0.26816
17.945	0.5371	0.4036	0.3415	0.1893		0.06393	0.12687	0.12935	0.0774		0.47317	0.27673	0.21215	0.1119			17.945	0.47317	0.27673	0.21215	0.1119	0.268487
17.96	0.5408	0.4011	0.3412	0.188		0.06398	0.12688	0.12937	0.07741		0.47682	0.27422	0.21183	0.11059			17.96	0.47682	0.27422	0.21183	0.11059	0.268365
17.975	0.5428	0.3987	0.3399	0.1885		0.06404	0.12688	0.12939	0.07742		0.47876	0.27182	0.21051	0.11108			17.975	0.47876	0.27182	0.21051	0.11108	0.268043
17.99	0.541	0.4015	0.3424	0.1898		0.06409	0.12689	0.12941	0.07743		0.47691	0.27461	0.21299	0.11237			17.99	0.47691	0.27461	0.21299	0.11237	0.26922
18.005	0.5409	0.4015	0.3385	0.1863		0.06415	0.1269	0.12943	0.07744		0.47675	0.2746	0.20907	0.10886			18.005	0.47675	0.2746	0.20907	0.10886	0.26732
18.02	0.5415	0.4006	0.3427	0.192		0.0642	0.12691	0.12945	0.07745		0.4773	0.27369	0.21325	0.11455			18.02	0.4773	0.27369	0.21325	0.11455	0.269697
18.035	0.5416	0.3989	0.3453	0.188		0.06426	0.12692	0.12947	0.07745		0.47734	0.27198	0.21583	0.11055			18.035	0.47734	0.27198	0.21583	0.11055	0.268925
18.05	0.5438	0.4005	0.3421	0.1906		0.06431	0.12692	0.12949	0.07746		0.47949	0.27358	0.21261	0.11314			18.05	0.47949	0.27358	0.21261	0.11314	0.269705
18.065	0.5455	0.4001	0.3447	0.1942		0.06437	0.12693	0.12951	0.07747		0.48113	0.27317	0.21519	0.11673			18.065	0.48113	0.27317	0.21519	0.11673	0.271555
18.08	0.5431	0.4016	0.3478	0.1909		0.06442	0.12694	0.12953	0.07748		0.47868	0.27466	0.21827	0.11342			18.08	0.47868	0.27466	0.21827	0.11342	0.271257
18.095	0.5424	0.4023	0.3426	0.1911		0.06448	0.12695	0.12954	0.07749		0.47792	0.27535	0.21306	0.11361			18.095	0.47792	0.27535	0.21306	0.11361	0.269985
18.11	0.541	0.4009	0.3401	0.1901		0.06453	0.12696	0.12956	0.07749		0.47647	0.27394	0.21054	0.11261			18.11	0.47647	0.27394	0.21054	0.11261	0.26839
18.125	0.5408	0.4047	0.3436	0.1884		0.06459	0.12696	0.12958	0.0775		0.47621	0.27774	0.21402	0.1109			18.125	0.47621	0.27774	0.21402	0.1109	0.269717
18.14	0.539	0.4009	0.3405	0.1895		0.06464	0.12697	0.1296	0.07751		0.47436	0.27393	0.2109	0.11199			18.14	0.47436	0.27393	0.2109	0.11199	0.267795
18.155	0.5396	0.4021	0.3427	0.1906		0.0647	0.12698	0.12962	0.07752		0.4749	0.27512	0.21308	0.11308			18.155	0.4749	0.27512	0.21308	0.11308	0.269045
18.17	0.5422	0.4024	0.3429	0.1946		0.06475	0.12699	0.12964	0.07753		0.47745	0.27541	0.21326	0.11707			18.17	0.47745	0.27541	0.21326	0.11707	0.270798
18.185	0.5446	0.402	0.3415	0.1927		0.0648	0.127	0.12966	0.07754		0.4798	0.275	0.21184	0.11516			18.185	0.4798	0.275	0.21184	0.11516	0.27045
18.2	0.548	0.4002	0.343	0.1896		0.06486	0.127	0.12968	0.07754		0.48314	0.2732	0.21332	0.11206			18.2	0.48314	0.2732	0.21332	0.11206	0.27043
18.215	0.5422	0.4027	0.344	0.1875		0.06491	0.12701	0.1297	0.07755		0.47729	0.27569	0.2143	0.10995			18.215	0.47729	0.27569	0.2143	0.10995	0.269307
18.23	0.5398	0.4011	0.3446	0.1874		0.06497	0.12702	0.12972	0.07756		0.47483	0.27408	0.21488	0.10984			18.23	0.47483	0.27408	0.21488	0.10984	0.268407
18.245	0.542	0.4039	0.3418	0.1866		0.06502	0.12703	0.12974	0.07757		0.47698	0.27687	0.21206	0.10903			18.245	0.47698	0.27687	0.21206	0.10903	0.268735
18.26	0.5439	0.4019	0.3416	0.1864		0.06508	0.12704	0.12976	0.07758		0.47882	0.27486	0.21184	0.10882			18.26	0.47882	0.27486	0.21184	0.10882	0.268585
18.275	0.5457	0.4052	0.3447	0.1898		0.06513	0.12704	0.12978	0.07758		0.48057	0.27816	0.21492	0.11222			18.275	0.48057	0.27816	0.21492	0.11222	0.271467
18.29	0.545	0.4043	0.3434	0.1884		0.06519	0.12705	0.1298	0.07759		0.47981	0.27725	0.2136	0.11081			18.29	0.47981	0.27725	0.2136	0.11081	0.270368
18.305	0.5464	0.4039	0.3417	0.1896		0.06524	0.12706	0.12982	0.0776		0.48116	0.27684	0.21188	0.112			18.305	0.48116	0.27684	0.21188	0.112	0.27047
18.32	0.5477	0.4024	0.3456	0.1903		0.0653	0.12707	0.12983	0.07761		0.4824	0.27533	0.21577	0.11269			18.32	0.4824	0.27533	0.21577	0.11269	0.271547
18.335	0.547	0.4044	0.3434	0.1886		0.06535	0.12708	0.12985	0.07762		0.48165	0.27732	0.21355	0.11098			18.335	0.48165	0.27732	0.21355	0.11098	0.270875
18.35	0.5441	0.4065	0.3444	0.1891		0.06541	0.12708	0.12987	0.07763		0.47869	0.27942	0.21453	0.11147			18.35	0.47869	0.27942	0.21453	0.11147	0.271028
18.365	0.5451	0.4083	0.3445	0.1888		0.06546	0.12709	0.12989	0.07763		0.47964	0.28121	0.21461	0.11117			18.365	0.47964	0.28121	0.21461	0.11117	0.271657
18.38	0.5444	0.4056	0.3428	0.1898		0.06552	0.1271	0.12991	0.07764		0.47888	0.2785	0.21289	0.11216			18.38	0.47888	0.2785	0.21289	0.11216	0.270608
18.395	0.5454	0.4062	0.3442	0.1903		0.06557	0.12711	0.12993	0.07765		0.47983	0.27909	0.21427	0.11265			18.395	0.47983	0.27909	0.21427	0.11265	0.27146
18.41	0.5439	0.405	0.3417	0.1926		0.06563	0.12712	0.12995	0.07766		0.47827	0.27788	0.21175	0.11494			18.41	0.47827	0.27788	0.21175	0.11494	0.27071
18.425	0.5481	0.4061	0.3449	0.1925		0.06568	0.12712	0.12997	0.07767		0.48242	0.27898	0.21493	0.11483			18.425	0.48242	0.27898	0.21493	0.11483	0.27279
18.44	0.5454	0.4086	0.347	0.1885		0.06574	0.12713	0.12999	0.07767		0.47966	0.28147	0.21701	0.11083			18.44	0.47966	0.28147	0.21701	0.11083	0.272242
18.455	0.549	0.4087	0.3485	0.1904		0.06579	0.12714	0.13001	0.07768		0.48321	0.28156	0.21849	0.11272			18.455	0.48321	0.28156	0.21849	0.11272	0.273995
18.47	0.5446	0.4089	0.3482	0.1907		0.06585	0.12715	0.13003	0.07769		0.47875	0.28175	0.21817	0.11301			18.47	0.47875	0.28175	0.21817	0.11301	0.27292
18.485	0.5454	0.4093	0.3475	0.1912		0.0659	0.12716	0.13005	0.0777		0.4795	0.28214	0.21745	0.1135			18.485	0.4795	0.28214	0.21745	0.1135	0.273147
18.5	0.5465	0.4065	0.3491	0.1889		0.06596	0.12717	0.13007	0.07771		0.48054	0.27933	0.21903	0.11119			18.5	0.48054	0.27933	0.21903	0.11119	0.272523
18.515	0.547	0.4056	0.3489	0.1881		0.06601	0.12717	0.13009	0.07772		0.48099	0.27843	0.21881	0.11038			18.515	0.48099	0.27843	0.21881	0.11038	0.272152
18.53	0.5473	0.4056	0.3507	0.192		0.06607	0.12718	0.13011	0.07772		0.48123	0.27842	0.22059	0.11428			18.53	0.48123	0.27842	0.22059	0.11428	0.27363
18.545	0.5498	0.4067	0.3525	0.1941		0.06612	0.12719	0.13012	0.07773		0.48368	0.27951	0.22238	0.11637			18.545	0.48368	0.27951	0.22238	0.11637	0.275485
18.56	0.5506	0.4052	0.3536	0.1894		0.06618	0.1272	0.13014	0.07774		0.48442	0.278	0.22346	0.11166			18.56	0.48442	0.278	0.22346	0.11166	0.274385
18.575	0.5477	0.4091	0.3511	0.1909		0.06623	0.12721	0.13016	0.07775		0.48147	0.28189	0.22094	0.11315			18.575	0.48147	0.28189	0.22094	0.11315	0.274363
18.59	0.5486	0.4102	0.3506	0.1931		0.06629	0.12721	0.13018	0.07776		0.48231	0.28299	0.22042	0.11534			18.59	0.48231	0.28299	0.22042	0.11534	0.275265
18.605	0.5497	0.409	0.3549	0.1923		0.06634	0.12722	0.1302	0.07776		0.48336	0.28178	0.2247	0.11454			18.605	0.48336	0.28178	0.2247	0.11454	0.276095
18.62	0.5471	0.4114	0.3536	0.1917		0.0664	0.12723	0.13022	0.07777		0.4807	0.28417	0.22338	0.11393			18.62	0.4807	0.28417	0.22338	0.11393	0.275545
18.635	0.5491	0.4131	0.3542	0.1927		0.06645	0.12724	0.13024	0.07778		0.48265	0.28586	0.22396	0.11492			18.635	0.48265	0.28586	0.22396	0.11492	0.276848
18.65	0.5478	0.4105	0.3524	0.1922		0.06651	0.12725	0.13026	0.07779		0.48129	0.28325	0.22214	0.11441			18.65	0.48129	0.28325	0.22214	0.11441	0.275273
18.665	0.5483	0.4128	0.3538	0.1941		0.06656	0.12726	0.13028	0.0778		0.48174	0.28554	0.22352	0.1163			18.665	0.48174	0.28554	0.22352	0.1163	0.276775
18.68	0.5501	0.4107	0.3535	0.1917		0.06662	0.12726	0.1303	0.0778		0.48348	0.28344	0.2232	0.1139			18.68	0.48348	0.28344	0.2232	0.1139	0.276005
18.695	0.5509	0.4095	0.3532	0.1928		0.06668	0.12727	0.13032	0.07781		0.48422	0.28223	0.22288	0.11499			18.695	0.48422	0.28223	0.22288	0.11499	0.27608
18.71	0.55	0.4111	0.3522	0.1938		0.06673	0.12728	0.13034	0.07782		0.48327	0.28382	0.22186	0.11598			18.71	0.48327	0.28382	0.22186	0.11598	0.276232
18.725	0.5526	0.4104	0.3491	0.1946		0.06679	0.12729	0.13036	0.07783		0.48581	0.28311	0.21874	0.11677			18.725	0.48581	0.28311	0.21874	0.11677	0.276108
18.74	0.5565	0.4098	0.3522	0.1943		0.06684	0.1273	0.13037	0.07784		0.48966	0.2825	0.22183	0.11646			18.74	0.48966	0.2825	0.22183	0.11646	0.277612
18.755	0.5555	0.41	0.3503	0.1945		0.0669	0.1273	0.13039	0.07785		0.4886	0.2827	0.21991	0.11665			18.755	0.4886	0.2827	0.21991	0.11665	0.276965
18.77	0.554	0.412	0.3488	0.1938		0.06695	0.12731	0.13041	0.07785		0.48705	0.28469	0.21839	0.11595			18.77	0.48705	0.28469	0.21839	0.11595	0.27652
18.785	0.5549	0.4157	0.3488	0.1952		0.06701	0.12732	0.13043	0.07786		0.48789	0.28838	0.21837	0.11734			18.785	0.48789	0.28838	0.21837	0.11734	0.277995
18.8	0.5532	0.4138	0.3497	0.1939		0.06706	0.12733	0.13045	0.07787		0.48614	0.28647	0.21925	0.11603			18.8	0.48614	0.28647	0.21925	0.11603	0.276973
18.815	0.5557	0.4126	0.3493	0.1947		0.06712	0.12734	0.13047	0.07788		0.48858	0.28526	0.21883	0.11682			18.815	0.48858	0.28526	0.21883	0.11682	0.277372
18.83	0.5582	0.4113	0.3538	0.1956		0.06717	0.12735	0.13049	0.07789		0.49103	0.28395	0.22331	0.11771			18.83	0.49103	0.28395	0.22331	0.11771	0.279
18.845	0.5569	0.4111	0.3516	0.1945		0.06723	0.12735	0.13051	0.07789		0.48967	0.28375	0.22109	0.11661			18.845	0.48967	0.28375	0.22109	0.11661	0.27778
18.86	0.5547	0.4109	0.3486	0.1965		0.06728	0.12736	0.13053	0.0779		0.48742	0.28354	0.21807	0.1186			18.86	0.48742	0.28354	0.21807	0.1186	0.276907
18.875	0.5568	0.4122	0.353	0.1957		0.06734	0.12737	0.13055	0.07791		0.48946	0.28483	0.22245	0.11779			18.875	0.48946	0.28483	0.22245	0.11779	0.278633
18.89	0.558	0.4127	0.3538	0.1962		0.06739	0.12738	0.13057	0.07792		0.49061	0.28532	0.22323	0.11828			18.89	0.49061	0.28532	0.22323	0.11828	0.27936
18.905	0.5565	0.4137	0.3533	0.1942		0.06745	0.12739	0.13059	0.07793		0.48905	0.28631	0.22271	0.11627			18.905	0.48905	0.28631	0.22271	0.11627	0.278585
18.92	0.5564	0.4128	0.3521	0.1952		0.0675	0.1274	0.13061	0.07793		0.4889	0.2854	0.22149	0.11727			18.92	0.4889	0.2854	0.22149	0.11727	0.278265
18.935	0.5593	0.4142	0.3498	0.1932		0.06756	0.1274	0.13062	0.07794		0.49174	0.2868	0.21918	0.11526			18.935	0.49174	0.2868	0.21918	0.11526	0.278245
18.95	0.5575	0.4137	0.3534	0.1942		0.06762	0.12741	0.13064	0.07795		0.48988	0.28629	0.22276	0.11625			18.95	0.48988	0.28629	0.22276	0.11625	0.278795
18.965	0.5554	0.4137	0.3538	0.1949		0.06767	0.12742	0.13066	0.07796		0.48773	0.28628	0.22314	0.11694			18.965	0.48773	0.28628	0.22314	0.11694	0.278523
18.98	0.5546	0.4154	0.3543	0.196		0.06773	0.12743	0.13068	0.07797		0.48687	0.28797	0.22362	0.11803			18.98	0.48687	0.28797	0.22362	0.11803	0.279122
18.995	0.5586	0.4135	0.3537	0.1941		0.06778	0.12744	0.1307	0.07797		0.49082	0.28606	0.223	0.11613			18.995	0.49082	0.28606	0.223	0.11613	0.279002
19.01	0.5576	0.4133	0.3522	0.1941		0.06784	0.12745	0.13072	0.07798		0.48976	0.28585	0.22148	0.11612			19.01	0.48976	0.28585	0.22148	0.11612	0.278303
19.025	0.5552	0.413	0.3552	0.197		0.06789	0.12745	0.13074	0.07799		0.48731	0.28555	0.22446	0.11901			19.025	0.48731	0.28555	0.22446	0.11901	0.279083
19.04	0.5555	0.414	0.3502	0.1974		0.06795	0.12746	0.13076	0.078		0.48755	0.28654	0.21944	0.1194			19.04	0.48755	0.28654	0.21944	0.1194	0.278232
19.055	0.5575	0.4155	0.3527	0.1935		0.068	0.12747	0.13078	0.07801		0.4895	0.28803	0.22192	0.11549			19.055	0.4895	0.28803	0.22192	0.11549	0.278735
19.07	0.557	0.4142	0.3507	0.1942		0.06806	0.12748	0.1308	0.07802		0.48894	0.28672	0.2199	0.11618			19.07	0.48894	0.28672	0.2199	0.11618	0.277935
19.085	0.5597	0.4142	0.3533	0.1939		0.06811	0.12749	0.13082	0.07802		0.49159	0.28671	0.22248	0.11588			19.085	0.49159	0.28671	0.22248	0.11588	0.279165
19.1	0.5587	0.4171	0.3528	0.194		0.06817	0.1275	0.13084	0.07803		0.49053	0.2896	0.22196	0.11597			19.1	0.49053	0.2896	0.22196	0.11597	0.279515
19.115	0.5592	0.4147	0.3514	0.1942		0.06823	0.12751	0.13085	0.07804		0.49097	0.28719	0.22055	0.11616			19.115	0.49097	0.28719	0.22055	0.11616	0.278718
19.13	0.5598	0.4209	0.3531	0.197		0.06828	0.12751	0.13087	0.07805		0.49152	0.29339	0.22223	0.11895			19.13	0.49152	0.29339	0.22223	0.11895	0.281523
19.145	0.5583	0.4198	0.3528	0.1976		0.06834	0.12752	0.13089	0.07806		0.48996	0.29228	0.22191	0.11954			19.145	0.48996	0.29228	0.22191	0.11954	0.280923
19.16	0.558	0.4202	0.3531	0.1993		0.06839	0.12753	0.13091	0.07806		0.48961	0.29267	0.22219	0.12124			19.16	0.48961	0.29267	0.22219	0.12124	0.281428
19.175	0.5596	0.4178	0.3553	0.1953		0.06845	0.12754	0.13093	0.07807		0.49115	0.29026	0.22437	0.11723			19.175	0.49115	0.29026	0.22437	0.11723	0.280752
19.19	0.5587	0.4193	0.3583	0.1966		0.0685	0.12755	0.13095	0.07808		0.4902	0.29175	0.22735	0.11852			19.19	0.4902	0.29175	0.22735	0.11852	0.281955
19.205	0.5648	0.4197	0.3563	0.1963		0.06856	0.12756	0.13097	0.07809		0.49624	0.29214	0.22533	0.11821			19.205	0.49624	0.29214	0.22533	0.11821	0.28298
19.22	0.5631	0.4216	0.3552	0.1928		0.06861	0.12756	0.13099	0.0781		0.49449	0.29404	0.22421	0.1147			19.22	0.49449	0.29404	0.22421	0.1147	0.28186
19.235	0.5593	0.4198	0.3577	0.1929		0.06867	0.12757	0.13101	0.0781		0.49063	0.29223	0.22669	0.1148			19.235	0.49063	0.29223	0.22669	0.1148	0.281087
19.25	0.5591	0.4195	0.3584	0.1937		0.06873	0.12758	0.13103	0.07811		0.49037	0.29192	0.22737	0.11559			19.25	0.49037	0.29192	0.22737	0.11559	0.281313
19.265	0.5579	0.4189	0.3588	0.1945		0.06878	0.12759	0.13105	0.07812		0.48912	0.29131	0.22775	0.11638			19.265	0.48912	0.29131	0.22775	0.11638	0.28114
19.28	0.5575	0.4193	0.3584	0.1918		0.06884	0.1276	0.13107	0.07813		0.48866	0.2917	0.22733	0.11367			19.28	0.48866	0.2917	0.22733	0.11367	0.28034
19.295	0.5591	0.4192	0.359	0.1925		0.06889	0.12761	0.13108	0.07814		0.49021	0.29159	0.22792	0.11436			19.295	0.49021	0.29159	0.22792	0.11436	0.28102
19.31	0.5588	0.4177	0.3578	0.1928		0.06895	0.12762	0.1311	0.07814		0.48985	0.29008	0.2267	0.11466			19.31	0.48985	0.29008	0.2267	0.11466	0.280322
19.325	0.5619	0.4196	0.3611	0.1925		0.069	0.12762	0.13112	0.07815		0.4929	0.29198	0.22998	0.11435			19.325	0.4929	0.29198	0.22998	0.11435	0.282302
19.34	0.5637	0.418	0.3606	0.1929		0.06906	0.12763	0.13114	0.07816		0.49464	0.29037	0.22946	0.11474			19.34	0.49464	0.29037	0.22946	0.11474	0.282303
19.355	0.5625	0.4159	0.3631	0.194		0.06911	0.12764	0.13116	0.07817		0.49339	0.28826	0.23194	0.11583			19.355	0.49339	0.28826	0.23194	0.11583	0.282355
19.37	0.5644	0.4173	0.3629	0.1935		0.06917	0.12765	0.13118	0.07818		0.49523	0.28965	0.23172	0.11532			19.37	0.49523	0.28965	0.23172	0.11532	0.28298
19.385	0.5627	0.4175	0.3611	0.1921		0.06923	0.12766	0.1312	0.07818		0.49347	0.28984	0.2299	0.11392			19.385	0.49347	0.28984	0.2299	0.11392	0.281782
19.4	0.5639	0.4162	0.3624	0.1944		0.06928	0.12767	0.13122	0.07819		0.49462	0.28853	0.23118	0.11621			19.4	0.49462	0.28853	0.23118	0.11621	0.282635
19.415	0.5652	0.4183	0.3648	0.1929		0.06934	0.12768	0.13124	0.0782		0.49586	0.29062	0.23356	0.1147			19.415	0.49586	0.29062	0.23356	0.1147	0.283685
19.43	0.5645	0.4207	0.3621	0.1936		0.06939	0.12768	0.13126	0.07821		0.49511	0.29302	0.23084	0.11539			19.43	0.49511	0.29302	0.23084	0.11539	0.28359
19.445	0.5617	0.4184	0.361	0.1929		0.06945	0.12769	0.13128	0.07822		0.49225	0.29071	0.22972	0.11468			19.445	0.49225	0.29071	0.22972	0.11468	0.28184
19.46	0.5618	0.4184	0.3603	0.1931		0.06951	0.1277	0.13129	0.07822		0.49229	0.2907	0.22901	0.11488			19.46	0.49229	0.2907	0.22901	0.11488	0.28172
19.475	0.5601	0.418	0.3562	0.1951		0.06956	0.12771	0.13131	0.07823		0.49054	0.29029	0.22489	0.11687			19.475	0.49054	0.29029	0.22489	0.11687	0.280647
19.49	0.5643	0.419	0.3601	0.1963		0.06962	0.12772	0.13133	0.07824		0.49468	0.29128	0.22877	0.11806			19.49	0.49468	0.29128	0.22877	0.11806	0.283197
19.505	0.5638	0.4188	0.3625	0.195		0.06967	0.12773	0.13135	0.07825		0.49413	0.29107	0.23115	0.11675			19.505	0.49413	0.29107	0.23115	0.11675	0.283275
19.52	0.5661	0.4214	0.3617	0.1962		0.06973	0.12774	0.13137	0.07826		0.49637	0.29366	0.23033	0.11794			19.52	0.49637	0.29366	0.23033	0.11794	0.284575
19.535	0.5652	0.4176	0.3593	0.1947		0.06978	0.12774	0.13139	0.07826		0.49542	0.28986	0.22791	0.11644			19.535	0.49542	0.28986	0.22791	0.11644	0.282408
19.55	0.5663	0.4204	0.3608	0.1969		0.06984	0.12775	0.13141	0.07827		0.49646	0.29265	0.22939	0.11863			19.55	0.49646	0.29265	0.22939	0.11863	0.284282
19.565	0.5671	0.4202	0.359	0.1953		0.0699	0.12776	0.13143	0.07828		0.4972	0.29244	0.22757	0.11702			19.565	0.4972	0.29244	0.22757	0.11702	0.283558
19.58	0.5688	0.4226	0.3597	0.1952		0.06995	0.12777	0.13145	0.07829		0.49885	0.29483	0.22825	0.11691			19.58	0.49885	0.29483	0.22825	0.11691	0.28471
19.595	0.569	0.4224	0.3581	0.196		0.07001	0.12778	0.13147	0.0783		0.49899	0.29462	0.22663	0.1177			19.595	0.49899	0.29462	0.22663	0.1177	0.284485
19.61	0.569	0.4254	0.3575	0.1962		0.07006	0.12779	0.13149	0.07831		0.49894	0.29761	0.22601	0.11789			19.61	0.49894	0.29761	0.22601	0.11789	0.285112
19.625	0.5689	0.4281	0.3584	0.1981		0.07012	0.1278	0.1315	0.07831		0.49878	0.3003	0.2269	0.11979			19.625	0.49878	0.3003	0.2269	0.11979	0.286443
19.64	0.5685	0.4242	0.3611	0.1946		0.07017	0.12781	0.13152	0.07832		0.49833	0.29639	0.22958	0.11628			19.64	0.49833	0.29639	0.22958	0.11628	0.285145
19.655	0.5681	0.4247	0.3617	0.1926		0.07023	0.12781	0.13154	0.07833		0.49787	0.29689	0.23016	0.11427			19.655	0.49787	0.29689	0.23016	0.11427	0.284798
19.67	0.5674	0.4249	0.3607	0.1934		0.07029	0.12782	0.13156	0.07834		0.49711	0.29708	0.22914	0.11506			19.67	0.49711	0.29708	0.22914	0.11506	0.284598
19.685	0.5704	0.4238	0.3617	0.1944		0.07034	0.12783	0.13158	0.07835		0.50006	0.29597	0.23012	0.11605			19.685	0.50006	0.29597	0.23012	0.11605	0.28555
19.7	0.5691	0.4232	0.361	0.1963		0.0704	0.12784	0.1316	0.07835		0.4987	0.29536	0.2294	0.11795			19.7	0.4987	0.29536	0.2294	0.11795	0.285353
19.715	0.5661	0.4237	0.3618	0.1948		0.07045	0.12785	0.13162	0.07836		0.49565	0.29585	0.23018	0.11644			19.715	0.49565	0.29585	0.23018	0.11644	0.28453
19.73	0.5683	0.4244	0.3629	0.1941		0.07051	0.12786	0.13164	0.07837		0.49779	0.29654	0.23126	0.11573			19.73	0.49779	0.29654	0.23126	0.11573	0.28533
19.745	0.5702	0.4249	0.3615	0.1967		0.07057	0.12787	0.13166	0.07838		0.49963	0.29703	0.22984	0.11832			19.745	0.49963	0.29703	0.22984	0.11832	0.286205
19.76	0.5682	0.4226	0.3609	0.1955		0.07062	0.12787	0.13168	0.07839		0.49758	0.29473	0.22922	0.11711			19.76	0.49758	0.29473	0.22922	0.11711	0.28466
19.775	0.5677	0.4231	0.3609	0.1955		0.07068	0.12788	0.13169	0.07839		0.49702	0.29522	0.22921	0.11711			19.775	0.49702	0.29522	0.22921	0.11711	0.28464
19.79	0.5685	0.4216	0.3592	0.1946		0.07073	0.12789	0.13171	0.0784		0.49777	0.29371	0.22749	0.1162			19.79	0.49777	0.29371	0.22749	0.1162	0.283793
19.805	0.5711	0.424	0.3591	0.1957		0.07079	0.1279	0.13173	0.07841		0.50031	0.2961	0.22737	0.11729			19.805	0.50031	0.2961	0.22737	0.11729	0.285268
19.82	0.5685	0.4258	0.3629	0.194		0.07085	0.12791	0.13175	0.07842		0.49765	0.29789	0.23115	0.11558			19.82	0.49765	0.29789	0.23115	0.11558	0.285568
19.835	0.5725	0.4264	0.3643	0.193		0.0709	0.12792	0.13177	0.07843		0.5016	0.29848	0.23253	0.11457			19.835	0.5016	0.29848	0.23253	0.11457	0.286795
19.85	0.5668	0.4255	0.3611	0.1944		0.07096	0.12793	0.13179	0.07843		0.49584	0.29757	0.22931	0.11597			19.85	0.49584	0.29757	0.22931	0.11597	0.284672
19.865	0.5727	0.4236	0.3662	0.1952		0.07101	0.12794	0.13181	0.07844		0.50169	0.29566	0.23439	0.11676			19.865	0.50169	0.29566	0.23439	0.11676	0.287125
19.88	0.5685	0.4237	0.3616	0.1946		0.07107	0.12795	0.13183	0.07845		0.49743	0.29575	0.22977	0.11615			19.88	0.49743	0.29575	0.22977	0.11615	0.284775
19.895	0.5674	0.4272	0.3612	0.1967		0.07113	0.12795	0.13185	0.07846		0.49627	0.29925	0.22935	0.11824			19.895	0.49627	0.29925	0.22935	0.11824	0.285778
19.91	0.5693	0.4261	0.3618	0.1946		0.07118	0.12796	0.13187	0.07847		0.49812	0.29814	0.22993	0.11613			19.91	0.49812	0.29814	0.22993	0.11613	0.28558
19.925	0.5734	0.4277	0.3632	0.1939		0.07124	0.12797	0.13188	0.07847		0.50216	0.29973	0.23132	0.11543			19.925	0.50216	0.29973	0.23132	0.11543	0.28716
19.94	0.5699	0.427	0.3673	0.193		0.0713	0.12798	0.1319	0.07848		0.4986	0.29902	0.2354	0.11452			19.94	0.4986	0.29902	0.2354	0.11452	0.286885
19.955	0.5691	0.427	0.3636	0.194		0.07135	0.12799	0.13192	0.07849		0.49775	0.29901	0.23168	0.11551			19.955	0.49775	0.29901	0.23168	0.11551	0.285988
19.97	0.5687	0.4273	0.3623	0.1938		0.07141	0.128	0.13194	0.0785		0.49729	0.2993	0.23036	0.1153			19.97	0.49729	0.2993	0.23036	0.1153	0.285562
19.985	0.5717	0.4263	0.3666	0.1941		0.07146	0.12801	0.13196	0.07851		0.50024	0.29829	0.23464	0.11559			19.985	0.50024	0.29829	0.23464	0.11559	0.28719
20	0.5693	0.4283	0.3637	0.1961		0.07152	0.12802	0.13198	0.07851		0.49778	0.30028	0.23172	0.11759			20	0.49778	0.30028	0.23172	0.11759	0.286843
20.015	0.573	0.4296	0.3643	0.1968		0.07158	0.12802	0.132	0.07852		0.50142	0.30158	0.2323	0.11828			20.015	0.50142	0.30158	0.2323	0.11828	0.288395
20.03	0.5893	0.445	0.3793	0.1924		0.07163	0.12803	0.13202	0.07853		0.51767	0.31697	0.24728	0.11387			20.03	0.51767	0.31697	0.24728	0.11387	0.298947
20.045	0.5722	0.4307	0.3665	0.1974		0.07169	0.12804	0.13204	0.07854		0.50051	0.30266	0.23446	0.11886			20.045	0.50051	0.30266	0.23446	0.11886	0.289123
20.06	0.5735	0.4306	0.366	0.1969		0.07174	0.12805	0.13206	0.07855		0.50176	0.30255	0.23394	0.11835			20.06	0.50176	0.30255	0.23394	0.11835	0.28915
20.075	0.5735	0.4294	0.3665	0.1974		0.0718	0.12806	0.13207	0.07855		0.5017	0.30134	0.23443	0.11885			20.075	0.5017	0.30134	0.23443	0.11885	0.28908
20.09	0.5729	0.4298	0.3672	0.1996		0.07186	0.12807	0.13209	0.07856		0.50104	0.30173	0.23511	0.12104			20.09	0.50104	0.30173	0.23511	0.12104	0.28973
20.105	0.573	0.4317	0.3648	0.2002		0.07191	0.12808	0.13211	0.07857		0.50109	0.30362	0.23269	0.12163			20.105	0.50109	0.30362	0.23269	0.12163	0.289757
20.12	0.5707	0.4284	0.3665	0.1973		0.07197	0.12809	0.13213	0.07858		0.49873	0.30031	0.23437	0.11872			20.12	0.49873	0.30031	0.23437	0.11872	0.288032
20.135	0.569	0.4296	0.3652	0.1994		0.07203	0.1281	0.13215	0.07859		0.49697	0.3015	0.23305	0.12081			20.135	0.49697	0.3015	0.23305	0.12081	0.288083
20.15	0.5694	0.4283	0.3637	0.1971		0.07208	0.1281	0.13217	0.07859		0.49732	0.3002	0.23153	0.11851			20.15	0.49732	0.3002	0.23153	0.11851	0.28689
20.165	0.5726	0.4306	0.3636	0.197		0.07214	0.12811	0.13219	0.0786		0.50046	0.30249	0.23141	0.1184			20.165	0.50046	0.30249	0.23141	0.1184	0.28819
20.18	0.5714	0.4279	0.365	0.1972		0.07219	0.12812	0.13221	0.07861		0.49921	0.29978	0.23279	0.11859			20.18	0.49921	0.29978	0.23279	0.11859	0.287593
20.195	0.5721	0.4289	0.3642	0.1968		0.07225	0.12813	0.13223	0.07862		0.49985	0.30077	0.23197	0.11818			20.195	0.49985	0.30077	0.23197	0.11818	0.287693
20.21	0.5749	0.4292	0.3654	0.1963		0.07231	0.12814	0.13225	0.07862		0.50259	0.30106	0.23315	0.11768			20.21	0.50259	0.30106	0.23315	0.11768	0.28862
20.225	0.5758	0.429	0.365	0.197		0.07236	0.12815	0.13226	0.07863		0.50344	0.30085	0.23274	0.11837			20.225	0.50344	0.30085	0.23274	0.11837	0.28885
20.24	0.5696	0.433	0.3639	0.197		0.07242	0.12816	0.13228	0.07864		0.49718	0.30484	0.23162	0.11836			20.24	0.49718	0.30484	0.23162	0.11836	0.288
20.255	0.5721	0.4326	0.3652	0.1981		0.07248	0.12817	0.1323	0.07865		0.49962	0.30443	0.2329	0.11945			20.255	0.49962	0.30443	0.2329	0.11945	0.2891
20.27	0.573	0.4329	0.3655	0.1996		0.07253	0.12818	0.13232	0.07866		0.50047	0.30472	0.23318	0.12094			20.27	0.50047	0.30472	0.23318	0.12094	0.289828
20.285	0.572	0.4316	0.3666	0.2025		0.07259	0.12819	0.13234	0.07866		0.49941	0.30341	0.23426	0.12384			20.285	0.49941	0.30341	0.23426	0.12384	0.29023
20.3	0.5707	0.4295	0.3629	0.1998		0.07264	0.12819	0.13236	0.07867		0.49806	0.30131	0.23054	0.12113			20.3	0.49806	0.30131	0.23054	0.12113	0.28776
20.315	0.5726	0.4309	0.3604	0.1934		0.0727	0.1282	0.13238	0.07868		0.4999	0.3027	0.22802	0.11472			20.315	0.4999	0.3027	0.22802	0.11472	0.286335
20.33	0.5751	0.4297	0.3632	0.1981		0.07276	0.12821	0.1324	0.07869		0.50234	0.30149	0.2308	0.11941			20.33	0.50234	0.30149	0.2308	0.11941	0.28851
20.345	0.5712	0.4295	0.3639	0.1971		0.07281	0.12822	0.13242	0.0787		0.49839	0.30128	0.23148	0.1184			20.345	0.49839	0.30128	0.23148	0.1184	0.287388
20.36	0.5712	0.426	0.3612	0.1975		0.07287	0.12823	0.13243	0.0787		0.49833	0.29777	0.22877	0.1188			20.36	0.49833	0.29777	0.22877	0.1188	0.285917
20.375	0.5755	0.4296	0.3629	0.1947		0.07293	0.12824	0.13245	0.07871		0.50257	0.30136	0.23045	0.11599			20.375	0.50257	0.30136	0.23045	0.11599	0.287592
20.39	0.5746	0.4279	0.3608	0.1959		0.07298	0.12825	0.13247	0.07872		0.50162	0.29965	0.22833	0.11718			20.39	0.50162	0.29965	0.22833	0.11718	0.286695
20.405	0.5764	0.4306	0.3613	0.1956		0.07304	0.12826	0.13249	0.07873		0.50336	0.30234	0.22881	0.11687			20.405	0.50336	0.30234	0.22881	0.11687	0.287845
20.42	0.5751	0.4282	0.3599	0.1953		0.0731	0.12827	0.13251	0.07874		0.502	0.29993	0.22739	0.11656			20.42	0.502	0.29993	0.22739	0.11656	0.28647
20.435	0.576	0.427	0.3621	0.1983		0.07315	0.12828	0.13253	0.07874		0.50285	0.29872	0.22957	0.11956			20.435	0.50285	0.29872	0.22957	0.11956	0.287675
20.45	0.5718	0.4275	0.3638	0.2012		0.07321	0.12829	0.13255	0.07875		0.49859	0.29921	0.23125	0.12245			20.45	0.49859	0.29921	0.23125	0.12245	0.287875
20.465	0.5717	0.4312	0.3643	0.1987		0.07327	0.12829	0.13257	0.07876		0.49843	0.30291	0.23173	0.11994			20.465	0.49843	0.30291	0.23173	0.11994	0.288252
20.48	0.5734	0.4293	0.3649	0.1973		0.07332	0.1283	0.13259	0.07877		0.50008	0.301	0.23231	0.11853			20.48	0.50008	0.301	0.23231	0.11853	0.28798
20.495	0.5748	0.433	0.3623	0.1991		0.07338	0.12831	0.1326	0.07878		0.50142	0.30469	0.2297	0.12032			20.495	0.50142	0.30469	0.2297	0.12032	0.289033
20.51	0.5753	0.4276	0.3618	0.198		0.07344	0.12832	0.13262	0.07878		0.50186	0.29928	0.22918	0.11922			20.51	0.50186	0.29928	0.22918	0.11922	0.287385
20.525	0.5752	0.4295	0.3606	0.1959		0.07349	0.12833	0.13264	0.07879		0.50171	0.30117	0.22796	0.11711			20.525	0.50171	0.30117	0.22796	0.11711	0.286988
20.54	0.573	0.4299	0.3633	0.1977		0.07355	0.12834	0.13266	0.0788		0.49945	0.30156	0.23064	0.1189			20.54	0.49945	0.30156	0.23064	0.1189	0.287637
20.555	0.5725	0.4336	0.3655	0.1984		0.0736	0.12835	0.13268	0.07881		0.4989	0.30525	0.23282	0.11959			20.555	0.4989	0.30525	0.23282	0.11959	0.28914
20.57	0.5739	0.4303	0.3607	0.1983		0.07366	0.12836	0.1327	0.07882		0.50024	0.30194	0.228	0.11948			20.57	0.50024	0.30194	0.228	0.11948	0.287415
20.585	0.5728	0.4295	0.3626	0.1979		0.07372	0.12837	0.13272	0.07882		0.49908	0.30113	0.22988	0.11908			20.585	0.49908	0.30113	0.22988	0.11908	0.287293
20.6	0.5711	0.4294	0.3633	0.1973		0.07377	0.12838	0.13274	0.07883		0.49733	0.30102	0.23056	0.11847			20.6	0.49733	0.30102	0.23056	0.11847	0.286845
20.615	0.5705	0.4266	0.3636	0.1964		0.07383	0.12839	0.13275	0.07884		0.49667	0.29821	0.23085	0.11756			20.615	0.49667	0.29821	0.23085	0.11756	0.285822
20.63	0.5719	0.4325	0.3623	0.1947		0.07389	0.12839	0.13277	0.07885		0.49801	0.30411	0.22953	0.11585			20.63	0.49801	0.30411	0.22953	0.11585	0.286875
20.645	0.572	0.4284	0.366	0.1939		0.07394	0.1284	0.13279	0.07886		0.49806	0.3	0.23321	0.11504			20.645	0.49806	0.3	0.23321	0.11504	0.286577
20.66	0.5748	0.4298	0.3651	0.1967		0.074	0.12841	0.13281	0.07886		0.5008	0.30139	0.23229	0.11784			20.66	0.5008	0.30139	0.23229	0.11784	0.28808
20.675	0.574	0.4292	0.3679	0.1962		0.07406	0.12842	0.13283	0.07887		0.49994	0.30078	0.23507	0.11733			20.675	0.49994	0.30078	0.23507	0.11733	0.28828
20.69	0.576	0.427	0.3631	0.1909		0.07411	0.12843	0.13285	0.07888		0.50189	0.29857	0.23025	0.11202			20.69	0.50189	0.29857	0.23025	0.11202	0.285683
20.705	0.5742	0.428	0.3598	0.1918		0.07417	0.12844	0.13287	0.07889		0.50003	0.29956	0.22693	0.11291			20.705	0.50003	0.29956	0.22693	0.11291	0.284858
20.72	0.5695	0.428	0.3561	0.1951		0.07423	0.12845	0.13289	0.07889		0.49527	0.29955	0.22321	0.11621			20.72	0.49527	0.29955	0.22321	0.11621	0.28356
20.735	0.57	0.4281	0.3568	0.1954		0.07428	0.12846	0.13291	0.0789		0.49572	0.29964	0.22389	0.1165			20.735	0.49572	0.29964	0.22389	0.1165	0.283938
20.75	0.5741	0.4272	0.3582	0.1952		0.07434	0.12847	0.13292	0.07891		0.49976	0.29873	0.22528	0.11629			20.75	0.49976	0.29873	0.22528	0.11629	0.285015
20.765	0.5727	0.4303	0.3574	0.194		0.0744	0.12848	0.13294	0.07892		0.4983	0.30182	0.22446	0.11508			20.765	0.4983	0.30182	0.22446	0.11508	0.284915
20.78	0.5747	0.4307	0.3559	0.1957		0.07445	0.12849	0.13296	0.07893		0.50025	0.30221	0.22294	0.11677			20.78	0.50025	0.30221	0.22294	0.11677	0.285542
20.795	0.5741	0.4272	0.3626	0.1923		0.07451	0.1285	0.13298	0.07893		0.49959	0.2987	0.22962	0.11337			20.795	0.49959	0.2987	0.22962	0.11337	0.28532
20.81	0.5749	0.4282	0.3628	0.1942		0.07457	0.12851	0.133	0.07894		0.50033	0.29969	0.2298	0.11526			20.81	0.50033	0.29969	0.2298	0.11526	0.28627
20.825	0.574	0.4257	0.3617	0.1915		0.07462	0.12851	0.13302	0.07895		0.49938	0.29719	0.22868	0.11255			20.825	0.49938	0.29719	0.22868	0.11255	0.28445
20.84	0.5754	0.4275	0.3641	0.1941		0.07468	0.12852	0.13304	0.07896		0.50072	0.29898	0.23106	0.11514			20.84	0.50072	0.29898	0.23106	0.11514	0.286475
20.855	0.5727	0.4283	0.3623	0.1948		0.07474	0.12853	0.13306	0.07897		0.49796	0.29977	0.22924	0.11583			20.855	0.49796	0.29977	0.22924	0.11583	0.2857
20.87	0.5693	0.4281	0.3588	0.1959		0.07479	0.12854	0.13307	0.07897		0.49451	0.29956	0.22573	0.11693			20.87	0.49451	0.29956	0.22573	0.11693	0.284183
20.885	0.5707	0.4282	0.3567	0.1962		0.07485	0.12855	0.13309	0.07898		0.49585	0.29965	0.22361	0.11722			20.885	0.49585	0.29965	0.22361	0.11722	0.284083
20.9	0.5665	0.4274	0.3578	0.1942		0.07491	0.12856	0.13311	0.07899		0.49159	0.29884	0.22469	0.11521			20.9	0.49159	0.29884	0.22469	0.11521	0.282583
20.915	0.5645	0.428	0.356	0.1987		0.07497	0.12857	0.13313	0.079		0.48953	0.29943	0.22287	0.1197			20.915	0.48953	0.29943	0.22287	0.1197	0.282882
20.93	0.5703	0.4228	0.3571	0.1975		0.07502	0.12858	0.13315	0.07901		0.49528	0.29422	0.22395	0.11849			20.93	0.49528	0.29422	0.22395	0.11849	0.282985
20.945	0.5686	0.423	0.3588	0.1984		0.07508	0.12859	0.13317	0.07901		0.49352	0.29441	0.22563	0.11939			20.945	0.49352	0.29441	0.22563	0.11939	0.283238
20.96	0.5702	0.4216	0.3573	0.1983		0.07514	0.1286	0.13319	0.07902		0.49506	0.293	0.22411	0.11928			20.96	0.49506	0.293	0.22411	0.11928	0.282863
20.975	0.5684	0.4241	0.3585	0.196		0.07519	0.12861	0.13321	0.07903		0.49321	0.29549	0.22529	0.11697			20.975	0.49321	0.29549	0.22529	0.11697	0.28274
20.99	0.5699	0.4224	0.3545	0.201		0.07525	0.12862	0.13322	0.07904		0.49465	0.29378	0.22128	0.12196			20.99	0.49465	0.29378	0.22128	0.12196	0.282917
21.005	0.5715	0.421	0.3586	0.1982		0.07531	0.12863	0.13324	0.07904		0.49619	0.29237	0.22536	0.11916			21.005	0.49619	0.29237	0.22536	0.11916	0.28327
21.02	0.5701	0.4223	0.3561	0.1965		0.07536	0.12864	0.13326	0.07905		0.49474	0.29366	0.22284	0.11745			21.02	0.49474	0.29366	0.22284	0.11745	0.282173
21.035	0.5712	0.425	0.3601	0.1956		0.07542	0.12864	0.13328	0.07906		0.49578	0.29636	0.22682	0.11654			21.035	0.49578	0.29636	0.22682	0.11654	0.283875
21.05	0.5694	0.4221	0.3598	0.1966		0.07548	0.12865	0.1333	0.07907		0.49392	0.29345	0.2265	0.11753			21.05	0.49392	0.29345	0.2265	0.11753	0.28285
21.065	0.5647	0.4218	0.3588	0.194		0.07553	0.12866	0.13332	0.07908		0.48917	0.29314	0.22548	0.11492			21.065	0.48917	0.29314	0.22548	0.11492	0.280677
21.08	0.5652	0.4232	0.3552	0.1945		0.07559	0.12867	0.13334	0.07908		0.48961	0.29453	0.22186	0.11542			21.08	0.48961	0.29453	0.22186	0.11542	0.280355
21.095	0.5688	0.4241	0.3557	0.1949		0.07565	0.12868	0.13336	0.07909		0.49315	0.29542	0.22234	0.11581			21.095	0.49315	0.29542	0.22234	0.11581	0.28168
21.11	0.5672	0.4245	0.3541	0.1968		0.0757	0.12869	0.13337	0.0791		0.4915	0.29581	0.22073	0.1177			21.11	0.4915	0.29581	0.22073	0.1177	0.281435
21.125	0.5668	0.4242	0.3594	0.194		0.07576	0.1287	0.13339	0.07911		0.49104	0.2955	0.22601	0.11489			21.125	0.49104	0.2955	0.22601	0.11489	0.28186
21.14	0.569	0.4244	0.3586	0.1936		0.07582	0.12871	0.13341	0.07912		0.49318	0.29569	0.22519	0.11448			21.14	0.49318	0.29569	0.22519	0.11448	0.282135
21.155	0.568	0.4209	0.3592	0.1929		0.07588	0.12872	0.13343	0.07912		0.49212	0.29218	0.22577	0.11378			21.155	0.49212	0.29218	0.22577	0.11378	0.280963
21.17	0.5693	0.421	0.3594	0.1928		0.07593	0.12873	0.13345	0.07913		0.49337	0.29227	0.22595	0.11367			21.17	0.49337	0.29227	0.22595	0.11367	0.281315
21.185	0.5689	0.4226	0.3573	0.1931		0.07599	0.12874	0.13347	0.07914		0.49291	0.29386	0.22383	0.11396			21.185	0.49291	0.29386	0.22383	0.11396	0.28114
21.2	0.5666	0.4228	0.359	0.1953		0.07605	0.12875	0.13349	0.07915		0.49055	0.29405	0.22551	0.11615			21.2	0.49055	0.29405	0.22551	0.11615	0.281565
21.215	0.5657	0.4229	0.3584	0.1939		0.0761	0.12876	0.13351	0.07916		0.4896	0.29414	0.22489	0.11474			21.215	0.4896	0.29414	0.22489	0.11474	0.280842
21.23	0.5669	0.4216	0.3573	0.1944		0.07616	0.12877	0.13352	0.07916		0.49074	0.29283	0.22378	0.11524			21.23	0.49074	0.29283	0.22378	0.11524	0.280647
21.245	0.5668	0.4193	0.3579	0.1958		0.07622	0.12878	0.13354	0.07917		0.49058	0.29052	0.22436	0.11663			21.245	0.49058	0.29052	0.22436	0.11663	0.280522
21.26	0.5679	0.4237	0.3563	0.1953		0.07627	0.12879	0.13356	0.07918		0.49163	0.29491	0.22274	0.11612			21.26	0.49163	0.29491	0.22274	0.11612	0.28135
21.275	0.5648	0.4222	0.3559	0.1958		0.07633	0.1288	0.13358	0.07919		0.48847	0.2934	0.22232	0.11661			21.275	0.48847	0.2934	0.22232	0.11661	0.2802
21.29	0.5655	0.4208	0.3569	0.196		0.07639	0.1288	0.1336	0.07919		0.48911	0.292	0.2233	0.11681			21.29	0.48911	0.292	0.2233	0.11681	0.280305
21.305	0.5655	0.4205	0.3584	0.1958		0.07645	0.12881	0.13362	0.0792		0.48905	0.29169	0.22478	0.1166			21.305	0.48905	0.29169	0.22478	0.1166	0.28053
21.32	0.5678	0.4201	0.3569	0.1981		0.0765	0.12882	0.13364	0.07921		0.4913	0.29128	0.22326	0.11889			21.32	0.4913	0.29128	0.22326	0.11889	0.281182
21.335	0.5642	0.4235	0.3558	0.1986		0.07656	0.12883	0.13366	0.07922		0.48764	0.29467	0.22214	0.11938			21.335	0.48764	0.29467	0.22214	0.11938	0.280958
21.35	0.5607	0.4228	0.3577	0.1963		0.07662	0.12884	0.13367	0.07923		0.48408	0.29396	0.22403	0.11707			21.35	0.48408	0.29396	0.22403	0.11707	0.279785
21.365	0.5666	0.4227	0.3565	0.1966		0.07667	0.12885	0.13369	0.07923		0.48993	0.29385	0.22281	0.11737			21.365	0.48993	0.29385	0.22281	0.11737	0.28099
21.38	0.5674	0.4212	0.3599	0.1977		0.07673	0.12886	0.13371	0.07924		0.49067	0.29234	0.22619	0.11846			21.38	0.49067	0.29234	0.22619	0.11846	0.281915
21.395	0.567	0.4206	0.3584	0.1957		0.07679	0.12887	0.13373	0.07925		0.49021	0.29173	0.22467	0.11645			21.395	0.49021	0.29173	0.22467	0.11645	0.280765
21.41	0.5666	0.419	0.3571	0.1959		0.07685	0.12888	0.13375	0.07926		0.48975	0.29012	0.22335	0.11664			21.41	0.48975	0.29012	0.22335	0.11664	0.279965
21.425	0.563	0.4218	0.3593	0.1937		0.0769	0.12889	0.13377	0.07927		0.4861	0.29291	0.22553	0.11443			21.425	0.4861	0.29291	0.22553	0.11443	0.279743
21.44	0.5654	0.4195	0.3552	0.1933		0.07696	0.1289	0.13379	0.07927		0.48844	0.2906	0.22141	0.11403			21.44	0.48844	0.2906	0.22141	0.11403	0.27862
21.455	0.566	0.4185	0.3581	0.1965		0.07702	0.12891	0.1338	0.07928		0.48898	0.28959	0.2243	0.11722			21.455	0.48898	0.28959	0.2243	0.11722	0.280023
21.47	0.5664	0.4169	0.3564	0.1968		0.07707	0.12892	0.13382	0.07929		0.48933	0.28798	0.22258	0.11751			21.47	0.48933	0.28798	0.22258	0.11751	0.27935
21.485	0.5666	0.4165	0.3573	0.194		0.07713	0.12893	0.13384	0.0793		0.48947	0.28757	0.22346	0.1147			21.485	0.48947	0.28757	0.22346	0.1147	0.2788
21.5	0.5677	0.4174	0.3581	0.1944		0.07719	0.12894	0.13386	0.0793		0.49051	0.28846	0.22424	0.1151			21.5	0.49051	0.28846	0.22424	0.1151	0.279577
21.515	0.5645	0.4175	0.3578	0.1935		0.07725	0.12895	0.13388	0.07931		0.48725	0.28855	0.22392	0.11419			21.515	0.48725	0.28855	0.22392	0.11419	0.278477
21.53	0.5666	0.4186	0.3554	0.1946		0.0773	0.12896	0.1339	0.07932		0.4893	0.28964	0.2215	0.11528			21.53	0.4893	0.28964	0.2215	0.11528	0.27893
21.545	0.5653	0.4152	0.3569	0.1945		0.07736	0.12897	0.13392	0.07933		0.48794	0.28623	0.22298	0.11517			21.545	0.48794	0.28623	0.22298	0.11517	0.27808
21.56	0.5643	0.4188	0.3598	0.1994		0.07742	0.12898	0.13394	0.07934		0.48688	0.28982	0.22586	0.12006			21.56	0.48688	0.28982	0.22586	0.12006	0.280655
21.575	0.5685	0.4175	0.3594	0.1976		0.07748	0.12899	0.13395	0.07934		0.49102	0.28851	0.22545	0.11826			21.575	0.49102	0.28851	0.22545	0.11826	0.28081
21.59	0.5658	0.4212	0.3567	0.1972		0.07753	0.129	0.13397	0.07935		0.48827	0.2922	0.22273	0.11785			21.59	0.48827	0.2922	0.22273	0.11785	0.280263
21.605	0.5663	0.4186	0.3567	0.1967		0.07759	0.12901	0.13399	0.07936		0.48871	0.28959	0.22271	0.11734			21.605	0.48871	0.28959	0.22271	0.11734	0.279587
21.62	0.5666	0.4181	0.3547	0.197		0.07765	0.12901	0.13401	0.07937		0.48895	0.28909	0.22069	0.11763			21.62	0.48895	0.28909	0.22069	0.11763	0.27909
21.635	0.5659	0.421	0.355	0.1982		0.0777	0.12902	0.13403	0.07937		0.4882	0.29198	0.22097	0.11883			21.635	0.4882	0.29198	0.22097	0.11883	0.279995
21.65	0.5644	0.4189	0.3551	0.1961		0.07776	0.12903	0.13405	0.07938		0.48664	0.28987	0.22105	0.11672			21.65	0.48664	0.28987	0.22105	0.11672	0.27857
21.665	0.5634	0.4169	0.3574	0.1964		0.07782	0.12904	0.13407	0.07939		0.48558	0.28786	0.22333	0.11701			21.665	0.48558	0.28786	0.22333	0.11701	0.278445
21.68	0.5594	0.418	0.356	0.1973		0.07788	0.12905	0.13408	0.0794		0.48152	0.28895	0.22192	0.1179			21.68	0.48152	0.28895	0.22192	0.1179	0.277572
21.695	0.5637	0.42	0.3544	0.194		0.07793	0.12906	0.1341	0.07941		0.48577	0.29094	0.2203	0.11459			21.695	0.48577	0.29094	0.2203	0.11459	0.2779
21.71	0.5619	0.4161	0.3523	0.1989		0.07799	0.12907	0.13412	0.07941		0.48391	0.28703	0.21818	0.11949			21.71	0.48391	0.28703	0.21818	0.11949	0.277153
21.725	0.569	0.4195	0.3526	0.1975		0.07805	0.12908	0.13414	0.07942		0.49095	0.29042	0.21846	0.11808			21.725	0.49095	0.29042	0.21846	0.11808	0.279477
21.74	0.5704	0.4185	0.3504	0.2		0.07811	0.12909	0.13416	0.07943		0.49229	0.28941	0.21624	0.12057			21.74	0.49229	0.28941	0.21624	0.12057	0.279627
21.755	0.5659	0.4216	0.3512	0.1982		0.07816	0.1291	0.13418	0.07944		0.48774	0.2925	0.21702	0.11876			21.755	0.48774	0.2925	0.21702	0.11876	0.279005
21.77	0.5672	0.421	0.3508	0.1986		0.07822	0.12911	0.1342	0.07945		0.48898	0.29189	0.2166	0.11915			21.77	0.48898	0.29189	0.2166	0.11915	0.279155
21.785	0.5634	0.4176	0.3509	0.1992		0.07828	0.12912	0.13421	0.07945		0.48512	0.28848	0.21669	0.11975			21.785	0.48512	0.28848	0.21669	0.11975	0.27751
21.8	0.563	0.4193	0.3575	0.1961		0.07834	0.12913	0.13423	0.07946		0.48466	0.29017	0.22327	0.11664			21.8	0.48466	0.29017	0.22327	0.11664	0.278685
21.815	0.5642	0.4226	0.3549	0.1998		0.07839	0.12914	0.13425	0.07947		0.48581	0.29346	0.22065	0.12033			21.815	0.48581	0.29346	0.22065	0.12033	0.280062
21.83	0.5639	0.4224	0.3536	0.1992		0.07845	0.12915	0.13427	0.07948		0.48545	0.29325	0.21933	0.11972			21.83	0.48545	0.29325	0.21933	0.11972	0.279438
21.845	0.5669	0.4231	0.3543	0.1998		0.07851	0.12916	0.13429	0.07948		0.48839	0.29394	0.22001	0.12032			21.845	0.48839	0.29394	0.22001	0.12032	0.280665
21.86	0.5673	0.4233	0.3542	0.199		0.07857	0.12917	0.13431	0.07949		0.48873	0.29413	0.21989	0.11951			21.86	0.48873	0.29413	0.21989	0.11951	0.280565
21.875	0.5699	0.4204	0.3537	0.1972		0.07862	0.12918	0.13433	0.0795		0.49128	0.29122	0.21937	0.1177			21.875	0.49128	0.29122	0.21937	0.1177	0.279892
21.89	0.5696	0.4193	0.3508	0.199		0.07868	0.12919	0.13434	0.07951		0.49092	0.29011	0.21646	0.11949			21.89	0.49092	0.29011	0.21646	0.11949	0.279245
21.905	0.5678	0.4214	0.3558	0.1993		0.07874	0.1292	0.13436	0.07952		0.48906	0.2922	0.22144	0.11978			21.905	0.48906	0.2922	0.22144	0.11978	0.28062
21.92	0.5661	0.4186	0.3547	0.2001		0.0788	0.12921	0.13438	0.07952		0.4873	0.28939	0.22032	0.12058			21.92	0.4873	0.28939	0.22032	0.12058	0.279398
21.935	0.5657	0.4219	0.3551	0.1994		0.07885	0.12922	0.1344	0.07953		0.48685	0.29268	0.2207	0.11987			21.935	0.48685	0.29268	0.2207	0.11987	0.280025
21.95	0.5668	0.4199	0.3519	0.2011		0.07891	0.12923	0.13442	0.07954		0.48789	0.29067	0.21748	0.12156			21.95	0.48789	0.29067	0.21748	0.12156	0.2794
21.965	0.5656	0.4186	0.3532	0.198		0.07897	0.12924	0.13444	0.07955		0.48663	0.28936	0.21876	0.11845			21.965	0.48663	0.28936	0.21876	0.11845	0.2783
21.98	0.5659	0.4199	0.3561	0.1961		0.07903	0.12925	0.13446	0.07955		0.48687	0.29065	0.22164	0.11655			21.98	0.48687	0.29065	0.22164	0.11655	0.278927
21.995	0.5643	0.4198	0.3553	0.2008		0.07908	0.12926	0.13447	0.07956		0.48522	0.29054	0.22083	0.12124			21.995	0.48522	0.29054	0.22083	0.12124	0.279457
22.01	0.5634	0.4224	0.3555	0.1957		0.07914	0.12927	0.13449	0.07957		0.48426	0.29313	0.22101	0.11613			22.01	0.48426	0.29313	0.22101	0.11613	0.278633
22.025	0.563	0.4227	0.3559	0.1954		0.0792	0.12928	0.13451	0.07958		0.4838	0.29342	0.22139	0.11582			22.025	0.4838	0.29342	0.22139	0.11582	0.278608
22.04	0.563	0.4227	0.3539	0.1964		0.07926	0.12929	0.13453	0.07959		0.48374	0.29341	0.21937	0.11681			22.04	0.48374	0.29341	0.21937	0.11681	0.278332
22.055	0.5638	0.4208	0.3549	0.1975		0.07931	0.1293	0.13455	0.07959		0.48449	0.2915	0.22035	0.11791			22.055	0.48449	0.2915	0.22035	0.11791	0.278562
22.07	0.5636	0.4198	0.3537	0.1969		0.07937	0.12931	0.13457	0.0796		0.48423	0.29049	0.21913	0.1173			22.07	0.48423	0.29049	0.21913	0.1173	0.277788
22.085	0.5628	0.4219	0.3518	0.1987		0.07943	0.12932	0.13459	0.07961		0.48337	0.29258	0.21721	0.11909			22.085	0.48337	0.29258	0.21721	0.11909	0.278062
22.1	0.5631	0.4198	0.3526	0.1955		0.07949	0.12933	0.1346	0.07962		0.48361	0.29047	0.218	0.11588			22.1	0.48361	0.29047	0.218	0.11588	0.27699
22.115	0.5665	0.4211	0.3535	0.1998		0.07954	0.12934	0.13462	0.07962		0.48696	0.29176	0.21888	0.12018			22.115	0.48696	0.29176	0.21888	0.12018	0.279445
22.13	0.5624	0.4178	0.354	0.1976		0.0796	0.12935	0.13464	0.07963		0.4828	0.28845	0.21936	0.11797			22.13	0.4828	0.28845	0.21936	0.11797	0.277145
22.145	0.5634	0.4166	0.3482	0.1991		0.07966	0.12936	0.13466	0.07964		0.48374	0.28724	0.21354	0.11946			22.145	0.48374	0.28724	0.21354	0.11946	0.275995
22.16	0.5616	0.4198	0.3523	0.1989		0.07972	0.12937	0.13468	0.07965		0.48188	0.29043	0.21762	0.11925			22.16	0.48188	0.29043	0.21762	0.11925	0.277295
22.175	0.5618	0.4195	0.3508	0.197		0.07977	0.12938	0.1347	0.07966		0.48203	0.29012	0.2161	0.11734			22.175	0.48203	0.29012	0.2161	0.11734	0.276397
22.19	0.5644	0.4239	0.3534	0.1934		0.07983	0.12939	0.13471	0.07966		0.48457	0.29451	0.21869	0.11374			22.19	0.48457	0.29451	0.21869	0.11374	0.277877
22.205	0.562	0.4209	0.3507	0.1965		0.07989	0.1294	0.13473	0.07967		0.48211	0.2915	0.21597	0.11683			22.205	0.48211	0.2915	0.21597	0.11683	0.276603
22.22	0.5632	0.4204	0.354	0.1963		0.07995	0.12941	0.13475	0.07968		0.48325	0.29099	0.21925	0.11662			22.22	0.48325	0.29099	0.21925	0.11662	0.277527
22.235	0.5663	0.4222	0.3546	0.1958		0.08001	0.12942	0.13477	0.07969		0.48629	0.29278	0.21983	0.11611			22.235	0.48629	0.29278	0.21983	0.11611	0.278753
22.25	0.5612	0.4208	0.355	0.1959		0.08006	0.12943	0.13479	0.07969		0.48114	0.29137	0.22021	0.11621			22.25	0.48114	0.29137	0.22021	0.11621	0.277232
22.265	0.5616	0.4212	0.3535	0.1987		0.08012	0.12944	0.13481	0.0797		0.48148	0.29176	0.21869	0.119			22.265	0.48148	0.29176	0.21869	0.119	0.277732
22.28	0.5603	0.4211	0.3529	0.197		0.08018	0.12945	0.13483	0.07971		0.48012	0.29165	0.21807	0.11729			22.28	0.48012	0.29165	0.21807	0.11729	0.276782
22.295	0.5629	0.4222	0.3506	0.1955		0.08024	0.12946	0.13484	0.07972		0.48266	0.29274	0.21576	0.11578			22.295	0.48266	0.29274	0.21576	0.11578	0.276735
22.31	0.5667	0.4213	0.3505	0.1927		0.08029	0.12947	0.13486	0.07973		0.48641	0.29183	0.21564	0.11297			22.31	0.48641	0.29183	0.21564	0.11297	0.276713
22.325	0.566	0.421	0.3501	0.1921		0.08035	0.12948	0.13488	0.07973		0.48565	0.29152	0.21522	0.11237			22.325	0.48565	0.29152	0.21522	0.11237	0.27619
22.34	0.5642	0.4205	0.352	0.1921		0.08041	0.12949	0.1349	0.07974		0.48379	0.29101	0.2171	0.11236			22.34	0.48379	0.29101	0.2171	0.11236	0.276065
22.355	0.5644	0.4217	0.3525	0.194		0.08047	0.1295	0.13492	0.07975		0.48393	0.2922	0.21758	0.11425			22.355	0.48393	0.2922	0.21758	0.11425	0.27699
22.37	0.5629	0.4223	0.3536	0.1931		0.08053	0.12951	0.13494	0.07976		0.48237	0.29279	0.21866	0.11334			22.37	0.48237	0.29279	0.21866	0.11334	0.27679
22.385	0.5633	0.4209	0.3526	0.1942		0.08058	0.12952	0.13496	0.07976		0.48272	0.29138	0.21764	0.11444			22.385	0.48272	0.29138	0.21764	0.11444	0.276545
22.4	0.5612	0.4212	0.3529	0.194		0.08064	0.12953	0.13497	0.07977		0.48056	0.29167	0.21793	0.11423			22.4	0.48056	0.29167	0.21793	0.11423	0.276097
22.415	0.5587	0.4236	0.35	0.1927		0.0807	0.12954	0.13499	0.07978		0.478	0.29406	0.21501	0.11292			22.415	0.478	0.29406	0.21501	0.11292	0.274997
22.43	0.5601	0.4207	0.3497	0.1921		0.08076	0.12955	0.13501	0.07979		0.47934	0.29115	0.21469	0.11231			22.43	0.47934	0.29115	0.21469	0.11231	0.274373
22.445	0.5612	0.4219	0.3533	0.196		0.08081	0.12956	0.13503	0.0798		0.48039	0.29234	0.21827	0.1162			22.445	0.48039	0.29234	0.21827	0.1162	0.2768
22.46	0.5629	0.4207	0.3528	0.1929		0.08087	0.12957	0.13505	0.0798		0.48203	0.29113	0.21775	0.1131			22.46	0.48203	0.29113	0.21775	0.1131	0.276002
22.475	0.5629	0.4204	0.3503	0.1927		0.08093	0.12958	0.13507	0.07981		0.48197	0.29082	0.21523	0.11289			22.475	0.48197	0.29082	0.21523	0.11289	0.275227
22.49	0.5614	0.4189	0.3503	0.1966		0.08099	0.12959	0.13508	0.07982		0.48041	0.28931	0.21522	0.11678			22.49	0.48041	0.28931	0.21522	0.11678	0.27543
22.505	0.5624	0.4183	0.3509	0.1915		0.08105	0.1296	0.1351	0.07983		0.48135	0.2887	0.2158	0.11167			22.505	0.48135	0.2887	0.2158	0.11167	0.27438
22.52	0.5611	0.4183	0.3498	0.1901		0.0811	0.12961	0.13512	0.07983		0.48	0.28869	0.21468	0.11027			22.52	0.48	0.28869	0.21468	0.11027	0.27341
22.535	0.5597	0.4208	0.3496	0.192		0.08116	0.12962	0.13514	0.07984		0.47854	0.29118	0.21446	0.11216			22.535	0.47854	0.29118	0.21446	0.11216	0.274085
22.55	0.5602	0.4191	0.3509	0.1951		0.08122	0.12963	0.13516	0.07985		0.47898	0.28947	0.21574	0.11525			22.55	0.47898	0.28947	0.21574	0.11525	0.27486
22.565	0.5612	0.419	0.349	0.1916		0.08128	0.12964	0.13518	0.07986		0.47992	0.28936	0.21382	0.11174			22.565	0.47992	0.28936	0.21382	0.11174	0.27371
22.58	0.5619	0.4198	0.3502	0.1933		0.08134	0.12965	0.13519	0.07986		0.48056	0.29015	0.21501	0.11344			22.58	0.48056	0.29015	0.21501	0.11344	0.27479
22.595	0.5584	0.419	0.3484	0.1932		0.08139	0.12966	0.13521	0.07987		0.47701	0.28934	0.21319	0.11333			22.595	0.47701	0.28934	0.21319	0.11333	0.273218
22.61	0.5615	0.4196	0.3471	0.1938		0.08145	0.12967	0.13523	0.07988		0.48005	0.28993	0.21187	0.11392			22.61	0.48005	0.28993	0.21187	0.11392	0.273942
22.625	0.5628	0.416	0.3494	0.1956		0.08151	0.12968	0.13525	0.07989		0.48129	0.28632	0.21415	0.11571			22.625	0.48129	0.28632	0.21415	0.11571	0.274367
22.64	0.5601	0.4177	0.3479	0.1949		0.08157	0.12969	0.13527	0.0799		0.47853	0.28801	0.21263	0.115			22.64	0.47853	0.28801	0.21263	0.115	0.273543
22.655	0.5583	0.4205	0.3509	0.1943		0.08163	0.1297	0.13529	0.0799		0.47667	0.2908	0.21561	0.1144			22.655	0.47667	0.2908	0.21561	0.1144	0.27437
22.67	0.5592	0.4148	0.3491	0.1924		0.08168	0.12971	0.13531	0.07991		0.47752	0.28509	0.21379	0.11249			22.67	0.47752	0.28509	0.21379	0.11249	0.272223
22.685	0.5628	0.4172	0.3481	0.1919		0.08174	0.12972	0.13532	0.07992		0.48106	0.28748	0.21278	0.11198			22.685	0.48106	0.28748	0.21278	0.11198	0.273325
22.7	0.56	0.4202	0.3473	0.1933		0.0818	0.12973	0.13534	0.07993		0.4782	0.29047	0.21196	0.11337			22.7	0.4782	0.29047	0.21196	0.11337	0.2735
22.715	0.5597	0.4205	0.3509	0.1913		0.08186	0.12974	0.13536	0.07993		0.47784	0.29076	0.21554	0.11137			22.715	0.47784	0.29076	0.21554	0.11137	0.273877
22.73	0.5618	0.4181	0.3521	0.1906		0.08192	0.12975	0.13538	0.07994		0.47988	0.28835	0.21672	0.11066			22.73	0.47988	0.28835	0.21672	0.11066	0.273902
22.745	0.5592	0.4156	0.3486	0.1922		0.08197	0.12976	0.1354	0.07995		0.47723	0.28584	0.2132	0.11225			22.745	0.47723	0.28584	0.2132	0.11225	0.27213
22.76	0.5615	0.4176	0.3507	0.1919		0.08203	0.12977	0.13542	0.07996		0.47947	0.28783	0.21528	0.11194			22.76	0.47947	0.28783	0.21528	0.11194	0.27363
22.775	0.5612	0.417	0.3522	0.1955		0.08209	0.12978	0.13543	0.07997		0.47911	0.28722	0.21677	0.11553			22.775	0.47911	0.28722	0.21677	0.11553	0.274657
22.79	0.5603	0.4176	0.3529	0.1954		0.08215	0.12979	0.13545	0.07997		0.47815	0.28781	0.21745	0.11543			22.79	0.47815	0.28781	0.21745	0.11543	0.27471
22.805	0.5604	0.416	0.3548	0.1927		0.08221	0.1298	0.13547	0.07998		0.47819	0.2862	0.21933	0.11272			22.805	0.47819	0.2862	0.21933	0.11272	0.27411
22.82	0.5578	0.4168	0.354	0.1921		0.08227	0.12981	0.13549	0.07999		0.47553	0.28699	0.21851	0.11211			22.82	0.47553	0.28699	0.21851	0.11211	0.273285
22.835	0.5591	0.4155	0.3539	0.1903		0.08232	0.12982	0.13551	0.08		0.47678	0.28568	0.21839	0.1103			22.835	0.47678	0.28568	0.21839	0.1103	0.272788
22.85	0.5612	0.4179	0.3545	0.1918		0.08238	0.12983	0.13553	0.08		0.47882	0.28807	0.21897	0.1118			22.85	0.47882	0.28807	0.21897	0.1118	0.274415
22.865	0.5582	0.4191	0.3528	0.1922		0.08244	0.12984	0.13554	0.08001		0.47576	0.28926	0.21726	0.11219			22.865	0.47576	0.28926	0.21726	0.11219	0.273618
22.88	0.5609	0.418	0.3519	0.1918		0.0825	0.12985	0.13556	0.08002		0.4784	0.28815	0.21634	0.11178			22.88	0.4784	0.28815	0.21634	0.11178	0.273668
22.895	0.5614	0.4179	0.3501	0.1903		0.08256	0.12986	0.13558	0.08003		0.47884	0.28804	0.21452	0.11027			22.895	0.47884	0.28804	0.21452	0.11027	0.272918
22.91	0.5612	0.4164	0.3518	0.1933		0.08261	0.12987	0.1356	0.08003		0.47859	0.28653	0.2162	0.11327			22.91	0.47859	0.28653	0.2162	0.11327	0.273647
22.925	0.5622	0.4152	0.3518	0.1929		0.08267	0.12988	0.13562	0.08004		0.47953	0.28532	0.21618	0.11286			22.925	0.47953	0.28532	0.21618	0.11286	0.273473
22.94	0.5644	0.4185	0.3527	0.1917		0.08273	0.12989	0.13564	0.08005		0.48167	0.28861	0.21706	0.11165			22.94	0.48167	0.28861	0.21706	0.11165	0.274748
22.955	0.5648	0.4186	0.3559	0.1931		0.08279	0.1299	0.13565	0.08006		0.48201	0.2887	0.22025	0.11304			22.955	0.48201	0.2887	0.22025	0.11304	0.276
22.97	0.5639	0.4203	0.3549	0.191		0.08285	0.12991	0.13567	0.08007		0.48105	0.29039	0.21923	0.11093			22.97	0.48105	0.29039	0.21923	0.11093	0.2754
22.985	0.5629	0.4203	0.354	0.1898		0.08291	0.12992	0.13569	0.08007		0.47999	0.29038	0.21831	0.10973			22.985	0.47999	0.29038	0.21831	0.10973	0.274602
23	0.5629	0.421	0.3551	0.1889		0.08296	0.12993	0.13571	0.08008		0.47994	0.29107	0.21939	0.10882			23	0.47994	0.29107	0.21939	0.10882	0.274805
23.015	0.5625	0.4166	0.3544	0.1893		0.08302	0.12994	0.13573	0.08009		0.47948	0.28666	0.21867	0.10921			23.015	0.47948	0.28666	0.21867	0.10921	0.273505
23.03	0.5645	0.4158	0.3519	0.1867		0.08308	0.12995	0.13575	0.0801		0.48142	0.28585	0.21615	0.1066			23.03	0.48142	0.28585	0.21615	0.1066	0.272505
23.045	0.5609	0.4172	0.35	0.189		0.08314	0.12996	0.13576	0.0801		0.47776	0.28724	0.21424	0.1089			23.045	0.47776	0.28724	0.21424	0.1089	0.272035
23.06	0.5612	0.4175	0.3509	0.1892		0.0832	0.12997	0.13578	0.08011		0.478	0.28753	0.21512	0.10909			23.06	0.478	0.28753	0.21512	0.10909	0.272435
23.075	0.563	0.4184	0.3539	0.1923		0.08326	0.12998	0.1358	0.08012		0.47974	0.28842	0.2181	0.11218			23.075	0.47974	0.28842	0.2181	0.11218	0.27461
23.09	0.5612	0.4179	0.3541	0.1914		0.08331	0.12999	0.13582	0.08013		0.47789	0.28791	0.21828	0.11127			23.09	0.47789	0.28791	0.21828	0.11127	0.273838
23.105	0.5588	0.4168	0.3523	0.1898		0.08337	0.13	0.13584	0.08013		0.47543	0.2868	0.21646	0.10967			23.105	0.47543	0.2868	0.21646	0.10967	0.27209
23.12	0.5602	0.4143	0.351	0.1922		0.08343	0.13001	0.13586	0.08014		0.47677	0.28429	0.21514	0.11206			23.12	0.47677	0.28429	0.21514	0.11206	0.272065
23.135	0.5591	0.4145	0.3474	0.1884		0.08349	0.13002	0.13587	0.08015		0.47561	0.28448	0.21153	0.10825			23.135	0.47561	0.28448	0.21153	0.10825	0.269967
23.15	0.5593	0.4134	0.3517	0.1911		0.08355	0.13003	0.13589	0.08016		0.47575	0.28337	0.21581	0.11094			23.15	0.47575	0.28337	0.21581	0.11094	0.271468
23.165	0.5596	0.4116	0.3504	0.1889		0.08361	0.13004	0.13591	0.08017		0.47599	0.28156	0.21449	0.10873			23.165	0.47599	0.28156	0.21449	0.10873	0.270193
23.18	0.5599	0.413	0.35	0.1918		0.08366	0.13005	0.13593	0.08017		0.47624	0.28295	0.21407	0.11163			23.18	0.47624	0.28295	0.21407	0.11163	0.271222
23.195	0.5589	0.414	0.3505	0.1935		0.08372	0.13006	0.13595	0.08018		0.47518	0.28394	0.21455	0.11332			23.195	0.47518	0.28394	0.21455	0.11332	0.271747
23.21	0.558	0.412	0.3535	0.195		0.08378	0.13007	0.13597	0.08019		0.47422	0.28193	0.21753	0.11481			23.21	0.47422	0.28193	0.21753	0.11481	0.272123
23.225	0.5609	0.4135	0.3498	0.1955		0.08384	0.13009	0.13598	0.0802		0.47706	0.28341	0.21382	0.1153			23.225	0.47706	0.28341	0.21382	0.1153	0.272397
23.24	0.5591	0.4142	0.3501	0.1955		0.0839	0.1301	0.136	0.0802		0.4752	0.2841	0.2141	0.1153			23.24	0.4752	0.2841	0.2141	0.1153	0.272175
23.255	0.5611	0.4185	0.3483	0.1927		0.08396	0.13011	0.13602	0.08021		0.47714	0.28839	0.21228	0.11249			23.255	0.47714	0.28839	0.21228	0.11249	0.272575
23.27	0.5626	0.4138	0.3465	0.1941		0.08401	0.13012	0.13604	0.08022		0.47859	0.28368	0.21046	0.11388			23.27	0.47859	0.28368	0.21046	0.11388	0.271653
23.285	0.5606	0.4135	0.3475	0.1947		0.08407	0.13013	0.13606	0.08023		0.47653	0.28337	0.21144	0.11447			23.285	0.47653	0.28337	0.21144	0.11447	0.271452
23.3	0.5584	0.4139	0.3481	0.195		0.08413	0.13014	0.13608	0.08023		0.47427	0.28376	0.21202	0.11477			23.3	0.47427	0.28376	0.21202	0.11477	0.271205
23.315	0.5582	0.4148	0.3484	0.1954		0.08419	0.13015	0.13609	0.08024		0.47401	0.28465	0.21231	0.11516			23.315	0.47401	0.28465	0.21231	0.11516	0.271533
23.33	0.5572	0.4128	0.3494	0.196		0.08425	0.13016	0.13611	0.08025		0.47295	0.28264	0.21329	0.11575			23.33	0.47295	0.28264	0.21329	0.11575	0.271157
23.345	0.5577	0.4146	0.35	0.1946		0.08431	0.13017	0.13613	0.08026		0.47339	0.28443	0.21387	0.11434			23.345	0.47339	0.28443	0.21387	0.11434	0.271508
23.36	0.5599	0.4162	0.3528	0.195		0.08437	0.13018	0.13615	0.08026		0.47553	0.28602	0.21665	0.11474			23.36	0.47553	0.28602	0.21665	0.11474	0.273235
23.375	0.5617	0.4182	0.3531	0.1941		0.08442	0.13019	0.13617	0.08027		0.47728	0.28801	0.21693	0.11383			23.375	0.47728	0.28801	0.21693	0.11383	0.274013
23.39	0.5621	0.4159	0.354	0.1951		0.08448	0.1302	0.13618	0.08028		0.47762	0.2857	0.21782	0.11482			23.39	0.47762	0.2857	0.21782	0.11482	0.27399
23.405	0.56	0.4136	0.3527	0.197		0.08454	0.13021	0.1362	0.08029		0.47546	0.28339	0.2165	0.11671			23.405	0.47546	0.28339	0.2165	0.11671	0.273015
23.42	0.5616	0.4143	0.3541	0.1939		0.0846	0.13022	0.13622	0.0803		0.477	0.28408	0.21788	0.1136			23.42	0.477	0.28408	0.21788	0.1136	0.27314
23.435	0.5597	0.4148	0.3538	0.1952		0.08466	0.13023	0.13624	0.0803		0.47504	0.28457	0.21756	0.1149			23.435	0.47504	0.28457	0.21756	0.1149	0.273017
23.45	0.5603	0.4143	0.3511	0.1949		0.08472	0.13024	0.13626	0.08031		0.47558	0.28406	0.21484	0.11459			23.45	0.47558	0.28406	0.21484	0.11459	0.272267
23.465	0.5609	0.4137	0.351	0.1954		0.08478	0.13025	0.13628	0.08032		0.47612	0.28345	0.21472	0.11508			23.465	0.47612	0.28345	0.21472	0.11508	0.272342
23.48	0.5618	0.4128	0.3521	0.195		0.08483	0.13026	0.13629	0.08033		0.47697	0.28254	0.21581	0.11467			23.48	0.47697	0.28254	0.21581	0.11467	0.272498
23.495	0.5609	0.4143	0.3559	0.1922		0.08489	0.13027	0.13631	0.08033		0.47601	0.28403	0.21959	0.11187			23.495	0.47601	0.28403	0.21959	0.11187	0.272875
23.51	0.5632	0.4116	0.3522	0.1945		0.08495	0.13028	0.13633	0.08034		0.47825	0.28132	0.21587	0.11416			23.51	0.47825	0.28132	0.21587	0.11416	0.2724
23.525	0.5636	0.4155	0.3547	0.1932		0.08501	0.13029	0.13635	0.08035		0.47859	0.28521	0.21835	0.11285			23.525	0.47859	0.28521	0.21835	0.11285	0.27375
23.54	0.5612	0.4152	0.354	0.1904		0.08507	0.1303	0.13637	0.08036		0.47613	0.2849	0.21763	0.11004			23.54	0.47613	0.2849	0.21763	0.11004	0.272175
23.555	0.5648	0.4185	0.3521	0.1926		0.08513	0.13031	0.13639	0.08036		0.47967	0.28819	0.21571	0.11224			23.555	0.47967	0.28819	0.21571	0.11224	0.273952
23.57	0.5613	0.4141	0.3514	0.1914		0.08519	0.13033	0.1364	0.08037		0.47611	0.28377	0.215	0.11103			23.57	0.47611	0.28377	0.215	0.11103	0.271478
23.585	0.564	0.4124	0.3518	0.1892		0.08524	0.13034	0.13642	0.08038		0.47876	0.28206	0.21538	0.10882			23.585	0.47876	0.28206	0.21538	0.10882	0.271255
23.6	0.5592	0.4128	0.3499	0.1895		0.0853	0.13035	0.13644	0.08039		0.4739	0.28245	0.21346	0.10911			23.6	0.4739	0.28245	0.21346	0.10911	0.26973
23.615	0.5606	0.4138	0.3496	0.1887		0.08536	0.13036	0.13646	0.08039		0.47524	0.28344	0.21314	0.10831			23.615	0.47524	0.28344	0.21314	0.10831	0.270033
23.63	0.5636	0.4156	0.3501	0.1929		0.08542	0.13037	0.13648	0.0804		0.47818	0.28523	0.21362	0.1125			23.63	0.47818	0.28523	0.21362	0.1125	0.272382
23.645	0.5614	0.4167	0.352	0.192		0.08548	0.13038	0.13649	0.08041		0.47592	0.28632	0.21551	0.11159			23.645	0.47592	0.28632	0.21551	0.11159	0.272335
23.66	0.5573	0.4149	0.3479	0.1922		0.08554	0.13039	0.13651	0.08042		0.47176	0.28451	0.21139	0.11178			23.66	0.47176	0.28451	0.21139	0.11178	0.26986
23.675	0.5639	0.4173	0.3501	0.195		0.0856	0.1304	0.13653	0.08043		0.4783	0.2869	0.21357	0.11457			23.675	0.4783	0.2869	0.21357	0.11457	0.273335
23.69	0.5626	0.4177	0.349	0.1944		0.08566	0.13041	0.13655	0.08043		0.47694	0.28729	0.21245	0.11397			23.69	0.47694	0.28729	0.21245	0.11397	0.272662
23.705	0.5627	0.4176	0.3523	0.1921		0.08571	0.13042	0.13657	0.08044		0.47699	0.28718	0.21573	0.11166			23.705	0.47699	0.28718	0.21573	0.11166	0.27289
23.72	0.5637	0.4204	0.35	0.1895		0.08577	0.13043	0.13659	0.08045		0.47793	0.28997	0.21341	0.10905			23.72	0.47793	0.28997	0.21341	0.10905	0.27259
23.735	0.5626	0.418	0.3522	0.1949		0.08583	0.13044	0.1366	0.08046		0.47677	0.28756	0.2156	0.11444			23.735	0.47677	0.28756	0.2156	0.11444	0.273593
23.75	0.5635	0.4196	0.3491	0.1897		0.08589	0.13045	0.13662	0.08046		0.47761	0.28915	0.21248	0.10924			23.75	0.47761	0.28915	0.21248	0.10924	0.27212
23.765	0.5627	0.4158	0.349	0.1913		0.08595	0.13046	0.13664	0.08047		0.47675	0.28534	0.21236	0.11083			23.765	0.47675	0.28534	0.21236	0.11083	0.27132
23.78	0.5671	0.4157	0.3471	0.1874		0.08601	0.13047	0.13666	0.08048		0.48109	0.28523	0.21044	0.10692			23.78	0.48109	0.28523	0.21044	0.10692	0.27092
23.795	0.5642	0.4187	0.3472	0.1896		0.08607	0.13048	0.13668	0.08049		0.47813	0.28822	0.21052	0.10911			23.795	0.47813	0.28822	0.21052	0.10911	0.271495
23.81	0.5603	0.4217	0.3476	0.1895		0.08613	0.13049	0.13669	0.08049		0.47417	0.29121	0.21091	0.10901			23.81	0.47417	0.29121	0.21091	0.10901	0.271325
23.825	0.5601	0.4193	0.3504	0.1912		0.08618	0.13051	0.13671	0.0805		0.47392	0.28879	0.21369	0.1107			23.825	0.47392	0.28879	0.21369	0.1107	0.271775
23.84	0.5611	0.4183	0.352	0.189		0.08624	0.13052	0.13673	0.08051		0.47486	0.28778	0.21527	0.10849			23.84	0.47486	0.28778	0.21527	0.10849	0.2716
23.855	0.5628	0.4171	0.352	0.1885		0.0863	0.13053	0.13675	0.08052		0.4765	0.28657	0.21525	0.10798			23.855	0.4765	0.28657	0.21525	0.10798	0.271575
23.87	0.5628	0.4153	0.3511	0.189		0.08636	0.13054	0.13677	0.08052		0.47644	0.28476	0.21433	0.10848			23.87	0.47644	0.28476	0.21433	0.10848	0.271002
23.885	0.5609	0.4153	0.3487	0.1864		0.08642	0.13055	0.13679	0.08053		0.47448	0.28475	0.21191	0.10587			23.885	0.47448	0.28475	0.21191	0.10587	0.269253
23.9	0.5589	0.4156	0.3472	0.1888		0.08648	0.13056	0.1368	0.08054		0.47242	0.28504	0.2104	0.10826			23.9	0.47242	0.28504	0.2104	0.10826	0.26903
23.915	0.5591	0.4196	0.3496	0.1896		0.08654	0.13057	0.13682	0.08055		0.47256	0.28903	0.21278	0.10905			23.915	0.47256	0.28903	0.21278	0.10905	0.270855
23.93	0.5605	0.418	0.3455	0.1904		0.0866	0.13058	0.13684	0.08055		0.4739	0.28742	0.20866	0.10985			23.93	0.4739	0.28742	0.20866	0.10985	0.269958
23.945	0.5584	0.4211	0.3477	0.1915		0.08666	0.13059	0.13686	0.08056		0.47174	0.29051	0.21084	0.11094			23.945	0.47174	0.29051	0.21084	0.11094	0.271007
23.96	0.5562	0.4182	0.3467	0.191		0.08671	0.1306	0.13688	0.08057		0.46949	0.2876	0.20982	0.11043			23.96	0.46949	0.2876	0.20982	0.11043	0.269335
23.975	0.5544	0.418	0.3471	0.1914		0.08677	0.13061	0.13689	0.08058		0.46763	0.28739	0.21021	0.11082			23.975	0.46763	0.28739	0.21021	0.11082	0.269012
23.99	0.5569	0.4171	0.3462	0.1918		0.08683	0.13062	0.13691	0.08058		0.47007	0.28648	0.20929	0.11122			23.99	0.47007	0.28648	0.20929	0.11122	0.269265
24.005	0.5584	0.4185	0.3463	0.1923		0.08689	0.13063	0.13693	0.08059		0.47151	0.28787	0.20937	0.11171			24.005	0.47151	0.28787	0.20937	0.11171	0.270115
24.02	0.5581	0.4184	0.3472	0.1901		0.08695	0.13064	0.13695	0.0806		0.47115	0.28776	0.21025	0.1095			24.02	0.47115	0.28776	0.21025	0.1095	0.269665
24.035	0.559	0.4167	0.3492	0.1886		0.08701	0.13066	0.13697	0.08061		0.47199	0.28604	0.21223	0.10799			24.035	0.47199	0.28604	0.21223	0.10799	0.269562
24.05	0.5592	0.4198	0.3483	0.1887		0.08707	0.13067	0.13698	0.08062		0.47213	0.28913	0.21132	0.10808			24.05	0.47213	0.28913	0.21132	0.10808	0.270165
24.065	0.5603	0.418	0.3495	0.1895		0.08713	0.13068	0.137	0.08062		0.47317	0.28732	0.2125	0.10888			24.065	0.47317	0.28732	0.2125	0.10888	0.270468
24.08	0.5603	0.4171	0.3524	0.1893		0.08719	0.13069	0.13702	0.08063		0.47311	0.28641	0.21538	0.10867			24.08	0.47311	0.28641	0.21538	0.10867	0.270893
24.095	0.5617	0.414	0.3499	0.1857		0.08724	0.1307	0.13704	0.08064		0.47446	0.2833	0.21286	0.10506			24.095	0.47446	0.2833	0.21286	0.10506	0.26892
24.11	0.5614	0.4117	0.3537	0.1885		0.0873	0.13071	0.13706	0.08065		0.4741	0.28099	0.21664	0.10785			24.11	0.4741	0.28099	0.21664	0.10785	0.269895
24.125	0.5603	0.4166	0.3516	0.1899		0.08736	0.13072	0.13708	0.08065		0.47294	0.28588	0.21452	0.10925			24.125	0.47294	0.28588	0.21452	0.10925	0.270648
24.14	0.5642	0.4137	0.3499	0.1893		0.08742	0.13073	0.13709	0.08066		0.47678	0.28297	0.21281	0.10864			24.14	0.47678	0.28297	0.21281	0.10864	0.2703
24.155	0.5655	0.4155	0.3522	0.1887		0.08748	0.13074	0.13711	0.08067		0.47802	0.28476	0.21509	0.10803			24.155	0.47802	0.28476	0.21509	0.10803	0.271475
24.17	0.5655	0.4124	0.353	0.1876		0.08754	0.13075	0.13713	0.08068		0.47796	0.28165	0.21587	0.10692			24.17	0.47796	0.28165	0.21587	0.10692	0.2706
24.185	0.5612	0.4164	0.3506	0.1879		0.0876	0.13076	0.13715	0.08068		0.4736	0.28564	0.21345	0.10722			24.185	0.4736	0.28564	0.21345	0.10722	0.269978
24.2	0.5636	0.4133	0.3466	0.1886		0.08766	0.13077	0.13717	0.08069		0.47594	0.28253	0.20943	0.10791			24.2	0.47594	0.28253	0.20943	0.10791	0.268952
24.215	0.5614	0.4116	0.3488	0.187		0.08772	0.13078	0.13718	0.0807		0.47368	0.28082	0.21162	0.1063			24.215	0.47368	0.28082	0.21162	0.1063	0.268105
24.23	0.5599	0.4171	0.3503	0.1903		0.08778	0.1308	0.1372	0.08071		0.47212	0.2863	0.2131	0.10959			24.23	0.47212	0.2863	0.2131	0.10959	0.270278
24.245	0.557	0.4126	0.3536	0.1913		0.08784	0.13081	0.13722	0.08071		0.46916	0.28179	0.21638	0.11059			24.245	0.46916	0.28179	0.21638	0.11059	0.26948
24.26	0.5578	0.4136	0.3484	0.1902		0.08789	0.13082	0.13724	0.08072		0.46991	0.28278	0.21116	0.10948			24.26	0.46991	0.28278	0.21116	0.10948	0.268332
24.275	0.5582	0.4151	0.3488	0.1892		0.08795	0.13083	0.13726	0.08073		0.47025	0.28427	0.21154	0.10847			24.275	0.47025	0.28427	0.21154	0.10847	0.268633
24.29	0.5576	0.4143	0.348	0.1874		0.08801	0.13084	0.13727	0.08074		0.46959	0.28346	0.21073	0.10666			24.29	0.46959	0.28346	0.21073	0.10666	0.26761
24.305	0.5587	0.4174	0.349	0.1898		0.08807	0.13085	0.13729	0.08074		0.47063	0.28655	0.21171	0.10906			24.305	0.47063	0.28655	0.21171	0.10906	0.269487
24.32	0.5588	0.4169	0.3538	0.1899		0.08813	0.13086	0.13731	0.08075		0.47067	0.28604	0.21649	0.10915			24.32	0.47067	0.28604	0.21649	0.10915	0.270588
24.335	0.5586	0.4154	0.3497	0.1889		0.08819	0.13087	0.13733	0.08076		0.47041	0.28453	0.21237	0.10814			24.335	0.47041	0.28453	0.21237	0.10814	0.268863
24.35	0.5589	0.417	0.3473	0.1888		0.08825	0.13088	0.13735	0.08077		0.47065	0.28612	0.20995	0.10803			24.35	0.47065	0.28612	0.20995	0.10803	0.268687
24.365	0.5657	0.415	0.3485	0.1884		0.08831	0.13089	0.13736	0.08077		0.47739	0.28411	0.21114	0.10763			24.365	0.47739	0.28411	0.21114	0.10763	0.270068
24.38	0.5672	0.4148	0.3475	0.1891		0.08837	0.1309	0.13738	0.08078		0.47883	0.2839	0.21012	0.10832			24.38	0.47883	0.2839	0.21012	0.10832	0.270293
24.395	0.563	0.4154	0.3509	0.1915		0.08843	0.13091	0.1374	0.08079		0.47457	0.28449	0.2135	0.11071			24.395	0.47457	0.28449	0.2135	0.11071	0.270817
24.41	0.562	0.4159	0.3483	0.1901		0.08849	0.13093	0.13742	0.0808		0.47351	0.28497	0.21088	0.1093			24.41	0.47351	0.28497	0.21088	0.1093	0.269665
24.425	0.5586	0.4165	0.348	0.1907		0.08855	0.13094	0.13744	0.0808		0.47005	0.28556	0.21056	0.1099			24.425	0.47005	0.28556	0.21056	0.1099	0.269017
24.44	0.5621	0.4166	0.3486	0.1885		0.0886	0.13095	0.13745	0.08081		0.4735	0.28565	0.21115	0.10769			24.44	0.4735	0.28565	0.21115	0.10769	0.269498
24.455	0.5597	0.4178	0.3433	0.1882		0.08866	0.13096	0.13747	0.08082		0.47104	0.28684	0.20583	0.10738			24.455	0.47104	0.28684	0.20583	0.10738	0.267772
24.47	0.5643	0.4151	0.3441	0.1909		0.08872	0.13097	0.13749	0.08083		0.47558	0.28413	0.20661	0.11007			24.47	0.47558	0.28413	0.20661	0.11007	0.269097
24.485	0.5632	0.4168	0.3417	0.1909		0.08878	0.13098	0.13751	0.08083		0.47442	0.28582	0.20419	0.11007			24.485	0.47442	0.28582	0.20419	0.11007	0.268625
24.5	0.5644	0.4146	0.3446	0.1899		0.08884	0.13099	0.13753	0.08084		0.47556	0.28361	0.20707	0.10906			24.5	0.47556	0.28361	0.20707	0.10906	0.268825
24.515	0.5638	0.4167	0.3441	0.1885		0.0889	0.131	0.13754	0.08085		0.4749	0.2857	0.20656	0.10765			24.515	0.4749	0.2857	0.20656	0.10765	0.268703
24.53	0.5595	0.4142	0.348	0.1885		0.08896	0.13101	0.13756	0.08086		0.47054	0.28319	0.21044	0.10764			24.53	0.47054	0.28319	0.21044	0.10764	0.267952
24.545	0.5613	0.4165	0.3483	0.1892		0.08902	0.13102	0.13758	0.08086		0.47228	0.28548	0.21072	0.10834			24.545	0.47228	0.28548	0.21072	0.10834	0.269205
24.56	0.5641	0.4139	0.3488	0.191		0.08908	0.13103	0.1376	0.08087		0.47502	0.28287	0.2112	0.11013			24.56	0.47502	0.28287	0.2112	0.11013	0.269805
24.575	0.5635	0.4141	0.346	0.1897		0.08914	0.13105	0.13762	0.08088		0.47436	0.28305	0.20838	0.10882			24.575	0.47436	0.28305	0.20838	0.10882	0.268653
24.59	0.5675	0.4126	0.3461	0.1915		0.0892	0.13106	0.13763	0.08089		0.4783	0.28154	0.20847	0.11061			24.59	0.4783	0.28154	0.20847	0.11061	0.26973
24.605	0.5635	0.4149	0.3476	0.193		0.08926	0.13107	0.13765	0.08089		0.47424	0.28383	0.20995	0.11211			24.605	0.47424	0.28383	0.20995	0.11211	0.270033
24.62	0.5601	0.4131	0.3444	0.1929		0.08932	0.13108	0.13767	0.0809		0.47078	0.28202	0.20673	0.112			24.62	0.47078	0.28202	0.20673	0.112	0.267883
24.635	0.5603	0.4082	0.3457	0.1926		0.08938	0.13109	0.13769	0.08091		0.47092	0.27711	0.20801	0.11169			24.635	0.47092	0.27711	0.20801	0.11169	0.266933
24.65	0.561	0.4141	0.3454	0.1889		0.08944	0.1311	0.13771	0.08092		0.47156	0.283	0.20769	0.10798			24.65	0.47156	0.283	0.20769	0.10798	0.267558
24.665	0.5636	0.4151	0.3449	0.1916		0.08949	0.13111	0.13772	0.08092		0.47411	0.28399	0.20718	0.11068			24.665	0.47411	0.28399	0.20718	0.11068	0.26899
24.68	0.5632	0.4143	0.3441	0.1903		0.08955	0.13112	0.13774	0.08093		0.47365	0.28318	0.20636	0.10937			24.68	0.47365	0.28318	0.20636	0.10937	0.26814
24.695	0.5615	0.4158	0.3448	0.1899		0.08961	0.13113	0.13776	0.08094		0.47189	0.28467	0.20704	0.10896			24.695	0.47189	0.28467	0.20704	0.10896	0.26814
24.71	0.5622	0.4121	0.3425	0.1891		0.08967	0.13115	0.13778	0.08095		0.47253	0.28095	0.20472	0.10815			24.71	0.47253	0.28095	0.20472	0.10815	0.266588
24.725	0.5614	0.4131	0.3465	0.1896		0.08973	0.13116	0.1378	0.08095		0.47167	0.28194	0.2087	0.10865			24.725	0.47167	0.28194	0.2087	0.10865	0.26774
24.74	0.5611	0.4125	0.3446	0.1906		0.08979	0.13117	0.13781	0.08096		0.47131	0.28133	0.20679	0.10964			24.74	0.47131	0.28133	0.20679	0.10964	0.267267
24.755	0.5594	0.4134	0.3439	0.1875		0.08985	0.13118	0.13783	0.08097		0.46955	0.28222	0.20607	0.10653			24.755	0.46955	0.28222	0.20607	0.10653	0.266093
24.77	0.5594	0.4136	0.3472	0.1885		0.08991	0.13119	0.13785	0.08098		0.46949	0.28241	0.20935	0.10752			24.77	0.46949	0.28241	0.20935	0.10752	0.267192
24.785	0.5593	0.4134	0.3435	0.1878		0.08997	0.1312	0.13787	0.08098		0.46933	0.2822	0.20563	0.10682			24.785	0.46933	0.2822	0.20563	0.10682	0.265995
24.8	0.5583	0.4093	0.3419	0.1894		0.09003	0.13121	0.13789	0.08099		0.46827	0.27809	0.20401	0.10841			24.8	0.46827	0.27809	0.20401	0.10841	0.264695
24.815	0.5594	0.4087	0.3434	0.1913		0.09009	0.13122	0.1379	0.081		0.46931	0.27748	0.2055	0.1103			24.815	0.46931	0.27748	0.2055	0.1103	0.265648
24.83	0.556	0.4096	0.3439	0.1913		0.09015	0.13123	0.13792	0.08101		0.46585	0.27837	0.20598	0.11029			24.83	0.46585	0.27837	0.20598	0.11029	0.265123
24.845	0.5571	0.4146	0.3429	0.1912		0.09021	0.13124	0.13794	0.08101		0.46689	0.28336	0.20496	0.11019			24.845	0.46689	0.28336	0.20496	0.11019	0.26635
24.86	0.5583	0.4129	0.3461	0.1902		0.09027	0.13126	0.13796	0.08102		0.46803	0.28164	0.20814	0.10918			24.86	0.46803	0.28164	0.20814	0.10918	0.266748
24.875	0.5555	0.4165	0.3434	0.1876		0.09033	0.13127	0.13798	0.08103		0.46517	0.28523	0.20542	0.10657			24.875	0.46517	0.28523	0.20542	0.10657	0.265597
24.89	0.5562	0.4158	0.3414	0.1888		0.09039	0.13128	0.13799	0.08104		0.46581	0.28452	0.20341	0.10776			24.89	0.46581	0.28452	0.20341	0.10776	0.265375
24.905	0.556	0.4149	0.3471	0.1902		0.09045	0.13129	0.13801	0.08104		0.46555	0.28361	0.20909	0.10916			24.905	0.46555	0.28361	0.20909	0.10916	0.266852
24.92	0.5539	0.4129	0.3459	0.19		0.09051	0.1313	0.13803	0.08105		0.46339	0.2816	0.20787	0.10895			24.92	0.46339	0.2816	0.20787	0.10895	0.265452
24.935	0.5576	0.4123	0.3482	0.188		0.09057	0.13131	0.13805	0.08106		0.46703	0.28099	0.21015	0.10694			24.935	0.46703	0.28099	0.21015	0.10694	0.266278
24.95	0.5555	0.4122	0.3433	0.1891		0.09063	0.13132	0.13807	0.08107		0.46487	0.28088	0.20523	0.10803			24.95	0.46487	0.28088	0.20523	0.10803	0.264753
24.965	0.5558	0.4136	0.3428	0.1892		0.09068	0.13133	0.13808	0.08107		0.46512	0.28227	0.20472	0.10813			24.965	0.46512	0.28227	0.20472	0.10813	0.26506
24.98	0.5548	0.4106	0.3435	0.1887		0.09074	0.13134	0.1381	0.08108		0.46406	0.27926	0.2054	0.10762			24.98	0.46406	0.27926	0.2054	0.10762	0.264085
24.995	0.5546	0.4138	0.3452	0.1851		0.0908	0.13136	0.13812	0.08109		0.4638	0.28244	0.20708	0.10401			24.995	0.4638	0.28244	0.20708	0.10401	0.264333
25.01	0.5558	0.4148	0.3445	0.1857		0.09086	0.13137	0.13814	0.0811		0.46494	0.28343	0.20636	0.1046			25.01	0.46494	0.28343	0.20636	0.1046	0.264832
25.025	0.5565	0.4118	0.3427	0.1875		0.09092	0.13138	0.13816	0.0811		0.46558	0.28042	0.20454	0.1064			25.025	0.46558	0.28042	0.20454	0.1064	0.264235
25.04	0.5551	0.4147	0.347	0.1847		0.09098	0.13139	0.13817	0.08111		0.46412	0.28331	0.20883	0.10359			25.04	0.46412	0.28331	0.20883	0.10359	0.264962
25.055	0.5581	0.4131	0.3415	0.1896		0.09104	0.1314	0.13819	0.08112		0.46706	0.2817	0.20331	0.10848			25.055	0.46706	0.2817	0.20331	0.10848	0.265138
25.07	0.5574	0.4095	0.3463	0.1889		0.0911	0.13141	0.13821	0.08113		0.4663	0.27809	0.20809	0.10777			25.07	0.4663	0.27809	0.20809	0.10777	0.265062
25.085	0.5565	0.4121	0.345	0.1881		0.09116	0.13142	0.13823	0.08113		0.46534	0.28068	0.20677	0.10697			25.085	0.46534	0.28068	0.20677	0.10697	0.26494
25.1	0.5526	0.4123	0.3415	0.1874		0.09122	0.13143	0.13824	0.08114		0.46138	0.28087	0.20326	0.10626			25.1	0.46138	0.28087	0.20326	0.10626	0.262943
25.115	0.5558	0.4127	0.3426	0.1901		0.09128	0.13145	0.13826	0.08115		0.46452	0.28125	0.20434	0.10895			25.115	0.46452	0.28125	0.20434	0.10895	0.264765
25.13	0.5575	0.414	0.3452	0.1872		0.09134	0.13146	0.13828	0.08116		0.46616	0.28254	0.20692	0.10604			25.13	0.46616	0.28254	0.20692	0.10604	0.265415
25.145	0.556	0.4113	0.3425	0.1893		0.0914	0.13147	0.1383	0.08116		0.4646	0.27983	0.2042	0.10814			25.145	0.4646	0.27983	0.2042	0.10814	0.264193
25.16	0.5544	0.4096	0.3485	0.1854		0.09146	0.13148	0.13832	0.08117		0.46294	0.27812	0.21018	0.10423			25.16	0.46294	0.27812	0.21018	0.10423	0.263868
25.175	0.5566	0.4124	0.3466	0.1858		0.09152	0.13149	0.13833	0.08118		0.46508	0.28091	0.20827	0.10462			25.175	0.46508	0.28091	0.20827	0.10462	0.26472
25.19	0.5558	0.411	0.3443	0.1877		0.09158	0.1315	0.13835	0.08119		0.46422	0.2795	0.20595	0.10651			25.19	0.46422	0.2795	0.20595	0.10651	0.264045
25.205	0.5583	0.412	0.3446	0.1885		0.09164	0.13151	0.13837	0.08119		0.46666	0.28049	0.20623	0.10731			25.205	0.46666	0.28049	0.20623	0.10731	0.265172
25.22	0.5577	0.4122	0.3478	0.1853		0.0917	0.13152	0.13839	0.0812		0.466	0.28068	0.20941	0.1041			25.22	0.466	0.28068	0.20941	0.1041	0.265047
25.235	0.558	0.413	0.3451	0.1865		0.09176	0.13154	0.13841	0.08121		0.46624	0.28146	0.20669	0.10529			25.235	0.46624	0.28146	0.20669	0.10529	0.26492
25.25	0.5551	0.4122	0.3447	0.187		0.09182	0.13155	0.13842	0.08122		0.46328	0.28065	0.20628	0.10578			25.25	0.46328	0.28065	0.20628	0.10578	0.263997
25.265	0.553	0.4101	0.3442	0.1853		0.09188	0.13156	0.13844	0.08122		0.46112	0.27854	0.20576	0.10408			25.265	0.46112	0.27854	0.20576	0.10408	0.262375
25.28	0.5525	0.4102	0.3465	0.187		0.09194	0.13157	0.13846	0.08123		0.46056	0.27863	0.20804	0.10577			25.28	0.46056	0.27863	0.20804	0.10577	0.26325
25.295	0.5554	0.4152	0.3493	0.1878		0.092	0.13158	0.13848	0.08124		0.4634	0.28362	0.21082	0.10656			25.295	0.4634	0.28362	0.21082	0.10656	0.2661
25.31	0.5537	0.4151	0.3475	0.1901		0.09206	0.13159	0.13849	0.08125		0.46164	0.28351	0.20901	0.10885			25.31	0.46164	0.28351	0.20901	0.10885	0.265752
25.325	0.5573	0.4132	0.3458	0.1857		0.09212	0.1316	0.13851	0.08125		0.46518	0.2816	0.20729	0.10445			25.325	0.46518	0.2816	0.20729	0.10445	0.26463
25.34	0.5544	0.4117	0.3468	0.1885		0.09218	0.13161	0.13853	0.08126		0.46222	0.28009	0.20827	0.10724			25.34	0.46222	0.28009	0.20827	0.10724	0.264455
25.355	0.5527	0.4125	0.3474	0.185		0.09224	0.13163	0.13855	0.08127		0.46046	0.28087	0.20885	0.10373			25.355	0.46046	0.28087	0.20885	0.10373	0.263477
25.37	0.5592	0.4114	0.3464	0.1861		0.0923	0.13164	0.13857	0.08128		0.4669	0.27976	0.20783	0.10482			25.37	0.4669	0.27976	0.20783	0.10482	0.264827
25.385	0.5556	0.4141	0.3445	0.1846		0.09236	0.13165	0.13858	0.08128		0.46324	0.28245	0.20592	0.10332			25.385	0.46324	0.28245	0.20592	0.10332	0.263732
25.4	0.5588	0.4165	0.3404	0.1836		0.09242	0.13166	0.1386	0.08129		0.46638	0.28484	0.2018	0.10231			25.4	0.46638	0.28484	0.2018	0.10231	0.263833
25.415	0.5555	0.4126	0.3423	0.1814		0.09248	0.13167	0.13862	0.0813		0.46302	0.28093	0.20368	0.1001			25.415	0.46302	0.28093	0.20368	0.1001	0.261933
25.43	0.5544	0.4105	0.3468	0.1831		0.09254	0.13168	0.13864	0.08131		0.46186	0.27882	0.20816	0.10179			25.43	0.46186	0.27882	0.20816	0.10179	0.262657
25.445	0.5548	0.4132	0.3486	0.1847		0.0926	0.13169	0.13866	0.08131		0.4622	0.28151	0.20994	0.10339			25.445	0.4622	0.28151	0.20994	0.10339	0.26426
25.46	0.5548	0.4132	0.3487	0.1846		0.09266	0.13171	0.13867	0.08132		0.46214	0.28149	0.21003	0.10328			25.46	0.46214	0.28149	0.21003	0.10328	0.264235
25.475	0.5553	0.4157	0.3439	0.184		0.09272	0.13172	0.13869	0.08133		0.46258	0.28398	0.20521	0.10267			25.475	0.46258	0.28398	0.20521	0.10267	0.26361
25.49	0.5548	0.417	0.3449	0.1851		0.09278	0.13173	0.13871	0.08134		0.46202	0.28527	0.20619	0.10376			25.49	0.46202	0.28527	0.20619	0.10376	0.26431
25.505	0.5566	0.414	0.3473	0.1849		0.09284	0.13174	0.13873	0.08134		0.46376	0.28226	0.20857	0.10356			25.505	0.46376	0.28226	0.20857	0.10356	0.264537
25.52	0.5547	0.4122	0.3458	0.1871		0.0929	0.13175	0.13874	0.08135		0.4618	0.28045	0.20706	0.10575			25.52	0.4618	0.28045	0.20706	0.10575	0.263765
25.535	0.5553	0.4126	0.3486	0.1847		0.09296	0.13176	0.13876	0.08136		0.46234	0.28084	0.20984	0.10334			25.535	0.46234	0.28084	0.20984	0.10334	0.26409
25.55	0.5533	0.4115	0.3471	0.1838		0.09302	0.13177	0.13878	0.08137		0.46028	0.27973	0.20832	0.10243			25.55	0.46028	0.27973	0.20832	0.10243	0.26269
25.565	0.553	0.4129	0.3445	0.1862		0.09308	0.13179	0.1388	0.08137		0.45992	0.28111	0.2057	0.10483			25.565	0.45992	0.28111	0.2057	0.10483	0.26289
25.58	0.5543	0.4147	0.3451	0.1838		0.09314	0.1318	0.13882	0.08138		0.46116	0.2829	0.20628	0.10242			25.58	0.46116	0.2829	0.20628	0.10242	0.26319
25.595	0.5509	0.4119	0.3457	0.1858		0.0932	0.13181	0.13883	0.08139		0.4577	0.28009	0.20687	0.10441			25.595	0.4577	0.28009	0.20687	0.10441	0.262267
25.61	0.5519	0.4115	0.3436	0.1848		0.09326	0.13182	0.13885	0.0814		0.45864	0.27968	0.20475	0.1034			25.61	0.45864	0.27968	0.20475	0.1034	0.261617
25.625	0.5523	0.4123	0.3457	0.1864		0.09332	0.13183	0.13887	0.0814		0.45898	0.28047	0.20683	0.105			25.625	0.45898	0.28047	0.20683	0.105	0.26282
25.64	0.5541	0.4113	0.3474	0.186		0.09338	0.13184	0.13889	0.08141		0.46072	0.27946	0.20851	0.10459			25.64	0.46072	0.27946	0.20851	0.10459	0.26332
25.655	0.5533	0.4102	0.3462	0.1831		0.09344	0.13185	0.1389	0.08142		0.45986	0.27835	0.2073	0.10168			25.655	0.45986	0.27835	0.2073	0.10168	0.261798
25.67	0.5557	0.4147	0.349	0.1813		0.0935	0.13187	0.13892	0.08143		0.4622	0.28283	0.21008	0.09987			25.67	0.4622	0.28283	0.21008	0.09987	0.263745
25.685	0.5565	0.4117	0.3468	0.1838		0.09356	0.13188	0.13894	0.08143		0.46294	0.27982	0.20786	0.10237			25.685	0.46294	0.27982	0.20786	0.10237	0.263248
25.7	0.5558	0.4128	0.3467	0.1839		0.09362	0.13189	0.13896	0.08144		0.46218	0.28091	0.20774	0.10246			25.7	0.46218	0.28091	0.20774	0.10246	0.263323
25.715	0.5543	0.41	0.3462	0.1824		0.09368	0.1319	0.13898	0.08145		0.46062	0.2781	0.20722	0.10095			25.715	0.46062	0.2781	0.20722	0.10095	0.261723
25.73	0.552	0.4111	0.3434	0.183		0.09374	0.13191	0.13899	0.08146		0.45826	0.27919	0.20441	0.10154			25.73	0.45826	0.27919	0.20441	0.10154	0.26085
25.745	0.5514	0.4116	0.3456	0.1873		0.0938	0.13192	0.13901	0.08146		0.4576	0.27968	0.20659	0.10584			25.745	0.4576	0.27968	0.20659	0.10584	0.262428
25.76	0.5556	0.4111	0.3495	0.186		0.09386	0.13193	0.13903	0.08147		0.46174	0.27917	0.21047	0.10453			25.76	0.46174	0.27917	0.21047	0.10453	0.263977
25.775	0.5523	0.4134	0.3483	0.1847		0.09392	0.13195	0.13905	0.08148		0.45838	0.28145	0.20925	0.10322			25.775	0.45838	0.28145	0.20925	0.10322	0.263075
25.79	0.5528	0.4106	0.3496	0.1828		0.09398	0.13196	0.13906	0.08148		0.45882	0.27864	0.21054	0.10132			25.79	0.45882	0.27864	0.21054	0.10132	0.26233
25.805	0.5539	0.409	0.3503	0.1851		0.09404	0.13197	0.13908	0.08149		0.45986	0.27703	0.21122	0.10361			25.805	0.45986	0.27703	0.21122	0.10361	0.26293
25.82	0.5508	0.4103	0.3473	0.1859		0.0941	0.13198	0.1391	0.0815		0.4567	0.27832	0.2082	0.1044			25.82	0.4567	0.27832	0.2082	0.1044	0.261905
25.835	0.551	0.4105	0.3468	0.188		0.09416	0.13199	0.13912	0.08151		0.45684	0.27851	0.20768	0.10649			25.835	0.45684	0.27851	0.20768	0.10649	0.26238
25.85	0.5563	0.411	0.3463	0.1872		0.09422	0.132	0.13914	0.08151		0.46208	0.279	0.20716	0.10569			25.85	0.46208	0.279	0.20716	0.10569	0.263483
25.865	0.5539	0.4075	0.3459	0.1847		0.09428	0.13201	0.13915	0.08152		0.45962	0.27549	0.20675	0.10318			25.865	0.45962	0.27549	0.20675	0.10318	0.26126
25.88	0.5544	0.4085	0.3452	0.186		0.09434	0.13203	0.13917	0.08153		0.46006	0.27647	0.20603	0.10447			25.88	0.46006	0.27647	0.20603	0.10447	0.261758
25.895	0.5549	0.4079	0.3433	0.1863		0.0944	0.13204	0.13919	0.08154		0.4605	0.27586	0.20411	0.10476			25.895	0.4605	0.27586	0.20411	0.10476	0.261307
25.91	0.5548	0.4099	0.3453	0.1865		0.09446	0.13205	0.13921	0.08154		0.46034	0.27785	0.20609	0.10496			25.91	0.46034	0.27785	0.20609	0.10496	0.26231
25.925	0.5558	0.409	0.3471	0.1858		0.09452	0.13206	0.13922	0.08155		0.46128	0.27694	0.20788	0.10425			25.925	0.46128	0.27694	0.20788	0.10425	0.262587
25.94	0.556	0.4096	0.3447	0.1823		0.09458	0.13207	0.13924	0.08156		0.46142	0.27753	0.20546	0.10074			25.94	0.46142	0.27753	0.20546	0.10074	0.261288
25.955	0.5522	0.4056	0.3428	0.1846		0.09464	0.13208	0.13926	0.08157		0.45756	0.27352	0.20354	0.10303			25.955	0.45756	0.27352	0.20354	0.10303	0.259412
25.97	0.5573	0.4104	0.3452	0.1846		0.0947	0.1321	0.13928	0.08157		0.4626	0.2783	0.20592	0.10303			25.97	0.4626	0.2783	0.20592	0.10303	0.262462
25.985	0.5542	0.4121	0.3469	0.1836		0.09476	0.13211	0.13929	0.08158		0.45944	0.27999	0.20761	0.10202			25.985	0.45944	0.27999	0.20761	0.10202	0.262265
26	0.5546	0.4112	0.3493	0.1861		0.09482	0.13212	0.13931	0.08159		0.45978	0.27908	0.20999	0.10451			26	0.45978	0.27908	0.20999	0.10451	0.26334
26.015	0.5538	0.409	0.3478	0.1835		0.09488	0.13213	0.13933	0.0816		0.45892	0.27687	0.20847	0.1019			26.015	0.45892	0.27687	0.20847	0.1019	0.26154
26.03	0.553	0.4152	0.3471	0.1852		0.09494	0.13214	0.13935	0.0816		0.45806	0.28306	0.20775	0.1036			26.03	0.45806	0.28306	0.20775	0.1036	0.263118
26.045	0.5564	0.4122	0.3469	0.1842		0.095	0.13215	0.13937	0.08161		0.4614	0.28005	0.20753	0.10259			26.045	0.4614	0.28005	0.20753	0.10259	0.262893
26.06	0.5569	0.4118	0.349	0.1849		0.09506	0.13217	0.13938	0.08162		0.46184	0.27963	0.20962	0.10328			26.06	0.46184	0.27963	0.20962	0.10328	0.263592
26.075	0.5589	0.4127	0.3455	0.1868		0.09512	0.13218	0.1394	0.08163		0.46378	0.28052	0.2061	0.10517			26.075	0.46378	0.28052	0.2061	0.10517	0.263892
26.09	0.5569	0.4119	0.3457	0.19		0.09518	0.13219	0.13942	0.08163		0.46172	0.27971	0.20628	0.10837			26.09	0.46172	0.27971	0.20628	0.10837	0.26402
26.105	0.5556	0.4117	0.3431	0.1856		0.09524	0.1322	0.13944	0.08164		0.46036	0.2795	0.20366	0.10396			26.105	0.46036	0.2795	0.20366	0.10396	0.26187
26.12	0.5531	0.409	0.3436	0.1862		0.0953	0.13221	0.13945	0.08165		0.4578	0.27679	0.20415	0.10455			26.12	0.4578	0.27679	0.20415	0.10455	0.260823
26.135	0.5528	0.4069	0.3425	0.1858		0.09536	0.13222	0.13947	0.08166		0.45744	0.27468	0.20303	0.10414			26.135	0.45744	0.27468	0.20303	0.10414	0.259822
26.15	0.5537	0.4071	0.3423	0.1855		0.09542	0.13224	0.13949	0.08166		0.45828	0.27486	0.20281	0.10384			26.15	0.45828	0.27486	0.20281	0.10384	0.259947
26.165	0.5541	0.4046	0.3457	0.1829		0.09549	0.13225	0.13951	0.08167		0.45861	0.27235	0.20619	0.10123			26.165	0.45861	0.27235	0.20619	0.10123	0.259595
26.18	0.5559	0.4073	0.3437	0.1857		0.09555	0.13226	0.13952	0.08168		0.46035	0.27504	0.20418	0.10402			26.18	0.46035	0.27504	0.20418	0.10402	0.260898
26.195	0.5545	0.4075	0.3435	0.1851		0.09561	0.13227	0.13954	0.08168		0.45889	0.27523	0.20396	0.10342			26.195	0.45889	0.27523	0.20396	0.10342	0.260375
26.21	0.554	0.4096	0.3411	0.1843		0.09567	0.13228	0.13956	0.08169		0.45833	0.27732	0.20154	0.10261			26.21	0.45833	0.27732	0.20154	0.10261	0.25995
26.225	0.5526	0.4109	0.3453	0.1846		0.09573	0.13229	0.13958	0.0817		0.45687	0.27861	0.20572	0.1029			26.225	0.45687	0.27861	0.20572	0.1029	0.261025
26.24	0.556	0.4082	0.3453	0.1841		0.09579	0.13231	0.1396	0.08171		0.46021	0.27589	0.2057	0.10239			26.24	0.46021	0.27589	0.2057	0.10239	0.261047
26.255	0.5534	0.4074	0.3456	0.1854		0.09585	0.13232	0.13961	0.08171		0.45755	0.27508	0.20599	0.10369			26.255	0.45755	0.27508	0.20599	0.10369	0.260578
26.27	0.551	0.4059	0.3451	0.1883		0.09591	0.13233	0.13963	0.08172		0.45509	0.27357	0.20547	0.10658			26.27	0.45509	0.27357	0.20547	0.10658	0.260178
26.285	0.5516	0.4077	0.3442	0.1863		0.09597	0.13234	0.13965	0.08173		0.45563	0.27536	0.20455	0.10457			26.285	0.45563	0.27536	0.20455	0.10457	0.260028
26.3	0.554	0.4078	0.3434	0.1861		0.09603	0.13235	0.13967	0.08174		0.45797	0.27545	0.20373	0.10436			26.3	0.45797	0.27545	0.20373	0.10436	0.260377
26.315	0.5541	0.4064	0.3411	0.1852		0.09609	0.13236	0.13968	0.08174		0.45801	0.27404	0.20142	0.10346			26.315	0.45801	0.27404	0.20142	0.10346	0.259233
26.33	0.5525	0.4082	0.345	0.1833		0.09615	0.13238	0.1397	0.08175		0.45635	0.27582	0.2053	0.10155			26.33	0.45635	0.27582	0.2053	0.10155	0.259755
26.345	0.5513	0.4048	0.3447	0.1806		0.09621	0.13239	0.13972	0.08176		0.45509	0.27241	0.20498	0.09884			26.345	0.45509	0.27241	0.20498	0.09884	0.25783
26.36	0.5551	0.4089	0.3429	0.1836		0.09627	0.1324	0.13974	0.08177		0.45883	0.2765	0.20316	0.10183			26.36	0.45883	0.2765	0.20316	0.10183	0.26008
26.375	0.557	0.4063	0.3431	0.1828		0.09633	0.13241	0.13975	0.08177		0.46067	0.27389	0.20335	0.10103			26.375	0.46067	0.27389	0.20335	0.10103	0.259735
26.39	0.5542	0.4053	0.3444	0.1863		0.09639	0.13242	0.13977	0.08178		0.45781	0.27288	0.20463	0.10452			26.39	0.45781	0.27288	0.20463	0.10452	0.25996
26.405	0.5533	0.4074	0.3461	0.1847		0.09645	0.13244	0.13979	0.08179		0.45685	0.27496	0.20631	0.10291			26.405	0.45685	0.27496	0.20631	0.10291	0.260258
26.42	0.5552	0.4096	0.3415	0.1832		0.09651	0.13245	0.13981	0.08179		0.45869	0.27715	0.20169	0.10141			26.42	0.45869	0.27715	0.20169	0.10141	0.259735
26.435	0.5566	0.4066	0.3405	0.1837		0.09657	0.13246	0.13982	0.0818		0.46003	0.27414	0.20068	0.1019			26.435	0.46003	0.27414	0.20068	0.1019	0.259188
26.45	0.5557	0.4091	0.3407	0.1827		0.09663	0.13247	0.13984	0.08181		0.45907	0.27663	0.20086	0.10089			26.45	0.45907	0.27663	0.20086	0.10089	0.259362
26.465	0.5542	0.4078	0.3425	0.1843		0.0967	0.13248	0.13986	0.08182		0.4575	0.27532	0.20264	0.10248			26.465	0.4575	0.27532	0.20264	0.10248	0.259485
26.48	0.551	0.4085	0.3424	0.1842		0.09676	0.13249	0.13988	0.08182		0.45424	0.27601	0.20252	0.10238			26.48	0.45424	0.27601	0.20252	0.10238	0.258788
26.495	0.5541	0.4094	0.3409	0.1835		0.09682	0.13251	0.13989	0.08183		0.45728	0.27689	0.20101	0.10167			26.495	0.45728	0.27689	0.20101	0.10167	0.259213
26.51	0.5543	0.4075	0.3434	0.1836		0.09688	0.13252	0.13991	0.08184		0.45742	0.27498	0.20349	0.10176			26.51	0.45742	0.27498	0.20349	0.10176	0.259412
26.525	0.5512	0.408	0.3419	0.1805		0.09694	0.13253	0.13993	0.08185		0.45426	0.27547	0.20197	0.09865			26.525	0.45426	0.27547	0.20197	0.09865	0.257587
26.54	0.5517	0.4108	0.3402	0.1823		0.097	0.13254	0.13995	0.08185		0.4547	0.27826	0.20025	0.10045			26.54	0.4547	0.27826	0.20025	0.10045	0.258415
26.555	0.5536	0.4078	0.3387	0.1827		0.09706	0.13255	0.13997	0.08186		0.45654	0.27525	0.19873	0.10084			26.555	0.45654	0.27525	0.19873	0.10084	0.25784
26.57	0.5513	0.406	0.3396	0.1846		0.09712	0.13257	0.13998	0.08187		0.45418	0.27343	0.19962	0.10273			26.57	0.45418	0.27343	0.19962	0.10273	0.25749
26.585	0.5527	0.4036	0.3407	0.1853		0.09718	0.13258	0.14	0.08188		0.45552	0.27102	0.2007	0.10342			26.585	0.45552	0.27102	0.2007	0.10342	0.257665
26.6	0.5538	0.4044	0.3422	0.1846		0.09724	0.13259	0.14002	0.08188		0.45656	0.27181	0.20218	0.10272			26.6	0.45656	0.27181	0.20218	0.10272	0.258317
26.615	0.5539	0.4064	0.3433	0.1826		0.0973	0.1326	0.14004	0.08189		0.4566	0.2738	0.20326	0.10071			26.615	0.4566	0.2738	0.20326	0.10071	0.258593
26.63	0.5521	0.4077	0.3428	0.1822		0.09736	0.13261	0.14005	0.0819		0.45474	0.27509	0.20275	0.1003			26.63	0.45474	0.27509	0.20275	0.1003	0.25822
26.645	0.5534	0.4056	0.342	0.1813		0.09742	0.13262	0.14007	0.08191		0.45598	0.27298	0.20193	0.09939			26.645	0.45598	0.27298	0.20193	0.09939	0.25757
26.66	0.555	0.4046	0.342	0.1837		0.09748	0.13264	0.14009	0.08191		0.45752	0.27196	0.20191	0.10179			26.66	0.45752	0.27196	0.20191	0.10179	0.258295
26.675	0.5565	0.4086	0.3405	0.1803		0.09754	0.13265	0.14011	0.08192		0.45896	0.27595	0.20039	0.09838			26.675	0.45896	0.27595	0.20039	0.09838	0.25842
26.69	0.5538	0.4048	0.3413	0.1821		0.09761	0.13266	0.14012	0.08193		0.45619	0.27214	0.20118	0.10017			26.69	0.45619	0.27214	0.20118	0.10017	0.25742
26.705	0.5531	0.4028	0.3393	0.1811		0.09767	0.13267	0.14014	0.08193		0.45543	0.27013	0.19916	0.09917			26.705	0.45543	0.27013	0.19916	0.09917	0.255972
26.72	0.555	0.4044	0.3414	0.1821		0.09773	0.13268	0.14016	0.08194		0.45727	0.27172	0.20124	0.10016			26.72	0.45727	0.27172	0.20124	0.10016	0.257597
26.735	0.5576	0.4045	0.3425	0.1805		0.09779	0.1327	0.14018	0.08195		0.45981	0.2718	0.20232	0.09855			26.735	0.45981	0.2718	0.20232	0.09855	0.25812
26.75	0.551	0.4041	0.3415	0.1805		0.09785	0.13271	0.14019	0.08196		0.45315	0.27139	0.20131	0.09854			26.75	0.45315	0.27139	0.20131	0.09854	0.256098
26.765	0.5544	0.4052	0.3437	0.1799		0.09791	0.13272	0.14021	0.08196		0.45649	0.27248	0.20349	0.09794			26.765	0.45649	0.27248	0.20349	0.09794	0.2576
26.78	0.5556	0.4061	0.3423	0.1828		0.09797	0.13273	0.14023	0.08197		0.45763	0.27337	0.20207	0.10083			26.78	0.45763	0.27337	0.20207	0.10083	0.258475
26.795	0.5539	0.4034	0.3407	0.1833		0.09803	0.13274	0.14025	0.08198		0.45587	0.27066	0.20045	0.10132			26.795	0.45587	0.27066	0.20045	0.10132	0.257075
26.81	0.5529	0.4054	0.3397	0.1802		0.09809	0.13276	0.14026	0.08199		0.45481	0.27264	0.19944	0.09821			26.81	0.45481	0.27264	0.19944	0.09821	0.256275
26.825	0.5536	0.4051	0.3381	0.1818		0.09815	0.13277	0.14028	0.08199		0.45545	0.27233	0.19782	0.09981			26.825	0.45545	0.27233	0.19782	0.09981	0.256352
26.84	0.5553	0.4017	0.3403	0.1819		0.09821	0.13278	0.1403	0.082		0.45709	0.26892	0.2	0.0999			26.84	0.45709	0.26892	0.2	0.0999	0.256478
26.855	0.5557	0.4066	0.3428	0.1807		0.09827	0.13279	0.14032	0.08201		0.45743	0.27381	0.20248	0.09869			26.855	0.45743	0.27381	0.20248	0.09869	0.258103
26.87	0.5512	0.4039	0.3386	0.1821		0.09833	0.1328	0.14033	0.08201		0.45287	0.2711	0.19827	0.10009			26.87	0.45287	0.2711	0.19827	0.10009	0.255582
26.885	0.5508	0.4062	0.3442	0.1801		0.0984	0.13282	0.14035	0.08202		0.4524	0.27338	0.20385	0.09808			26.885	0.4524	0.27338	0.20385	0.09808	0.256927
26.9	0.5505	0.4066	0.3417	0.1818		0.09846	0.13283	0.14037	0.08203		0.45204	0.27377	0.20133	0.09977			26.9	0.45204	0.27377	0.20133	0.09977	0.256727
26.915	0.5534	0.4067	0.3391	0.1828		0.09852	0.13284	0.14039	0.08204		0.45488	0.27386	0.19871	0.10076			26.915	0.45488	0.27386	0.19871	0.10076	0.257053
26.93	0.5558	0.4065	0.3368	0.1854		0.09858	0.13285	0.1404	0.08204		0.45722	0.27365	0.1964	0.10336			26.93	0.45722	0.27365	0.1964	0.10336	0.257657
26.945	0.5543	0.4054	0.3416	0.187		0.09864	0.13286	0.14042	0.08205		0.45566	0.27254	0.20118	0.10495			26.945	0.45566	0.27254	0.20118	0.10495	0.258582
26.96	0.5552	0.4055	0.3412	0.1855		0.0987	0.13288	0.14044	0.08206		0.4565	0.27262	0.20076	0.10344			26.96	0.4565	0.27262	0.20076	0.10344	0.25833
26.975	0.5498	0.4059	0.3416	0.1835		0.09876	0.13289	0.14046	0.08207		0.45104	0.27301	0.20114	0.10143			26.975	0.45104	0.27301	0.20114	0.10143	0.256655
26.99	0.5471	0.4065	0.3397	0.1833		0.09882	0.1329	0.14047	0.08207		0.44828	0.2736	0.19923	0.10123			26.99	0.44828	0.2736	0.19923	0.10123	0.255585
27.005	0.5522	0.4054	0.3386	0.1878		0.09888	0.13291	0.14049	0.08208		0.45332	0.27249	0.19811	0.10572			27.005	0.45332	0.27249	0.19811	0.10572	0.25741
27.02	0.5502	0.4046	0.3398	0.1857		0.09894	0.13292	0.14051	0.08209		0.45126	0.27168	0.19929	0.10361			27.02	0.45126	0.27168	0.19929	0.10361	0.25646
27.035	0.5541	0.4055	0.3415	0.1832		0.099	0.13294	0.14053	0.0821		0.4551	0.27256	0.20097	0.1011			27.035	0.4551	0.27256	0.20097	0.1011	0.257433
27.05	0.5573	0.4071	0.3413	0.1833		0.09907	0.13295	0.14054	0.0821		0.45823	0.27415	0.20076	0.1012			27.05	0.45823	0.27415	0.20076	0.1012	0.258585
27.065	0.5536	0.4042	0.3387	0.1842		0.09913	0.13296	0.14056	0.08211		0.45447	0.27124	0.19814	0.10209			27.065	0.45447	0.27124	0.19814	0.10209	0.256485
27.08	0.551	0.4003	0.3377	0.1843		0.09919	0.13297	0.14058	0.08212		0.45181	0.26733	0.19712	0.10218			27.08	0.45181	0.26733	0.19712	0.10218	0.25461
27.095	0.553	0.4061	0.3378	0.1864		0.09925	0.13298	0.1406	0.08212		0.45375	0.27312	0.1972	0.10428			27.095	0.45375	0.27312	0.1972	0.10428	0.257088
27.11	0.5519	0.4049	0.3382	0.1866		0.09931	0.133	0.14061	0.08213		0.45259	0.2719	0.19759	0.10447			27.11	0.45259	0.2719	0.19759	0.10447	0.256637
27.125	0.5511	0.4007	0.3386	0.184		0.09937	0.13301	0.14063	0.08214		0.45173	0.26769	0.19797	0.10186			27.125	0.45173	0.26769	0.19797	0.10186	0.254812
27.14	0.5501	0.4015	0.3352	0.1852		0.09943	0.13302	0.14065	0.08215		0.45067	0.26848	0.19455	0.10305			27.14	0.45067	0.26848	0.19455	0.10305	0.254188
27.155	0.5481	0.4053	0.3364	0.1877		0.09949	0.13303	0.14067	0.08215		0.44861	0.27227	0.19573	0.10555			27.155	0.44861	0.27227	0.19573	0.10555	0.25554
27.17	0.5499	0.4025	0.3373	0.1871		0.09955	0.13304	0.14068	0.08216		0.45035	0.26946	0.19662	0.10494			27.17	0.45035	0.26946	0.19662	0.10494	0.255343
27.185	0.5484	0.406	0.3394	0.1857		0.09961	0.13306	0.1407	0.08217		0.44879	0.27294	0.1987	0.10353			27.185	0.44879	0.27294	0.1987	0.10353	0.25599
27.2	0.5472	0.4027	0.3357	0.1861		0.09968	0.13307	0.14072	0.08218		0.44752	0.26963	0.19498	0.10392			27.2	0.44752	0.26963	0.19498	0.10392	0.254013
27.215	0.5495	0.4031	0.3357	0.1877		0.09974	0.13308	0.14074	0.08218		0.44976	0.27002	0.19496	0.10552			27.215	0.44976	0.27002	0.19496	0.10552	0.255065
27.23	0.5495	0.4002	0.3376	0.1853		0.0998	0.13309	0.14075	0.08219		0.4497	0.26711	0.19685	0.10311			27.23	0.4497	0.26711	0.19685	0.10311	0.254192
27.245	0.551	0.4019	0.3361	0.1846		0.09986	0.13311	0.14077	0.0822		0.45114	0.26879	0.19533	0.1024			27.245	0.45114	0.26879	0.19533	0.1024	0.254415
27.26	0.5519	0.4027	0.337	0.1833		0.09992	0.13312	0.14079	0.0822		0.45198	0.26958	0.19621	0.1011			27.26	0.45198	0.26958	0.19621	0.1011	0.254717
27.275	0.5515	0.4052	0.3396	0.1823		0.09998	0.13313	0.14081	0.08221		0.45152	0.27207	0.19879	0.10009			27.275	0.45152	0.27207	0.19879	0.10009	0.255617
27.29	0.553	0.4057	0.3365	0.1827		0.10004	0.13314	0.14082	0.08222		0.45296	0.27256	0.19568	0.10048			27.29	0.45296	0.27256	0.19568	0.10048	0.25542
27.305	0.5521	0.4033	0.3363	0.1824		0.1001	0.13315	0.14084	0.08223		0.452	0.27015	0.19546	0.10017			27.305	0.452	0.27015	0.19546	0.10017	0.254445
27.32	0.5528	0.402	0.3357	0.1817		0.10016	0.13317	0.14086	0.08223		0.45264	0.26883	0.19484	0.09947			27.32	0.45264	0.26883	0.19484	0.09947	0.253945
27.335	0.5523	0.401	0.335	0.1815		0.10023	0.13318	0.14088	0.08224		0.45207	0.26782	0.19412	0.09926			27.335	0.45207	0.26782	0.19412	0.09926	0.253318
27.35	0.5563	0.4001	0.3377	0.1869		0.10029	0.13319	0.14089	0.08225		0.45601	0.26691	0.19681	0.10465			27.35	0.45601	0.26691	0.19681	0.10465	0.256095
27.365	0.5562	0.3985	0.3371	0.1844		0.10035	0.1332	0.14091	0.08226		0.45585	0.2653	0.19619	0.10214			27.365	0.45585	0.2653	0.19619	0.10214	0.25487
27.38	0.5537	0.3999	0.3377	0.1827		0.10041	0.13322	0.14093	0.08226		0.45329	0.26668	0.19677	0.10044			27.38	0.45329	0.26668	0.19677	0.10044	0.254295
27.395	0.5539	0.4013	0.3365	0.1834		0.10047	0.13323	0.14095	0.08227		0.45343	0.26807	0.19555	0.10113			27.395	0.45343	0.26807	0.19555	0.10113	0.254545
27.41	0.5578	0.4012	0.3374	0.1836		0.10053	0.13324	0.14096	0.08228		0.45727	0.26796	0.19644	0.10132			27.41	0.45727	0.26796	0.19644	0.10132	0.255747
27.425	0.5553	0.4012	0.3376	0.1816		0.10059	0.13325	0.14098	0.08228		0.45471	0.26795	0.19662	0.09932			27.425	0.45471	0.26795	0.19662	0.09932	0.25465
27.44	0.5526	0.4	0.3368	0.1818		0.10065	0.13326	0.141	0.08229		0.45195	0.26674	0.1958	0.09951			27.44	0.45195	0.26674	0.1958	0.09951	0.2535
27.455	0.5544	0.4041	0.3385	0.1799		0.10072	0.13328	0.14102	0.0823		0.45368	0.27082	0.19748	0.0976			27.455	0.45368	0.27082	0.19748	0.0976	0.254895
27.47	0.5525	0.3997	0.3396	0.1814		0.10078	0.13329	0.14103	0.08231		0.45172	0.26641	0.19857	0.09909			27.47	0.45172	0.26641	0.19857	0.09909	0.253947
27.485	0.5503	0.3998	0.3393	0.1812		0.10084	0.1333	0.14105	0.08231		0.44946	0.2665	0.19825	0.09889			27.485	0.44946	0.2665	0.19825	0.09889	0.253275
27.5	0.5499	0.3995	0.336	0.1806		0.1009	0.13331	0.14107	0.08232		0.449	0.26619	0.19493	0.09828			27.5	0.449	0.26619	0.19493	0.09828	0.2521
27.515	0.5502	0.3998	0.3338	0.1806		0.10096	0.13333	0.14108	0.08233		0.44924	0.26647	0.19272	0.09827			27.515	0.44924	0.26647	0.19272	0.09827	0.251675
27.53	0.5511	0.4019	0.3338	0.1809		0.10102	0.13334	0.1411	0.08234		0.45008	0.26856	0.1927	0.09856			27.53	0.45008	0.26856	0.1927	0.09856	0.252475
27.545	0.55	0.4013	0.3367	0.1805		0.10108	0.13335	0.14112	0.08234		0.44892	0.26795	0.19558	0.09816			27.545	0.44892	0.26795	0.19558	0.09816	0.252653
27.56	0.5506	0.4006	0.3374	0.1801		0.10114	0.13336	0.14114	0.08235		0.44946	0.26724	0.19626	0.09775			27.56	0.44946	0.26724	0.19626	0.09775	0.252677
27.575	0.5485	0.3994	0.3354	0.1814		0.10121	0.13337	0.14115	0.08236		0.44729	0.26603	0.19425	0.09904			27.575	0.44729	0.26603	0.19425	0.09904	0.251653
27.59	0.5496	0.399	0.3373	0.1822		0.10127	0.13339	0.14117	0.08236		0.44833	0.26561	0.19613	0.09984			27.59	0.44833	0.26561	0.19613	0.09984	0.252478
27.605	0.5513	0.4007	0.337	0.1812		0.10133	0.1334	0.14119	0.08237		0.44997	0.2673	0.19581	0.09883			27.605	0.44997	0.2673	0.19581	0.09883	0.252978
27.62	0.5515	0.3986	0.3402	0.1786		0.10139	0.13341	0.14121	0.08238		0.45011	0.26519	0.19899	0.09622			27.62	0.45011	0.26519	0.19899	0.09622	0.252628
27.635	0.5528	0.3959	0.3396	0.1784		0.10145	0.13342	0.14122	0.08239		0.45135	0.26248	0.19838	0.09601			27.635	0.45135	0.26248	0.19838	0.09601	0.252055
27.65	0.5487	0.3978	0.3373	0.1798		0.10151	0.13344	0.14124	0.08239		0.44719	0.26436	0.19606	0.09741			27.65	0.44719	0.26436	0.19606	0.09741	0.251255
27.665	0.5511	0.3986	0.3393	0.1775		0.10157	0.13345	0.14126	0.0824		0.44953	0.26515	0.19804	0.0951			27.665	0.44953	0.26515	0.19804	0.0951	0.251955
27.68	0.5519	0.3992	0.3384	0.1765		0.10164	0.13346	0.14128	0.08241		0.45026	0.26574	0.19712	0.09409			27.68	0.45026	0.26574	0.19712	0.09409	0.251802
27.695	0.5507	0.3978	0.3385	0.1774		0.1017	0.13347	0.14129	0.08241		0.449	0.26433	0.19721	0.09499			27.695	0.449	0.26433	0.19721	0.09499	0.251382
27.71	0.5521	0.401	0.3391	0.1803		0.10176	0.13349	0.14131	0.08242		0.45034	0.26751	0.19779	0.09788			27.71	0.45034	0.26751	0.19779	0.09788	0.25338
27.725	0.551	0.4005	0.3392	0.1795		0.10182	0.1335	0.14133	0.08243		0.44918	0.267	0.19787	0.09707			27.725	0.44918	0.267	0.19787	0.09707	0.25278
27.74	0.5494	0.3974	0.3377	0.1798		0.10188	0.13351	0.14135	0.08244		0.44752	0.26389	0.19635	0.09736			27.74	0.44752	0.26389	0.19635	0.09736	0.25128
27.755	0.5486	0.3961	0.3387	0.1759		0.10194	0.13352	0.14136	0.08244		0.44666	0.26258	0.19734	0.09346			27.755	0.44666	0.26258	0.19734	0.09346	0.25001
27.77	0.5437	0.3928	0.3378	0.1761		0.102	0.13353	0.14138	0.08245		0.4417	0.25927	0.19642	0.09365			27.77	0.4417	0.25927	0.19642	0.09365	0.24776
27.785	0.5442	0.3933	0.3396	0.1765		0.10207	0.13355	0.1414	0.08246		0.44213	0.25975	0.1982	0.09404			27.785	0.44213	0.25975	0.1982	0.09404	0.24853
27.8	0.5447	0.3959	0.3395	0.1787		0.10213	0.13356	0.14141	0.08247		0.44257	0.26234	0.19809	0.09623			27.8	0.44257	0.26234	0.19809	0.09623	0.249807
27.815	0.5473	0.3982	0.3386	0.1778		0.10219	0.13357	0.14143	0.08247		0.44511	0.26463	0.19717	0.09533			27.815	0.44511	0.26463	0.19717	0.09533	0.25056
27.83	0.547	0.3976	0.3402	0.1779		0.10225	0.13358	0.14145	0.08248		0.44475	0.26402	0.19875	0.09542			27.83	0.44475	0.26402	0.19875	0.09542	0.250735
27.845	0.5433	0.3989	0.3404	0.1764		0.10231	0.1336	0.14147	0.08249		0.44099	0.2653	0.19893	0.09391			27.845	0.44099	0.2653	0.19893	0.09391	0.249782
27.86	0.5447	0.3977	0.3389	0.1763		0.10237	0.13361	0.14148	0.08249		0.44233	0.26409	0.19742	0.09381			27.86	0.44233	0.26409	0.19742	0.09381	0.249413
27.875	0.5481	0.397	0.3418	0.1773		0.10243	0.13362	0.1415	0.0825		0.44567	0.26338	0.2003	0.0948			27.875	0.44567	0.26338	0.2003	0.0948	0.251038
27.89	0.5479	0.3964	0.3391	0.173		0.1025	0.13363	0.14152	0.08251		0.4454	0.26277	0.19758	0.09049			27.89	0.4454	0.26277	0.19758	0.09049	0.24906
27.905	0.5465	0.3966	0.3351	0.1733		0.10256	0.13365	0.14154	0.08252		0.44394	0.26295	0.19356	0.09078			27.905	0.44394	0.26295	0.19356	0.09078	0.247807
27.92	0.543	0.3965	0.3364	0.1797		0.10262	0.13366	0.14155	0.08252		0.44038	0.26284	0.19485	0.09718			27.92	0.44038	0.26284	0.19485	0.09718	0.248813
27.935	0.5423	0.3972	0.3381	0.1766		0.10268	0.13367	0.14157	0.08253		0.43962	0.26353	0.19653	0.09407			27.935	0.43962	0.26353	0.19653	0.09407	0.248437
27.95	0.5446	0.3972	0.3398	0.1759		0.10274	0.13368	0.14159	0.08254		0.44186	0.26352	0.19821	0.09336			27.95	0.44186	0.26352	0.19821	0.09336	0.249237
27.965	0.5429	0.3984	0.3378	0.1782		0.1028	0.1337	0.14161	0.08254		0.4401	0.2647	0.19619	0.09566			27.965	0.4401	0.2647	0.19619	0.09566	0.249162
27.98	0.544	0.397	0.3345	0.1771		0.10286	0.13371	0.14162	0.08255		0.44114	0.26329	0.19288	0.09455			27.98	0.44114	0.26329	0.19288	0.09455	0.247965
27.995	0.5416	0.397	0.3374	0.1777		0.10293	0.13372	0.14164	0.08256		0.43867	0.26328	0.19576	0.09514			27.995	0.43867	0.26328	0.19576	0.09514	0.248213
28.01	0.5451	0.3978	0.3366	0.1785		0.10299	0.13373	0.14166	0.08257		0.44211	0.26407	0.19494	0.09593			28.01	0.44211	0.26407	0.19494	0.09593	0.249262
28.025	0.5454	0.3996	0.3375	0.1768		0.10305	0.13375	0.14167	0.08257		0.44235	0.26585	0.19583	0.09423			28.025	0.44235	0.26585	0.19583	0.09423	0.249565
28.04	0.5462	0.396	0.334	0.178		0.10311	0.13376	0.14169	0.08258		0.44309	0.26224	0.19231	0.09542			28.04	0.44309	0.26224	0.19231	0.09542	0.248265
28.055	0.5485	0.3939	0.3377	0.1813		0.10317	0.13377	0.14171	0.08259		0.44533	0.26013	0.19599	0.09871			28.055	0.44533	0.26013	0.19599	0.09871	0.25004
28.07	0.5489	0.3945	0.334	0.1794		0.10323	0.13378	0.14173	0.0826		0.44567	0.26072	0.19227	0.0968			28.07	0.44567	0.26072	0.19227	0.0968	0.248865
28.085	0.5444	0.3948	0.3351	0.1809		0.1033	0.1338	0.14174	0.0826		0.4411	0.261	0.19336	0.0983			28.085	0.4411	0.261	0.19336	0.0983	0.24844
28.1	0.5443	0.3981	0.3337	0.1797		0.10336	0.13381	0.14176	0.08261		0.44094	0.26429	0.19194	0.09709			28.1	0.44094	0.26429	0.19194	0.09709	0.248565
28.115	0.5467	0.3981	0.3353	0.1766		0.10342	0.13382	0.14178	0.08262		0.44328	0.26428	0.19352	0.09398			28.115	0.44328	0.26428	0.19352	0.09398	0.248765
28.13	0.548	0.3984	0.3331	0.1769		0.10348	0.13383	0.1418	0.08262		0.44452	0.26457	0.1913	0.09428			28.13	0.44452	0.26457	0.1913	0.09428	0.248668
28.145	0.5475	0.4	0.3339	0.1765		0.10354	0.13385	0.14181	0.08263		0.44396	0.26615	0.19209	0.09387			28.145	0.44396	0.26615	0.19209	0.09387	0.249018
28.16	0.5497	0.3974	0.3342	0.1776		0.1036	0.13386	0.14183	0.08264		0.4461	0.26354	0.19237	0.09496			28.16	0.4461	0.26354	0.19237	0.09496	0.249243
28.175	0.5472	0.396	0.3328	0.1791		0.10367	0.13387	0.14185	0.08265		0.44353	0.26213	0.19095	0.09645			28.175	0.44353	0.26213	0.19095	0.09645	0.248265
28.19	0.547	0.3939	0.3351	0.1795		0.10373	0.13388	0.14186	0.08265		0.44327	0.26002	0.19324	0.09685			28.19	0.44327	0.26002	0.19324	0.09685	0.248345
28.205	0.5442	0.3963	0.3364	0.1791		0.10379	0.1339	0.14188	0.08266		0.44041	0.2624	0.19452	0.09644			28.205	0.44041	0.2624	0.19452	0.09644	0.248442
28.22	0.5447	0.3973	0.3375	0.1804		0.10385	0.13391	0.1419	0.08267		0.44085	0.26339	0.1956	0.09773			28.22	0.44085	0.26339	0.1956	0.09773	0.249392
28.235	0.5467	0.3981	0.3363	0.1788		0.10391	0.13392	0.14192	0.08267		0.44279	0.26418	0.19438	0.09613			28.235	0.44279	0.26418	0.19438	0.09613	0.24937
28.25	0.5472	0.3962	0.338	0.1767		0.10397	0.13393	0.14193	0.08268		0.44323	0.26227	0.19607	0.09402			28.25	0.44323	0.26227	0.19607	0.09402	0.248897
28.265	0.5497	0.3987	0.3336	0.1758		0.10404	0.13395	0.14195	0.08269		0.44566	0.26475	0.19165	0.09311			28.265	0.44566	0.26475	0.19165	0.09311	0.248792
28.28	0.5475	0.3927	0.3362	0.1784		0.1041	0.13396	0.14197	0.0827		0.4434	0.25874	0.19423	0.0957			28.28	0.4434	0.25874	0.19423	0.0957	0.248018
28.295	0.5479	0.3946	0.3321	0.175		0.10416	0.13397	0.14199	0.0827		0.44374	0.26063	0.19011	0.0923			28.295	0.44374	0.26063	0.19011	0.0923	0.246695
28.31	0.5453	0.3941	0.3337	0.1752		0.10422	0.13398	0.142	0.08271		0.44108	0.26012	0.1917	0.09249			28.31	0.44108	0.26012	0.1917	0.09249	0.246347
28.325	0.5501	0.3929	0.3361	0.1774		0.10428	0.134	0.14202	0.08272		0.44582	0.2589	0.19408	0.09468			28.325	0.44582	0.2589	0.19408	0.09468	0.24837
28.34	0.5486	0.3964	0.337	0.1767		0.10435	0.13401	0.14204	0.08272		0.44425	0.26239	0.19496	0.09398			28.34	0.44425	0.26239	0.19496	0.09398	0.248895
28.355	0.5457	0.3944	0.3364	0.1784		0.10441	0.13402	0.14205	0.08273		0.44129	0.26038	0.19435	0.09567			28.355	0.44129	0.26038	0.19435	0.09567	0.247922
28.37	0.5481	0.3925	0.3359	0.1768		0.10447	0.13404	0.14207	0.08274		0.44363	0.25846	0.19383	0.09406			28.37	0.44363	0.25846	0.19383	0.09406	0.247495
28.385	0.5476	0.3962	0.3325	0.1754		0.10453	0.13405	0.14209	0.08275		0.44307	0.26215	0.19041	0.09265			28.385	0.44307	0.26215	0.19041	0.09265	0.24707
28.4	0.5498	0.3919	0.3382	0.1797		0.10459	0.13406	0.14211	0.08275		0.44521	0.25784	0.19609	0.09695			28.4	0.44521	0.25784	0.19609	0.09695	0.249022
28.415	0.5496	0.3922	0.3377	0.1794		0.10465	0.13407	0.14212	0.08276		0.44495	0.25813	0.19558	0.09664			28.415	0.44495	0.25813	0.19558	0.09664	0.248825
28.43	0.5461	0.3933	0.3371	0.1777		0.10472	0.13409	0.14214	0.08277		0.44138	0.25921	0.19496	0.09493			28.43	0.44138	0.25921	0.19496	0.09493	0.24762
28.445	0.5475	0.3916	0.3364	0.1767		0.10478	0.1341	0.14216	0.08277		0.44272	0.2575	0.19424	0.09393			28.445	0.44272	0.2575	0.19424	0.09393	0.247097
28.46	0.546	0.3973	0.3385	0.1794		0.10484	0.13411	0.14217	0.08278		0.44116	0.26319	0.19633	0.09662			28.46	0.44116	0.26319	0.19633	0.09662	0.249325
28.475	0.5455	0.399	0.338	0.1794		0.1049	0.13412	0.14219	0.08279		0.4406	0.26488	0.19581	0.09661			28.475	0.4406	0.26488	0.19581	0.09661	0.249475
28.49	0.5448	0.3974	0.3394	0.1783		0.10496	0.13414	0.14221	0.0828		0.43984	0.26326	0.19719	0.0955			28.49	0.43984	0.26326	0.19719	0.0955	0.248947
28.505	0.5472	0.3979	0.3341	0.1823		0.10503	0.13415	0.14223	0.0828		0.44217	0.26375	0.19187	0.0995			28.505	0.44217	0.26375	0.19187	0.0995	0.249323
28.52	0.5486	0.3979	0.3343	0.1811		0.10509	0.13416	0.14224	0.08281		0.44351	0.26374	0.19206	0.09829			28.52	0.44351	0.26374	0.19206	0.09829	0.2494
28.535	0.5447	0.3947	0.3331	0.1803		0.10515	0.13417	0.14226	0.08282		0.43955	0.26053	0.19084	0.09748			28.535	0.43955	0.26053	0.19084	0.09748	0.2471
28.55	0.5454	0.3953	0.3348	0.1777		0.10521	0.13419	0.14228	0.08282		0.44019	0.26111	0.19252	0.09488			28.55	0.44019	0.26111	0.19252	0.09488	0.247175
28.565	0.5461	0.3933	0.3333	0.1788		0.10527	0.1342	0.1423	0.08283		0.44083	0.2591	0.191	0.09597			28.565	0.44083	0.2591	0.191	0.09597	0.246725
28.58	0.5453	0.3935	0.333	0.1788		0.10534	0.13421	0.14231	0.08284		0.43996	0.25929	0.19069	0.09596			28.58	0.43996	0.25929	0.19069	0.09596	0.246475
28.595	0.5447	0.3963	0.3346	0.1766		0.1054	0.13423	0.14233	0.08285		0.4393	0.26207	0.19227	0.09375			28.595	0.4393	0.26207	0.19227	0.09375	0.246847
28.61	0.5476	0.3949	0.3328	0.1748		0.10546	0.13424	0.14235	0.08285		0.44214	0.26066	0.19045	0.09195			28.61	0.44214	0.26066	0.19045	0.09195	0.2463
28.625	0.5461	0.3943	0.3368	0.1735		0.10552	0.13425	0.14236	0.08286		0.44058	0.26005	0.19444	0.09064			28.625	0.44058	0.26005	0.19444	0.09064	0.246427
28.64	0.5468	0.3923	0.3361	0.1747		0.10558	0.13426	0.14238	0.08287		0.44122	0.25804	0.19372	0.09183			28.64	0.44122	0.25804	0.19372	0.09183	0.246202
28.655	0.5491	0.3949	0.336	0.1732		0.10565	0.13428	0.1424	0.08287		0.44345	0.26062	0.1936	0.09033			28.655	0.44345	0.26062	0.1936	0.09033	0.247
28.67	0.5505	0.3952	0.3372	0.1758		0.10571	0.13429	0.14242	0.08288		0.44479	0.26091	0.19478	0.09292			28.67	0.44479	0.26091	0.19478	0.09292	0.24835
28.685	0.5497	0.3953	0.3353	0.1749		0.10577	0.1343	0.14243	0.08289		0.44393	0.261	0.19287	0.09201			28.685	0.44393	0.261	0.19287	0.09201	0.247452
28.7	0.5493	0.3972	0.3347	0.1755		0.10583	0.13431	0.14245	0.0829		0.44347	0.26289	0.19225	0.0926			28.7	0.44347	0.26289	0.19225	0.0926	0.247803
28.715	0.5496	0.3954	0.3374	0.1756		0.10589	0.13433	0.14247	0.0829		0.44371	0.26107	0.19493	0.0927			28.715	0.44371	0.26107	0.19493	0.0927	0.248102
28.73	0.5459	0.3918	0.3357	0.1771		0.10596	0.13434	0.14248	0.08291		0.43994	0.25746	0.19322	0.09419			28.73	0.43994	0.25746	0.19322	0.09419	0.246202
28.745	0.5462	0.3919	0.3322	0.1754		0.10602	0.13435	0.1425	0.08292		0.44018	0.25755	0.1897	0.09248			28.745	0.44018	0.25755	0.1897	0.09248	0.244978
28.76	0.5471	0.3903	0.3352	0.1759		0.10608	0.13437	0.14252	0.08292		0.44102	0.25593	0.19268	0.09298			28.76	0.44102	0.25593	0.19268	0.09298	0.245652
28.775	0.5492	0.3927	0.335	0.1764		0.10614	0.13438	0.14254	0.08293		0.44306	0.25832	0.19246	0.09347			28.775	0.44306	0.25832	0.19246	0.09347	0.246827
28.79	0.548	0.391	0.3343	0.1759		0.1062	0.13439	0.14255	0.08294		0.4418	0.25661	0.19175	0.09296			28.79	0.4418	0.25661	0.19175	0.09296	0.24578
28.805	0.5503	0.392	0.3376	0.1751		0.10627	0.1344	0.14257	0.08295		0.44403	0.2576	0.19503	0.09215			28.805	0.44403	0.2576	0.19503	0.09215	0.247203
28.82	0.5519	0.3925	0.3385	0.1748		0.10633	0.13442	0.14259	0.08295		0.44557	0.25808	0.19591	0.09185			28.82	0.44557	0.25808	0.19591	0.09185	0.247852
28.835	0.5499	0.3943	0.3362	0.1751		0.10639	0.13443	0.1426	0.08296		0.44351	0.25987	0.1936	0.09214			28.835	0.44351	0.25987	0.1936	0.09214	0.24728
28.85	0.5496	0.3945	0.337	0.1755		0.10645	0.13444	0.14262	0.08297		0.44315	0.26006	0.19438	0.09253			28.85	0.44315	0.26006	0.19438	0.09253	0.24753
28.865	0.5452	0.3949	0.3351	0.1765		0.10651	0.13446	0.14264	0.08297		0.43869	0.26044	0.19246	0.09353			28.865	0.43869	0.26044	0.19246	0.09353	0.24628
28.88	0.5456	0.396	0.334	0.1761		0.10658	0.13447	0.14266	0.08298		0.43902	0.26153	0.19134	0.09312			28.88	0.43902	0.26153	0.19134	0.09312	0.246253
28.895	0.5443	0.3901	0.3364	0.1765		0.10664	0.13448	0.14267	0.08299		0.43766	0.25562	0.19373	0.09351			28.895	0.43766	0.25562	0.19373	0.09351	0.24513
28.91	0.5456	0.3926	0.3365	0.1738		0.1067	0.13449	0.14269	0.083		0.4389	0.25811	0.19381	0.0908			28.91	0.4389	0.25811	0.19381	0.0908	0.245405
28.925	0.5456	0.3933	0.3322	0.1731		0.10676	0.13451	0.14271	0.083		0.43884	0.25879	0.18949	0.0901			28.925	0.43884	0.25879	0.18949	0.0901	0.244305
28.94	0.5471	0.3925	0.3342	0.172		0.10682	0.13452	0.14272	0.08301		0.44028	0.25798	0.19148	0.08899			28.94	0.44028	0.25798	0.19148	0.08899	0.244682
28.955	0.5455	0.3936	0.333	0.1696		0.10689	0.13453	0.14274	0.08302		0.43861	0.25907	0.19026	0.08658			28.955	0.43861	0.25907	0.19026	0.08658	0.24363
28.97	0.5521	0.3971	0.3327	0.1731		0.10695	0.13455	0.14276	0.08302		0.44515	0.26255	0.18994	0.09008			28.97	0.44515	0.26255	0.18994	0.09008	0.24693
28.985	0.5484	0.3949	0.3333	0.1716		0.10701	0.13456	0.14278	0.08303		0.44139	0.26034	0.19052	0.08857			28.985	0.44139	0.26034	0.19052	0.08857	0.245205
29	0.5455	0.3928	0.3296	0.1746		0.10707	0.13457	0.14279	0.08304		0.43843	0.25823	0.18681	0.09156			29	0.43843	0.25823	0.18681	0.09156	0.243757
29.015	0.5466	0.3916	0.3339	0.1737		0.10714	0.13458	0.14281	0.08305		0.43946	0.25702	0.19109	0.09065			29.015	0.43946	0.25702	0.19109	0.09065	0.244555
29.03	0.5421	0.3918	0.3339	0.1772		0.1072	0.1346	0.14283	0.08305		0.4349	0.2572	0.19107	0.09415			29.03	0.4349	0.2572	0.19107	0.09415	0.24433
29.045	0.5474	0.3947	0.3311	0.1737		0.10726	0.13461	0.14284	0.08306		0.44014	0.26009	0.18826	0.09064			29.045	0.44014	0.26009	0.18826	0.09064	0.244782
29.06	0.5497	0.3933	0.3319	0.176		0.10732	0.13462	0.14286	0.08307		0.44238	0.25868	0.18904	0.09293			29.06	0.44238	0.25868	0.18904	0.09293	0.245757
29.075	0.5477	0.3947	0.3316	0.1753		0.10738	0.13464	0.14288	0.08307		0.44032	0.26006	0.18872	0.09223			29.075	0.44032	0.26006	0.18872	0.09223	0.245332
29.09	0.5497	0.3947	0.332	0.1772		0.10745	0.13465	0.14289	0.08308		0.44225	0.26005	0.18911	0.09412			29.09	0.44225	0.26005	0.18911	0.09412	0.246382
29.105	0.5448	0.3933	0.3346	0.1734		0.10751	0.13466	0.14291	0.08309		0.43729	0.25864	0.19169	0.09031			29.105	0.43729	0.25864	0.19169	0.09031	0.244482
29.12	0.5447	0.3945	0.336	0.1749		0.10757	0.13467	0.14293	0.0831		0.43713	0.25983	0.19307	0.0918			29.12	0.43713	0.25983	0.19307	0.0918	0.245458
29.135	0.5476	0.3941	0.3335	0.1739		0.10763	0.13469	0.14295	0.0831		0.43997	0.25941	0.19055	0.0908			29.135	0.43997	0.25941	0.19055	0.0908	0.245182
29.15	0.547	0.3918	0.3358	0.1728		0.1077	0.1347	0.14296	0.08311		0.4393	0.2571	0.19284	0.08969			29.15	0.4393	0.2571	0.19284	0.08969	0.244733
29.165	0.5479	0.3919	0.3406	0.1774		0.10776	0.13471	0.14298	0.08312		0.44014	0.25719	0.19762	0.09428			29.165	0.44014	0.25719	0.19762	0.09428	0.247308
29.18	0.5445	0.3902	0.3359	0.1736		0.10782	0.13473	0.143	0.08312		0.43668	0.25547	0.1929	0.09048			29.18	0.43668	0.25547	0.1929	0.09048	0.243882
29.195	0.5454	0.3915	0.3325	0.1773		0.10788	0.13474	0.14301	0.08313		0.43752	0.25676	0.18949	0.09417			29.195	0.43752	0.25676	0.18949	0.09417	0.244485
29.21	0.5455	0.3941	0.3329	0.1745		0.10795	0.13475	0.14303	0.08314		0.43755	0.25935	0.18987	0.09136			29.21	0.43755	0.25935	0.18987	0.09136	0.244532
29.225	0.548	0.3936	0.3356	0.1796		0.10801	0.13477	0.14305	0.08314		0.43999	0.25883	0.19255	0.09646			29.225	0.43999	0.25883	0.19255	0.09646	0.246957
29.24	0.5445	0.3974	0.3361	0.1766		0.10807	0.13478	0.14307	0.08315		0.43643	0.26262	0.19303	0.09345			29.24	0.43643	0.26262	0.19303	0.09345	0.246383
29.255	0.5444	0.3966	0.338	0.1741		0.10813	0.13479	0.14308	0.08316		0.43627	0.26181	0.19492	0.09094			29.255	0.43627	0.26181	0.19492	0.09094	0.245985
29.27	0.5437	0.3985	0.3375	0.1736		0.10819	0.1348	0.1431	0.08317		0.43551	0.2637	0.1944	0.09043			29.27	0.43551	0.2637	0.1944	0.09043	0.24601
29.285	0.5427	0.3942	0.3377	0.1748		0.10826	0.13482	0.14312	0.08317		0.43444	0.25938	0.19458	0.09163			29.285	0.43444	0.25938	0.19458	0.09163	0.245007
29.3	0.5406	0.3988	0.3378	0.178		0.10832	0.13483	0.14313	0.08318		0.43228	0.26397	0.19467	0.09482			29.3	0.43228	0.26397	0.19467	0.09482	0.246435
29.315	0.5409	0.3959	0.3382	0.1758		0.10838	0.13484	0.14315	0.08319		0.43252	0.26106	0.19505	0.09261			29.315	0.43252	0.26106	0.19505	0.09261	0.24531
29.33	0.5454	0.3964	0.3362	0.1748		0.10844	0.13486	0.14317	0.08319		0.43696	0.26154	0.19303	0.09161			29.33	0.43696	0.26154	0.19303	0.09161	0.245785
29.345	0.542	0.3967	0.3366	0.1745		0.10851	0.13487	0.14318	0.0832		0.43349	0.26183	0.19342	0.0913			29.345	0.43349	0.26183	0.19342	0.0913	0.24501
29.36	0.5416	0.3988	0.3368	0.1751		0.10857	0.13488	0.1432	0.08321		0.43303	0.26392	0.1936	0.09189			29.36	0.43303	0.26392	0.1936	0.09189	0.24561
29.375	0.5424	0.3931	0.339	0.1733		0.10863	0.1349	0.14322	0.08322		0.43377	0.2582	0.19578	0.09008			29.375	0.43377	0.2582	0.19578	0.09008	0.244458
29.39	0.5442	0.3926	0.3387	0.1769		0.10869	0.13491	0.14324	0.08322		0.43551	0.25769	0.19546	0.09368			29.39	0.43551	0.25769	0.19546	0.09368	0.245585
29.405	0.5433	0.3899	0.3384	0.1742		0.10876	0.13492	0.14325	0.08323		0.43454	0.25498	0.19515	0.09097			29.405	0.43454	0.25498	0.19515	0.09097	0.24391
29.42	0.5439	0.3889	0.3391	0.1729		0.10882	0.13494	0.14327	0.08324		0.43508	0.25396	0.19583	0.08966			29.42	0.43508	0.25396	0.19583	0.08966	0.243633
29.435	0.5437	0.3928	0.3358	0.172		0.10888	0.13495	0.14329	0.08324		0.43482	0.25785	0.19251	0.08876			29.435	0.43482	0.25785	0.19251	0.08876	0.243485
29.45	0.5423	0.3941	0.3356	0.174		0.10894	0.13496	0.1433	0.08325		0.43336	0.25914	0.1923	0.09075			29.45	0.43336	0.25914	0.1923	0.09075	0.243888
29.465	0.5445	0.3948	0.3366	0.1775		0.10901	0.13497	0.14332	0.08326		0.43549	0.25983	0.19328	0.09424			29.465	0.43549	0.25983	0.19328	0.09424	0.24571
29.48	0.5467	0.3926	0.3362	0.1789		0.10907	0.13499	0.14334	0.08327		0.43763	0.25761	0.19286	0.09563			29.48	0.43763	0.25761	0.19286	0.09563	0.245932
29.495	0.5453	0.3937	0.338	0.1766		0.10913	0.135	0.14335	0.08327		0.43617	0.2587	0.19465	0.09333			29.495	0.43617	0.2587	0.19465	0.09333	0.245713
29.51	0.5453	0.3911	0.3361	0.1738		0.10919	0.13501	0.14337	0.08328		0.43611	0.25609	0.19273	0.09052			29.51	0.43611	0.25609	0.19273	0.09052	0.243863
29.525	0.5415	0.3939	0.3388	0.1736		0.10926	0.13503	0.14339	0.08329		0.43224	0.25887	0.19541	0.09031			29.525	0.43224	0.25887	0.19541	0.09031	0.244207
29.54	0.5399	0.3916	0.3394	0.1762		0.10932	0.13504	0.14341	0.08329		0.43058	0.25656	0.19599	0.09291			29.54	0.43058	0.25656	0.19599	0.09291	0.24401
29.555	0.5456	0.3876	0.3387	0.1726		0.10938	0.13505	0.14342	0.0833		0.43622	0.25255	0.19528	0.0893			29.555	0.43622	0.25255	0.19528	0.0893	0.243337
29.57	0.5434	0.3904	0.3326	0.1743		0.10944	0.13507	0.14344	0.08331		0.43396	0.25533	0.18916	0.09099			29.57	0.43396	0.25533	0.18916	0.09099	0.24236
29.585	0.5455	0.3905	0.3351	0.1734		0.10951	0.13508	0.14346	0.08331		0.43599	0.25542	0.19164	0.09009			29.585	0.43599	0.25542	0.19164	0.09009	0.243285
29.6	0.5455	0.388	0.337	0.1745		0.10957	0.13509	0.14347	0.08332		0.43593	0.25291	0.19353	0.09118			29.6	0.43593	0.25291	0.19353	0.09118	0.243388
29.615	0.5457	0.3927	0.3371	0.1733		0.10963	0.13511	0.14349	0.08333		0.43607	0.25759	0.19361	0.08997			29.615	0.43607	0.25759	0.19361	0.08997	0.24431
29.63	0.5418	0.3903	0.3388	0.1745		0.10969	0.13512	0.14351	0.08334		0.43211	0.25518	0.19529	0.09116			29.63	0.43211	0.25518	0.19529	0.09116	0.243435
29.645	0.5475	0.3936	0.3374	0.1728		0.10976	0.13513	0.14352	0.08334		0.43774	0.25847	0.19388	0.08946			29.645	0.43774	0.25847	0.19388	0.08946	0.244887
29.66	0.5441	0.3916	0.3349	0.1736		0.10982	0.13515	0.14354	0.08335		0.43428	0.25645	0.19136	0.09025			29.66	0.43428	0.25645	0.19136	0.09025	0.243085
29.675	0.5446	0.3928	0.3336	0.1725		0.10988	0.13516	0.14356	0.08336		0.43472	0.25764	0.19004	0.08914			29.675	0.43472	0.25764	0.19004	0.08914	0.242885
29.69	0.5394	0.3905	0.337	0.1734		0.10995	0.13517	0.14358	0.08336		0.42945	0.25533	0.19342	0.09004			29.69	0.42945	0.25533	0.19342	0.09004	0.24206
29.705	0.5417	0.3891	0.3375	0.1723		0.11001	0.13518	0.14359	0.08337		0.43169	0.25392	0.19391	0.08893			29.705	0.43169	0.25392	0.19391	0.08893	0.242113
29.72	0.5416	0.3905	0.337	0.1759		0.11007	0.1352	0.14361	0.08338		0.43153	0.2553	0.19339	0.09252			29.72	0.43153	0.2553	0.19339	0.09252	0.243185
29.735	0.5439	0.3914	0.3369	0.1758		0.11013	0.13521	0.14363	0.08338		0.43377	0.25619	0.19327	0.09242			29.735	0.43377	0.25619	0.19327	0.09242	0.243913
29.75	0.5471	0.3882	0.3374	0.1749		0.1102	0.13522	0.14364	0.08339		0.4369	0.25298	0.19376	0.09151			29.75	0.4369	0.25298	0.19376	0.09151	0.243787
29.765	0.5483	0.3943	0.3361	0.1742		0.11026	0.13524	0.14366	0.0834		0.43804	0.25906	0.19244	0.0908			29.765	0.43804	0.25906	0.19244	0.0908	0.245085
29.78	0.545	0.3955	0.3371	0.1723		0.11032	0.13525	0.14368	0.08341		0.43468	0.26025	0.19342	0.08889			29.78	0.43468	0.26025	0.19342	0.08889	0.24431
29.795	0.5452	0.3929	0.3337	0.1751		0.11038	0.13526	0.14369	0.08341		0.43482	0.25764	0.19001	0.09169			29.795	0.43482	0.25764	0.19001	0.09169	0.24354
29.81	0.5465	0.395	0.3358	0.1738		0.11045	0.13528	0.14371	0.08342		0.43605	0.25972	0.19209	0.09038			29.81	0.43605	0.25972	0.19209	0.09038	0.24456
29.825	0.5483	0.3922	0.334	0.1765		0.11051	0.13529	0.14373	0.08343		0.43779	0.25691	0.19027	0.09307			29.825	0.43779	0.25691	0.19027	0.09307	0.24451
29.84	0.5485	0.3891	0.3362	0.1772		0.11057	0.1353	0.14374	0.08343		0.43793	0.2538	0.19246	0.09377			29.84	0.43793	0.2538	0.19246	0.09377	0.24449
29.855	0.5475	0.3911	0.3345	0.1761		0.11063	0.13532	0.14376	0.08344		0.43687	0.25578	0.19074	0.09266			29.855	0.43687	0.25578	0.19074	0.09266	0.244012
29.87	0.5448	0.3897	0.3352	0.1723		0.1107	0.13533	0.14378	0.08345		0.4341	0.25437	0.19142	0.08885			29.87	0.4341	0.25437	0.19142	0.08885	0.242185
29.885	0.5436	0.3918	0.3371	0.1746		0.11076	0.13534	0.1438	0.08346		0.43284	0.25646	0.1933	0.09114			29.885	0.43284	0.25646	0.1933	0.09114	0.243435
29.9	0.5463	0.3896	0.3311	0.1735		0.11082	0.13536	0.14381	0.08346		0.43548	0.25424	0.18729	0.09004			29.9	0.43548	0.25424	0.18729	0.09004	0.241763
29.915	0.5469	0.3914	0.3339	0.1762		0.11089	0.13537	0.14383	0.08347		0.43601	0.25603	0.19007	0.09273			29.915	0.43601	0.25603	0.19007	0.09273	0.24371
29.93	0.5505	0.3912	0.3331	0.1762		0.11095	0.13538	0.14385	0.08348		0.43955	0.25582	0.18925	0.09272			29.93	0.43955	0.25582	0.18925	0.09272	0.244335
29.945	0.5535	0.391	0.3347	0.1753		0.11101	0.1354	0.14386	0.08348		0.44249	0.2556	0.19084	0.09182			29.945	0.44249	0.2556	0.19084	0.09182	0.245188
29.96	0.5537	0.3878	0.3339	0.1704		0.11107	0.13541	0.14388	0.08349		0.44263	0.25239	0.19002	0.08691			29.96	0.44263	0.25239	0.19002	0.08691	0.242987
[truncated: 12,717 more rows]

## Sheet: Spruce ES
	Raw data					Baseline					Baseline corrected data							Baseline corrected data				ES
time/s	P700/V	P700/V	P700/V	P700/V		B1	B2	B3	B4		B Correct	B Correct	B Correct	B Correct			time/s	B Correct	B Correct	B Correct	B Correct	Avg
0.005	0.0946	0.0919	0.0772	0.1504		0.10276	0.09363	-0.00239	0.13362		-0.00816	-0.00173	0.07959	0.01678			0.005	-0.00816	-0.00173	0.07959	0.01678	0.02162
0.02	0.0856	0.0858	0.0738	0.1473		0.10211	0.0931	-0.00251	0.13349		-0.01651	-0.0073	0.07631	0.01381			0.02	-0.01651	-0.0073	0.07631	0.01381	0.0165775
0.035	0.0838	0.0853	0.071	0.1438		0.10146	0.09257	-0.00262	0.13337		-0.01766	-0.00727	0.07362	0.01043			0.035	-0.01766	-0.00727	0.07362	0.01043	0.01478
0.05	0.0905	0.0865	0.0718	0.1455		0.10082	0.09205	-0.00273	0.13324		-0.01032	-0.00555	0.07453	0.01226			0.05	-0.01032	-0.00555	0.07453	0.01226	0.01773
0.065	0.0951	0.0847	0.0768	0.1428		0.10017	0.09152	-0.00285	0.13311		-0.00507	-0.00682	0.07965	0.00969			0.065	-0.00507	-0.00682	0.07965	0.00969	0.0193625
0.08	0.0908	0.0864	0.0773	0.1437		0.09952	0.09099	-0.00296	0.13298		-0.00872	-0.00459	0.08026	0.01072			0.08	-0.00872	-0.00459	0.08026	0.01072	0.0194175
0.095	0.0985	0.0841	0.0728	0.1471		0.09887	0.09046	-0.00308	0.13285		-0.00037	-0.00636	0.07588	0.01425			0.095	-0.00037	-0.00636	0.07588	0.01425	0.02085
0.11	0.0985	0.085	0.0738	0.1407		0.09822	0.08993	-0.00319	0.13272		0.00028	-0.00493	0.07699	0.00798			0.11	0.00028	-0.00493	0.07699	0.00798	0.02008
0.125	0.0874	0.0825	0.073	0.1404		0.09758	0.0894	-0.00331	0.13259		-0.01018	-0.0069	0.07631	0.00781			0.125	-0.01018	-0.0069	0.07631	0.00781	0.01676
0.14	0.0932	0.0854	0.0787	0.1407		0.09693	0.08888	-0.00342	0.13246		-0.00373	-0.00348	0.08212	0.00824			0.14	-0.00373	-0.00348	0.08212	0.00824	0.0207875
0.155	0.0911	0.0799	0.0757	0.1436		0.09628	0.08835	-0.00353	0.13233		-0.00518	-0.00845	0.07923	0.01127			0.155	-0.00518	-0.00845	0.07923	0.01127	0.0192175
0.17	0.0934	0.0874	0.0721	0.1399		0.09563	0.08782	-0.00365	0.1322		-0.00223	-0.00042	0.07575	0.0077			0.17	-0.00223	-0.00042	0.07575	0.0077	0.0202
0.185	0.0981	0.0801	0.071	0.1403		0.09498	0.08729	-0.00376	0.13207		0.00312	-0.00719	0.07476	0.00823			0.185	0.00312	-0.00719	0.07476	0.00823	0.01973
0.2	0.0973	0.0796	0.0769	0.1463		0.09433	0.08676	-0.00388	0.13194		0.00297	-0.00716	0.08078	0.01436			0.2	0.00297	-0.00716	0.08078	0.01436	0.0227375
0.215	0.0922	0.0776	0.0751	0.1401		0.09369	0.08623	-0.00399	0.13181		-0.00149	-0.00863	0.07909	0.00829			0.215	-0.00149	-0.00863	0.07909	0.00829	0.019315
0.23	0.0966	0.0759	0.0748	0.1372		0.09304	0.08571	-0.00411	0.13168		0.00356	-0.00981	0.07891	0.00552			0.23	0.00356	-0.00981	0.07891	0.00552	0.019545
0.245	0.0894	0.0789	0.0735	0.1376		0.09239	0.08518	-0.00422	0.13155		-0.00299	-0.00628	0.07772	0.00605			0.245	-0.00299	-0.00628	0.07772	0.00605	0.018625
0.26	0.0953	0.0748	0.0736	0.138		0.09174	0.08465	-0.00434	0.13142		0.00356	-0.00985	0.07794	0.00658			0.26	0.00356	-0.00985	0.07794	0.00658	0.0195575
0.275	0.0986	0.0797	0.0713	0.1372		0.09109	0.08412	-0.00445	0.13129		0.00751	-0.00442	0.07575	0.00591			0.275	0.00751	-0.00442	0.07575	0.00591	0.0211875
0.29	0.0883	0.0802	0.0701	0.1369		0.09045	0.08359	-0.00456	0.13116		-0.00215	-0.00339	0.07466	0.00574			0.29	-0.00215	-0.00339	0.07466	0.00574	0.018715
0.305	0.0845	0.0784	0.0721	0.1362		0.0898	0.08306	-0.00468	0.13103		-0.0053	-0.00466	0.07678	0.00517			0.305	-0.0053	-0.00466	0.07678	0.00517	0.0179975
0.32	0.0867	0.0803	0.0721	0.137		0.08915	0.08254	-0.00479	0.1309		-0.00245	-0.00224	0.07689	0.0061			0.32	-0.00245	-0.00224	0.07689	0.0061	0.019575
0.335	0.0817	0.0771	0.0715	0.1397		0.0885	0.08201	-0.00491	0.13077		-0.0068	-0.00491	0.07641	0.00893			0.335	-0.0068	-0.00491	0.07641	0.00893	0.0184075
0.35	0.082	0.0761	0.0708	0.1374		0.08785	0.08148	-0.00502	0.13064		-0.00585	-0.00538	0.07582	0.00676			0.35	-0.00585	-0.00538	0.07582	0.00676	0.0178375
0.365	0.0763	0.0744	0.072	0.1382		0.08721	0.08095	-0.00514	0.13051		-0.01091	-0.00655	0.07714	0.00769			0.365	-0.01091	-0.00655	0.07714	0.00769	0.0168425
0.38	0.0753	0.077	0.0724	0.1382		0.08656	0.08042	-0.00525	0.13038		-0.01126	-0.00342	0.07765	0.00782			0.38	-0.01126	-0.00342	0.07765	0.00782	0.0176975
0.395	0.0741	0.0748	0.069	0.1365		0.08591	0.07989	-0.00536	0.13025		-0.01181	-0.00509	0.07436	0.00625			0.395	-0.01181	-0.00509	0.07436	0.00625	0.0159275
0.41	0.081	0.0731	0.0709	0.1371		0.08526	0.07937	-0.00548	0.13012		-0.00426	-0.00627	0.07638	0.00698			0.41	-0.00426	-0.00627	0.07638	0.00698	0.0182075
0.425	0.0736	0.0743	0.0699	0.1352		0.08461	0.07884	-0.00559	0.12999		-0.01101	-0.00454	0.07549	0.00521			0.425	-0.01101	-0.00454	0.07549	0.00521	0.0162875
0.44	0.0777	0.0788	0.0742	0.1399		0.08396	0.07831	-0.00571	0.12987		-0.00626	0.00049	0.07991	0.01003			0.44	-0.00626	0.00049	0.07991	0.01003	0.0210425
0.455	0.0784	0.0793	0.0727	0.1361		0.08332	0.07778	-0.00582	0.12974		-0.00492	0.00152	0.07852	0.00636			0.455	-0.00492	0.00152	0.07852	0.00636	0.02037
0.47	0.0794	0.0711	0.0712	0.1336		0.08267	0.07725	-0.00594	0.12961		-0.00327	-0.00615	0.07714	0.00399			0.47	-0.00327	-0.00615	0.07714	0.00399	0.0179275
0.485	0.0753	0.0773	0.0697	0.1355		0.08202	0.07672	-0.00605	0.12948		-0.00672	0.00058	0.07575	0.00602			0.485	-0.00672	0.00058	0.07575	0.00602	0.0189075
0.5	0.0733	0.0755	0.0661	0.135		0.08137	0.0762	-0.00617	0.12935		-0.00807	-0.0007	0.07227	0.00565			0.5	-0.00807	-0.0007	0.07227	0.00565	0.0172875
0.515	0.0812	0.0729	0.066	0.1353		0.08072	0.07567	-0.00628	0.12922		0.00048	-0.00277	0.07228	0.00608			0.515	0.00048	-0.00277	0.07228	0.00608	0.0190175
0.53	0.0809	0.0711	0.0639	0.1356		0.08008	0.07514	-0.00639	0.12909		0.00082	-0.00404	0.07029	0.00651			0.53	0.00082	-0.00404	0.07029	0.00651	0.018395
0.545	0.0778	0.0676	0.0642	0.1351		0.07943	0.07461	-0.00651	0.12896		-0.00163	-0.00701	0.07071	0.00614			0.545	-0.00163	-0.00701	0.07071	0.00614	0.0170525
0.56	0.0801	0.068	0.0646	0.1338		0.07878	0.07408	-0.00662	0.12883		0.00132	-0.00608	0.07122	0.00497			0.56	0.00132	-0.00608	0.07122	0.00497	0.0178575
0.575	0.0786	0.073	0.0623	0.1344		0.07813	0.07355	-0.00674	0.1287		0.00047	-0.00055	0.06904	0.0057			0.575	0.00047	-0.00055	0.06904	0.0057	0.018665
0.59	0.0753	0.0771	0.0593	0.1329		0.07748	0.07303	-0.00685	0.12857		-0.00218	0.00407	0.06615	0.00433			0.59	-0.00218	0.00407	0.06615	0.00433	0.0180925
0.605	0.0764	0.0715	0.0616	0.1331		0.07684	0.0725	-0.00697	0.12844		-0.00044	-0.001	0.06857	0.00466			0.605	-0.00044	-0.001	0.06857	0.00466	0.0179475
0.62	0.0781	0.0718	0.0627	0.133		0.07619	0.07197	-0.00708	0.12831		0.00191	-0.00017	0.06978	0.00469			0.62	0.00191	-0.00017	0.06978	0.00469	0.0190525
0.635	0.0674	0.0752	0.0652	0.137		0.07554	0.07144	-0.00719	0.12818		-0.00814	0.00376	0.07239	0.00882			0.635	-0.00814	0.00376	0.07239	0.00882	0.0192075
0.65	0.0682	0.0711	0.065	0.1356		0.07489	0.07091	-0.00731	0.12805		-0.00669	0.00019	0.07231	0.00755			0.65	-0.00669	0.00019	0.07231	0.00755	0.01834
0.665	0.0724	0.0714	0.0626	0.1339		0.07424	0.07038	-0.00742	0.12792		-0.00184	0.00102	0.07002	0.00598			0.665	-0.00184	0.00102	0.07002	0.00598	0.018795
0.68	0.072	0.0681	0.0654	0.1356		0.07359	0.06986	-0.00754	0.12779		-0.00159	-0.00176	0.07294	0.00781			0.68	-0.00159	-0.00176	0.07294	0.00781	0.01935
0.695	0.0692	0.0678	0.0625	0.1376		0.07295	0.06933	-0.00765	0.12766		-0.00375	-0.00153	0.07015	0.00994			0.695	-0.00375	-0.00153	0.07015	0.00994	0.0187025
0.71	0.0684	0.0613	0.0596	0.1346		0.0723	0.0688	-0.00777	0.12753		-0.0039	-0.0075	0.06737	0.00707			0.71	-0.0039	-0.0075	0.06737	0.00707	0.01576
0.725	0.0679	0.0647	0.0629	0.1333		0.07165	0.06827	-0.00788	0.1274		-0.00375	-0.00357	0.07078	0.0059			0.725	-0.00375	-0.00357	0.07078	0.0059	0.01734
0.74	0.07	0.0636	0.0637	0.1333		0.071	0.06774	-0.008	0.12727		-0.001	-0.00414	0.0717	0.00603			0.74	-0.001	-0.00414	0.0717	0.00603	0.0181475
0.755	0.0604	0.0662	0.0651	0.1374		0.07035	0.06721	-0.00811	0.12714		-0.00995	-0.00101	0.07321	0.01026			0.755	-0.00995	-0.00101	0.07321	0.01026	0.0181275
0.77	0.057	0.062	0.0626	0.1376		0.06971	0.06669	-0.00822	0.12701		-0.01271	-0.00469	0.07082	0.01059			0.77	-0.01271	-0.00469	0.07082	0.01059	0.0160025
0.785	0.057	0.0605	0.0587	0.1304		0.06906	0.06616	-0.00834	0.12688		-0.01206	-0.00566	0.06704	0.00352			0.785	-0.01206	-0.00566	0.06704	0.00352	0.01321
0.8	0.0544	0.0588	0.0562	0.1288		0.06841	0.06563	-0.00845	0.12675		-0.01401	-0.00683	0.06465	0.00205			0.8	-0.01401	-0.00683	0.06465	0.00205	0.011465
0.815	0.0601	0.0582	0.0588	0.1327		0.06776	0.0651	-0.00857	0.12662		-0.00766	-0.0069	0.06737	0.00608			0.815	-0.00766	-0.0069	0.06737	0.00608	0.0147225
0.83	0.0617	0.0576	0.0601	0.1335		0.06711	0.06457	-0.00868	0.12649		-0.00541	-0.00697	0.06878	0.00701			0.83	-0.00541	-0.00697	0.06878	0.00701	0.0158525
0.845	0.0548	0.0623	0.0582	0.1359		0.06647	0.06404	-0.0088	0.12636		-0.01167	-0.00174	0.067	0.00954			0.845	-0.01167	-0.00174	0.067	0.00954	0.0157825
0.86	0.0573	0.0568	0.059	0.1338		0.06582	0.06352	-0.00891	0.12624		-0.00852	-0.00672	0.06791	0.00756			0.86	-0.00852	-0.00672	0.06791	0.00756	0.0150575
0.875	0.0549	0.0535	0.0602	0.1345		0.06517	0.06299	-0.00902	0.12611		-0.01027	-0.00949	0.06922	0.00839			0.875	-0.01027	-0.00949	0.06922	0.00839	0.0144625
0.89	0.0517	0.0554	0.0574	0.1351		0.06452	0.06246	-0.00914	0.12598		-0.01282	-0.00706	0.06654	0.00912			0.89	-0.01282	-0.00706	0.06654	0.00912	0.013945
0.905	0.0531	0.0558	0.0564	0.1331		0.06387	0.06193	-0.00925	0.12585		-0.01077	-0.00613	0.06565	0.00725			0.905	-0.01077	-0.00613	0.06565	0.00725	0.014
0.92	0.0429	0.0543	0.058	0.1364		0.06322	0.0614	-0.00937	0.12572		-0.02032	-0.0071	0.06737	0.01068			0.92	-0.02032	-0.0071	0.06737	0.01068	0.0126575
0.935	0.0466	0.0595	0.0555	0.1347		0.06258	0.06087	-0.00948	0.12559		-0.01598	-0.00137	0.06498	0.00911			0.935	-0.01598	-0.00137	0.06498	0.00911	0.014185
0.95	0.0471	0.0555	0.0595	0.1323		0.06193	0.06035	-0.0096	0.12546		-0.01483	-0.00485	0.0691	0.00684			0.95	-0.01483	-0.00485	0.0691	0.00684	0.014065
0.965	0.0452	0.0595	0.0601	0.1324		0.06128	0.05982	-0.00971	0.12533		-0.01608	-0.00032	0.06981	0.00707			0.965	-0.01608	-0.00032	0.06981	0.00707	0.01512
0.98	0.0504	0.0565	0.0602	0.1292		0.06063	0.05929	-0.00983	0.1252		-0.01023	-0.00279	0.07003	0.004			0.98	-0.01023	-0.00279	0.07003	0.004	0.0152525
0.995	0.0411	0.0568	0.0582	0.1301		0.05998	0.05876	-0.00994	0.12507		-0.01888	-0.00196	0.06814	0.00503			0.995	-0.01888	-0.00196	0.06814	0.00503	0.0130825
1.01	0.0508	0.0572	0.0578	0.1272		0.05934	0.05823	-0.01005	0.12494		-0.00854	-0.00103	0.06785	0.00226			1.01	-0.00854	-0.00103	0.06785	0.00226	0.015135
1.025	0.0526	0.0619	0.0629	0.1314		0.05869	0.0577	-0.01017	0.12481		-0.00609	0.0042	0.07307	0.00659			1.025	-0.00609	0.0042	0.07307	0.00659	0.0194425
1.04	0.0547	0.0573	0.0566	0.1319		0.05804	0.05718	-0.01028	0.12468		-0.00334	0.00012	0.06688	0.00722			1.04	-0.00334	0.00012	0.06688	0.00722	0.01772
1.055	0.0497	0.0566	0.062	0.1327		0.05739	0.05665	-0.0104	0.12455		-0.00769	-5e-05	0.0724	0.00815			1.055	-0.00769	-5e-05	0.0724	0.00815	0.0182025
1.07	0.0508	0.0583	0.0667	0.132		0.05674	0.05612	-0.01051	0.12442		-0.00594	0.00218	0.07721	0.00758			1.07	-0.00594	0.00218	0.07721	0.00758	0.0202575
1.085	0.0509	0.0555	0.0635	0.1301		0.0561	0.05559	-0.01063	0.12429		-0.0052	-9e-05	0.07413	0.00581			1.085	-0.0052	-9e-05	0.07413	0.00581	0.0186625
1.1	0.0518	0.0561	0.0618	0.1335		0.05545	0.05506	-0.01074	0.12416		-0.00365	0.00104	0.07254	0.00934			1.1	-0.00365	0.00104	0.07254	0.00934	0.0198175
1.115	0.0499	0.0507	0.0605	0.1301		0.0548	0.05453	-0.01085	0.12403		-0.0049	-0.00383	0.07135	0.00607			1.115	-0.0049	-0.00383	0.07135	0.00607	0.0171725
1.13	0.0536	0.0516	0.0583	0.1306		0.05415	0.05351	-0.01097	0.1239		-0.00055	-0.00191	0.06927	0.0067			1.13	-0.00055	-0.00191	0.06927	0.0067	0.0183775
1.145	0.049	0.0558	0.0578	0.1294		0.0535	0.0529	-0.01108	0.12377		-0.0045	0.0029	0.06888	0.00563			1.145	-0.0045	0.0029	0.06888	0.00563	0.0182275
1.16	0.0375	0.0503	0.0549	0.1329		0.05285	0.0523	-0.0112	0.12364		-0.01535	-0.002	0.0661	0.00926			1.16	-0.01535	-0.002	0.0661	0.00926	0.0145025
1.175	0.0337	0.0511	0.0546	0.129		0.05221	0.05169	-0.01131	0.12351		-0.01851	-0.00059	0.06591	0.00549			1.175	-0.01851	-0.00059	0.06591	0.00549	0.013075
1.19	0.034	0.0476	0.0554	0.1279		0.05156	0.05108	-0.01143	0.12338		-0.01756	-0.00348	0.06683	0.00452			1.19	-0.01756	-0.00348	0.06683	0.00452	0.0125775
1.205	0.0361	0.0491	0.0519	0.1258		0.05091	0.05048	-0.01154	0.12325		-0.01481	-0.00138	0.06344	0.00255			1.205	-0.01481	-0.00138	0.06344	0.00255	0.01245
1.22	0.0459	0.0516	0.0508	0.1295		0.05026	0.04987	-0.01166	0.12312		-0.00436	0.00173	0.06246	0.00638			1.22	-0.00436	0.00173	0.06246	0.00638	0.0165525
1.235	0.0408	0.0474	0.0513	0.1296		0.04961	0.04927	-0.01177	0.12299		-0.00881	-0.00187	0.06307	0.00661			1.235	-0.00881	-0.00187	0.06307	0.00661	0.01475
1.25	0.0366	0.0487	0.0503	0.1301		0.04897	0.04866	-0.01188	0.12286		-0.01237	4e-05	0.06218	0.00724			1.25	-0.01237	4e-05	0.06218	0.00724	0.0142725
1.265	0.0385	0.0471	0.0554	0.1274		0.04832	0.04806	-0.012	0.12274		-0.00982	-0.00096	0.0674	0.00466			1.265	-0.00982	-0.00096	0.0674	0.00466	0.01532
1.28	0.0365	0.0534	0.0561	0.1292		0.04767	0.04746	-0.01211	0.12261		-0.01117	0.00594	0.06821	0.00659			1.28	-0.01117	0.00594	0.06821	0.00659	0.0173925
1.295	0.0334	0.053	0.0531	0.1273		0.04702	0.04686	-0.01223	0.12248		-0.01362	0.00614	0.06533	0.00482			1.295	-0.01362	0.00614	0.06533	0.00482	0.0156675
1.31	0.0329	0.0448	0.0537	0.1274		0.04637	0.04626	-0.01234	0.12235		-0.01347	-0.00146	0.06604	0.00505			1.31	-0.01347	-0.00146	0.06604	0.00505	0.01404
1.325	0.0304	0.0475	0.0522	0.1267		0.04573	0.04567	-0.01246	0.12222		-0.01533	0.00183	0.06466	0.00448			1.325	-0.01533	0.00183	0.06466	0.00448	0.01391
1.34	0.026	0.0451	0.0505	0.1272		0.04508	0.04507	-0.01257	0.12209		-0.01908	3e-05	0.06307	0.00511			1.34	-0.01908	3e-05	0.06307	0.00511	0.0122825
1.355	0.0305	0.0457	0.0503	0.1295		0.04443	0.04448	-0.01268	0.12196		-0.01393	0.00122	0.06298	0.00754			1.355	-0.01393	0.00122	0.06298	0.00754	0.0144525
1.37	0.0285	0.0422	0.048	0.1295		0.04378	0.04388	-0.0128	0.12183		-0.01528	-0.00168	0.0608	0.00767			1.37	-0.01528	-0.00168	0.0608	0.00767	0.0128775
1.385	0.0351	0.0379	0.0524	0.1294		0.04313	0.04329	-0.01291	0.1217		-0.00803	-0.00539	0.06531	0.0077			1.385	-0.00803	-0.00539	0.06531	0.0077	0.0148975
1.4	0.0416	0.0372	0.0529	0.1313		0.04248	0.04269	-0.01303	0.12157		-0.00088	-0.00549	0.06593	0.00973			1.4	-0.00088	-0.00549	0.06593	0.00973	0.0173225
1.415	0.0381	0.0389	0.044	0.1299		0.04184	0.0421	-0.01314	0.12144		-0.00374	-0.0032	0.05714	0.00846			1.415	-0.00374	-0.0032	0.05714	0.00846	0.014665
1.43	0.0304	0.0391	0.046	0.1301		0.04119	0.04151	-0.01326	0.12131		-0.01079	-0.00241	0.05926	0.00879			1.43	-0.01079	-0.00241	0.05926	0.00879	0.0137125
1.445	0.0292	0.0355	0.0434	0.1286		0.04054	0.04092	-0.01337	0.12118		-0.01134	-0.00542	0.05677	0.00742			1.445	-0.01134	-0.00542	0.05677	0.00742	0.0118575
1.46	0.0305	0.035	0.0429	0.1289		0.03989	0.04033	-0.01349	0.12105		-0.00939	-0.00533	0.05639	0.00785			1.46	-0.00939	-0.00533	0.05639	0.00785	0.01238
1.475	0.0325	0.0408	0.0453	0.1271		0.03924	0.03975	-0.0136	0.12092		-0.00674	0.00105	0.0589	0.00618			1.475	-0.00674	0.00105	0.0589	0.00618	0.0148475
1.49	0.0287	0.0418	0.0425	0.1282		0.0386	0.03916	-0.01371	0.12079		-0.0099	0.00264	0.05621	0.00741			1.49	-0.0099	0.00264	0.05621	0.00741	0.01409
1.505	0.0246	0.0402	0.0435	0.1261		0.03795	0.03858	-0.01383	0.12066		-0.01335	0.00162	0.05733	0.00544			1.505	-0.01335	0.00162	0.05733	0.00544	0.01276
1.52	0.0258	0.0445	0.0413	0.1281		0.0373	0.03799	-0.01394	0.12053		-0.0115	0.00651	0.05524	0.00757			1.52	-0.0115	0.00651	0.05524	0.00757	0.014455
1.535	0.0239	0.0449	0.0401	0.1252		0.03665	0.03741	-0.01406	0.1204		-0.01275	0.00749	0.05416	0.0048			1.535	-0.01275	0.00749	0.05416	0.0048	0.013425
1.55	0.0256	0.0398	0.0427	0.1245		0.036	0.03682	-0.01417	0.12027		-0.0104	0.00298	0.05687	0.00423			1.55	-0.0104	0.00298	0.05687	0.00423	0.01342
1.565	0.0277	0.0386	0.0417	0.1224		0.03536	0.03624	-0.01429	0.12014		-0.00766	0.00236	0.05599	0.00226			1.565	-0.00766	0.00236	0.05599	0.00226	0.0132375
1.58	0.0259	0.0354	0.0412	0.1274		0.03471	0.03566	-0.0144	0.12001		-0.00881	-0.00026	0.0556	0.00739			1.58	-0.00881	-0.00026	0.0556	0.00739	0.01348
1.595	0.0301	0.0331	0.0404	0.1222		0.03406	0.03508	-0.01451	0.11988		-0.00396	-0.00198	0.05491	0.00232			1.595	-0.00396	-0.00198	0.05491	0.00232	0.0128225
1.61	0.0237	0.0344	0.043	0.1225		0.03341	0.0345	-0.01463	0.11975		-0.00971	-0.0001	0.05763	0.00275			1.61	-0.00971	-0.0001	0.05763	0.00275	0.0126425
1.625	0.0266	0.0319	0.0441	0.1212		0.03276	0.03393	-0.01474	0.11962		-0.00616	-0.00203	0.05884	0.00158			1.625	-0.00616	-0.00203	0.05884	0.00158	0.0130575
1.64	0.0225	0.0389	0.0449	0.1216		0.03211	0.03335	-0.01486	0.11949		-0.00961	0.00555	0.05976	0.00211			1.64	-0.00961	0.00555	0.05976	0.00211	0.0144525
1.655	0.0271	0.0329	0.0435	0.1225		0.03147	0.03277	-0.01497	0.11936		-0.00437	0.00013	0.05847	0.00314			1.655	-0.00437	0.00013	0.05847	0.00314	0.0143425
1.67	0.0292	0.0314	0.0433	0.1224		0.03082	0.0322	-0.01509	0.11923		-0.00162	-0.0008	0.05839	0.00317			1.67	-0.00162	-0.0008	0.05839	0.00317	0.014785
1.685	0.0298	0.0342	0.0431	0.125		0.03017	0.03163	-0.0152	0.11911		-0.00037	0.00257	0.0583	0.00589			1.685	-0.00037	0.00257	0.0583	0.00589	0.0165975
1.7	0.0214	0.0296	0.0382	0.1263		0.02952	0.03105	-0.01532	0.11898		-0.00812	-0.00145	0.05352	0.00732			1.7	-0.00812	-0.00145	0.05352	0.00732	0.0128175
1.715	0.0289	0.0259	0.0419	0.1236		0.02887	0.03048	-0.01543	0.11885		3e-05	-0.00458	0.05733	0.00475			1.715	3e-05	-0.00458	0.05733	0.00475	0.0143825
1.73	0.0304	0.0258	0.0401	0.1245		0.02823	0.02991	-0.01554	0.11872		0.00217	-0.00411	0.05564	0.00578			1.73	0.00217	-0.00411	0.05564	0.00578	0.01487
1.745	0.0304	0.0296	0.04	0.1263		0.02758	0.02934	-0.01566	0.11859		0.00282	0.00026	0.05566	0.00771			1.745	0.00282	0.00026	0.05566	0.00771	0.0166125
1.76	0.0308	0.0252	0.0386	0.1215		0.02693	0.02877	-0.01577	0.11846		0.00387	-0.00357	0.05437	0.00304			1.76	0.00387	-0.00357	0.05437	0.00304	0.0144275
1.775	0.0293	0.0268	0.044	0.1252		0.02628	0.0282	-0.01589	0.11833		0.00302	-0.0014	0.05989	0.00687			1.775	0.00302	-0.0014	0.05989	0.00687	0.017095
1.79	0.0286	0.0263	0.0413	0.1255		0.02563	0.02764	-0.016	0.1182		0.00297	-0.00134	0.0573	0.0073			1.79	0.00297	-0.00134	0.0573	0.0073	0.0165575
1.805	0.0263	0.0266	0.0413	0.1278		0.02499	0.02707	-0.01612	0.11807		0.00131	-0.00047	0.05742	0.00973			1.805	0.00131	-0.00047	0.05742	0.00973	0.0169975
1.82	0.0295	0.0293	0.0416	0.1275		0.02434	0.02651	-0.01623	0.11794		0.00516	0.00279	0.05783	0.00956			1.82	0.00516	0.00279	0.05783	0.00956	0.018835
1.835	0.0259	0.0226	0.0444	0.1244		0.02369	0.02594	-0.01634	0.11781		0.00221	-0.00334	0.06074	0.00659			1.835	0.00221	-0.00334	0.06074	0.00659	0.01655
1.85	0.0284	0.0227	0.0434	0.1233		0.02304	0.02538	-0.01646	0.11768		0.00536	-0.00268	0.05986	0.00562			1.85	0.00536	-0.00268	0.05986	0.00562	0.01704
1.865	0.022	0.0232	0.0433	0.1275		0.02239	0.02482	-0.01657	0.11755		-0.00039	-0.00162	0.05987	0.00995			1.865	-0.00039	-0.00162	0.05987	0.00995	0.0169525
1.88	0.0257	0.0254	0.0428	0.1245		0.02174	0.02426	-0.01669	0.11742		0.00396	0.00114	0.05949	0.00708			1.88	0.00396	0.00114	0.05949	0.00708	0.0179175
1.895	0.0226	0.0333	0.0412	0.1234		0.0211	0.02369	-0.0168	0.11729		0.0015	0.00961	0.058	0.00611			1.895	0.0015	0.00961	0.058	0.00611	0.018805
1.91	0.0285	0.0326	0.0412	0.1299		0.02045	0.02314	-0.01692	0.11716		0.00805	0.00946	0.05812	0.01274			1.91	0.00805	0.00946	0.05812	0.01274	0.0220925
1.925	0.0198	0.0296	0.0446	0.124		0.0198	0.02258	-0.01703	0.11703		0	0.00702	0.06163	0.00697			1.925	0	0.00702	0.06163	0.00697	0.018905
1.94	0.0176	0.0289	0.0387	0.1238		0.01915	0.02202	-0.01715	0.1169		-0.00155	0.00688	0.05585	0.0069			1.94	-0.00155	0.00688	0.05585	0.0069	0.01702
1.955	0.0209	0.0268	0.0391	0.1222		0.0185	0.02146	-0.01726	0.11677		0.0024	0.00534	0.05636	0.00543			1.955	0.0024	0.00534	0.05636	0.00543	0.0173825
1.97	0.0245	0.0232	0.0363	0.123		0.01786	0.02091	-0.01737	0.11664		0.00664	0.00229	0.05367	0.00636			1.97	0.00664	0.00229	0.05367	0.00636	0.01724
1.985	0.0225	0.0199	0.0366	0.1238		0.01721	0.02035	-0.01749	0.11651		0.00529	-0.00045	0.05409	0.00729			1.985	0.00529	-0.00045	0.05409	0.00729	0.016555
2	0.0197	0.0238	0.0309	0.124		0.01656	0.0198	-0.0176	0.11638		0.00314	0.004	0.0485	0.00762			2	0.00314	0.004	0.0485	0.00762	0.015815
2.015	0.0234	0.0222	0.0335	0.1223		0.01591	0.01925	-0.01772	0.11625		0.00749	0.00295	0.05122	0.00605			2.015	0.00749	0.00295	0.05122	0.00605	0.0169275
2.03	0.0156	0.0195	0.035	0.1222		0.01526	0.01869	-0.01783	0.11612		0.00034	0.00081	0.05283	0.00608			2.03	0.00034	0.00081	0.05283	0.00608	0.015015
2.045	0.0159	0.0192	0.0333	0.1202		0.01462	0.01814	-0.01795	0.11599		0.00128	0.00106	0.05125	0.00421			2.045	0.00128	0.00106	0.05125	0.00421	0.01445
2.06	0.0147	0.0227	0.0359	0.1157		0.01397	0.01759	-0.01806	0.11586		0.00073	0.00511	0.05396	-0.00016			2.06	0.00073	0.00511	0.05396	-0.00016	0.01491
2.075	0.0096	0.0238	0.0371	0.1196		0.01332	0.01704	-0.01818	0.11573		-0.00372	0.00676	0.05528	0.00387			2.075	-0.00372	0.00676	0.05528	0.00387	0.0155475
2.09	0.0143	0.0168	0.0353	0.1213		0.01267	0.0165	-0.01829	0.11561		0.00163	0.0003	0.05359	0.00569			2.09	0.00163	0.0003	0.05359	0.00569	0.0153025
2.105	0.0094	0.0162	0.0333	0.1226		0.01202	0.01595	-0.0184	0.11548		-0.00262	0.00025	0.0517	0.00712			2.105	-0.00262	0.00025	0.0517	0.00712	0.0141125
2.12	0.0115	0.0191	0.0342	0.1242		0.01137	0.0154	-0.01852	0.11535		0.00013	0.0037	0.05272	0.00885			2.12	0.00013	0.0037	0.05272	0.00885	0.01635
2.135	0.0118	0.0127	0.0394	0.1204		0.01073	0.01486	-0.01863	0.11522		0.00107	-0.00216	0.05803	0.00518			2.135	0.00107	-0.00216	0.05803	0.00518	0.01553
2.15	0.0155	0.0119	0.0375	0.1168		0.01008	0.01431	-0.01875	0.11509		0.00542	-0.00241	0.05625	0.00171			2.15	0.00542	-0.00241	0.05625	0.00171	0.0152425
2.165	0.0136	0.0125	0.0332	0.1206		0.00943	0.01377	-0.01886	0.11496		0.00417	-0.00127	0.05206	0.00564			2.165	0.00417	-0.00127	0.05206	0.00564	0.01515
2.18	0.0158	0.0174	0.0303	0.1199		0.00878	0.01323	-0.01898	0.11483		0.00702	0.00417	0.04928	0.00507			2.18	0.00702	0.00417	0.04928	0.00507	0.016385
2.195	0.01	0.0121	0.0306	0.1211		0.00813	0.01268	-0.01909	0.1147		0.00187	-0.00058	0.04969	0.0064			2.195	0.00187	-0.00058	0.04969	0.0064	0.014345
2.21	0.0043	0.0149	0.0309	0.1197		0.00749	0.01214	-0.0192	0.11457		-0.00319	0.00276	0.0501	0.00513			2.21	-0.00319	0.00276	0.0501	0.00513	0.0137
2.225	0.0102	0.0153	0.0359	0.1172		0.00684	0.0116	-0.01932	0.11444		0.00336	0.0037	0.05522	0.00276			2.225	0.00336	0.0037	0.05522	0.00276	0.01626
2.24	0.0111	0.0108	0.0344	0.115		0.00619	0.01107	-0.01943	0.11431		0.00491	-0.00027	0.05383	0.00069			2.24	0.00491	-0.00027	0.05383	0.00069	0.01479
2.255	0.0097	0.0091	0.0315	0.1204		0.00554	0.01053	-0.01955	0.11418		0.00416	-0.00143	0.05105	0.00622			2.255	0.00416	-0.00143	0.05105	0.00622	0.015
2.27	0.0129	0.0081	0.0287	0.1188		0.00489	0.00999	-0.01966	0.11405		0.00801	-0.00189	0.04836	0.00475			2.27	0.00801	-0.00189	0.04836	0.00475	0.0148075
2.285	0.0144	0.0056	0.0316	0.1183		0.00425	0.00945	-0.01978	0.11392		0.01015	-0.00385	0.05138	0.00438			2.285	0.01015	-0.00385	0.05138	0.00438	0.015515
2.3	0.0084	0.0031	0.0303	0.1163		0.0036	0.00892	-0.01989	0.11379		0.0048	-0.00582	0.05019	0.00251			2.3	0.0048	-0.00582	0.05019	0.00251	0.01292
2.315	0.0098	0.0007	0.0249	0.1202		0.00295	0.00838	-0.02001	0.11366		0.00685	-0.00768	0.04491	0.00654			2.315	0.00685	-0.00768	0.04491	0.00654	0.012655
2.33	0.0129	0.0025	0.0308	0.119		0.0023	0.00785	-0.02012	0.11353		0.0106	-0.00535	0.05092	0.00547			2.33	0.0106	-0.00535	0.05092	0.00547	0.01541
2.345	0.009	-0.001	0.0256	0.116		0.00165	0.00732	-0.02023	0.1134		0.00735	-0.00832	0.04583	0.0026			2.345	0.00735	-0.00832	0.04583	0.0026	0.011865
2.36	0.0045	-0.0007	0.0253	0.1201		0.001	0.00679	-0.02035	0.11327		0.0035	-0.00749	0.04565	0.00683			2.36	0.0035	-0.00749	0.04565	0.00683	0.0121225
2.375	0.0089	0.0001	0.0218	0.1191		0.000356278	0.00625	-0.02046	0.11314		0.00854372	-0.00615	0.04226	0.00596			2.375	0.00854372	-0.00615	0.04226	0.00596	0.0126534
2.39	0.0097	-0.001	0.0284	0.1159		-0.000291851	0.00572	-0.02058	0.11301		0.00999185	-0.00672	0.04898	0.00289			2.39	0.00999185	-0.00672	0.04898	0.00289	0.0137855
2.405	0.0067	-0.0034	0.0257	0.1141		-0.00093998	0.0052	-0.02069	0.11288		0.00763998	-0.0086	0.04639	0.00122			2.405	0.00763998	-0.0086	0.04639	0.00122	0.0116625
2.42	0.0102	0.0023	0.028	0.113		-0.00159	0.00467	-0.02081	0.11275		0.01179	-0.00237	0.04881	0.00025			2.42	0.01179	-0.00237	0.04881	0.00025	0.01462
2.435	0.0031	0.0043	0.0241	0.1122		-0.00224	0.00414	-0.02092	0.11262		0.00534	0.00016	0.04502	-0.00042			2.435	0.00534	0.00016	0.04502	-0.00042	0.012525
2.45	-0.0002	0.003	0.0246	0.1118		-0.00288	0.00361	-0.02103	0.11249		0.00268	-0.00061	0.04563	-0.00069			2.45	0.00268	-0.00061	0.04563	-0.00069	0.0117525
2.465	-0.0049	0.0015	0.0202	0.1129		-0.00353	0.00309	-0.02115	0.11236		-0.00137	-0.00159	0.04135	0.00054			2.465	-0.00137	-0.00159	0.04135	0.00054	0.0097325
2.48	0.0014	-0.0017	0.0222	0.1146		-0.00418	0.00256	-0.02126	0.11223		0.00558	-0.00426	0.04346	0.00237			2.48	0.00558	-0.00426	0.04346	0.00237	0.0117875
2.495	-0.0019	0.0011	0.0274	0.1133		-0.00483	0.00204	-0.02138	0.1121		0.00293	-0.00094	0.04878	0.0012			2.495	0.00293	-0.00094	0.04878	0.0012	0.0129925
2.51	-0.003	-0.0041	0.02	0.1148		-0.00548	0.00152	-0.02149	0.11198		0.00248	-0.00562	0.04149	0.00282			2.51	0.00248	-0.00562	0.04149	0.00282	0.0102925
2.525	-0.0094	0.0009	0.0204	0.1146		-0.00613	0.000993956	-0.02161	0.11185		-0.00327	-9.3956e-05	0.04201	0.00275			2.525	-0.00327	-9.3956e-05	0.04201	0.00275	0.010349
2.54	-0.0045	-0.005	0.0216	0.1159		-0.00677	0.000472709	-0.02172	0.11172		0.00227	-0.00547271	0.04332	0.00418			2.54	0.00227	-0.00547271	0.04332	0.00418	0.0110743
2.555	-0.0088	-0.0002	0.021	0.1181		-0.00742	-4.76673e-05	-0.02184	0.11159		-0.00138	-0.000152333	0.04284	0.00651			2.555	-0.00138	-0.000152333	0.04284	0.00651	0.0119544
2.57	-0.0053	-0.0012	0.0252	0.1143		-0.00807	-0.000567176	-0.02195	0.11146		0.00277	-0.000632824	0.04715	0.00284			2.57	0.00277	-0.000632824	0.04715	0.00284	0.0130318
2.585	-0.0042	-0.0027	0.0277	0.1106		-0.00872	-0.00109	-0.02206	0.11133		0.00452	-0.00161	0.04976	-0.00073			2.585	0.00452	-0.00161	0.04976	-0.00073	0.012985
2.6	-0.0065	-0.0082	0.0241	0.1125		-0.00937	-0.0016	-0.02218	0.1112		0.00287	-0.0066	0.04628	0.0013			2.6	0.00287	-0.0066	0.04628	0.0013	0.0109625
2.615	-0.0067	-0.0065	0.0217	0.1135		-0.01001	-0.00212	-0.02229	0.11107		0.00331	-0.00438	0.04399	0.00243			2.615	0.00331	-0.00438	0.04399	0.00243	0.0113375
2.63	-0.01	-0.0032	0.0182	0.1142		-0.01066	-0.00264	-0.02241	0.11094		0.00066	-0.00056	0.04061	0.00326			2.63	0.00066	-0.00056	0.04061	0.00326	0.0109925
2.645	-0.0064	-0.0063	0.02	0.1143		-0.01131	-0.00315	-0.02252	0.11081		0.00491	-0.00315	0.04252	0.00349			2.645	0.00491	-0.00315	0.04252	0.00349	0.0119425
2.66	-0.015	-0.0089	0.0178	0.1134		-0.01196	-0.00367	-0.02264	0.11068		-0.00304	-0.00523	0.04044	0.00272			2.66	-0.00304	-0.00523	0.04044	0.00272	0.0087225
2.675	-0.0098	-0.0104	0.0222	0.1136		-0.01261	-0.00418	-0.02275	0.11055		0.00281	-0.00622	0.04495	0.00305			2.675	0.00281	-0.00622	0.04495	0.00305	0.0111475
2.69	-0.0099	-0.0093	0.0195	0.1147		-0.01325	-0.00469	-0.02286	0.11042		0.00335	-0.00461	0.04236	0.00428			2.69	0.00335	-0.00461	0.04236	0.00428	0.011345
2.705	-0.0101	-0.0059	0.0179	0.1132		-0.0139	-0.0052	-0.02298	0.11029		0.0038	-0.0007	0.04088	0.00291			2.705	0.0038	-0.0007	0.04088	0.00291	0.0117225
2.72	-0.0071	-0.0067	0.019	0.1126		-0.01455	-0.00571	-0.02309	0.11016		0.00745	-0.00099	0.04209	0.00244			2.72	0.00745	-0.00099	0.04209	0.00244	0.0127475
2.735	-0.0074	-0.0042	0.0167	0.1154		-0.0152	-0.00622	-0.02321	0.11003		0.0078	0.00202	0.03991	0.00537			2.735	0.0078	0.00202	0.03991	0.00537	0.013775
2.75	-0.0167	-0.0083	0.0159	0.1124		-0.01585	-0.00673	-0.02332	0.1099		-0.00085	-0.00157	0.03922	0.0025			2.75	-0.00085	-0.00157	0.03922	0.0025	0.009825
2.765	-0.0181	-0.0042	0.0216	0.1073		-0.0165	-0.00724	-0.02344	0.10977		-0.0016	0.00304	0.04504	-0.00247			2.765	-0.0016	0.00304	0.04504	-0.00247	0.0110025
2.78	-0.0198	-0.003	0.02	0.108		-0.01714	-0.00775	-0.02355	0.10964		-0.00266	0.00475	0.04355	-0.00164			2.78	-0.00266	0.00475	0.04355	-0.00164	0.011
2.795	-0.0211	-0.0133	0.0176	0.1088		-0.01779	-0.00826	-0.02367	0.10951		-0.00331	-0.00504	0.04127	-0.00071			2.795	-0.00331	-0.00504	0.04127	-0.00071	0.0080525
2.81	-0.0208	-0.0109	0.0168	0.1136		-0.01844	-0.00876	-0.02378	0.10938		-0.00236	-0.00214	0.04058	0.00422			2.81	-0.00236	-0.00214	0.04058	0.00422	0.010075
2.825	-0.0143	-0.0161	0.02	0.1119		-0.01909	-0.00927	-0.02389	0.10925		0.00479	-0.00683	0.04389	0.00265			2.825	0.00479	-0.00683	0.04389	0.00265	0.011125
2.84	-0.0184	-0.0186	0.018	0.1136		-0.01974	-0.00977	-0.02401	0.10912		0.00134	-0.00883	0.04201	0.00448			2.84	0.00134	-0.00883	0.04201	0.00448	0.00975
2.855	-0.0226	-0.0152	0.0179	0.1095		-0.02038	-0.01028	-0.02412	0.10899		-0.00222	-0.00492	0.04202	0.00051			2.855	-0.00222	-0.00492	0.04202	0.00051	0.0088475
2.87	-0.0214	-0.0144	0.0149	0.1077		-0.02103	-0.01078	-0.02424	0.10886		-0.00037	-0.00362	0.03914	-0.00116			2.87	-0.00037	-0.00362	0.03914	-0.00116	0.0084975
2.885	-0.0241	-0.016	0.0137	0.1118		-0.02168	-0.01128	-0.02435	0.10873		-0.00242	-0.00472	0.03805	0.00307			2.885	-0.00242	-0.00472	0.03805	0.00307	0.008495
2.9	-0.0203	-0.0133	0.0143	0.1105		-0.02233	-0.01178	-0.02447	0.1086		0.00203	-0.00152	0.03877	0.0019			2.9	0.00203	-0.00152	0.03877	0.0019	0.010295
2.915	-0.0165	-0.0143	0.0108	0.11		-0.02298	-0.01228	-0.02458	0.10847		0.00648	-0.00202	0.03538	0.00153			2.915	0.00648	-0.00202	0.03538	0.00153	0.0103425
2.93	-0.0226	-0.0106	0.0141	0.1081		-0.02362	-0.01278	-0.02469	0.10835		0.00102	0.00218	0.03879	-0.00025			2.93	0.00102	0.00218	0.03879	-0.00025	0.010435
2.945	-0.0285	-0.0101	0.0168	0.1087		-0.02427	-0.01328	-0.02481	0.10822		-0.00423	0.00318	0.04161	0.00048			2.945	-0.00423	0.00318	0.04161	0.00048	0.01026
2.96	-0.0215	-0.0082	0.0187	0.1075		-0.02492	-0.01378	-0.02492	0.10809		0.00342	0.00558	0.04362	-0.00059			2.96	0.00342	0.00558	0.04362	-0.00059	0.0130075
2.975	-0.0265	-0.0117	0.0139	0.1084		-0.02557	-0.01427	-0.02504	0.10796		-0.00093	0.00257	0.03894	0.00044			2.975	-0.00093	0.00257	0.03894	0.00044	0.010255
2.99	-0.0214	-0.012	0.0131	0.1088		-0.02622	-0.01477	-0.02515	0.10783		0.00482	0.00277	0.03825	0.00097			2.99	0.00482	0.00277	0.03825	0.00097	0.0117025
3.005	-0.0242	-0.0138	0.0147	0.1094		-0.02687	-0.01526	-0.02527	0.1077		0.00267	0.00146	0.03997	0.0017			3.005	0.00267	0.00146	0.03997	0.0017	0.01145
3.02	-0.0197	-0.0158	0.0078	0.1123		-0.02751	-0.01576	-0.02538	0.10757		0.00781	-4e-05	0.03318	0.00473			3.02	0.00781	-4e-05	0.03318	0.00473	0.01142
3.035	-0.0261	-0.0192	0.0089	0.1137		-0.02816	-0.01625	-0.0255	0.10744		0.00206	-0.00295	0.0344	0.00626			3.035	0.00206	-0.00295	0.0344	0.00626	0.0099425
3.05	-0.0229	-0.0167	0.0092	0.1111		-0.02881	-0.01674	-0.02561	0.10731		0.00591	4e-05	0.03481	0.00379			3.05	0.00591	4e-05	0.03481	0.00379	0.0111375
3.065	-0.0282	-0.0195	0.01	0.1062		-0.02909	-0.01724	-0.02572	0.10718		0.00089	-0.00226	0.03572	-0.00098			3.065	0.00089	-0.00226	0.03572	-0.00098	0.0083425
3.08	-0.0241	-0.0207	0.0127	0.1109		-0.02979	-0.01773	-0.02584	0.10705		0.00569	-0.00297	0.03854	0.00385			3.08	0.00569	-0.00297	0.03854	0.00385	0.0112775
3.095	-0.0253	-0.0177	0.0136	0.1104		-0.03049	-0.01822	-0.02595	0.10692		0.00519	0.00052	0.03955	0.00348			3.095	0.00519	0.00052	0.03955	0.00348	0.012185
3.11	-0.0263	-0.019	0.0119	0.1111		-0.03119	-0.01871	-0.02607	0.10679		0.00489	-0.00029	0.03797	0.00431			3.11	0.00489	-0.00029	0.03797	0.00431	0.01172
3.125	-0.0296	-0.0187	0.0073	0.1106		-0.03189	-0.01919	-0.02618	0.10666		0.00229	0.00049	0.03348	0.00394			3.125	0.00229	0.00049	0.03348	0.00394	0.01005
3.14	-0.0323	-0.0203	0.0095	0.1087		-0.03259	-0.01968	-0.0263	0.10653		0.00029	-0.00062	0.0358	0.00217			3.14	0.00029	-0.00062	0.0358	0.00217	0.00941
3.155	-0.026	-0.02	0.0126	0.1092		-0.03329	-0.02017	-0.02641	0.1064		0.00729	0.00017	0.03901	0.0028			3.155	0.00729	0.00017	0.03901	0.0028	0.0123175
3.17	-0.0259	-0.0197	0.0116	0.108		-0.03399	-0.02066	-0.02652	0.10627		0.00809	0.00096	0.03812	0.00173			3.17	0.00809	0.00096	0.03812	0.00173	0.012225
3.185	-0.028	-0.0193	0.0081	0.1089		-0.03469	-0.02114	-0.02664	0.10614		0.00669	0.00184	0.03474	0.00276			3.185	0.00669	0.00184	0.03474	0.00276	0.0115075
3.2	-0.0326	-0.0245	0.0081	0.1102		-0.03539	-0.02163	-0.02675	0.10601		0.00279	-0.00287	0.03485	0.00419			3.2	0.00279	-0.00287	0.03485	0.00419	0.00974
3.215	-0.0257	-0.0243	0.0077	0.1122		-0.03609	-0.02211	-0.02687	0.10588		0.01039	-0.00219	0.03457	0.00632			3.215	0.01039	-0.00219	0.03457	0.00632	0.0122725
3.23	-0.031	-0.0224	0.0148	0.1142		-0.03678	-0.02259	-0.02698	0.10575		0.00578	0.00019	0.04178	0.00845			3.23	0.00578	0.00019	0.04178	0.00845	0.01405
3.245	-0.0323	-0.0247	0.0125	0.1085		-0.03748	-0.02307	-0.0271	0.10562		0.00518	-0.00163	0.0396	0.00288			3.245	0.00518	-0.00163	0.0396	0.00288	0.0115075
3.26	-0.0312	-0.0221	0.0128	0.1119		-0.03818	-0.02356	-0.02721	0.10549		0.00698	0.00146	0.04001	0.00641			3.26	0.00698	0.00146	0.04001	0.00641	0.013715
3.275	-0.0344	-0.0242	0.0066	0.108		-0.03887	-0.02404	-0.02733	0.10536		0.00447	-0.00016	0.03393	0.00264			3.275	0.00447	-0.00016	0.03393	0.00264	0.01022
3.29	-0.0359	-0.0239	0.0068	0.1089		-0.03957	-0.02452	-0.02744	0.10523		0.00367	0.00062	0.03424	0.00367			3.29	0.00367	0.00062	0.03424	0.00367	0.01055
3.305	-0.0385	-0.0252	0.0072	0.1117		-0.04027	-0.025	-0.02755	0.1051		0.00177	-0.0002	0.03475	0.0066			3.305	0.00177	-0.0002	0.03475	0.0066	0.01073
3.32	-0.0318	-0.0244	0.0073	0.1131		-0.04096	-0.02547	-0.02767	0.10497		0.00916	0.00107	0.03497	0.00813			3.32	0.00916	0.00107	0.03497	0.00813	0.0133325
3.335	-0.0391	-0.0278	0.0048	0.1114		-0.04166	-0.02595	-0.02778	0.10485		0.00256	-0.00185	0.03258	0.00655			3.335	0.00256	-0.00185	0.03258	0.00655	0.00996
3.35	-0.0357	-0.0279	0.0093	0.1092		-0.04235	-0.02643	-0.0279	0.10472		0.00665	-0.00147	0.0372	0.00448			3.35	0.00665	-0.00147	0.0372	0.00448	0.011715
3.365	-0.0391	-0.0324	0.0044	0.1086		-0.04304	-0.0269	-0.02801	0.10459		0.00394	-0.0055	0.03241	0.00401			3.365	0.00394	-0.0055	0.03241	0.00401	0.008715
3.38	-0.0433	-0.024	0.0043	0.1068		-0.04374	-0.02738	-0.02813	0.10446		0.00044	0.00338	0.03243	0.00234			3.38	0.00044	0.00338	0.03243	0.00234	0.0096475
3.395	-0.0428	-0.0315	0.0065	0.1065		-0.04443	-0.02785	-0.02824	0.10433		0.00163	-0.00365	0.03474	0.00217			3.395	0.00163	-0.00365	0.03474	0.00217	0.0087225
3.41	-0.0375	-0.0271	0.0095	0.1082		-0.04512	-0.02833	-0.02835	0.1042		0.00762	0.00123	0.03785	0.004			3.41	0.00762	0.00123	0.03785	0.004	0.012675
3.425	-0.0435	-0.0256	0.0078	0.1046		-0.04582	-0.0288	-0.02847	0.10407		0.00232	0.0032	0.03627	0.00053			3.425	0.00232	0.0032	0.03627	0.00053	0.01058
3.44	-0.0454	-0.0325	0.0092	0.1071		-0.04651	-0.02927	-0.02858	0.10394		0.00111	-0.00323	0.03778	0.00316			3.44	0.00111	-0.00323	0.03778	0.00316	0.009705
3.455	-0.0469	-0.0289	0.0111	0.1095		-0.0472	-0.02974	-0.0287	0.10381		0.0003	0.00084	0.0398	0.00569			3.455	0.0003	0.00084	0.0398	0.00569	0.0116575
3.47	-0.0446	-0.0342	0.0072	0.1056		-0.04789	-0.03022	-0.02881	0.10368		0.00329	-0.00398	0.03601	0.00192			3.47	0.00329	-0.00398	0.03601	0.00192	0.00931
3.485	-0.0451	-0.0316	0.0059	0.1063		-0.04858	-0.03069	-0.02893	0.10355		0.00348	-0.00091	0.03483	0.00275			3.485	0.00348	-0.00091	0.03483	0.00275	0.0100375
3.5	-0.0496	-0.0265	0.0051	0.1072		-0.04927	-0.03115	-0.02904	0.10342		-0.00033	0.00465	0.03414	0.00378			3.5	-0.00033	0.00465	0.03414	0.00378	0.01056
3.515	-0.0481	-0.0258	0.0021	0.1053		-0.04996	-0.03162	-0.02916	0.10329		0.00186	0.00582	0.03126	0.00201			3.515	0.00186	0.00582	0.03126	0.00201	0.0102375
3.53	-0.0501	-0.0317	0.0039	0.1033		-0.05065	-0.03209	-0.02927	0.10316		0.00055	0.00039	0.03317	0.00014			3.53	0.00055	0.00039	0.03317	0.00014	0.0085625
3.545	-0.0567	-0.0321	0.0033	0.1004		-0.05134	-0.03256	-0.02938	0.10303		-0.00536	0.00046	0.03268	-0.00263			3.545	-0.00536	0.00046	0.03268	-0.00263	0.0062875
3.56	-0.0545	-0.033	0.0043	0.1059		-0.05203	-0.03302	-0.0295	0.1029		-0.00247	2e-05	0.0338	0.003			3.56	-0.00247	2e-05	0.0338	0.003	0.0085875
3.575	-0.0484	-0.0323	0.0018	0.1034		-0.05272	-0.03349	-0.02961	0.10277		0.00432	0.00119	0.03141	0.00063			3.575	0.00432	0.00119	0.03141	0.00063	0.0093875
3.59	-0.0485	-0.0357	0.0027	0.1047		-0.0534	-0.03395	-0.02973	0.10264		0.0049	-0.00175	0.03243	0.00206			3.59	0.0049	-0.00175	0.03243	0.00206	0.00941
3.605	-0.054	-0.0324	0.0035	0.1081		-0.05409	-0.03442	-0.02984	0.10251		9e-05	0.00202	0.03334	0.00559			3.605	9e-05	0.00202	0.03334	0.00559	0.01026
3.62	-0.0456	-0.0318	0.0026	0.108		-0.05478	-0.03488	-0.02996	0.10238		0.00918	0.00308	0.03256	0.00562			3.62	0.00918	0.00308	0.03256	0.00562	0.01261
3.635	-0.0533	-0.0307	-0.0001	0.107		-0.05546	-0.03534	-0.03007	0.10225		0.00216	0.00464	0.02997	0.00475			3.635	0.00216	0.00464	0.02997	0.00475	0.01038
3.65	-0.0547	-0.0326	0.0007	0.1077		-0.05615	-0.0358	-0.03018	0.10212		0.00145	0.0032	0.03088	0.00558			3.65	0.00145	0.0032	0.03088	0.00558	0.0102775
3.665	-0.0489	-0.0306	-0.0019	0.1076		-0.05683	-0.03626	-0.0303	0.10199		0.00793	0.00566	0.0284	0.00561			3.665	0.00793	0.00566	0.0284	0.00561	0.0119
3.68	-0.0548	-0.0341	-0.0011	0.1057		-0.05752	-0.03672	-0.03041	0.10186		0.00272	0.00262	0.02931	0.00384			3.68	0.00272	0.00262	0.02931	0.00384	0.0096225
3.695	-0.0508	-0.0376	0.001	0.1076		-0.0582	-0.03718	-0.03053	0.10173		0.0074	-0.00042	0.03153	0.00587			3.695	0.0074	-0.00042	0.03153	0.00587	0.011095
3.71	-0.0526	-0.0397	0.0019	0.1089		-0.05889	-0.03764	-0.03064	0.1016		0.00629	-0.00206	0.03254	0.0073			3.71	0.00629	-0.00206	0.03254	0.0073	0.0110175
3.725	-0.0539	-0.0392	0.0015	0.103		-0.05957	-0.0381	-0.03076	0.10147		0.00567	-0.0011	0.03226	0.00153			3.725	0.00567	-0.0011	0.03226	0.00153	0.00959
3.74	-0.0523	-0.0406	-0.0019	0.1053		-0.06025	-0.03856	-0.03087	0.10134		0.00795	-0.00204	0.02897	0.00396			3.74	0.00795	-0.00204	0.02897	0.00396	0.00971
3.755	-0.0532	-0.0443	-0.0029	0.1046		-0.06093	-0.03901	-0.03099	0.10122		0.00773	-0.00529	0.02809	0.00338			3.755	0.00773	-0.00529	0.02809	0.00338	0.0084775
3.77	-0.058	-0.0449	-0.0004	0.1074		-0.06161	-0.03947	-0.0311	0.10109		0.00361	-0.00543	0.0307	0.00631			3.77	0.00361	-0.00543	0.0307	0.00631	0.0087975
3.785	-0.0611	-0.0406	-0.001	0.1052		-0.0623	-0.03993	-0.03121	0.10096		0.0012	-0.00067	0.03021	0.00424			3.785	0.0012	-0.00067	0.03021	0.00424	0.008745
3.8	-0.0583	-0.0419	-0.0025	0.1056		-0.06298	-0.04038	-0.03133	0.10083		0.00468	-0.00152	0.02883	0.00477			3.8	0.00468	-0.00152	0.02883	0.00477	0.00919
3.815	-0.0573	-0.0438	-0.0042	0.1052		-0.06366	-0.04083	-0.03144	0.1007		0.00636	-0.00297	0.02724	0.0045			3.815	0.00636	-0.00297	0.02724	0.0045	0.0087825
3.83	-0.0601	-0.0443	-0.0005	0.1049		-0.06433	-0.04129	-0.03156	0.10057		0.00423	-0.00301	0.03106	0.00433			3.83	0.00423	-0.00301	0.03106	0.00433	0.0091525
3.845	-0.0582	-0.0458	0.001	0.1007		-0.06501	-0.04174	-0.03167	0.10044		0.00681	-0.00406	0.03267	0.00026			3.845	0.00681	-0.00406	0.03267	0.00026	0.00892
3.86	-0.0646	-0.041	-0.0076	0.0978		-0.06569	-0.04219	-0.03179	0.10031		0.00109	0.00119	0.02419	-0.00251			3.86	0.00109	0.00119	0.02419	-0.00251	0.00599
3.875	-0.0666	-0.045	-0.0036	0.1016		-0.06637	-0.04264	-0.0319	0.10018		-0.00023	-0.00236	0.0283	0.00142			3.875	-0.00023	-0.00236	0.0283	0.00142	0.0067825
3.89	-0.0676	-0.0441	-0.0091	0.1034		-0.06705	-0.04309	-0.03201	0.10005		-0.00055	-0.00101	0.02291	0.00335			3.89	-0.00055	-0.00101	0.02291	0.00335	0.006175
3.905	-0.068	-0.0426	-0.001	0.1014		-0.06772	-0.04354	-0.03213	0.09992		-0.00028	0.00094	0.03113	0.00148			3.905	-0.00028	0.00094	0.03113	0.00148	0.0083175
3.92	-0.0669	-0.0456	0.0022	0.1006		-0.0684	-0.04399	-0.03224	0.09979		0.0015	-0.00161	0.03444	0.00081			3.92	0.0015	-0.00161	0.03444	0.00081	0.008785
3.935	-0.0723	-0.0435	0.0004	0.1024		-0.06907	-0.04444	-0.03236	0.09966		-0.00323	0.00094	0.03276	0.00274			3.935	-0.00323	0.00094	0.03276	0.00274	0.0083025
3.95	-0.0724	-0.0444	-0.0009	0.101		-0.06975	-0.04488	-0.03247	0.09953		-0.00265	0.00048	0.03157	0.00147			3.95	-0.00265	0.00048	0.03157	0.00147	0.0077175
3.965	-0.07	-0.0424	0.0005	0.1036		-0.07042	-0.04533	-0.03259	0.0994		0.00042	0.00293	0.03309	0.0042			3.965	0.00042	0.00293	0.03309	0.0042	0.01016
3.98	-0.0757	-0.0436	-0.0016	0.1002		-0.0711	-0.04578	-0.0327	0.09927		-0.0046	0.00218	0.0311	0.00093			3.98	-0.0046	0.00218	0.0311	0.00093	0.0074025
3.995	-0.0696	-0.0423	-0.0039	0.099		-0.07177	-0.04622	-0.03282	0.09914		0.00217	0.00392	0.02892	-0.00014			3.995	0.00217	0.00392	0.02892	-0.00014	0.0087175
4.01	-0.0735	-0.0467	-0.0003	0.0991		-0.07244	-0.04666	-0.03293	0.09901		-0.00106	-4e-05	0.03263	9e-05			4.01	-0.00106	-4e-05	0.03263	9e-05	0.007905
4.025	-0.0759	-0.0487	0.0003	0.1003		-0.07311	-0.04711	-0.03304	0.09888		-0.00279	-0.00159	0.03334	0.00142			4.025	-0.00279	-0.00159	0.03334	0.00142	0.007595
4.04	-0.0765	-0.0486	-0.0011	0.1006		-0.07379	-0.04755	-0.03316	0.09875		-0.00271	-0.00105	0.03206	0.00185			4.04	-0.00271	-0.00105	0.03206	0.00185	0.0075375
4.055	-0.0798	-0.0509	-0.0042	0.0975		-0.07446	-0.04799	-0.03327	0.09862		-0.00534	-0.00291	0.02907	-0.00112			4.055	-0.00534	-0.00291	0.02907	-0.00112	0.004925
4.07	-0.0798	-0.0466	-0.0011	0.0972		-0.07513	-0.04843	-0.03339	0.09849		-0.00467	0.00183	0.03229	-0.00129			4.07	-0.00467	0.00183	0.03229	-0.00129	0.00704
4.085	-0.0738	-0.0461	-0.0026	0.0998		-0.0758	-0.04888	-0.0335	0.09836		0.002	0.00278	0.0309	0.00144			4.085	0.002	0.00278	0.0309	0.00144	0.00928
4.1	-0.0772	-0.0483	-0.004	0.0987		-0.07646	-0.04932	-0.03362	0.09823		-0.00074	0.00102	0.02962	0.00047			4.1	-0.00074	0.00102	0.02962	0.00047	0.0075925
4.115	-0.0748	-0.0468	-0.0042	0.0993		-0.07713	-0.04976	-0.03373	0.0981		0.00233	0.00296	0.02953	0.0012			4.115	0.00233	0.00296	0.02953	0.0012	0.009005
4.13	-0.072	-0.0434	-0.0093	0.0996		-0.0778	-0.05019	-0.03384	0.09797		0.0058	0.00679	0.02454	0.00163			4.13	0.0058	0.00679	0.02454	0.00163	0.00969
4.145	-0.0728	-0.0481	-0.0095	0.0968		-0.07847	-0.05063	-0.03396	0.09784		0.00567	0.00253	0.02446	-0.00104			4.145	0.00567	0.00253	0.02446	-0.00104	0.007905
4.16	-0.0775	-0.0434	-0.0089	0.0999		-0.07913	-0.05107	-0.03407	0.09772		0.00163	0.00767	0.02517	0.00218			4.16	0.00163	0.00767	0.02517	0.00218	0.0091625
4.175	-0.0812	-0.0477	-0.0108	0.0975		-0.0798	-0.05151	-0.03419	0.0977		-0.0014	0.00381	0.02339	-0.0002			4.175	-0.0014	0.00381	0.02339	-0.0002	0.0064
4.19	-0.0786	-0.0447	-0.0073	0.0989		-0.08046	-0.05194	-0.0343	0.09764		0.00186	0.00724	0.027	0.00126			4.19	0.00186	0.00724	0.027	0.00126	0.00934
4.205	-0.0812	-0.0446	-0.009	0.0965		-0.08113	-0.05238	-0.03442	0.09757		-7e-05	0.00778	0.02542	-0.00107			4.205	-7e-05	0.00778	0.02542	-0.00107	0.008015
4.22	-0.0839	-0.048	-0.0045	0.0967		-0.08179	-0.05281	-0.03453	0.09751		-0.00211	0.00481	0.03003	-0.00081			4.22	-0.00211	0.00481	0.03003	-0.00081	0.00798
4.235	-0.0828	-0.0506	-0.0076	0.0984		-0.08245	-0.05325	-0.03465	0.09745		-0.00035	0.00265	0.02705	0.00095			4.235	-0.00035	0.00265	0.02705	0.00095	0.007575
4.25	-0.0829	-0.053	-0.0078	0.0997		-0.08312	-0.05368	-0.03476	0.09738		0.00022	0.00068	0.02696	0.00232			4.25	0.00022	0.00068	0.02696	0.00232	0.007545
4.265	-0.0811	-0.0514	-0.0113	0.0972		-0.08378	-0.05411	-0.03487	0.09731		0.00268	0.00271	0.02357	-0.00011			4.265	0.00268	0.00271	0.02357	-0.00011	0.0072125
4.28	-0.0828	-0.0469	-0.0044	0.095		-0.08444	-0.05454	-0.03499	0.09724		0.00164	0.00764	0.03059	-0.00224			4.28	0.00164	0.00764	0.03059	-0.00224	0.0094075
4.295	-0.0795	-0.0527	-0.0073	0.0958		-0.0851	-0.05498	-0.0351	0.09717		0.0056	0.00228	0.0278	-0.00137			4.295	0.0056	0.00228	0.0278	-0.00137	0.0085775
4.31	-0.0811	-0.0513	-0.0049	0.0909		-0.08576	-0.05541	-0.03522	0.0971		0.00466	0.00411	0.03032	-0.0062			4.31	0.00466	0.00411	0.03032	-0.0062	0.0082225
4.325	-0.0782	-0.0503	-0.0112	0.0976		-0.08642	-0.05584	-0.03533	0.09703		0.00822	0.00554	0.02413	0.00057			4.325	0.00822	0.00554	0.02413	0.00057	0.009615
4.34	-0.0802	-0.0507	-0.0088	0.0973		-0.08708	-0.05627	-0.03545	0.09696		0.00688	0.00557	0.02665	0.00034			4.34	0.00688	0.00557	0.02665	0.00034	0.00986
4.355	-0.0812	-0.048	-0.0092	0.0978		-0.08773	-0.05669	-0.03556	0.09688		0.00653	0.00869	0.02636	0.00092			4.355	0.00653	0.00869	0.02636	0.00092	0.010625
4.37	-0.0908	-0.0503	-0.0117	0.0978		-0.08839	-0.05712	-0.03567	0.09681		-0.00241	0.00682	0.02397	0.00099			4.37	-0.00241	0.00682	0.02397	0.00099	0.0073425
4.385	-0.0932	-0.0475	-0.01	0.1011		-0.08905	-0.05755	-0.03579	0.09673		-0.00415	0.01005	0.02579	0.00437			4.385	-0.00415	0.01005	0.02579	0.00437	0.009015
4.4	-0.0875	-0.0503	-0.0101	0.1007		-0.0897	-0.05798	-0.0359	0.09665		0.0022	0.00768	0.0258	0.00405			4.4	0.0022	0.00768	0.0258	0.00405	0.0099325
4.415	-0.0983	-0.0528	-0.0124	0.0976		-0.09036	-0.0584	-0.03602	0.09657		-0.00794	0.0056	0.02362	0.00103			4.415	-0.00794	0.0056	0.02362	0.00103	0.0055775
4.43	-0.096	-0.054	-0.0147	0.1016		-0.09101	-0.05883	-0.03613	0.09649		-0.00499	0.00483	0.02143	0.00511			4.43	-0.00499	0.00483	0.02143	0.00511	0.006595
4.445	-0.0849	-0.0529	-0.0119	0.1027		-0.09166	-0.05925	-0.03625	0.09641		0.00676	0.00635	0.02435	0.00629			4.445	0.00676	0.00635	0.02435	0.00629	0.0109375
4.46	-0.0818	-0.0554	-0.0149	0.1		-0.09232	-0.05968	-0.03636	0.09632		0.01052	0.00428	0.02146	0.00368			4.46	0.01052	0.00428	0.02146	0.00368	0.009985
4.475	-0.0832	-0.0569	-0.0135	0.1041		-0.09297	-0.0601	-0.03648	0.09624		0.00977	0.0032	0.02298	0.00786			4.475	0.00977	0.0032	0.02298	0.00786	0.0109525
4.49	-0.088	-0.056	-0.0155	0.0997		-0.09362	-0.06052	-0.03659	0.09615		0.00562	0.00452	0.02109	0.00355			4.49	0.00562	0.00452	0.02109	0.00355	0.008695
4.505	-0.0869	-0.0592	-0.0171	0.0975		-0.09427	-0.06095	-0.0367	0.09607		0.00737	0.00175	0.0196	0.00143			4.505	0.00737	0.00175	0.0196	0.00143	0.0075375
4.52	-0.0934	-0.0515	-0.0129	0.0976		-0.09492	-0.06137	-0.03682	0.09598		0.00152	0.00987	0.02392	0.00162			4.52	0.00152	0.00987	0.02392	0.00162	0.0092325
4.535	-0.093	-0.0564	-0.0112	0.0993		-0.09557	-0.06179	-0.03693	0.09589		0.00257	0.00539	0.02573	0.00341			4.535	0.00257	0.00539	0.02573	0.00341	0.009275
4.55	-0.0922	-0.0604	-0.013	0.0969		-0.09621	-0.06221	-0.03705	0.0958		0.00401	0.00181	0.02405	0.0011			4.55	0.00401	0.00181	0.02405	0.0011	0.0077425
4.565	-0.0876	-0.0544	-0.0113	0.0973		-0.09686	-0.06263	-0.03716	0.09571		0.00926	0.00823	0.02586	0.00159			4.565	0.00926	0.00823	0.02586	0.00159	0.011235
4.58	-0.0989	-0.0577	-0.0134	0.0963		-0.09751	-0.06305	-0.03728	0.09562		-0.00139	0.00535	0.02388	0.00068			4.58	-0.00139	0.00535	0.02388	0.00068	0.00713
4.595	-0.0966	-0.0559	-0.0171	0.1002		-0.09815	-0.06347	-0.03739	0.09553		0.00155	0.00757	0.02029	0.00467			4.595	0.00155	0.00757	0.02029	0.00467	0.00852
4.61	-0.0921	-0.054	-0.0165	0.1		-0.0988	-0.06388	-0.0375	0.09543		0.0067	0.00988	0.021	0.00457			4.61	0.0067	0.00988	0.021	0.00457	0.0105375
4.625	-0.0999	-0.0547	-0.0129	0.0941		-0.09944	-0.0643	-0.03762	0.09534		-0.00046	0.0096	0.02472	-0.00124			4.625	-0.00046	0.0096	0.02472	-0.00124	0.008155
4.64	-0.1025	-0.0593	-0.0162	0.0967		-0.10008	-0.06472	-0.03773	0.09524		-0.00242	0.00542	0.02153	0.00146			4.64	-0.00242	0.00542	0.02153	0.00146	0.0064975
4.655	-0.1005	-0.0591	-0.0118	0.0979		-0.10073	-0.06513	-0.03785	0.09514		0.00023	0.00603	0.02605	0.00276			4.655	0.00023	0.00603	0.02605	0.00276	0.0087675
4.67	-0.1009	-0.0555	-0.013	0.0984		-0.10137	-0.06555	-0.03796	0.09505		0.00047	0.01005	0.02496	0.00335			4.67	0.00047	0.01005	0.02496	0.00335	0.0097075
4.685	-0.1016	-0.0596	-0.0151	0.0967		-0.10201	-0.06596	-0.03808	0.09495		0.00041	0.00636	0.02298	0.00175			4.685	0.00041	0.00636	0.02298	0.00175	0.007875
4.7	-0.1013	-0.0665	-0.0172	0.0973		-0.10265	-0.06638	-0.03819	0.09485		0.00135	-0.00012	0.02099	0.00245			4.7	0.00135	-0.00012	0.02099	0.00245	0.0061675
4.715	-0.0945	-0.0649	-0.017	0.0949		-0.10329	-0.06679	-0.03831	0.09474		0.00879	0.00189	0.02131	0.00016			4.715	0.00879	0.00189	0.02131	0.00016	0.0080375
4.73	-0.0956	-0.0627	-0.0173	0.0954		-0.10393	-0.0672	-0.03842	0.09464		0.00833	0.0045	0.02112	0.00076			4.73	0.00833	0.0045	0.02112	0.00076	0.0086775
4.745	-0.102	-0.06	-0.0132	0.0968		-0.10456	-0.06762	-0.03853	0.09454		0.00256	0.00762	0.02533	0.00226			4.745	0.00256	0.00762	0.02533	0.00226	0.0094425
4.76	-0.1031	-0.0609	-0.0143	0.0955		-0.1052	-0.06803	-0.03865	0.09443		0.0021	0.00713	0.02435	0.00107			4.76	0.0021	0.00713	0.02435	0.00107	0.0086625
4.775	-0.0987	-0.0603	-0.0129	0.1008		-0.10584	-0.06844	-0.03876	0.09433		0.00714	0.00814	0.02586	0.00647			4.775	0.00714	0.00814	0.02586	0.00647	0.0119025
4.79	-0.0911	-0.0621	-0.0074	0.0983		-0.10647	-0.06885	-0.03888	0.09422		0.01537	0.00675	0.03148	0.00408			4.79	0.01537	0.00675	0.03148	0.00408	0.01442
4.805	-0.0983	-0.0632	-0.0097	0.0985		-0.10711	-0.06926	-0.03899	0.09412		0.00881	0.00606	0.02929	0.00438			4.805	0.00881	0.00606	0.02929	0.00438	0.012135
4.82	-0.1034	-0.0636	-0.0144	0.0984		-0.10774	-0.06967	-0.03911	0.09401		0.00434	0.00607	0.02471	0.00439			4.82	0.00434	0.00607	0.02471	0.00439	0.0098775
4.835	-0.1061	-0.0621	-0.0167	0.0938		-0.10837	-0.07008	-0.03922	0.0939		0.00227	0.00798	0.02252	-0.0001			4.835	0.00227	0.00798	0.02252	-0.0001	0.0081675
4.85	-0.1049	-0.0641	-0.0172	0.0943		-0.109	-0.07048	-0.03933	0.09379		0.0041	0.00638	0.02213	0.00051			4.85	0.0041	0.00638	0.02213	0.00051	0.00828
4.865	-0.1011	-0.0638	-0.0149	0.0954		-0.10963	-0.07089	-0.03945	0.09368		0.00853	0.00709	0.02455	0.00172			4.865	0.00853	0.00709	0.02455	0.00172	0.0104725
4.88	-0.0977	-0.0693	-0.0153	0.0931		-0.11026	-0.0713	-0.03956	0.09356		0.01256	0.002	0.02426	-0.00046			4.88	0.01256	0.002	0.02426	-0.00046	0.00959
4.895	-0.1109	-0.069	-0.016	0.0915		-0.11089	-0.0717	-0.03968	0.09345		-1e-05	0.0027	0.02368	-0.00195			4.895	-1e-05	0.0027	0.02368	-0.00195	0.006105
4.91	-0.1125	-0.0669	-0.0142	0.0918		-0.11152	-0.07211	-0.03979	0.09334		-0.00098	0.00521	0.02559	-0.00154			4.91	-0.00098	0.00521	0.02559	-0.00154	0.00707
4.925	-0.1082	-0.0615	-0.0146	0.0937		-0.11215	-0.07251	-0.03991	0.09322		0.00395	0.01101	0.02531	0.00048			4.925	0.00395	0.01101	0.02531	0.00048	0.0101875
4.94	-0.1131	-0.0643	-0.0161	0.0928		-0.11278	-0.07292	-0.04002	0.09311		-0.00032	0.00862	0.02392	-0.00031			4.94	-0.00032	0.00862	0.02392	-0.00031	0.0079775
4.955	-0.1197	-0.0618	-0.0204	0.0929		-0.1134	-0.07332	-0.04014	0.09299		-0.0063	0.01152	0.01974	-9e-05			4.955	-0.0063	0.01152	0.01974	-9e-05	0.0062175
4.97	-0.1088	-0.0687	-0.0147	0.0926		-0.11403	-0.07373	-0.04025	0.09287		0.00523	0.00503	0.02555	-0.00027			4.97	0.00523	0.00503	0.02555	-0.00027	0.008885
4.985	-0.1077	-0.061	-0.0209	0.0935		-0.11465	-0.07413	-0.04036	0.09276		0.00695	0.01313	0.01946	0.00074			4.985	0.00695	0.01313	0.01946	0.00074	0.01007
5	-0.1123	-0.0622	-0.0213	0.0959		-0.11527	-0.07453	-0.04048	0.09264		0.00297	0.01233	0.01918	0.00326			5	0.00297	0.01233	0.01918	0.00326	0.009435
5.015	-0.115	-0.0632	-0.0219	0.095		-0.11589	-0.07493	-0.04059	0.09252		0.00089	0.01173	0.01869	0.00248			5.015	0.00089	0.01173	0.01869	0.00248	0.0084475
5.03	-0.1138	-0.0682	-0.0188	0.0956		-0.11652	-0.07533	-0.04071	0.0924		0.00272	0.00713	0.02191	0.0032			5.03	0.00272	0.00713	0.02191	0.0032	0.00874
5.045	-0.1133	-0.0672	-0.0244	0.0912		-0.11714	-0.07573	-0.04082	0.09227		0.00384	0.00853	0.01642	-0.00107			5.045	0.00384	0.00853	0.01642	-0.00107	0.00693
5.06	-0.1137	-0.0679	-0.022	0.0911		-0.11775	-0.07613	-0.04094	0.09215		0.00405	0.00823	0.01894	-0.00105			5.06	0.00405	0.00823	0.01894	-0.00105	0.0075425
5.075	-0.111	-0.073	-0.0191	0.0934		-0.11837	-0.07653	-0.04105	0.09203		0.00737	0.00353	0.02195	0.00137			5.075	0.00737	0.00353	0.02195	0.00137	0.008555
5.09	-0.1132	-0.0706	-0.0174	0.0931		-0.11899	-0.07693	-0.04116	0.09191		0.00579	0.00633	0.02376	0.00119			5.09	0.00579	0.00633	0.02376	0.00119	0.0092675
5.105	-0.1072	-0.0751	-0.0162	0.0934		-0.11961	-0.07733	-0.04128	0.09178		0.01241	0.00223	0.02508	0.00162			5.105	0.01241	0.00223	0.02508	0.00162	0.010335
5.12	-0.1118	-0.075	-0.0178	0.0903		-0.12022	-0.07773	-0.04139	0.09165		0.00842	0.00273	0.02359	-0.00135			5.12	0.00842	0.00273	0.02359	-0.00135	0.0083475
5.135	-0.109	-0.0711	-0.0215	0.0896		-0.12084	-0.07812	-0.04151	0.09153		0.01184	0.00702	0.02001	-0.00193			5.135	0.01184	0.00702	0.02001	-0.00193	0.009235
5.15	-0.1128	-0.0663	-0.0189	0.091		-0.12145	-0.07852	-0.04162	0.0914		0.00865	0.01222	0.02272	-0.0004			5.15	0.00865	0.01222	0.02272	-0.0004	0.0107975
5.165	-0.1137	-0.0658	-0.0182	0.0882		-0.12206	-0.07891	-0.04174	0.09127		0.00836	0.01311	0.02354	-0.00307			5.165	0.00836	0.01311	0.02354	-0.00307	0.010485
5.18	-0.116	-0.0695	-0.0205	0.0898		-0.12267	-0.07931	-0.04185	0.09114		0.00667	0.00981	0.02135	-0.00134			5.18	0.00667	0.00981	0.02135	-0.00134	0.0091225
5.195	-0.1202	-0.0707	-0.0205	0.094		-0.12329	-0.0797	-0.04197	0.09101		0.00309	0.009	0.02147	0.00299			5.195	0.00309	0.009	0.02147	0.00299	0.0091375
5.21	-0.12	-0.0718	-0.0187	0.091		-0.12389	-0.0801	-0.04208	0.09088		0.00389	0.0083	0.02338	0.00012			5.21	0.00389	0.0083	0.02338	0.00012	0.0089225
5.225	-0.1224	-0.0726	-0.0253	0.092		-0.1245	-0.08049	-0.04219	0.09075		0.0021	0.00789	0.01689	0.00125			5.225	0.0021	0.00789	0.01689	0.00125	0.0070325
5.24	-0.1273	-0.0715	-0.0213	0.0933		-0.12511	-0.08088	-0.04231	0.09062		-0.00219	0.00938	0.02101	0.00268			5.24	-0.00219	0.00938	0.02101	0.00268	0.00772
5.255	-0.119	-0.0765	-0.0222	0.0904		-0.12572	-0.08128	-0.04242	0.09049		0.00672	0.00478	0.02022	-9e-05			5.255	0.00672	0.00478	0.02022	-9e-05	0.0079075
5.27	-0.123	-0.0742	-0.0211	0.0935		-0.12632	-0.08167	-0.04254	0.09036		0.00332	0.00747	0.02144	0.00314			5.27	0.00332	0.00747	0.02144	0.00314	0.0088425
5.285	-0.1218	-0.0743	-0.0189	0.0937		-0.12693	-0.08206	-0.04265	0.09022		0.00513	0.00776	0.02375	0.00348			5.285	0.00513	0.00776	0.02375	0.00348	0.01003
5.3	-0.1247	-0.0803	-0.0239	0.0937		-0.12753	-0.08245	-0.04277	0.09009		0.00283	0.00215	0.01887	0.00361			5.3	0.00283	0.00215	0.01887	0.00361	0.006865
5.315	-0.1237	-0.0825	-0.0248	0.0924		-0.12814	-0.08284	-0.04288	0.08995		0.00444	0.00034	0.01808	0.00245			5.315	0.00444	0.00034	0.01808	0.00245	0.0063275
5.33	-0.1265	-0.0757	-0.0266	0.0919		-0.12874	-0.08323	-0.04299	0.08982		0.00224	0.00753	0.01639	0.00208			5.33	0.00224	0.00753	0.01639	0.00208	0.00706
5.345	-0.1196	-0.0776	-0.0219	0.0916		-0.12934	-0.08362	-0.04311	0.08968		0.00974	0.00602	0.02121	0.00192			5.345	0.00974	0.00602	0.02121	0.00192	0.0097225
5.36	-0.1277	-0.0765	-0.0246	0.0855		-0.12994	-0.08401	-0.04322	0.08954		0.00224	0.00751	0.01862	-0.00404			5.36	0.00224	0.00751	0.01862	-0.00404	0.0060825
5.375	-0.1301	-0.0741	-0.0201	0.089		-0.13054	-0.0844	-0.04334	0.0894		0.00044	0.0103	0.02324	-0.0004			5.375	0.00044	0.0103	0.02324	-0.0004	0.008395
5.39	-0.1243	-0.0838	-0.0227	0.0891		-0.13114	-0.08478	-0.04345	0.08927		0.00684	0.00098	0.02075	-0.00017			5.39	0.00684	0.00098	0.02075	-0.00017	0.0071
5.405	-0.1207	-0.0766	-0.0241	0.0906		-0.13173	-0.08517	-0.04357	0.08913		0.01103	0.00857	0.01947	0.00147			5.405	0.01103	0.00857	0.01947	0.00147	0.010135
5.42	-0.1232	-0.0789	-0.0254	0.0869		-0.13233	-0.08556	-0.04368	0.08899		0.00913	0.00666	0.01828	-0.00209			5.42	0.00913	0.00666	0.01828	-0.00209	0.007995
5.435	-0.1252	-0.0795	-0.0249	0.0882		-0.13292	-0.08594	-0.0438	0.08885		0.00772	0.00644	0.0189	-0.00065			5.435	0.00772	0.00644	0.0189	-0.00065	0.0081025
5.45	-0.1251	-0.0828	-0.0256	0.0912		-0.13352	-0.08633	-0.04391	0.08871		0.00842	0.00353	0.01831	0.00249			5.45	0.00842	0.00353	0.01831	0.00249	0.0081875
5.465	-0.1174	-0.0825	-0.0288	0.0938		-0.13411	-0.08671	-0.04402	0.08856		0.01671	0.00421	0.01522	0.00524			5.465	0.01671	0.00421	0.01522	0.00524	0.010345
5.48	-0.1255	-0.084	-0.0293	0.0906		-0.1347	-0.0871	-0.04414	0.08842		0.0092	0.0031	0.01484	0.00218			5.48	0.0092	0.0031	0.01484	0.00218	0.00733
5.495	-0.1293	-0.0795	-0.0266	0.0904		-0.13529	-0.08748	-0.04425	0.08828		0.00599	0.00798	0.01765	0.00212			5.495	0.00599	0.00798	0.01765	0.00212	0.008435
5.51	-0.128	-0.0805	-0.031	0.088		-0.13588	-0.08786	-0.04437	0.08813		0.00788	0.00736	0.01337	-0.00013			5.51	0.00788	0.00736	0.01337	-0.00013	0.00712
5.525	-0.1269	-0.0818	-0.0294	0.0858		-0.13647	-0.08825	-0.04448	0.08799		0.00957	0.00645	0.01508	-0.00219			5.525	0.00957	0.00645	0.01508	-0.00219	0.0072275
5.54	-0.1335	-0.0842	-0.0258	0.0872		-0.13706	-0.08863	-0.0446	0.08785		0.00356	0.00443	0.0188	-0.00065			5.54	0.00356	0.00443	0.0188	-0.00065	0.006535
5.555	-0.138	-0.0744	-0.0269	0.0876		-0.13764	-0.08901	-0.04471	0.0877		-0.00036	0.01461	0.01781	-0.0001			5.555	-0.00036	0.01461	0.01781	-0.0001	0.00799
5.57	-0.1355	-0.0771	-0.0275	0.088		-0.13823	-0.08939	-0.04482	0.08755		0.00273	0.01229	0.01732	0.00045			5.57	0.00273	0.01229	0.01732	0.00045	0.0081975
5.585	-0.1371	-0.0815	-0.0304	0.0846		-0.13881	-0.08977	-0.04494	0.08741		0.00171	0.00827	0.01454	-0.00281			5.585	0.00171	0.00827	0.01454	-0.00281	0.0054275
5.6	-0.1406	-0.0821	-0.027	0.085		-0.1394	-0.09015	-0.04505	0.08726		-0.0012	0.00805	0.01805	-0.00226			5.6	-0.0012	0.00805	0.01805	-0.00226	0.00566
5.615	-0.1359	-0.0834	-0.0261	0.0846		-0.13998	-0.09053	-0.04517	0.08711		0.00408	0.00713	0.01907	-0.00251			5.615	0.00408	0.00713	0.01907	-0.00251	0.0069425
5.63	-0.1384	-0.0887	-0.0253	0.0887		-0.14056	-0.09091	-0.04528	0.08697		0.00216	0.00221	0.01998	0.00173			5.63	0.00216	0.00221	0.01998	0.00173	0.00652
5.645	-0.1414	-0.0858	-0.0217	0.0853		-0.14114	-0.09129	-0.0454	0.08682		-0.00026	0.00549	0.0237	-0.00152			5.645	-0.00026	0.00549	0.0237	-0.00152	0.0068525
5.66	-0.1467	-0.0884	-0.0221	0.085		-0.14172	-0.09167	-0.04551	0.08667		-0.00498	0.00327	0.02341	-0.00167			5.66	-0.00498	0.00327	0.02341	-0.00167	0.0050075
5.675	-0.1468	-0.0856	-0.03	0.0863		-0.14229	-0.09204	-0.04563	0.08652		-0.00451	0.00644	0.01563	-0.00022			5.675	-0.00451	0.00644	0.01563	-0.00022	0.004335
5.69	-0.1484	-0.0847	-0.0303	0.0839		-0.14287	-0.09242	-0.04574	0.08637		-0.00553	0.00772	0.01544	-0.00247			5.69	-0.00553	0.00772	0.01544	-0.00247	0.00379
5.705	-0.1499	-0.0821	-0.0303	0.0836		-0.14345	-0.0928	-0.04585	0.08622		-0.00645	0.0107	0.01555	-0.00262			5.705	-0.00645	0.0107	0.01555	-0.00262	0.004295
5.72	-0.1466	-0.0822	-0.0326	0.0844		-0.14402	-0.09317	-0.04597	0.08607		-0.00258	0.01097	0.01337	-0.00167			5.72	-0.00258	0.01097	0.01337	-0.00167	0.0050225
5.735	-0.139	-0.0846	-0.0299	0.086		-0.14459	-0.09355	-0.04608	0.08592		0.00559	0.00895	0.01618	8e-05			5.735	0.00559	0.00895	0.01618	8e-05	0.0077
5.75	-0.1389	-0.0856	-0.0331	0.0833		-0.14517	-0.09392	-0.0462	0.08576		0.00627	0.00832	0.0131	-0.00246			5.75	0.00627	0.00832	0.0131	-0.00246	0.0063075
5.765	-0.1461	-0.0847	-0.0224	0.0876		-0.14574	-0.0943	-0.04631	0.08561		-0.00036	0.0096	0.02391	0.00199			5.765	-0.00036	0.0096	0.02391	0.00199	0.008785
5.78	-0.1404	-0.0836	-0.0291	0.0839		-0.14631	-0.09467	-0.04643	0.08546		0.00591	0.01107	0.01733	-0.00156			5.78	0.00591	0.01107	0.01733	-0.00156	0.0081875
5.795	-0.1469	-0.0903	-0.0306	0.0805		-0.14687	-0.09505	-0.04654	0.08531		-3e-05	0.00475	0.01594	-0.00481			5.795	-3e-05	0.00475	0.01594	-0.00481	0.0039625
5.81	-0.1484	-0.0885	-0.0287	0.0796		-0.14744	-0.09542	-0.04665	0.08515		-0.00096	0.00692	0.01795	-0.00555			5.81	-0.00096	0.00692	0.01795	-0.00555	0.00459
5.825	-0.1513	-0.0913	-0.0343	0.0802		-0.14801	-0.09579	-0.04677	0.085		-0.00329	0.00449	0.01247	-0.0048			5.825	-0.00329	0.00449	0.01247	-0.0048	0.0022175
5.84	-0.1426	-0.0918	-0.0332	0.0783		-0.14857	-0.09616	-0.04688	0.08484		0.00597	0.00436	0.01368	-0.00654			5.84	0.00597	0.00436	0.01368	-0.00654	0.0043675
5.855	-0.1393	-0.0912	-0.0304	0.077		-0.14914	-0.09654	-0.047	0.08469		0.00984	0.00534	0.0166	-0.00769			5.855	0.00984	0.00534	0.0166	-0.00769	0.0060225
5.87	-0.1466	-0.0911	-0.0328	0.0819		-0.1497	-0.09691	-0.04711	0.08453		0.0031	0.00581	0.01431	-0.00263			5.87	0.0031	0.00581	0.01431	-0.00263	0.0051475
5.885	-0.1518	-0.0914	-0.0306	0.0811		-0.15026	-0.09728	-0.04723	0.08438		-0.00154	0.00588	0.01663	-0.00328			5.885	-0.00154	0.00588	0.01663	-0.00328	0.0044225
5.9	-0.1449	-0.0902	-0.0347	0.084		-0.15082	-0.09765	-0.04734	0.08422		0.00592	0.00745	0.01264	-0.00022			5.9	0.00592	0.00745	0.01264	-0.00022	0.0064475
5.915	-0.1464	-0.0887	-0.033	0.0825		-0.15138	-0.09802	-0.04746	0.08406		0.00498	0.00932	0.01446	-0.00156			5.915	0.00498	0.00932	0.01446	-0.00156	0.0068
5.93	-0.1449	-0.0873	-0.0346	0.0808		-0.15194	-0.09839	-0.04757	0.08391		0.00704	0.01109	0.01297	-0.00311			5.93	0.00704	0.01109	0.01297	-0.00311	0.0069975
5.945	-0.1488	-0.0951	-0.0315	0.0778		-0.1525	-0.09875	-0.04768	0.08375		0.0037	0.00365	0.01618	-0.00595			5.945	0.0037	0.00365	0.01618	-0.00595	0.004395
5.96	-0.1459	-0.0934	-0.0338	0.0851		-0.15305	-0.09912	-0.0478	0.08359		0.00715	0.00572	0.014	0.00151			5.96	0.00715	0.00572	0.014	0.00151	0.007095
5.975	-0.1469	-0.0933	-0.033	0.0823		-0.15361	-0.09949	-0.04791	0.08343		0.00671	0.00619	0.01491	-0.00113			5.975	0.00671	0.00619	0.01491	-0.00113	0.00667
5.99	-0.1489	-0.0948	-0.0308	0.0792		-0.15416	-0.09986	-0.04803	0.08328		0.00526	0.00506	0.01723	-0.00408			5.99	0.00526	0.00506	0.01723	-0.00408	0.0058675
6.005	-0.1499	-0.0978	-0.0279	0.0804		-0.15471	-0.10022	-0.04814	0.08312		0.00481	0.00242	0.02024	-0.00272			6.005	0.00481	0.00242	0.02024	-0.00272	0.0061875
6.02	-0.1487	-0.1022	-0.0317	0.0818		-0.15526	-0.10059	-0.04826	0.08296		0.00656	-0.00161	0.01656	-0.00116			6.02	0.00656	-0.00161	0.01656	-0.00116	0.0050875
6.035	-0.1414	-0.0999	-0.0319	0.0801		-0.15581	-0.10096	-0.04837	0.0828		0.01441	0.00106	0.01647	-0.0027			6.035	0.01441	0.00106	0.01647	-0.0027	0.00731
6.05	-0.1411	-0.0952	-0.0331	0.081		-0.15636	-0.10132	-0.04848	0.08264		0.01526	0.00612	0.01538	-0.00164			6.05	0.01526	0.00612	0.01538	-0.00164	0.00878
6.065	-0.1435	-0.0983	-0.0368	0.0766		-0.15691	-0.10169	-0.0486	0.08248		0.01341	0.00339	0.0118	-0.00588			6.065	0.01341	0.00339	0.0118	-0.00588	0.00568
6.08	-0.1489	-0.098	-0.0355	0.0817		-0.15745	-0.10205	-0.04871	0.08232		0.00855	0.00405	0.01321	-0.00062			6.08	0.00855	0.00405	0.01321	-0.00062	0.0062975
6.095	-0.146	-0.1012	-0.0332	0.0823		-0.158	-0.10242	-0.04883	0.08216		0.012	0.00122	0.01563	0.00014			6.095	0.012	0.00122	0.01563	0.00014	0.0072475
6.11	-0.1513	-0.0997	-0.0349	0.0793		-0.15854	-0.10278	-0.04894	0.082		0.00724	0.00308	0.01404	-0.0027			6.11	0.00724	0.00308	0.01404	-0.0027	0.005415
6.125	-0.1476	-0.0989	-0.0333	0.0812		-0.15908	-0.10314	-0.04906	0.08184		0.01148	0.00424	0.01576	-0.00064			6.125	0.01148	0.00424	0.01576	-0.00064	0.00771
6.14	-0.1476	-0.0977	-0.0313	0.0825		-0.15963	-0.10351	-0.04917	0.08168		0.01203	0.00581	0.01787	0.00082			6.14	0.01203	0.00581	0.01787	0.00082	0.0091325
6.155	-0.1522	-0.096	-0.0345	0.0805		-0.16017	-0.10387	-0.04929	0.08152		0.00797	0.00787	0.01479	-0.00102			6.155	0.00797	0.00787	0.01479	-0.00102	0.0074025
6.17	-0.1508	-0.0967	-0.0408	0.0806		-0.1607	-0.10423	-0.0494	0.08135		0.0099	0.00753	0.0086	-0.00075			6.17	0.0099	0.00753	0.0086	-0.00075	0.00632
6.185	-0.1517	-0.1017	-0.0432	0.0852		-0.16124	-0.10459	-0.04951	0.08119		0.00954	0.00289	0.00631	0.00401			6.185	0.00954	0.00289	0.00631	0.00401	0.0056875
6.2	-0.1584	-0.1022	-0.0431	0.081		-0.16178	-0.10495	-0.04963	0.08103		0.00338	0.00275	0.00653	-3e-05			6.2	0.00338	0.00275	0.00653	-3e-05	0.0031575
6.215	-0.1559	-0.1035	-0.0393	0.0787		-0.16231	-0.10531	-0.04974	0.08087		0.00641	0.00181	0.01044	-0.00217			6.215	0.00641	0.00181	0.01044	-0.00217	0.0041225
6.23	-0.1519	-0.1057	-0.0389	0.0783		-0.16285	-0.10567	-0.04986	0.08071		0.01095	-3e-05	0.01096	-0.00241			6.23	0.01095	-3e-05	0.01096	-0.00241	0.0048675
6.245	-0.159	-0.0987	-0.0374	0.0802		-0.16338	-0.10603	-0.04997	0.08054		0.00438	0.00733	0.01257	-0.00034			6.245	0.00438	0.00733	0.01257	-0.00034	0.005985
6.26	-0.1575	-0.1026	-0.0355	0.0773		-0.16391	-0.10639	-0.05009	0.08038		0.00641	0.00379	0.01459	-0.00308			6.26	0.00641	0.00379	0.01459	-0.00308	0.0054275
6.275	-0.1538	-0.1009	-0.033	0.0797		-0.16444	-0.10675	-0.0502	0.08022		0.01064	0.00585	0.0172	-0.00052			6.275	0.01064	0.00585	0.0172	-0.00052	0.0082925
6.29	-0.1584	-0.0986	-0.0407	0.08		-0.16497	-0.10711	-0.05031	0.08005		0.00657	0.00851	0.00961	-5e-05			6.29	0.00657	0.00851	0.00961	-5e-05	0.00616
6.305	-0.163	-0.1016	-0.0409	0.083		-0.16549	-0.10747	-0.05043	0.07989		0.00249	0.00587	0.00953	0.00311			6.305	0.00249	0.00587	0.00953	0.00311	0.00525
6.32	-0.162	-0.1053	-0.0333	0.0792		-0.16602	-0.10782	-0.05054	0.07973		0.00402	0.00252	0.01724	-0.00053			6.32	0.00402	0.00252	0.01724	-0.00053	0.0058125
6.335	-0.1581	-0.1044	-0.0337	0.0805		-0.16654	-0.10818	-0.05066	0.07956		0.00844	0.00378	0.01696	0.00094			6.335	0.00844	0.00378	0.01696	0.00094	0.00753
6.35	-0.1569	-0.1063	-0.0378	0.0771		-0.16707	-0.10854	-0.05077	0.0794		0.01017	0.00224	0.01297	-0.0023			6.35	0.01017	0.00224	0.01297	-0.0023	0.00577
6.365	-0.1557	-0.1042	-0.0359	0.0759		-0.16759	-0.10889	-0.05089	0.07923		0.01189	0.00469	0.01499	-0.00333			6.365	0.01189	0.00469	0.01499	-0.00333	0.00706
6.38	-0.161	-0.1092	-0.0325	0.0733		-0.16811	-0.10925	-0.051	0.07907		0.00711	5e-05	0.0185	-0.00577			6.38	0.00711	5e-05	0.0185	-0.00577	0.0049725
6.395	-0.1649	-0.1074	-0.0348	0.077		-0.16863	-0.1096	-0.05112	0.07891		0.00373	0.0022	0.01632	-0.00191			6.395	0.00373	0.0022	0.01632	-0.00191	0.005085
6.41	-0.1647	-0.1046	-0.0387	0.0781		-0.16914	-0.10996	-0.05123	0.07874		0.00444	0.00536	0.01253	-0.00064			6.41	0.00444	0.00536	0.01253	-0.00064	0.0054225
6.425	-0.1677	-0.1026	-0.0414	0.0801		-0.16966	-0.11031	-0.05134	0.07858		0.00196	0.00771	0.00994	0.00152			6.425	0.00196	0.00771	0.00994	0.00152	0.0052825
6.44	-0.1659	-0.1107	-0.0379	0.0822		-0.17018	-0.11067	-0.05146	0.07841		0.00428	-3e-05	0.01356	0.00379			6.44	0.00428	-3e-05	0.01356	0.00379	0.0054
6.455	-0.1652	-0.1093	-0.0371	0.0761		-0.17069	-0.11102	-0.05157	0.07825		0.00549	0.00172	0.01447	-0.00215			6.455	0.00549	0.00172	0.01447	-0.00215	0.0048825
6.47	-0.1729	-0.1057	-0.0366	0.0723		-0.1712	-0.11137	-0.05169	0.07808		-0.0017	0.00567	0.01509	-0.00578			6.47	-0.0017	0.00567	0.01509	-0.00578	0.00332
6.485	-0.1642	-0.1057	-0.0384	0.0761		-0.17171	-0.11173	-0.0518	0.07792		0.00751	0.00603	0.0134	-0.00182			6.485	0.00751	0.00603	0.0134	-0.00182	0.00628
6.5	-0.17	-0.1084	-0.0415	0.0779		-0.17222	-0.11208	-0.05192	0.07775		0.00222	0.00368	0.01042	0.00015			6.5	0.00222	0.00368	0.01042	0.00015	0.0041175
6.515	-0.1727	-0.1125	-0.0404	0.0793		-0.17273	-0.11243	-0.05203	0.07759		3e-05	-7e-05	0.01163	0.00171			6.515	3e-05	-7e-05	0.01163	0.00171	0.003325
6.53	-0.173	-0.1081	-0.0404	0.0754		-0.17324	-0.11278	-0.05214	0.07742		0.00024	0.00468	0.01174	-0.00202			6.53	0.00024	0.00468	0.01174	-0.00202	0.00366
6.545	-0.1734	-0.1128	-0.0364	0.0783		-0.17374	-0.11313	-0.05226	0.07726		0.00034	0.00033	0.01586	0.00104			6.545	0.00034	0.00033	0.01586	0.00104	0.0043925
6.56	-0.1678	-0.1147	-0.0381	0.0772		-0.17425	-0.11349	-0.05237	0.07709		0.00645	-0.00121	0.01427	0.00011			6.56	0.00645	-0.00121	0.01427	0.00011	0.004905
6.575	-0.1678	-0.1152	-0.04	0.0757		-0.17475	-0.11384	-0.05249	0.07693		0.00695	-0.00136	0.01249	-0.00123			6.575	0.00695	-0.00136	0.01249	-0.00123	0.0042125
6.59	-0.1679	-0.1157	-0.0424	0.073		-0.17525	-0.11419	-0.0526	0.07676		0.00735	-0.00151	0.0102	-0.00376			6.59	0.00735	-0.00151	0.0102	-0.00376	0.00307
6.605	-0.1694	-0.1181	-0.0432	0.0788		-0.17575	-0.11454	-0.05272	0.0766		0.00635	-0.00356	0.00952	0.0022			6.605	0.00635	-0.00356	0.00952	0.0022	0.0036275
6.62	-0.1665	-0.116	-0.0456	0.0766		-0.17625	-0.11488	-0.05283	0.07643		0.00975	-0.00112	0.00723	0.00017			6.62	0.00975	-0.00112	0.00723	0.00017	0.0040075
6.635	-0.1715	-0.1151	-0.0416	0.0766		-0.17675	-0.11523	-0.05295	0.07627		0.00525	0.00013	0.01135	0.00033			6.635	0.00525	0.00013	0.01135	0.00033	0.004265
6.65	-0.1741	-0.1181	-0.04	0.0787		-0.17724	-0.11558	-0.05306	0.0761		0.00314	-0.00252	0.01306	0.0026			6.65	0.00314	-0.00252	0.01306	0.0026	0.00407
6.665	-0.175	-0.1224	-0.0394	0.0746		-0.17774	-0.11593	-0.05317	0.07594		0.00274	-0.00647	0.01377	-0.00134			6.665	0.00274	-0.00647	0.01377	-0.00134	0.002175
6.68	-0.1694	-0.1236	-0.0396	0.0767		-0.17823	-0.11628	-0.05329	0.07577		0.00883	-0.00732	0.01369	0.00093			6.68	0.00883	-0.00732	0.01369	0.00093	0.0040325
6.695	-0.1646	-0.1166	-0.0396	0.0773		-0.17872	-0.11662	-0.0534	0.07561		0.01412	2e-05	0.0138	0.00169			6.695	0.01412	2e-05	0.0138	0.00169	0.0074075
6.71	-0.1722	-0.1206	-0.0356	0.0759		-0.17921	-0.11697	-0.05352	0.07544		0.00701	-0.00363	0.01792	0.00046			6.71	0.00701	-0.00363	0.01792	0.00046	0.00544
6.725	-0.1703	-0.1187	-0.0404	0.077		-0.1797	-0.11732	-0.05363	0.07528		0.0094	-0.00138	0.01323	0.00172			6.725	0.0094	-0.00138	0.01323	0.00172	0.0057425
6.74	-0.1713	-0.1149	-0.0399	0.0753		-0.18019	-0.11766	-0.05375	0.07511		0.00889	0.00276	0.01385	0.00019			6.74	0.00889	0.00276	0.01385	0.00019	0.0064225
6.755	-0.1759	-0.1203	-0.0423	0.0721		-0.18068	-0.11801	-0.05386	0.07495		0.00478	-0.00229	0.01156	-0.00285			6.755	0.00478	-0.00229	0.01156	-0.00285	0.0028
6.77	-0.1718	-0.1195	-0.0427	0.0705		-0.18116	-0.11836	-0.05397	0.07478		0.00936	-0.00114	0.01127	-0.00428			6.77	0.00936	-0.00114	0.01127	-0.00428	0.0038025
6.785	-0.178	-0.1193	-0.0462	0.068		-0.18164	-0.1187	-0.05409	0.07462		0.00364	-0.0006	0.00789	-0.00662			6.785	0.00364	-0.0006	0.00789	-0.00662	0.0010775
6.8	-0.1717	-0.1184	-0.0434	0.0673		-0.18212	-0.11904	-0.0542	0.07445		0.01042	0.00064	0.0108	-0.00715			6.8	0.01042	0.00064	0.0108	-0.00715	0.0036775
6.815	-0.1752	-0.1214	-0.0415	0.0677		-0.1826	-0.11939	-0.05432	0.07429		0.0074	-0.00201	0.01282	-0.00659			6.815	0.0074	-0.00201	0.01282	-0.00659	0.002905
6.83	-0.1853	-0.123	-0.0455	0.0724		-0.18308	-0.11973	-0.05443	0.07412		-0.00222	-0.00327	0.00893	-0.00172			6.83	-0.00222	-0.00327	0.00893	-0.00172	0.00043
6.845	-0.187	-0.1232	-0.044	0.0716		-0.18356	-0.12008	-0.05455	0.07396		-0.00344	-0.00312	0.01055	-0.00236			6.845	-0.00344	-0.00312	0.01055	-0.00236	0.0004075
6.86	-0.1761	-0.1226	-0.0413	0.0749		-0.18404	-0.12042	-0.05466	0.07379		0.00794	-0.00218	0.01336	0.00111			6.86	0.00794	-0.00218	0.01336	0.00111	0.0050575
6.875	-0.1746	-0.1215	-0.0432	0.0736		-0.18451	-0.12076	-0.05478	0.07363		0.00991	-0.00074	0.01158	-3e-05			6.875	0.00991	-0.00074	0.01158	-3e-05	0.00518
6.89	-0.1825	-0.1251	-0.0405	0.0764		-0.18499	-0.1211	-0.05489	0.07347		0.00249	-0.004	0.01439	0.00293			6.89	0.00249	-0.004	0.01439	0.00293	0.0039525
6.905	-0.1842	-0.1283	-0.0404	0.0732		-0.18546	-0.12145	-0.055	0.0733		0.00126	-0.00685	0.0146	-0.0001			6.905	0.00126	-0.00685	0.0146	-0.0001	0.0022275
6.92	-0.1817	-0.1233	-0.0417	0.0747		-0.18593	-0.12179	-0.05512	0.07314		0.00423	-0.00151	0.01342	0.00156			6.92	0.00423	-0.00151	0.01342	0.00156	0.004425
6.935	-0.1833	-0.1212	-0.0482	0.0749		-0.1864	-0.12213	-0.05523	0.07298		0.0031	0.00093	0.00703	0.00192			6.935	0.0031	0.00093	0.00703	0.00192	0.003245
6.95	-0.1825	-0.125	-0.0456	0.0749		-0.18687	-0.12247	-0.05535	0.07281		0.00437	-0.00253	0.00975	0.00209			6.95	0.00437	-0.00253	0.00975	0.00209	0.00342
6.965	-0.1894	-0.1235	-0.0424	0.0735		-0.18733	-0.12281	-0.05546	0.07265		-0.00207	-0.00069	0.01306	0.00085			6.965	-0.00207	-0.00069	0.01306	0.00085	0.0027875
6.98	-0.1839	-0.1289	-0.0482	0.071		-0.1878	-0.12315	-0.05558	0.07249		0.0039	-0.00575	0.00738	-0.00149			6.98	0.0039	-0.00575	0.00738	-0.00149	0.00101
6.995	-0.1856	-0.1245	-0.0445	0.0744		-0.18826	-0.12349	-0.05569	0.07232		0.00266	-0.00101	0.01119	0.00208			6.995	0.00266	-0.00101	0.01119	0.00208	0.00373
7.01	-0.1855	-0.1261	-0.0403	0.0707		-0.18873	-0.12383	-0.0558	0.07216		0.00323	-0.00227	0.0155	-0.00146			7.01	0.00323	-0.00227	0.0155	-0.00146	0.00375
7.025	-0.1899	-0.1304	-0.0378	0.0695		-0.18919	-0.12417	-0.05592	0.072		-0.00071	-0.00623	0.01812	-0.0025			7.025	-0.00071	-0.00623	0.01812	-0.0025	0.00217
7.04	-0.1842	-0.1299	-0.0431	0.0691		-0.18965	-0.12451	-0.05603	0.07184		0.00545	-0.00539	0.01293	-0.00274			7.04	0.00545	-0.00539	0.01293	-0.00274	0.0025625
7.055	-0.1817	-0.1311	-0.0439	0.0725		-0.19011	-0.12485	-0.05615	0.07168		0.00841	-0.00625	0.01225	0.00082			7.055	0.00841	-0.00625	0.01225	0.00082	0.0038075
7.07	-0.1801	-0.1318	-0.0384	0.0709		-0.19057	-0.12519	-0.05626	0.07151		0.01047	-0.00661	0.01786	-0.00061			7.07	0.01047	-0.00661	0.01786	-0.00061	0.0052775
7.085	-0.1837	-0.1266	-0.0382	0.0695		-0.19102	-0.12552	-0.05638	0.07135		0.00732	-0.00108	0.01818	-0.00185			7.085	0.00732	-0.00108	0.01818	-0.00185	0.0056425
7.1	-0.1905	-0.1275	-0.0427	0.0704		-0.19148	-0.12586	-0.05649	0.07119		0.00098	-0.00164	0.01379	-0.00079			7.1	0.00098	-0.00164	0.01379	-0.00079	0.003085
7.115	-0.1894	-0.1278	-0.0446	0.0703		-0.19194	-0.1262	-0.05661	0.07103		0.00254	-0.0016	0.01201	-0.00073			7.115	0.00254	-0.0016	0.01201	-0.00073	0.003055
7.13	-0.1884	-0.1261	-0.0443	0.0702		-0.19239	-0.12653	-0.05672	0.07087		0.00399	0.00043	0.01242	-0.00067			7.13	0.00399	0.00043	0.01242	-0.00067	0.0040425
7.145	-0.1967	-0.1268	-0.0457	0.0692		-0.19284	-0.12687	-0.05683	0.07071		-0.00386	7e-05	0.01113	-0.00151			7.145	-0.00386	7e-05	0.01113	-0.00151	0.0014575
7.16	-0.197	-0.1248	-0.044	0.0697		-0.19329	-0.12721	-0.05695	0.07055		-0.00371	0.00241	0.01295	-0.00085			7.16	-0.00371	0.00241	0.01295	-0.00085	0.0027
7.175	-0.199	-0.1248	-0.048	0.0658		-0.19374	-0.12754	-0.05706	0.07039		-0.00526	0.00274	0.00906	-0.00459			7.175	-0.00526	0.00274	0.00906	-0.00459	0.0004875
7.19	-0.195	-0.1219	-0.0501	0.0643		-0.19419	-0.12788	-0.05718	0.07023		-0.00081	0.00598	0.00708	-0.00593			7.19	-0.00081	0.00598	0.00708	-0.00593	0.00158
7.205	-0.1927	-0.126	-0.0471	0.0635		-0.19464	-0.12821	-0.05729	0.07007		0.00194	0.00221	0.01019	-0.00657			7.205	0.00194	0.00221	0.01019	-0.00657	0.0019425
7.22	-0.191	-0.1241	-0.049	0.0673		-0.19508	-0.12855	-0.05741	0.06991		0.00408	0.00445	0.00841	-0.00261			7.22	0.00408	0.00445	0.00841	-0.00261	0.0035825
7.235	-0.1917	-0.1237	-0.0471	0.0658		-0.19553	-0.12888	-0.05752	0.06976		0.00383	0.00518	0.01042	-0.00396			7.235	0.00383	0.00518	0.01042	-0.00396	0.0038675
7.25	-0.19	-0.1254	-0.0473	0.0659		-0.19597	-0.12922	-0.05763	0.0696		0.00597	0.00382	0.01033	-0.0037			7.25	0.00597	0.00382	0.01033	-0.0037	0.004105
7.265	-0.1879	-0.1256	-0.0491	0.0663		-0.19642	-0.12955	-0.05775	0.06944		0.00852	0.00395	0.00865	-0.00314			7.265	0.00852	0.00395	0.00865	-0.00314	0.004495
7.28	-0.1925	-0.1261	-0.0497	0.0675		-0.19686	-0.12988	-0.05786	0.06928		0.00436	0.00378	0.00816	-0.00178			7.28	0.00436	0.00378	0.00816	-0.00178	0.00363
7.295	-0.1885	-0.1253	-0.0481	0.0727		-0.1973	-0.13022	-0.05798	0.06912		0.0088	0.00492	0.00988	0.00358			7.295	0.0088	0.00492	0.00988	0.00358	0.006795
7.31	-0.1926	-0.124	-0.047	0.0687		-0.19774	-0.13055	-0.05809	0.06897		0.00514	0.00655	0.01109	-0.00027			7.31	0.00514	0.00655	0.01109	-0.00027	0.0056275
7.325	-0.1966	-0.1228	-0.0517	0.0656		-0.19818	-0.13088	-0.05821	0.06881		0.00158	0.00808	0.00651	-0.00321			7.325	0.00158	0.00808	0.00651	-0.00321	0.00324
7.34	-0.1934	-0.1252	-0.051	0.0656		-0.19861	-0.13122	-0.05832	0.06866		0.00521	0.00602	0.00732	-0.00306			7.34	0.00521	0.00602	0.00732	-0.00306	0.0038725
7.355	-0.1949	-0.1301	-0.0485	0.0669		-0.19905	-0.13155	-0.05844	0.0685		0.00415	0.00145	0.00994	-0.0016			7.355	0.00415	0.00145	0.00994	-0.0016	0.003485
7.37	-0.1968	-0.1311	-0.0496	0.0669		-0.19949	-0.13188	-0.05855	0.06835		0.00269	0.00078	0.00895	-0.00145			7.37	0.00269	0.00078	0.00895	-0.00145	0.0027425
7.385	-0.1992	-0.1293	-0.0495	0.0672		-0.19992	-0.13221	-0.05866	0.06819		0.00072	0.00291	0.00916	-0.00099			7.385	0.00072	0.00291	0.00916	-0.00099	0.00295
7.4	-0.1996	-0.1283	-0.05	0.0671		-0.20035	-0.13254	-0.05878	0.06804		0.00075	0.00424	0.00878	-0.00094			7.4	0.00075	0.00424	0.00878	-0.00094	0.0032075
7.415	-0.1986	-0.1289	-0.0515	0.0703		-0.20079	-0.13287	-0.05889	0.06788		0.00219	0.00397	0.00739	0.00242			7.415	0.00219	0.00397	0.00739	0.00242	0.0039925
7.43	-0.1996	-0.128	-0.0527	0.067		-0.20122	-0.1332	-0.05901	0.06773		0.00162	0.0052	0.00631	-0.00073			7.43	0.00162	0.0052	0.00631	-0.00073	0.0031
7.445	-0.1997	-0.129	-0.0477	0.0648		-0.20165	-0.13353	-0.05912	0.06758		0.00195	0.00453	0.01142	-0.00278			7.445	0.00195	0.00453	0.01142	-0.00278	0.00378
7.46	-0.1995	-0.1257	-0.0508	0.0683		-0.20208	-0.13386	-0.05924	0.06742		0.00258	0.00816	0.00844	0.00088			7.46	0.00258	0.00816	0.00844	0.00088	0.005015
7.475	-0.2003	-0.1268	-0.0512	0.0688		-0.20251	-0.13419	-0.05935	0.06727		0.00221	0.00739	0.00815	0.00153			7.475	0.00221	0.00739	0.00815	0.00153	0.00482
7.49	-0.2	-0.1284	-0.0534	0.0674		-0.20293	-0.13452	-0.05946	0.06712		0.00293	0.00612	0.00606	0.00028			7.49	0.00293	0.00612	0.00606	0.00028	0.0038475
7.505	-0.1941	-0.1281	-0.0522	0.067		-0.20336	-0.13485	-0.05958	0.06697		0.00926	0.00675	0.00738	3e-05			7.505	0.00926	0.00675	0.00738	3e-05	0.005855
7.52	-0.1895	-0.1294	-0.0445	0.0653		-0.20378	-0.13518	-0.05969	0.06682		0.01428	0.00578	0.01519	-0.00152			7.52	0.01428	0.00578	0.01519	-0.00152	0.0084325
7.535	-0.1893	-0.1383	-0.0458	0.0656		-0.20421	-0.13551	-0.05981	0.06667		0.01491	-0.00279	0.01401	-0.00107			7.535	0.01491	-0.00279	0.01401	-0.00107	0.006265
7.55	-0.1957	-0.1402	-0.045	0.0636		-0.20463	-0.13584	-0.05992	0.06652		0.00893	-0.00436	0.01492	-0.00292			7.55	0.00893	-0.00436	0.01492	-0.00292	0.0041425
7.565	-0.1976	-0.1344	-0.0428	0.0647		-0.20505	-0.13616	-0.06004	0.06637		0.00745	0.00176	0.01724	-0.00167			7.565	0.00745	0.00176	0.01724	-0.00167	0.006195
7.58	-0.1971	-0.1392	-0.047	0.0632		-0.20548	-0.13649	-0.06015	0.06622		0.00838	-0.00271	0.01315	-0.00302			7.58	0.00838	-0.00271	0.01315	-0.00302	0.00395
7.595	-0.2002	-0.1396	-0.047	0.0607		-0.2059	-0.13682	-0.06027	0.06607		0.0057	-0.00278	0.01327	-0.00537			7.595	0.0057	-0.00278	0.01327	-0.00537	0.002705
7.61	-0.1935	-0.1387	-0.05	0.0615		-0.20632	-0.13715	-0.06038	0.06592		0.01282	-0.00155	0.01038	-0.00442			7.61	0.01282	-0.00155	0.01038	-0.00442	0.0043075
7.625	-0.2011	-0.1367	-0.0511	0.0631		-0.20673	-0.13747	-0.06049	0.06578		0.00563	0.00077	0.00939	-0.00268			7.625	0.00563	0.00077	0.00939	-0.00268	0.0032775
7.64	-0.1974	-0.136	-0.05	0.0657		-0.20715	-0.1378	-0.06061	0.06563		0.00975	0.0018	0.01061	7e-05			7.64	0.00975	0.0018	0.01061	7e-05	0.0055575
7.655	-0.2014	-0.1367	-0.0498	0.0645		-0.20757	-0.13813	-0.06072	0.06548		0.00617	0.00143	0.01092	-0.00098			7.655	0.00617	0.00143	0.01092	-0.00098	0.004385
7.67	-0.1974	-0.1365	-0.0564	0.0618		-0.20799	-0.13845	-0.06084	0.06534		0.01059	0.00195	0.00444	-0.00354			7.67	0.01059	0.00195	0.00444	-0.00354	0.00336
7.685	-0.1986	-0.1379	-0.0533	0.0627		-0.2084	-0.13878	-0.06095	0.06519		0.0098	0.00088	0.00765	-0.00249			7.685	0.0098	0.00088	0.00765	-0.00249	0.00396
7.7	-0.1971	-0.1299	-0.0529	0.0616		-0.20881	-0.1391	-0.06107	0.06505		0.01171	0.0092	0.00817	-0.00345			7.7	0.01171	0.0092	0.00817	-0.00345	0.0064075
7.715	-0.2021	-0.1305	-0.0523	0.0615		-0.20923	-0.13943	-0.06118	0.0649		0.00713	0.00893	0.00888	-0.0034			7.715	0.00713	0.00893	0.00888	-0.0034	0.005385
7.73	-0.2043	-0.1378	-0.052	0.0634		-0.20964	-0.13975	-0.06129	0.06476		0.00534	0.00195	0.00929	-0.00136			7.73	0.00534	0.00195	0.00929	-0.00136	0.003805
7.745	-0.2009	-0.1373	-0.055	0.0625		-0.21005	-0.14008	-0.06138	0.06462		0.00915	0.00278	0.00638	-0.00212			7.745	0.00915	0.00278	0.00638	-0.00212	0.0040475
7.76	-0.2018	-0.1429	-0.0549	0.0591		-0.21046	-0.1404	-0.0615	0.06448		0.00866	-0.0025	0.0066	-0.00538			7.76	0.00866	-0.0025	0.0066	-0.00538	0.001845
7.775	-0.2099	-0.1397	-0.0541	0.0629		-0.21087	-0.14072	-0.06162	0.06433		0.00097	0.00102	0.00752	-0.00143			7.775	0.00097	0.00102	0.00752	-0.00143	0.00202
7.79	-0.2067	-0.1352	-0.0561	0.0629		-0.21128	-0.14105	-0.06173	0.06419		0.00458	0.00585	0.00563	-0.00129			7.79	0.00458	0.00585	0.00563	-0.00129	0.0036925
7.805	-0.2039	-0.1351	-0.0526	0.0614		-0.21169	-0.14137	-0.06185	0.06405		0.00779	0.00627	0.00925	-0.00265			7.805	0.00779	0.00627	0.00925	-0.00265	0.005165
7.82	-0.2021	-0.1394	-0.0548	0.058		-0.2121	-0.1417	-0.06197	0.06391		0.01	0.0023	0.00717	-0.00591			7.82	0.01	0.0023	0.00717	-0.00591	0.00339
7.835	-0.2084	-0.1383	-0.0546	0.0596		-0.2125	-0.14202	-0.06209	0.06377		0.0041	0.00372	0.00749	-0.00417			7.835	0.0041	0.00372	0.00749	-0.00417	0.002785
7.85	-0.2101	-0.143	-0.0534	0.0573		-0.21291	-0.14234	-0.0622	0.06364		0.00281	-0.00066	0.0088	-0.00634			7.85	0.00281	-0.00066	0.0088	-0.00634	0.0011525
7.865	-0.2036	-0.1437	-0.0602	0.0577		-0.21332	-0.14266	-0.06232	0.0635		0.00972	-0.00104	0.00212	-0.0058			7.865	0.00972	-0.00104	0.00212	-0.0058	0.00125
7.88	-0.2076	-0.1443	-0.0601	0.058		-0.21372	-0.14299	-0.06244	0.06336		0.00612	-0.00131	0.00234	-0.00536			7.88	0.00612	-0.00131	0.00234	-0.00536	0.0004475
7.895	-0.2076	-0.1434	-0.0566	0.063		-0.21412	-0.14331	-0.06256	0.06322		0.00652	-9e-05	0.00596	-0.00022			7.895	0.00652	-9e-05	0.00596	-0.00022	0.0030425
7.91	-0.2064	-0.1445	-0.0537	0.0618		-0.21453	-0.14363	-0.06267	0.06309		0.00813	-0.00087	0.00897	-0.00129			7.91	0.00813	-0.00087	0.00897	-0.00129	0.003735
7.925	-0.1968	-0.1413	-0.0585	0.0615		-0.21493	-0.14395	-0.06279	0.06295		0.01813	0.00265	0.00429	-0.00145			7.925	0.01813	0.00265	0.00429	-0.00145	0.005905
7.94	-0.1994	-0.1434	-0.0597	0.0602		-0.21533	-0.14427	-0.06291	0.06282		0.01593	0.00087	0.00321	-0.00262			7.94	0.01593	0.00087	0.00321	-0.00262	0.0043475
7.955	-0.1976	-0.1467	-0.058	0.0587		-0.21573	-0.14459	-0.06303	0.06269		0.01813	-0.00211	0.00503	-0.00399			7.955	0.01813	-0.00211	0.00503	-0.00399	0.004265
7.97	-0.2049	-0.1399	-0.059	0.0578		-0.21613	-0.14491	-0.06314	0.06255		0.01123	0.00501	0.00414	-0.00475			7.97	0.01123	0.00501	0.00414	-0.00475	0.0039075
7.985	-0.2069	-0.1436	-0.058	0.0554		-0.21653	-0.14523	-0.06326	0.06242		0.00963	0.00163	0.00526	-0.00702			7.985	0.00963	0.00163	0.00526	-0.00702	0.002375
8	-0.1992	-0.1435	-0.0641	0.0588		-0.21693	-0.14556	-0.06338	0.06229		0.01773	0.00206	-0.00072	-0.00349			8	0.01773	0.00206	-0.00072	-0.00349	0.003895
8.015	-0.1954	-0.1438	-0.0625	0.0593		-0.21733	-0.14588	-0.0635	0.06216		0.02193	0.00208	0.001	-0.00286			8.015	0.02193	0.00208	0.001	-0.00286	0.0055375
8.03	-0.2013	-0.1486	-0.0627	0.0562		-0.21773	-0.1462	-0.06361	0.06203		0.01643	-0.0024	0.00091	-0.00583			8.03	0.01643	-0.0024	0.00091	-0.00583	0.0022775
8.045	-0.2125	-0.1468	-0.0612	0.0607		-0.21812	-0.14651	-0.06373	0.0619		0.00562	-0.00029	0.00253	-0.0012			8.045	0.00562	-0.00029	0.00253	-0.0012	0.001665
8.06	-0.2099	-0.1427	-0.0632	0.0584		-0.21852	-0.14683	-0.06385	0.06177		0.00862	0.00413	0.00065	-0.00337			8.06	0.00862	0.00413	0.00065	-0.00337	0.0025075
8.075	-0.2123	-0.1466	-0.0621	0.0616		-0.21891	-0.14715	-0.06396	0.06164		0.00661	0.00055	0.00186	-4e-05			8.075	0.00661	0.00055	0.00186	-4e-05	0.002245
8.09	-0.2129	-0.1475	-0.0623	0.0584		-0.21931	-0.14747	-0.06408	0.06152		0.00641	-3e-05	0.00178	-0.00312			8.09	0.00641	-3e-05	0.00178	-0.00312	0.00126
8.105	-0.2105	-0.1447	-0.0608	0.0594		-0.2197	-0.14779	-0.0642	0.06139		0.0092	0.00309	0.0034	-0.00199			8.105	0.0092	0.00309	0.0034	-0.00199	0.003425
8.12	-0.2124	-0.1471	-0.0573	0.0631		-0.2201	-0.14811	-0.06431	0.06127		0.0077	0.00101	0.00701	0.00183			8.12	0.0077	0.00101	0.00701	0.00183	0.0043875
8.135	-0.2151	-0.1459	-0.0574	0.0628		-0.22049	-0.14843	-0.06443	0.06114		0.00539	0.00253	0.00703	0.00166			8.135	0.00539	0.00253	0.00703	0.00166	0.0041525
8.15	-0.2086	-0.147	-0.0612	0.0627		-0.22088	-0.14875	-0.06455	0.06102		0.01228	0.00175	0.00335	0.00168			8.15	0.01228	0.00175	0.00335	0.00168	0.004765
8.165	-0.2169	-0.1446	-0.0599	0.0572		-0.22127	-0.14906	-0.06466	0.06089		0.00437	0.00446	0.00476	-0.00369			8.165	0.00437	0.00446	0.00476	-0.00369	0.002475
8.18	-0.2132	-0.145	-0.0598	0.0561		-0.22166	-0.14938	-0.06478	0.06077		0.00846	0.00438	0.00498	-0.00467			8.18	0.00846	0.00438	0.00498	-0.00467	0.0032875
8.195	-0.2078	-0.1459	-0.0624	0.0593		-0.22205	-0.1497	-0.0649	0.06065		0.01425	0.0038	0.0025	-0.00135			8.195	0.01425	0.0038	0.0025	-0.00135	0.0048
8.21	-0.2085	-0.1482	-0.0591	0.0621		-0.22244	-0.15002	-0.06501	0.06053		0.01394	0.00182	0.00591	0.00157			8.21	0.01394	0.00182	0.00591	0.00157	0.00581
8.225	-0.2136	-0.1535	-0.0583	0.064		-0.22283	-0.15033	-0.06513	0.06041		0.00923	-0.00317	0.00683	0.00359			8.225	0.00923	-0.00317	0.00683	0.00359	0.00412
8.24	-0.2083	-0.1513	-0.059	0.0657		-0.22322	-0.15065	-0.06525	0.06029		0.01492	-0.00065	0.00625	0.00541			8.24	0.01492	-0.00065	0.00625	0.00541	0.0064825
8.255	-0.2124	-0.1505	-0.0606	0.064		-0.22361	-0.15097	-0.06536	0.06017		0.01121	0.00047	0.00476	0.00383			8.255	0.01121	0.00047	0.00476	0.00383	0.0050675
8.27	-0.2136	-0.1556	-0.0584	0.0615		-0.224	-0.15128	-0.06548	0.06006		0.0104	-0.00432	0.00708	0.00144			8.27	0.0104	-0.00432	0.00708	0.00144	0.00365
8.285	-0.2154	-0.1506	-0.0572	0.0641		-0.22438	-0.1516	-0.0656	0.05994		0.00898	0.001	0.0084	0.00416			8.285	0.00898	0.001	0.0084	0.00416	0.005635
8.3	-0.2171	-0.1464	-0.0576	0.0621		-0.22477	-0.15192	-0.06571	0.05982		0.00767	0.00552	0.00811	0.00228			8.3	0.00767	0.00552	0.00811	0.00228	0.005895
8.315	-0.2125	-0.1495	-0.0589	0.0624		-0.22516	-0.15223	-0.06583	0.05971		0.01266	0.00273	0.00693	0.00269			8.315	0.01266	0.00273	0.00693	0.00269	0.0062525
8.33	-0.2133	-0.1517	-0.0608	0.0641		-0.22554	-0.15255	-0.06594	0.05959		0.01224	0.00085	0.00514	0.00451			8.33	0.01224	0.00085	0.00514	0.00451	0.005685
8.345	-0.215	-0.1536	-0.0633	0.0623		-0.22593	-0.15286	-0.06606	0.05948		0.01093	-0.00074	0.00276	0.00282			8.345	0.01093	-0.00074	0.00276	0.00282	0.0039425
8.36	-0.2193	-0.1524	-0.0636	0.0577		-0.22631	-0.15318	-0.06618	0.05937		0.00701	0.00078	0.00258	-0.00167			8.36	0.00701	0.00078	0.00258	-0.00167	0.002175
8.375	-0.2254	-0.1475	-0.0658	0.0606		-0.2267	-0.15349	-0.06629	0.05926		0.0013	0.00599	0.00049	0.00134			8.375	0.0013	0.00599	0.00049	0.00134	0.00228
8.39	-0.2179	-0.1498	-0.0686	0.058		-0.22708	-0.15381	-0.06641	0.05914		0.00918	0.00401	-0.00219	-0.00114			8.39	0.00918	0.00401	-0.00219	-0.00114	0.002465
8.405	-0.2222	-0.1507	-0.0711	0.0619		-0.22746	-0.15412	-0.06652	0.05903		0.00526	0.00342	-0.00458	0.00287			8.405	0.00526	0.00342	-0.00458	0.00287	0.0017425
8.42	-0.2313	-0.1573	-0.0708	0.0647		-0.22785	-0.15444	-0.06664	0.05892		-0.00345	-0.00286	-0.00416	0.00578			8.42	-0.00345	-0.00286	-0.00416	0.00578	-0.0011725
8.435	-0.2299	-0.1575	-0.0646	0.0656		-0.22823	-0.15475	-0.06676	0.05881		-0.00167	-0.00275	0.00216	0.00679			8.435	-0.00167	-0.00275	0.00216	0.00679	0.0011325
8.45	-0.2277	-0.155	-0.0629	0.0605		-0.22861	-0.15507	-0.06687	0.05871		0.00091	7e-05	0.00397	0.00179			8.45	0.00091	7e-05	0.00397	0.00179	0.001685
8.465	-0.2264	-0.1518	-0.0634	0.0599		-0.22899	-0.15538	-0.06699	0.0586		0.00259	0.00358	0.00359	0.0013			8.465	0.00259	0.00358	0.00359	0.0013	0.002765
8.48	-0.2305	-0.1544	-0.0689	0.061		-0.22937	-0.15569	-0.0671	0.05849		-0.00113	0.00129	-0.0018	0.00251			8.48	-0.00113	0.00129	-0.0018	0.00251	0.0002175
8.495	-0.235	-0.1526	-0.0629	0.0599		-0.22975	-0.15601	-0.06722	0.05838		-0.00525	0.00341	0.00432	0.00152			8.495	-0.00525	0.00341	0.00432	0.00152	0.001
8.51	-0.2332	-0.1561	-0.0678	0.0605		-0.23013	-0.15632	-0.06733	0.05828		-0.00307	0.00022	-0.00047	0.00222			8.51	-0.00307	0.00022	-0.00047	0.00222	-0.000275
8.525	-0.2221	-0.1575	-0.0752	0.0598		-0.23051	-0.15663	-0.06745	0.05817		0.00841	-0.00087	-0.00775	0.00163			8.525	0.00841	-0.00087	-0.00775	0.00163	0.000355
8.54	-0.2295	-0.1541	-0.0702	0.0639		-0.23089	-0.15695	-0.06757	0.05807		0.00139	0.00285	-0.00263	0.00583			8.54	0.00139	0.00285	-0.00263	0.00583	0.00186
8.555	-0.2207	-0.1551	-0.0724	0.0565		-0.23127	-0.15726	-0.06768	0.05796		0.01057	0.00216	-0.00472	-0.00146			8.555	0.01057	0.00216	-0.00472	-0.00146	0.0016375
8.57	-0.2312	-0.1582	-0.0734	0.0611		-0.23165	-0.15757	-0.0678	0.05786		0.00045	-0.00063	-0.0056	0.00324			8.57	0.00045	-0.00063	-0.0056	0.00324	-0.000635
8.585	-0.2269	-0.1586	-0.0692	0.0583		-0.23203	-0.15788	-0.06791	0.05776		0.00513	-0.00072	-0.00129	0.00054			8.585	0.00513	-0.00072	-0.00129	0.00054	0.000915
8.6	-0.2266	-0.1642	-0.0645	0.0579		-0.2324	-0.1582	-0.06803	0.05766		0.0058	-0.006	0.00353	0.00024			8.6	0.0058	-0.006	0.00353	0.00024	0.0008925
8.615	-0.2301	-0.1629	-0.0674	0.0597		-0.23278	-0.15851	-0.06814	0.05756		0.00268	-0.00439	0.00074	0.00214			8.615	0.00268	-0.00439	0.00074	0.00214	0.0002925
8.63	-0.2283	-0.1587	-0.069	0.0572		-0.23316	-0.15882	-0.06826	0.05746		0.00486	0.00012	-0.00074	-0.00026			8.63	0.00486	0.00012	-0.00074	-0.00026	0.000995
8.645	-0.2363	-0.1572	-0.0698	0.0574		-0.23354	-0.15913	-0.06837	0.05736		-0.00276	0.00193	-0.00143	4e-05			8.645	-0.00276	0.00193	-0.00143	4e-05	-0.000555
8.66	-0.2311	-0.1567	-0.068	0.06		-0.23391	-0.15944	-0.06849	0.05726		0.00281	0.00274	0.00049	0.00274			8.66	0.00281	0.00274	0.00049	0.00274	0.002195
8.675	-0.2313	-0.1609	-0.0657	0.0574		-0.23429	-0.15976	-0.0686	0.05716		0.00299	-0.00114	0.0029	0.00024			8.675	0.00299	-0.00114	0.0029	0.00024	0.0012475
8.69	-0.2349	-0.1577	-0.0655	0.0606		-0.23467	-0.16007	-0.06872	0.05706		-0.00023	0.00237	0.00322	0.00354			8.69	-0.00023	0.00237	0.00322	0.00354	0.002225
8.705	-0.2333	-0.1584	-0.0615	0.057		-0.23504	-0.16038	-0.06883	0.05696		0.00174	0.00198	0.00733	4e-05			8.705	0.00174	0.00198	0.00733	4e-05	0.0027725
8.72	-0.2343	-0.1593	-0.0609	0.062		-0.23542	-0.16069	-0.06895	0.05686		0.00112	0.00139	0.00805	0.00514			8.72	0.00112	0.00139	0.00805	0.00514	0.003925
8.735	-0.2321	-0.1635	-0.063	0.0615		-0.23579	-0.161	-0.06906	0.05677		0.00369	-0.0025	0.00606	0.00473			8.735	0.00369	-0.0025	0.00606	0.00473	0.002995
8.75	-0.2352	-0.1637	-0.0651	0.0612		-0.23617	-0.16131	-0.06918	0.05667		0.00097	-0.00239	0.00408	0.00453			8.75	0.00097	-0.00239	0.00408	0.00453	0.0017975
8.765	-0.231	-0.1601	-0.0635	0.0621		-0.23654	-0.16162	-0.06929	0.05658		0.00554	0.00152	0.00579	0.00552			8.765	0.00554	0.00152	0.00579	0.00552	0.0045925
8.78	-0.2335	-0.1583	-0.0674	0.0612		-0.23691	-0.16193	-0.06941	0.05648		0.00341	0.00363	0.00201	0.00472			8.78	0.00341	0.00363	0.00201	0.00472	0.0034425
8.795	-0.2353	-0.1608	-0.0648	0.0617		-0.23729	-0.16224	-0.06952	0.05639		0.00199	0.00144	0.00472	0.00531			8.795	0.00199	0.00144	0.00472	0.00531	0.003365
8.81	-0.2411	-0.158	-0.0688	0.0637		-0.23766	-0.16255	-0.06964	0.0563		-0.00344	0.00455	0.00084	0.0074			8.81	-0.00344	0.00455	0.00084	0.0074	0.0023375
8.825	-0.2476	-0.1596	-0.068	0.0621		-0.23804	-0.16286	-0.06975	0.0562		-0.00956	0.00326	0.00175	0.0059			8.825	-0.00956	0.00326	0.00175	0.0059	0.0003375
8.84	-0.2338	-0.1635	-0.0687	0.0593		-0.23841	-0.16317	-0.06987	0.05611		0.00461	-0.00033	0.00117	0.00319			8.84	0.00461	-0.00033	0.00117	0.00319	0.00216
8.855	-0.2391	-0.163	-0.0705	0.0623		-0.23878	-0.16348	-0.06998	0.05602		-0.00032	0.00048	-0.00052	0.00628			8.855	-0.00032	0.00048	-0.00052	0.00628	0.00148
8.87	-0.241	-0.165	-0.0653	0.0633		-0.23916	-0.16379	-0.0701	0.05593		-0.00184	-0.00121	0.0048	0.00737			8.87	-0.00184	-0.00121	0.0048	0.00737	0.00228
8.885	-0.2434	-0.1625	-0.0678	0.062		-0.23953	-0.1641	-0.07021	0.05584		-0.00387	0.0016	0.00241	0.00616			8.885	-0.00387	0.0016	0.00241	0.00616	0.001575
8.9	-0.2398	-0.1645	-0.0688	0.0616		-0.2399	-0.16441	-0.07032	0.05575		0.0001	-9e-05	0.00152	0.00585			8.9	0.0001	-9e-05	0.00152	0.00585	0.001845
8.915	-0.242	-0.1662	-0.0684	0.0629		-0.24027	-0.16472	-0.07044	0.05566		-0.00173	-0.00148	0.00204	0.00724			8.915	-0.00173	-0.00148	0.00204	0.00724	0.0015175
8.93	-0.2361	-0.1641	-0.0742	0.0607		-0.24065	-0.16503	-0.07055	0.05557		0.00455	0.00093	-0.00365	0.00513			8.93	0.00455	0.00093	-0.00365	0.00513	0.00174
8.945	-0.243	-0.1654	-0.0732	0.0605		-0.24102	-0.16534	-0.07067	0.05548		-0.00198	-6e-05	-0.00253	0.00502			8.945	-0.00198	-6e-05	-0.00253	0.00502	0.0001125
8.96	-0.2475	-0.1689	-0.0744	0.0611		-0.24139	-0.16565	-0.07078	0.05539		-0.00611	-0.00325	-0.00362	0.00571			8.96	-0.00611	-0.00325	-0.00362	0.00571	-0.0018175
8.975	-0.2491	-0.1651	-0.0724	0.0568		-0.24176	-0.16596	-0.0709	0.05531		-0.00734	0.00086	-0.0015	0.00149			8.975	-0.00734	0.00086	-0.0015	0.00149	-0.0016225
8.99	-0.2433	-0.1661	-0.0718	0.0542		-0.24213	-0.16627	-0.07101	0.05522		-0.00117	0.00017	-0.00079	-0.00102			8.99	-0.00117	0.00017	-0.00079	-0.00102	-0.0007025
9.005	-0.2465	-0.1644	-0.0692	0.0603		-0.24251	-0.16658	-0.07112	0.05513		-0.00399	0.00218	0.00192	0.00517			9.005	-0.00399	0.00218	0.00192	0.00517	0.00132
9.02	-0.2476	-0.163	-0.0676	0.0569		-0.24288	-0.16688	-0.07124	0.05505		-0.00472	0.00388	0.00364	0.00185			9.02	-0.00472	0.00388	0.00364	0.00185	0.0011625
9.035	-0.2434	-0.168	-0.0715	0.055		-0.24325	-0.16719	-0.07135	0.05496		-0.00015	-0.00081	-0.00015	4e-05			9.035	-0.00015	-0.00081	-0.00015	4e-05	-0.0002675
9.05	-0.2562	-0.1649	-0.0702	0.058		-0.24362	-0.1675	-0.07147	0.05488		-0.01258	0.0026	0.00127	0.00312			9.05	-0.01258	0.0026	0.00127	0.00312	-0.0013975
9.065	-0.2469	-0.1696	-0.0705	0.0579		-0.24399	-0.16781	-0.07158	0.05479		-0.00291	-0.00179	0.00108	0.00311			9.065	-0.00291	-0.00179	0.00108	0.00311	-0.0001275
9.08	-0.2434	-0.1705	-0.069	0.0559		-0.24436	-0.16812	-0.07169	0.05471		0.00096	-0.00238	0.00269	0.00119			9.08	0.00096	-0.00238	0.00269	0.00119	0.000615
9.095	-0.2487	-0.1679	-0.07	0.0563		-0.24473	-0.16843	-0.07181	0.05463		-0.00397	0.00053	0.00181	0.00167			9.095	-0.00397	0.00053	0.00181	0.00167	1e-05
9.11	-0.242	-0.1693	-0.0673	0.0583		-0.2451	-0.16873	-0.07192	0.05454		0.0031	-0.00057	0.00462	0.00376			9.11	0.0031	-0.00057	0.00462	0.00376	0.0027275
9.125	-0.2461	-0.1732	-0.0682	0.0535		-0.24548	-0.16904	-0.07203	0.05446		-0.00062	-0.00416	0.00383	-0.00096			9.125	-0.00062	-0.00416	0.00383	-0.00096	-0.0004775
9.14	-0.2399	-0.1773	-0.0699	0.0514		-0.24585	-0.16935	-0.07215	0.05438		0.00595	-0.00795	0.00225	-0.00298			9.14	0.00595	-0.00795	0.00225	-0.00298	-0.0006825
9.155	-0.2366	-0.1765	-0.0675	0.0542		-0.24622	-0.16966	-0.07226	0.0543		0.00962	-0.00684	0.00476	-0.0001			9.155	0.00962	-0.00684	0.00476	-0.0001	0.00186
9.17	-0.2459	-0.1748	-0.0651	0.0521		-0.24659	-0.16996	-0.07238	0.05422		0.00069	-0.00484	0.00728	-0.00212			9.17	0.00069	-0.00484	0.00728	-0.00212	0.0002525
9.185	-0.2487	-0.1779	-0.0721	0.0567		-0.24696	-0.17027	-0.07249	0.05414		-0.00174	-0.00763	0.00039	0.00256			9.185	-0.00174	-0.00763	0.00039	0.00256	-0.001605
9.2	-0.254	-0.1762	-0.0747	0.054		-0.24733	-0.17058	-0.0726	0.05406		-0.00667	-0.00562	-0.0021	-6e-05			9.2	-0.00667	-0.00562	-0.0021	-6e-05	-0.0036125
9.215	-0.2526	-0.1756	-0.0719	0.0564		-0.2477	-0.17089	-0.07272	0.05398		-0.0049	-0.00471	0.00082	0.00242			9.215	-0.0049	-0.00471	0.00082	0.00242	-0.0015925
9.23	-0.2559	-0.1769	-0.0733	0.056		-0.24807	-0.17119	-0.07283	0.0539		-0.00783	-0.00571	-0.00047	0.0021			9.23	-0.00783	-0.00571	-0.00047	0.0021	-0.0029775
9.245	-0.244	-0.1786	-0.0757	0.053		-0.24844	-0.1715	-0.07294	0.05382		0.00444	-0.0071	-0.00276	-0.00082			9.245	0.00444	-0.0071	-0.00276	-0.00082	-0.00156
9.26	-0.2497	-0.1771	-0.0745	0.0555		-0.24881	-0.17181	-0.07306	0.05374		-0.00089	-0.00529	-0.00144	0.00176			9.26	-0.00089	-0.00529	-0.00144	0.00176	-0.001465
9.275	-0.2512	-0.176	-0.0726	0.0502		-0.24918	-0.17211	-0.07317	0.05366		-0.00202	-0.00389	0.00057	-0.00346			9.275	-0.00202	-0.00389	0.00057	-0.00346	-0.0022
9.29	-0.2515	-0.18	-0.0782	0.0515		-0.24955	-0.17242	-0.07328	0.05358		-0.00195	-0.00758	-0.00492	-0.00208			9.29	-0.00195	-0.00758	-0.00492	-0.00208	-0.0041325
9.305	-0.2507	-0.1759	-0.0773	0.0549		-0.24992	-0.17273	-0.0734	0.05351		-0.00078	-0.00317	-0.0039	0.00139			9.305	-0.00078	-0.00317	-0.0039	0.00139	-0.001615
9.32	-0.2494	-0.177	-0.075	0.0506		-0.25029	-0.17303	-0.07351	0.05343		0.00089	-0.00397	-0.00149	-0.00283			9.32	0.00089	-0.00397	-0.00149	-0.00283	-0.00185
9.335	-0.2515	-0.1778	-0.0741	0.0527		-0.25066	-0.17334	-0.07362	0.05335		-0.00084	-0.00446	-0.00048	-0.00065			9.335	-0.00084	-0.00446	-0.00048	-0.00065	-0.0016075
9.35	-0.2522	-0.1761	-0.0746	0.0521		-0.25103	-0.17365	-0.07374	0.05328		-0.00117	-0.00245	-0.00086	-0.00118			9.35	-0.00117	-0.00245	-0.00086	-0.00118	-0.001415
9.365	-0.2499	-0.177	-0.0777	0.0541		-0.2514	-0.17395	-0.07385	0.0532		0.0015	-0.00305	-0.00385	0.0009			9.365	0.0015	-0.00305	-0.00385	0.0009	-0.001125
9.38	-0.2526	-0.1785	-0.0794	0.0554		-0.25177	-0.17426	-0.07396	0.05313		-0.00083	-0.00424	-0.00544	0.00227			9.38	-0.00083	-0.00424	-0.00544	0.00227	-0.00206
9.395	-0.2493	-0.1766	-0.0726	0.0547		-0.25214	-0.17457	-0.07407	0.05305		0.00284	-0.00203	0.00147	0.00165			9.395	0.00284	-0.00203	0.00147	0.00165	0.0009825
9.41	-0.2581	-0.181	-0.0767	0.0535		-0.25251	-0.17487	-0.07419	0.05298		-0.00559	-0.00613	-0.00251	0.00052			9.41	-0.00559	-0.00613	-0.00251	0.00052	-0.0034275
9.425	-0.2569	-0.1801	-0.0776	0.0533		-0.25288	-0.17518	-0.0743	0.0529		-0.00402	-0.00492	-0.0033	0.0004			9.425	-0.00402	-0.00492	-0.0033	0.0004	-0.00296
9.44	-0.2555	-0.178	-0.0783	0.0568		-0.25325	-0.17548	-0.07441	0.05283		-0.00225	-0.00252	-0.00389	0.00397			9.44	-0.00225	-0.00252	-0.00389	0.00397	-0.0011725
9.455	-0.2615	-0.1789	-0.0779	0.0571		-0.25361	-0.17579	-0.07453	0.05275		-0.00789	-0.00311	-0.00337	0.00435			9.455	-0.00789	-0.00311	-0.00337	0.00435	-0.002505
9.47	-0.2531	-0.1796	-0.0753	0.0594		-0.25398	-0.1761	-0.07464	0.05268		0.00088	-0.0035	-0.00066	0.00672			9.47	0.00088	-0.0035	-0.00066	0.00672	0.00086
9.485	-0.2516	-0.1721	-0.0784	0.0588		-0.25435	-0.1764	-0.07475	0.05261		0.00275	0.0043	-0.00365	0.00619			9.485	0.00275	0.0043	-0.00365	0.00619	0.0023975
9.5	-0.2582	-0.1781	-0.0788	0.0544		-0.25472	-0.17671	-0.07486	0.05254		-0.00348	-0.00139	-0.00394	0.00186			9.5	-0.00348	-0.00139	-0.00394	0.00186	-0.0017375
9.515	-0.259	-0.1814	-0.0795	0.0525		-0.25509	-0.17701	-0.07498	0.05246		-0.00391	-0.00439	-0.00452	4e-05			9.515	-0.00391	-0.00439	-0.00452	4e-05	-0.003195
9.53	-0.2572	-0.1793	-0.0831	0.0519		-0.25546	-0.17732	-0.07509	0.05239		-0.00174	-0.00198	-0.00801	-0.00049			9.53	-0.00174	-0.00198	-0.00801	-0.00049	-0.003055
9.545	-0.2547	-0.1746	-0.0793	0.0508		-0.25583	-0.17762	-0.0752	0.05232		0.00113	0.00302	-0.0041	-0.00152			9.545	0.00113	0.00302	-0.0041	-0.00152	-0.0003675
9.56	-0.2564	-0.1788	-0.08	0.0542		-0.2562	-0.17793	-0.07531	0.05225		-0.0002	-0.00087	-0.00469	0.00195			9.56	-0.0002	-0.00087	-0.00469	0.00195	-0.0009525
9.575	-0.2576	-0.1816	-0.0786	0.0527		-0.25656	-0.17824	-0.07543	0.05218		-0.00104	-0.00336	-0.00317	0.00052			9.575	-0.00104	-0.00336	-0.00317	0.00052	-0.0017625
9.59	-0.2581	-0.1833	-0.0778	0.0532		-0.25693	-0.17854	-0.07554	0.05211		-0.00117	-0.00476	-0.00226	0.00109			9.59	-0.00117	-0.00476	-0.00226	0.00109	-0.001775
9.605	-0.2617	-0.1811	-0.0763	0.0533		-0.2573	-0.17885	-0.07565	0.05204		-0.0044	-0.00225	-0.00065	0.00126			9.605	-0.0044	-0.00225	-0.00065	0.00126	-0.00151
9.62	-0.2618	-0.1884	-0.0799	0.0486		-0.25767	-0.17915	-0.07576	0.05197		-0.00413	-0.00925	-0.00414	-0.00337			9.62	-0.00413	-0.00925	-0.00414	-0.00337	-0.0052225
9.635	-0.2624	-0.1823	-0.0778	0.0464		-0.25804	-0.17946	-0.07587	0.0519		-0.00436	-0.00284	-0.00193	-0.0055			9.635	-0.00436	-0.00284	-0.00193	-0.0055	-0.0036575
9.65	-0.259	-0.1874	-0.0794	0.0448		-0.2584	-0.17976	-0.07599	0.05183		-0.0006	-0.00764	-0.00341	-0.00703			9.65	-0.0006	-0.00764	-0.00341	-0.00703	-0.00467
9.665	-0.2653	-0.1857	-0.0769	0.0424		-0.25877	-0.18007	-0.0761	0.05176		-0.00653	-0.00563	-0.0008	-0.00936			9.665	-0.00653	-0.00563	-0.0008	-0.00936	-0.00558
9.68	-0.264	-0.1858	-0.0743	0.0438		-0.25914	-0.18037	-0.07621	0.05169		-0.00486	-0.00543	0.00191	-0.00789			9.68	-0.00486	-0.00543	0.00191	-0.00789	-0.0040675
[truncated: 14,069 more rows]
