# Supplementary material for: Flavodiiron-mediated O2 photoreduction at photosystem I acceptor-side provides photoprotection to conifer thylakoids in early spring
Source: Nat Commun. 2023 Jun 3;14:3210. doi: 10.1038/s41467-023-38938-z (PMC10239515; doi:10.1038/s41467-023-38938-z)
Supplement: Supplementary file 7 — Source Data [file 41467_2023_38938_MOESM7_ESM.zip › Raw data files/Supplementary table 4/Supplementary table 4.xlsx]

## Sheet: Raw Black values
		R1	r2	r3	r4	Avg	SD
Pine	s1	2982.18	3396.01	1736.48	291.021	2101.42	1210.62
	s1	4344.31	4917.43	4803.18	1985.23	4012.54	1189.96
	s1	8869.57	7222.74	8089.48	5536.45	7429.56	1238.52
	s2	10668.1	9636.55	12152.5	5731.57	9547.19	2377.56
	e1	21651.4	22495.3	19051.1	20175.9	20843.4	1326.61
	e2	22235.1	25388	22861.6	19194.3	22419.8	2204.72
	e3	20000.8	24041.6	13714.6	19233.1	19247.5	3679.79
Spruce	s1		5805.2	7353.2	1962.26	5040.22	2266.35
	s1		6049.45	6636.62	7255.38	6647.15	492.375
	s1		13705	13549.9	14385.4	13880.1	362.86
	s2		15971.4	12627.1	14622.2	14406.9	1373.76
	e1		24600.9	21493.5	29434.9	25176.4	3267.52
	e2		21683.7	16762.2	21019.3	19821.7	2180.35
	e3		20016.4	17984.6	24228.5	20743.1	2600.34

## Sheet: Normalised to S1
		R1	r2	r3	r4	Avg	SD
Pine	s1	0.336226	0.470183	0.214659	0.0525646	0.268408	0.15394
	s1	0.489799	0.680826	0.593757	0.358575	0.530739	0.120222
	s1	1	1	1	1	1	0
	s2	1.20278	1.3342	1.50226	1.03524	1.26862	0.171528
	e1	2.44109	3.1145	2.35505	3.64419	2.88871	0.526046
	e2	2.5069	3.51501	2.82609	3.46691	3.07873	0.42774
	e3	2.25499	3.3286	1.69537	3.4739	2.68821	0.741758
Spruce	s1		0.423584	0.542675	0.136406	0.367555	0.170525
	s1		0.441405	0.48979	0.504357	0.478517	0.0269078
	s1		1	1	1	1	0
	s2		1.16537	0.931893	1.01646	1.03791	0.0965158
	e1		1.79503	1.58624	2.04617	1.80915	0.188028
	e2		1.58218	1.23707	1.46115	1.4268	0.142969
	e3		1.46052	1.32728	1.68424	1.49068	0.14728
